# Supplementary material for: McClintock: An Integrated Pipeline for Detecting Transposable Element Insertions in Whole-Genome Shotgun Sequencing Data
Source: G3 (Bethesda). 2017 Jun 21;7(8):2763–78. doi: 10.1534/g3.117.043893 (PMC5555480; doi:10.1534/g3.117.043893)
Supplement: Supplementary file 2 [file 2763FileS2.zip]

Archive with 749 entries (561 files):
- SRA072302/
- SRA072302/reference/
- SRA072302/reference/reference_TE_locations_HL.gff
- SRA072302/reference/sacCer2.fasta
- SRA072302/reference/sacCer2.fasta.fai
- SRA072302/SRR800764/
- SRA072302/SRR800764/results/
- SRA072302/SRR800764/results/SRR800764_ngs_te_mapper_nonredundant.bed
- SRA072302/SRR800764/results/SRR800764_popoolationte_nonredundant.bed
- SRA072302/SRR800764/results/SRR800764_relocate_nonredundant.bed
- SRA072302/SRR800764/results/SRR800764_retroseq_nonredundant.bed
- SRA072302/SRR800764/results/SRR800764_telocate_nonredundant.bed
- SRA072302/SRR800764/results/SRR800764_temp_nonredundant.bed
- SRA072302/SRR800765/
- SRA072302/SRR800765/results/
- SRA072302/SRR800765/results/SRR800765_ngs_te_mapper_nonredundant.bed
- SRA072302/SRR800765/results/SRR800765_popoolationte_nonredundant.bed
- SRA072302/SRR800765/results/SRR800765_relocate_nonredundant.bed
- SRA072302/SRR800765/results/SRR800765_retroseq_nonredundant.bed
- SRA072302/SRR800765/results/SRR800765_telocate_nonredundant.bed
- SRA072302/SRR800765/results/SRR800765_temp_nonredundant.bed
- SRA072302/SRR800766/
- SRA072302/SRR800766/results/
- SRA072302/SRR800766/results/SRR800766_ngs_te_mapper_nonredundant.bed
- SRA072302/SRR800766/results/SRR800766_popoolationte_nonredundant.bed
- SRA072302/SRR800766/results/SRR800766_relocate_nonredundant.bed
- SRA072302/SRR800766/results/SRR800766_retroseq_nonredundant.bed
- SRA072302/SRR800766/results/SRR800766_telocate_nonredundant.bed
- SRA072302/SRR800766/results/SRR800766_temp_nonredundant.bed
- SRA072302/SRR800767/
- SRA072302/SRR800767/results/
- SRA072302/SRR800767/results/SRR800767_ngs_te_mapper_nonredundant.bed
- SRA072302/SRR800767/results/SRR800767_popoolationte_nonredundant.bed
- SRA072302/SRR800767/results/SRR800767_relocate_nonredundant.bed
- SRA072302/SRR800767/results/SRR800767_retroseq_nonredundant.bed
- SRA072302/SRR800767/results/SRR800767_telocate_nonredundant.bed
- SRA072302/SRR800767/results/SRR800767_temp_nonredundant.bed
- SRA072302/SRR800768/
- SRA072302/SRR800768/results/
- SRA072302/SRR800768/results/SRR800768_ngs_te_mapper_nonredundant.bed
- SRA072302/SRR800768/results/SRR800768_popoolationte_nonredundant.bed
- SRA072302/SRR800768/results/SRR800768_relocate_nonredundant.bed
- SRA072302/SRR800768/results/SRR800768_retroseq_nonredundant.bed
- SRA072302/SRR800768/results/SRR800768_telocate_nonredundant.bed
- SRA072302/SRR800768/results/SRR800768_temp_nonredundant.bed
- SRA072302/SRR800769/
- SRA072302/SRR800769/results/
- SRA072302/SRR800769/results/SRR800769_ngs_te_mapper_nonredundant.bed
- SRA072302/SRR800769/results/SRR800769_popoolationte_nonredundant.bed
- SRA072302/SRR800769/results/SRR800769_relocate_nonredundant.bed
- SRA072302/SRR800769/results/SRR800769_retroseq_nonredundant.bed
- SRA072302/SRR800769/results/SRR800769_telocate_nonredundant.bed
- SRA072302/SRR800769/results/SRR800769_temp_nonredundant.bed
- SRA072302/SRR800770/
- SRA072302/SRR800770/results/
- SRA072302/SRR800770/results/SRR800770_ngs_te_mapper_nonredundant.bed
- SRA072302/SRR800770/results/SRR800770_popoolationte_nonredundant.bed
- SRA072302/SRR800770/results/SRR800770_relocate_nonredundant.bed
- SRA072302/SRR800770/results/SRR800770_retroseq_nonredundant.bed
- SRA072302/SRR800770/results/SRR800770_telocate_nonredundant.bed
- SRA072302/SRR800770/results/SRR800770_temp_nonredundant.bed
- SRA072302/SRR800771/
- SRA072302/SRR800771/results/
- SRA072302/SRR800771/results/SRR800771_ngs_te_mapper_nonredundant.bed
- SRA072302/SRR800771/results/SRR800771_popoolationte_nonredundant.bed
- SRA072302/SRR800771/results/SRR800771_relocate_nonredundant.bed
- SRA072302/SRR800771/results/SRR800771_retroseq_nonredundant.bed
- SRA072302/SRR800771/results/SRR800771_telocate_nonredundant.bed
- SRA072302/SRR800771/results/SRR800771_temp_nonredundant.bed
- SRA072302/SRR800772/
- SRA072302/SRR800772/results/
- SRA072302/SRR800772/results/SRR800772_ngs_te_mapper_nonredundant.bed
- SRA072302/SRR800772/results/SRR800772_popoolationte_nonredundant.bed
- SRA072302/SRR800772/results/SRR800772_relocate_nonredundant.bed
- SRA072302/SRR800772/results/SRR800772_retroseq_nonredundant.bed
- SRA072302/SRR800772/results/SRR800772_telocate_nonredundant.bed
- SRA072302/SRR800772/results/SRR800772_temp_nonredundant.bed
- SRA072302/SRR800773/
- SRA072302/SRR800773/results/
- SRA072302/SRR800773/results/SRR800773_ngs_te_mapper_nonredundant.bed
- SRA072302/SRR800773/results/SRR800773_popoolationte_nonredundant.bed
- SRA072302/SRR800773/results/SRR800773_relocate_nonredundant.bed
- SRA072302/SRR800773/results/SRR800773_retroseq_nonredundant.bed
- SRA072302/SRR800773/results/SRR800773_telocate_nonredundant.bed
- SRA072302/SRR800773/results/SRR800773_temp_nonredundant.bed
- SRA072302/SRR800774/
- SRA072302/SRR800774/results/
- SRA072302/SRR800774/results/SRR800774_ngs_te_mapper_nonredundant.bed
- SRA072302/SRR800774/results/SRR800774_popoolationte_nonredundant.bed
- SRA072302/SRR800774/results/SRR800774_relocate_nonredundant.bed
- SRA072302/SRR800774/results/SRR800774_retroseq_nonredundant.bed
- SRA072302/SRR800774/results/SRR800774_telocate_nonredundant.bed
- SRA072302/SRR800774/results/SRR800774_temp_nonredundant.bed
- SRA072302/SRR800775/
- SRA072302/SRR800775/results/
- SRA072302/SRR800775/results/SRR800775_ngs_te_mapper_nonredundant.bed
- SRA072302/SRR800775/results/SRR800775_popoolationte_nonredundant.bed
- SRA072302/SRR800775/results/SRR800775_relocate_nonredundant.bed
- SRA072302/SRR800775/results/SRR800775_retroseq_nonredundant.bed
- SRA072302/SRR800775/results/SRR800775_telocate_nonredundant.bed
- SRA072302/SRR800775/results/SRR800775_temp_nonredundant.bed
- SRA072302/SRR800776/
- SRA072302/SRR800776/results/
- SRA072302/SRR800776/results/SRR800776_ngs_te_mapper_nonredundant.bed
- SRA072302/SRR800776/results/SRR800776_popoolationte_nonredundant.bed
- SRA072302/SRR800776/results/SRR800776_relocate_nonredundant.bed
- SRA072302/SRR800776/results/SRR800776_retroseq_nonredundant.bed
- SRA072302/SRR800776/results/SRR800776_telocate_nonredundant.bed
- SRA072302/SRR800776/results/SRR800776_temp_nonredundant.bed
- SRA072302/SRR800777/
- SRA072302/SRR800777/results/
- SRA072302/SRR800777/results/SRR800777_ngs_te_mapper_nonredundant.bed
- SRA072302/SRR800777/results/SRR800777_popoolationte_nonredundant.bed
- SRA072302/SRR800777/results/SRR800777_relocate_nonredundant.bed
- SRA072302/SRR800777/results/SRR800777_retroseq_nonredundant.bed
- SRA072302/SRR800777/results/SRR800777_telocate_nonredundant.bed
- SRA072302/SRR800777/results/SRR800777_temp_nonredundant.bed
- SRA072302/SRR800778/
- SRA072302/SRR800778/results/
- SRA072302/SRR800778/results/SRR800778_ngs_te_mapper_nonredundant.bed
- SRA072302/SRR800778/results/SRR800778_popoolationte_nonredundant.bed
- SRA072302/SRR800778/results/SRR800778_relocate_nonredundant.bed
- SRA072302/SRR800778/results/SRR800778_retroseq_nonredundant.bed
- SRA072302/SRR800778/results/SRR800778_telocate_nonredundant.bed
- SRA072302/SRR800778/results/SRR800778_temp_nonredundant.bed
- SRA072302/SRR800779/
- SRA072302/SRR800779/results/
- SRA072302/SRR800779/results/SRR800779_ngs_te_mapper_nonredundant.bed
- SRA072302/SRR800779/results/SRR800779_popoolationte_nonredundant.bed
- SRA072302/SRR800779/results/SRR800779_relocate_nonredundant.bed
- SRA072302/SRR800779/results/SRR800779_retroseq_nonredundant.bed
- SRA072302/SRR800779/results/SRR800779_telocate_nonredundant.bed
- SRA072302/SRR800779/results/SRR800779_temp_nonredundant.bed
- SRA072302/SRR800780/
- SRA072302/SRR800780/results/
- SRA072302/SRR800780/results/SRR800780_ngs_te_mapper_nonredundant.bed
- SRA072302/SRR800780/results/SRR800780_popoolationte_nonredundant.bed
- SRA072302/SRR800780/results/SRR800780_relocate_nonredundant.bed
- SRA072302/SRR800780/results/SRR800780_retroseq_nonredundant.bed
- SRA072302/SRR800780/results/SRR800780_telocate_nonredundant.bed
- SRA072302/SRR800780/results/SRR800780_temp_nonredundant.bed
- SRA072302/SRR800781/
- SRA072302/SRR800781/results/
- SRA072302/SRR800781/results/SRR800781_ngs_te_mapper_nonredundant.bed
- SRA072302/SRR800781/results/SRR800781_popoolationte_nonredundant.bed
- SRA072302/SRR800781/results/SRR800781_relocate_nonredundant.bed
- SRA072302/SRR800781/results/SRR800781_retroseq_nonredundant.bed
- SRA072302/SRR800781/results/SRR800781_telocate_nonredundant.bed
- SRA072302/SRR800781/results/SRR800781_temp_nonredundant.bed
- SRA072302/SRR800782/
- SRA072302/SRR800782/results/
- SRA072302/SRR800782/results/SRR800782_ngs_te_mapper_nonredundant.bed
- SRA072302/SRR800782/results/SRR800782_popoolationte_nonredundant.bed
- SRA072302/SRR800782/results/SRR800782_relocate_nonredundant.bed
- SRA072302/SRR800782/results/SRR800782_retroseq_nonredundant.bed
- SRA072302/SRR800782/results/SRR800782_telocate_nonredundant.bed
- SRA072302/SRR800782/results/SRR800782_temp_nonredundant.bed
- SRA072302/SRR800783/
- SRA072302/SRR800783/results/
- SRA072302/SRR800783/results/SRR800783_ngs_te_mapper_nonredundant.bed
- SRA072302/SRR800783/results/SRR800783_popoolationte_nonredundant.bed
- SRA072302/SRR800783/results/SRR800783_relocate_nonredundant.bed
- SRA072302/SRR800783/results/SRR800783_retroseq_nonredundant.bed
- SRA072302/SRR800783/results/SRR800783_telocate_nonredundant.bed
- SRA072302/SRR800783/results/SRR800783_temp_nonredundant.bed
- SRA072302/SRR800784/
- SRA072302/SRR800784/results/
- SRA072302/SRR800784/results/SRR800784_ngs_te_mapper_nonredundant.bed
- SRA072302/SRR800784/results/SRR800784_popoolationte_nonredundant.bed
- SRA072302/SRR800784/results/SRR800784_relocate_nonredundant.bed
- SRA072302/SRR800784/results/SRR800784_retroseq_nonredundant.bed
- SRA072302/SRR800784/results/SRR800784_telocate_nonredundant.bed
- SRA072302/SRR800784/results/SRR800784_temp_nonredundant.bed
- SRA072302/SRR800785/
- SRA072302/SRR800785/results/
- SRA072302/SRR800785/results/SRR800785_ngs_te_mapper_nonredundant.bed
- SRA072302/SRR800785/results/SRR800785_popoolationte_nonredundant.bed
- SRA072302/SRR800785/results/SRR800785_relocate_nonredundant.bed
- SRA072302/SRR800785/results/SRR800785_retroseq_nonredundant.bed
- SRA072302/SRR800785/results/SRR800785_telocate_nonredundant.bed
- SRA072302/SRR800785/results/SRR800785_temp_nonredundant.bed
- SRA072302/SRR800786/
- SRA072302/SRR800786/results/
- SRA072302/SRR800786/results/SRR800786_ngs_te_mapper_nonredundant.bed
- SRA072302/SRR800786/results/SRR800786_popoolationte_nonredundant.bed
- SRA072302/SRR800786/results/SRR800786_relocate_nonredundant.bed
- SRA072302/SRR800786/results/SRR800786_retroseq_nonredundant.bed
- SRA072302/SRR800786/results/SRR800786_telocate_nonredundant.bed
- SRA072302/SRR800786/results/SRR800786_temp_nonredundant.bed
- SRA072302/SRR800787/
- SRA072302/SRR800787/results/
- SRA072302/SRR800787/results/SRR800787_ngs_te_mapper_nonredundant.bed
- SRA072302/SRR800787/results/SRR800787_popoolationte_nonredundant.bed
- SRA072302/SRR800787/results/SRR800787_relocate_nonredundant.bed
- SRA072302/SRR800787/results/SRR800787_retroseq_nonredundant.bed
- SRA072302/SRR800787/results/SRR800787_telocate_nonredundant.bed
- SRA072302/SRR800787/results/SRR800787_temp_nonredundant.bed
- SRA072302/SRR800788/
- SRA072302/SRR800788/results/
- SRA072302/SRR800788/results/SRR800788_ngs_te_mapper_nonredundant.bed
- SRA072302/SRR800788/results/SRR800788_popoolationte_nonredundant.bed
- SRA072302/SRR800788/results/SRR800788_relocate_nonredundant.bed
- SRA072302/SRR800788/results/SRR800788_retroseq_nonredundant.bed
- SRA072302/SRR800788/results/SRR800788_telocate_nonredundant.bed
- SRA072302/SRR800788/results/SRR800788_temp_nonredundant.bed
- SRA072302/SRR800789/
- SRA072302/SRR800789/results/
- SRA072302/SRR800789/results/SRR800789_ngs_te_mapper_nonredundant.bed
- SRA072302/SRR800789/results/SRR800789_popoolationte_nonredundant.bed
- SRA072302/SRR800789/results/SRR800789_relocate_nonredundant.bed
- SRA072302/SRR800789/results/SRR800789_retroseq_nonredundant.bed
- SRA072302/SRR800789/results/SRR800789_telocate_nonredundant.bed
- SRA072302/SRR800789/results/SRR800789_temp_nonredundant.bed
- SRA072302/SRR800790/
- SRA072302/SRR800790/results/
- SRA072302/SRR800790/results/SRR800790_ngs_te_mapper_nonredundant.bed
- SRA072302/SRR800790/results/SRR800790_popoolationte_nonredundant.bed
- SRA072302/SRR800790/results/SRR800790_relocate_nonredundant.bed
- SRA072302/SRR800790/results/SRR800790_retroseq_nonredundant.bed
- SRA072302/SRR800790/results/SRR800790_telocate_nonredundant.bed
- SRA072302/SRR800790/results/SRR800790_temp_nonredundant.bed
- SRA072302/SRR800791/
- SRA072302/SRR800791/results/
- SRA072302/SRR800791/results/SRR800791_ngs_te_mapper_nonredundant.bed
- SRA072302/SRR800791/results/SRR800791_popoolationte_nonredundant.bed
- SRA072302/SRR800791/results/SRR800791_relocate_nonredundant.bed
- SRA072302/SRR800791/results/SRR800791_retroseq_nonredundant.bed
- SRA072302/SRR800791/results/SRR800791_telocate_nonredundant.bed
- SRA072302/SRR800791/results/SRR800791_temp_nonredundant.bed
- SRA072302/SRR800792/
- SRA072302/SRR800792/results/
- SRA072302/SRR800792/results/SRR800792_ngs_te_mapper_nonredundant.bed
- SRA072302/SRR800792/results/SRR800792_popoolationte_nonredundant.bed
- SRA072302/SRR800792/results/SRR800792_relocate_nonredundant.bed
- SRA072302/SRR800792/results/SRR800792_retroseq_nonredundant.bed
- SRA072302/SRR800792/results/SRR800792_telocate_nonredundant.bed
- SRA072302/SRR800792/results/SRR800792_temp_nonredundant.bed
- SRA072302/SRR800793/
- SRA072302/SRR800793/results/
- SRA072302/SRR800793/results/SRR800793_ngs_te_mapper_nonredundant.bed
- SRA072302/SRR800793/results/SRR800793_popoolationte_nonredundant.bed
- SRA072302/SRR800793/results/SRR800793_relocate_nonredundant.bed
- SRA072302/SRR800793/results/SRR800793_retroseq_nonredundant.bed
- SRA072302/SRR800793/results/SRR800793_telocate_nonredundant.bed
- SRA072302/SRR800793/results/SRR800793_temp_nonredundant.bed
- SRA072302/SRR800794/
- SRA072302/SRR800794/results/
- SRA072302/SRR800794/results/SRR800794_ngs_te_mapper_nonredundant.bed
- SRA072302/SRR800794/results/SRR800794_popoolationte_nonredundant.bed
- SRA072302/SRR800794/results/SRR800794_relocate_nonredundant.bed
- SRA072302/SRR800794/results/SRR800794_retroseq_nonredundant.bed
- SRA072302/SRR800794/results/SRR800794_telocate_nonredundant.bed
- SRA072302/SRR800794/results/SRR800794_temp_nonredundant.bed
- SRA072302/SRR800795/
- SRA072302/SRR800795/results/
- SRA072302/SRR800795/results/SRR800795_ngs_te_mapper_nonredundant.bed
- SRA072302/SRR800795/results/SRR800795_popoolationte_nonredundant.bed
- SRA072302/SRR800795/results/SRR800795_relocate_nonredundant.bed
- SRA072302/SRR800795/results/SRR800795_retroseq_nonredundant.bed
- SRA072302/SRR800795/results/SRR800795_telocate_nonredundant.bed
- SRA072302/SRR800795/results/SRR800795_temp_nonredundant.bed
- SRA072302/SRR800796/
- SRA072302/SRR800796/results/
- SRA072302/SRR800796/results/SRR800796_ngs_te_mapper_nonredundant.bed
- SRA072302/SRR800796/results/SRR800796_popoolationte_nonredundant.bed
- SRA072302/SRR800796/results/SRR800796_relocate_nonredundant.bed
- SRA072302/SRR800796/results/SRR800796_retroseq_nonredundant.bed
- SRA072302/SRR800796/results/SRR800796_telocate_nonredundant.bed
- SRA072302/SRR800796/results/SRR800796_temp_nonredundant.bed
- SRA072302/SRR800797/
- SRA072302/SRR800797/results/
- SRA072302/SRR800797/results/SRR800797_ngs_te_mapper_nonredundant.bed
- SRA072302/SRR800797/results/SRR800797_popoolationte_nonredundant.bed
- SRA072302/SRR800797/results/SRR800797_relocate_nonredundant.bed
- SRA072302/SRR800797/results/SRR800797_retroseq_nonredundant.bed
- SRA072302/SRR800797/results/SRR800797_telocate_nonredundant.bed
- SRA072302/SRR800797/results/SRR800797_temp_nonredundant.bed
- SRA072302/SRR800798/
- SRA072302/SRR800798/results/
- SRA072302/SRR800798/results/SRR800798_ngs_te_mapper_nonredundant.bed
- SRA072302/SRR800798/results/SRR800798_popoolationte_nonredundant.bed
- SRA072302/SRR800798/results/SRR800798_relocate_nonredundant.bed
- SRA072302/SRR800798/results/SRR800798_retroseq_nonredundant.bed
- SRA072302/SRR800798/results/SRR800798_telocate_nonredundant.bed
- SRA072302/SRR800798/results/SRR800798_temp_nonredundant.bed
- SRA072302/SRR800799/
- SRA072302/SRR800799/results/
- SRA072302/SRR800799/results/SRR800799_ngs_te_mapper_nonredundant.bed
- SRA072302/SRR800799/results/SRR800799_popoolationte_nonredundant.bed
- SRA072302/SRR800799/results/SRR800799_relocate_nonredundant.bed
- SRA072302/SRR800799/results/SRR800799_retroseq_nonredundant.bed
- SRA072302/SRR800799/results/SRR800799_telocate_nonredundant.bed
- SRA072302/SRR800799/results/SRR800799_temp_nonredundant.bed
- SRA072302/SRR800800/
- SRA072302/SRR800800/results/
- SRA072302/SRR800800/results/SRR800800_ngs_te_mapper_nonredundant.bed
- SRA072302/SRR800800/results/SRR800800_popoolationte_nonredundant.bed
- SRA072302/SRR800800/results/SRR800800_relocate_nonredundant.bed
- SRA072302/SRR800800/results/SRR800800_retroseq_nonredundant.bed
- SRA072302/SRR800800/results/SRR800800_telocate_nonredundant.bed
[truncated: 449 more entries]
