# Supplementary material for: McClintock: An Integrated Pipeline for Detecting Transposable Element Insertions in Whole-Genome Shotgun Sequencing Data
Source: G3 (Bethesda). 2017 Jun 21;7(8):2763–78. doi: 10.1534/g3.117.043893 (PMC5555480; doi:10.1534/g3.117.043893)
Supplement: Supplementary file 2 [file 2763FileS2.zip › SRA072302/reference/sacCer2.fasta]

>chrI
CCACACCACACCCACACACCCACACACCACACCACACACCACACCACACCCACACACACACATCCTAACACTACCCTAAC
ACAGCCCTAATCTAACCCTGGCCAACCTGTCTCTCAACTTACCCTCCATTACCCTGCCTCCACTCGTTACCCTGTCCCAT
TCAACCATACCACTCCGAACCACCATCCATCCCTCTACTTACTACCACTCACCCACCGTTACCCTCCAATTACCCATATC
CAACCCACTGCCACTTACCCTACCATTACCCTACCATCCACCATGACCTACTCACCATACTGTTCTTCTACCCACCATAT
TGAAACGCTAACAAATGATCGTAAATAACACACACGTGCTTACCCTACCACTTTATACCACCACCACATGCCATACTCAC
CCTCACTTGTATACTGATTTTACGTACGCACACGGATGCTACAGTATATACCATCTCAAACTTACCCTACTCTCAGATTC
CACTTCACTCCATGGCCCATCTCTCACTGAATCAGTACCAAATGCACTCACATCATTATGCACGGCACTTGCCTCAGCGG
TCTATACCCTGTGCCATTTACCCATAACGCCCATCATTATCCACATTTTGATATCTATATCTCATTCGGCGGTCCCAAAT
ATTGTATAACTGCCCTTAATACATACGTTATACCACTTTTGCACCATATACTTACCACTCCATTTATATACACTTATGTC
AATATTACAGAAAAATCCCCACAAAAATCACCTAAACATAAAAATATTCTACTTTTCAACAATAATACATAAACATATTG
GCTTGTGGTAGCAACACTATCATGGTATCACTAACGTAAAAGTTCCTCAATATTGCAATTTGCTTGAACGGATGCTATTT
CAGAATATTTCGTACTTACACAGGCCATACATTAGAATAATATGTCACATCACTGTCGTAACACTCTTTATTCACCGAGC
AATAATACGGTAGTGGCTCAAACTCATGCGGGTGCTATGATACAATTATATCTTATTTCCATTCCCATATGCTAACCGCA
ATATCCTAAAAGCATAACTGATGCATCTTTAATCTTGTATGTGACACTACTCATACGAAGGGACTATATCTAGTCAAGAC
GATACTGTGATAGGTACGTTATTTAATAGGATCTATAACGAAATGTCAAATAATTTTACGGTAATATAACTTATCAGCGG
CGTATACTAAAACGGACGTTACGATATTGTCTCACTTCATCTTACCACCCTCTATCTTATTGCTGATAGAACACTAACCC
CTCAGCTTTATTTCTAGTTACAGTTACACAAAAAACTATGCCAACCCAGAAATCTTGATATTTTACGTGTCAAAAAATGA
GGGTCTCTAAATGAGAGTTTGGTACCATGACTTGTAACTCGCACTGCCCTGATCTGCAATCTTGTTCTTAGAAGTGACGC
ATATTCTATACGGCCCGACGCGACGCGCCAAAAAATGAAAAACGAAGCAGCGACTCATTTTTATTTAAGGACAAAGGTTG
CGAAGCCGCACATTTCCAATTTCATTGTTGTTTATTGGACATACACTGTTAGCTTTATTACCGTCCACGTTTTTTCTACA
ATAGTGTAGAAGTTTCTTTCTTATGTTCATCGTATTCATAAAATGCTTCACGAACACCGTCATTGATCAAATAGGTCTAT
AATATTAATATACATTTATATAATCTACGGTATTTATATCATCAAAAAAAAGTAGTTTTTTTATTTTATTTTGTTCGTTA
ATTTTCAATTTCTATGGAAACCCGTTCGTAAAATTGGCGTTTGTCTCTAGTTTGCGATAGTGTAGATACCGTCCTTGGAT
AGAGCACTGGAGATGGCTGGCTTTAATCTGCTGGAGTACCATGGAACACCGGTGATCATTCTGGTCACTTGGTCTGGAGC
AATACCGGTCAACATGGTGGTGAAGTCACCGTAGTTGAAAACGGCTTCAGCAACTTCGACTGGGTAGGTTTCAGTTGGGT
GGGCGGCTTGGAACATGTAGTATTGGGCTAAGTGAGCTCTGATATCAGAGACGTAGACACCCAATTCCACCAAGTTGACT
CTTTCGTCAGATTGAGCTAGAGTGGTGGTTGCAGAAGCAGTAGCAGCGATGGCAGCGACACCAGCGGCGATTGAAGTTAA
TTTGACCATTGTATTTGTTTTGTTTGTTAGTGCTGATATAAGCTTAACAGGAAAGGAAAGAATAAAGACATATTCTCAAA
GGCATATAGTTGAAGCAGCTCTATTTATACCCATTCCCTCATGGGTTGTTGCTATTTAAACGATCGCTGACTGGCACCAG
TTCCTCATCAAATATTCTCTATATCTCATCTTTCACACAATCTCATTATCTCTATGGAGATGCTCTTGTTTCTGAACGAA
TCATAAATCTTTCATAGGTTTCGTATGTGGAGTACTGTTTTATGGCGCTTATGTGTATTCGTATGCGCAGAATGTGGGAA
TGCCAATTATAGGGGTGCCGAGGTGCCTTATAAAACCCTTTTCTGTGCCTGTGACATTTCCTTTTTCGGTCAAAAAGAAT
ATCCGAATTTTAGATTTGGACCCTCGTACAGAAGCTTATTGTCTAAGCCTGAATTCAGTCTGCTTTAAACGGCTTCCGCG
GAGGAAATATTTCCATCTCTTGAATTCGTACAACATTAAACGTGTGTTGGGAGTCGTATACTGTTAGGGTCTGTAAACTT
GTGAACTCTCGGCAAATGCCTTGGTGCAATTACGTAATTTTAGCCGCTGAGAAGCGGATGGTAATGAGACAAGTTGATAT
CAAACAGATACATATTTAAAAGAGGGTACCGCTAATTTAGCAGGGCAGTATTATTGTAGTTTGATATGTACGGCTAACTG
AACCTAAGTAGGGATATGAGAGTAAGAACGTTCGGCTACTCTTCTTTCTAAGTGGGATTTTTCTTAATCCTTGGATTCTT
AAAAGGTTATTAAAGTTCCGCACAAAGAACGCTTGGAAATCGCATTCATCAAAGAACAACTCTTCGTTTTCCAAACAATC
TTCCCGAAAAAGTAGCCGTTCATTTCCCTTCCGATTTCATTCCTAGACTGCCAAATTTTTCTTGCTCATTTATAATGATT
GATAAGAATTGTATTTGTGTCCCATTCTCGTAGATAAAATTCTTGGATGTTAAAAAATTATTATTTTCTTCATAAAGAAG
CTTTCAAGATATAAGATACGAAATAGGGGTTGATAATTGCATGACAGTAGCTTTAGATCAAAAAGGAAAGCATGGAGGGA
AACAGTAAACAGTGAAAATTCTCTTGAGAACCAAAGTAAACCTTCATTGAAGAGCTTCCTTAAAAAATTTAGAATCTCCC
ATGTCAACGGGTTTCCATACCTCCCCAGCATCATACATCTTTTTTCAAAGAAACTTCAAATGCCTCTTTTATGCAAGGGG
CAAAATCCTGAAATGACTTAAACTTAGCAGTTTCGTCTTTTTTCAAAGAGAATGGTTGAAGAAGAATTGTTTTGGACGCT
TATTGACAATCTGTTGCATTGATAAAGTACCTACTATCCCAGACTATATTTGTATACAAGTACAAAATTAGGTTTGTTGA
AACAACTTTCCGATCATTGGTGCCCGTATCTGATGTTTTTTTAGTAATTTCTTTGTAAATACAGGGAGTTGTTTCGAAAG
CTTATGAGAAAAATACATGAATGACAGGTAAAAATATTGGCTCGAAAAAGAGGACAAAAAGAGAAATCATAAATGAGTAA
ACCCACTTGCTGGACATTATCCAGTAAAGGCTTGGTAGTAACCATAATATTACCCAGGTACGAAACGCTAAGAACCTTGA
AAGACTCATAAAACTTCCAGGTTAAGCTATTTTTGAAAATATTCTGAGGTAAAAGCCATTAAGGTCCAGATAACCAAGGG
ACAATAAACCTATGCTTTTCTTGTCTTCAATTTCAGTATCTTTCCATTTTGATAATGAGCATGTGATCCGGAAAGCTACT
TTATGATGTTTCAAGGCCTGAAGTTTGAATATTTATGTAGTTCAACATCAAATGTGTCTATTTTGTGATGAGGCAACCGT
CGACAACCTTATTATCGAAAAAGAACAACAAGTTCACATGCTTGTTACTCTCTATAACTAGAGAGTACTTTTTTTGGAAG
CAAGTAAGAATAAGTCAATTTCTACTTACCTCATTAGGGAAAAATTTAATAGCAGTTGTTATAACGACAAATACAGGCCC
TAAAAAATTCACTGTATTCAATGGTCTACGAATCGTCAATCGCTTGCGGTTATGGCACGAAGAACAATGCAATAGCTCTT
ACAAGCCACTACATGACAAGCAACTCATAATTTAAGTGGATAGCTTGTGATAAATTGAATTTTCTCTGTTTAGTACTTGC
CGAATAGTTACTTGTTAGTTGCAGATGCTTTTTGATGACAAAGTTATCAATCTCAATATTAAACTTTTTAGGCTTTCAGG
TTTAATCTTTCTTTGAGGGTGTATTAATTTTCATACAAATATTTGATTCATTATTCGTTTTACTGTTACATTAGACCTGC
TCATTACATGGAGTAACTTAAGTTTTCTCAAACGCTTGATAGCATGATTTGATGTAGTAAAAAAAAAGGCAGAGTTTCCA
AAAAAAATTGTTAATCGACAAAGTTAATATTATGGTGGTAGTATCTCAAATATCTGGATAACCAGATCGTACATCTCTGA
TAAACAATCTTTGCCACTGCTTTATCCTTTTAAATTGTATTGAGTGCTTCAGTCATTGCAAAATTTTACGAGATTTAAAA
TTTGTGAACCCGACCTTACCGAGAAATGATGAGCTAATTTTTATAGGTCGACCCTTCTGTCGCTTACTGGGTTGATTATC
TTGTGCTTTCTTAGTATCTATCACAAAGGAGACAAAATCGTTGATAAAAAGTGCATCAACATTCCCAGCCAGAAAATGCA
CATCATAAAGACATGTTATTCAAGAGCCACGACCGTCTTCAATTTATCTTTTATAAAAAACCCTTGTTCTACTGACAGGA
TGGAATAGATATTAAATATACATTTTGCATTTTTTTTTTTTTCTGTATTGAAGATTTGTATATGAAAGATGTTTATACAT
CAAATGCTTTGAATAAAGCCATCTTAATTTCAATTTCATGCCCTCCTTCACCGTTTTCTGTTGGTCTAGAGGTAGCTTGT
TGTGGTCACTAATGAGAACTTAAATAGTTTTCAACTGCTGGTGGTAAATCAATAATTTATGTTCTTAACCTAACATTTGA
TGACCTTTGATGCGTTGGTTATGTTGAAGACAAATTGCCTCTAATCAGTTCCATTAAGAAATCTTCTTAACTCCTCCAAA
TATTCTGCCCATACGATACCTATTTGTTTACTTTGTCATTTTGCCATAAGATTGGTATCCACTTCTTGTCTGTAAAATAA
TTAGAAAGTAGCACAATTTTTACAGTAATGTAGCACGCGTAACTCCTAAACTTTGTCATAATGGTTGAAATGAATGTATG
ATATAAAAACTCGGACCCTGTTTTACTTCTTTTATAGAACCTTATTTTTGACGCAGGGAGGCGACATTTATCCAAATTAA
GTTTTGACATGGCGCATCAGGGAATAAAAAAAACTTTATTATGTGGCCGAATCAACATTAATCAAATGCACTAATATTGT
AACGTTCTTACAAAGGGCAGACAACTTGAGAACTTTCATGCGTGCAACAGTATTAATATTTTACTGTCTTGATATCGTTA
TCCTCATCGTAACGTGAATTTTTTTGTCTCATACGTTAAGGTAAATTTTGATGACCCCCGTTGTCCTTGTTTGCCTTACT
GTATAAAGCACCCTTTTATTGTTTAGAATACTAGAATGATAACTGCATTCGGACTATGAAAGAAAAAATGGTAGTAGCAA
AGGATAGCATCGCCGTATTTACTACTTTGTAAACCAGTGGATTTTTGCTCAACATATAAAAAACTAAAGACCTTTTTTTC
ATCAATATACTTCTGAGACGTGCAGATGTGATATTCGGGTTTGAGCTTGTAGTCAACGAAGCGGGTTCATGGGCAAATTT
TCTTTTTTTTCCCTTTTTTTTTGTCTAGATTATTTCGAATATGAGTTAATCATACGTTGATTAGTACTGTTGGTCTCTCA
TTGAAATTTTACGTGACACCATCATTTTACTTCCACATAAGTTCTAATGTTACGTAGTTCAATTTTAGTCGACCTAGCTT
CATATTTATTTTAGAAGCAATTCGTAATTATCATTTTGCTTTCGAAGAAAATTAAGACTTCATTTACTATTCTCGTGATA
TTTTAGTAGGCGCTTCTTTTGTATCGAACCATTTTATTGCAATGGCCCTTAAGTTACCGTTATTCATACCAATTTGACGT
TAATTTTAAATGCGTTCTGAAGTTTCTTAAATAACCCGGATTGGTTAGGTTCACGCCATGCCTGGCGCGTACATTGAGGC
ATTAGAAGATCCGCAGATAAATAATAAGCTTAGTAAATCCTAAAGATAACAACTAAAATTATATTTCCATCAGCTCAATA
CCGCAGTACTTTGAAACCTGATTTATATATTGCAGAACTTAATTAAAAGTACATTGTAGTTCAAAAAATAAATATCAAAC
TTTTGGACCCTCTCTTATTGCCTCCCAATTAATTAAAACATCTTTTCTTCCAATCTACAGGTTTGAAAAGGTAATAAGTA
ATATAAACTTGAGAACCAAAAAAAAAAAAAAAAAAATACTGATCCTTACAGGTTTTAAGGTTGCAAAGGGAACATTTATT
GAAAGGAGCTAACAATAGTGGGTATGAGTAAAGATATATAGATCGATATTTTGAATTCTAAATGATGAACTAGGGAAGTA
ATTTAGGTGAAACATTGCAACCAATCATTTTACACTTTTGGTTGCACGTAATGTACCTTTTTATGATATTTTTTTTTTAT
AGTAGTAGTGTGAAAATTTCTTCAGGACTTGCAAAAAGAATCTAACTGATCTTCGGATGAGCCTTTATCGATTATTTTTT
TCCTAAATATAATACTTTACAAGCGAATGTTTTGTTAGGAGAAAGATATAAAAATTATGCGGCATAGGCATATTATCCAA
TAAAAAGGAAATTTATATATAAACTTCATTTACGTCATAAGAAAATGTTAAGTTCTCTTAACGAAAACTGTGCGAATTTT
GTGTTAAAGCTGGATGATGAGAAATTATTCTCGTATTATTTTTCATCAGATACTGATAAGGTTTCAACGTCTTTTGACGT
TGGCTTTTCCACACCATGTTTAGAGTTATAAAGCACAATACCGTTCTTCTTGGCATTGTTCCTTTCATCACGTTTATAGA
AGTAGAGTACAACAAAAGTCCAAATGGAGAGACAAAAAGCAGAACATGCAGTGAAAGTAAACCCCTTTAAATACCTGGGA
GCTTCTTCTGTTTTCCAAACCAAAACACTTATCCATGCGGTAGATGATTGAGCCATAATATTCATTGTAACTAAAGTAAT
AGCTCTAGTTTGAGCATCTCGGCGACAAATATCGTTTTGCCAAGAGTATAAAACAGGAGCCATAGCCCAACCAAAACATT
GCAGCATAAATGCAAACCATTTGGCTCCTTCTGCGACGTCCCAAGCGGCTAATATGGAGTTACCAATGATATTGAAAACC
TGAGTAAAAATAATCGCAAACCAACGAGAGTGTAATTTATCTGCAATAATACCAGTAAGCATCAAATAAACCATACCTAA
ACCCGGAGTAATCATGGATAACTGATTGAGCTTAGGAATAGAGTATCTTTTCAAAGATTTCAACCATAGTAGGTATGCCC
CAGATGAAACATTACTGTCATTCCAACAGAAAATATTCCATAAAGTTAAAATGTATATTTTCCAATCACTGAAAATTGTT
TTCCACAGTTTAATATCGAATACTTTTGTTTCAAAATCACTTTTACCTGTTTGGTTTTCTTTTAATCTTTTCCTCGCCAA
CCTAATTTCATCATCAGTTAAGAAAATAGAATAACAGTTGTATGGGTCACCTGGCAGGGAGTAAAATCCAATAAGGCCCA
CTACGACAGACACAATAGCGTCAATAATAAAGTTCCATCTCCATCCCTCTAAACCATTTACACCATTTAACGATGAATAT
ACGGCTGACTGGATCCCACCAGCGGATAGAATACCGATATACTGGCCCAAATAGTAAAAAGCAGAACGACGCACCATTTC
ATCATGTTTGTAAAAGGAACCAAACAAATATTGGTATGCCAAATAACTTGGCGCTTCAAAAGCCCCAATGAAAAACCTAA
TTGCTTTCAAGTGTGGTACAGAATTGACATATGCAGCACCAACGGTTAAAAGCGACCAACATAAGTCGAGGCTTGGTAAA
ACATAGTTTAATGGGAGCTTGTTCAGGTAAATCAAAAATGGCAATTGAAATATAATATTACCAACTGTGTACATTACTTG
AGTATGCACCAAATCATTACCTTGAAAGCCTAAATCTTCCTTCATTCCCGAAACGTAAGCGTTGTTTATATTAACCGTAT
CCAGATATTTCACCCAATAAGCAATACAAGAATAAAAGGCTAAAAGGACATCCAATTTAATTAATAATTTTTTTTCTTTG
AAAGAGGTACCCTGTTTGAACCAACTATACCATTTATTGTGAGATCTTTCCTTTTCATTGATCCGATACTCTTGTTCATC
GAAAAATCTCCACCATGGCCTATCGGCTTCATCTCTATATTCATAACTTCTAGTAACGTTCACATTGTCTTTATGTTCAC
TATAGCTACTAGTCTCAAAATGTAGTTGATCTTTTTCACTTGTAGTCGTGATGAAATTTTCAGCTGTTTCATGACTCTGG
ATACTGTTGGAGATAGTGACAATTTCTGTTGAATTTAAGTCATCTGGCAGGTCTTCCACCTGCCGCTTTACTGGAATAAA
ACCCCATTTTAGTCTTTTGTAAGGATCTACAATAATCTCTTTAACAATTGAATACATGTATGTTATTTATATATGCAGTA
GTTCTCTTTGTAATTTTTTTTAACAAATAGAGAGTAAGATATGTAGCGAATGTCCATTCATCATAACAGGTAAACTAGAT
GCTCTTTTATATAGTCTGGTTGTATAAATAATTTATATCCTCATCTAAACGCATGTCTCCGCTTGGTTTCTTATCTATTT
GTGGAGGCACCCGTAGTACTGTGCTTTCGTATTTTTTTATTTATTTATTATTTGTAGCAGTTTTTTTCCAGTGACACAAT
CTTTACCATTACACAGTTTTTACTATTTCTAATGATTACATTGGACCATCGGAAAACTGCGCTAACTTTGGATAACGCCA
CAGAACGTGATCTGACTATTGTAAAGGTGTCATTCGGTAAGGTAAACCTTCAAGGCGTCCACACCTTTAACCATATAACA
GCGTAAACTCTTGTTAAAATACAGGGGTAAGACATTGGTGGATATTCAACAAGATCCGATACCTCCAATTCCGATTTCTA
CAAATTGTGCTCTACATATTACTGCGATGCAATTATCCACACATAAAATCGATGCCTTTAGAAAAAGACATAAAGCAGAC
GGCATTGTAGATATTTGACCAATTAGAATTGAATGAGATGAATATCTCACCAAGCTATTCGATATTATAGATAAAGTTTG
TATCTTAGTTATGCATTGTGAGTTGGTTGCTCTACTCGCGGTTACCAGTCTCTTCTAAAAAATCTAAGGCCAATGGTATC
CATGACATTTCTGCACTTTTTGTAATTGGTTTAGTTATGAAAGGAACGTCAAACCAAATGGTTTTTCAGATAAGAAATTG
ACAGTATCTGAGAATTTGCTATCAAAGCTCAGAGGATTTACATATTTTAACGTAATTAAAACATTTTTATGTTCGATATA
TTAGCAAATAGCGTATTAATATACAGCTGTTGCGCTCATGGTAAAATTTAGCGATATACTTTGCATCTTGGCTGCAAAGA
AGAATGAATCGGATATACTATTTTTGATCATAATGACGGACATCATGATATAATAACGTTATACGGATAACTTTATTTCA
AAAGCACCATCATGTTATCTCTTGTAAAAAGAAGTATTCTTCATTCAATACCAATTACTCGTCACATTCTTCCAATCCAA
TTAATATTGGTTAAAATGAACCATGTGCAAATCAGAAACATAAAATTATATCACTTTATTTCATATGGTTTCATGCTTAC
AAAGCTTACTGTCTTTCTCTTTAACTTATTTTTCTACAGGCTACGAATTCTTTGCAGGCTTACTTTACTCATATTATCAT
TACCTGTACAAATATATATTAAAGAAATCCAAACAAAAATGCTTGAAAAGCATACAGCTTCCGATACATCATGTATATAG
AAAATCACAGTACAAAAATTTTGAATTTATGTATAACCGTTTCGCCTGATATATGTAAGAGCTCTTGATTGTCGGAATAG
TTCGGGAATTCTGGGTGGAACTAGTAGCTGGAGATGCGTTCTAAAGGATCTAAAATCAGACTCACCCCAAAAACCAAAAT
TTTGATATTCAACTTTAGTATTAGCCAGTCTTAAAATGATTTTTTGCCAAGAAAGCCGAAGTTTAACGAGCGTTTTAAAA
TATGCACAAGTCCATTAATTAAATTTGATCACAGTGATTACCAATTTTGTTGAAAGCAGTAATTTGTGACGTCCGTTTTT
GGCACAAGTAAAAAATATTTGTTTTGAAGTCTAGTTACAAGAAGCTACTGAAAACACAGGGCTGGATATAGATGTTTATA
AGCTCCTCCCATGGTCTAAGAGTTTCTCCAAACGCCTAATGTATGCAATTTGTTAAATAAAAATGAAGAATAGATGCATA
AACAAGCGTCATTAAAGTTCTTATCATTATTCCATGTAGAAATGACCTGCAAGTACGAGCTGGTTATGCGAAACTGAGCT
TAACAACATAGTTTTCTTTTCCATTGGCTTGGATATAAATTTTTCGCTGAGAAACTTCTCTGCATTTTTTAAGCATTAAG
CGTACATAACATAAAGTCACTGAGATATTAGAGGTTATAAAAAAAGACTACGTGGGTGTTTACCTAAGATTTTCACAACT
TGTTTATTAATTGGATAAATAGTATTTTTCTTGGCATTTACAAACTTTATGTTTTTAGGTGTATTTGCAGTTCCATTAAG
GGAAATAAGTCATAAGCTTTTTTGGAAAACAGATTTTTTGCCCCGCTTAACCTGAAATTGATATTAAAAGAATGTGTGAA
TGGCCATTAACTAACAAGAGAATTAATAATGTTAAAACACAGATACCTCGAAACAAACTCTATGTAAACACTTATTTTAT
TGTGGTAATATTTTTTGATAACAACACATCTGAAACAAAATAATGCAAAGCCGAATAGTTAGGCTAAAAATGTACTCTTA
GACATTTAAAAAGGTTTATGAATCCTATGGTATTTAATATATTAAAGAACGAAGTAAATGGGAAAAAATGTGTAAACACT
ATAAGCGTGATGATAGAATTATTAATATAAGATGATGCCGTGCGTTTACCATACGATTGCCAGCAATACGGTGGAAATAA
AAACACTTATGCCATTATTGGTCAACAGACCATTGGCAATACCAACGTAGGTTGAGATTTCTAAAGAGGCAGTACTAGAT
CCTATTATGCTACTTGCTGGTGTGCTACGAGGCTGTTGCGACATAGTACTTAACCCGGAAGTTATTAGACTCTTGGTGTT
GCCAGTTTCGGATACAGAAACAACACTACTGCTGTGACCAATCACATCGGTCGCGGAAGCCGTCTGTGTTTCAGCATGAT
TGAATCTTGAAATTGAAGAGGTGACTACTGTTTTCGTCTCAGCAGCTCCAGTACTGGTAGTTGTCTCAGCAGCTCCAGTA
TTGGTTGTTGTCTCACTGGTAGCACTGTTCATTTTAGAGCTGACAGACTCTTCATTCGTAGTCTGTGGCCTCCATGTTGG
ATAGACCGTAACAACATCATTCACAGTAGCCGTGGCCGTCGAAACAATGGCAGGTGAAGCAGTTTCGGAACACACACCAG
ATTCGCAGGAAGTAACAGTAACTAGCGTAGTTTGTTGCCTCGATTCTGTGGTGGAAATAGGACACCATGTCGTGTATTCT
GTGGTAACGCCGTTAATAGTAGCAGTGCTTATAGATACAATGGCTGGAGAAGCAGTCTTAGAGCATACGTCAGATTCACA
AGAAGAAATTGTAACTACTGTGGTTTGCTCTGTTGTCCCCTTGGTTTGCTTTGTTGTCTCCGTAGTTTGCTTTGTTATCT
CTGTGGTAGAAATAGGGCACCATGTGGTATACTCTGTTGTGGCACCGCTAACAGTAACGGTGGCCGTGGAAACAATTGCA
GAGGAGATGGATTCAGTGCACACATGAGATTCGCAGGATGTCACGGTAACCAAAGTGGTTTGTTCGCTCGTTTTTGTAGT
GGTAGCAGGTGGTAATGAAGAAGCAGTTTCCTGGCTTGTTGTTGTACTGATAACAGGTGGTAATGATGAAGTAATTTCCT
GACTTGCTGTCGCACTGGTAACAGGTGGTAATGAAGAAGTAATTTCCTGACTTGTTGTTGTACTGGTAACAGGTGGTAAT
GATGAAGTAATTTCCTGACTTGTTGTTGTACTGGTAACAGGTGGTAATGAAGAAGTAATTTCCTGACTTGTTGTTGCACT
GGTAACAGGTGGTAATGATGAAGTAATTTCCTGACTTGTTGTTGTACTGGTAACAGGTGGTAATGATGAAGCAGTTTCCT
GGCTTGTTGTTGCAGTGGTAATAGGTGGTAATGATGAAGACGAATATGTAGACTTTGGTGATTCAGAAGAGATAGAAGAG
GAAGAAGAGACAGAACTAGCTGAACTAGTTTCGCTCTCAGAAGAACCAGAGGTGGAACTACTGGTTGGAATGACGGATGA
TTTAAATGATTCAGAGAATATAGAAGTGGAGGTTGTTGTAGAAGAAATGACAGGGGAAGAAATGAATGAAGAAGAAATGA
CTGGAGAAGAAGTGACTAGAGAAGAAGTGACTGAGGAAGAAATGACTAGAGAAGAAGTGTCTGAGGAAGAAATTACTGAG
GAGGAAATCACAGAAGTTCCATTGCTAGGATAGAATGGGGTAATAATTGGATGCTAAGACGTGATAGAGCTGGTTATTTG
TTCTGAAGAAGATGATGACAAACTGGATGAGGTGGCAGTGGTTGGACTTTTAGCAACAATAACGGTTTCGTCAGTTGGTT
GACCATTAGTGCCAGTGACAGTAGTCATCTCAGTAGAAGTCGAAGTGGTAGTTGCGATGGTGCTAGTAGTATGTTTTGAA
GGATCAGGGATAGTACAATTGGGCTGTTAGGTCATCGTCAAAAGAGTAAACGTGCCCTGCAAAATCATCGCTAACAGTAG
TAACATCAGGCAATTCCACGCTAACTGGCAGTGTATGCCAAGAAACAGCGTTTGAGTAGACAATCTTCATTGGACAGTAG
AATCCAGCATACATATACACAGTCCCTGCAATGTTATCGGGCAATCTTCCTTGCCATGGCTTGATACCATTAATCGTAAA
GTTTGTGGATGTAATTGGAGGTTGCTCTTGTGCACAGCATCCGAATGCAACGTCGCCACCGACTGATAGAATTGCAGAGT
CATCGACCTTAGCAAACCTGAACGTGTAAGAACTTGTTTGTGGTGGTAAAAAGTAACCTGTCATTTCTAGAGTAGCGTTT
TTTGGGATAGTATAGAAACCAAGTAAATCAGTACTCCAATAGGTCTTTCCTGGCTATTTTGAACATTCACTATGACCTCT
GCATCCCCAGTTTCCATAAGCATCTGATTGAGCACATTTAAAAGTTCCTGAAGAGATAACACAAGAAAGATCGTAGTCAA
TTGAGAAATCCGTCTGTCCGCCAACGGAACCTAATTCCAATTCGAGGCATATCCAGAAGTCATATATTGCGGGTAGGAAT
ACGTTGTTGAATTCAGTAATGAGTACAAAAGTTGACATTCATCCCATTTTTCCTCGGGTCCGTTGGCAAGCATGCTTGTG
TACTTCCTGAAACAACATTGGACGTGGCCAGGTAGGTGAAGAGTGCCAAAAATAAATAGTGATGAGGCATTTCTTGGTTC
GTCAATCAGGTATGGGTATATTAAACAATAACTTTAAGCCATGCTGTTAATGATGAAAATTCTGATGCTGGTCTCTTCAT
ATGTCATTGTTTTGGGAACTGTCTTTTTTCGATCAGATGTATGCGCAACGATTTGTTTAGCGTAGTGATGTTCCCGCGTA
GTACTTAGGAAATTTTGGTATCGAAACGTCCCTACAACACTTTTTGTCGCTGATATCTGCACATGTGAGTAACGCAGATT
CCATTGCATTATTACCTTCCCCTTCCCAGAAACGATTTATTACGACTCAACAAGTTCAAGAAAAAAATTAAAAAGGTTAC
AACCGCATTTTGCGTTTAGGTGCAGCGAGACTTACCTTGATGCAGTCCTAAAGGGTCCTGCAGCGGTTGTAACGAATCCT
ATTTGCTTTTGTGCATTCCTAAACGGGCTGAAGTAAAAGTCTTGAGGAACTCCAGGAGAAGATACGATAAGCTCCGAAGT
GCCAAATTTTATTATCAAAAAAAAATATTTGTACGAGCGGAAAAGGATTATACTCTTCCTCTTTTGCTTCATCACAAGAG
GATTATTTTGACGTCGTCTGTTGTACTACTTCTTTATCGGTGTGCGCAGGAAAAGAAAGAAAAAGGAAGGAAAAATAGAT
GTCAAAAATCGATGTCAAAAAATCTCGTGAGACCTCCGGAATTTTGACGCTGCAAGTCAATCTACGGGAAAGAAGAAATT
TTTTAAACCTAATGCAAAATAAGCTTTTCTTGGAAAATAAGATTTTCGGCAATAAAAGGTAAATGCAGCCAAAAATCAAA
ATACTTCAGAAGAAGTCGTAGCGAGGACTGCTAAGGGGAAGCGGATTTGAAGATCCTTTCCAGAACAAGAAGGAGCCGAA
AGCTGTCAGGAACTGTTCCTGATTTTTTAGGAAAACAATTAATAGGTATCTCGTCTAGAGTAGTATCTCGAGCTTCCAGA
AGTTGCAGATAATCAAAATCATTGTTTTATCCCTTTTTTTAGATTACAGCTTAGAAGAGTAGAGAGCAAGTTTACTGAAA
CGGTTCCTTGTTTACAATAATATTCCTAACAAACTTTACGAATTAGGATGCAGCATGATTTTTTATATTGCTTCACTTCC
TAAAGTATGAATTTTTATCCGTAGTCGCAAACAAAACAGCTACTGGAAATCTGCAGCTTGTTAAAAACCGGTAGTTTCCG
AATACTCCTCGTCCTTGAGTTGTATACCGTTAAACTTCCTAGGGTGTCATGTGTCTGGCCCAATTGGCCCACAAAATCTG
GTCCTATTGACGGTTTTCTTTTGATTTTCAGCATCTTCCTCTAAGAAGGACAGAAAATTATGTAATATATGGGAGAAACG
GCCTCCCAACTGCTAAGTGTCCCCGGCAGCACGAGTAAGCAAAATTCAGGCAAACTATTGCATTAAGAAGCCGTACATAA
TTCAGCGTGATATGATGAAATTTTGTTAATTGCAAATTTTAGTACGATTTGGTTGTTAGTGTGTGTTTATGCAAGTAATT
ATTGAACCCTAAGTAGTTACTGTCTTCTTTTGCTGTAATTCGTGGATTCACGGCCCTCCAGCAACATGGATTGAAAGGTT
CTTTAAAGTTTTCAATCCGTAAAGTTCTGAAATGTATTTTAATCATGTCAATAATTTTACTGGTGAGTAGCATTTATGAC
CAAAAGCGTACTTAAATTAGCAGCAAAAAAATTTTTAATAACGAAACTATAAGGAAAATACGAGGTACTGATTATGAGAG
TCCCCGTTTCTCATTTTTGAGACATGATCTGAACAAGGCTGAAAACAGCAATCTTTTTCGATAACTTTTGCAAAAATTTC
AAACATTGTTGTTTGAATGCAGCCAATTTTTATAGGGTACAGAGCTTAATGCTTTACATGTGCTTTATTTTCGGTACTTT
CCTTAAAGTGTCTACATTATCTCTCAGGACTTGAATGTCTTCGGCTGAATTACTATAAAATCTTGAGTTTTCTCTGAAGT
TTAATCCTAAGACAATAGTGGTGAGTGATGTAGTTCACGTGTGTGCCACTGGTAATAATAGAGATAACTATCTCAGTTAA
GTTTGAAAAGGTAAAAAATAGTTTAAGTAGTCATTTTTTGCGACGGTCATTCTTCTCTGATGCACGTTCTTTAGACTACC
TATAAACACCATTCTTACGGAATTATAATGGAAATAAAACATCAGTACGTGTTGCTGTCGGTGATAGAGGGGTAACAGAA
CCTTAATTGAAAAATTAGCACAGTGCATAATTTATTAACATGATTGTTTTCTGTGGGAAATAAGAAATTTCAGCACCAGT
AAAAGACGAGAAATATAGGGCACATAAATGCGCTCTTACTCGTATGTTCCAGGATGAAAATGTTTAGGGCATCAAGTATT
GCCGAAAGGGCAATATGCTTTAACACCAGAAAATCCACTGTATACTCGTTACGGGTAAACAAAGCAAAACGCAGTGCGTG
ATAATGTTTCTAAAATCTCTGCACACTGTTGAAATGCGGCTCTGATACTTTAGCCCTTAGTACCTGACGGTGCCTAAAAT
GAGGATAAGTATATGAGTTTACAACGAATATAATGCTTTTTACCTCATCATATAAAGAATAATATTAATTTAAAAGTAAA
AATTAGACCTAGGTGGTAATGAGGAATGTGTCCTAATGAATTTATGTAGTTGATGCTTTTGCAGCGTTTTTTTTTTTTTG
TATTAATCAAAGTGCACTACGTGACAAAAATAAAAAGTGGATGAAAACAAAAAAATCACAGATTTTCATAAAAATAACAT
GGTATTCTTAATCGTATATCGTAATGGATTGTCAAAAATAAAGAGAATATAGTCGGTTCAAACCACTTTGTACGTCTACA
GAGTATAGTGTAGAAATTATAGTTAGGATTGTGACATCCCTTTTTCTTTAACATAATAAGTTTGCTTCAAATTAATTGAT
CAATTAGGATAATAACTCTCAACACCTTTATTATTTATGTTTAGAGAGTTTATGGTCAGATGGTGATTGGTATTGATACT
TATACTTTTTTTCTCATTAGTATAATACGCTATATTCCATGTTTGAATAGATCTTATTTTTTGGCTGTCTAGATAATAAA
CATACCGTTTTTAACACACACACACCAATGAGTAGACGTTATTGCGACTGTATGCCCTTTAAGATATTCTGTTCAAAGAG
ATAAGGTATTTATTCGTTTTCTTGCAATTTCTTCTCATCTATCATTATCATACCAGATTGAATCTTATTTTTTAATTTTT
AGTCTATTTGATGACGGCTACTGAATCTTTACATTACTTGAGCTGAGAAGTAAAATTGCATTATTCATATTAAACAAAAA
AATCAATTTCCCATAAAGACAATAGCTCAACTTCATCACGTCCTTGGTTTTTACCGAGTACATATATTTGATGAATTCTG
ATTTGAAAATATCAATTTGTTCCTCTAGAATATTTCCACTCGCACATTCAAAAGCAGGTATTGGAACGCACAAGAAGCGA
TCGTCACCTTCCATTGGGGTTAGTAGCAGGATATATATTTCCATTCTATATTCCAGGTTCTCTTTCACAATTTTATTGAA
TGAAATACCTGAGCTACCAAATCAGTCTTAATAACACCATCTTTTACACCGGTACTACAACAAACCATACTGAGTCTGAA
ATTGGACTTCTGCAATGAAAAATTTAAGCCCTGATCTACGCATAATGCCCGCTATAAACCTTATTTTTTATATGGGGGTC
TGGCGCTTCGGGAAAAGAGAGGAAAACTTGTAACTCAATATATCTCGATACAACATTACGTTTTGTAAATTTATCACAAA
AGCCAAATGATGATATCTCTCTTGCAAGTTATCGAACATTGATTGGTAATTTGTTTGAAAATTGTTAATTTATTGAATAT
TTCTTTTGCAAAAGAAATAGTCTCAGCGAAAGCTGGTTACAAAATTTACATCATGAGTTTACGGGATTTGTAAATACGCT
TTTTGCATAAAAATACTTTGCCGTTTCCCACCCTTGCATATTCACTTACTCCCCCCTTCATATACTCTATGTAATGATGA
TTAAGCTTTGGCCGCTAAGTCTCTCAATTAGTGTTGATTTTGGTTTTATTCATATGATTCTTCTTTAGTGAAGTATTGAT
CAATTACGTGAGTCAGCTTTTTGAAAACCCCATTTGGAAGGAATTAGGAAATTATTTTGCTTACTACGACCACTAATTTA
CCGCCATTTCTGGGCCTTTTTATTGACTATTTTGACCATGTGCTCGACTAGAAGAACGGCATCATAATCTGCTGGTAGAG
TTAGTCTATAATGATTGTTGAAAATAAAGGCATAAGAGATATTCCACCTAAAATTCAAGTTATTGACTTTATTATCAGGA
TCTTAGTATCCTTTTTTGGTAAGTCATATTCAATGAACTAGGTCTCGCAAACTTTTTGTTCGAAAAGCGGTAGTGCATAG
TTATGCTAACTCTGGATATATGGCATAAACCGTACAACACTAGCCCATTTTTTTGGAAGTAGTGAGGGCAGCTAGACTGT
ATGATGAATATTCGCCTGCATACTGAGTTTTTTGGTCCTTTTTTTTATGTGGCTGGCCTTACGATATGATGCACAATTCA
TAATTTGGAAGAAGGGCAGAACAATTGCATCTGTGCTTGGCTCTCAAGAACGGTGTTTGGTGCATCAAAAGTTTTCGACT
GCTTATTTGGTCGGAAATATAAAAACTCGATCCTCTTATCTAAGCAGTATACATTCTTCTTTTTGAAATGAATGTACTCC
GTAATATCTTCTTATTTGGCATTTTCATCCTTAACTTTTGCATGGCTCTGAACTAGTCAGATAGTTGCCCTTTTCAGCAA
ACCTCTTATTATTGAAAGCATGGTGTACATCCGTTATACTATTATATTATAAGAAATTGGGATGCCAATTTTTTTGCTTT
TGTTTTGCCTGTTTTCCTTCTTTTCGCAAAAGTAATTGCAGATTTAATAGCAGGATATTATACCGTTGGTAAAACTTAAG
GATTTTATGAACAATAGCTTCAAGTACAGCATTCATAGAACCAACTACTAAGGATGAAACTAGTATGTTTTTGTCAAAAT
ATTTTCTTGACCTTGCTGTAACATCAAGATCTGTTTCTCTAAGATATTAAAGTTGAGTAAAAACAAAGCTGATATGAGAA
AAATACGTAATTGCTCCACATAATACGTGGGTCAGACATAAAGGTAGAATACTTGATACAGAAGAGATTATTCGGTACTC
TTGATGGCGTGCTTGAACTGGTGCCTCTTAACAACCGGTAATATAGTCAGATGAGTCACTACGAGTGTGTGTAGTAGCAA
GTGTTTTACCTACGTGGCAGTAAGAGTAGCTCTATGGTTGTGTAATAGTGGTGCTTATTCCTAATGCTCTGAAGTCTGAA
GCGGTACAGTTGGTCTGGTCTATATCATGGTCAAAGGAGCAAACATATCTTCTGAAGTGACCGCAAATAGTACTATGATG
TGGTTGGCAATATAACTTAAAAGGAAATAACCACAAGGAATTGCACCCATGTACACAGTTTTTCCCGGAAATTGGGAAAC
CAGTACGAACATATATCAATTACTTTTACATTATCTTGATTGGAAAACTGGCACAATTGACTGTGACGTTAGTAGTATGT
TGTTCTTCTCTACATCAGTTAAATATACGTGTCAACATCAACTAATCAACTTTCCCCCGTTTACCACATTGAAGCTGGGT
GTGGAAGATTTATTTGAAGAAACTAAAACGTACCCTGTCATTTCCTGAGTCCCCTTTCAACTTAGTGTGAAAGCCGAACA
ATTATAATCCTCGGTAGACAACAGATTTATTGTACTAAAGTTACTCTTCCTGTTATCTTCCTTGATTTTACTGTTATAGC
AATGACCCACCGCAATCAGGAGAGCCGCCGTATGGAATAGCATACCAAGTCATAAAATCGTCAACCTATTAACGGGGTTC
AGGTTCTTTTTCAGCGTAGTAGCCCTTTAACAAGCGCTGACAAAGTTGACACTCAGAGAAAATTCAGGATTTATTGTAAT
CCAGCTACTCATCCTTAGATCCGCTTGCAGGCATGGTTTTTTTCACCTTGAGAGGCTATTTTGGGTAAGCCAGGAAGGCT
GAAAAATCCCAAAAGGACACAGTAATAAGAAATTGTTGTTGTTGTATGATGCATTTAGAACTCAAAAGACGAGTTTCTGA
AAATGCTTACAATACTCCATAGGTAACATGATTTTTTTATTAAAAAAGTATACTGTTCCTTTGGGTAAAAATTATGCAAC
CCTTGAGTGTCCGATGAAGATAAGACTACGAAACAATTTGCGGTAAATTTTTTCTGCTATTGACATTTACACATGCTCCA
ATCCATTACCCTTTCCATTCTCGTAATAAAACCTCGAACTGTTATTTCATATTTACATCTAGACGGGTATCGGCCTCAAC
AACTCCAAACAAAAGTAAATAGAAAAGAGCCAGACCTATCGCACCGGGTAGAGCCAGAAAATATTTTAAACTATAGTTGA
CGTATTCTACGGCTGTTGTTTAGGACAATACTTTTTCCTTCACAGGCTTCGAATTACGCACATGCAGAACTCCTGTAGAA
ACCACGAAGAAAAGTTTAATTAACTTTCAAATGCCAGAACTAAAGATTGATGAAACAGTTATACGAATTTAAGGGGAACT
TGCTTTTTCCTTTTGCTTCATCATAAGCGCAATATTCGCAGCGGTGGCGTCGCGTCTTACCATTTATCGGCACATTTTTC
CGAAAAGGAAGGAAAATGGCGGTGTCAAACGGTCTGGTGTGACATCTAGAAGTTCGGCATTGCAAGTTAATCTACGGGAA
AAAGAAAATTTTCTTATAACCCTAATGTATAATAAGGTTTTCGGAGAAAGCAACTCACGGGGAACAATTGGTTAGAAGAG
ACCGTAGAAGCGCCCCACTAACCTGGAGTTGATTATCGAGGATCTTTCTCAGAAAAGCAGCTAATAAATGAGCACAGTAC
TCAAAAATTACTCATAGTATTATAATTACTTACTTAGTCAATATGGCTGCGCTTTTAAAATGAGTATCTTTTATTTTTTG
ACAAGGAAGAAAAAGATGCAAGCAAAGAGAAATTTACTAAGTACAAGCTCATTTCCAAAAATTCAGTTTGCCTGTAACAA
TGGGTAGCGATCTTCAACATATGGGATTATGCCTTGAATGAGATTTTTGAACGTAGAGGAAAAAATCGCAGACAGGCTTT
ATTGTGCTGTTTGACATAGTATACTCAGCCGTTGTGGTGTTAATGAATACTATCGATGTGTATACAAACGTACTTCAAAT
AAGCAATGCGATATACTGCAACTTTTCGGCCTTTGCAACGATTTGTAATGAATCCTTTTGCATCGCTAGAAGGACAAGAT
AATATTTCTTCTGTTTTTTTTTTACATATGCAACAATTTGAAAGTCAGGTCAAAGACAGATTCCGGTTCCCCATATTCAG
ATTGGAGAGAAAAACTTTTGGCAACTCATGTTACCAAGTCGAGACGCTTAAAGTTAAGTGTCGGCCAAGACACGCAAAAT
CTTGTAATCTTTTAACGCTGCTCTTCAAATCACGGACGCAATCAGTACTTGTACCTAATTTTGGTTTTCTAATATTGAAT
AGCGAACCATAGGTCGAAAATTTAAGGCCACATAAATCCAGAGCCCGCAACTTGGATAGGTATTTACTTGATTTTTAGTT
TGCTTTCAATAGTGTCGTGAAATTATAAAGTACGCCGCATATATATCTTGATTAGTTAAAAATAGCAGTGTTCAATGATG
ATTTGATAGGGTTCATAACTGGTACCAGCGTAGTACAATTACGATTATCCATGAACATAAAAGTGGTTTAAGTACTATAT
ATCAGTGAAGCTTCAAAGTAAGCAAACGAGATACCAAGATCTTGTAGGACCACGATATATAAGAAGCCTAGTTCCGTTGT
AGCATCACATAGAAGAGAGCGACAATGCCTCAGAAATTCTACAGCAACAGAAAGCACAGTGAGTCATTAACTGTTGGAAT
AAGACTCAACTGCGAGCTATCGACTAGTACTTATATTACTAGTATATTATATACGGTGTGAAAAGACGACATGAAGATTG
AGGAAATGGTCCCAAGATCTAATGGACACTGAAATGCAAAAGTTGATAATGTAACATGAAAATTAAGGACAGCATATTAA
ACAGAAGAGGAAATAATGGTATTTTTACATAGAGATATGAATTTCCCTTTTTCTTTGTTCCTATATCTCTGATAATAAGT
TATAATATACTTTGTGCATCTTATATCATGCCTTTTCAACAATGAAATATCAGCAGTTATCAAAGCATTCGCCAAATTTT
TATTAATAAAACAAATGTCAGAAATATGGCCGGAATCTAATCTGAAAGTTAAAATAATTCTTACGATATTCTTATCATAA
AACCAATGATTAATGTTTATGATGAGCAAAACTGTGCGAGGGCACATACATACAGTGGGACCTCATGAGATCCAGAAAAA
AAGCAAAGGAAAGTTCGATCGAAACATTAGCTCTTAGATATTACAGACGTGAGGTATCTCTTCCTTGAAGAGAATCTGGC
CCTGATCAAAAACTTTATTTTGATACTGTTCGAAAAGAGAAATAAGGACAACGTTCTAATTTATACAAATATAACCAGTA
GGCTTTATCGTAAAATCCTCGAACTTGCTTCTCATCACAGAAGTATAAAAAGTAAAGAGGTCAAGCAAGAAACGAATAAC
CACCAAATTTTTTTCAATTGAAAAGCGAAACGTAATGGAAATTCACCTGCTTTGAATCGTTGTTGAATTCTTATCATCAG
TCATTATTTTCCTCTTTTAAAGCTTAAGTCAACCGCATCTAAGTTTAACACTTCGTTCCCGTTTTGAAGTTTATCAAAAT
TCCAAAATACAGTAGTTAGGTGCTCGTGACAAACCTTTTTCCAAAGTGTCATTAGACTTCATGGAACTACTACACTTCTG
GGGAACGAAAAGCTACCATTTGCTCATCATTGGATAATTTCTTTTTTTTTTTTGATGCATCCAAACTTGGACCCCTTTTG
AATGTCGAGTATGAAGTATCAATTTTAGGGCAAGTAGTTTTACAATAATTTTGGTGCACTTTTACGTCTCTGCTGATATT
TTTAATACTAGTGCAAAAGAATTCGAAATAAATATAAAAGAACAAGGAGGATTAACATACTTTAAATAACTAATTATCAC
CATTATTTCAAGTTTCAAGTACTGCGTATGGCATGCACAGCAGATTTCTACTCAAAAACATCCTAAGCGAACCACACTAG
ATCTTACGTTAGTACTGCTGAAAATGGCAATAATTGTTAAAGCAAAAATTGGCGATGGTTCATTAATTGCTAAACAAAAT
AGGGCATTTTTCCTCGTTAATGATAAGTACTCATACTTCTGTTTCTATAAGTGTTAGTTGTAACTTATGAAATATCGATT
TAAATTCGAAGTGTTGTTTGCAGGATATAAATCAAAAAAAAAAAAAAAAAAAAAAAATTAAATAAATAAATAAAATAAAT
ACAATGATATCGATAACGGTGAAATTCTTTTCATGGATTTTTGTTGCCCAAGAAAATAACAATAACGTTTTCTTTATGAT
ACATATATCTACTTTTTCAAAAAAGGAAGCGCAAGAATTATCATTTAGTTCAATTTGAATATTTGAAAGTTTGGAGGAGA
AACAGTTAAAAAATAATTCATGTCAGCGTATATTTAGCAAAGAAAAGATACACAGATACGTAAAAAGAACGCGAATTTTA
TTAAATAATTGCCAGCAATAAGGACGCAATGAAGACACTTAAACCACTACCGGCCAGTAAGCTGTTGGCACTGCCAGCAT
ACGTTGAAATTTCTAAAGAAGCTGTACTAGATCCTACCATGCTACTTGCTGGTGTGCTACGAGGCTGTTGCGACATAGTA
CTCAACCCGGAACTTGTTAGACTCTTGGTGTTGCCAGTTTCGGATACAGAAACAACACTACTGCTGTGACCAATCACATC
GGTCGCGGAAGCCGTCTGTGTTTCAGCATGATTGAATCTTGAAATTGAAGAGGTGACTACTGTTTTCGTCTCAGCAGCTC
CAGTACTGGTAGTTGTCTCAGCAGCTCCAGTATTGGTTGTTGTCTCACTGGTAGCACTGTTCATTTTAGAGCTGACAGAC
TGTTCATTCGTAGTCTGTGGCCTCCATGTAGAATAGACCGTAACAACATCATTCACAGTAGCCGTGGCCGTCGAAACAAT
GGCAGGTGAAGTAGTTTCGGAACACACACCAGATCCGCAGGAAGTAACAGTAACTAGCGTAGTTTGTTGCTTCGATTCTG
TGGTGGAAATAGGACACCATGTTGTGTATTCTGTGGTAACGCCATTAATAGTAGCAGTGCTTGTAGATACAATGGCTGGA
GAAGCAGTCTTAGAGCATACGTCAGATTCACAAGAAGAAATTGTAACTACTGTGGTTTGTTTTGTTGTTTCTGTGGTTTG
CTCTGTTGTCCCCTTGGTTTGCTTTGTTGTCTCCGTAGTTTGCTTTGTTATCTCTGTGGTAGAAATAGGGCACCATGTGG
TATACTCTGTTGTGGCACCGCTAACAGTAACGGTGGCCGTGGAAACAATCGCAGAGGAGATAGATTCAGTGCACACATGA
GATTCGCAGGATGTCACGGTAACCAAAGTGGTTTGTTCGCTCGTTTTTGTAGTGGTAACAGGTGGTAATGAAGAAGTAAT
TTCCTGACTTGTTGTTGCACTGGTAACAGGTGGTAATGATGAAGACGAATATGTAGACTTTGGTGATTCAGAAGAGATAG
AAGAGGAAGAAGAGGCAGAACTAGCTGAACCCGTTTCGCTCTCAGAAGAACCAGAGGTGGAACTACTGGTTGGAATGACG
GATGATTTAGATGATTCAGAGAGTATAGAAGCGGAGGTTGTTGTAGAAGAAATGACAGGGGAAGAAATGAATGAAGAAGA
AATGACTGGAGAAGAAGTGACTAGAGAAGAAGTGACTGAGGAAGAAATGACTAGAGAAGAAGTGTCTGAGGAAGAAATTA
CTGAGGAGGAAATCACAGAAGTTCCATTGCTAGGATAGAATGGGGTAATAATTGGACGCGCAGACGTGATAAAGCTGGTG
ATTTGTCCTGAAGAAGATGACAAACTGGATGAGATGGCAGTAGTTGGAGTTTTGACAATAATGACAGTTTCATCAGTTGG
TTGACCGTTGGTTCCAGTGATGGTGGTCATCTCAGTAGATGTAGAGGTGAAAGTACCGGTCCATGGCTCGGTTGTAGTTG
TAACCAAACCTTCACTGGTTGGAGTTCTGATAACAATCACGGTTTCGTCAGTTGGTTGACCGTTAGTACCGGTGACGGTG
GTCATCTCAGTGGATGTAGAGGTGAAAGTACCAGTCCATGGTTCAGTGGTGGTGCTGATTAGACCTTCACTAGTTGGAGT
TCTGATGACAATGACGGTTTCGTCAGTTGGAACGCCGTTGGTACCGGTGACGGTGGTCATTTCAGTGGATGTAGAGGTAA
AAGTGTCGTTCCATGGCTGAGTTGTAGTCATGGCAGTAGTGGCTGTTGTTGGTGTTCTGATGACAATGATGGTCTCATCA
GTTGGCAAACCGTTGGTACCGGTGACGGTGGTGATTTCAGTGGATGTAGAGGTAAAAGTGTCGTTCCATGGCTGAGTTGT
AGTCATGGCAGTAGTGGCTGTTGTTGGTGTTCTGATGACAATGATGGTTTCATCAGTTGGCAAACCGTTGGTACCGGTGA
CGGTGGTCATTTCAGTGGATGTAGAGGTAAAAGTGTCGTTCCATGGCTGAGTTGTAGTTATGGCAGTAGTGGCTGTTGTT
GGTGTTCTGATGACAATGATGGTTTCATCAGTTGGCAAACCGTTGGTACCGGTGACGGTGGTCATTTCAGTGGATGTAGA
GGTAAAAGTGCTGTTCCATGGCTCAGTTGTAGTTATGGCAGTAGTGGCTGTTGTTGGTGTTCTGATGACAATGATGGTTT
CATCAGTTGGCAAACCGTTGGTACCGGTGACGGTGGTCATTTCAGTGGATGTAGAGGTAAAAGTGTCGTTCCATGGCTGA
GTTGTAGTCATGGCAGTAGTGGCTGTTGTTGGTGTTCTGATGACAATGATGGTCTCATCAGTTGGCAAACCATTGGTACC
GGTGACGGTGGTGATTTCAGTGGATGTAGAGGTAAAAGTGTCGTTCCATGGCTGAGTTGTAGTCATGGCAGTAGTGGCTG
TTGTTGGTGTTCTGATGACAATGATGGTCTCATCAGTTGGCAAACCATTGGTACCGGTGACTGTGGTCAATTCGGTAGAA
GTAGAGGTAAAAGTGTCGTTCCATGGCTGAGTTGTAGTCATGGCAGTAGTGGCTGTTGTTGGTGTTCTGATGACAATGAT
GGTCTCATCAGTTGGCAAACCATTGGTACCGGTGACTGTGGTCAATTCGGTAGAAGTAGAGGTAAAAGTGTCGTTCCATG
GCTGAGTTGTAGTCATGGCAGTAGTGGCTGTTGTTGGTGTTCTGATGACAATGATGGTCTCATCAGTTGGCAAACCATTG
GTACCGGTGACTGTGGTCAATTCGGTAGAAGTAGAGGTAAAAGTGCTGTTCCATGGCTCAGTTGTAGTTATGGCAGTAGT
GGCTGTTGTTGGTGTTCTGATTACAATGATGGTTTCGTCAGTTCGTACACCATTGGTGCCAGTGACTGTGGTCAATTCGG
TAGAAGTAGAGGTAAAAGTGCTGTTCCATGGCTCAGTTGTAGTTATGATGGTGCTAGCAGTTGTTGGAGTTCTGATGACA
ATGACGGTTTCGTCAGTTGGAACGCCGTTGGTACCGGTGACGGTGGTCATTTCAGTAGATGTAGAAGTGAAAGTACCGGT
CCATGGTTCCGTTGTAGTTATGGTAGTACTGACAGTATAATTTGAAGGGTCTGGAATGGTACAGTTTGGCTGGCTTAGAT
TGTTGTCAAAAGTATATACGTACCCTTCAAAGTCATCACTAACGGTAGTGCCATCTGGTAGTGTCACACTAATTGGAAGT
GTACCCCAGGCAACGGCATTTGAGTAAACAATCTTCATTGGATAATAGAAACCAGCATACATGTAGACAGTCCCTGTAAT
ATTATCAGGGGGACTTCCATTCCATGGCTTGATACCATTGATGGTGAAGTTAGTCGACGTGATGGGAGGTTGTTCTTGTG
CACAACATTCGAACGCAATGCTACCACCGACTGATAGAATTGCAGAGTCGTCAACTGTAGCAAACTTGAATGTGTAAGAA
CCCGTCTGTGGTGGTAAAAAATAACCTGTCATTTCTAGGGTTACGTTTGTTGGGGTAGTATAGAAACCAAATAAATCAGT
ACTCCAGTATGCAATTATTGGATTATTAGAACAAGCACCAATTCCTTTGCATCCCCAATTACCATATAAATCTTCTTGAG
GACAAGGAAATGTGCCTGATGAACTAACACAAGGAATATTATAATCAATCGAGATATCAGTTTGTCCTCCGACAGAACCC
AGTTTAGTTTTTGAGGCATATCCATAAGCCATATATGCTGCATTCGAATATGTGGAGGAATCTCTCAATGAATACTGGTA
AAAGTTTACATTCATACCATTCTTCCTTGAGTTTGCTGGCAGGCATGCCGCTGTAGTCGCAGAGACAACATTAGTTAATC
CCAGCAATGTGACGATGGCTAGTAGTAAACAATAATGTGCCAGAGACATTTTTGGGGCTTTTATTGTACAATTGTTCTTT
TTAAATTGCAATTTAAAGAGCGTACCTGTAAATAAGAAGGAAGAACGTTATGTTATTAATGGACTTTTTAGTGTCATCGA
ATTTTATGTAATATATAAGAAGGTAGAATAATTTGGCAGGATAATGTGTTAGCAAAGGAGGAAATCGAATACCTTTAAAA
GAGAAAAAATTTTTTAGCTGCTTAAATTTCTGTGTTATACCACCCGATAGATTTTGAGTTATGCTTTCTAATTGATCTGA
CTGCGAACGTTTTCTTTATGCCATCTGAATTGTCAGGAACAAAGAAGAAAAAGAAAAGTTTTTAAAAAATCTGTGGTCGT
GTGTGATGTACCTTTCCTTTACATGCATTAATGCGCTCTGAAATGTGGTACGATATCCTTACAGAGAATATATTTTCTGT
ATATCGTGCAATGTTGAATAACCTATGAAGGAAAGTACCCATCGCTCAAGGTAAGCATTCCAGGAGGGTCGCCAGAAACT
TAAACTAGTTTTAGCGACAGATCCGAAAATTGATAGAGACATTGAAAAAATCACTACTCCGTCCTTTTTAGTGCTTTCTC
AATGCATAATTTTGGTGCACGACTAAAAAATTCTAGAACACTATAGTTGCATTTTTTGGGCCGGAAGAAGAAAAACGCAT
GTAACTTTAATGTCAAATAAAGTTTTCACCTAGTAAGCGCGATACAAAAAAAACACAGAAATAGCCATAGGAAAGTGAAT
TTTGTCAGCCGACTAAAATTAAGGTTAGCTTACAAAGCAGCAAAAAATTTGACATCGCACGGTATTCCCTGAAAAAGGAG
CAGGCAGGTGCTGTATATTTTTTTCGGTTCCTGCCTCTTACATGGCGTCGGTGTATCTTAAATACTAAAGTGAGCTGACT
ACCCTTTTGAGTGCCCTATGTGACCTCTGATCTCGAAAGTAAACAAGAGATACCTAATTTCACAGCCACTTTTGTTGCGG
ACACTGACGGGATGTGTTGTGAATATTTTAAACCTTAAAAGTATTTATTGGTTAGTTATACTTAATTCTTATACGTCCTT
TAAAACCAGTGTGCAGTAAGTCTGTCACACAAAAATATGATTGATGCATTTTCAAAAAATAATGGCTTTGAGGTAATTCG
TTCCACTTTTGAGACTTATTCACATGTCCCAGCTGGGTGCAATCAAAATATACCGGCATTTCAGCAAGGTAACTATATAC
GCTTTTTTTCTCATGGTTTTTGAAATCATACCTGCCAAGCTTGCTGCACTTGGAAGGCAACTCCGTTTTTCAGAGATTAG
ATCCTTTTTTTTTTGAAGAAAAGGCAGCCAAGTTACGTCATAGAGAAAACTCCCTAGAGCGCTGCAAACACTTGTTAGTT
TGCAGCTTACTTCACGTGTGGCTGGAAAATTGAAAAGTTACAATACGGTAAAAATACTTTGAAGACACTACACTATAACT
GCTTGACCAAATTTTTACTCGTGAAAAATTTGTTCCAGCCGGTCTGTTACTGATATTAAGTTAAGGAATAGTAAACCGTA
TATTTTTCATCCACGTTTTTGTAGTTTATTTTCGGTTTACTAGCTATGCATTGATTGTCTATCAGAGCATATCAAGGTGG
TTATGGAGGTGCTGATATTTAATCAATAAAATTATAGAAATTTTGAGAAAACAATAATGATTGTTTCTACAATGAAAATC
AGTTCATGGAATAGTTGCCTTCGCACTACTTTTTCACCAGATTAATGGTGCATCAGAGCTTTCCCTTTTTGTCTTTTTCT
TGTTTCCTTTTTCGATTGGTTTATCACGTAAGTTTCTTATGACATAAGAAGAGGCAAGAAACGAAAAGGGAAATATTGCC
TACTTTTTTCTTTTCGAACGTAAATAATGACGGGATTTTGGTGTCATTTTTTTTCGTCTGGATTTTCTCAGAGAAGTACG
TTTCGTCGCACAAGCTAAAATCATTGACAGGGCATGAGTTACGTCAATCTCTGGTCAATCCATGTCCAAAAAAATTTCTT
GATTTGTTCAAAGTTTTTGCATAGGCACATTAATTGGTTTAGCGAAGTATACATTCTGAAGAACATTTTTGGGTGTATTT
TCCACATAGAAAATTCGATTTTTTTTTTTCAATGCACCACTTGTCGAGTATACGTTAACTTTAATGTATTGAAGATGCAA
AAATGAAAAGCCTACTTGGCATATGGAATTACAATAAATGGTCAATTCCTGTTTAAGCTAGCAGCGGCACTGTCGGTGTA
AATTTGGGTTTAAACTATTGTTTACTTACTTTGAGAAATTTATGTATCGCCTATATTTTTCAATAAGTGCGATATCTTTA
GCTTTCCACAGAACCCCCCCTCAGGCTATGGACGTGCGGTTATATGATCTTCTAATAAAAATCTCTTAGACTACGGTTCA
TGGAATACTTCTTGACTTCTTGGCGAAGGAAAGGCGCATAAATGTTGTGATCGAATGACCAGTAATACGTCGTTTGTTCT
CTTGCTGAACAGCGAGGAAGAGATATTCATCCAAATGCATGAACGCAGAATCCTGTAAAAGTCGTAAAAATGTTAATCGC
AATGTTGTAAAAACCGTCAAGGCATTTATCGTTCAAAATGGCGATCATTGTTACTACTAAACACTTACTGTTAAATTAAA
AAGCTGATGTTGCGTAATCCATTGACCAATTCATAGGCAATGTATTTCAATGACGCACAAGATTCATAACAAATTTTTTA
TTTACGATGTACCTGTACATTGTGCAGAAGGTCTTCAGAGTGAGTTTAAGCTAGGCTGTAAATATTTTAATGTTAAGATG
AAATTTAAGTGAGCTGGTAATATCAAGTGAGGCATAATTTGTTATATGTAGCTGAACTTCAACTTTAAATAGAAAAATTA
CAACTAACAAGCACCGGATTGTTTCAGAATTCAAAGTGTAGAAGCTATTATTCTTGCAAAATAAAACGCTTTCAAAGTTT
TCTTCTATAAACATACTTGTGGCAGCTTGTTTTTTTTGTTTTATTTTTAAGTTTTGTTGGGTCTCTGAGAACTTTCAAAA
AAAGAAAAAGTAAAGTATGATAAAACGGAGCACTTGCCAAAGTAATTAACGCCCATTAAAAAGAAGGCATAGGAGGCATA
TACATATATATATATATATATATATATGGCTGCTGACAGATATTCTGCACTTAAAAACTAAAAATATTATACCAACTTTT
CTTTTTCTTCCCGTTCAGTTTGCTTGATTGGCCCAGCTCTTTGAAGAAAGGAAAAAATGCGGAGAGGGAGCCAATGAGAT
TTTAAAGGGTATATTACTTATCTTATCGATAAGCAGTATTGATATTAAAGGGACAGTTTTATCGTTGGTTAATATGGAAA
AAGTGATGACCATGATGCCTTTCTTAAAAAGAGTATTTCTTTTTATTTCACTTTCACATAAACAGTTAATGACTTCTGAC
TTTGAGCCGTTCGAACTCAGTTATATAAAGGTACATACATAGGCCACACACACACACACACACACATATATATATATATA
TAGGGAAGTAGCAACAGTCACCGAAAAGAAAAGGTAAAAAGTAAAAAATGACAAGCGAACCAGAGTTTCAGCAGGCTTAC
GATGAGATCGTTTCTTCTGTGGAGGATTCCAAAATTTTTGAAAAATTCCCACAGTATAAAAAAGTGTTACCTATTGTTTC
TGTCCCGGAGAGGATCATTCAATTCAGGGTCACGTGGGAAAATGATAATGGCGAGCAAGAAGTGGCTCAAGGATACAGGG
TGCAGTTCAATTCAGCCAAGGGCCCTTACAAGGGTGGCCTACGCTTCCACCCATCAGTGAACCTGTCTATCCTAAAATTT
TTGGGTTTTGAACAGATCTTCAAGAATGCGCTCACTGGGCTAGATATGGGCGGTGGTAAGGGTGGCCTGTGTGTGGACTT
GAAAGGCAAGTCTGACAACGAGATCAGAAGGATTTGTTATGCGTTCATGAGAGAACTGAGCAGGCATATTGGTAAGGACA
CAGACGTGCCCGCAGGAGATATTGGTGTCGGTGGCCGTGAAATTGGCTACCTATTCGGCGCTTACAGATCATACAAGAAC
TCCTGGGAAGGTGTGTTGACTGGTAAGGGTTTAAACTGGGGTGGCTCACTTATCAGGCCGGAGGCCACCGGGTTCGGCTT
AGTTTACTATACGCAAGCAATGATCGATTATGCAACAAACGGCAAGGAGTCGTTTGAGGGCAAACGTGTGACAATCTCCG
GAAGTGGCAATGTTGCGCAATATGCAGCTTTGAAAGTGATCGAGCTGGGTGGTATTGTGGTGTCTTTATCCGATTCGAAG
GGGTGCATCATCTCTGAGACGGGCATTACTTCTGAGCAAATTCACGATATCGCTTCCGCCAAGATCCGTTTCAAGTCGTT
AGAGGAAATCGTTGATGAATACTCTACTTTCAGCGAAAGTAAGATGAAGTACGTTGCAGGAGCACGCCCATGGACGCATG
TGAGCAACGTCGACATTGCCTTGCCCTGTGCCACCCAAAACGAGGTCAGTGGTGACGAAGCCAAGGCCCTAGTGGCATCT
GGCGTTAAGTTCGTTGCCGAAGGTGCTAACATGGGTTCTACACCCGAGGCTATTTCTGTTTTCGAAACAGCGCGTAGCAC
TGCAACCAATGCAAAGGATGCAGTTTGGTTTGGGCCACCAAAGGCAGCTAACCTGGGCGGCGTGGCAGTATCCGGTCTGG
AAATGGCTCAGAATTCTCAAAAAGTAACTTGGACTGCCGAGCGGGTCGATCAAGAACTAAAGAAGATAATGATCAACTGC
TTCAACGACTGCATACAGGCCGCACAAGAGTACTCTACGGAAAAAAATACAAACACCTTGCCATCATTGGTCAAGGGGGC
CAACATTGCCAGCTTCGTCATGGTGGCTGACGCAATGCTTGACCAGGGAGACGTTTTTTAGCCGTAAGCGCTATTTTCTT
TTTGTTCGTAACTATCTGTGTATGTAGTAGTGTAATCTACTTTTAATTTACTATGCAAATAGGGTTCAGCATTACGGAAG
AAACTGAAATCCCTTCCGCGGAAGTTTCTTAGTAGTGGCCGTGCGGGGTGAGGAGATTACATGTCGGTAATTAGATGATT
AACCTAGGCAATTTGAAGGGGGATAGTGGCATTGGTTAGCTCAGATATGATAAGGAGAACTAAGCAAGGGGGTTAACCAC
CACGGCTGTAGCACAAGACCGGCAGATGCGATTATTAGCAACACATTAGTTAATGCTTTTGATAAAATGTATATAAAGGC
TGTCGTAATGTGCAGTAGTAAGGACCTGACTGTGTTTGTGGTTCTCTTCATTCTTGAACCTTGTCATTGGTAAAAGACCA
TCGTCAAGATATTTGAAAGTTAATAGACAGTTAACAATAATAACAACAGCAATAAGAATAACAATAAATTCATTGAACAT
ATTTCAGAATGAGAGCCTTAGCGTATTTCGGTAAAGGTAACATCAGATTCACCAACCATTTAAAGGAGCCACATATTGTG
GCGCCCGATGAGCTTGTGATTGATATCGAATGGTGTGGTATTTGCGGTACGGACCTGCATGAGTACACAGATGGTCCTAT
CTTTTTCCCAGAAGATGGACACACACATGAGATTAGTCATAACCCATTGCCACAGGCGATGGGCCACGAAATGGCTGGTA
CCGTTTTGGAGGTGGGCCCTGGTGTGAAAAACTTGAAAGTGGGAGACAAGGTAGTTGTCGAGCCCACAGGTACATGCAGA
GACCGGTATCGTTGGCCCCTGTCGCCAAACGTTGACAAGGAATGGTGCGCTGCTTGCAAAAAGGGCTACTATAACATTTG
TTCATATTTGGGGCTTTGTGGTGCGGGTGTGCAGAGCGGTGGATTTGCAGAACGTGTTGTGATGAACGAATCTCACTGCT
ACAAAGTACCGGACTTCGTGCCCTTAGACGTTGCAGCTTTGATTCAACCGTTGGCTGTGTGCTGGCATGCAATTAGAGTC
TGCGAGTTCAAAGCAGGCTCTACGGCTTTGATCATTGGTGCTGGCCCCATCGGACTGGGCACGATACTGGCGTTGAACGC
TGCAGGTTGCAAGGACATCGTCGTTTCAGAGCCTGCCAAGGTAAGAAGAGAACTGGCTGAAAAAATGGGTGCCAGGGTTT
ACGACCCAACTGCGCACGCTGCCAAGGAGAGCATTGATTATCTGAGGTCGATTGCTGATGGTGGAGACGGCTTCGATTAC
ACATTTGATTGCTCCGGGTTGGAAGTCACATTGAATGCTGCTATTCAGTGTCTCACTTTCAGAGGCACCGCAGTGAACTT
GGCCATGTGGGGCCATCACAAGATACAGTTTTCTCCGATGGACATCACATTGCATGAAAGAAAGTACACAGGGTCCATGT
GCTACACACACCACGATTTTGAGGCAGTAATAGAAGCTTTGGAAGAAGGCAGGATTGACATTGATAGAGCAAGACATATG
ATAACGGGCAGAGTCAACATTGAGGACGGCCTTGATGGCGCCATCATGAAGCTGATAAACGAGAAGGAGTCTACAATCAA
GATTATTCTGACTCCAAACAATCACGGAGAGTTGAACAGGGAAGCCGATAATGAGAAGAAAGAAATTTCCGAGCTGAGCA
GTCGGAAAGATCAAGAAAGACTACGAGAATCAATAAACGAGGCTAAACTGCGTCACACATGATTGTGATTGAGTACTCAC
GTTCTCGTGTTAATCCCGCGGTCTTCTTGTTTTACTAACTTTTCTTTCTCTCATAGCATTCTCTTGACAGTGTTTTATAT
ACATCATATGTACATTTATCGAGCCAATCGAGGGCAGCAGTTTAACATCAAGCCGGATTTGCTCACGCTACTTTGACCCC
TTTTCGTTTCGACGGAGAGAAGAAACCGGTGTTTTCCTATCCTTGCCTATTCTTTCCTCCTTACGGGGTCCTAGCCTGTT
TCTCTTGATATGATAATAGGTGGAAACGTAGAAAAAAAAATCGACATATAAAAGTGGGGCAGATACTTCGTGTGACAATG
GCCAATTCAAGCCCTTTGGGCAGATGTTGCCCTTCTTCTTTCTTAAAAAGTCTTAGTACGATTGACCAAGTCAGAAAAAA
AAAAAAAAAGGAACTAAAAAAAGTTTTAATTAATTATGAGAGCTTTGGCATATTTCAAGAAGGGTGATATTCACTTCACT
AATGATATCCCTAGGCCAGAAATCCAAACCGACGATGAGGTTATTATCGACGTCTCTTGGTGTGGGATTTGTGGCTCGGA
TCTTCACGAGTACTTGGATGGTCCAATCTTCATGCCTAAAGATGGAGAGTGCCATAAATTATCCAACGCTGCTTTACCTC
TGGCAATGGGCCATGAGATGTCAGGAATTGTTTCCAAGGTTGGTCCTAAAGTGACAAAGGTGAAGGTTGGCGACCACGTG
GTCGTTGATGCTGCCAGCAGTTGTGCGGACCTGCATTGCTGGCCACACTCCAAATTTTACAATTCCAAACCATGTGATGC
TTGTCAGAGGGGCAGTGAAAATCTATGTACCCACGCCGGTTTTGTAGGACTAGGTGTGATCAGTGGTGGCTTTGCTGAAC
AAGTCGTAGTCTCTCAACATCACATTATCCCGGTTCCAAAGGAAATTCCTCTAGATGTGGCTGCTTTAGTTGAGCCTCTT
TCTGTCACCTGGCATGCTGTTAAGATTTCTGGTTTCAAAAAAGGCAGTTCAGCCTTGGTTCTTGGTGCAGGTCCCATTGG
GTTGTGTACCATTTTGGTACTTAAGGGAATGGGGGCTAGTAAAATTGTAGTGTCTGAAATTGCAGAGAGAAGAATAGAAA
TGGCCAAGAAACTGGGCGTTGAGGTGTTCAATCCCTCCAAGCACGGTCATAAATCTATAGAGATACTACGTGGTTTGACC
AAGAGCCATGATGGGTTTGATTACAGTTATGATTGTTCTGGTATTCAAGTTACTTTCGAAACCTCTTTGAAGGCATTAAC
ATTCAAGGGGACAGCCACCAACATTGCAGTTTGGGGTCCAAAACCTGTCCCATTCCAACCAATGGATGTGACTCTCCAAG
AGAAAGTTATGACTGGTTCGATCGGCTATGTTGTCGAAGCCTTCGAAGAAGTTGTTCGTGCCATCCACAACGGAGACATC
GCCATGGAAGATTGTAAGCAACTAATCACTGGTAAGCAAAGGATTGAGGACGGTTGGGAAAAGGGATTCCAAGAGTTGAT
GGATCACAAGGAATCCAACGTTAAGATTCTATTGACGCCTAACAATCACGGTGAAATGAAGTAATGACAAAATAATATTT
GGGGCCCCTCGCGGCTCATTTGTAGTATCTAAGATTATGTATTTTCTTTTATAATATTTGTTGTTATGAAACAGACAGAA
GTAAGTTTCTGCGACTATATTATTTTTTTTTTTCTTCTTTTTTTTTCCTTTATTCAACTTGGCGATGAGCTGAAAATTTT
TTTGGTTAAGGACCCTTTAGAAGTATTGAATGTGGGAACAAAGACGACAAAAGGTAGTTTTTTCCTTGACTATACTGGTA
AGATATCGTCTAAAACAAAGCATGGCCAAGAAAATATCAAAGAATTCAAGAGCTGCTAGACAATCGGATGCTCTTGAACC
AGAGGTAAAGGATTTAAGTGAACTACCTAGAGCTGAAAAAACCGATTTGACTAATATTTTGATTAGAACAGCAGCCAAGA
ATGAGGCATTGCTGGAAGCAAAGATATCTAAGAAAGCCAATAAAAGTAAGAGGGGCAAGAAGTTAAATAAAAAGGCTCTG
GAAGACAAACTGGACAACTCTATTTCATCCATGGACAGGGATCGTTTAGTGAAGGCCTTGAATTTTACCAATCGTCTGGA
CGGTAAAATTGCCAAGTCCATTTCTCGTGCCAAGTACATTCAAAATACAAGAAAGGCTGGCTGGGATAGCACCAATGAGA
CTATAAAAAAAGAGCTGGCTTTTTTGAACGGAGGGTTGTCTGTGCAGGCAAAAAGTGCTAGTGAAGGTAATGCTGAAAAG
GAAGATGAGGAGATCCCAGAAGTTTTTGACTCTTTAGCAGAGGATAACACAGTGCAGAAGACTCCTACAAATAGATTCGG
TGTCCTGCCAGACGATGTTGAAGAATAGAAAATTTTCATATGAAAGGTCCTAGGAATACACGATTCTTGTACGCATTCTT
CTTTTTTCTATCTTCTTTCATTCTTTGTACATTAGATAACATGGTTTTAGCTTAGTTTTATTTTATTTTTTATATATCTG
GATGTATACTATTATTGAAAAACTTCATTAATAGTTACAACTTTTTCAATATCAAGTTGATTAAGAAAAAGAAAATTATT
ATGGGTTAGCTGAAAACCGTGTGATGCATGTCGTTTAAGGATTGTGTAAAAAAGTGAACGGCAACGCATTTCTAATATAG
ATAACGGCCACACAAAGTAGTACTATGAAATTTTCTGCGTATTTATGGTGGCTGTTTTTGAATCTAGCGTTGGTGAAAGG
CACTTCATTGCTATCCAACGTTACATTAGCGGAAGATTCTTTCTGGGAGCATTTTCAGGCTTACACTAATACAAAGCATT
TAAACCAAGAGTGGATCACAAGTGAAGCCGTCAACAATGAAGGCTCTAAAATATATGGTGCACAATGGCGACTATCACAG
GGTCGATTGCAAGGATCCGCATGGGATAAAGGAATCGCAGTTCGAACAGGCAATGCCGCAGCTATGATAGGACATCTCTT
GGAGACACCTATTAATGTTTCAGAAACGGATACCTTGGTTGTCCAGTACGAAATTAAGTTGGACAATTCTTTGACGTGCG
GCGGTGCGTTTATTAAGTTAATGTCTGGTTTCATGAATGTTGAAGCATTAAAACACTATGCACCCGATACAGAGGGTGTC
GAGTTAGTTTTTGGTCCGGATTATTGTGCTCCTGAAATAAATGGCGTGCAATTTGCCATCAATAAGGTTGACAAGATCAC
ACATGAATCTAAACTAAGATATTTGCAAGAGATGCCCCTGTCAAAATTAACTGATACCTCGCAATCTCATCTGTATACGC
TCATAATAGATGAATCAGCGCAGTCTTTTCAAATTCTTATAGACGGTAAGACGGTTATGGTAAGAGAACATATCGAAGAC
AAGAAAAAGGTCAATTTTGAGCCACCCATTACACCGCCTTTAATGATTCCTGATGTTTCAGTAGCGAAACCGCATGATTG
GGATGATCGCATCCGAATCCCAGATCCTGAGGCGGTGAAGCTCAGTGATCGGGATGAACGAGACCCATTGATGATTCCAC
ATCCAGATGGCACTGAACCACCAGAATGGAACAGCTCCATCCCCGAATACATTCTTGACCCAAATGCTCAAAAGCCCTCG
TGGTGGAAGGAACTTGAGCACGGGGAATGGATACCGCCCATGATTAAAAATCCTCTTTGCACTGCAGAACGTGGTTGTGG
CCAGCAGATACCAGGGCTGATAAATAATGCCAAGTACAAAGGTCCAGGCGAACTCAATGAAATCATAAATCCCAATTACA
TGGGGGAATGGCATCCACCGGAAATTGAAAACCCGCTATACTACGAAGAGCAGCACCCATTGCGCATCGAAAACGTTATC
AGTGGTGTGATCCTCGAGTTTTGGAGTGGATCTCCAAACATGTTGATAAGCAACATTTATGTTGGTAAAAATGTAACAGA
GGCGCAAATTATTGGGAATAAGACTTGGCTGATGAGAGACCGCGCGTTTAGAGGCTCCGATGGCCCCACAGAACGCAAAT
TCATGAATAGCAGACTAGGAAATCTACAAACAACTTTCCATAACGAAAGAGAATCCCCTAATCCATTTGACCGCATTATA
GATCGCATATTAGAGCAACCTCTGAAATTTGTGCTTACTGCGGCCGTCGTGCTCTTGACGACGTCGGTTCTTTGTTGTGT
AGTATTTACATAGTGGACAAGTGTTAGTTTATAACATGGTCTCAATAATTGCACCACAACGGCTTCTCTTTTATAGATGG
TTAACATTATAGTATCAATATTATCATCATGATTAAATGATGATGTATAATACTTACCCGATGTTAAATCTTATTTTTTC
ATGCAGTAAGTAATCATGCAACAAGAAAAACCCGTAATTAAGCGAACATAGAACAACTAGCATCCCCGATAAGACGGAAT
AGAATAGTAAAGATTGTGATTCATTGGCAGGTCCATTGTCGCATTACTAAATCATAGGCATGGAAATTTCCAGTTCACCA
TGGAACGACGGTGGATACAGCCCCTATGAGAGAAACAGAGTCGCTGTATCACCATTTTCATCAGCGTTGGAAGGCGAAGA
ACGAATAGAAACCTCTCGATCTTTGGGTGATCATTGCTTTGAACCTTTGCCATACGTGACGAATTATCTTTCTATTTTCG
CGCTTTTTGGTAAAGAGATATTTGGTGACAAGGGAAATGTGAGCTCAAGAAATGAATATTTGCTAAAAAAATACTACTCT
TTGAAAAAGCCATTTGTATTGCGACATAATGGGCATGCGTTGAAGAATCCCGACATGCCACTCCAGAGGAATGACATATT
GCAAACCAATTTCATGGTTGACAAATTTCTGAATCGTACTGTGCGGTCAGTGAATTTTAATAATTTCAAGATAATATCAG
ATATGCAAAGTAAAAGCGGTCGAGGAACAAAGTCAGGCACAAATCAGAATCAAAGTGCCGACGCTATTCAAAATATTTGT
CTACCATCTATACCGTCGGCGTTGCCTTATTTCCAGTATTATAGGAAGCTATTGACAGTTAATACCAAAGAATGGGATAT
TTTAAAACTGCACAGTTTATGGGTACCAAAGCTAAGGAAGGATTTTAAAGATTTTTCGTTGTATGGTGATAAAAACTCTT
TAAAGCCGATCGATAGTCACTATGATGAGGATAATACCATGAAGAAAAATTTATTTTTTGAAAGATCTCCAAGTCGACAG
ACTCTAGATGGTAAAGGGTGTGCCTCTAAGGGGTATGACATTTCTTCCGGTAATATGATTATCCCATCCCTATTTTCTGA
AGATAAGCTGCCGGCTTTAACTTATCATTGTTCCGTAGAATTAAATGGAAACATTTACATATTTGGGGGATTGATGCCAT
GCTACAGCTATGAGGAGGATGCGCCGATGCTGAACGATTTTTTTGTAGACGGAATAAAGAACTTACCTCCCCCTTTACTA
CCTCAAGTGATTAATAATCCATCAATGGTCAATAATCCTCATCTTTATGTCGCTTCTATACCATCATGCCGGTTTAGCAA
ACCTAAAATGGGGGGTTATATACCGCCTCCATTGCTATGTGTTCAAGGATCCAAATTAACGGACCGACATATTTTCTTTT
ATGGCGGATTTGAAATCAGGACAGAAACCCGTGGTGATGAAAATGGGAAGTATCATCTCAAGAAAAGATTATATGTGAAT
AACACTGGTTACATACTCGATATTATGTCGTTCAAGTTCACTAAAATAGATATCATAGTACAACCTTCCAAATATAATGC
ATATCCGACAATGTCATCGAGGTTTGGTCACTTACAAATTTCTATTGATAATCCAAATAGGAGAGCTAGCGTTCATTCTT
CAAGCATGAACGAAATTCATAAAATGGGGAGTGCTTCCATGAAACAAGGTAGCAGCATCACTTCCGGGCGGCTTGAAAAA
GCAGCAGTACTTTCATCATTACCTCATAATACTGTGCACACGGTTATAATATTTGGTGGTTACAGACAAACCGGTGATGA
TCGTTACGAAGCAATGAATGATTTGTGGAAGATAGAGATACCCGTGATACGTCGCGGTAAAAAAGGTTATTGTAAGTTTT
CAGAGACAGCTAACGCGATACTACTGACGCCAAGCGAAAAGGACAAATCGGATTGGCCCGAAGAAAGAGCCTTTTCTGCC
TTTTCTGTTCATGGGACTTCGTTAATGGATAGGAGTTCTCTTGACATGAGACTATTGAACAACTTAAAAAACCATTTTGT
TTTAAAACCGTCATATATATCACAGGATCGCGTTGTTAGTCCTAAACCGGTTTTCCCCATGATGGTTCATGGCACGCATC
AAGATCTTTTCAATAGTGGCTCTGCGGCACAAGAATCGCCCAAAGCTGGTGCCTCGGCCAGCAGCGCAAGTGCTGCGAGC
TTTGATCCCGATATGGACGATAATTTGGAAAATTATATAATCAATCCAGGGAGAAAATCGTCATCTATTCCAATGACTGC
GATAGGGAGACAGAGATTAATTTTAAGCCAAGAGAAGCCAGTAGGTAAAACTGTTGTATTGCATGGTGGGTCTAACGGTC
TCAACGTTCTTGATGATATGTGGTTGATGGACTTAGAGTGTGAGACATGGACTCCAATAGAGACATTTGCAAAGGCAGAT
TCGAGCGAAGACGGTGATGAAAAATTGGATAGTGTGAACGTAGGTCTCGTTGGCCACAGAATGGAAAGTATTGGACGAAT
ATGTGTATGTATAGGTGGTATGGTACAAGAGGATGTTGACCAATTTTACTCGGAGAATGATGATGAGCCTCCTCGAAAAC
GCAAGGTCGATACATTACCGTTGGGTGGTAATTTTTTGAACACAATTGATTTAAGCACGCAGTTTTGGGAAGAACATAAA
ATTACTCTGTCCAAGAAGGCAGCCGATGAGGACAGACAAGATAGCGAAAATGAAGATACAAATTCAAATATAGTAGTTGG
TGTCGGTGGCACTTCTTTGCAATGTGACAAAAGTATTATTTTGATTGGCGGATTGATATCTAGACGGAGCAATGTAAAAG
AAATATATTTACATGGTACCATAACGAAAAGTATTTTTCCTAGCGTAAATCCTAGTGCATAAAAAGGCAGTTTTCAATGC
TTTCACTTTGTAAACTTTGTTTAGTAGTAGAATATAATATATTCAGTTTTGTTTTATAGTCACATAACACTTTGTCTTTC
AAAGAATAATCTCCTTCGCAATACCAGCGAAATATTTTGGCAAAAAATTAACAATTAGGTTCATAGTCCCCTAATTCAAT
TAATCGAAAAAAAAAAAATAAAATATAAGGGAAGATTGTGCTGATGAAATAGACAATGAAACAATAATGAAGAATAAAGA
AGAAGAAGATATAAAACATGCCACCACCATCAAGAAGTAGAATAAACAAAACAAGAACATTAGGAATAGTGGGTACAGCT
ATAGCAGTGTTGGTCACGTCCTACTATATATATCAAAAGGTGACAAGTGCAAAGGAAGATAATGGGGCACGACCTCCAGA
GGGTGATTCAGTAAAAGAGAACAAAAAGGCAAGGAAGAGCAAATGTATTATAATGAGCAAGTCGATACAAGGACTGCCCA
TAAAGTGGGAGGAGTACGCCGCTGATGAAGTGGTTTTGCTGGTACCTACGAGCCACACTGATGGATCAATGAAACAAGCC
ATTGGGGATGCCTTTCGCAAGACGAAAAACGAACACAAAATCATATATTGCGATAGCATGGATGGATTATGGTCATGTGT
AAGACGGCTAGGTAAATTTCAGTGCATATTGAACTCCAGGGACTTCACAAGTAGTGGTGGTAGCGATGCAGCAGTCGTTC
CTGAAGATATAGGCAGGTTTGTCAAATTTGTTGTTGATAGCGATGTAGAGGATGTGCTGATTGACACTTTATGCAATTAA
TGTAGAAAAGAGTTTCTTGTAACAGTATGTAAAGAATAAATAATTATAAGTATAAATAAAAAGAGAAGGTGAAATAATAA
TAAGTAAGCAGCTCGGTTATAAGAGAACAAAAACACACGAAAAAAAAAAAGTCGTCAATATAAAAAGGAAAGAAATCATC
ATTACAACTTGACCGAATCAATTAGATGTCTAACAATGCCAGGGTTTGACAATGTAGAAACGTCGCCTAGTTGGTCACTT
TCTCCTGCTAGGATTTTTCTTAAAATACGTCTCATAATTTTGCCGGATCTTGTCTTGGGCAAGTCATCCACTAAAATGAT
CAATTTTGGTGCGGCAAATGGCCCGATGTCTTTTCTAACAGTAAAGACCAAATGCTTCTTGATATCTTGTAATTCATCAT
CTGTTGCGGTGGACCAACTAGATTTGTTTTTCAACACCACAAATGCAGCAACTGCTTGACCAGTCAAGTCATCGTTGAAT
CCGACAACAGCACACTCGGCCACAATTGGATCTTCGATAATAGCAGCCTCAATTTCAGCGGTAGACAGACGGTGACCAGA
GACGTTCACCACATCGTCTACACGACCCAAAATCCAGATATAACCATCCTTATCCTTTGCAGCACCATCACCAGTGAAAT
AGTAGCCAGGGTAAGGGTTCAAATAAGTGTCTAGATACCTATCATGATTTTTCCAAATAGTTCTTGCAAATGATGGCCAT
GCAGCTTTGACGGCAAGGACACCCTCTGCGTGGCTGGTGTTAAGTTCTTCACCAGTGTTAGGGTCAAGAACAACTGCATC
AATACCGAAGAAGGGGAATGAGGCAGAACCCGGTTTCATTGGTGTAACACCACCAGCCAGCGGGGTGACCAGATGCGAAC
CAGATTCTGTTTGCCAGTAGGTGTCTACAATGGGGATTTCATTTTTACCTATTTTTTCAGAGTACCACTCCCAAACTTCA
GCAGCAATTGGCTCACCGACCGAACCCAAGCAACGCAAAGATTTTAAGGAATGATTTTCGATGTAGGAATCACCAGCTCT
TTTCAACAAACGCAAAGCAGTTGGCGCAACATAAAATTGGGTGACTTTGTGTTCATCAATAATATCCCAATAACGGGAGT
AATTTGGGTACGCAGGAGTCCCTTCAAAGACCAAAGTGGCACAACCATATAGTAAGGGACCATAAACCACATAAGTGTGG
CCTGTAATCCAGCCAATGTCTCCAGCTGTGAAGAAAACGTCTTCTTGGTGAGTGTCAAAAGTGTAGCGCATGGTCAACAA
AGCTCCCAGCAAGTAACCTGCGGTAGAATGTTGAACACCCTTGGGGGCACCAGTAGAACCAGACGTATACAACAAGAATA
ATGGATCCTCAGAATCAACGGGTGTGCATGGATAGTAGGTCTTGTATTTCTTCTTTTCTGTTGCCCAATCCAAATCTCTG
GGGGCATGGAAAGCAACAGATGGATTGTTGGTCTTTCTATAAACCAAGACGTGTCTCACGCCTGGGGTCTCTCTTAGCGC
GTCATCAACAATTCTTTTAGTCTCAATGACTTTACCACCTCTGTTGGATTCATCTGTAGTGATGACAACTTTAGAGTCCC
CATCGTTGATACGATCTCTCAAGGAGTTGGAAGAAAACCCGGCAAAGACTACGGAGTGAATGGCACCGATACGGGAAATG
GCCAACAAGGTTATGATTGCTTCTGGGACCATAGGCATGTACACGGCAACAGTATCGCCCTTGCGAACGCCCATAGAGTA
AGTCAGCACTTGTGCCACTTGACAAACTTCTTCAAGTAGTTCCTTGTAGGTAATGGAATAGCCTTGGCCAGGCTCGTCAC
CTTCGAAAATAATGGCTTTCTTGTTAGGAGTCTTCAAGGCATGTCTGTCAACACAGTTGTAACAGGCGTTTAATTGGCCG
TTGAGGAACCATGCATTGTTCTGGAAGGAGGGCCTGCCCGTTTTAGGGTCTGGGATGAACACCTTATCGAATGGCTTAGA
CCAGTTTAAAAATTGGGTAGCTTTAGAACCGAAGAACTTAGCAGGGTCTTCAATAGACTCCTTGTGCAAGCGCTGATAGT
CCTGCAACCCGTCCAAGTGTGGAGAATAGTGGGTAGCAATTGCGGGCTGCAGTCTATCTGAGATGGGCCGTTGTGGCACG
ATCTTGACCGAAGTCAAATGTTCATACTCATGTTCCTTCTTCTGCTGCGCAGTGGCGGCAGACTGGGACATTTTTGCTTT
CAACTTGTCAATTTCACTTGACTGTTCTTCTAGTTTTGATGATTGTACGGCAGAGGGCGACATAGCACAGTGGGCAATGT
CTTTCTAGTAGTTTTGATATGTTTGGTTTTGCTTATAGATAGAAAATATAAGAACAAGATATAACGTACTACCAGATAAC
CTAAGGGAGAAATATGCTTAGAATAGCCGCCCAGTTTATATACAAAATGAAGGGAGAACTATTTGCCACCGAGGAACTGT
ACCCCAACTGCAATACCCATTGAATAATGGCATCGGAGGCTCGGCGGCAATTCGTACCCCAACCTTTTTTTTTTACTTTT
CTTTGGATCTTAGAGATAACAGAAAAAAAGGATGACCCCAATCATTTGCCACGGCATGTCAACAGGTGAGTGCCTTTTGA
GGGGGGGGGGTCATCTCGACATCCGGCGAAATGGAGCAGTCACACGTGAACATTTTTAGGGGATGGAGAGTGCTACGCCG
TTCGTCCGAGATGATTATCATATTTACACAGCCGTACATACACGTGCCATTTATCTTGATATCATTCTGGACGTATGTGC
ACATGTGATTTGCTTTTGTTTTTTTAAGAATGTCGGGTAATAAACAGATTGTTTTTCTGGGAGGATAATCTTTTCTTTTT
TCCTGTTGGTATTCTAAAATTAACCTTGCTGTTTCTTTTTTTTTTTTTTTTCGCGCGACTACTCAGCCATCTTGCATTTT
TAAAGAAAAAGATAATCATTAATGCCTTCACGGGAATACGTATAGAACATTATTAAAAGTATATGAATGGCATATATATA
TAGAACACCACCCTTGGAAAACATTTATACCCCTTAAACTAAAACAATTTGCTGCGCTATACCGTGTTTCAGTGTATTAT
AATACATTCATTTCTGTTTCATTACGATTATATTGACGTGATAAAAAGATTATATAGCCATGATCTTCCTAAACACCTTC
GCAAGGTGCCTTTTAACGTGTTTCGTACTGTGCAGCGGTACAGCACGTTCCTCTGACACAAACGACACTACTCCGGCGTC
TGCAAAGCATTTGCAGACCACTTCTTTATTGACGTGTATGGACAATTCGCAATTAACGGCATCATTCTTTGATGTGAAAT
TTTACCCCGATAATAATACTGTTATCTTTGATATTGACGCTACGACGACGCTTAATGGGAACGTCACTGTGAAGGCTGAG
CTGCTTACTTACGGACTGAAAGTCCTGGATAAGACTTTTGATTTATGTTCCTTGGGCCAAGTATCGCTTTCCCCCCTAAG
TGCTGGGCGTATTGATGTCATGTCCACACAGGTGATCGAATCATCCATTACCAAGCAATTTCCCGGCATTGCTTACACCA
TTCCAGATTTGGACGCACAAGTACGTGTGGTGGCATACGCTCAGAATGACACGGAATTCGAAACTCCGCTGGCTTGTGTC
CAGGCTATCTTGAGTAACGGGAAGACAGTGCAAACAAAGTATGCGGCCTGGCCCATTGCCGCTATCTCAGGTGTCGGTGT
ACTTACCTCAGGGTTTGTGTCTGTGATCGGTTACTCAGCCACTGCTGCTCACATTGCGTCCAACTCCATCTCATTGTTCA
TATACTTCCAAAATCTAGCTATCACTGCAATGATGGGTGTCTCAAGGGTTCCACCCATTGCTGCCGCGTGGACGCAGAAT
TTCCAATGGTCCATGGGTATCATCAATACAAACTTCATGCAAAAGATTTTTGATTGGTACGTACAGGCCACTAATGGTGT
CTCAAATGTTGTGGTAGCTAACAAGGACGTCTTGTCCATTAGTGTGCAAAAACGTGCTATCTCTATGGCATCGTCTAGTG
ATTACAATTTTGACACCATTTTAGACGATTCGGATCTGTACACCACTTCTGAGAAGGATCCAAGCAATTACTCAGCCAAG
ATTCTCGTGTTAAGAGGTATAGAAAGAGTTGCTTATTTGGCTAATATTGAGCTATCTAATTTCTTTTTGACCGGTATTGT
GTTTTTTCTATTCTTCCTATTTGTAGTTGTCGTCTCTTTGATTTTCTTTAAGGCGCTATTGGAAGTTCTTACAAGAGCAA
GAATATTGAAAGAGACTTCCAATTTCTTCCAATATAGGAAGAACTGGGGGAGTATTATCAAAGGCACCCTTTTCAGATTA
TCTATCATCGCCTTCCCTCAAGTTTCTCTTCTGGCGATTTGGGAATTTACTCAGGTCAACTCTCCAGCGATTGTTGTTGA
TGCGGTAGTAATATTACTGATCATCACGGGACTTCTGGTTTATGGAACTATAAGGGTTTTCATCAAGGGAAGAGAGTCTC
TCAGATTATACAAGAATCCTGCGTACCTACTTTACAGTGATACCTACTTCTTGAACAAGTTTGGGTTCTTATACGTTCAA
TTCAAAGCAGATAAGTTTTGGTGGCTTTTACCCTTATTAAGTTATGCGTTCTTAAGATCCCTGTTTGTTGCCGTTTTACA
AAACCAAGGTAAGGCTCAAGCAATGATCATCTTTGTCATTGAACTAGCTTACTTCGTTTGTCTCTGTTGGATAAGACCAT
ATTTGGACAAGAGAACTAATGTTTTCAATATTGCTATTCATTTGGTGAATTTGATCAATGCATTTTTCTTTTTGTTTTTC
AGTAATTTGTTCAAGCAACCAGCAGTGGTTTCGTCAGTGATGGCGGTTATTCTGTTCGTTTTGAACGCGGTGTTTGCTCT
ATTCCTATTATTGTTCACTATTGTCACCTGTACACTGGCATTACTACACAGAAACCCAGATGTCCGTTACCAACCAATGA
AAGATGACCGTGTGTCATTCATTCCTAAGATTCAAAATGATTTCGATGGCAAAAACAAAATTGATCCTGAACTGTTTGAA
TTGAGAAAAGCTGTTATGGACACCAATGAAAATGAGGAAGAAAAAATGTTCCGTGACGACACTTTCGGCAAGAACCTGAA
TGCAAACACAAATACAGCAAGACTCTTTGATGATGAGACTAGTTCATCCTCTTTTAAGCAAAATTCCTCTCCCTTCGATG
CCTCGGAAGTAACGGAGCAACCTGTGCAACCAACCTCCGCTGTCATGGGTACGGGTGGCAGCTTCTTGTCTCCACAGTAC
CAACGTGCGTCATCTGCTTCTCGTACTAATCTAGCGCCGAATAATACAAGCACCTCCAGTTTAATGAAGCCTGAATCAAG
TCTCTACCTGGGGAATTCCAATAAATCATATTCGCATTTTAACAACAACGGCAGCAACGAAAACGCCCGCAACAACAACC
CATATTTGTAATCCAATATATACTCACATGTAACAACTTATTATATAAATATTTAAGGGCAAGGATATCCTACATTATAT
TTCATAGAAAACCGCTCAAAAAGGTGTATTATCTCCATTACATCCCAACACCACACATATTTCAGCGATAAAAACCTTAA
ATGTGAAATTCGCTTTGGCTCTGCTTCCTTAAATGTACGCAATTGCCGCTTTTTTCTGACATCTTTTTTGACGTGTAGAG
AAGGAAACAGATCCTCCAGAAGGGATTTACTGTTGGCTATTTTGTGTTAGAAGCAGGTTAATAATAGATTAGGTTGCGTA
AGTCATGGTCGAAAATAGTACGCAGAAGGCCCCACATGCCGGAAATGATGATAATAGCTCTACCAAGCCATATTCGGAGG
CGTTTTTCTTAGGGTTCAATAACCCAACGCCTGGATTAGAAGCTGAGCACTCAAGCACATCGCCTGCCCCCGAGAACTCC
GAAACACATAATAGGAAAAGAAATAGAATATTGTTTGTCTGCCAGGCTTGTTGGAAGTCAAAAACAAAGTGTGATAGAGA
AAAACCTGAATGTGGTCGATGCGTCAAGCATGGGTTAAAATGTGTTTATGACGTATCAAAACAGCCAGCACCACGAATTC
CGAGTAAAGACGCCATTATATCAAGGTTGGAAAAAGATATGTTTTATTGGAAAGATAAAGCTATGAAGCTACTAACAGAG
AGAGAGGTGAATGAATCAGGCAAGAGATCAGCAAGTCCGATCAATACAAACAATGCTAGCGGGGACAGTCCTGATACCAA
GAAGCAGCATAAAATGGAACCTATATATGAACAAAGTGGTAACGGGGATATAAACAATGGTACCAGAAATGATATTGAAA
TCAACTTGTATAGAAGTCATCCAACCATGATCATGAGTAAAGTCATGAAAAGAGAAGTTAAGCCGTTATCTGAAAATTAT
ATTATAATTCAGGACTGTTTTCTAAAAATCCTGGTCACTTCAGTGTTCCTTGACACTTCAAAGAACACGATGATACCGGC
ATTGACGGCAAACGCGAATATTACAAGAGCCCAGCCTAGCGTAGCAAATAACCTTTTGAAATTGAAGGAAATGCTAATCA
GACAGTGTCAAACCGAAGATGAAAAAAATCGTGTAAACGAATTCACTGATAGAATACTACAAAATACAAATTCAAATAGA
AACTTGAAAATCGGTATGCTATTATCAATGCTTTACAATTCTGTCGGTTACCAATATCTGGAGGATCATTGCCCTCAAGG
TGGCGAATATTCGGATTTATTGAGAAATTTGATCAATGAATGTGAAGCTATTTTGCCATCTTACGAAATTATTGAACGCT
ACAAGAACCACTTTTATGAGTACGTTTATCCAAGTCTACCTTTCATCGAATTAGAAATTTTTGAAGAATCATTAAGTCAA
ACAATTTTTCCGGACCCAAACAACCCCTCCAAGGTGCAAATACGTATGGGTAGCACACATTTGAGAGCTAAGGTGGAAAA
CTTGAGTCTTCTATTGGTTATCTTGAAACTCTCATACATGTCAATAAGGTTTTTAGATCATAGTACAGCAGACTCGAGTT
TTTATCTTTCAAAGGAAATAATTGATAAATACCCAATACCGAACGATTTTATTTTATTGAGTCCAAGATGTCTAGCATCG
GAAAATTGGTGTGCATGCGCTAATGAAAACATCATATCATGTTTACTATATATCTGGTCTTTTTTTGCTTTTTCTCCTGA
AGAGGGTGATTTCTTTCTCGAGCACCCCACCGATGTTATCAGTAGTTTGATAATGATGCTTTCCACCTCGATTGGTCTCC
ACAGAGATCCTTCAGATTTCCCTCAATTGATTTCCCCGTCCACCTCAGATAAAAGAACCTTGAATCACAGAAGAATACTC
TGGTTGAGTATCGTTACCGTTTGTTCGTTTGAAGCAAGTCTCAAAGGTAGACATTCTGTCTCACCGATATCTTTAATGGC
CTTATTCCTAAATATTAAGGATCCTGATTCTCTGACGGTATATATGAACCGAGTTAGGGGCGATCTAAGCGATATCAATA
ATCACACACTTTTGAGAATTCATAAATTTACATTCAAGAGAGCCCAGCTTGCGTTACTCCTGTCGGACTTAGATAACTTG
ACGATGACATACTATGGTAGTTTCCATTTGCATTCAATTGAATTCATAAGAGAAAAGATTGAGATTTTTGTGGAGGAAAA
CTTTCCCATAGTACCATTAAAAAGTGTCGCACAGGATAAGTCAGACCTTGATGACATGAATGTGATTTCAGAAATGAATA
TATTATCTTCAGAAAATTCTTCTTCATTTCACAATCGAATAATGAATAAACTATTGATGTTGAGAACTTCAATGGCCGTA
TTCTTGCATTTTGAAACACTTATCACTAAGGATAAAAGTATCTTCCCATTCTACAAGAAATACTTTATGGTTAGCTGTAT
GGATGCGTTGTCACTAATAAATTATTTCAATAAGTTTTTCAACGGAGAATATCGACACGCAATATCTTCTTTAACCAGTT
TTAATGTTACAAAATTTATTCAGTTAGCACTATCCAGCACAATCTTCAGCCTATTAGGGATTATACTAAGAATAGGTTTA
GCCATCCATATGTTATCTTCTGAAGTACAAAAGTTATCGGGAACGACAGATCCAAGAATAAAGGAGTTAAATACCAAAGT
CGAAAAATTTAGTACCCTGCAAAGAGATCTCGAGTCTGCTTTAGAAGGTATATATTGCTCTGCTTCGGAACATTTAAGAT
TCACATACTTCCCCGTTTTTAAGATGTTGGCTTTATTCGATGTCATTGTACAAAGGATGAGAAAGGGTGAATTATGGCAC
GGCATATTTACGATGATTCAAATGGAACAAATGCATTCTAGGATAATCAAGACATTAAGCATTACCTTAGGAGTCAAACT
GGACAAAAAGGATAGGCTATTAGAGGAATTGATGGCATGCAATCACGTTGCGAATTTTAGCGTTGAAGATATAGATGAGC
TGAACCGTAATATCAAAAAAGAGATTCAAATTTCTTCAGGATTGAAGCCGCCTGTAAACACAATTGACTTAACCAACGGC
GAACCATTCGGAAATGCTGTTCCTACCTTCACAAAGACATGGAGTTCATCCTTAGATAATTTAGAAAAACTATCATCGGC
CGCTGCAGTTGGTCAGAGCTTGGACTACAACAGTGGTTTACGTCAGGGTCCTTTGGCGGGTGGTGGTTCAAAAGAGCAAA
CGCCAATAGCCGGGATGAATAACTTGAACAATTCAATCAATGCTACACCAATTGTCGATAACTCATCTGGATCACAACTT
CCTAATGGTTTCGATAGAGGCCAAGCGAATAATACTCCTTTTCCAGGTTATTTTGGAGGTTTGGATTTATTTGATTATGA
CTTTTTGTTTGGCAATGACTTTGCTTAAAAATTTTCTTTCCAAACTCCTACCTATTCATTTCATCAATTAATTAATATTA
TATAGCCACGAATTTATGAAACTGACCGATAATATAAAGTGCTCAATATATATATATATGTATATAACGGTTAACGTAAG
AAGAGCTCTTCCCTCTTAAACATTCGAAAAATGATTGAACCAGTATATTTGGTCGAGCAAGACTTTCTCCTTCGCATATT
TTACGGCAGGTATGGATATATCGCCTCTTGCTGCAAACCCGTGAGCCACACCACTGAAGAGGTCTAACTGGTAAGTAGCG
TGATTATCCTTTAATTTTTCCTCCGTTAAGTGTCTTAAGTTTGCCGGAAAGATGTGATCCTCTTCCGCTGCTGAAATCAA
TATTGGTTTCTTGCTATCAATTGCTTCAATTTCCTCGATGCTGACGAAAGATGGATGTGCAATGGCTGCAGCATTGGCAA
GACCCCCGTCGCCACTAATGTGTTGGACGGCAAACTTTGCACCAAAACAGTAACCCACAACGCCAATAAACTTTGGGTCA
TATTCAAGTTTTAACAACTTCATGAATCCATCAACAATTTTCTTGGTGACTTCAGGAGAATGTCTTTGAAACCAGGCATC
ACGATCAATTGGTTTGTCCGATGAGATAGCATCGCCGAATAAAATATCGGGAACAAAGACCATGTACCCAGCACTAGCAA
ATTTGTCGGCCGTTAATAAAACATTGTTGAATTTATTGCCATACACATCTGTCAAGATAACTATAACTTTTTCCTTGGGA
GATGTAGAGCCTGCTGCATAAGTATCTAAACCGAAGATTTCTTCACGACGACCCTTGGGTGTTCCATCGTGACAAACTCC
TTCAAAGCAACACTTGCCAGGTTGATTAGATGCCATTTGATTGAAATAATTTTGTTCTGCTGTAGTTAGACGTAGTGGAA
AACTTTAAGTCTACTGAGTCTTGAGACCTTATCACCCTTTGAAGGTTTCTTGCAAATGAGCGTGGTTTGGCATTTTTTAT
CGGAAAGAAAAAAAGGGCTCCGCCTTAGGCCAGATATCATAGAAATGCAACACTTCCCTAATATAGAAATTTGGGCATTA
ATTATTTTGAGAATTTTGATGATTTGAATAATTTCATTAACGTAAAGGAACATAGTGCTACGAATCCAACAGTGGACCCA
AAAATGAGAGCCGTTTGTCTGTAGTCGACATCTTTTGCTGCTGTTTCTTCTGGCAATCCCGGAGTGTTTTTGCCAGGATC
AAGAGCAGCTTCTGTGATTTTAATAAACAATTCATTAAGGGAACTTAGCCATCTGGATGATATGTGCAGTGGGTGGTTCA
CAAATAGCTCGTCTGCCAGTTCATCTGGTTGGATTTGACACCTTTGTTGCTGCTTATCCAAATCTGCCTTAGAAGCTACA
AATACCAACGGTAGATCTTGTAAATGTGTGAATTTGTCTAGAAGCGAAACTAAGTAGGAGAATGATTCTGGGTCGCTGGA
ATCGTATGTTAGACAGATTACGTCACATTCTTTTAACTTATCCTTATTCTCTAGTATGGCGTATTCCTGTTCTCCAAGTT
CTTGCAAAATCAAATAGTACTGTTTCCCACCTTTGAGTTCTAAACTATTGACTGCAATTCTTGGTTTGATTGTCGGAGAA
TACTCCTCCGAGAAAGATCTGCCCAAGAAGGCCTCTAGCAAAGAGCTTTTGCCGCAACATGGCTTTCCAATGACAAAGCA
ATTGAACACTTTTCTGTCATTGATATTGGATCTGTAAAGTTTCCCGGAACGGCGTCTCATTTTCCTTGGCTTGGTTACTT
GTAGGGCTAGTCTTGCATCTTCCTGAAAGCCAAAATACACCAAGTAAGCGGTAGTTGTGCTATAGTTCAAGAAAGTCGTC
ATACTCCATTGTGCTAGCCAGCCTTGTAAGGTGATGCAACCCTTGTTGTTTACGACAGTGGAGAAGGGGAAATTCGTTGA
GGTCCATAGTTTAGGCAGCCCTGGTGTGCACTTAAATAGACGATGTAATTCTTGATTATTCAAACCACCATCATTGTCGA
TATCAAACTTCAAAAAAATATCTACAAGAAATCTGTAGCCCTTGGGGCTCAATTCCACACTGGAAGTGTCAGGGACAACC
AACCTCGGATGGAGAATTTTGTCATTAATACACAAGGAATCTGTGTAATGGAAAGTTCTTAGGATAGCCCATGTAGTTTC
GTGTCTCCCCCTTTCAGCGTATATTTTGTTCAGTACAAGGAAACCATCTTTGGTGATGCCTTTTCCCGGTACGTATAGCT
TGCGGTTAATGTACTCTTGATCGTGCTTGGAAATATCCAAAAGCAAATCTTTAATAAAATTCAGTTCGTTTACATCGATA
CTCTTATTGAAGCACTTTTTTTGTAAGCCCAAGATTTCGTTGTCATCTAAATATGAGTCCTGGTTTAAATCGCTTAAAAG
AAAAATTCTTTTTAAAGCCATGACAGCCAATGGCTTTAGTTCACCTACCATGGCATCAAATAAAGGTGATATTGGGTGTG
TTATAGCCCTTTGGCAAAGATAAAACGCTTGGTTAAGATCAAACTGTGTCTTGGCACTTGTCTTAATGCAAGTGTCGATT
TCTTTAAACTCCATTAATATTGGGATAAATTCTTCATCCTCCACTTTGGTATCGATATCATCATCACTGTTCTCTGACAC
GACCATTGCATTGGCATTAACATTCGATATGGAATCACATTTATTTTTGCAGAGAATGACAGGAATATTCAACCCCAGGG
ATCTGAAATGAGGCAACCAAAAGAGAGAAACATGGTCATACGATTCGTGATCGCAATACACAAGCCAAATTACGTCGGCG
GACTTCAACTCATGGTCTAAAGCTATGAGGTCCGAATCTGAAGTGTCTATAAGTACTGTATTCTTAGGAGAATATGTAGG
TGATGATGAGAAATCTCTTGGGATACTGATGGGTGGCAGCACGTCCTGTATGGTCGGTATGAATTCAGCTTTTGTTAATG
ATACAATCAGACTGGATTTACCAACCCCTTCATCACCGCAAATAACTACCCGAATCGTTTCTTTAGTCATTGTGTTGTTC
AACACATTAGTATTTAGAAGTCCGCTATTTTTGTTTTCAATTTTTATTTGTTTAATATACAAATTTCATTCTTGTTTTGA
GGGTAAACCACTATACCAAATGTTGAAGATCTAAAGGTATCGATCAAATATGTTGCTAGAGAGTGACTGAGTGTTACATT
AAATATATTTATATATAAACGTATGATATTTAGGGATTGTTGATTGATAGGTTGAAAAGTTTCGATCTCAATGACTCATT
TTCCTGTTCTAAAGCCTTGATTCGAGCTTCTGAAGCGTTAGCATCGAGCTTCCGTCTTTCTCTTTCGGATATCCATCTTC
TTTGTAACTCCTCTATTCGTAAGGTCAGTTCTTTATTTGGAGTTGCCGTTAATTCATTGCCCTGTTGATGTGGCTGCTCT
GGGGTTTCCATGGAAATCAGTGAAGAGATATATGAGTTTATTATGGACTCTAATGCAGTCTCTATAAAAGTGTAGAGCGA
TTCTAGTTTGGGCTGAATCAAATTCAAGTTTTTCAACGCATTTGGTACAGATTTTATGGATTTCATTTTCCTGTCAAATT
GGGCAATAGAACTTTCTTGTAAGATTTTCTGCAGAATATTGAAAATACTGTCAAGGTGTAGTAAAAGGTTCTGATTAAAT
TTGATAAAATTGCTTTCATATTGGGATAGTATTAACTTTTGGTTGTCCAAAGTATTTAACTGATTTTTTAATTGGTAATT
CTCCAAGTCTAATTTGTCTAACTGATTTTGTATTACGTGGAATTCCTCTGATTTATCGATTTGAAGGTCATTGATTTGTT
TTTCCAAGTCATTGATGTAGCTGTCCCAATTATTTTCCTTTAGTTTATTGATTTTGGTCTGAGTTTCCAGTTCTTTGGTT
AAAACTTTTTCATTTTGTTTCATTTTAATGATGTCTTCCTTCAATTTTTCCAAATTGTTTATCAAAACAGATTGCGATTC
GATCTTTTCCTTCAGTTGGGAAATCAAATGATCTTGTTTTTCTATAACGGAACTAGAATTTTCTTCCAATTCTAAGGAAT
CTAGTAGATGAGACTGCTCATTTAGTTTGGACGCTATTATTTTTTCTAATTTTTGCGATTTCTCGAATTTCAATCTAATG
GAATTTATAAATTGATCATATTCTTTGTGCAAAATTTCTATGACAATCTCTAATTGAGTGTCTAAGGTTTTCTCAAAACG
AGACTCGACGGCTGAAATTGGTAAGGAAGTACTGTTTGCCATTACATTTTCTGTATCAATGTGGTTGTTACTGTCATGAA
TTTCGTCATTCTGGTATCCACCATCAGTATTCTCCTCTTTACTTGATGGTGAGTCCCTACTTTCTAACTGTGATCCTGCT
GGTGAGGACTGGGCCAGTGAAAGAAATTCTTCCTTATCCTGCTTTGATTCCGCTCGACTTTTGGAATGCAAAAAGTCCTG
CAAGAATTGGATGATGAACTTGGACAAAGTATCCATTTTTTCAAGAACATAATCCGAGCTCAGCTCTAAAGTTTCCTCCA
GGGTCTCCCTCTCTTCTTTATCAAGAAGATGGGCATTTTCATCTTGCTCATTAAAATGCGTCAATATAAAGGACAATAGG
TGATTGATCGTATTCACGATACTTTCCGAATTTTCTAAATTCTCTTGAACGAATTGTAGCGTATCTTGGTACTCGACTTC
CTTCGCCTTTAAATCCTGTTTCAATTTGTTTATTTCAAGATTTAGACCCTCGATAATCGAATTTCTAAAATCAGTGTCAT
TGCCCAGCGATGGTGCATTGCCGTCTTTATTAGGGATTCTGCGAATGTATTCATAGAGTACTTGAATCTTGATTTTGGCA
TTAGTCAACTCCTTCTCCAAATTTTTGACTTTGTTGGAATCGTTCATCAGAGCAGGCTTGATGGGATCGTTATGAGATGA
CCTCGTGGTCATGGAGTCCCTGAGTGATGGTATGGACATCCCAGAATCCATCGAGTTTGTGAACTCGCTGTCGTCATCAT
CACCAGTGTTGTCATTATTGCGAAGATGCCTGCCACTAGGAATCCATCGACGTACCATGGCTATAACTTTCCTTATGTTG
TTTGCTTAGTTTTTTGATATTAGTGTTGCTTATGTGAAATTTCGCGATTTCAATTAAAATAATAAATACATATATAAAGA
ATATACACAGAGGGAAGCAAAAGTAAACTAAAAGTGATACTTACACGAGCTTTTTTGGTTCCAAACTGTTCATGATGATG
CCGGACCCTTCCCAGTTGACTTCTTAGTGGTCAATTGTAGGCCATGCCATCTGGAAATATCGTCCCTCAAAATTCTGTTC
ACCAGCTGGTGCTGCTTGATGAGACTCAGTCCGTTGAACTTCTTGCTTGTTATGTTGATAGCAAACATGGATCCGCAGCC
ACCGGAAACGTCTTGCACTTTACACACTTCAGGTTCCAGTTCCTGTTGTAGTTTATCGGTGATCATCTTCTCCTCCGGAG
TCATTGCCATCTGCGTTGAGTACCAAAGCTTTGAGCCCGTCAGAATCCTTGGCCACCGGACATGCTTCACAGATATAGAA
CGTAGCATGGTCTGTGGGAGCTTCATTTCTATGTTTTACCTTCTCTTTTCGCTTTTATGGTTCTCAGTGACCAAATAAAG
AAACTTATATATGTTCCGGAATGACGAATCAAAAAGAGAATAGCATCGTTAGCAGCAAACGAAAGTGGAAAGAGAATAAT
GTTCAAGAGAGCAATGAGCACAGATGGTCCCGTGGCACGTACCATCCTGAAGAGACTGGAATGCGGCTTTCCAGATTACA
AGAACTTTGCGTTTGGCCTCTACAACGATTCTCACAAGCATAAGGGCCATGCTGGTGTACAGGGAAATGTCTCTGCTGAG
ACACATTTCCGGATTGAGATGGTCAGTAAAAAGTTCGAAGGCCTGAAACTTCCACAACGCCATCGTATGGTTTATTCCCT
CTTGCAAGACGAGATGGCTCAGGCGAACGGTATCCATGCTTTACAATTGTCACTAAAGACCCCACAGGAGTATGAATCCA
AAGCGAAATAGAATGCATAAGCATAAGTGTACACGTTGAGTTTATTGTTTTATTTCCCCTACATATATATACATATATAT
GAAATTACTTTACGTACGTATAAGCTTTGTTCAGTCATCATGAACCAGTGTCTTTTCGTACTGTTCTAAGGACATTAGAC
CCTCGACCTGTTCCACATTAACGCCCTCACCAAGCTTCATTTTGACTAGCCAGCCGTCACCCATAGGATCTTCGTTCACC
ACACCTGGATTTTCCTCAAGATTAGTGTTAATTTCCTCTACGGTACCATCGGCAGGCTGGTAGATCTCGGAGGCTGACTT
GACGGACTCAATGGACCCTAGCGACTCACCTTGGGCAATCTCAGTGCCCACTTCTGGCAACTCAACATAGGTAGCGTCCC
CTAAGGCATCAGTGGCGTATTTTGTAATTCCGACAAAGGCAGTCTTGTCCTGATGCACAGCTATCCACTCATGTTGGGAA
GTGTACCTCACGGCTTGAGGTCCTTGGGATGAGTACAAAAATGGTAGTTTATTCTTGTTTAGGGCATTGCCGGAGCTGTT
TCTCAAAAACAATTTGCTCACAGTGGGCATGCGGGTGGTCCATAGTCTAGTAGTGCGTAACATTGTCGATGTGGTATGCT
TCATGTGGAGATTCCCTTTCCCATTAGATACTTGTTTGTTGGTCTGTATATATAGAAGAAAGAGTTAGCGAAAGTGACTC
CGCCGCTGAATGACTCCTTACGGAAGTGTCAAAATTGCGAGGTCCCTATAGCACAGAATGATAGATAAAACATTGATTTG
CAAGTTGAAGGAAGACCCTACACATGCGTATATATGATGTATGTAATGGTTGTGATCATTTTAGCCTGTCAAGCAGTGAA
TCGCACTGCTTGTGTAAGCCTTCATCTTCTTGCTTTAGCTGATGCAGCAGGTCGCGAACAGTGTCCTGCACTGGGGGTCT
AAACATAATGAGAAACTTTAGCGTTTGGAAACCAAGGGAACTTCTTGCCGGATCCAGGCAGATAGGCTTCAGTGCCTCAA
GATGATCGCTTTGAAGACTGGGCAGTTCGCTCATAAGTCTGATGAAGAATCGTCTGTGTTTGTTTTCAAGGAATGGACCC
AGAGACTCGAGAACTCTTAAGGACCATTTTTTGTAGTTAGAGGGATCTTGATGCAGCGAGGTTTGGAAGAACCATTCTTC
ATTGAGCCATTCAATGATCAGACTGACACGTTGCTCGAAATCCTGGATGAAGAAGCCAAGCAGTTCTTCACGAATCAGGT
CACTGGCCTCTTGTGCTTCGATTCCTCTCGTAACCAATCTGATTAAGACGTGTAACCATGACGAGGAGTCGTCATCGTCC
AGTAATATGGAGGAGGAAGACGAAGATTTGGCCCGGGTAGTATCCTGGCGACCGGATAATTCAAACAGTTTCTTGGTCAG
CTTTGAGAGGTACTTTAGTTTTTCATCCTGCGTCAATGAGTCAGGTTCAAAGGGGGGTGCGATCTCCTTAATGGCAGAAG
TTGATTTGTTGGCATCTCCTGAGATTTCTTGGGCGCTTTCCTCTTCTTGAAGCATCTTCTGCATTCGGTCATCGTCTTCG
GGCTCCTCTGGTTCCTCCGCTAGTGGTTCTGTTTCCATTTTGATTTTCTTGCTATTAGCCGTTGGGCCATCGTTTCCAAC
TTCTTCATTGTCGTTGCCGTCGTCATCATCGTCGGATTTCCTCTTTGATGATGACGAGGACGGTACAGAATTGATGTACG
TATTCATTAAATCCGTGTACCTCGAAGCAACGATAGACAATCCGGTGATCAGTTTCGTGCTGTCCATTTGCAAGATGGCC
TCTGTGGACAGCTTGATAAGTATGTCATTGGGTAGCTGGGTCACATCCTGGTTGGAGTTCGAACTGTTCATCAATGAGTA
CACAGATGAGTAGGTGTTGCTGATTGGTTTGGGTGAGTTGTTGAAAAAAGTATTGCCCTGGTGTGAAGCCTTGTTGAGGG
TGTATTTTTGCAATATCTTCAGTTGATCAAGCATGTTTTCGGTTGAAGAGCCCGTTGCAGGTGCGGACACAGGCGTGGGG
GTCTTTGTGGACACCCCTAGAGTAGACAATAACGCGGATAATTGCCTTTTCCATAGTGAGATGTATTTTAGTTTGTCCTG
CCTGGACAACGTTTTCTTGCTATTGCCCTTGGAAGGGTCGAAGTTCAAAATTCCCTTGCTCTTGGTCTCTTCGCCAATAA
CGTGTAAAGTTTGAGAAATCTTGGTCAGCTTGGAGTAGATCGATGACCCTGATCCGGATGAGAGGGATTTTGTAATGATT
TGATTTTTTAGCCCAAATTGCACAAAGTTCTTGTACGCCCTTTCAACAAATCTCTTGGATAGTTTGTAGTTCAAGTCAGA
CTTGCCCTCTAGGGGAAACTTGGCGTCGACGTTGAAACGCAACAGCCCGGAAAGAATTCTTATTGTTGTCTGCGGCCTTC
TTTTGATGACGAAGGATAAAGAATTGATGATACCAATGAAAACGGACGAGACCATGTACTGTTCCTCAATTAGGTAGTTT
AGCAACATATCAAGAAGCCTCTTAGCCTCGCTCTCCAAAGCCGGTTTGTTCAACACAGGGTGGTTATCCGGGATGGTAGA
TGAATTAATCTCGTTGCCGCTGGGTGATTTAGTTTGCGACAGCACGACCTCAGATATGAACTTGATGGTCGCTAATTTCA
CGCCGATATTTTGGTCAATCTGCGCCAGCCATTGTTCGACATCCGTTTCATCGTCAACGGTGGCACGCAAAGGATATGCA
GTTCTCCAGTGCGAGAGCACGAACTTCTTCAGCATACACAACTGATCAAACATTTCCTGGTTTGATGTCTTAGCAACCAG
ATCCAACACCAGCGGGTATGAAGCGCACATAATAAGCACGATATTCTTGTACACTAGTACGTCCGCGGTGGATTGCGCCA
TAGCAAGAAGTAGTGGCAGATATTGAGCAGCAATAAACGGTCTCTCAGTATTCGCAATTGGAGAGTCCATCGACACCACG
TCTAGAACTAACTGTGTAAAAAACTTGGCCAAAGGCAACTTCAGCTTGCTGAGATTACCGTTGTGGTACATGGATGCCGT
AGTTTCGAGCACCTTGGGCAGCATCTCCGTTGGATTGTTGTGCATGGCCAGTGTCTTGGCCTGTAACAATTGTTCCATCT
CTGCAGATGACATTGCGCTGCTTAGTGGTAGTTATATGCTTCTTGCCACGATTTAACCATTTGTTCAGTCAAGTACTAAC
GGTTAAAAGGTATCGAAATATGGCAACTTTTCACTTTTAGATCAAGTCACTATATACGACTTGAACATCAGAACGGCGAT
TTTCCATCAAGATGGAGTGGAAACCACGCCATTATAAAGGAAAGCTAGTTTTATGTCTCGTATACATGCGGAGTAGGACA
GTGATATAACACACATAGCTAGACACAATAGACATCATGAAAAGGTCCACGTTGCTGTCGCTGGACGCATTCGCTAAGAC
CGAAGAGGACGTACGAGTCCGCACCAGGGCCGGCGGGCTGATCACTTTATCGTGCATCTTGACCACGTTATTTCTGCTGG
TGAACGAGTGGGGACAGTTCAATTCTGTGGTAACAAGGCCACAATTGGTGGTGGACCGTGACCGACACGCAAAGCTGGAG
CTTAATATGGATGTGACATTTCCATCGATGCCATGTGACCTGGTGAATCTCGATATTATGGACGACTCTGGAGAGATGCA
ACTAGACATTCTTGACGCAGGGTTCACGATGTCTAGGTTGAATAGCGAGGGTCGCCCCGTGGGAGATGCTACTGAGTTGC
ATGTGGGTGGGAACGGCGACGGAACCGCGCCGGTTAATAACGATCCTAACTATTGTGGGCCATGTTACGGTGCCAAAGAT
CAGTCGCAGAATGAGAATCTAGCACAGGAAGAGAAGGTTTGCTGCCAAGACTGTGATGCAGTGAGATCAGCATACTTGGA
GGCAGGCTGGGCTTTTTTCGACGGGAAGAATATCGAGCAGTGTGAAAGAGAGGGCTATGTCAGCAAGATTAACGAGCACT
TGAATGAAGGCTGCAGGATCAAAGGTTCTGCACAAATTAACAGAATTCAGGGGAATCTTCACTTTGCCCCTGGAAAACCC
TACCAGAATGCATATGGACATTTTCATGATACTTCTTTGTACGACAAGACTTCGAATTTGAACTTCAACCACATCATCAA
TCATTTGAGCTTTGGGAAGCCGATCCAGTCCCACAGTAAGTTGTTAGGAAACGATAAGCGCCACGGCGGCGCCGTAGTTG
CCACTTCTCCCTTGGACGGACGCCAGGTGTTCCCGGACAGGAACACACACTTTCACCAGTTCTCGTATTTTGCCAAGATT
GTCCCCACCAGATATGAGTACTTGGATAATGTTGTCATTGAGACCGCGCAGTTCAGCGCCACTTTTCATTCCCGACCTCT
TGCCGGTGGAAGGGACAAGGATCATCCAAACACACTTCACGTTAGGGGTGGTATCCCTGGTATGTTCGTCTTTTTCGAAA
TGTCTCCATTGAAAGTCATCAATAAGGAACAGCACGGGCAGACTTGGTCGGGCTTCATCTTGAATTGTATCACCAGCATT
GGTGGTGTCCTAGCTGTGGGCACTGTCATGGACAAGCTATTCTACAAAGCACAGAGATCGATCTGGGGCAAGAAGAGCCA
GTAGAGGAAGAGACTGTCATAGGGAAGAGCCCTTTCTACATACTACTACATAATATATATATATAGTATAGAAATTGGTA
TATCACTACTTGTACAAATATCATATTGTACGATAATCGCGAAGAACGACGCACTGGTGGGAAGAAGTGGAAAACAGAAG
CTTTAAGGTAGAAACAGAACAAGAATGTGGCTATGGTAGGATAGCAAAAGAGTACCATTGCTGTTATCATTTGTTGCCTA
GCCCTATCAAGACCTGTCTGCTAATCCAACCCGAGAGATCATGGCGATCCAAACCCGTTTTGCCTCGGGCACATCTTTAT
CCGATTTGAAACCAAAACCAAGTGCAACTTCCATCTCCATACCCATGCAAAATGTCATGAACAAGCCTGTCACGGAACAG
GACTCACTGTTCCATATATGCGCAAACATCCGGAAAAGACTGGAGGTGTTACCTCAACTCAAACCTTTTTTACAATTGGC
CTACCAATCGAGCGAGGTTTTGAGTGAAAGGCAATCTCTTTTGCTATCCCAAAAGCAGCATCAGGAACTGCTCAAGTCCA
ATGGCGCTAACCGGGACAGTAGCGACTTGGCACCAACTTTAAGGTCTAGCTCTATCTCCACAGCTACCAGTCTCATGTCG
ATGGAAGGTATATCATACACGAATTCGAATCCCTCGGCCACCCCAAATATGGAGGACACTTTACTGACTTTTAGTATGGG
TATTTTGCCCATTACCATGGATTGCGACCCTGTGACACAACTATCACAGCTGTTTCAACAAGGTGCGCCCCTCTGTATAC
TTTTCAACTCTGTGAAGCCGCAATTTAAATTACCGGTAATAGCATCTGACGATTTGAAAGTCTGTAAAAAATCCATTTAT
GACTTTATATTGGGCTGCAAGAAACACTTTGCATTTAACGATGAGGAGCTTTTCACTATATCCGACGTTTTTGCCAACTC
TACTTCCCAGCTGGTCAAAGTGCTAGAAGTAGTAGAAACGCTAATGAATTCCAGCCCTACTATTTTCCCCTCTAAGAGTA
AGACACAGCAAATCATGAACGCAGAAAACCAACACCGACATCAGCCTCAGCAGTCTTCGAAGAAGCATAACGAGTATGTT
AAAATTATCAAGGAATTCGTTGCAACGGAAAGAAAATATGTTCACGATTTGGAAATTTTGGATAAATATAGACAGCAGTT
ATTAGACAGCAATCTAATAACGTCTGAAGAGTTGTACATGTTGTTCCCTAATTTGGGTGATGCTATAGATTTTCAAAGAA
GATTTCTAATATCCTTGGAAATAAATGCTTTAGTAGAACCTTCCAAGCAAAGAATCGGGGCTCTTTTCATGCATTCCAAA
CATTTTTTTAAGTTGTATGAGCCTTGGTCTATTGGCCAAAATGCAGCCATCGAATTTCTCTCTTCAACTTTGCACAAGAT
GAGGGTTGATGAATCGCAGCGGTTCATAATTAACAATAAACTGGAATTGCAATCCTTCCTTTATAAACCCGTGCAAAGGC
TTTGTAGATATCCCCTGTTGGTCAAAGAATTGCTTGCTGAATCGAGTGACGATAATAATACGAAAGAACTTGAAGCTGCT
TTAGATATTTCTAAAAATATTGCGAGAAGTATCAACGAAAATCAAAGAAGAACAGAAAATCATCAAGTGGTGAAGAAACT
TTATGGTAGAGTGGTCAACTGGAAGGGTTATAGAATTTCCAAGTTCGGTGAGTTATTATATTTCGATAAAGTGTTCATTT
CAACAACAAATAGCTCCTCGGAACCTGAAAGAGAATTTGAGGTTTATCTTTTTGAAAAAATCATCATCCTTTTTTCAGAG
GTAGTGACTAAGAAATCTGCATCATCACTAATCCTTAAGAAGAAATCCTCAACCTCAGCATCAATCTCCGCCTCGAACAT
AACGGACAACAATGGCAGCCCTCACCACAGTTACCATAAGAGGCATAGCAATAGTAGTAGCAGTAATAATATCCATTTAT
CTTCGTCTTCAGCAGCGGCGATAATACATTCCAGTACCAATAGTAGTGACAACAATTCCAACAATTCATCATCATCCTCA
TTATTCAAGCTGTCCGCTAACGAACCTAAGCTGGATCTAAGAGGTCGAATTATGATAATGAATCTGAATCAAATCATACC
GCAAAACAACCGGTCATTAAATATAACATGGGAATCCATAAAAGAGCAAGGTAATTTCCTTTTGAAATTCAAAAATGAGG
AAACAAGAGATAATTGGTCATCGTGTTTACAACAGTTGATTCATGATCTGAAAAATGAGCAGTTTAAGGCAAGACATCAC
TCTTCAACATCGACGACTTCATCGACAGCCAAATCATCTTCAATGATGTCACCCACCACAACTATGAATACACCGAATCA
TCACAACAGCCGCCAGACACACGATAGTATGGCTTCTTTCTCAAGTTCTCATATGAAAAGGGTTTCGGATGTCCTGCCTA
AACGGAGGACCACTTCATCAAGTTTCGAAAGTGAAATTAAATCCATTTCAGAAAATTTCAAGAACTCTATTCCAGAATCT
TCCATACTCTTCAGGATATCATATAATAACAACTCTAATAATACCTCTAGTAGCGAGATCTTCACACTTTTGGTAGAAAA
AGTTTGGAATTTTGACGACTTGATAATGGCGATCAATTCTAAAATTTCGAATACACATAATAACAACATTTCACCAATCA
CCAAGATCAAATATCAGGACGAAGATGGGGATTTTGTTGTGTTAGGTAGCGATGAAGATTGGAATGTTGCTAAAGAAATG
TTGGCGGAAAACAATGAGAAATTCTTGAACATTCGTCTGTATTGATAAATAAAACTAGTATACAGCAAATACTAAATAAT
TCAAGAAAAAAACATTAGATAGAGAGGGGCAGATGTTCAAGCTATACCCATTATATTGATCCACACTTAGTATTAAGATA
CGTCTGTGAAGGATGAAAAAAAATGTATAATGTGACTAGAGGAAGTAAGGAGAAAAAACGATAGTAATCGTATTTTAGGT
TGTGCGTTTTTATAATTTTTTTTTTTTTGTAATTCTATGCAAATGTAATATAAGTATATTTAAAGAAATAATGAGTCCTG
TGAAAACAAAAAGAAAAAAAGATCATTAATGTATGTTAACGTATTTGCTTTGCAAATTTTAATTTATTTGTTGTTAAATG
CATTTTTTTTTTGTCGTTTCAGCGAGTTTTCTTGAGGTTGCTACTATCATTAAAATCACAATCCACAGAGGAAGTTGATC
TCTTTTTCAGTTGGGTGGGGGCAGAGCATGGGTGAGCAGTGGCCATGGGTCTAACAGGAAATAATCTTTTTGAACGCACA
GATAAATTTTGTAATAATTTTCTATTTGACATTAGAGATGGGGTGGTGGGAGTTAGTGGGCTTGGCCAAAAGATGCTTGA
ATTTTGTGGGATGCTCAGTGACCTTTTAAAAGAATTTTGGGTAGAAGAGAACGAACCTGAATGTGAATGGTGTGATGCAG
AGTCTGGGGTCGTCATTGAACTTGAAGTCTTGTAAGGGGAATTGAATGGAGATGGAGAGGATGAAGATGAGGTTGGAGTG
AAGGCAAATGGTGGAGAAATGCTATCTTTGGTCAACCTTCTTAAATGAGTGTGATCCGAGAAATAGTCTGTGGCCGCAGA
TGAAACCGTAGCGCTCTTTGGAGTAGTAGCATTTGAGTAAACACAAGTCAATGAATCGCTGTCAAAGGACTGAGCAAAGA
TAGTATTGTACATGGTTTCCAATTCTTGTGAACGGTAGAATTCTTCCAGTTTCAATTGAATACAATAGTTTTGTAATGCG
TCTAAGAGAGATTTTGCTAAAGATGTCTTATTGCTATTCAAATATTTTGATTTGAAACTGGAGGGGAAAGAATTTTGGTC
CATTGCTATATCCAATAAAGTATTAGAGATTTCTGACAATTTAATATCTAGGTCTTGGCAGTTTTCCTCCAAAGCCAGAT
TGATATTTTCCCAAAGGTTTGAATTATAGTAGTTCAAAGATAATTTGATGAGGTTAATTGCACCCAGCGCAATTAGTGAA
CGATCATATTTAAATGATAATTCGAGATTGAAGGAAGCTAACTCGCACAACATAATGGCACCCAATTTGATCTCGTTGAT
GTTCAAAGAGGGGCCTTGAGAAGAGGACGATTTATTAATAGCAGTACCAGCAGCGTTATTTAATAAGGCCAGTTTCTGTT
GAATGAAAGCTTCCAAAGGGGCAGAAAGGACAACGCCAGGCGATAACGGGGACGTAGATTGGAACAAGAAGATGTCGATG
TAGGAGTCGAATGTTGCCGACTGACAGATGGACCAATCGAGTGATTTGAAAAGATGCATTTCCATAGTCGTGAATTGCTT
TATAGAATATTGATTGCAACACAAGTTTTGCAAGACTTTCAAAGTGGCCATTCTATTCTTGGAGTCCCAAAATTTGGACG
AAATCCAAAGCGCGGTCAAGGACAAGAGCTGGTAGTTGTAACTCTTGATAATGAACCGCGAGGAATACTTGTCCAAGATA
GTGAAAGTAAGGAACAAAGTCGAGGTCGATAGATTGAGTCTTGTGTGACAGTACATGATGAAGTCAAAGATCAAGAAACG
CATCTTCGGATTAACTTGTGGCTGAGAGTTGAAGTTAGTCAGGTTGTACAGCGGCCTTTCTGTGTGGGAAAGACGGAAAT
AGTGGTCCAATTGATCATTATTGTATTCGCTGATCGCTGAGTGATGTGCTTGCAATTCTCTTTTAACGAGATTAGGGTTT
TTAGACTTTGCACTAGCAATGGCCCGCCTCTTTTGCAAGAGCAAGGGCAAATTAGGACATGAGGCAGCGCTGACAGAGGC
GGCAGTGGCGGTGGAAGTGCCACTAGCGGTAGCATACCTTGCATTAGCGTATCTAATTATGGTATCCTTCAATATGGCCA
TCGTACAGAAAGCGTATCAAATCAGTGTCTTGAACGAGAGTAAAAGGGAGATGCAATGGAATGTAAGAAATGCTATGGGT
CAGAAAAGAAATGCAGAGGAGTTAAACCGAATGAGGAAATGCAATGGATACGTTAAATTGGAGATGTGAGATTGCGACTG
GGACTCGGATGGATGCTTGCTTTTGGATGCTAGTACAGAGAAAAAAGAGGGAGAAAAGAAAAGAGAAATAGAAAAAGGTT
GGTTTAAGTCGGCAGAGGAGACTACTCGGGCAATTCGTTTCCTAATGGGTATAGTCCTCTTTCCTCAGAAATCCATTTGA
CTGGCAGACTCAGTAGTAGAAGAAAAAATCAAGAAAGAAATTGTGTGAAAGTATACTACACAAGAAAATGTTTAAGAAGA
AGATTAAAAGCTCGAGGAAAGTACAGATATACAAATTATAAATAGGTAGGAGGAAGAAAAAAAAAAGATGAGGGCAAAAA
CCCAAGGCCAAATATGGAAATGTGGCAGAGGGACACACTAATCCGATAGTAAATTTATGTAACTTGATCATTACAGTGAG
AGCAGGCTTGGTAATTTCTTTTTCTTGCCTGATAATTTTTCACTTTTTCTTTTTTTTTTTCTTGAAAGTTCACAATTTAG
GGTTTGAGCACAGCGTTTGGTTGCGACACTTCCCCAGAAGGAAAACCGGCCTCTTTGGCTGGGGAGGGAAGAAGGGGGAG
GAGAGCTCAGAAAGCCCTATCGCGATATGAGGGACCGATCTGTATCAGCATACTTTCGGTATCATCACGGTCGCAGGATA
GAGATAGTGAATGAGTTAGCTGTTTTACAGGCCAAGCGTTCAAACGAGACGAATGGCGACATTTGCCCGTCAAGAAAACC
CGCCGAGTTTTTTCCTAAACGGGTAAAACAGCCATGCACCGCAGCACGTCGACGAGGTGATATTTCCAATTTGGGAAATT
TCCCAAATCAGTAATGTAGCCTCTACGGGTGTCTCTGTCAGCCCCGTGGTCGCCAGCACAGAATGTATCGTACCCCTGAA
GGTAGTTTTTTACCGCCGTGGCACACGATAAAGGTGCACCTTGTGATAATAAGGTGGAAAAATATATATGAAAAAGTGAA
ATTGATTGTGGCTGCACTAGGACATCATTATTTCTTACTTGGCTATTTACACGTACTTACGCTGGCTGTATATCATTTAA
GGGGCGGAGGACGAAGAGGACGGACCCGAGATCATCCGGTCCAAGAAACGGGTCATCCGGTCCTTAGCATTGTCTAGACT
ATCTAGGGCAGGACGGACATCCACGTGGAAAGTAGGCATTCCGTTTTCGTCGTCGGGCCCTCCGTAGAAATCCAAGACGT
ATCTAACTTCCTTGAAGGTTGGAGGTTGTTGTTCCGCTTTGCGCTCGCCTCGGAGTACAATCCAGTCGTGCCTGTCGAAT
GGTAGTTCTTGGCTAAAATGGGACGGAAACAGTAGGCCGCACAGGTGCATCCAGCGAGCACGAGGGCTCAATACGCCCGG
TTTCCCCATGAATTTCAGCAACTTAGGCTGCACGTGGCTTTCATCTGTGTGCGGTTTTTCCCATTCGAGCACTTCCTGCC
AGCACCCTTCATTTAGAAAGTTGTGGACCTGCACCATGGACTCCACTGCATCTTCGGCGACTTCGCCGCTACCGCCAATC
TTGCCCTTTCTAACCATAGCATTGTACATCTGTTGTGGAGAAGGATACTCCCAGAACTCGTTACTGTCTGGACTCTTGGG
GATGCTGGAGATGGTCCGATCAACGGGCAAGTCCATCTTTTGGCCAGGCTGTTTGGATGCTGCCAACTCCGGCATATTGT
TCAGCGGGTTTATTCTATCGTTATCTCCCTGCATAACGGGGCACTCAGAGGATGGTGGCGACGACGACGACGACTCGTGC
ATGACTGGGCACCCTGACATGGATGATACTGCTGCCCCACCAATATCTTTGCCCGTAGTTTTTTGATCTGCCCAAAACCA
ACCCATTTTTTGTAGTTTCTGTTGTATTTGCTCTGCTTTATTCGTGCTACTCGTATGTGTATGCTATCTTATTAGCTGCC
TATTTCATTTCTCTTAGTATTCGCATTTAAAGCTGAGAAATTTTTTGATAATCATTTCCCGATGAAAAGAAAAAAGGGAA
AAAGTCGATAAAAAGAGGTAAGCGAAAAGAAAAAGAAAAAATAGAAAATTTGGGTGGGGGGGGCGGAAGATCCCACGCCG
CGCAAGAGATATTTCAATATTACTACTACATAGTATATGCGGCGCTACCATACGTACAACTTTTTTTTCTTTTTTTTTTT
TTTTGCCTTCTAAATTTGTAATTCGGTCACACTTTTGTCGCAGTGTTGCAAACGTCTTGAAAGAATTGTAGGTGTTGTAA
ACCACAACTTGCTCCCTTGAAAGCGTTGCTGATTATTTCCTTTGAACCTGTTGCATTGTTGTATTGTTGTATTGCTGCTG
ATGTTTTAGGCACTTAGTATTAGATATTCCTAAGCCTCCCTCACCATAAATTACCTTTATTACTTGCATGACTATTATTA
GCAGAGCATGTAGTATGGGACTCAAGACCGATATGATACACACCAAAGACGTAGGCACCGGCGATTAAATCAAAGGCTCC
GATAGCCGAAAAGTGAGAAGAAAAAAAAAGGAAAAAAAGGAATTGTCCTAATGAGCGGTGTGGCCGACTTGCCATAATAT
CAGTTAGGGCTACTATCAATGTTTTATCTACGTTGGAGTAAGATCGTTTATCACTTCCATATTTGGACCAAATGAAAAGT
TCAATCGGCCAAGTATTTCATGGATGGAATGACGTTTGGTAAGGAAGTGCTTTTTCTTTTTCCACATATTTTCCCTTTCT
CTCGGGGAAATTTTGTTTCTAAACATAAAAAATAAAGCAACAGCAAAAAAGAGGGTCTGTCCAGCGAATAAGAAGAAAAC
CTCCTTTTCGGCTTTTGAAGATAGGTTGCAGTTGTCTGCGGGCACAAAATGGGCAATTTTTTTAATACTTTTTACGTATG
AGACAAGATTTTTTTCGCCAATTATATCGCATGAAGAATAACCAGAGTTTTTCTCCGAACGTTAAGGGAGTTGAAGTAAA
AATAAAGAAAGGACCAAATGAGAATGGGTATGCTTGGTCTTAGTCTTCGAATCAAATTCTGCTTCCCTGTTCATGGCAAC
GTCACCTCAATTATTTGGAAAGGGGGGGTTTTCCGACTTTATTTGAGATGACTTGAGATGTGTGTCAATGCTACTATTTT
GGAGATTAATCTCAGTACAAAACAATATTAAAAAGAGGTGAATTATTTTTCCCCCCTTATTTTTTTTTTGTTAAAATTGA
TCCAAATGTAAATAAACAATCACAAGGAAAAAAAAAAAAAAAAAAAAAATAGCCGCCATGACCCCGGATCGTCGGTTGTG
ATACGGTCAGGGTAGCGCCCTGGTCAAACTTCAGAACTAAAAAAATAATAAGGAAGAAAAAAATAGCTAATTTTTCCGGC
AGAAAGATTTTCGCTACCCGAAAGTTTTTCCGGCAAGCTAAATGGAAAAAGGAAAGATTATTGAAAGAGAAAGAAAGAAA
AAAAAAAAATGTACACCCAGACATCGGGCTTCCACAATTTCGGCTCTATTGTTTTCCATCTCTCGCAACGGCGGGATTCC
TCTATGGCGTGTGATGTCTGTATCTGTTACTTAATCCAGAAACTGGCACTTGACCCAACTCTGCCACGTGGGTCGTTTTG
CCATCGACAGATTGGGAGATTTTCATAGTAGAATTCAGCATGATAGCTACGTAAATGTGTTCCGCACCGTCACAAAGTGT
TTTCTACTGTTCTTTCTTCTTTCGTTCATTCAGTTGAGTTGAGTGAGTGCTTTGTTCAATGGATCTTAGCTAAAATGCAT
ATTTTTTCTCTTGGTAAATGAATGCTTGTGATGTCTTCCAAGTGATTTCCTTTCCTTCCCATATGATGCTAGGTACCTTT
AGTGTCTTCCTAAAAAAAAAAAAAGGCTCGCCATCAAAACGATATTCGTTGGCTTTTTTTTCTGAATTATAAATACTCTT
TGGTAACTTTTCATTTCCAAGAACCTCTTTTTTCCAGTTATATCATGGTCCCCTTTCAAAGTTATTCTCTACTCTTTTTC
ATATTCATTCTTTTTCATCCTTTGGTTTTTTATTCTTAACTTGTTTATTATTCTCTCTTGTTTCTATTTACAAGACACCA
ATCAAAACAAATAAAACATCATCACAATGTCTAGATTAGAAAGATTGACCTCATTAAACGTTGTTGCTGGTTCTGACTTG
AGAAGAACCTCCATCATTGGTACCATCGGTCCAAAGACCAACAACCCAGAAACCTTGGTTGCTTTGAGAAAGGCTGGTTT
GAACATTGTCCGTATGAACTTCTCTCACGGTTCTTACGAATACCACAAGTCTGTCATTGACAACGCCAGAAAGTCCGAAG
AATTGTACCCAGGTAGACCATTGGCCATTGCTTTGGACACCAAGGGTCCAGAAATCAGAACTGGTACCACCACCAACGAT
GTTGACTACCCAATCCCACCAAACCACGAAATGATCTTCACCACCGATGACAAGTACGCTAAGGCTTGTGACGACAAGAT
CATGTACGTTGACTACAAGAACATCACCAAGGTCATCTCCGCTGGTAGAATCATCTACGTTGATGATGGTGTTTTGTCTT
TCCAAGTTTTGGAAGTCGTTGACGACAAGACTTTGAAGGTCAAGGCTTTGAACGCCGGTAAGATCTGTTCCCACAAGGGT
GTCAACTTACCAGGTACCGATGTCGATTTGCCAGCTTTGTCTGAAAAGGACAAGGAAGATTTGAGATTCGGTGTCAAGAA
CGGTGTCCACATGGTCTTCGCTTCTTTCATCAGAACCGCCAACGATGTTTTGACCATCAGAGAAGTCTTGGGTGAACAAG
GTAAGGACGTCAAGATCATTGTCAAGATTGAAAACCAACAAGGTGTTAACAACTTCGACGAAATCTTGAAGGTCACTGAC
GGTGTTATGGTTGCCAGAGGTGACTTGGGTATTGAAATCCCAGCCCCAGAAGTCTTGGCTGTCCAAAAGAAATTGATTGC
TAAGTCTAACTTGGCTGGTAAGCCAGTTATCTGTGCTACCCAAATGTTGGAATCCATGACTTACAACCCAAGACCAACCA
GAGCTGAAGTTTCCGATGTCGGTAACGCTATCTTGGATGGTGCTGACTGTGTTATGTTGTCTGGTGAAACCGCCAAGGGT
AACTACCCAATCAACGCCGTTACCACTATGGCTGAAACCGCTGTCATTGCTGAACAAGCTATCGCTTACTTGCCAAACTA
CGATGACATGAGAAACTGTACTCCAAAGCCAACCTCCACCACCGAAACCGTCGCTGCCTCCGCTGTCGCTGCTGTTTTCG
AACAAAAGGCCAAGGCTATCATTGTCTTGTCCACTTCCGGTACCACCCCAAGATTGGTTTCCAAGTACAGACCAAACTGT
CCAATCATCTTGGTTACCAGATGCCCAAGAGCTGCTAGATTCTCTCACTTGTACAGAGGTGTCTTCCCATTCGTTTTCGA
AAAGGAACCTGTCTCTGACTGGACTGATGATGTTGAAGCCCGTATCAACTTCGGTATTGAAAAGGCTAAGGAATTCGGTA
TCTTGAAGAAGGGTGACACTTACGTTTCCATCCAAGGTTTCAAGGCCGGTGCTGGTCACTCCAACACTTTGCAAGTCTCT
ACCGTTTAAAAAAAGAATCATGATTGAATGAAGATATTATTTTTTTGAATTATATTTTTTAAATTTTATATAAAGACATG
GTTTTTCTTTTCAACTCAAATAAAGATTTATAAGTTACTTAAATAACATACATTTTATAAGGTATTCTATAAAAAGAGTA
TTATGTTATTGTTAACCTTTTTGTCTCCAATTGTCGTCATAACGATGAGGTGTTGCATTTTTGGAAACGAGATTGACATA
GAGTCAAAATTTGCTAAATTTGATCCCTCCCATCGCAAGATAATCTTCCCTCAAGGTTATCATGATTATCAGGATGGCGA
AAGGATACGCTAAAAATTCAATAAAAAATTCAATATAATTTTCGTTTCCCAAGAACTAACTTGGAAGGTTATACATGGGT
ACATAAATGCAGATGCCAGTGAACTATGTTCAGCTTCTGGCCTTCGTTTGGTGGTTTAATCTATTTTTTATAAAAAATGA
CGCGGGCAGATTCAATTAGTGTCCTAAATTTATTCGCGTTTCAAGATTTCAAAGGATTGATCCTCTTATCAGAAACGATA
AGTGCTACTCCGTCCTATTCTTCTAGCCATCTAGTACGTATTCTTTTCATAACATAATCCCTTATTTACAGAATGTGTTT
CGAAGAAAAATTAATTAGATGGGAAGAAAACTGAAGTGGCTTATATAATCAGTGACATAGTGCCAATAATTACGCAAAAA
GCAAAGGAAATAACACTGCTATGGATATGGAAATCGAAGATTCAAGCCCCATAGATGACCTGAAGTTACAAAAACTGGAT
ACCAATGTTTATTTTGGACCCTGTGAGATATTGACACAACCTATTCTTTTGCAATATGAAAATATTAAGTTCATCATTGG
TGTCAATCTAAGTACTGAAAAGATAGCGTCGTTTTATACCCAGTATTTCAGGAACTCTAATTCGGTAGTCGTGAATCTTT
GCTCACCAACTACAGCAGCAGTAGCAACAAAGAAGGCCGCAATTGATTTGTATATACGAAACAATACAATACTACTACAG
AAATTCGTTGGACAGTACTTGCAGATGGGCAAAAAGATAAAAACATCTTTAACACAGGCACAAACCGATACAATCCAATC
ACTGCCCCAGTTTTGTAATTCGAATGTCCTCAGTGGTGAGCCCTTGGTACAGTACCAGGCATTCAACGATCTGTTGGCAC
TCTTTAAGTCATTTAGTCATTTTGGAAATATCTTGGTTATATCATCACATTCCTATGATTGCGCACTTCTCAAATTTCTT
ATTTCCAGGGTGATGACCTACTATCCACTAGTGACCATCCAGGATTCTTTGCAATATATGAAAGCAACCCTGAACATATC
CATCAGTACATCCGATGAGTTCGATATTCTGAATGATAAAGAACTGTGGGAGTTTGGCCAAACCCAGGAAATTCTAAAAC
GTAGGCAGACGAGCTCAGTCAAGAGGAGATGTGTCAATTTACCAGAAAACTCTACGATCGATAACAGAATGCTTATGGGT
ACCACAAAGCGAGGTCGCTTTTGAAGAGCCCTCGGTAGCATAACATTTTTAATTATTACGACTGTTTTTTTTATTCATTA
TGTAGAGATAATTAAATGTTATAGATGCTCTATACTCAAACGGTGGAAGAAAAACAGCGAAAAAAAATAACCGATACCCC
CTTTTCGAATACAAATGCTTGTATATTCAATTATGAATTATTTTTTTTTTTTTTCATTTCTTATATTATTTTTTGTTCGA
GAATCACTTTTTCAAGATGGTAACAACATCTTCGTCTTCCAAAATGTGACTCAACCCCACGTATTGAGGTTGATGTTTGA
CACTGCTACCGTAAACCAGAGCATTTCTAAAGTCGTCCACTAAAGATTTATGAATTTGGTTACAAAAATCCTTGACACTG
CAACGGTCTGATCTTAGCACCACAGGGTCGGTAAAATCTGGTATTTGGCCCTTTGGTTTAGTGTAAATACGGACTAGATT
TAGTCTATCCCACATGACTTGCAACAGCTCGTCCAAGTTCCAATCTTGACCAGACGAAATAGGCACGGCATTAGGAATTC
GGTAAAGTAATTCCAATTCCTCTATTGACAGAGAATCAATCTTGTTTAACACATAGATGGCAGGCATGTATCTTCTTGAC
GAAGCTTCCAAAACATCAATCAAATCATCCACAGTGGCATCACACCTGAAGGCAATCTCAGCGCTATTTATTCTGTACTC
GCTCATAACGGCTCTGATTTCGTCATTCCCCAGATGGGTCAATGGGACTGTGTTTGTGATGGAAATACCACCTTTCTCTT
TTTTTTTGATCAAGATATCTGGCGGAGTTTTATTCAGACGAATCCCCACACCTTCCAGTTCCTTCTCAATGATTTGCTTA
TGATGCAAGGGTTTGTTCACATCTAGGATGATAAATAACAGGTTACAGGTTCTTGCCACGGCAATAACTTGCTTACCTCT
ACCTCTACCATCCTTAGCACCATCGATAATACCAGGTAAATCCAACATTTGGATCTTGGCACCTTTATAACGAATGACAC
CGGGGACGGTAACCAGGGTGGTAAACTCGTACTCAGCTGCTTCAGACTCAGTACCAGTCAACTTGGACAGTAATGTAGAT
TTCCCCACCGACGGGAACCCGACAAACCCCACACTGGCCACACCAGTTCTAGCCACATCAAAACCAATACCAGCACCACC
ACCGCTGCCGGATGAAGCACTGGTCAACAATTCTCTTCTCAGTTTGGCCAGCTTGGCCTTCAGTTGACCCAAATGGAAAG
ATGTGGCCTTGTTCTTTTGGGTACGGGCCATTTCATCTTCGATAGCTTTGATTTTTTCAACTGTAGTAGACATTTTGCTC
AATCAACAACTCTACGCTTGCACCTACTGCATCTAGCTTCAAACACTTCCTATCATTGCGCCCTCATCACACCGTAATAT
CCCATCTTAAAAGTGGAAAACTCTTATAGCTCATCGATGAAAAAAACGGGCCCTCGTCGCTTGTGATGTGAAAAAATTTT
TCAAGCTTTAAGCCCATTGAAAGCAAGAGATCTTGCACTAGAATAAGTGGCAAAGGTGAACTTTGAGGGGATAAGAAGGG
CAATCAGGAACATCAGATAAGTGAAAGATGGCGAAAAAGAGTAAAAAGAACCAACAGAACTACTGGGATGAGGAATTCGA
AGAAGACGCCGCCCAGAACGAAGAAATCAGTGCCACGCCAACTCCAAATCCAGAAAGCAGCGCAGGTGCAGATGACACTT
CCAGAGAAGCAAGTGCAAGTGCTGAAGGTGCTGAGGCCATTGAAGGCGACTTCATGTCTACTTTGAAGCAATCGAAGAAG
AAGCAAGAAAAGAAGGTTATTGAAGAGAAGAAGGATGGTAAGCCTATACTAAAGTCCAAGAAGGAAAAGGAGAAGGAAAA
AAAGGAAAAGGAGAAGCAGAAGAAGAAAGAACAAGCTGCCAGGAAGAAGGCCCAACAGCAAGCTCAAAAGGAGAAGAACA
AGGAGTTGAACAAGCAAAATGTTGAAAAAGCTGCTGCTGAGAAGGCTGCTGCTGAGAAATCCCAAAAATCTAAAGGTGAA
AGTGATAAACCAAGTGCTAGTGCTAAGAAGCCAGCCAAGAAAGTACCTGCCGGTTTGGCTGCTTTGAGACGTCAATTAGA
ATTGAAGAAACAACTTGAAGAACAAGAAAAGTTGGAAAGAGAGGAAGAAGAAAGATTGGAGAAAGAAGAGGAGGAAAGAT
TGGCCAACGAAGAAAAAATGAAGGAAGAAGCTAAAGCAGCTAAAAAGGAAAAGGAGAAGGCAAAGCGTGAAAAACGAAAG
GCTGAAGGTAAGCTATTGACCAGAAAGCAAAAAGAAGAAAAGAAATTATTGGAAAGAAGACGTGCCGCTTTATTGTCTTC
CGGTAACGTCAAAGTTGCCGGTCTGGCCAAGAAGGATGGAGAAGAAAACAAACCAAAGAAGGTTGTTTACAGCAAGAAGA
AGAAGAGAACAACCCAGGAAAACGCCTCCGAAGCCATTAAATCTGACTCTAAGAAAGACTCGGAAGTTGTACCTGATGAC
GAACTCAAAGAATCCGAAGATGTTTTGATTGATGATTGGGAAAATTTGGCTCTTGGTGATGATGACGAGGAGGGAACCAA
CGAAGAAACGCAAGAATCCACCGCAAGCCATGAAAATGAAGACCAAAATCAAGGCGAAGAAGAAGAAGAAGGAGAAGAAG
AAGAAGAAGAAGAAGAAGAAAGAGCACATGTGCATGAAGTTGCCAAAAGCACACCAGCAGCTACACCAGCAGCTACTCCA
ACTCCATCCAGCGCTTCTCCAAACAAAAAAGATCTTCGTTCCCCAATTTGTTGTATTTTGGGTCATGTCGATACCGGTAA
GACTAAATTGTTAGACAAAATCAGACAAACCAACGTTCAAGGTGGTGAAGCTGGTGGCATCACCCAACAGATTGGTGCCA
CTTATTTCCCCATCGACGCTATTAAGGCAAAAACTAAAGTTATGGCTGAATATGAAAAACAAACTTTTGATGTCCCAGGT
CTTTTGGTTATTGATACCCCAGGTCACGAATCCTTCTCTAACTTACGTTCAAGAGGTTCTTCATTGTGTAACATCGCAAT
TTTGGTTATTGACATTATGCATGGTTTGGAACAACAGACTATTGAATCTATCAAACTGTTAAGAGATAGAAAGGCTCCAT
TTGTCGTTGCCCTAAACAAAATTGATAGATTATATGACTGGAAAGCCATTCCAAACAATTCATTCAGAGACTCCTTTGCA
AAGCAATCAAGAGCTGTTCAAGAGGAATTTCAATCTAGGTATTCTAAGATTCAATTGGAATTAGCTGAACAAGGTTTGAA
TTCGGAATTGTATTTCCAAAACAAAAATATGTCTAAGTATGTCTCCATTGTCCCAACATCTGCCGTCACCGGTGAGGGTG
TTCCAGATTTATTGTGGTTGCTATTAGAATTGACCCAAAAGAGGATGTCCAAACAATTGATGTACTTGTCTCACGTGGAA
GCAACCATTTTGGAAGTGAAAGTCGTAGAAGGTTTTGGTACCACAATTGATGTTATCTTGTCCAACGGTTACTTGAGAGA
AGGTGACCGTATTGTACTGTGTGGTATGAATGGTCCAATTGTAACGAATATCAGAGCATTACTAACACCACAACCATTAC
GTGAACTACGTTTGAAATCTGAATATGTCCACCACAAAGAAGTCAAGGCTGCTTTAGGTGTCAAGATTGCCGCTAATGAT
TTAGAAAAAGCCGTTTCTGGTTCTAGGCTGCTAGTTGTCGGTCCTGAAGATGACGAAGATGAATTGATGGACGACGTTAT
GGATGATTTGACTGGTTTGTTGGACTCCGTTGACACAACTGGTAAAGGTGTTGTGGTCCAAGCATCCACCTTGGGTTCTT
TGGAAGCTTTGTTGGATTTCTTGAAAGACATGAAAATCCCTGTGATGTCTATCGGGTTAGGTCCAGTGTACAAGCGTGAT
GTTATGAAAGCCTCCACTATGTTGGAAAAGGCTCCAGAGTATGCCGTGATGTTATGTTTTGATGTTAAAGTGGATAAGGA
AGCTGAACAATACGCTGAACAAGAAGGAATTAAGATCTTTAATGCAGACGTCATCTATCATTTATTTGATTCATTTACAG
CATACCAAGAAAAGTTATTGGAAGAACGTCGTAAAGATTTCCTAGATTACGCTATTTTCCCATGTGTCTTACAAACCTTA
CAAATTATTAACAAACGTGGTCCAATGATTATTGGTGTAGACGTTCTGGAAGGTACTCTACGTGTGGGAACTCCTATTTG
CGCTGTGAAAACCGACCCTACTACAAAGGAAAGACAAACTTTGATATTAGGTAAAGTCATCTCTTTAGAAATCAACCATC
AACCTGTCCAAGAAGTAAAGAAGGGCCAAACCGCTGCTGGTGTTGCCGTCCGTCTAGAAGATCCCTCCGGTCAACAACCT
ATCTGGGGTCGTCATGTTGACGAGAATGATACATTATACTCCTTGGTTTCAAGAAGATCTATTGACACTTTGAAGGATAA
AGCTTTTAGGGACCAAGTTGCTAGATCCGATTGGCTGCTATTGAAGAAGCTGAAGGTCGTTTTCGGCATCGAATGAGCAT
GGCATACGCTGACTTGTCAACCCAATCACATTCTACAAAATTTAATGAATTAAATAGGTAATTGTATATAAAAATGTGAA
CCTTTGTGTATTAGTTTCAATTCTATCTTACTTTTCATTGCCATTTTACTTCTTTCACCTTGCTGTCTTTCAACCTTGGA
AATTTTTATAGTACGCGTAAACAAAAAAGGTAAATAAGAGGCATTGAATATAAGTTGGCATTTATTAGGAAGTTGAGTAA
TAACACGTTGAAACTGGGTTAAGACGATCAAAACAACCATGTCTGCTCCCACTATGAGATCCACCTCAATATTGACAGAG
CATTTGGGATATCCGCCCATCTCGCTTGTTGATGATATCATTAATGCTGTAAATGAAATTATGTACAAGTGCACTGCTGC
CATGGAAAAATATCTGCTATCCAAGAGCAAAATCGGCGAGGAAGATTATGGAGAAGAGATCAAAAGTGGAGTTGCTAAGT
TGGAATCACTTTTGGAAAACTCCGTGGATAAGAATTTTGACAAACTAGAACTATATGTTTTGAGGAACGTCCTTCGAATC
CCTGAAGAGTATTTGGACGCCAATGTTTTTAGATTGGAGAACCAAAAGGATCTGGTCATTGTAGATGAGAATGAGTTGAA
GAAAAGTGAGGAGAAACTTCGAGAGAAAGTGAACGACGTGGAGTTAGCGTTCAAAAAGAATGAAATGCTATTGAAAAGAG
TTACAAAAGTGAAAAGACTGTTGTTTACGATAAGAGGATTCAAACAAAAGCTAAACGAGTTACTGAAATGCAAAGACGAT
GTACAATTGCAGAAAATTTTGGAGTCGTTAAAACCTATAGATGACACAATGACTCTACTGACTGATTCATTACGTAAACT
ATATGTTGATAGTGAAAGTACCAGTTCAACAGAGGAGGTAGAGGCACTACTGCAGAGATTGAAGACCAACGGGAAGCAAA
ATAATAAGGATTTCAGAACACGATATATCGATATAAGGACGAATAATGTCCTACGAAAATTGGGGCTACTAGGTGATAAA
GAGGACGAAAAACAGTCTGCCAAGCCGGATGCGAGGACGCAAGCAGGGGATATAGTTAGTATAGATATTGAAGAGCCTCA
ATTGGATTTACTTGATGATGTGTTATAATATAAAGTGGGAAAAAGTATGTGCTATGATATGATGTATGTATTCACGAATG
TATTATGTAGAAAAATGCTAAAAAATTGGATAAAAGAAAACCATGTTTAAAATGCATACCACCATGTGTATTATAAGTAC
TTCGTAAAATTCGAATCCTGTAGCCAGCCAACCTTCTCGAAAGCTTGGAATAGTCTTGATGCTTTATTAACGTCGATCCT
ACAGGCTTTTTGGGCGTCGGTCCTTCTAAACGGCAACCCTTTCTTTAGTCTATAAACTTTTTCCAAAAATAACCTTCTCT
TAGAATCCAGATACAAATCACAAGGTAACCTTAGAGTTTGAGCGAGAACTAGTTCAGCAGGGTGTAGCTCGTTCCTCAGC
GGGTCTGTGGACAGGTCCATTGGAGACCCCTTCCACTCGATCTTGAGTGACTTGTTACTGTCTGTAGGAAGCGTAGATAA
GGGCGGAGAGTAATCTGGTAATTTTTTCCATGAGACGTTTGGTATATATTGAGGAGCATCATGAATCGCCTCAATGGATG
CAATGTTAGTGTGAGGAGTGGATGCAGAGGGTGAGAACTTCTTGGCGCGATGTGGACTGGTAGTCATCGTTCTTCTTTGT
GGTGAGTATACCTTGCGTTTCCGTGGTATCCATTCAGTGTCGGATTCAAACTTTCCTAGATTGTTATTGTAGAGAGCCTG
TTTCCTCATATTATATCTTGCTTGTCTATTCAAATTCGGAGATGCTAACGGGGAAGGTAATCTAGAAGAAGAGGAAGGCA
GAGGAGGAGGAGTCATATCATCATTGTATTTGGAATATTTATGTCTAGCATTATAGGCCAGATTGTTGTACCGGTTGATA
ATGTTCTTAGAATATGGTTGGGCCAAATTGCTGAAAATTTTGTATTGAGACAGAAACCCGTAGGTGGCGTAGCGGTACCT
TTTTCTTGATAACCCATTGGGCCATACAGGCTTCACGAACAGCACATTCTCTACAGCGCCTTTAGGCGTAGATCCCACTA
GCACTGAAGAGGCCATGCGGGGTGAGCCATTGTGGCTAATTTTCGACTCCAGCTTGGGCGACAAAGGTGGCGATGGTATT
ATATGTTCATCAACCAAGGAGTCAATGCTGCCAGAAAAGCATCCATTGCCATTATTTTGTGAGTTCTGGTTAATTCTTAC
GTCGTACGAGCGCCCATAGGGTGAATTATTGCTATAATCACTCATGTTTAAACCGTTTTTATTACTATCGTTATTGTTGT
TACTTGCTTTCAAATTCTGATTCAGACGTCTGAAAATGGACTGCGAATCATCCTTACCAATGTAATTCATATTTAATTGA
GACTTTTCAGATTCAGGAGAATATAATCCCATGTTTCCCCTATAAATGTTACGATGCGCGAATATCCTGTTTATCGATGC
CCAGTGTATGAGCCATAACGGGGATGTTATGAACCATGTGGCTACTTTTATAAGCGGTTCTCTTAGGAAGAAGGGGGTTC
TTGATAGACCCCTGCACCTCATCTAGCGGAGGTGCACGGATGTACCAACAGTTTTAGTGAACATTATTCACTAAAGAAGC
ATTGGGCATACTCAGAGCCAATGGCAAGCTCGTTTACCAGTTCAAATATGTCGTTTCATTATCTGTATGACTGTCGTAAC
TTTGAATCGATCTAATGTGTTGACCCTGTCTCAGGCTCACCCATGGCGGCGCCTGCACCTGTGGGTGAAGGAAGAAAGAC
GATGTTTGTGAGGGAACTGAATTGGGTTGAAGTTCATATCCTAAACAAACACTTCACCAGCCATGGATGCATGCCTTGTC
TTTTCGCAGTTGGTGGCATGAAAATATATATCACCCACCAAACCCTCTTACTCTTTTCTTACCAAGTAACTCCAGTAAGT
GCTCGTTTTTTTCTTCTTCCATTCAAACCTGCTTAAAAACCTCGACAAACGAGCCCCCAACGTACTACCACAGCAACCAC
TCTGGTTTTTCTATCTTGTTGTCTTTAATTGCCTCCTGACTTTGTTTTGTTTTGTTCTTGCTTAGCGCTCTTGAAAAATA
TTTTACTTTTCACTATCAGATTAATGTGATAGCAATAGTTAGTGCAACAAAGAAACAAGTCGATAAATGGTACGTTTAAA
AAGTAGATATATCCTTTTTGAAATTATATTCCCACCTACAGACACCAACGTTGAGGAATCTGTGTCGAAAGCAGACATCT
TGCTTTCGCATCACAGAGCATCGCCTGCGGATGTGTCCATAAAGTCGATACTCCAAGAGATACGACGCTCGCTGTCGTTG
AATCTGGGCGACTATGGGTCTGCAAAATGTAACTCTCTCTTGCAGTTGAAATACTTTTCAAATAAGACGTCTACGGGGAT
AATCCGATGCCATCGAGAGGATTGCGACCTTGTTATCATGGCATTGATGTTGATGTCGAAAATTGGCGACGTCGATGGAC
TGATCGTGAACCCCGTCAAGGTAAGTGGGACCATCAAGAAAATAGAGCAGTTTGCTATGAGAAGGAATTCTAAAATTCTG
AACATAATCAAGTGTAGTCAATCATCACACCTCAGCGATAATGACTTTATTATCAATGATTTCAAGAAAATTGGAAGGGA
AAACGAAAACGAAAACGAGGACGATTAGAATATATTAATATATAGATGTACACGTATATGCAGTAGTTTTATTTTTTTAT
CTATAATACAACTCAAGCACAAGAATGCTTTGTTTTCCTAGTGCTCATCCTGGGCCTAGGCGCCATAGTTATCCGATTTA
TCATCGGATTCAGCTTTAGTAAACTGAATGGGGCCGTGAGAACCACTGGCACCTTCACTCTTAACATTGACCGCTTCGTC
CAGCTTTTCGTAGTTGGTCTTGTATATGCTTTCAATATCTTGTTGGACGAACAGTGGGTTGTCATAAACCTGGTCTTCAT
GCCTTTTGGCGGAGGCATTTGCCCCTCTTGTGAAAAATCTTGAATCGTACTGCAGATCCGGTTGTTCTGAACGCTTTGCT
GCGCCCAGAATTATCTTTTCGGATACGTCTCTTCCTTGAGAGTACGCCAGCTCTTTTAGTCTGGCCACTGTGCTCGTTTG
CTTTTTGGGCTTAACTATTGCTCCCGTCTGCGGAGTCCCGTTGTGGTATCTGGCTCGTTGGCTCAATTCTTTCAATTTAG
ATTCTTTAGCAAGCATTTCCTGTTCCATAGCAAGCCGCTTCAATTCCATTTTGGACCTGATCTCTTGTCTTGCCTTCTTG
TCAGCGTTTTCTAACGCTTCGGAGAGCTTCATAAACCCATCGTTGATGGTATTATTTTCGTTGTCAAGAGCTTTACCTAC
ACGTCTTTCCAAGGCCACGGTATAACCATTTGGATTTTTCCAGTTTGACACAGCTGCAGGTATCTTCCACTCATTTGGAT
CAGCTTCTCCCCTATCATTGCTGCCATCCATATGGAGAACAGGCACGACTTCGTCGTTTTCTGTGGGTGCTACAACCTTT
CTCGCCTTCTTCCCAACGAACCTTGGCAACAATGGATCCATTTGCTTGGACACTACCTCAATATGGTGGCTGTTGTTCAA
TAATAGATTCGCGGGTGCCTGATGTGTTTCGGTGACGTACCTTGATGATGCCCTGTTATTTGAGTTGGCTAGTTTCGCAT
TCACAAGCCGCTGAATGTATGACTTGGTTCTTGCTGTACATTCTTGGATTTCTGCTTTCGTTGGCAAAGGAACCGATAGT
TCGAAATTAGACTGTCTCTTTGGAATAAAATCATCGAGCTTAACGTTTTTAGCGATTTGGTCAGTCAATATTGCCGGCTC
AACGCGATCTGAGCTCAAAGCCGTCGAAACTCGTCCTTGAGAATGTTTTGGAGGTGGTAGTCTGTTACTAAACATATTTG
GTTGAGGTTGCTGATACGTCCTCTCGGCTCAGAGCTGCCATGTGTCAATAACCCCATAATTTGAACTTCTTTCATCAACT
TTTTAGCTGGGGAAAAATCAAATTCGTGAAGAATTACAATAATACGTTAAGGTAAAAGATTAAATATTAAAAAATAGTAT
GAGTACTTTTGAATCATCAGACAAGAACAATGAAGGATATGAATAGTATTAGATATGTATTCTTTTTTTTTTCCAGGGAC
ATAAAGAGTTGTTTTTATAAGGTGCGGAGTTATCTCAATTTGCTTCTGATTTTAGAAGCTATTCTATGCCCGGTCGACTC
TTTGATTTCGATCCCAAACGGCATCATGGTAGTTTCGGAGCCAGATTCGCCATTTTCCCACTCTAATCCATCTCGAAGAC
TTTTTCGAAAGGTAAACCCTTCTTCTTGTCTCAGCGTGTTATATTTGGACTTATGCTGTAGCGGCTTGATCATTGCCGAA
GCAGGTATTGGCGGATAATGTAGCACAGCCGGCTTCTTGTACCAACCCACCTTTGTTGGTTTAGGATTTTCTGCCTCTGT
CATTGGCGGTACACCAGCAAATCTCACCCTTTTGATGGACAATTCACTGGAGTTTGACTCCGGATCTAGAGTTAATGTCT
CTATAGCCAAAGTATCACTACTATTGGCAATCAGGGTACTTGATGATTTTCCTGAGGAGGTGTTGTTTATACTGGATACT
TTTGGTGAAGGCGCTAACGATGAAGATGCAGAAGGATTGGGTGTAGATGCACTTTTGTTCATCAAATGCCGCACTGTATC
TTGGACGATTTTTTGATTTAACGTCATGGTTGAGGACTGCAAAGAATTGGACCTTTGATTGTTGAGCTTTGAAGGTGGAG
CTATTGACGGATGTCTTGTAGAATTCAAATATGAGGTTTGTTGTTTGTTTGTATAGGATTGCAAAGATGAGGATCTAGGC
CTTCTGCCGTTGATCAGTTTTCTTTTCTCCGGAGACACCACGCTTTTCTTCGTTTCTGCGTTTTTATTGTTGAAAGTGGT
CCTTACAGGCGATACTGAGGGAGACCTAGAAGAATTTGAGGCTAAATGCGCCCTTGCCCTTGTTCTTATGCTCTCTAAAG
AGGCCTGTCTTGATGGGCTTGCTGAAGATGTGGGTGAGGGGGATGGAGAAGAAGAGGCTGGCAGCTTTGTTATTGACGGC
TTCTTCTTTAGCTTACTTTTCGCGTTTTTAACCTCTAAATACAGAGCCTTATCTCTTTCTAGCTTTTCTTTCAAATTCTC
CCGCAAGTCATTGGTTTCATCGAAGGTTTTATAATTTTTCTCAATATATTTCCAGCAATCCATCCAATTGGATAATAATC
CCATAATGGACCTCAATTTCGGTATAATCTTGCAGATATGATTATTAAACAATTCCACAACTAAACCAGGTTGAAGGTGG
AAAATGGGAGTTCTTGAGGAATTGTTATCGGTACGCGCCGTTTGAGTCCAAAATTTTAAATTCTCCTGCAGTTCGAATAA
AGCTGTGACATCATCACATTCTGGAGAGAGCAAAGCCATCAGCTCACAAATTATCAAATCGTAATGGTACACGTTTTCGC
TGGATAATCTTGTCTTGATGTCCAAGAAATGTTGTTTATTCGGTAGGAAAATTTGCCTAGAGAAACTGATAATAACACAC
AAGACAGAAAAAACCCGCAAGTGGAAAGTGTATATCCTGTGTAGAGTCCATTCCCAATGTGGTAGATCCTTCTGTAAATT
TGACAGTGAAGTAGGTCTTGTTTCCGAAAATTTCTGCAATTGGTTGTAATATGTCCTTAGAATGGGGAAGATTTTCGAAT
GAACACAGGAGTTCAGTTTCTCCATCACTTGCCATTGCAATTTGTAAAAGGAATGGGTGGACTTATCCCTTACTGGATCA
TTAATCAAAACGGCTAAATCTAGAATCAATGTCATTTCAACTGGATTTAACAAGTCTTCAATTATTGAAGTGTCAAATGG
AAGTGACCGAGCTTTGTACGCATCCCTTTCCAATAAAATCTGTCTCAACTTGGCATTATAAATTTTTATAGCATTTTGAG
CAATGCAAGACAGCGAATTTAAAATCTTCCATTGTAGAGAATTATTGTATATGCACGATTTATAGTGATCTAGGGGTACC
TCCTCGGGAAACATCCAGCCCTCTACATCAATAAAATTAGTTGATAATCTCTGCTGCACTTCGCTTAGCTTTATCAGCTG
GAATCGACAGAGCAAATGGTACCTCTTAGCCAATACGGGGCTTACATTAAATATAGGACCCTCACAAAGTGATAAGATGA
AATTAACGAGGGGAATAATTTTGTAGGACTCGTCATTGTCTCTTTTCTTCTTCAAATGCGGTACCAGAACGTTTAGTAGC
CTATTCAGTTCATTCAGCTTGTAAAGAGCGTTCTTATATTGAATGATTTTTATATCATACGAGTCCAACGGAACAGAACC
TTTGATTGCCGGAATAGAAGCGCTGGCAGCAGCTTTGGCTAGCAACTTTTTTCTCTTTTGCACATCTACCATGTTGTAAT
ATAAAACTAGTCTAAATCCTCAACCTTCAGCTTCCAATCACTCCTTTTATCATTGTTCATTCGCTAACAAACTTCAAACA
TATGCCTTTATTATGCGTCTTCCTGCTGTTTCAACCATTGATTGCAGGGTAACAGACATTTTTAAGGGTCTTTCCCACAG
CATCTATAAGAAAGATCGTCAAAAGTATTAGTTAAACATTGAAAATTTGCGCCAAAGACATAGCAAGCGCAACGTATTCA
TTGTCCATGTCGTCATCTACTCCCTTTGACCCTTATGCTCTATCCGAGCACGATGAAGAACGACCCCAGAATGTACAGTC
TAAGTCAAGGACTGCGGAACTACAAGCTGTAAGTACAGAAAGCCACAGAGTACCATCTAGGAAATTAACATTATACTAAC
TTTCTACATCGTTGATACTTATGCGTATACATTCATATACGTTCTTCGTGTTTATTTTTAGGAAATTGATGATACCGTGG
GAATAATGAGAGATAACATAAATAAAGTAGCAGAAAGAGGTGAAAGATTAACGTCCATTGAAGATAAAGCCGATAACCTA
GCGGTCTCAGCCCAAGGCTTTAAGAGGGGTGCCAATAGGGTCAGAAAAGCCATGTGGTACAAGGATCTAAAAATGAAGAT
GTGTCTGGCTTTAGTAATCATCATATTGCTTGTTGTAATCATCGTCCCCATTGCTGTTCACTTTAGTCGATAGAAGTTCA
CTCGCAATGCTATATATATAGGGAGCTTCCATATGTAGTGTAGGATATATGTATATATACATATATACATATATGGGCGT
ATATTTACTTTGTTCTTATTTTCTGTCTAATTTTATAATTTTACTGACAGTAGCTAAGCCCTCTGTATTGCTGTTCTGTG
TTATTGCACTAGTGTCATAACGCAGATGGTTTTTAGCAGAGTCAAATTGGGCAGAAAGCATAATTTCCATCTTCCCTGGC
AAAGACAGATTTTCTCTTTTGATCACGTTAGCTAAATAATTCAAGATTTCGTTCGGTACTCCAGCTTCGCCCTTGTTAGC
AGGCTTGTATTTCAACAGAATTGCTTGTATTTGGGCTGGATTCAAGGCATACCAGAAATCGAATAGTAACTTGAACTCGT
TCAAGTTGCTTATCTTCAACTGTAATATCTTGACAGCCTGAATTATTTGAATCAAATTGGGACGAACGTCTTCAATTCTT
GGTTCAAACCAGCTCACCAACCGCTCGATATTTCTATCCACTTCGTACCCATACTTCCAATTTAACGCGGGACATTTGGT
TATTAGGTCATTAAATAGCATTACGTTCAGATACTTCAGGGTGTCGTTAAAAATTTTTGTATGCATTGAGTCAACAACTT
GAAATTTACACAAGACAGCATCAAATTCATTTAAGAATGTGAATAATTTAGCGAACTTCTCATCACCAGAATTTTTAAAT
AGCTTCTCGTTTAAAACCATATCGAAGATCTCGATGTGGGCTGAAGCATGCTTCATGAATTTCACTAACCAAGTGGAATA
AATCTTGTCGAATACTTTTAAAGTTTCATTCTCCAAATCATTCAAATATATCAGTGTTAACTTATCTTTTTCATCACCAC
CATTCGCTTCATATAATGTTTTTTGATTTGCAGCAAATGCGGGAAGTCTGGAAAGATTACTTAACCAAAAGATACCACCA
AGCATTGTTTCGTCCTTTGGTAGACTCATAACAATGCTTTCTACAGTCAATAGGACTTTCGAGATGAATTTGCTACTTTG
AATCAATAACCCATTTCTCACTAAGCTACTTACCACTGTAGTAATGACGTGTATAGGACCCAGAACATTGTCTCCATTCA
CCTCAGTAACATTTACTTTTTTCAAGTAACCTTCTGTGACTTCTAATGTGTAACAATTCAGGTCCATTAGTAATTCTAGA
AGATCAGGATTTCCTGATTCTCTACGAATTACATTGACTAGCTTCGGTTTTACTTGTTGTCCTGCGATTCCCAAACCTTT
CACTTTATCATTCTTATTAGCAGAATATGTGGTGGTGAAATCTTGTGCTATTACGTTTTCAATAAACGCTAGTTCTTGCT
TCATTGATTTGACTTCATCACTTAATCTTGAAGGTTTGTTACCTTTTATAGCAGCCAAACTTTGCATATGTGACTGTATT
AAAGAAGATTGCTTCTTTTTTCTCTCCTTCAAGGCATTCTTCTTGTTTAAAGTATTCATGATTTCAACTTGTAACGTCTT
CAGCTTGGAAATCTTATCATTATAACCATTTACTATCGTTTCGTACTCTTGCCTTTGCTTAGATGGAATATTTGACAAAT
CTCCCTGCAACAACTGTGTTAATCTTGTATATGAGTCATTTAACATCTCTAGATTCAAAATGAAAGAGTTCTTAAATTCG
ATAGCTTCCTCCAGTAATCCAATCCCGTAACTAGCCCTAATATTCCGTTCTTCAACTTCTTTTTGCAGAACTATATACCT
TCGTCTAGCTAACTGCATTCTCATGGCGCTTTGTACAAGAATGGAGCTCCTTTTCAATGTTCTGTAATCTGTTTTGTGAC
CATATGATCTGATGTAGCTTTGGATAATTACTGCCGCCATGAGCATGAATTTCCTGTTAACACTATCTAAAATCAATTTT
CTTTTACAGGTACATTGTAGTTTTATTATTTGCCCAATGGCAGCTCTATAGTATTCCCGTTTCCATAATGCTCTAATGTT
CGTTTGTAGTAATATGGCAGCTCTTGTCTTGAGCTCATGATCGACCCTTGTACGAACCAACAAACTTCTAATTTGGCTTT
GGCACTTCTTTATTGATTCCATGGTCTGCAAATACTGAAGCCTATAGTATCTTGCCCTTATCTTTTTCTGTATTATGATG
CATATTTCATTCATTTTATTAGTCCTTAGCTTTTCCAAAAATGCAAGCATTCCTGCTTTAAAGAAAATTTTGGTATTACC
AATTTGGTATTTTGCTGAATCAGAGATAGTAGCATCTAGAATAGATTGACAGAAGTTGACGATTGCCTCTTTTGGGAGGT
CTGGATTATAAAGAATTCCACTCCATAAGCTGTAGTCCGTCAGGAGGAAATATCTTTGAACGAATTCGTCAAAAGTCCAT
CTTGATGGAAAGCCTGCACATGAAATCCTGATTGTTTCCAGCACACCACAAGCTCTTAATTGCGATAAGACCATCAAATT
ATCGAACTCCCATGGCTTTTTTTCAGAATTTGGTTTTATGCAACGAATATAATGAACATTAGTAGAATTTATGATGGCCA
TCAATTCCCCGAGCGATTTTTTGAACATAGATCCCAGGGTTGGTTTCTTTTGACTTAATCTTGCTGGGATCATTATCTTT
TTTTCAGTATTTTGCTCTTCAGGAGCATCGTCACTCCTAAGTTCTCTGTTGTCTAAAATTTGTTTGAAAATTGGATTTGT
CGTTGCTTTGAAAACATCCAGATGACCTAGGGAAACGCTGTCTCTATTCTTTTCAATAAACCCTTCAACTTCATATTCTA
CATCAACAGCATAATGGCTTACTATAAACTTCGTTTGTCCGAATCTTGGCTTCGAAAAAACTTCATTTGAGGGCGGTTTA
TTAAAGGCAGAATATAGTTTTGAGGCCCATGATTCATCTGAGCCTGATGGTAATCTACTTTCTTCATCTAATAGAGAAAG
TATTCCAAGTTTATTCTCAATCAAGTCTATGCAAGGTTGGTTGTCGCTGAACTCAATGAAAGACCACTCAATTTCCTCCT
TTACATATTCTTCTTGCTCCAATTTGAAAACGTGCTGGTTGAACTCTTGTTGTAATTTTTCATTCGCATAGTTTATACAG
AATTGTTCGAATGAGTTTTTCTCAAAATGCTCAAACCCGTAGATATCTAAAATACCAATAAAGGAAAAGACATGATCTTG
TTGATCCAGCTCAGGATCGTATAATGTCTTGTTAATGTTGTCTACTAGCCAATCAAAAAGCGTGGAATAAATAAATTTCG
CCACAGAGTCCCTAGCAATTAGCGCTTGATTGTAATTCAAATTAGTGACAATTTTTTCAGACCTTGTGACGATTTGTTTC
TTGACAATCCATTTTGCAAAATTGAAGGGATCAATACCCAATAATTCACATGCGATTTGCAGGTTTTGCTCTTCCGATGA
TAGTGATGCGTCGTTTCTAGTCATTTTCATCTCGATATTACCTATATGTAGCAAGCCTGCAAGAATTTTGAAAATTCCAA
GCTGAGTCTCGTGGTTTATACCTACTAATGACAGGGCATCAGTGGTTATCTTGTATTCTCGAGCTTCATCTATACCAGCT
ATGTTCGGCTGTCCACCTTGGTTAGTATAATGGTAGTCCTTGGGAGATGACAAATGCAGTTCTTGTTTTACCGGTTCTGG
CAATCCTTCCAAAATTTGGTAAAAAATATGGTAATTTCTTTCTGTCTCTGGCTGATAAACTAACCTGGATTTTTCCAAGA
GATAGGTTCTAATTTTGGACCCCCTGATGGTAGTATTCTCATCAAATAAAATTTGCAGATATTTGCCGAAACGAGAGGAA
TTATCATTTCTGGTAGTTTTGGCGTTACCAAAGGCTTCCATGATCGGGTTAGTAGCTAAAATTTGGCTCTCGATTTGAGA
CATTTCCACTTCCCCTTCACGATTGTTGCTTTCTTGGACTGAGGCAAAGTATCTCATAATGTATTTAGCAGAGACGGTCT
TACCAGCACCGGATTCACCACTGACTACAACAGTCTGGTTAGCCTTTTCATGGACCATGAACCTGTACGCCTCCTCTGCT
ATGGCAAAAAGGTGCGGCTCCAGCTCATCTTTACGCTTACTAGAATAATTCTGTATCATCTCGCGAGAGTACAAATGGTC
GACTTTATCAAAGGGATTAGCGGCAATAAGGACAATACCAGAGTAAGTATATATCTGTCCATTCATGTATCTTTTTTTTA
TGGCATGCAGCACTGCCGGTTCGTTCAGATATGATAGGGTGGTTAAGTCATCAGTAGACTCTAAAATAGGTGGGTTTCGT
AGTACAGGTAGCGTGGGATGATCATCATCATTTTCGAAGCTATTTGTTTCAATGGATACAGTTTCTCCATCCTCCAATTT
CAACTCTAAGTGGAACGTTCCTTCAAAGAAGTCATTCTTGGTGACTTCGCCGCCTATCCAGCCTTGTTCTTTGTGAGGGT
ACCAACACTTAGTTCCTACTTCAAATGACATGCGGGAGAACTGGTTATAGGATTTTTTTTGTTTTTTTGTGTTTTAGAAT
TAGATTGAATTATAAAAAGAAGAACAAAAGGGTATCGTATTGAAAATAAATTGTCTCGCCAAACTGGTAACAATGTTTTC
AGCTAGAACAATAAGAAAAGAAGAGAAGGTAAAAAAAAAGGTGATAACTCCGTAGGAATTGAGGAATTGAGTATGCAGAA
TCAGAATAAAGGCTGACTTTCAAAAAAAGGTTGTATTACAATTGCAGGTTTTCGATAAAAGAGACCCTATTCTCATCTAC
TACTGCTAAACTTCGAGATATTTTCGAATTTTTCAGTCTTTTCTTTTTTTTTTTTCGCATTAGTTCAGAACCCTAAAGAA
TGGTAAACATTCTATGGATAACCCGGAGAGTGAGTTTCTTAAAGACCTAGTTTTATTTTAAGGGTTTTAACTCAATCTTG
ATGTTTTCATTGTGTACCCTAAAGAAAGTTTAAGAATAGCCCTAACTGTTACCTTTTGAAATAAAATAAGGGGAAGGTCA
AAAAGCTATTGTTCTATTGTTATGAAACATTGTCTCAAAGAGTAAGAATAACACAAATTGATGGCAGTTTTTTACGTAGT
CCAGTAGTTGTCCAGGTACAATGCAAAATGCTCAAATAAAGAGCTCTTCTAAAGGCAGCGGAATAGATGGTACAGATCGC
AATAGCAAAGATGGTGTAGAAAAGAGACCCCTGGAAGATGTAAAGCAAATGATTGACGCTGGAACACCAGATGTTGGCCA
CAAATCTACTGTTGAAACTAAGCCAAACGTTGGATGGCAAGCCTCTCACAGTAATTTGGCTGCATTACACGAAAAAGAGC
AGAAATATGAAATGGAGCACCATCATGCTCGTCATAAACTGCATCGTCAAGTTATTCCGGATTACACGTCTGCCTCGACC
GCAATGTTCAGCGATTGTATGTTCAACGCAGCACCAGATAAAGTACGAAGTCTCAGTACGATGAAGTCTTCTGGACTCTC
GCCAAAACACCCATTTAACGTAGTCGCCACCTTTAAAGGACCATTCCCGCAGCATAGTGTAGAATCAAAGCCTCTCGATG
GTGGATACTCTGCCAAAGACCATTTTCCCTCATTTAAGATGTTGCAAGCCCAGCAGCACCCAGCCCATCGCCATTACAAA
GACAACGACAAGTACGGTCTTAAATCACCTTCCCGGTCCTTCGTGAAGGACAAGAAAAGGTTGGTTCACCGGTTTTTGAA
ATCCATGGAGCCTTCTTCGTCTGGGCAATCTAAGGATTCGTCTGCACTGGCGCCGGCTTTCGATCCAATATTGCCCAATG
TTATATCTAAGCCTTCCAAGCGACCCACACATCATTCGCATTCATCAGACGGGAGTTCTAGCACGCAGACAGATATATCG
TTACAGAGCTTGCTTTACCATGATCTTGAAAGCTCACCAAAGAAACATGTTTCGCCCTCAAGACCGCCCTCTGTAGCTTC
CGAATCCTCTCCTGCCGTTGCTAATCCCATTGGGCTTTCGCCAAAAGACGCCTGCAATGCATCGTTTTCGCAGTCGTCCT
CATCTTCGTTGTCTTCTTCTTCATCGTCTTCATCATCGACGTCATTCTCACAGTCAGTGGCTGTTGATCCTCTTGAACCT
CCTGGAAATATCACATATAGTAGTTCGAATCTTTCGCTAAATTCAGATGAATTAGACTACTATCAGCGTCATATCGGATT
GCAGTTACAGCAGACAGAAGCTTTACTAAAGCACAGTTTGAAAGATGAGGTTCTGAAAGATGAAAATGACCTTGTTAAAA
ACATTGCAAATTTTGACAAGATCGTTAAAGAGCTAAGGGACTTAAGATCCAGGACCATTGGATGGAAAGAGCTTGTTGAA
GAGGATTATTTAATGAATTTGAAACAGGATTTTGACAAGGAAAACCCCGAATCATTTGAGGCACGTTTGAGTGATACAAT
AAATACAAACGTGGCAAAATTACAAGATTTAGAGAAAAGAATGGCTTCTTGCAAAGACAGGTTGGCCTCTAGGAAGGAAG
TAATGAGGAAAATGGAAAGTTTATTGTCTTTGGAGAATTCCTTAATGATATCCAAAAAAAATGTAACATTCGCATCTAAA
TACCGCAACGAGGCCCTTGATATTGTCTTTTTAATTATCATCATCGTCATATGCTATACCTTCAAGCATCTAGTATCGCA
TAAATAAAAAATAGTATTTGTATATCAAAAAATGATCCTGTGATTTTTTCATATGTAACGTATAAATGTAAAAATGTGCT
TCTTCTGGTATTTTTAATCAAGTGGAAAGATGAGTGGAAAAAAGGGCAATGAAATAGAAAAGGACAGGCCTGAAAGGGAA
GAATACAAGAAGATTGAGTATATTGGACTTCACAGTAACCGTGAAAAATGGCACCAAGTATAGCAACGGTAAAGATAGCC
AGGGACATGGTTTTGCCATTACGTATATTTGTCAATAGAAAGCAGATCCTTCAAACCAATGATAAGACTAGCAATAAGTC
GAATGCCACTATATTTGAAGCACCATTATTATCAAATAACTCCATAATCTGCTTAAAATCACCAAATACAAGAATATATT
TATCGCAACAAGATAAGAAGAATCTTTGTGACGAGATCAAGGAGGACCTGTTATTGATTGTTTACGAACTAGCGTCCCCG
GAAATCATCAGTTCCGTACTCAGCAAAATAAGAGTTGGTCATTCTACTGATTTCCAAATCAACGTTCTGCCCAAACTTTT
TGCAGGTGCCGATACGGATAATGCGGTAACTTCTCACATCCAGTCTGTGACAAGGCTGGCTAAATTCAAATACAAGTTGC
ACTACAAACATAAGTGGGAGCTCGACATATTCATCAACAGCATTAAGAAGATCGCCAATTTAAGGCACTATTTGATGTTT
CAAACATTAACATTAAACGGTTTCTCATTAAATGCAGGACCCAAAACGTTATTAGCTAGGAAAATAGAAAAACAGCCCCA
GGTACCTAATTTGTTAATAGAAAATGGGGACGCTGATGCCCTGGATACACCGGTGGAAGAGGATATAAAACCTGTAATAG
AATTTATGTACAAGCCTGTTATTAATTTAGGTGAAATTATTGATGTACATGTGTTGCATAGGCCTAGAAGACATAAGGTA
CGTACCCAGTCGAAGCAACCCCAGGAGGAATGAAAAACCGATAACAAAGTGATGGCTTAATATTATAACTTCTATATAAC
GGATATATTTTATGGTAAATGTACATATTTCAGTAATGGTAATAATGACTTTTCTTTTTATCTTATTTTTATTTTTGTAT
TTTTTGTCTTCTGCTCTTTGTTTCTGTGCCTCATATATCAAATGAAATATCATCTCTCGAAGAACTGAATCTATTTGAAT
TTTGATTACCATCAGCAAATGGATTTTCAATGAACGGTTCTGCACTTTCAAAGTCGTTACTTCCCAGTCCATTATTGTCA
TTAAAGGGGTTCGCCGAAGCATCTTGTAATTCACCGTACTTACCTCTCTTTTGAGTAGTATCATACATTCTGACAATTTT
TTCTTGCCCACCCTCTTCAGCCTGTGAAAAGGCAAATCCTCTTTGTTTTTTCATTCTTTGCACTTGCCTCACCTTCCTGA
TGGCATTTTGAAATTGCTGAACGTGCGGCCTAGAGTCGCTGATATTGTATTTCTGCATTTCTTGAATAACATGATACGTT
TCTGGTTCATACATTCTTTTATAGTACTTCCATAGAAAATCTCTTACCAGTGCAAAAATTGGTAAAACGATCAAAGTTAA
CCAAAATACACCGGATCCATACGTGTGTTTAACCACACCATAATACTCTCTTGAGATGTTAGCATGAGGAAATATAGAAG
CATAAATTGGGAAGAATATTAACCAAAATAAGAGGGAACCAGGAATGGCAATTAAGGTGAATTTCGTCCATTGATTAGTT
ACCAAAGCAGCCTTTCCCAAAACAATAATGACACTTGTAGTGTAGACAGTTACACCCCAAGACCAATGATCAGCTAGTTC
GCCGTGCATATTTAAGGCAAACCCATATCTGTAAATCAATATGGTGCCAATAAATACTATTGCAGAATGGAAAAAGCCAT
TAATAATCCATCCCCAGAAGATGTAAACAGAGAAAAATTGACCCTTCTGTCCTAATTTGTACAATTGTGGGTACCGCTCA
AGTAATCTACTACTAACAAATTGATCAAATACACCAATGACAAAAGGGGGCCAAACAGTGAAGAATAAGTTGTAGAAACT
CATTGTCCATGATTCCATAATGGATTGACCTGAAAAGGCATTGGCAAAAACGTACCAAAACTGCGTCATGTATAATGCTG
TATTCTTGTAAAAAGAGTACAAAATTGCGACAGAAATTCTTTGATAAGACCAGGAGCCATGGACAAGTAATAGTTTTTTT
AAAAATTTAAATTGGCCAAGAGCTATATCAGCTGAACGAGCCGCTTGCATACCTTCCATACCACTAATACCGACACCAAC
ATGAGCTGCCTGTATCATACTAACATCGTTGGCACCACTCGCAATGGCTAGCAGTAGTGAAGACGACTTTCTTTTTACCA
TTTTAACAACCAAGGCTTTCTGTAGTGGAGATACACGGCAACATATAACCGCTTTACAAAGCTTCGCCACAGTTAGCAAA
TAATCTTCTAATTCTGGTTCCAAGGCAAAGCCTAATGACTTCCCATCAATGACGAGCGCTAAGGATTTCATATCATGTGT
TGACAATTGATGCTCGTTTAGAGCGTTAATCTTCTCTAACAAATTTCTCTCAGTATCATCTCTGGTTTCCTCGTTGATGA
TCAACAAATTCATGTCTTCACTCAATAAACGGCAACTCATACCAATGTTAATAGCAGTTTCCTGTCTGTCACCAGTTAAA
ACCCAAATTTTAATACCCGCTTCTTGTAATGTGTGGATAGTTTCTGGAACACCGTCCTGTAACTTATCTTCAATAGCAGT
TGCACCAATTAATATTAGATTTTTCTCGATTAGATTTGCGGCTTCGTCTAGCTTCTCGGCTCTGTTATCTAATGTTGTGG
CAGCCTCATTATAAATGCTATTCCATTCTTCATATTCTCCTTCAGAGATATCTCTCATCGCCAAACACAACGTCCGCAAA
CCCTCAGATGCATAATCTTCTAAATGTCTCATTGTAGCTTCTACATATTGATTAGCTTCATCATCCAATCTTTCCAGAAT
GACAGTATCAGCACCTTTACAGAATAACTTTATCGAACCATCCGGAAATCTAAATATAGCGCTCATTCTCTTCCTGGTGG
AATTAAATTCACAAATGTTAAGTAGTTGATACTCTTTTTCCTCGCCAGTTTCCTCCAATAAAACAGTTACAGAGTTTCCT
TTACGGATGATAAACTTATACCCTAAATCTGCACCACCTTGAACGAGGGCACCTTCATCTGGAGAGGCTGCTTGATATTT
AATAGATCCATCGCTTTGAAATTCTGGAATGACAGTATGACAGGTAGCCAGTAATGTTAAGAAGTCATTGATAATAGGTG
AATCCTCATCAGAGGGATCATTTAACTTTTTCTTCAAATCGTCAAATTTTCTATAACCAACTTCAATCCCATCTTCAACA
GTGGCCGTTTTATCTTCAGGTATTTTATCAATATAGCAATGGCCTGCAATAGAGCAGGATTTAAATTCCATAATATTTCT
TGTTAAAGTTCCTGTCTTGTCACTGAATATATATTCTATTTGACCAAGTTCTTCAACCAAAGAGGATGTACGAACCACAG
TTGGGGTATCAGTTTTTTCGTAGTACAAATCTAGATCTGAACCTATCATAAAAGCCTGATAATATTTGATTAATTCAACG
GTGACAAATAGAGAAATAGGAACTAGATTCGAAAATAGAATCCAAAATGTTAAAAAGTCTTTGAAGAATAAGCCAGCCTT
GTTGGTACCCTCCAGGTAAAGGTACGATAAATGTTTGGCATCTGCAGTAGACATAATAACATTACCAATTGAAGAAATTA
AAATTAGCACGATTAAAACTGTGAACAATCGAATAATCTGTCTGTTGATAATTTTCTCAACCGCGGTTCTTTTAATTGGG
GTTGCAGTAGCATTACGCAATAACTTAGTTTCATGACCAGTGAAGATAACTAAACCAAATATCCATGCAGTATTTCTTAA
AGTTGCACCTCTTAAAATCATTTGGTCAGGAGATAACGGTATTTGACGATCATTTAAAGTCATTGTACCTTCATAAGTAT
ACAAGCTAGAGTTCGGCTGTTCGGAAACAACTTTTCCGTTCATGTTCTTCAAAGTTTTAACGTCTATAAATTTGGCAGTT
TCTACTCTCGACTGTTTGATTTTCAAATTTGTTTCACCATCCAAGTTGGCAGTTTCAATGTAGCAAAGACCCTCCGGTTC
CGAAGATGACAAAATTATGGTATCAGCAGGAATAGGTTCCTCTGATTTTACTCTAATTATGTCACCTACACGAATATCAA
TCCATCGTTTCTCAACAAAGTCATCATGTGCTTCTGAAAATATTTCTGCTGTCGAATTATTTAATTCTTTATCAGAATTA
GCTCTCTTGATATCTTCGATACATTCCTTCATGGCAGAAACAATCAAAACCACTAATAAAGTACCAATTGTGGTGTATCT
ATTAGTTGGCGAGACGTGAGGCACCTGTTGAATGGCAGATGTACATAAAAAAAACAGATTAGCGTATTTGGAAAATTCTT
GGAACAAAAATTTAGGCAGAAAGGTCGCAAAATTATACTTGGTGGTAGATATATGGTTGTCACTATAACCGAAGGAGGAA
TTAGCGAGAGAATCGTTGATGTGGATGACTCTTGGTTCACCATTGCCCTCTGCGTCGCCAACGTTCTTTCTTAAAATGTA
CCGGTTGAAAAGAATTTTAATGTTGAACTTATTCCTCGAGTCTAGATAATTATCGTCTAATTCGTTATTAGTCACCGCAT
TGTAATGATTCATTTCGAAACTTTCGGGCCCTTTCTTCCGTTTGAACGTAAAGGCATTTTTGAGACCATTACCAAACCTA
GCAAATAAACCGGGAGGCTTGACTGCTCGTAGGGATTGTGGTTGATATGCATCTGAGTCGAATCTATTGGCATTCCAAGA
CGTTTGGTCGTCATGGTTATTGCTCATAAATAGATTTTCATGGACATCATTTTCAATGTTATCATCATCAGCGTCTAAGT
CGATAGTCTCTTCGGGAAGTACATGACTTGGTGGTATATAATATCCGTTCGCATGTGAGTTGGTGACCTTTGAACGGGAT
CCAGAATGAGAAGTCGTGTCGTCTAAGAAGTCAATATCGAAAAGCGTGTCGTCCTCCCCAGGTTTCCTCTTTGGGGGGGT
TTCTCTGTCGTCATTCATGGTAAAATCAGGGAATGAAAGAACCTACCAGTAAATTATTGCTTGGCGCTAACCTCTATTTG
GCGTTACTGGCTTCTTGTTGCACTATTCCCCTTAGAATTGCCAACAATTGTTGATTATATGTTTCTTCAACTTAGTGGCA
ATAAACAGATTTGGGTTTTCTGGCAAAAAAAGCCAATCACGTGATCAGGAAGATTTCAGTGATTTACGCTTCAAATAACC
TTTACCTCAATAATCCCGTAATAGTAAGCTTCTAATAGTAAGCTTCTAATTTGCAATGTTATTAGCCCAACAGCTACTAA
AGGTATTATTTTTTTTTTTTTTGATAAGAAATTTAAGTGTTACAGAATGGGCCATCTTACAAAAATAATAGTCTTTATGT
ATTTTTATATATGTAAAAGAATTGAAATATTTTATAACTGGTTGTTATTATGGTACAGTGCGCTGCCCAATCCACGTGGA
AAAATCCTGTTCATTCAATAATAGAAACTGAAATCATGTAATGTTGCGTAGTATAGTGCGTGAGCTTATTGTGCCACTTC
TTGCTCAGCATTTTGAACTTCGTGTTCCTCCTCGTATTCGATTTCGACTTTAGGACGTTTAGTTTTGGCACTAGTTCCCT
TCTTACGTCTCTTGGCTGAATTCTTATTTTCTTCATCACTATCGCTGTCGCTCTCGCTTTCACTGTCGCTTTCGCTTTGA
CTGGCGCTGGAAGCTTCTCTGTCAGAGTCAGCTAACCACTTTTCTAAGTCATCCACGTCAACGTATTCACCTTCGCCATC
ATCTGCAACGTATTCAACTTCCCCATCATCACTTTCCTCTTCTTCATCCCAGTCTTCTTCCTCGTCCTGAGAATTCTCCT
CTTCCATTTGACCCATTATCTTCTTCCAGACCTTTTCGTCAACATTTAATGGTTTATCACCGTAAGCACCACTCTTTAAT
CTGTCCATCAATTCTTTTTCGATGGCTTTTTCAATCTTGGCAGCTACCAATGCCTTTCTCTCCCTGTTTTGTTCTCTTCT
TTTGACCTTTGGTGCTACACCAACGTAGTGTCTCTCCTCCTCCCTTAATGCTAAACGTCTCTCTGTTATCATGACCTGCG
TCAATTTTGTAAATCTCTGTTTACACTTATGACGGAAAAACTTGCTCCAATGTAGTAGGTGTTCGTCGATCTGTTGTAAA
GCCTTCGTGTAATTTTTGGATAGTTTGATTCTTTCCCATAACTTGGCAGGAGTGTGCGCTCTTTCAGGCGTCTTCATATA
CAAGTACAGTTTCCCATTGTCACACTTCACTGTTGCATACTTGGAGTTGGCAAGTGGGCATGATTGCCTTGTACACAACC
CAGTGACGTTATACTCATTTCTGCAAAAATTTTGACCATTAGGTGCCTTAATTCTATGAGAGCAGAAACTTTGATTAATC
ACTTGCCAAACAATTTCGTCGGACATATCCTCGTTGTATTCTAACCGTTGTAGTTATGTACTGAAGAGAACACTGTCAAA
AGAAAGAACTAAGCAATGCAATATCTGCCTCTATACCAATCACTTTTTCATTTTTTTTCAAAAGCTCATCGGAAAATTTT
TCAAAAAAAAAAAAAAAAAAAAAAAAGGTTTATTACCCTACTGCATTTTGATAATCTGAACATAATGAGCTAATGAAAGC
AATTCTCATTTAAAAACAAGTATTCTCTCTTATTGAAGTATGCATTATCTATCATTATAAATTCTTTTATTCTGTTCGAG
TCCATGTTTTTAAAAAAAAAAAAACATGTATGTATGCTCCATCTATATATGCTCCATCTGTATATTTTATATGCAAAGTT
TTTTACAAGAGGAATTTGGGAACTGGAGGAAAGTGGCACAATACCTCATGTGGATAGTTCATTAATCTCTTCTTGTGTTA
ATGTGCTAATATAAACACACTTACTCAGCAATTCGTGGTTAACTTTGAAAGTGTAAAACTTGGACCATTGAACCCTTTGA
ATGAAATTCTTGACTATTTGAACGTTCGTATCGAATTTATTGTAATTCACTACTTTATCTTCTAAGATCCAGTCTTTCTT
CTCTGCGTTTGCTGATAGGTCCGAAAGATATACGACGATGAAAGGGACGCAACCCACCAGTGGATTCACAGAGTTAAGTA
GATTTCTTATTGTAGAATAATTCCTGTCTAGCGAGGGAATCTTCTTTAGCTCTTCCCAAGTCAGTAAGTCGCCTGGTTCA
ATCAGACGCCATGCATCAGTGAATTTTTGAACAACTGAAGAACTTAAGGCTAGAATGATTTCCATCAATGTGTTAAAGTT
CTGAAATGTCCTGCAGTGGTCTGCAACGTGTATAAACCTTTGAATGACATTTCTTTTCATTTTGCTGCTCTTGGTAAGAA
GTATTTCTGATATAATCCAATCCACAGTTAAGTTAAATCTGGATATAGCTAAATCAATGCCAGATAAGGTCTCGTTCCTT
ACTAGTAGTTGCAACCAACTTATAACTTGTGGGCCTTCATGCTTCATCTTTAAATCTAATAAATCTTTCCAGTCTATTTC
TCCTAAAATTTCCTTCTCTATCAAGGTCATTTGTTGCGCTACAGACAGGGAATCGTACATTAGTATAAATGGAACGTGAC
TTTCATTATTAGAAATCATTAATCTCGAATCGTGAATCCTGTATTGACCGATTAATTCCTGGATTTGCGCCGCTTGCACA
GCAACATCAACATTAGCTGACACGTCTATTTTTTCAGGAGAGGAGGAAGTAAAGCCTTCCTTCTCGGATTGATCTGGAGT
AAAGGGGATATTCATTATAGTTTGTCTCCTTCTTTCTATTAATAACGATTTTCTTTTTTCTGCGGGGCTATTTTGGAATG
ACGGCAAGTTGTTAAGGTTTAGCATTTCCACTTCATCTGCTAACTTGCTCGTTTTAATTCCAATAGCGTCACTACTCTTG
GTGTTCTCTGGTTTTTCGGGAATTTTCTCGTATGTACCTTCCAGTTTCATTAATGCCACGGTTATTGGATCGTCATTAAT
TGAATCATCGAGCATATTAGCAATTTCATTTAAATTTTTCTTATTCAAGGAGCCTGTAAAAGCCGACTCAGAGTTTGCTC
TCCGTGTGTTCCGGGCACTAGATGTGTCATTAATGTCGATATCGTCCATTGTCAATACACTTCCTGATATGTTACTATTA
GTTTCACTCTCGTTCTTCAGAAATTTACTTTTCAGCTCTTCAACGTTTTTCATTGGAGAAGCAACGTCAATGCTACCGTC
ATCTGGTGAAAAAAAATACTTGTTGTTTTTCGCATGGGTACTTGGACTTTCTAGGTCATTATTGGAATCGCTTAAATCAA
TTGTTTTTAACTCATGCAATGAAGAAGTATTTGAGATTATATCTTGATTACCCCTTTGATATTCTTCTCTCAAATTTATT
ATCCTTTGGTGTGGCACTGGTAAATCTCTGGACGTTTCGAAAGTTTCAACTGTGCTACCAGTGGTAATCGAATTCAAATC
ACTTACAACAGATTCTATTGTGGGTGCTATGGATAATCTGATTCTATTGGTTTCACTCACGCTGGTCCCGTTGGGAAATT
CTCTCTGTGGATTTTGAGTTTGTTTTAGAGGACTATTCTGAGCAGATTCAAAAAGCTTGCTCGTTGAGATACTGATAACG
GTGGACGATGTATCAGAGTACAACGCGCTTTTTTTATTATATTCCAGGTTGAGAGGTTCTATTTCACTTATTTCCTCTAT
AACTGAGTTTGACTTGTTTTGCTCAGGATCTACTATGGATAACTCTTTGGTTGGTGTTATGGCAATGCTTTGAACTCTTG
AAATGCTGATCCTTCCACTAGCCGGTCTTACAACTGCTTGTTTGATCTTGTGATTGCAAGATGAATGTTTTTTTCTTGTA
GTTATATCATAATTATTGGCTTCTGATGATGCATCGAGTGAGTTGTCCAGCTTTTTTGTGCTCTCATATTCTGATTCCTG
ATTTTCTTTGTTATCATAATTCTTTTCAAGGCCATCTATAGTACTCTTTTTCTCATCTAAAGACTTGGTATCTTCAAATG
TAAACTCTCTTAGATTTAAAAATCCAGTTTTTGTTTTTAGAGTTGGACTATCTGTATTATTCACGATGTTTCTGACTTTT
CTTGACTTTTTCGTTACAGTATCTCTGGGTGGAGAGCTGGATGACAACTCGGAATCGTATGAGTATGTTATTGATTCTGT
GTCTTCCCTACTATCGTTTAAGGGAGACGATTCTTTAAGATCAGGTAGAACATTTTTCAGAGGCGAAGAAGTCATGCTTT
TTTGGGATTGGGAATGATTTTTCCTCCTTGGTGTCATATTTGTAATCGCTTCTGAGTTGGTTTTATCAGTTTCATGGAAT
AACAATCTTTGAGGTCCATTCTCGTCTGTACGTGAAGAACTATTATCTTTATCAAAGAGCCTCATACTTTCTGCTGAGTA
GCTACCGTGCATTTTATTGTAATATGCTGTCGTGAGACTTTTTACTTTCCTTCGTTGCAGTGCATCATACGAGGGTGATG
GCTGCATATTCGATTCATTGTTCTGCAGTTGCTTGTTTAAAGTATTAGTTAAAGAGATGACTGACTGAGCAATTGAACTT
ACGGTTTGATACAGATCCAAATTGTCCATAGCGCTAAAATTATCATTACTCGGTTTAAAGCTATTTTGTTGTAAAATCTT
TATATCATGTATGTGTTCCCGACGTTCACAATCAACATTAACTGTAGGACCTCGGTTGTTATTCGAATGTGTTTGAACTT
TTTCTATCAGCTGGTTTTGTAAATGCAGTAGGGACTCCACTTCATCTATGGTTCTTGCACTTAGGATGTCAAATTTAGAA
GAATCAGAGTTAAGAAACTCTTCCTCTTCTTCCTTGGAAGATTTTCTATTGAGAGATGATATTGATACAACGTATTTGAC
AAACGCATCCATTTCAGGTTTCTGGTTTGCTGGTTTAATAGCACTCATAAATTTTTTATCATTACTGCTATCATGGCGAT
TATGGTTTTTCATCCACTTAGCTAAAAGACCAATAGCGCTGCGATGTAACACAGACATTGAAGATGTATTAGATCTACTA
TTACTGTTGCTATTGTTATCTAGAGATGATGTCGTCGATGTACCTTGAAGCGTTCCGCTTTGTTCATTTAAATCTTCAGG
AATATATAAGGAATTCAGAATAAATTCAACTTTTTTAGCCGGTGTTGGAGGCATTATTTTATCGACTGCATATGATGACG
GGTAGTCTACGCCTTTCATTAGTGTGGATACTAGAGTGACTTTTGACAAGTGGCTGATCTTTTGTTTACTATCTGACATG
TCCTCGCTTTCATTATCAACTGAAGGTTCTTTCGCTATTCGGTGCTTCGAGTAAACATTTGATGTATTATCGGGAAATAA
AAGCATAGAAGGGCTTCTCTGGTTTTTGGAAGAATTTGAAGACTGTAGCTTCTCCGGCAGTCTAAATACATCAGAAGTTT
TATATAATGATAAAACGCTTTGGTTACGAAAATCAGGACTGGCAAAACTTTGCCTGGCGTAAATGCTCAGTCGGCTTCCT
CTTTTGTGTAGGCTTTCTAGTTGCGTGAAATCCTTTAACGAATAATGCAGCCATGCATCAAAGTCTAATTTATCAGGTTC
ATTTAGTTCAATATTCTCCCAAACCAACTTAGAACAATGCACCCAGTTTTTTTTCAGATTGATTATACAGCTGGAAATTA
TTTTTGGGTACTGTTCAATGTGTTTGTCGTTTAGAAACTCGATCAACCGAAGTCTTAATGTTATGTTCGGTAAAAAATCT
TGCACAAAATAATTCAGTATGGAATGCCTCAACAACACAAACGTCCTCACGAGGGCAACTTCACCAATTCGCCTTCTCTT
AGCTTTTGCAGCATTTGTTGTGATCTCCCTAATACACCATCGAAATCTATAGATGAGTAAGTCGTGTAAGTCTTGAGGCG
TTATAAAATTCCTATAAATAAGGAAAAAATCTGCAGATGCGTTGTAGTCTACACCTTCCAAAGGGGAAGAAAGGTGTACA
ATTAACGCGGGCAGGTCTGCACTATTCACTGGTTTGGATACACAATCGCTTTCATAGCTAATAACATTTGAGGATGGAGT
CGGGTAGTAATCTTTCTGGCTAAATATTTCCATGGTTCAGGGTAGCGAATCTTTGAATGGCTAGAGGCTATGTAAAGCAA
ACAAAAAGGTTCGCGTAAATCAACGAGCGAATAACACGAGTACGGTTGGGGTGGGCTAAAGGGTTCAAGAAATTATCAGT
TTCTGTTTACAGTTTTTTTTTCATTGTTGATAAAAAGATCAAGAATTTCATTATTCGCGAAAATCAAAATGCAGAAAGGA
AAAAATAGAAGGGTAATAAAACAGCATCGGATCGCAAAGATGAGTAAGGAGAACAGCCTGGTTAACAATTAAAGAGTGTT
TATCGAAATTCATTATATAGTGGTTTATATAGACCACTTCTTCTGCTGGTTGATATAGAAATTTTATTTAATTCTTGTTT
TTTACTTATGTACTTACTACGATGATCTTAATTCATGCTTCTTGCTTGTCGGCAATGTCCCAAGTGGAAAACCAGTTTAA
GTAGCGGAAGTTACTACTTGGTCCCTCCATACCAAATGATATTGGGGAGAAGTACCAGAAGCAACCAATTACAAGTGCCA
TGAATCCGGCGTATAGGACGAACCGCATGATACGGCCGCACTTAGATCTGGACCATTTTTGCAAACCGGCGTCGAAACAG
TACGCCAAAATGATCAGTGCAAAATACAAGGCAGGCAAGTAATGATGAACGTAGGTGACTCTAGACATGATAACGAATGG
CATGTAGTGTAGGCCCCAAGCTAGTAGTGGGTAGAACCCGCCCATTAAGAAAACGTTCCAGTTAGATGGATTTCTTAGGT
CCACATATTGTCTTTGCCATCTGATCAGTAAGATAACGACCGTGGCCATGAATGCGAGGACGGCAACACTAGAAGCCCAC
GTGGAAGCTGGGGTACCCAATAGGAAGTATTTTGGATTATCATCACCCCAGCCACATAGTCTCAAACCCACATTCAAAGT
TGGCCATTGCCATGCTGAGGAAGCTAAGTAATCAAATTTGTCTGGATCTGGCACCAAAGCGTTATTAGTGGCCATCATGG
CTAGATTTAAATGAATGAAGTCTTTTAAGAAGTTGGTCTTTGGGTATTGAAAATCTTCGGGTCTTGGTGGCAACCTTTCA
TTTTCGTGGGTCTCGATGTTCCACCAGGTCCTCTTGTCCCTCTTGAATGGGTTTTTCATGCAGACAACCTCTTGTTGTCT
GAAACCCCATTCGGGCAAACTGTTACCGGTTTGAGCCAAGTAACAGCCCATCTCCAAGTTCTTGATACGGAAAGAGGTGG
TCAATGTGTGCAACTTCTCAGGGTCTTCATCTCCTCTTTGGTCCATGATCTCAATAACCCAATTGTCTTTGTTGTCACCA
ACAACATTGTCACCGTAACCAGAAACCTCCCATTGTGTCTTTGACACTGGTGCAGCAACTGGGTGGGTGTGCAAGTTTCT
GCCCGTGCTTTTGTGTACCAATCTATAGGAGGTACCTGGCTTCAAATACTCGATGTCAGTTTCGTTTTCTGACCATGATG
GTAAGCCTCTTTCTCTGTTGAAAAACCATTCGTTGTTAGCATCTTTGTAACCATAACAGGTTACTTGTTGTTGGTTGGAC
CCATCTGGATAAGTTTGTATATGTGAGTGCAATAGAGATCCTCCAAGAGCTTGGTTTTTGATGGAAACAACGGAGGAACC
TAGAGCAATGTCACGGGGGCCTTGTCCGACGTCAGAACCCACTAATCTTGCTTGGAAAAGAGATGGCATGTTAGCATCAC
CTGTACCAGAATGCGATAATAGGTCAAAATGTATTTTGAAGCACAATAGGAAAATGCAGAAGGGGACGATAATAAGACCA
AATATTCTTGCCAACCAGTGGTTAATATAGGTTTTCCATGACATGGATTTATCTGCCAAAAAGGTCCATAAGTCAATCAC
AGTATAGATACCGACCATAGTGATGATAAATAGACCCACCATTTTGACGGAAATAGTGCAACCCAAAGAAATACCAGTGA
TCAACAGCCATTTCCACCACTTTCTAGAGAACGGCTTGGACCTCTGGTTGTGGAACATAACAAAACTAAAGAACGATGCG
ACAGTGAAGAAAAGTAGCATGGAGTCCAAAAGAATGAACCTGCCCAAAGTACTATACGAGTTTTCAAACAAAACCAACAC
GGTCATCAGCCAAACTGTTGGTAAAGAAAATCCAATAGCTTTGGCAGTGAAGTAGGCCAATGGCACACAGAGCGCGGAAA
ATGACGCGTTGAACAGTCTCATTTTAACATAATCCAAATAGTCTGGGTAAATTTCCCCAGAAGGGAAGTCCCAAGAACCG
TTGTAGCCTGCCAAATAACCAGACAACCCGACCAGCATTTTTCCTAGGGGAGGATGGACATCGTGGTAAAATTCGTGTCT
CAAGTAATAAGAACCAAATTTACCAAAGTGCGCCTCATCCCAAACAACATGGTTGTTGATGCCGATTTTGTACATCCTGG
TAAACAACGCCAATGCAGTAAAGATCACCGGCATTACAACGGATTCCAGGCGTAACAGTGAGCTTTGTGCAGCGGGCTTT
TCCTTCGAGAAATCTTCCGCGTCTCTCTCATCAGCGCTCGAAAGTTCCTCACTGACGCTGATGGAAGACGATTCTCTTTG
TCTCAGTGTATTCTCTTGCTTAATGTGGGCGGCATTGTTTTTGCTGTACCCGGTAGACGAAGACGAGGACATGATTGCTG
GACCACGGTTCGAAACAGAATGACAGTAGCGATGTGGACTAAGCCGGTTCTCCTTGGTAATGTTGTTAGTCTCGAGAAAT
GACCTTTTTTTTACCCTCAAAAAGAATGCAACACTATTAATAAACAGTACACGAAACGGATCTTTCCGTAAGTTCTTTCG
TTCTTTTTTTTCGTATTCTTTTCTTATGTTTTTTTTTTTCAGGGCGACGTGTCCAATAATATGTATGTTTGTCGCTATGT
ACGAGATATTATTGCTAAGTGACAGTAAATCGTATCACGACTGTAAATGATGGCGTTTCGGTATGTACAGTATCTATCTA
CCTGATAATAAAGTCAATTATGAAGACGAATACGTAGCTTATGATGCTGCCCAGAGCTAGTCCTGTAGAAACGAAAATAT
TAGTGAATCCACCGGCCGCTTCCTTCTCGTCGTCGTTGTCCAGTTGCTCTGGCACCTTCATGAAACTCATAGAGATGACG
TGCCCGTTGGTTACGCCGAAAAGGAACTGCAGTAGCATGTAACACAAGTCAACGATTACGGAGCCATTGTGCTCTTCATC
GCCGCTTGAAGAGGAGGTGATGGCTGTGAACATCAAGAACAGTGGTATTGCGGCCACCCGCAACAATGAGTAGATGAAGG
TTTTGCGTGGCGTAAATTTCTGGTCACGGAACATGGGCCAGTCGGCAATGACTCTTCCGTAAAGGTCGCCTAGGTTCCAC
AGCGTGAATATGAGAGGTATGTACTGTGCGTTGCTTAAAGGAAGCCCTGTCACGTAGGTGGCAGACGCAAATACAGGAAA
AACAAGAGTTACGACAAACGTGGTGAATATGGAAAGAACCAGGTACTTTAGTTTGGCAAATAAGACCTCGAAAGGCACTT
TTAGTTGGAGTTCCTCACCTTCGTCGTTGTCGTCGCGAGTGCCGTTGGTGCGGCGGTGGTCTTCATCCTCCATTTGGTCA
ATGCGGCCAACAATACGGATTTCCTCCTCATTGGAGCGCAGAGACCCTAACAACACATCAGTGATATGTCCGTCTTCCAC
ATTCCAATTCTCGTTCACTTTCCGACTGATTTTGCTCACGCTGAACATGACCACACAAATGGTGACCACGAGTGTTGTGG
TAAAAAAGTATAGAAGAATCCCGCCCGTAGTAGACACAGAAGAGTTCTCGATGAAAGCTAGGGCAAAAAGCACTAGGGAG
GGCAGGACACCAGCAACGGCTTGCCCCACCATGACACCTTGACTGTACTCGGAACCGAAGACGTTGGCTATGGCCATGAT
ACCATTCTGTGTCATGGCTGTCCCCATGGAACTGATCACTACAAGCATCATTATAAACATGAAATTGAACCATTTAGGTA
AAAGGAAATGCAAAATTGTAAAGAAGCACATGACAGTAAAGACAATAATCTCCCACACAAGCCCGTTTATGACCCTTCTC
GAGTATTTGTACTGTCTTTTGGCCAAGTAGATGTTGAACAGCATTGACGATATGGTAGAAAAGGACATCATAGAGCTTGT
GAAGATCTTTGCCCAAATGGAGGTGTCTTTGAAAATATCGTGCTTAAAATATTGCGAGGCACTGAGGATACAGTTCCACG
GCCATAAAAGACCTATTCCTATGGCGAAAAATGTAATATATGAAAGATTTTTCAACTTTTTTCTTAACGGCAATGTATCC
AGTGGTTCGGTTGACACAGATTGCTCTCTTTCAGAATAATTATCGCCTTCTTCATCTGAGTGCTCGTTGTTCTCTGATTC
ATGTTCTTCTCCAGAGCGTGATATCTCCTCTGAATGCGTATCGGCCAGTGCAGGCTCTGGCACCGCAAGGATTGGCTTCT
TGATGGTATCAGTGTCCGCACTAGTACTCATTTTTGCAATCTGGTATGCTTTCTTGCGTTTGATGATAACGTGTCGCCGT
AACGTAAATCATTCATCCTTTCCTATGATTTTTTAAGTCAATTTTTTTTTCTTTTTCGGGAAATTAATTCTGTTTTTGGC
ATTAATAACAACAAGAAGAATTAAGGATTCGTTATAGAATACAAGATTCTTGGTTTGGTTAAATAATTTTGGCTCTCTTA
AATATTATAAAAAGATACTTAAGTAAGAAAGAAACAGGACGAAAAAGATACGCAAAAGAGAGAGAGAGAGAGAGAGAAAA
AAAAGATGAGAAAAAAAAGTATAACGTGAAGGCTTTATGGGAAGTGCGGTGAGATTGGGATCGTTTCAATTTTATAATGA
GGTAGTGTACAGAGAGGAGGGAGGGAGTGGGATGAAAGTGTGCGGTTTATACTTTCTTACTGCCTGTGTTTGTCTTCATA
AATTCAAATCTTGCTAACAATGGTATATGGTCACTGGGGAATTTGTCGTTGGGGAACCCGATAAACTTACTCACGTATTC
AGGGTCCACTTCACCCAATAGCCCACGCACCCTTAGAGCATGTGTAGAAAACCATATATAGTCGATAACATCTGTGAATG
ACGGTGTGAAATTGGTGAATGGTAGTTCTCCGATACAATTATAACTTGATTTGAGAGCCAAGTTATGTGAGAAATTTTTC
TCCGACATGTAACCGAAATCTCTACCATTTCCCTCTTGATGTATTTGGACACGGCCTGTATTTATCAATTCGTATACGGC
GGAGTTGATGTATGAATTGAAGTCACCACAAATGAGCACAGGAAATTTCTTAATGTCCTGTCTAAAATTGTGCGATGTCT
CCTCCTTTAGCAGCGTTTCCAGATGATCTAACAGGACACCTACTTGGAATGTCTTGACATCATTAAATTTTGGATCCCAG
TGCAAATGCGTGGTGACCGCCCATATGGTGTCGCCACTAGGAATGTGTTGTAGCTTTAAGAACAGTGCAACGTTGTCTTT
GTTCATTGCACGGTTTAAATAATCTTCAGTTCTTTGGAACTTCTTGTGTTTCATCCAAGCACCGCTGAAATCCATGGCGT
CTTTGGTGATCAACTTGAATTGGTCCCTTTTGAAAAAAATGCAACACCCGTCCACTTTCTTGGAGTCCTTGGAATGCATG
GTCTTGGCTCTTGCCTTTGCATGGAAGATGCCTGTATAACCGTGCTTGTCCAATAGGGGCACCCAATACTCTTCAAAAGT
CTTAGACTCCACTTCTTGTAAACACAACAGATCACTGTCGTACGAGAGAATCTGCTCCTTTAATTTATTGCGCCTGTAAT
CCCAACTTAACGCCCACGACGGTGTGTAACGGTACATTTTTGGGGTGGCATAGTGTTGACATAAGGTGTTGTAGGATAAG
ACGGTGAACGTCCTCTTGGCTAAATCGGTGGCCAGATGCTCAGTGGATTGCTGCAAAGAATCGTACTCCCTCTGTGGTTC
CCCATCGGTATTGATTTCGATGAACCTACGTTCATGCGGTAAGGGAATCTCTGGTCTGTTGTCCCTTAGGTAGAAAATCA
ATCCCGTGACAGATTTTTCTGTAAGGATCTTTAAAAACTGTTTTTCTAAGGGGTTTCCTTCTACACCAAGAAACTGAAGG
TTACACAGGTTCCCAAACTCCCATGGTAATGTGGTGACCATGTTATCAAAAAAGTAGAAGTATTTCAATTGGAAACATGA
GCCTAGTTCCGCTGGTAGAGATGTTAACCTATTATGCGACAGGTCCAAAACGCGTAGGTTGCTTAGGTTCTTGATCTCCG
CTGGCAGTTCCGTGAGGCTATTGCCATTCAAATATAGTCTCGTTAGAAAATCGTACTTGAAGATGTTGGCGCTGATATTG
AAGATTTGCAAGTTGGACAAATCTAGCGCGTGCCATAATTGGTCGTCGTATTTCGAGTCCTTGGGCATGACCATTCTGTT
TTCAATGTCGTCATCTTCGTCGATGCTGTACTGAGACAGTTTCTTGTGTTGTAAGAGCGCCTGGTTGGCTTCGTCCTTGC
CATTAGCAAACAGCTCTATCTTGGGAGTCAATGGTGTAGAAACTGCACTGTTAGTTGCCGTGCCTGAGGGAGTGCTATCT
CCCGTAGGTTGTTGTTTCTTTGCTGTCTTGCTGTCGGTGAGAGTGTCGGCCATTTCCATCAAGGCTTGCTTTGTGCAGTC
TACCAGTGATTTGGAGGCTTCTGCAATGTGAGATTGCTGGAAATCGGTGGGCTGCAAAGCTGGTGGTGCAGCCTGAGGTC
CGGGGCCAAATGGGCCCGGGACCTGCTGCTGTGCCTGTTGCTGCGCTTGTTGCTGAGCTTGCTGAGCCTGTTGTGTAGCC
AAATACTTCTTCATAGCGTTTTGTCTAGCATAAATGTTGGGTTGCCCCAGAGATTGTGCGGACACTGCAGCCAGATGCAA
TTGAAGCTTCCAGATCGGATTGTTTAGTAAAGAAGGGTCATCCAAGTGCGGGTGTAATAAAGGGTTACTGGCGTTCACAT
TGATGTTCACAGGCGTACCAACGGTAGGAACCATCCCTATAGAATTTACTGCGGCTGTGGAGGCATTCATCATCACCCCG
CTTCCACCGCCGTTGTTGTTGTTGTTGTTGTTGTTGTTATTGTTGTTATTGTTGTTATCCATGTTCATATTGAGCATGTT
CGCGTTCCCATTAGCCAATTGGTCGAGCAACTGGCGCGAGTTGTTGTTGCTGGAAGTGTGTACATCGCTGTTGTTCATGA
GTCCCGGTGGAGGTATCCCGGTGAGCTGGTTCATGTGTAGCTGCTGCTGTAGAGCGTTTGGTGTACCCTTTCCTAGTAGC
CCGGCATGCTGCTGTTGCTGCTGTTGCTGTTGCTGCTGCGGGCCCACATTAGGGTAGCCTAGTAAAGAAGGGTCGTTCAT
TAGCGGTAGTTTGCAGGGATAACGTCAGTCGGAGTTCCCTTGCTGGTGTCCCTTATGCTGTGCCCTTGTGCTTGAGAACC
TTCTCTAAGGTGGAAACTTTTTCAAATTTTTTCGTTGTTGGCCCGTTTTTCGCAAGTACGGGCGATAACAAAAGGCCTAA
ACGGCTACTTTACCTTTGAGATCTACCACGATGAGAATTAATGCTGAATGGACATCTATGTATATGATAGTGGGTATATA
GTTACTTATCAGTGCTAGAGCACGATCCACGTGGTGGCACATCCGCCAAACACGCGAGGTTTTCCAGAGTATTGGCCCAC
GAGCTGCAGTCCAGGCTGGGACGCCTTTTGCGGGCCGCAGTTGCCATGCTCTCCCCAGCCCCAGCAGTATACATTGTAAC
AGTGAGACTTGCCTTCTTGATTAGCAGTAGTTAGAATACCGTGCTCACTCCCGGTTGCAACACCGACAATAGGGAAGTCT
AGGCGCTCTTGCGGGAAGAGTTGGGAATGTGTGCCCCTACCAAACGACTCTACCGTATTGAGGCGCGCATTCCACAGGTG
GATCGAGGTCCACATGCACAGTACCACTAGATTGTGTCTTTTTTGCTGTTGTTTGAGCTCGAACCCAGTGGGCAGGCGAC
CGGATGCGTGCACTATGCGGCCGCCCTCGTCCACTATGACCATGAAGTCCTTGCCCATGGCCACGTAGTCTACGGCCACA
GACCCGGTATCGTACACCAATACGGGCTCTTTCAGTGATCGGGATTTGGGCTCTTGCAATTGACACTTTGTGTTGCTGCC
CCAGCCGTATACTCGGGTGCCTTGCACCACCACAAAGTTCTGGAAACATCCGTATACTGCGATGCGCTCATCGTTGGAAT
TCAATGGCACATGTTGCTGAGTGAACTCGTAGCAACCGCCTCCTCTCTGCCATACACGGCCATCAGCATCCACAATAACT
GTCGTGTCCCAGCCGCACGCCACATCCACCACGGGTGCCGGTACTTCCACGGGCCTCCAGTCATGCACCTGCCGCAGTGC
TTGCGCACTATCCAGTTCTCCCCGTCTGTTATCTCCACATCCTACCAGATTCCCGTCATTTGTCAGCATCACGCTGTGGT
TCCCACCGCACGCTATCTTCCTGACTATTGCTCCATCATCTCCTGGCACAGACCTCTGTGGGGTATCCATATCCTCATCG
TGCCCCAGTCCCAGTTGCCTTTGCCCATTAGACCCAAACGCATACACACAACTCATCGATACAAGCCTGTTATAGCCTTT
AATGATCACATTCCATCACTTGCGCTTTGGATCTGCCTGCATTATCAAGGCTCAAACGGCTGCGTTACCCCCGTCGCCGC
GAAATTTTTCATAATTTTTCACTTTGTAGGATTAAAAGAGATCATGAGCCCATCTCGCAATGCAACACGTAACTTAAATC
AGTACTGGCGTGTGCTATAGTGCTCTATATTCGAGTTTGTTGCTACTGGTGGACACCCGACTATCTACAGTAAGGAACGT
AAACAAGAAAAAGAGAGAAAATACGCTATAGTTGAAAACATGAGTGGTTCGCATTCAAATGATGAGGATGACGTAGTGCA
AGTGCCCGAGACGTCCTCTCCCACCAAGGTAGCATCGTCGTCTCCCTTAAAGCCTACTTCGCCAACAGTTCCGGATGCAA
GTGTGGCGTCTTTGAGAAGCAGGTTTACTTTCAAGCCTTCAGATCCCAGCGAAGGAGCTCATACTTCGAAGCCGCTCCCA
TCTGGGAGTCCTGAGGTAGCACTGGTTAACCTTGCGAGAGAGTTCCCCGATTTCTCTCAAACTCTGGTGCAGGCTGTTTT
CAAATCTAACTCTTTTAACTTACAGTCTGCCAGGGAACGTCTTACAAGATTGAGGCAGCAAAGACAAAATTGGACATGGA
ACAAGAACGCATCTCCCAAGAAGTCAGAAACCCCGCCACCTGTCAAGAAGTCATTACCACTGGCAAACACAGGCCGTTTA
TCATCTATCCATGGCAATATCAACAACAAATCCTCCAAGATTACCGTGGCCAAACAGAAAACGTCCATTTTTGACCGTTA
CTCAAACGTCATCAACCAGAAACAATACACTTTTGAGCTGCCAACTAACTTGAATATAGACTCGGAGGCACTGAGCAAGT
TGCCCGTGAACTACAACAAAAAGAGAAGGCTGGTAAGGGCAGATCAGCATCCAATTGGCAAGTCTTATGAGTCATCCGCT
ACACAATTAGGTTCTGCAAGAGAGAAACTACTGGCGAACCGCAAATACGGTCGTCATGCAAACGACAACGATGAAGAGGA
GGAAGAGAGTATGATGACGGACGATGACGATGCAAGTGGCGACGACTACACAGAATCCACGCCGCAGATAAATCTGGATG
AACAAGTTTTACAGTTTATTAATGACTCTGATATTGTCGATCTCTCGGACCTCTCAGATACCACGATGCATAAGGCTCAA
CTCATAGCCTCACATAGGCCATATTCTTCTTTAAATGCCTTTGTAAACACAAATTTCAATGATAAGGACACTGAGGAGAA
CGCATCGAACAAGAGAAAAAGACGTGCGGCTGCATCCGCCAATGAGAGTGAGAGGCTGCTCGATAAAATCACCCAAAGTA
TAAGAGGTTACAATGCAATTGAGTCTGTGATCAAGAAATGTTCTTCCTACGGTGATTTGGTCACTTCGCAAATGAAGAAA
TGGGGTGTGCAAGTGGAAGGCGATAACTCTGAGTTGGACCTGATGAACCTTGGGGAAGACGATGACGACGACAATGATGA
TGGCAATAACGATAATAATAATAGCAACAATAACAATACCGCTGGCGCAGACGCCACTAGCAAGGAAAAAGAAGATACAA
AGGCCGTAGTGGAAGGTTTTGATGAAACTAGCGCAGAACCTACTCCAGCACCAGCACCAGCACCAGTGGAAAGAGAAACA
AAACGAATTAGAAACACAACTAAGCCAAAAGTGGTCGAAGATGAAGATGACGATGTAGATTTGGAGGCAATCGATGACGA
ATTGCCGCAGTCTGAGCATGAAGATGATGACTATGAAGAGGAGGACGAAGACTATAACGATGAGGAAGAAGATGTGGAAT
ATGATGATGGTGACGATGATGACGATGATGACGATGAATTTGTCGCTACCAGAAAAAACACACACGTGATCTCCACCACG
AGCAGAAATGGCCGTAAACCTATTGTCAAGTTCTTCAAGGGCAAACCCAGACTGTTAAGCCCGGAAATTTCACTAAAAGA
CTACCAACAAACGGGTATAAACTGGTTGAATCTGCTATACCAAAACAAGATGTCATGTATCCTTGCAGACGACATGGGTC
TAGGTAAAACATGTCAAGTCATTTCATTTTTCGCATATTTGAAACAAATAAACGAACCGGGTCCTCACTTGGTTGTTGTG
CCATCATCGACGCTAGAAAATTGGTTAAGGGAGTTCCAGAAATTCGCACCTGCTTTGAAGATTGAACCCTACTATGGCTC
TTTACAAGAAAGGGAAGAATTGCGTGATATCCTGGAAAGGAACGCTGGGAAATATGATGTTATCGTGACCACGTATAACT
TGGCTGCAGGTAATAAATACGACGTTTCGTTTTTGAAAAATAGAAACTTCAATGTTGTGGTTTATGATGAAGGTCATATG
TTGAAAAATTCCACTTCAGAGAGATTTGCCAAACTGATGAAAATTCGTGCCAATTTCCGCCTTTTATTAACTGGTACGCC
ATTACAAAATAACTTGAAGGAACTAATGTCGCTGTTGGAATTTATCATGCCAAATCTTTTCATTTCCAAAAAGGAATCAT
TTGACGCAATCTTCAAACAACGTGCCAAGACCACAGACGATAACAAAAATCACAACCCGCTATTAGCGCAAGAAGCCATT
ACAAGAGCTAAAACGATGATGAAGCCATTTATTTTGAGAAGACGTAAGGATCAAGTGTTGAAACATTTGCCACCAAAGCA
CACGCATATTCAGTATTGTGAATTGAACGCAATACAAAAAAAAATATATGATAAGGAAATACAAATCGTGTTAGAACATA
AGAGAATGATTAAAGATGGCGAATTGCCAAAAGATGCAAAAGAAAAGTCTAAATTACAATCTTCAAGTTCCAAAAATTTA
ATAATGGCATTGCGAAAGGCCTCTCTGCATCCACTTTTGTTCAGAAATATCTATAATGATAAAATCATCACTAAAATGAG
TGATGCCATATTGGATGAACCTGCTTATGCTGAAAACGGTAACAAAGAGTATATTAAGGAAGATATGAGCTATATGACGG
ATTTTGAGTTGCACAAACTATGCTGCAATTTCCCGAACACGTTATCCAAATACCAACTTCATAATGACGAGTGGATGCAA
TCTGGGAAGATAGACGCTTTGAAAAAATTGCTGAAAACAATCATTGTTGACAAACAGGAAAAGGTGCTGATATTTTCCTT
ATTCACTCAAGTCCTGGATATTCTAGAGATGGTTTTGTCCACCTTAGATTATAAATTTTTAAGATTAGATGGTTCCACGC
AAGTGAATGATAGACAACTACTAATAGATAAGTTTTATGAAGATAAGGATATTCCCATTTTCATCTTATCAACAAAGGCA
GGTGGATTCGGTATTAATTTGGTGTGCGCAAATAATGTTATTATATTCGATCAAAGTTTTAACCCACATGATGACAGACA
AGCTGCTGATAGGGCACATCGTGTGGGACAAACAAAGGAAGTTAATATAACCACTTTAATTACTAAGGATTCCATAGAGG
AAAAGATTCATCAACTGGCCAAAAATAAACTAGCTTTAGATTCGTATATCAGTGAAGATAAAAAATCTCAAGATGTGTTG
GAAAGTAAAGTTAGTGATATGTTGGAGGATATAATTTATGATGAAAACTCGAAACCGAAGGGAACCAAAGAATAAATAAA
TAAAAATATAGTAAAAAAGTAAATAGATAAGCAGAAAATAAACCAAAAAAATAACATATTTATTTTCTTCTGCGTGAACG
CACCATGTGGAAAAAGAGAGTTGATAGAACAAAGGACAAAGAAATTTAGAACGGTAAAAATATTTTCTAGAGTATAATAT
ACATATATGTGTATATATACATAGGTTAGTATGTATAGCTAGGTAATTTTAATCTGGGGAGAGAAATGGTGAACTTTTTT
CAATTTATTGATTCGGTTGTTGATTGATATCTTGTGGTGCTGCTTCAATTTCAGCTTGAGTTTCTACTAAATTTTCAGGG
ACCATTGGATGATCAAGGTTAAATAAAACGCTACCAATAGTATTTGTAGAAATGGCAAAGCCCGCTAAAATGGGCACGGA
CTCAATCAAACCGGCCAAGAAACCAAATGAGGCATATTGGCCAGCGTGGAGATAAATATTTTCACGTCTTTGTATGTTGT
CGAAATTTTGTAAACGTAAAACTTTCGTGAAGTAAATTTGAGTGATGAAAGGAGAAATTAAAATATGAAAAAGGATTGGT
CCAATAAGTGGGAAAAAAGATATAACCAACAGCACAAAAAGAACCGACAGGCCTAACATGTACTTGACCAACTTGAATGG
GAAATAGTAAGCCCAGAAATATATCGAGTTAATAGGTGCATAGTACTTGATTGGTTTGACTTCACTCAAATTCTCCTCTA
AACCATTCTTCTCTAAGCACACCTCCACTAAATGATTATTAAAATGACTGAGTCTCATAAACAATAAAGTGAAAACATTT
GCTTGCAAAAAGGAATGAAAAATGGCAATGAAAAGCCCAATAGGGCCCAGCACAATCAAAAAAGCTGTGTACATTGGCGT
AATTGTAGCCCAATACACAAAGCTTACCAGGGCAAACATTATCAAGTAACTCGATAATATACCTAACATAGTCGTTGAGT
AACTGCTCTTATTGGTGTTGAACTCTAAAAACCCTTTGAACGGGTACATGAATGCACCTCCTGTGAATGCATCTTTGAAA
AAGTTCATTAGCACGTATCTGGTACGGCTCATAACTTTGCTGAAGTGCTTCTTGTAAACTTTATCCAAGTACTGATTGAA
GGGGATGTTGACATATGGCAGTTTTTCATACGATTGGCCTCCGCCAAACTTGTACACCAAACCACCAATACCTGCCAGCG
CTAATGAACCTGTAAAACTCATTTCCTGTTGTTGTTATTGTTTGTATAATGTACCTTTGTTCCCTACACTATAACAACAC
TTATTCGTGGCAAGAACGAAAATAAAAAATGATTTGAAACTTCCTTTTCCACATCTATATCTATATATATATGTATATGT
ATAATACTTATTACTATGATATTATTCCATGTGTCACAAAACCAGAAAGATCCCGTCGTATTATTGAGTCACGTGCTTTA
TTCCATGGCGGGTAATAAATATTAAAACAAGGGTTTTTTAAGTAAATGATTACATGCTAAGGAAGTGGTGAATAAGATTT
GGCAAGGGGCAGGTCGCTAACCACAACATAGCATTCGTTGAAAAGGAAATCAACGTTACAAAGTGCAGTTTTTTGTATTA
TTTTCCTATTATCCTCTTCTTTTCCTTTGTTTCAGGCGTCGTTGCACCTTTTTGCTATACAAAAGCTCATAAAAGATTAG
AAACCCCGGATATCGTCACAACAGCGGTATATTATAGTTATTTTGCATCTTTTTGGTAAGTCAGAAATTAGAAACAGTAG
CTTACCAATTGAGTGAAAGTTTCCGTTCGTCATCTCCCTCTTTTGTTTTTTTTCACCTTTGTTTTTCTGTTTCTTCTATT
TTTGTTTTGTTTTGTTTTGTTTTGTTCTCTCCCTAATTTGCATATAGGTAAACATCAAAGAAGTAATGCCCTACATCGGT
GCTTCCAACCTCTCAGAACATTCATTTGTTAATTTGAAGGAAAAACATGCGATTACACATAAAGGTACGAGCAGTTCTGT
AGCATCTTTGCAGACACCACCGAGCCCCGATCAAGAGAACCATATTGACAATGAATTAGAAAATTACGATACGTCTTTAA
GTGACGTTTCAACCCCGAATAAAAAGGAAGGTGATGAGTTCCAGCAAAGTTTAAGAGATACATTTGCGAGCTTTCGGAAG
ACTAAACCCCCACCTCCTTTAGATTTTGAACAACCAAGACTTCCTTCGACAGCTTCTTCATCCGTTGATTCAACCGTATC
ATCGCCCTTAACGGATGAAGACATAAAGGAGTTAGAGTTTCTTCCGAATGAATCAACTCATTCTTATTCGTACAATCCAC
TTTCGCCAAATTCCCTGGCAGTCAGATTGAGGATTTTGAAGAGATCATTGGAAATCATAATACAAAACCCAAGTATGCTA
CTGGAGCCTACTCCAGATGATTTGCCTCCTTTGAAAGAGTTTGCGGGCCGTAGGAGCAGTTTACCAAGGACATCGGCTTC
TGCAAACCATTTAATGAACAGAAATAAGAGCCAGATTTGGAACACTACTTCCGCTACTTTAAATGCATTTGTAAATAATA
CCTCTTCCTCCTCAGCAGCATCTTCTGCTTTATCTAACAAAAAACCGGGCACCCCAGTTTTCCCTAATTTGGATCCAACA
CATTCTCAAACATTCCATAGAGCCAACTCGTTGGCTTATTTACCTTCCATCTTACCTGAGCAAGATCCGCTGCTCAAACA
TAATAATTCTTTATTTCGTGGCGACTATGGAAACAACATAAGTCCTGAAAGGCCAAGTTTTAGACAACCCTTCAAGGATC
AAACTAGCAATCTCCGCAATAGCAGTTTACTCAATGAGAGGGCATATCAGGAAGATGAAACTTTTTTACCGCACCATGGA
CCCTCTATGGATCTATTGAATGAACAAAGAGCGAACTTGAAAAGTCTTCTGAATTTATTAAACGAAACACTGGAGAAAAA
TACTTCCGAGAGAGCTTCGGATCTTCATATGATATCGTTGTTCAATTTGAATAAACTAATGCTTGGAGATCCCAAGAAAA
ATAATTCAGAACGCGATAAAAGAACTGAAAAGCTTAAAAAGATTTTGCTGGATAGTCTTGCAGAACCATTCTTTGAGCAC
TATAATTTTATTGGAGATAATCCGATCGCAGATACAGATGAACTAAAGGAGGAAATTGATGAATTTACAGGTTCTGGAGA
TACGACAGCGATAACAGATATACGGCCCCAACAGGACTATGGCCGCATATTGAGGACATTCACTTCTACCAAAAATTCCG
CCCCACAGGCAATTTTTACATGTAGTCAGGAAGACCCTTGGCAATTCAGAGCTGCGAATGATCTAGCGTGCTTAGTATTC
GGTATCTCACAGAATGCCATTCGCGCTTTAACCTTGATGGATTTAATTCACACCGATAGCAGAAATTTTGTTTTACACAA
ATTACTTTCTACGGAGGGTCAAGAAATGGTTTTCACAGGCGAAATCATTGGTATAGTTCAACCAGAAACACTCAGCTCAT
CCAAAGTAGTATGGGCATCGTTTTGGGCAAAAAGGAAAAACGGCTTATTAGTTTGTGTTTTCGAAAAGGTTCCTTGCGAT
TATGTTGATGTACTTTTGAACCTGGATGATTTTGGGGCCGAGAATATTGTAGACAAATGTGAGTTATTATCAGATGGACC
CACATTGTCTTCCTCTTCTACATTATCGCTACCTAAGATGGCTTCTTCACCAACTGGTAGTAAATTAGAGTATTCGTTGG
AGAGGAAAATCCTGGAAAAGAGTTATACTAAGCCTACTTCAACAGAGAATCGCAACGGCGATGAAAACCAACTTGATGGA
GATAGTCATTCTGAACCATCGCTGTCATCATCGCCAGTAAGGTCGAAGAAAAGTGTAAAGTTCGCAAATGATATTAAAGA
CGTCAAGAGTATAAGCCAATCGTTAGCCAAATTAATGGATGATGTGAGGAATGGGGTTGTATTTGATCCCGATGACGACC
TTTTGCCTATGCCCATCAAAGTTTGCAACCACATTAATGAAACAAGATATTTTACTCTAAATCATCTATCTTATAATATC
CCATGCGCGGTTTCCTCCACTGTGTTGGAGGATGAGCTGAAATTAAAGATTCACAGTTTACCTTACCAGGCGGGTTTGTT
TATTGTGGATTCGCATACTTTAGATATTGTAAGTTCCAATAAATCTATTTTAAAAAACATGTTTGGTTATCATTTTGCTG
AGCTGGTGGGAAAATCCATTACTGAAATAATTCCTTCTTTCCCAAAATTCCTCCAATTTATAAATGACAAATATCCTGCG
TTGGATATCACACTCCATAAAAATAAAGGTTTGGTATTAACAGAACATTTTTTTAGGAAAATTCAGGCAGAGATTATGGG
TGATCGTAAAAGCTTTTATACGTCGGTGGGTATTGATGGCCTTCATAGGGATGGCTGTGAAATCAAAATTGATTTCCAGC
TGCGTGTCATGAATTCTAAAGTGATTTTGCTTTGGGTTACACATTCGAGAGACGTGGTATTTGAAGAATATAATACAAAT
CCATCTCAATTGAAGATGCTGAAGGAGAGTGAATTAAGTTTAATGAGCAGTGCAAGTAGTTCTGCCAGCTCTTCCAAAAA
ATCTTCGTCTAGGATATCCACCGGGACATTAAAGGACATGAGTAATCTGTCAACATATGAGGATTTGGCCCACCGAACGA
ATAAGCTTAAGTATGAAATCGGAGATGATTCTAGAGCACATTCTCAATCTACTTTGTCCGAGCAGGAACAAGTTCCCCTG
GAAAACGATAAGGACAGTGGCGAGATGATGCTTGCAGACCCCGAAATGAAGCACAAGTTAGAATTGGCCAGAATTTACTC
AAGAGATAAATCTCAATTTGTGAAAGAAGGAAATTTTAAAGTTGACGAAAATTTGATTATTAGCAAAATTTCACTTTCCC
CAAGCACTGAATCCTTAGCAGATTCTAAAAGTTCTGGGAAAGGGCTTTCTCCACTTGAAGAGGAAAAGCTAATTGACGAA
AACGCTACAGAAAACGGATTAGCGGGATCACCTAAAGACGAAGACGGAATCATAATGACTAACAAGCGAGGAAACCAACC
TGTTAGTACTTTCCTACGCACCCCCGAAAAGAACATCGGTGCTCAAAAGCATGTTAAGAAGTTTTCGGACTTCGTAAGTC
TGCAAAAAATGGGTGAAGGTGCATATGGTAAGGTCAACCTATGTATTCATAAGAAGAATAGGTATATTGTGGTGATTAAG
ATGATTTTTAAAGAAAGAATCCTTGTAGATACATGGGTTAGAGATAGGAAATTAGGCACTATACCTTCTGAGATCCAAAT
TATGGCCACGTTGAACAAAAAACCACATGAGAATATTTTACGGTTACTGGATTTTTTTGAAGACGACGATTACTATTATA
TCGAAACTCCCGTACATGGTGAAACAGGATGTATAGATCTTTTCGATCTAATTGAATTTAAAACCAACATGACCGAATTT
GAAGCAAAATTGATATTCAAGCAGGTTGTAGCGGGAATAAAACATCTACACGACCAGGGTATTGTTCACAGAGATATCAA
GGATGAGAATGTTATCGTAGATTCTAAAGGCTTTGTTAAGATTATTGATTTTGGATCTGCTGCGTATGTCAAAAGCGGAC
CATTTGATGTTTTTGTTGGGACAATAGATTATGCTGCCCCTGAAGTCTTAGGAGGAAACCCTTATGAGGGCCAACCACAG
GATATTTGGGCTATTGGTATTCTATTGTATACGGTGGTCTTCAAAGAAAACCCCTTCTACAATATAGATGAAATATTAGA
AGGCGACCTGAAATTCAATAATGCAGAGGAAGTTAGTGAAGATTGCATTGAGTTAATCAAGAGTATTTTGAACCGTTGCG
TACCGAAGAGACCCACCATTGACGACATAAATAACGACAAATGGTTGGTTATTTGAAGGATTAATGATCATTCTAGGACA
TTAGTAATTGGAAAAGAAAATGCAAAAAAATATCCAGTAGAAACAATGCTTGGTATGTCGTTCTTCTTACTTTCTTCAGT
AATGAGTTGGTAGTTTTCTCTATTTAAATATGAATAAATCAATATGTACTTTCTTTCTTTAATCAAAATGTTAATATGAT
AAAAATACAGCATCCAAAGCAGTTAATCAAGACTTAAATATAAAAAATTTACATATTTAGAAAACAAAGATAGGGTAAAT
ATTGAAATTACATAGTAAACCATACCTTAAAAGCAGAAATACTGATACCACATGAACTATTGATCAATACTACTGCTATT
CTCTTCCTAATGCAAAGAGCTTATTACCATTATTAAATCACTACAGACGATAATACCCGGAATGCCCTTTTTGCAGGGAA
AGCGAAAAAGGTGAAAGAGTTAACAGGAGAAAGTGTTAGGGAACTAAGTTACGAAGGAAGGCAGATAGCAACAATACTAA
CGTGGAACTTATTTCGACGACTATAACAACTGGTATCTGATTATCGAAGAATAATTGAGTGGTCAGAAAGGAGCGAAATA
TGTCTGGAGCAAGATCAACAACGGCAGGTGCCGTGCCCTCGGCAGCAACAACATCAACAACATCAACAACGTCAAACTCT
AAGGACTCAGACTCTAACGAGTCATTATATCCCTTGGCTCTGCTTATGGATGAGTTAAAACATGATGATATTGCTAATAG
GGTAGAAGCCATGAAAAAACTAGATACCATCGCGTTGGCACTCGGTCCCGAAAGAACAAGAAACGAGTTGATTCCCTTTT
TAACGGAAGTTGCACAAGATGATGAAGATGAGGTGTTTGCCGTTTTAGCCGAACAGTTAGGAAAATTTGTCCCCTACATT
GGCGGTCCTCAATACGCCACAATCCTATTACCAGTTTTGGAAATTTTGGCATCTGCAGAAGAAACTTTGGTTAGAGAAAA
GGCCGTAGATTCTCTGAATAACGTGGCCCAAGAACTTTCTCAAGAACAATTATTTAGTGACTTCGTCCCTTTAATTGAAC
ATTTAGCTACTGCAGATTGGTTTTCTTCAAAAGTTTCTGCTTGTGGTCTTTTCAAGTCTGTTATTGTTAGAATCAAAGAT
GATTCATTGAGAAAGAATATCCTGGCTTTATACTTACAACTCGCTCAAGATGATACTCCAATGGTGAAAAGGGCCGTCGG
TAAAAACCTGCCCATCTTGATCGATCTGTTGACTCAAAATTTGGGATTATCTACAGACGAAGATTGGGATTACATTTCTA
ACATTTTCCAGAAAATCATTAACGATAATCAAGATTCTGTCAAGTTTCTGGCAGTTGATTGTTTAATTTCCATCTTGAAA
TTTTTTAACGCTAAAGGTGATGAGTCTCACACTCAAGATTTATTGAACTCTGCTGTCAAATTAATTGGTGACGAAGCGTG
GAGGGTACGTTACATGGCTGCCGATAGATTTTCAGATTTAGCCTCGCAATTCAGTTCCAACCAAGCATATATCGATGAAT
TAGTACAACCATTTTTGAACCTTTGTGAGGACAACGAGGGAGATGTTAGGGAAGCTGTGGCTAAACAAGTTTCTGGGTTT
GCCAAGTTCCTAAATGATCCTTCAATTATATTGAATAAGATCTTACCTGCTGTGCAGAATTTGAGTATGGACGAAAGTGA
AACAGTGAGATCTGCTTTGGCTTCTAAGATTACAAATATTGTATTACTGTTGAATAAAGATCAAGTCATTAACAATTTTC
TTCCGATTTTACTGAATATGCTAAGAGATGAGTTCCCTGACGTTCGTTTAAATATCATTGCCAGCTTGAAGGTTGTCAAT
GACGTAATAGGAATTGAGCTGCTATCAGACTCTTTGTTACCTGCCATAACAGAATTAGCCAAGGACGTGAATTGGAGAGT
TAGAATGGCTATAATTGAGTACATACCTATCTTGGCAGAACAATTAGGTATGCAATTTTTTGACCAACAGTTAAGCGATT
TATGTCTTTCATGGTTGTGGGATACTGTTTATTCTATCAGAGAAGCCGCAGTGAATAATTTAAAAAGGTTAACGGAAATA
TTTGGCTCTGATTGGTGTCGTGATGAAATTATTTCAAGACTGCTCAAATTTGATCTACAATTACTGGAAAATTTTGTCTC
GAGGTTCACAATACTCTCTGCTCTAACCACTTTGGTGCCCGTGGTATCGTTAGATGTCGTTACTGAGCAACTATTACCAT
TCATTTCTCACTTGGCTGATGACGGTGTTCCAAATATTAGGTTTAATGTGGCCAAATCCTACGCTGTGATAGTGAAGGTT
TTAATTAAGGACGAGGCCAAATATGATGCATTAATTAAGAACACAATTTTACCCTCATTGCAAACGCTGTGTCAAGACGA
AGATGTTGATGTAAAATACTTCGCTAAGAAAAGTTTGGCAGAATGTCAAGAACTTTTAAAAAATTGATACTAGTTCAAAT
ATATACATACATACACATATGTACACTTGAATGAATAAAAAGTATACATATTAACAACTAGGCCTGCTTTCTTTTCTTTT
CTTTTTTTTTTTTTTTACCACACTTAGTCCTCTACTTTAACAGAAATATCATTTTCCAGTTTGACCATAGTTTCTTCAAC
TGTTTTCTCCTCGTGTTTAACATTGATTTCCGCCTCCACGTTCAGTTCACGTTTTCCTTCCAGGTATTTCACCCACTTTG
GATAACTCATGATATTTTGCTGGATTTCCTTGTACAATTGAGACTGCAAATCCCAATCTAAGGAGCTTCTGGGATCATCC
GGTGGCAAGAATTGTAACATGTCACCAAGGTTCCTCGATTTAGTGATTATTTGTCCAAATCCAACCAGCAACCCATTTAT
TTCTGTCCAAAGCCCCTTAGGCAGCCAATTTTGTAATTGAGTTCTTGTCTGATCTGGAGTCTTGCATTTCTGCGCATCTA
CCCATTTCCAAAGCTTGGTCAATCTATCCACGTGAACGTCAACGCAGATACCTTCAATCTTGCCCCATGCCTTTTGTAAT
GTTAGATAAGCCATTTTGGGCCCTACACCGGGCAGGCCCAATAGCTCATTAATCGTAGCTGGAACATCACTCGAAAACTG
ATCTTGAAGGATTTTGCAGGTTGACAAAATATACTTGGCCTTCCTTGTGTGGAACCCAACTGAATGAATCAATTCGTCTA
ATTTGGTCTCATTGATTTGTAAAACGGCCTCTAATGTCATACCTTCTTCGCTGTGCAGTTCGTCTATACAATACCGCATT
ATGTTAAGCATTGCCATTGCGGTAACTTCATCTTTTGTTTGCGATGATAGCATCACCCCAAGAAGGACCTGTAATCTGTA
GTCCCTCGGTGATATCTGCTCTTTCGAGATACCACACTTAGAGGCAACCGTTACAGGAATGGATGATCCACCAATTATAT
CGACGGGGGCTAGAATCTTAGATCTCAGTACTCGCATTCTAGCGTATGTTTCTTGAAACTTGTAAGGGACTTTCGTCGAG
GCCGGAGTGACAAGGATCGAGGGGTCCAATGGTGTGGCCCACCTGTTGGGCACATTGCCGTTTCTAACCACAATCCATTC
GAAGTACTGCTTATTTGGCAGCGATTTAACCCAGTCGATATCCACGGGTTGAGGGACAACCTCTTCTTGTTTGATTTTGG
TCCTTTTCTCCGGTAGGAGTTCTGATTCTGGCCCAGTTTCAGTCTTTACCAGCGGTCTTTTCCTCAGAATTGCCATAGAT
GAGTATTTACTGATCTTTTGCATATTTTTTTTTTTTTTGGGCTATAAAGTATATATAGATACAAATATATGATGAATCAT
TAAAGAGGAGGTTATTACTAAGTGAAAGAAAAAGAAAAAAAAAAAGATCAAAACCAAACTTCGTATTCGAGCCTAAAAAA
CAGAATATAATGTTATAATACTAATAGAAGCAACAGGAGCACCACTATCAGCACAAGAATAATCACGCAGTTGCCGTTAT
CCTTGAACCTAGAATTGTTAAAGCCATGCATGGACCGAGAGGCCCTGTTCAAATTCCTACCATTATTATCAATCAGGTTT
TCTAAATCAACCAGCAGCGAGTCGTTCTGAGAAACGATCTCATTATTAAGGTCCAGCGAAATGTCATGAGTCCTCCCAAT
AGACTGAGACAGTGCGCCCAAGTGGGAATCTTGCTCTAACAACTGCTGTTGCTGGTTAATAAATAGTTCTTGGTTGGAAA
CCATGGGTTGTGGTGGCTGTGGCTGTGACTGTGACTGTAACTGCGATTGCAATGGTTCATCCTTGTATGGAGTATGCGTC
GAAGGCAGCGGCGACTCCTCGTCTTGTTCATCGTCATCCTTATACATGACCGTAAGCTCGTCATCATTCTTGAACCGCAC
TTTTTTCAAAGACTCTTTGGACACCTCATCAGTATTTCTTGCCACCTGCTGTTGGAACCTATACAACTCCTTGTCAACCG
CCGTATCAGGAATTTTGTCCAGTATGGTATTGTATCGGGATATTAGTTCATCATTGGGCGCACACTTCTGCAATAACTCC
AATATTGAGCCCAATTGCCGTTTCAAAGTAACGTTATCGTTTGAGGTCGGGGCGAGCTTCAACACCGACACTAGCCTTGT
TCTTTCTTCGACCAGATCAGAGAGCTGGTCCAGTTCATAACCCAGCTTCAACACATCCATACCGTGTGTGCTTACGCATC
TATTTGCTGTCGTGAGATCTGTCTCTATGCTTTATTCGTTTTCCATTGTAAAGTCTCAGCATTTATTTCTTGTTCTTTAC
TTGTTTTTGCCCTTTCGGGTGATCAAAGTCGTGCTGGGAAATTTTATTCTTATAAAATGATTTTTAGAAATAATAAACTC
ATAACAGTGCAACGGCAAAGTACAAGGGAAGGAAGCACAGAAGCAAGAGGAGGCGCATCGATCGTGGCAGATGAGTCAGC
AAACACCACAGGAAAGTGAACAGACCACAGCGAAAGAACAGGACCTTGATCAAGAGAGCGTGTTGAGCAACATTGACTTC
AATACGGATTTGAATCACAATTTGAATTTATCGGAATACTGTATATCCAGTGACGCAGGAACAGAGAAGATGGATAGCGA
CGAGGAGAAGTCGTTGGCCAATCTGCCGGAGTTGAAATACGCTCCCAAGCTATCCAGCCTGGTGAAGCAAGAGACGCTCA
CCGAGAGCTTGAAAAGACCACACGAAGATGAGAAAGAGGCGATAGATGAGGCCAAGAAGATGAAAGTGCCGGGAGAGAAC
GAGGACGAAAGCAAGGAAGAGGAAAAGAGTCAAGAACTGGAAGAGGCAATTGACAGCAAGGAGAAGAGCACCGACGCCAG
GGACGAGCAAGGGGACGAAGGTGATAATGAGGAGGAAAACAACGAGGAGGATAATGAAAACGAAAACGAGCATACAGCAC
CGCCTGCGCTGGTGATGCCCTCCCCCATCGAAATGGAGGAACAGAGGATGACTGCGCTGAAGGAAATCACCGACATCGAG
TACAAGTTCGCGCAATTGCGCCAAAAACTATATGACAATCAATTGGTGCGGTTGCAAACGGAGCTGCAGATGTGTCTGGA
AGGGTCACACCCGGAATTGCAGGTCTACTACTCGAAGATTGCCGCGATCCGTGACTACAAGCTACACCGAGCGTACCAGC
GACAGAAGTACGAGCTTTCATGCATCAACACAGAAACAATCGCTACCAGGACATTCATTCACCAGGACTTCCACAAGAAG
GTCACCGACCTGCGAGCCAGGCTGCTGAACAGAACCACGCAGACCTGGTACGATATCAACAAGGAGCGCCGCGATATGGA
TATAGTCATCCCAGATGTCAATTACCACGTCCCCATCAAACTTGATAACAAGACGCTGAGCTGTATCACGGGCTACGCCA
GCGCAGCACAGCTGTGCTATCCCGGCGAGCCCGTGGCAGAGGACCTCGCTTGCGAAAGCATCGAGTACCGCTACAGAGCC
AACCCGGTGGACAAACTCGAAGTCATTGTGGACCGAATGAGGCTCAATAACGAGATTAGCGACCTCGAAGGCCTGCGCAA
ATATTTCCACTCCTTCCCGGGTGCTCCTGAGTTGAACCCGCTTAGAGACTCCGAAATCAACGACGACTTCCACCAGTGGG
CCCAGTGTGACCGCCACACTGGACCCCATACCACTTCTTTTTGTTATTCTTAAATATGTTGTAACGCTATGTAATTCCAC
CCTTCATTACTAATAATTAGCCATTCACGTGATCTCAGCCAGTTGTGGCGCCACACTTTTTTTTCCATAAAAATCCTCGA
GGAAAAGAAAAGAAAAAAATATTTCAGTTATTTAAAGCATAAGATGCCAGGTAGATGGAACTTGTGCCGTGCCAGATTGA
ATTTTGAAAGTACAATTGAGGCCTATACACATAGACATTTGCACCTTATACATATACACACAAGACAAAACCAAAAAAAA
TATGACTCTACAAGAATCTGATAAATTTGCTACCAAGGCCATTCATGCCGGTGAACATGTGGACGTTCACGGTTCCGTGA
TCGAACCCATTTCTTTGTCCACCACTTTCAAACAATCTTCTCCAGCTAACCCTATCGGTACTTACGAATACTCCAGATCT
CAAAATCCTAACAGAGAGAACTTGGAAAGAGCAGTTGCCGCTTTAGAGAACGCTCAATACGGGTTGGCTTTCTCCTCTGG
TTCTGCCACCACCGCCACAATCTTGCAATCGCTTCCTCAGGGCTCCCATGCGGTCTCTATCGGTGATGTGTACGGTGGTA
CCCACAGATACTTCACCAAAGTCGCCAACGCTCACGGTGTGGAAACCTCCTTCACTAACGATTTGTTGAACGATCTACCT
CAATTGATAAAGGAAAACACCAAATTGGTCTGGATCGAAACCCCAACCAACCCAACTTTGAAGGTCACCGACATCCAAAA
GGTGGCAGACCTTATCAAGAAGCACGCTGCCGGCCAAGACGTGATCTTGGTTGTCGACAACACCTTCTTGTCCCCATATA
TCTCCAATCCATTGAACTTCGGTGCAGACATCGTTGTCCACTCCGCTACAAAGTACATCAACGGTCACTCAGACGTTGTG
CTCGGTGTCCTGGCCACTAATAACAAGCCATTGTACGAGCGTCTGCAGTTCTTACAAAACGCCATTGGTGCTATCCCATC
TCCTTTCGATGCTTGGTTGACCCACAGAGGTTTGAAGACTTTGCATCTACGTGTCAGACAAGCTGCCCTCAGCGCCAACA
AAATCGCTGAATTCTTGGCAGCAGACAAGGAAAACGTTGTCGCAGTCAACTACCCAGGTTTGAAGACACACCCTAACTAC
GACGTAGTGTTAAAGCAACACCGTGATGCCCTTGGTGGTGGTATGATCTCCTTCAGAATCAAGGGTGGTGCTGAAGCTGC
TTCCAAGTTCGCCTCCTCCACAAGACTGTTCACATTGGCCGAATCCCTTGGTGGTATCGAATCTCTATTGGAAGTGCCCG
CTGTGATGACCCACGGTGGTATCCCAAAGGAGGCCAGAGAGGCCTCTGGTGTTTTTGACGACTTGGTTAGAATCTCTGTC
GGTATTGAAGACACTGACGATCTTTTGGAAGACATCAAGCAAGCCTTGAAACAAGCCACCAACTAATCGCCAGTGCCACG
TCTCTGCCTTCGACCGGACCTTTTTAAGTACGATAAATATCCTTTTATAAATATATAGTCTAAAATATCCATTAATACTG
TGCTCAATCAATCGTGTTAGATGATTTAGTTTTTTCCAAATCGTTATTATAGTGCAGAAGTAGTATACATAAAGGCATAT
GCATGCGATTTGGAAGTAACGCTCGCCGTAGACAAGTAAGAATGCCTGCTGTCTTGAGAACCAGGTCCAAAGAATCCTCT
ATAGAGCAGAAGCCTGCTTCCAGAACTAGAACGAGATCAAGAAGGGGCAAGCGTGGTCGTGACGATGATGATGATGACGA
CGATGAGGAAAGCGATGATGCATACGATGAAGTAGGTAATGACTATGACGAGTATGCTTCAAGAGCGAAGCTGGCCACCA
ATAGGCCCTTCGAAATAGTCGCGGGACTGCCTGCTAGTGTGGAGCTGCCCAACTATAACTCTTCGCTTACTCATCCGCAA
TCAATTAAAAATTCTGGGGTGCTTTACGACTCTCTGGTCAGTTCCAGAAGAACCTGGGTTCAGGGTGAGATGTTTGAACT
GTATTGGCGAAGACCTAAGAAAATTGTTAGTGAATCTACCCCAGCAGCGACGGAGAGTCCAACATCTGGAACGATTCCTT
TGATTCGAGATAAGATGCAGAAAATGTGCGATTGTGTAATGAGTGGAGGTCCTCACACGTTCAAAGTTAGACTTTTCATA
CTGAAGAATGACAAAATCGAACAGAAATGGCAAGATGAGCAAGAGTTGAAGAAAAAGGAAAAGGAACTGAAACGAAAGAA
CGATGCAGAGGCCAAAAGATTGAGGATGGAGGAAAGGAAAAGGCAGCAGATGCAAAAGAAAATAGCCAAGGAACAAAAAC
TTCAATTGCAGAAGGAAAATAAAGCCAAGCAGAAGTTGGAACAGGAGGCGCTGAAGCTAAAAAGAAAGGAAGAAATGAAA
AAACTAAAGGAACAAAATAAAAATAAACAGGGTTCACCTTCTTCCTCCATGCATGACCCAAGAATGATAATGAATTTGAA
TTTGATGGCACAAGAAGATCCAAAACTAAACACTTTAATGGAAACCGTCGCAAAGGGTCTTGCCAATAATAGTCAACTGG
AGGAATTTAAAAAGTTCATTGAAATTGCCAAAAAAAGGTCACTAGAGGAGAACCCAGTTAATAAGCGTCCATCTGTCACA
ACAACGCGACCTGCACCTCCCTCTAAAGCTAAAGACGTAGCCGAAGATCACCGGTTAAACTCGATAACCTTGGTGAAAAG
TTCCAAAACCGCTGCCACGGAACCTGAACCAAAAAAAGCTGATGACGAGAATGCAGAGAAGCAACAGTCCAAAGAGGCAA
AGACAACTGCCGAATCGACTCAAGTAGATGTCAAGAAAGAAGAAGAAGATGTGAAGGAAAAGGGTGTGAAATCAGAGGAT
ACACAAAAGAAAGAAGATAATCAAGTGGTACCGAAAAGGAAAAGAAGAAAGAACGCAATAAAGGAAGATAAAGATATGCA
ATTGACCGCGTTCCAACAGAAATACGTTCAAGGTGCGGAGATCATCCTGGAGTATTTAGAATTCACCCATTCGAGGTATT
ACCTGCCTAAGAAATCAGTAGTAGAATTTTTGGAGGATACGGATGAGATTATAATATCTTGGATTGTTATACACAATTCT
AAAGAAATTGAGAAGTTCAAAACCAAGAAAATAAAAGCTAAACTGAAAGCCGACCAAAAACTAAACAAGGAGGATGCCAA
GCCAGGCTCTGATGTGGAGAAGGAAGTCAGCTTTAATCCTCTTTTTGAAGCCGATTGCCCTACCCCTCTCTACACCCCAA
TGACAATGAAGTTATCGGGGATTCACAAAAGATTTAACCAAATCATCCGAAATAGCGTTTCTCCAATGGAAGAAGTTGTT
AAAGAAATGGAAAAAATTCTGCAAATTGGTACTAGATTGTCTGGCTATAATCTGTGGTACCAATTGGATGGATACGATGA
TGAAGCTTTGAGCGAAAGTTTGCGGTTCGAACTAAATGAGTGGGAGCACGCCATGAGAAGCAGAAGACACAAAAGATAAG
GTGTTCGGTTACTTTATTCTGCTTTAACGCCATTATGATTATACAATTGTATTACTTATTTTTTAACCTGTATATTAAAA
CCTTTATTTTATTTCACATTACTCATCATGTGGAGTACTGGAATTGTATGCCAAACTTTGCCGGGAAAACTGGTATATTG
CCGTTTTCTGTATCAGTTGCTGATATAGATATTGCATTATCATTCTTTTCATCATCGGATAAACTTTCTTGAAAGCCTCT
AGTGAATACCAGCTCTGTCCCGGCAGATATTAAAAATCCCCTCCATTTGCCTTCCCATAATAGTTTTAAAGTCTTGTCAC
GTAATGACGTGCTTAATTTCCAAACACTGGTAAAAATGGAACTATTTATTTTGTTATCAAATTTTTCGATGGTAGATCTT
TCTTCATCGATTTTTCTTAATGACGACGAGAATGCATAAGTTAAATCATTTAATAGCTTTTGTTTGTGAACAGGTATATC
TAGTGTAGAAGGAATATCGTTAACAGCTGAATTCAGATCCGGTACATTTTCGTGCAGTAGTTTAGTCGCTCTGCTGTTTG
GATTTATATCAACCAATTCGTCGGAGATTGGTTCTAATTTATCATTATTGTTTTTATTGGTTTCAAGCAAATGATGCTTT
TTTTGCCAAAATTCGCACCCAAATGAAAGATTTGATTCAATCGAATAAAGATTAAAATCATACTTCGCGCAAAAAGTAGA
ATTTGTCCCTGTCTTGGCCGAATATGTGGAGGATATATGGCCGAATAATGGTTGCCAAGATAATGTCAAAGTTAGTGGTC
GTCCTGTGTTTGTAGAATGTGTGTAATATCTTAAAGTTGTCGAACAACCGGGGCTTAAACTTACTAACCCTAACCAAAAT
TCAGCACCAAGCGACAACGAAGAATTATTGTACAGTGAGGTGTTAAACTTGGAAGGCGTGGTAAGGAAATTGTGTAATAC
TCTATAACCACATAATAGATCACTGGTGGAAAATATCCACTCCTGTAAATTGCGGTGAGAATCTCTTTGAAAATAGCACG
TTAAAACGTTTAAGCTTTCTTTGAAACTACTGACACCCTTAAGCATAAATTGGGTTTGTGGACTTAGTCGTTTTATTATC
ATTGCTTCTAAATCAGAGCTGGGGTAGTACATTCTACCATAATAAAGGGATTTTTTAACAAATTTCGAGTCATGTAGTAA
TTTCTTGTCATTGTCGACTGTGGTGTTGTCACTACTCAACGTATTCGCACTACTAACACTGAAATTGAGGTTTGGTTGCA
ATTGTCTGTATGTTTCGGTGGCATCTTGTAATGGGATATCAGTAGAGTTGCGCATGAATTTCTCCAATTGCTGTGCATCG
GAGTATAAATAACTCAGAGAACCATTTATCCTGGACCTCGTAGAAAAATCTAAAGAATTGAATGTATTGGGAGTAGATTT
GTTGGAAATTTGCAGGTGTATTGCTGAGGGAATTCGGAAATCTAATAATGTTCTCGATGTGGCCGTTATATCCTCGTAGC
TATTTTGCGTACTCCAATGGGTGCTCTGATAAAATGCCCTTAGTACTTGGTCCATATAGGGTAGCATCAAGATCGGTCTT
CTCTGTTCGTGTCTTTTTCCTAACGTATATTTGCTTTGTTTCTTCACTCAACAATAAAGTCAAAGTAAAATTAAATACTA
ATTATTCTTAAAAGGGAAGATGCGAAATTTAGCGAAAATCTATTGATTATACACACAAAGGAAGAAAGGTAGTGGAAAGC
TAAATAAAGGAGGTCATGGAGCCAGAGAGCATAGGCGATGTGGGGAACCATGCCCAGGATGATAGTGCCAGTATAGTGTC
CGGGCCTCGCAGGCGTTCTACTAGCAAGACATCCAGTGCGAAGAATATACGGAACTCCAGTAATATCTCTCCAGCATCGA
TGATTTTCAGGAATTTGTTGATACTGGAGGATGATTTAAGACGCCAAGCTCACGAACAAAAGATACTGAAGTGGCAATTC
ACTTTGTTCTTAGCGTCTATGGCCGGTGTAGGCGCATTTACCTTCTACGAACTTTATTTCACTTCAGATTATGTCAAGGG
CCTCCATAGGGTTATTTTGCAATTCACTCTTTCTTTCATTTCCATTACTGTAGTTCTTTTTCATATCAGTGGACAATATA
GAAGAACTATCGTCATTCCAAGAAGATTTTTTACCTCTACTAATAAAGGGATTAGGCAGTTTAATGTGAAGCTAGTTAAA
GTACAGTCTACGTGGGACGAGAAATACACAGATTCAGTAAGATTTGTGAGTCGAACAATTGCTTATTGTAATATTTATTG
TTTGAAAAAATTTCTGTGGCTTAAAGACGATAATGCCATTGTGAAATTTTGGAAAAGTGTCACGATACAATCCCAACCGA
GGATCGGAGCTGTGGATGTGAAATTAGTCCTCAACCCCAGAGCATTTAGTGCAGAGATTAGAGAAGGATGGGAGATTTAT
AGAGACGAGTTTTGGGCCAGGGAAGGTGCTAGAAGACGCAAACAAGCGCACGAACTCCGACCTAAATCAGAATGAAAGAG
TTGGAGGGCTTCTTCCTTCGAATAAGAGGTCATATTTACCTATGTAAAATTGTAACCATCTATGTTCACACATAAATTAT
ATTTTATACATTATTAGAAGTGAAGCTGTTGTGTCGTGAAAATTTTACAAATCCGTCATTTCATATTTAAGTTTTCCAAC
AAGTGCTAGAAAACCTAGGGGTTGTTGAAATTGGTTAAACAAGGCATCTTATTATACATACAACAGCATAACGCTAGAGG
GGCAAGAAGGAAGAACTTAAAATAATAGGTGTAAAATGACTTTGGCTTTTAATATGCAACGGTTGGTGTTTCGTAATTTG
AATGTTGGGAAGCGCATGTTCAAGAACGTCCCCTTATGGAGGTTTAATGTCGCCAATAAATTAGGAAAGCCCTTAACTCG
CTCTGTAGGGTTAGGCGGTGCTGGCATAGTTGCTGGTGGCTTTTACTTGATGAATCGCCAGCCTTCTAAGTTGATATTCA
ATGATTCTTTAGGGGCAGCTGTCAAACAACAGGGTCCCTTGGAACCAACTGTGGGCAACAGTACGGCAATTACCGAGGAA
AGGAGGAACAAAATAAGTAGTCACAAGCAGATGTTTTTGGGATCATTATTCGGTGTTGTTTTAGGAGTTACGGTGGCTAA
GATATCAATTTTGTTTATGTATGTCGGTATTACAAGCATGCTTCTTTGTGAATGGTTACGGTACAAGGGATGGATTCGCA
TTAATTTGAAAAATATCAAATCTGTAATTGTTTTGAAAGATGTAGACTTGAAGAAACTGCTTATTGATGGGTTATTGGGT
ACAGAATACATGGGTTTTAAAGTATTCTTTACATTGAGTTTCGTATTAGCAAGTTTAAATGCTAACAAATGAGCAAGACA
AATGACCAGATATAAACGAGGGTTATATTCTTTCGTTTTATACTTTTTTATTTTTGGTATTTCATTTATCCTATACAGTA
AATATACATAGGGCTAAGGAAGAAAAAAAAATCACGTCGAATATAAACCTAATTGTGTTCTATATTGCGGACATATATTT
TTCGTAGATTGAAAAGTTCTTAAACGTAATTTTTTTGACGACCAGTGAAGAGGAATTGAATAAGTAGAACTTGGGCAATA
CTTATAACGGCAATGATAATGATAATCAATATAGATAACCAAGTCAACCTTGATTCGGTGGAATTGACGGTAGACATGTT
TCTCCATTCTCTGGCTCTCAAATAGTTCAAAGTCTTCGTGATTTTGTTCAAGTTTCTATCTATTTCCTCCACGGCGTTAT
TGGCAATAATGTCATCGTTATTGACATCAGCTTCATGCTCGTCAGTCAAAGTTTTTTCCTTTTCTAGTGTAATTTCTACC
TTTTTCAACGCTGTACCATAGTTATTGGAAAAACAAAAGGTATACTTCCCCACTCCAAACGATTTTAATAAAAAGTCTGA
GTACTTCTTTTGTTTCTCACTAGTAATCACAGATCCATCAGGAGCAGTAATATCAAAATCAATCTCAAAATTACCACCGG
TTAGAACTTGGTAACCCACAGCCAGGGAATCATCCTCAGTAACCATATCGTAGTACAGGCATTCTTTGCTGAATGCTGGT
AAACTGATAGCAACTGGTGCATAACTGGAAGATGCAGCCACTGAATTGACCAACGCCAAAATTAAAACAATGAAGAAAGA
GGGTAGAGCAATTGTAGATTTGATCATGGTTTTCCTTTACAATGAGTGTACTCCACTGTTTATCTTATTCTAGTTTGGGT
CACCTGATGCAGAATTGGCGGTGTCGATCCCTAAGGTTAATGAATCGAAATCACTGGAGATTTTGTTAGTTTTTCATTTT
AACTAGTTCAAGTTTTGGCAGAATGTACTTTTTCGTGTTTCGGGACACGTCGCTGAAAAGGATTGAAATATAACCAAACG
CCATCATGTAAGGTGCAGTGAACATTAGCGCTAAGAGGATTGAGGATTGCTTTATGAAAGTTTATGAACATTTTCTTGAA
TTAAATAAATAAGTCTGAAAACACTTGAATTCGAGATGCTGTAGCAATTTGTAATATTATTTAAAGTTCACAGAGTGGCT
TCCTTGGCGGATCTGAAAAATAGGTAGTGATTTAAGGCTATATAATATTAGATACACAAAACATACCAGAAATTTTCCTC
GAAGACCAGCAGAAGGGAACCAATATCACGACATTAAAATATTGTTATCTCTTTTTATTCAGTGCTTGTATTTCAGCTTC
CATTGAAAACGATGACTGTCTTCTCAATCTTCATGTCGAGCCCTCACACTGTACATGATAATATACTAGTACCATGAAAA
CTAGTCGATAGATGATAATTGATTTTTATTTGAAATAGAATCTTTAATGATCACAGTGGATCTTTTAAAAACTTGGTGAG
ATAGTGCTAGTGATCCGTAGTCTAAATGAGTTACGTACGAAAGGGAGCCAAAAGCAATCTGACCAATTTGTATATATATA
CATCTATCCGAAAAGGAAGACATCAATTAGTACGGGCGTGTGGTCTAGTGGTATGATTCTCGCTTTGGGCGACTTCCTGA
TTAAACAGGAAGACAAAGCATGCGAGAGGCCCTGGGTTCAATTCCCAGCTCGCCCCGAATAATTTTTTTTTGCCTATCTA
TAAAATTAAAGTAGCAGTACTTCAACCATTAGTGTTAGCGATAATCAAGAAGTGAAACTCTTTCTCTATTTTTTTTTTAA
TTGAAAAATTTCCTTTCTCTATAGCGTATAGAATATATGTTACATGTATATATATATATAAAGTAAAAACGTTCGGAAAA
TTCCTCATTATACCCAGATCATTAAAAGACATTTTCGTTATTATCAATTGCCGCACCAATTGGCTTAATCAACTTCTTCA
ACGGTTGGACCTTCAGCCTCTGGAGCTGGAGGAGCACCACCTGGGAAACCGCCTGGAGCACCACCTGCAGCGCCACCTGG
AGCACCACCAGCTTGGTACAACTTAGACATGATTGGGTTGGCAATGTCTTGCAACTCCTTCAACTTGTCATCGAATTCTT
CCTTGCTGGCAGTGGTGTTGCTGTCTAACCAAGAAATAGTCTCTTCAGCCTTCTTGGTGACGGTGTCCTTGTCAGCTTGT
TCCAATTTGTCACCAGCTTCAGAAATGGTGTTCTTCAAAGAGTAAGCAATGGATTCCAATTGGTTCTTGGAAGCAATTCT
TTGAGATTCCTTTTCATCTTCTTCCTTGAATTTTTCGGCTTCAGCAACCATCTTTTCGATATCTTCCTTGGACAATCTAC
CCTTGTCGTTGGTAATAGTGATCTTGTTAGACTTACCAGTACCCTTTTCGACGGCGGAAACATTCAAAATACCGTTAGAG
TCGACATCGAAAGTGACTTCAATTTGTGGGACACCTCTTGGAGCTGGTGGAATACCACTCAATTCGAACTTACCCAACAA
GTTGTTGTCCTTAGTCTTGGCTCTTTCACCTTCAAAGACTTGAATCAAGACACCTGGTTGGTTATCAGCATAAGTGGAAA
AGATCTCGGACTTCTTTGTTGGAATGGTAGAGTTTCTTGGAATCAACTTGGTCATGACACCACCAGCAGTTTCAATACCC
AAGGATAATGGAGCGACATCCAACAACAATAGATCTTGAGTCTTGGAAGATTCGTCACCAGTCAAAATAGCAGCTTGAAC
AGCAGCACCGTAAGCAACAGCTTCATCTGGGTTGATAGATCTGTTTGGTTCCTTACCGTTGAAGTAGTCAGTGACCAATT
TTTGGACCTTTGGAATTCTGGTAGAACCACCGACCAAGACAATTTCATCGACTTGAGATTTGTCCAATTTAGCATCTCTC
AAGACCTTTTCAACTGGGTCCAAAGTAGATCTGAACAAGTCAGCACACAATTCTTCGAATCTGGCTCTGGTGATGGAAGT
GTAGAAATCGATACCTTCGAACAAAGAGTCAATTTCAACGGAAGTTTGAGCGGAGGAAGACAAAGTTCTCTTGGCTCTTT
CACAAGCGGTTCTTAATCTTCTCAAAGCTCTTTGGTTGGTAGACAAGTCCTTCTTGTTCTTTCTCTTGAATTCTTGGATG
AAGTGGTTGACCAATCTGTTGTCAAAATCTTCACCACCCAAATGGGTGTCACCAGCGGTGGCCTTAACTTCAAAGATACC
GTCTTCAATGGACAACAAAGAGACATCGAAAGTACCACCACCCAAGTCGAAAATCAAGACGTGTTCTTCCTTACCCTTCT
TGTCCAAACCGTAAGCAATGGCAGCGGCGGTAGGTTCGTTAATAATACGCAAGACATTCAAACCAGCAATGGTACCAGCA
TCCTTGGTAGCTTGTCTTTGAGAATCGTTGAAGTAAGCTGGGACAGTGACGACAGCGTCATTGACCTTGGCTCCCAAGTA
AGATTCGGCAGTTTCCTTCATCTTACCCAAGACCATGGAGGAGATTTGTTCTGGGGTAAAGTTCTTGGTTTCACCCTTAA
ATTCAACTTGAATTTGAGGCTTACCGTCAACATCGATCAACTTGAATGGGAAGTGCTTCATGTCAGCCTGCACTTCTGGG
TCGTTGAAGTTTCTACCGATCAAACGCTTAGCGTCGAAAACGGTATTCGAAGGATTCATAGCAGCTTGATTCTTAGCAGC
ATCACCAATCAATCTTTCAGTGTCAGTGAAAGCGACAAAAGATGGAGTGGTTCTGTTACCTTGATCGTTGGCAATAATGT
CCACACGATCATTAGCAAAGTGAGCAACACACGAGTATGTTGTACCTAAATCAATACCGACAGCTTTTGACATATTATCT
GTTATTTACTTGAATTTTTGTTTCTTGTAATACTTGATTACTTTTCTTTTGATGTGCTTATCTTACAAATAGAGAAAATA
AAACAACTTAAGTAAGAATTGGGAAACGAAACTACAACTCAATCCCTTCTCGAAGATACATCAATCCACCCCTTATATAA
CCTTGAAGTCCTCGAAACGATCAGCTAATCTAAATGGCCCCCCTTCTTTTTGGGTTCTTTCTCTCCCTTTTGCCGCCGAT
GGAACGTTCTGGAAAAAGAAGAATAATTTAATTACTTTCTCAACTAAAATCTGGAGAAAAAACGCAAATGACAGCTTCTA
AACGTTCCGTGTGCTTTCTTTCTAGAATGTTCTGGAAAGTTTACAACAATCCACAAGAACGAAAATGCCGTTGACAATGA
TGAAACCATCATCCACACACCGCGCACACGTGCTTTATTTCTTTTTCTGAATTTTTTTTTTCCGCCATTTTCAACCAAGG
AAATTTTTTTTCTTAGGGCTCAGAACCTGCAGGTGAAGAAGCGCTTTAGAAATCAAAGCACAACGTAACAATTTGTCGAC
AACCGAGCCTTTGAAGAAAAAATTTTTCACATTGTCGCCTCTAAATAAATAGTTTAAGGTTATCTACCCACTATATTTAG
TTGGTTCTTTTTTTTTTCCTTCTACTCTTTATCTTTTTACCTCATGCTTTCTACCTTTCAGCACTGAAGAGTCCAACCGA
ATATATACACACATAATGGCATCCACCGATTTCTCCAAGATTGAAACTTTGAAACAATTAAACGCTTCTTTGGCTGACAA
GTCATACATTGAAGGGTATGTTCCGATTTAGTTTACTTTATAGATCGTTGTTTTTCTTTCTTTTTTTTTTTTCCTATGGT
TACATGTAAAGGGAAGTTAACTAATAATGATTACTTTTTTTCGCTTATGTGAATGATGAATTTAATTCTTTGGTCCGTGT
TTATGATGGGAAGTAAGACCCCCGATATGAGTGACAAAAGAGATGTGGTTGACTATCACAGTATCTGACGATAGCACAGA
GCAGAGTATCATTATTAGTTATCTGTTATTTTTTTTTCCTTTTTTGTTCAAAAAAAGAAAGACAGAGTCTAAAGATTGCA
TTACAAGAAAAAAGTTCTCATTACTAACAAGCAAAATGTTTTGTTTCTCCTTTTAAAATAGTACTGCTGTTTCTCAAGCT
GACGTCACTGTCTTCAAGGCTTTCCAATCTGCTTACCCAGAATTCTCCAGATGGTTCAACCACATCGCTTCCAAGGCCGA
TGAATTCGACTCTTTCCCAGCTGCCTCTGCTGCCGCTGCCGAAGAAGAAGAAGATGACGATGTCGATTTATTCGGTTCCG
ACGATGAAGAAGCTGACGCTGAAGCTGAAAAGTTGAAGGCTGAAAGAATTGCCGCATACAACGCTAAGAAGGCTGCTAAG
CCAGCTAAGCCAGCTGCTAAGTCCATTGTCACTCTAGATGTCAAGCCATGGGATGATGAAACCAATTTGGAAGAAATGGT
TGCTAACGTCAAGGCCATCGAAATGGAAGGTTTGACCTGGGGTGCTCACCAATTTATCCCAATTGGTTTCGGTATCAAGA
AGTTGCAAATTAACTGTGTTGTCGAAGATGACAAGGTTTCCTTGGATGACTTGCAACAAAGCATTGAAGAAGACGAAGAC
CACGTCCAATCTACCGATATTGCTGCTATGCAAAAATTATAAAAGGCTTTTTTATAAACTTTTTATAATTAACATTAAAG
CAAAAACAACATTGTAAAGATTAACAAATAAATGAAAAAAACAACGAAATAACTTAGGTTTTAGGCTAAAAAAAACAGAA
GGAATTTTGAACGATAAACTTTTCGACTGCACACGAAACATTATTACTAATTTGTGTAACCACTATATAAGGAATCGTGT
TTATTAATTGAATTTATTCCGGGAATATTCAAGTTATGTATATCTCTTTTCATATTCTTAAATACACATACTCATAATAT
CTTGTCGAAAATACGCGGTGTAGGGAGTTATGGTGGATAACTTTTTCACGATTAGAAGAAAAGGAAAATTTCATTATTCG
TAGCTTAACATGGCAAAAACGAGAAAGACATATAATCAAAACGTGAGTTTCCTGTGGAAAAAAAAAAAAGGGAACCTCTG
GTTACGATGATATACCTGCGTGAAAAAGGACAGTTATTACCAATACATACAAAGGCTTAATAAGTGTAAAATATATATCT
GCCGAGACCATTACTCATTACACCTAGAATGGAGCAAAATGGCCTTGACCACGACAGCAGATCTAGCATCGATACGACTA
TTAATGACACTCAAAAGACTTTCCTAGAATTTAGATCGTATACCCAATTAAGTGAAAAACTGGCATCTAGTTCTTCATAT
ACGGCACCTCCCCTGAACGAAGATGGTCCTAAAGGGGTAGCTTCTGCAGTGTCACAAGGCTCCGAATCCGTAGTCTCATG
GACAACTTTAACACACGTATATTCCATCCTGGGTGCTTATGGAGGGCCCACGTGCTTGTATCCGACAGCCACGTATTTTT
TGATGGGCACTTCTAAAGGATGCGTACTCATTTTTAATTATAATGAACATTTGCAGACAATCCTAGTGCCGACCTTATCT
GAGGACCCTTCTATTCACTCAATAAGAAGTCCAGTGAAATCAATTGTCATATGTTCCGATGGTACTCATGTAGCTGCCTC
ATACGAGACCGGAAATATATGCATTTGGAACTTGAACGTAGGGTATAGAGTGAAACCCACTTCTGAACCAACAAATGGTA
TGACCCCAACGCCTGCCTTACCGGCAGTCTTACACATCGATGACCATGTGAACAAGGAAATCACAGGGTTAGACTTTTTT
GGTGCTCGGCATACAGCCCTGATTGTTAGTGATAGGACAGGTAAAGTATCACTCTATAACGGTTACAGAAGAGGCTTTTG
GCAGTTGGTGTATAATTCAAAAAAAATTTTAGATGTGAACTCTTCCAAGGAGAAATTAATAAGGTCAAAGTTGTCTCCAC
TAATATCACGGGAGAAAATTTCCACTAATTTGTTGAGTGTACTCACAACTACACATTTTGCCCTTATTTTATTATCGCCA
CACGTTTCTTTGATGTTTCAAGAAACTGTTGAACCCTCAGTACAAAATTCTCTAGTCGTGAATAGCTCTATTTCATGGAC
TCAAAACTGTTCCAGGGTTGCTTATTCCGTAAATAATAAAATTTCTGTTATTTCCATATCTTCATCAGACTTCAATGTTC
AGTCCGCTAGCCATTCTCCTGAATTTGCAGAATCTATATTATCCATTCAATGGATTGACCAGCTCCTACTTGGTGTTTTA
ACCATATCGCACCAATTTTTGGTATTGCACCCCCAACATGACTTCAAGATCCTGTTAAGATTGGATTTTCTGATTCACGA
TTTGATGATCCCACCTAATAAATATTTTGTAATAAGTAGAAGAAGTTTCTACCTGTTAACAAACTACTCATTTAAAATTG
GCAAATTTGTGTCTTGGTCAGATATTACTTTAAGACATATTTTGAAAGGCGACTACTTGGGTGCATTGGAGTTCATAGAA
TCACTTTTGCAACCTTACTGTCCACTGGCAAACTTGTTGAAGCTAGATAATAATACGGAAGAGAGGACTAAGCAACTTAT
GGAACCATTTTACAATCTGTCCTTGGCTGCCCTAAGGTTTCTTATAAAAAAAGATAATGCCGACTACAATAGGGTTTACC
AATTATTAATGGTAGTTGTTCGTGTTTTGCAGCAATCTTCCAAAAAACTAGACTCAATTCCTTCTCTAGACGTCTTTTTG
GAACAGGGTCTGGAGTTCTTTGAATTGAAGGACAACGCGGTATATTTTGAAGTTGTAGCAAATATTGTTGCCCAAGGATC
AGTTACGTCAATTTCCCCAGTTCTTTTCAGGTCCATAATTGATTACTATGCTAAGGAGGAGAATTTAAAAGTAATTGAAG
ACTTAATCATCATGTTAAATCCTACTACGCTTGATGTTGATCTTGCCGTCAAACTATGCCAAAAGTATAATTTGTTCGAT
TTATTAATATATATTTGGAACAAGATCTTTGATGATTATCAAACCCCAGTGGTGGACTTGATATACAGGATTTCTAACCA
AAGTGAAAAATGTGTGATCTTCAATGGTCCTCAAGTACCTCCTGAAACGACTATATTTGATTACGTAACGTATATCCTTA
CTGGCAGGCAATATCCACAAAACTTGTCTATATCACCAAGTGATAAATGCTCCAAAATACAAAGGGAACTTTCAGCATTT
ATTTTTAGTGGCTTCTCCATAAAATGGCCGTCGAACAGCAATCATAAACTTTACATATGCGAAAATCCAGAAGAAGAGCC
AGCATTTCCTTACTTTCACCTTTTATTGAAATCGAATCCGAGTAGGTTCTTAGCAATGCTCAATGAAGTGTTTGAAGCGT
CCTTGTTTAACGATGACAATGACATGGTTGCATCAGTTGGAGAAGCAGAATTGGTAAGTAGGCAATATGTTATTGATCTA
CTATTGGATGCTATGAAAGATACGGGAAATTCAGACAACATCAGGGTACTTGTTGCAATTTTCATTGCAACTAGTATATC
AAAATATCCTCAATTTATTAAAGTGTCTAACCAAGCCCTCGACTGCGTTGTTAATACCATATGCTCCTCTAGGGTTCAAG
GTATATATGAAATTTCTCAAATAGCTCTGGAGTCGCTTTTACCCTATTATCATTCAAGAACAACAGAAAATTTTATACTG
GAACTAAAAGAAAAAAATTTCAATAAAGTTCTTTTCCATATCTATAAAAGTGAAAATAAGTACGCCAGTGCGCTTTCACT
TATTTTAGAAACTAAGGACATCGAAAAAGAATATAACACGGACATTGTATCCATAACCGACTACATACTCAAAAAATGCC
CACCTGGAAGTTTAGAATGTGGCAAAGTTACTGAAGTTATCGAGACGAACTTTGATCTTCTTCTCTCAAGGATCGGTATC
GAAAAATGCGTCACAATTTTTTCTGACTTTGACTATAATCTTCATCAAGAAATCCTGGAAGTAAAGAATGAGGAGACTCA
GCAAAAGTATTTGGATAAGCTTTTTTCTACGCCAAATATCAACAATAAGGTCGATAAGCGTTTAAGAAATTTACACATCG
AATTGAACTGTAAATACAAGAGCAAAAGGGAAATGATTCTTTGGCTTAATGGTACAGTTCTCAGCAACGCTGAGAGCTTA
CAAATTCTGGACTTATTGAATCAAGACTCTAATTTTGAAGCTGCAGCTATAATTCACGAACGCTTGGAAAGTTTTAACCT
AGCAGTCAGGGATTTATTAAGTTTTATTGAACAATGTCTAAATGAAGGGAAAACAAATATATCTACTTTATTGGAATCTT
TGAGGAGGGCCTTTGATGATTGTAATTCTGCTGGTACCGAGAAAAAATCGTGTTGGATATTATTGATTACATTCCTGATC
ACTCTATATGGGAAATATCCTTCACACGATGAAAGGAAAGATTTATGTAATAAACTACTTCAAGAAGCATTTTTGGGATT
GGTTAGGTCCAAGAGTTCCTCTCAGAAGGATTCAGGTGGGGAATTCTGGGAAATAATGTCTTCTGTTCTTGAGCACCAAG
ACGTTATTTTAATGAAAGTTCAGGATTTAAAGCAACTGCTACTGAATGTTTTTAATACTTATAAATTGGAAAGATCTCTT
TCTGAGTTGATTCAAAAGATTATAGAGGATTCTTCGCAAGATCTTGTTCAACAGTATAGAAAATTTCTGAGTGAAGGGTG
GTCTATACACACCGACGACTGCGAAATCTGCGGGAAAAAAATATGGGGAGCTGGTCTGGACCCATTACTTTTTCTAGCTT
GGGAAAATGTACAGCGCCACCAAGATATGATTAGTGTAGATCTCAAAACTCCCCTTGTCATATTCAAATGTCACCATGGC
TTTCACCAGACTTGCCTCGAAAACTTGGCCCAGAAACCCGATGAATATTCTTGTTTAATTTGCCAGACGGAATCTAACCC
AAAAATAGTATAACATTTCTAAATATTTAATACAACTTTGGTTACATAAAAGTAAAATTTATACACCTCATTTCATTATG
TAGATTCATATATAGAATACCAATTATGATTGACCCAATAGCCATCAAAATCAGTAGTTATTAATACTTGTCTTTCTAGG
AGCCATTTGCATATTTCTGATATTTCATGAAGCGAAAGTACTTCACGACACCTAGATTGCAATCTACTCAATGTTATCCC
TGGATGAAATATTATTTCGTTAACGACCATAGTAACTACCTGCTTCCATATGTTTGGCCTAATGGAACCAGATCCATTCA
CCCATAAACGAGAAAATGGTTTGCCCAGTGGAACTTTGACAGCAGACTTCCTTGCTGTATTCAATTTTGTCTGAGAATTG
GCATATATAATCAGAGGGGGAGTTAATGTTCGTATTTCAAATCTCCTTGAAGTATACGTTAAAGGTCGAACATTTCTCAC
CATTGGAATTACATCCATATTCAATAGCTCTCCCGAAATCAAATCAATTAAAACCCAAGAGGATATATCGGACGGCTCTT
GATTGATAACAATAGCGTTTCCGGCCTCCAATAATTCATTAACCTTACATCTATACTGAAAAGCTACACCAAAATCTTTA
TAATTTCCTCTATTTTCCAAAATGTCTGGTAAAGTATCAGTACATTCAAGTTTTGAGCCATGGAGATAAATTTGCTTTTC
CTTAGCCATATCCATGATGACGTTATCTATTGATTCGTTTCCAACGTTCTTCAACGCCTCTATTTCATTTCTAGTGGTCG
AAGGACTTTCTATTAATATGGACCGGATCACTGTGCGAATATAATCGTCGCTTTGACTCTTCGATAAGTCCTTAGTAGAA
GCGGAAATCTTTCTAGTGTAAGTTTTTTTTAAAGAAGAGATCTCTCTTTGAATCATAGAAGACATGGCCAGATCGTTGCC
AGAATGTGTAAGTGTGTCATCACGTACCAGAGTAAATTTTTTTCTATTCTCTTCGTAGTTCTTATAAAGAAAGAGCGGCC
TTTTTATTTCCTTTTCATCAAAAGAGGTCCAAATATCAAGCAATTTGATAAGATCTAGTTCTTCAACATCCCTCAGTGAA
ATCTTTTCACTTTTAATGGCTAGAACGAGCATTTTTTTCCACTTATCGACATATGCCCTCCAACCACTATGACCCATTCT
TACTCGCCGTGCCGTCCATTTCTTTTTTAGGTTATCTAAAGAATTATTAGGAAATAATTTTGTTATTTTGTCCCACATTA
TTTCATTTTTAATACTTTTAGTAACTACAACAGCTCTGATTAAAGCCTGAACACCATCTTTAGTGCCTGCATGATAGACA
GTTTTGTCTTCTTTAGTATTTTCCACGACCACCGTTGTCCTACCAGCAGACACTTTTTTGTCTCTCCTTTTGATCTTTCC
ATCTGATACGTTGACCGACGTACTCTTCTTAGAGATAGCGTCATCTGAAGCTTTGATCTTAGCATTCTTTTGGCGGTTCT
GAAACTTACGAATTCTTTCAACTGATTTCTTTCCTCTGTGAAACCTATTTTTTTCCGTTTGGTCAAAGAAGTATATTTCC
GTATCATGTATAACATCAGTAAAGGTTGCTTTTTTACTATCTTTTTCTTTCAGGATGTACCTTTGGATAGCGTCCTCTCC
AACAGTGGGCAAAAAAATAATTTTTCTTCCTGATACAGGCTCTGTTCTGGCTCCTAATTTTTCGCTTTCTACCATCAAAT
CAACATCACCACGGACAGTCTTTTTATCTAATGTCGTTGTGGAGCCCATATATTTAGAAACGCTTTCGTAAAATTGTTCT
CTCAGGTATGCTACCCCACCAATCGTATTCATAACTTTCAAAATGGCTCTCTGTCTCTGTAGTGAACGCAAAGAGCGGGC
AGAAAAGCCGCCGAAGTTAACCACCTTGCCTTTGACAACAGTGCCTCCGTTTGAACTTGGACTATCTTCAGCAGATTTCG
GCTCCTGTGCAGTGCTGACATGCTGCTCTAGCTTAATCCTTTTGGGATTCGAAATGTTTCCTGCAACAGAAGCATTAGTA
CTGTTTTTAACCTGCCTCTTCCGTTTGTTTTTATTCGGAGTTTTTTTTGAGTTTGGGGGAATTTTTAATTCACCGTGCCA
GAAGAATATATCCTGTCCATCGCTGTCCGTTGTAAATCTAACAGTGTTGTTGAGTGCGACGAAATTATCCTCGTTGAGAG
TTTTCAAATCGGTACGAGATTTGCCTAGCTCATCAAACCCTTTTGGAACGGATATTTCGTCTTCCGCATTTGTTAACTTT
TGAAAGTTCTGAGCTGTGAACAGCCTAAAAAACTTCTTCTTTCCCTCAAAATCGTATATGCGAAAAAGCCTATACCCCCC
TGTATTTTCTTTTTGCTTATCCACACTTTCTAAATAATATTCGCTTGATTTGGTAAAAGCTCGCTGAAATTCTTTTCCGG
TAATTCGATTTACAACATCCATAGTTGAAATTCCTTTAAGGCCAGACTTATCTGCAATGTCATAAGTCTGATTTTGAAGT
GGATAAAATCGATTAAGAAGAACTTCATTCTTTACAGCATCCTCTTTCTCTTCCATAACAAGGCCTTGATTTTGTAATAA
ATCAGTCGCATTGAAATTATCTAAACCTTCGACTAAGTCTTCATCTTCGAAAGCTGCCTTGCTATCTGATACAGAATCTT
CATCCGCGCTATTGCTATCATACTCAAATGAAGGCGAGCCTTTAGAGTCTGGAATATCTTTCACGTATTTTACACATCTG
ATTTTAATGGCAGGATTCTTGGGTGATACTACAAGCACTTTCTTTAAGTACTCCTTTTCATCTAACCATGCAATAGCTGC
AATAAAAGCTTTAGAAAGTCTTTTCTCTTTGTCAAATTTCAATTCACGCTTTAAATCAATTATCTGGCGAATACCATTTT
TTGATCGTTTTACCACCTCAACTATTGTTGCTAAATGATCCCTAATATTAATATAGGGATTACTATCCACCCCGTCATGG
CTGAATTTTTTTAGCTTCAATTGCTTCACGACGTGTCCCTTATAAATCAGTTGTGAACTTGTTAACAGGTGGTTTATTTT
CTTGATACGTCCAGTCACACTTCTAGGATCTTGCCCAGTTACCTGCGCCAAATCCATAGTATTGATCCCTTTTTCTCCTG
ATTTGGCAACTTCGAGAAGTAGTTCAAATGCAGAATTTCCAATAGTTGACTCCTTTTTTGTGTATCCCGTTAATAATGTC
CATAGGCTGTCCTCAGTAATCCCAACCGAGTATGAATGATTAGCGTCGCCTATAATATCAGTCACATTTTTAGTTGTTAT
AGCACCATCACAATACACCTCAATGTCCTTTTTCAATATCACGCATGAAAGCACGAACTGTTTAACTTTTTTATCAGACA
AATCAAAATATTTACCAGATATATCCCACAGCTGATTCAAAGTGATTTCTTCAATGTGTCGTTAGTAAATAATCTTTCAC
AATATAGTACGTTTATCACCTAAACGGAGCCGAAAAGGAGAATGAGACATGAACATACTTCCCTTATTTGAAGCAATTTT
ATCAGACACTATTTGTACGAGTTCGTCAGGATAAATCGTCAGTACCATTTTTCTTGTGGCTAGTTGGCTTCAACCAAACG
TCCTCTTCTCTCTTATGGCAAGAAGAAAGTTATATGTGTGACTGGTTGTTTATTTCACTTTCGCGACTGAAAGCGCCGCC
CTTTATGATGCAAAAAACCAAGCGGTATTTGAAAATGCAGATTTGCAGAAATAAAAGAAATAAAAATAAAAATCTTATAA
TTTTACCAGCTTCAATAACTCGATTTGCATAAGTGTGCCTTAGTATGCTTATTATATTGACTTTGACATTGAACTTCAAA
ACCTTTTATGTAATGATTTAAGTCTTGTCACATGACATAATAATAAATAATTTTAAAAATATAAAATATTTTTAATAGTT
TTTAAATATTTTACAGTTTATTTTTTAAATTTATTTATATGTTTTTGTTTTCCGAAGCAGTCAAAGTATTTTAATTTTCG
GAGCTTTCATTTCAAGCGCCTTTTTTTTACACATAATACGATCAAGATAAATTATTATAGTGGTACAGAACTCTTAAGCA
CTAGGCGGTGGACCTTATTAGCTCAATCTTGAGTCAGTCCATGTATCGTTTTATAATACTTTTTTAAGCACTTTCTTTAA
TAAATATTCCATTGAAGTACTGTTACTGAAATGAGATGAACTGTTCAGAATGTAGAAATGGCGCCAGAAATCAATCATTG
TTTAGCAAAAACACCTTTCGTCTGCTGCCTCGGGTGTTTTTTCAAATTATTTCAGCAGGTAAATTAAGATAGTTATTCGA
GTGATTGCCAAATATCATGTTCTACTTCGAAGACTTATAGCTAATTAATTTTTTCATAATGAAGGTGTCGTTAATTGTTC
TGATTAGTAACATGAAACTCAAAAATCATCAAAAAAAGAAAAGCTAAATGTATACTTTTTTGTCTACATTAGTTACCTTT
TATTACATGAGAAAGTTATTTTTCTTCTTTTTTTTTTTTTTTTTTTGAAACTTTTTCCTCTCGGAAAATAAAAGATATAT
TTACAAGTGAAAGCTTATTGTAATGTGTCATTTTAAACATCAAATAACAGACCTTTACATCAAATAAGCACCGCAAGATA
TCCTAAAATCGACATCCAATGCATCGTAAATCATTGAGGAGGGCTAGCGCTACTGTGCCTTCCGCTCCCTATCGAAAGCA
GATTATTAGCAATGCACACAATAAACCAAGCCTTTTCTCTAAAATTAAAACTTTCTTTACCCAAAAAGATTCAGCCAGAG
TGAGTCCAAGGAATAATGTTGCTAATAAACAACCACGCAATGAGTCTTTTAACAGAAGAATCTCAAGTATGCCTGGAGGT
TATTTCCATTCTGAGATATCCCCAGATTCTACTGTAAACCGTTCCGTAGTTGTTTCTGCAGTGGGTGAAGCCAGAAACGA
CATTGAGAATAAAGAAGAGGAGTATGATGAAACACATGAAACTAACATCTCCAATGCAAAGCTTGCAAACTTTTTTAGTA
AAAAAGGTAATGAGCCTTTATCAGAAATTGAAATAGAGGGTGTGATGTCATTGTTACAAAAATCAAGCAAATCCATGATA
ACTTCGGAAGGAGAACAAAAATCAGCCGAAGGTAATAATATCGACCAGTCGCTTATCTTGAAGGAGTCAGGAAGTACACC
AATCAGCATATCTAATGCGCCGACCTTCAACCCAAAATATGATACTTCAAATGCGTCAATGAATACGACTTTGGGAAGCA
TTGGTTCAAGAAAATACAGTTTCAATTATTCTAGCCTGCCCTCACCATACAAAACAACCGTTTATAGATATAGTGCAGCG
AAAAAGATCCCCGATACATACACAGCCAACACATCTGCTCAAAGTATAGCATCTGCTAAATCGGTAAGAAGTGGTGTTTC
AAAGTCAGCTCCTAGTAAGAAAATAAGTAATACAGCTGCGGCATTGGTCTCACTATTAGATGAAAATGACAGTAAGAAGA
ATAATGCAGCTTCAGAACTTGCTAATCCATACTCCTCATATGTAAGCCAAATACGCAAACATAAGAGAGTTTCTCCAAAT
GCTGCACCAAGGCAAGAGATCAGTGAAGAAGAAACTACTGTTAAGCCATTATTTCAAAACGTTCCTGAACAAGGCGAAGA
ACCAATGAAACAACTGAACGCCACCAAAATTTCACCATCTGCGCCAAGCAAAGATTCTTTTACTAAATACAAACCTGCAA
GGTCCTCATCCTTACGCTCAAATGTCGTCGTAGCTGAAACCTCACCTGAAAAGAAGGATGGTGGAGATAAACCTCCATCC
TCTGCTTTTAACTTCTCGTTTAATACTTCAAGAAACGTTGAACCTACTGAGAATGCTTATAAGAGCGAGAACGCACCATC
TGCATCATCAAAGGAATTCAATTTTACCAACCTACAGGCGAAGCCGTTAGTTGGAAAGCCAAAAACCGAACTTACAAAGG
GCGATTCTACTCCCGTCCAACCAGATCTTTCGGTTACTCCTCAAAAAAGTTCATCGAAAGGCTTTGTTTTTAATAGTGTT
CAAAAGAAATCACGGTCCAATCTTTCACAAGAAAACGATAATGAAGGTAAACATATCAGCGCCTCAATTGATAACGACTT
TTCAGAGGAAAAGGCGGAAGAGTTTGATTTCAATGTTCCCGTGGTGTCTAAGCAGCTAGGAAATGGCTTGGTTGATGAAA
ATAAAGTTGAGGCTTTCAAGTCCCTATATACCTTTTGATAATGAAAATTTTAGCCGTGACATAATTACCGTATAGCCCAA
CTCAATACGTAAGTTTGTGTAAAATACCATTCCAAGATGATATTATTTAGTCATTTTTTTTCCACTTTCTCAAAAAGAAG
GAATACCTTTAGCGGCTCTTATAAACTATAAATTTCTAGAAGATACATAAAAGGTTTTTAGTCTGATCATAAAATTTTTT
GCTTAACAAAAAATTTGCCCAGGTGTTTCATTTGCCAGCCACAAGTAACAGCGAGAACAATTAATTGAATGACAATCCAC
CACATAGCACGAGAATTAACAGCTTCAGAGGCGTCTCTAAAGGTAGCTTCACGATCTCTCATCAATTTTTGCTCTCTTCT
AATTTCGCCGATCTTGGAGTTTAGGACGTTAACCTTGGCATGTAGAATGTCAATAGTGGCTTTACCCTTAGAATCTAACT
TTTCATCAGAGCCCACTTGGAATTCAACGTCAATCTTCGTTTTAGCCTTAATCAACCAGCCACCAGCTTCGGGCTGAATA
CAGATTTTATGTTCACCCGAATCAGACGCAAGGAAAGTTAAATCACCACTTGCTGAACCTTTCTGATGAACAACCAGGTG
GTTATCATCAAAAGTTTCCTCAATATCAATCAAGACACCAAAATCTTGCGCACCAGCGTCTCTGTAATTTTGTAATTGGT
CATCGTAAATTTGTGCCTTGTAAGTTGCTTGGAACAAAGTACCTTTAGACAATTCCTTGTGGAAGCACTTACGTTCAGCA
CCAGAAGTATAATAATAGAACGCAGTAACTTGAGCTGGTAAAACTAGACAGCAGGCAAAAACCTGTAAAAGAGAGGTTAA
AAGCATGATTAGTAGAGAGATTGGTTACCTTTAAATACTTTTCCAAACTACAGAGGGAAGATAGAGTAAGTTTTGTATGT
ACACATTTCTGCTGATGTGTTTTTTTTTTTCAACTTATTACGCGATTCGTTTTTTTTTTACGGTAACAGAATACAGAATA
AATTCACGTACAAAAATAGAGAATATATAAAATAATAGGTTGACGATTATATTGGATCTTCCCCTGGGGTTCAAGAGTCG
AGACCGAGTCCTTTTAGTTTGTGTATATCAGCTGGTTCTTTTCGTTATGAACATCCTTTTACAGGATCCATTCGCTGTTC
TTAAGGAACATCCTGAGAAGCTCACACATACGATTGAGAACCCTTTACGCACTGAATGTCTCCAGTTCAGTCCTTGCGGT
GATTACCTGGCTCTTGGGTGTGCCAATGGAGCACTTGTTATTTACGATATGGATACGTTCAGGCCTATTTGTGTCCCAGG
AAATATGTTGGGAGCACATGTTCGACCCATTACATCTATCGCATGGTCTCCAGATGGTAGATTGTTGCTTACAAGCTCTA
GAGACTGGTCAATAAAACTGTGGGATCTTTCAAAGCCAAGTAAGCCTTTGAAAGAAATACGATTCGATTCTCCAATTTGG
GGTTGCCAATGGCTGGATGCTAAAAGGCGGCTTTGTGTAGCTACGATATTTGAGGAAAGTGACGCATATGTTATTGACTT
CAGCAATGATCCGGTCGCAAGCCTTCTCAGTAAATCAGACGAAAAACAATTGAGTTCGACACCTGATCATGGATATGTTC
TTGTTTGTACAGTACATACCAAACATCCAAATATTATTATTGTTGGAACTTCAAAAGGTTGGCTAGACTTCTATAAATTC
CATTCTCTATATCAAACAGAATGTATTCATTCCCTTAAAATCACGAGTTCTAATATCAAACATTTAATTGTCTCGCAAAA
TGGTGAAAGATTAGCTATTAACTGCTCCGATAGAACAATAAGACAATACGAAATAAGTATTGATGATGAAAACTCTGCGG
TTGAGTTGACCTTAGAGCATAAGTACCAGGATGTGATTAATAAATTACAGTGGAACTGTATCCTCTTTAGTAATAATACT
GCCGAATACTTAGTCGCTTCTACACATGGTTCTTCTGCACATGAACTATACATCTGGGAAACGACTAGTGGAACGTTGGT
GAGAGTCCTGGAAGGGGCTGAAGAGGAGTTGATAGATATAAATTGGGACTTCTATAGTATGAGTATAGTGAGTAATGGTT
TTGAATCTGGGAACGTGTATGTGTGGTCTGTTGTTATTCCGCCAAAGTGGAGTGCTTTGGCGCCAGATTTTGAAGAAGTA
GAAGAGAATGTCGACTATTTGGAGAAGGAAGATGAATTTGATGAGGTCGATGAGGCAGAACAGCAGCAAGGACTAGAACA
AGAGGAAGAAATAGCTATCGATCTTCGGACGAGAGAGCAATATGATGTTAGAGGTAATAACTTGCTTGTAGAACGGTTCA
CAATCCCTACAGATTATACGAGGATAATTAAGATGCAGTCATCATAGGTTTCTCTTCAAAAGGAGAAAGTTTAAATAGGC
AACTGACACTGAAGAGGTATAGTCATGCCTACCGCGATTTCTTTGACACAGAATTGAAAAATTTTGCATTTTTTGGTAAT
TTCCTAATAATACGAAGTGCAATAATCTCACTTTGATAGGAGCACGTCATGATGGTAATTTCATACTACTGAACGTAAAT
GTTGAAGGTGAATTTGTAAAGCTTTGTTATTTGAAGCTGTACACCTAAAGGGCGGTAAATTGTTGGGTGTTAGTACCATG
CCATTAATTAGAATTTGTTAGCATTTTTATTCATTTGTGCATTATGGGTTCAAATTCATATGACTGAACGTGTAGTTTCA
TATCCAGTCATCAAGAGATGCTGAACCGCCCTTCAAAAACTTGACGAAATAGAAGTTTTTTTTTTACATTTCTCATATGT
TACATAGATTAAATAGTACTTGATTATTTGATACATTAAGCTAACAAAGCCTTGGATAACTCATCGGCAAGATAGTCGGC
TTCAGCCCTGTAATTCAAGCTGTGTAGGTTAGCAACGGTATATCTAATTCTGCTTTGATCATTGTATGTATCCTCACGCG
CTCTAATCCTAAAGTCATATTCGTTCATTTGGATACTTTGAGTAATTTTTGTGAATTCGTTGGGGTCTTCTTCCTTCAAA
GACATTAATGTATTAGCATCAACACCCAATAATTGTTTAGCTTGGTCGTCAAATAAAGTGAGCCATAGTTGATTGGTTTC
GTCAATAATTGATATTGTCAAGATGTATCTCCAATTTGGCCTTGCATTATTGGTGTCGCACTTCTCACATCTCCAAGTAC
CATCAGGCTGTTCCAGAACTTTCTTATTACAATTCTCATTAGAACAGGCAGGATATGCAAAATTATCAACTTTTAAGAAA
CTTATAGCAGCTTTAACACTAAAAAAGTCACCTTTCTCGCTTCTTCCTAGATTTTCAGCTTGAGCTCTAGCAATAGTAAT
ACGCTGAGCAATGAATTTTGTTAAGCTAGCAGCCGATTGACCACCCATACCGGGTTCTTGCTTTAAAGTGATGAAGTTTG
CGTTGCGGCCCTTGGAATCATACCAACCCTTTAAGGCATATGCCTCAGGAATTTCTGGATTCGGAATCAGGGTACTAGAA
AATCCCATAGACAAAGATTTGCCACCAAAATCCGTCACACGAACACCTTTAATGGCAGCAACAGAACCTTCAGGAAGGTT
GAAATCAAGGGCTTGCTGATTCCATAGGCCAACAGAGATAGAAAACCCAGAGTCGTCAACAATTGTGATGTCACGACGAT
CGAATTTCTTCCCAGCCCTTGAAGTTAGCTCAAAATGTGGGTTTATAGTTTGGATAATACCGAGGACGTCTACGTTGGAA
TTTACTTCCTGGTTCTGAATAGCATCTAGTTTGATGAAATTGAAATGGGTTTTCGGAACATTACTTTCATCGAAACATTC
TTCTATAACAGTGTCTCTATCCAAATTCAGTTCATAAGGGTGTGTTAGATTAGTAAATTGGGGCTTAGCTGGTTGGAGTT
TTGCCTTTGATACATAGTATACTTTGCCTTCTTGTAAAATTTCGTTAAATTTTGTAGCAAAATCATTAAACGCCGTGGCT
CGGATTTCTCCAGAGGTATCCAAGAAGTTGACATTGAATAGTTTACCATCACCTCTTTGATTGTGCCACGTTTTAATTTC
TCCCTTGTAGGAAACTCTTGCTTTGATAGTCCAAACGTTTTGGTATGGAGACAGTTGTTCGATGGCAAAAATTGGTCTGG
TTTTTTGCGAATTAGGGTTTTCATTGGCGAATTTTCTCTCATTTGCATTCAAGTTTGAGTTTGAATGCAGCATATCAGGG
ACACCAGCATTGCTGGCGTTTGTTTGATTGGCAACATTACCACTGTCAGTTATATCTTCGTCTTTTAAGGTTTCATTTGG
ATGCTCTGAGAAATAGTTATCCAAAAAAGTACTAGTTTGGTTGACCATATCAGCACGCGACTGGACCAACTCAAAGTCAT
CTACTAAAAGAACGTATTTCTTTCTTTCCCTGACAATAGCAGGTTCTGCAATTATCACGCGAATGATATCACCCCTTTGT
AGTTCCATTGACTGGAACTTGGATGCAGCTTGGTTTCTCAACAGAGCCTTCATATGGTAAATACCATCGGAAATCATGAT
CAAATTCTTTCTGTTGCTGTTAGCCCCATCAGATTTCCTGGTGTTATAAACTTGATAAACGCCACCGGTGGGATTATCGT
ACCTTTGCTTATTGGTGAAGATGCTATGAAAATCGCCCCTCGAAAGTTGAACACTGCTCATCTCTTGTAAGTATAATCTG
GTCTTCTTGCTGGTTTCGCCTTTACCGTAATAAGAAGAGTGAATAGTTTTTGTTTTACGTGTAGAACTTAAAGTGATAAC
ATTTGTTCAAGTAAACCTTTATGTTAGTTCACGCGTCTTTTGTCGCCTCGTCTAATTTTTACGCGTGACATTTTTCCAAG
CAGAGATATTTTATTGAGCAGCGAAGAAGAGTTAGAGAATAAGAAAGTGATGCGATAAGAAATCCACCCAATTAGCATAG
ATCCTTTCGTATATGGCTGAAGAAGGTGGTACGCGCATAGCTATTAACATATATCAAAAAGAACGGCAAAAGGCGAGGAG
GTTTTTATGCCACCGCTAGTATTTGACATAGATCACATCAAACTTCTAAGGAAATGGGGTATTTGTGGTGTGTTATCTGG
AACTTTGCCTACTGCAGCACAGCAAAATGTATTTTTGTCGGTACCTTTGAGGCTTATGTTAGAAGATGTGCTGTGGCTGC
ATTTGAACAATCTTGCCGATGTGAAATTAATAAGACAAGAGGGAGATGAGATTATGGAGGGAATAACATTAGAGCGGGGC
GCCAAACTATCTAAAATTGTCAACGATCGTTTGAACAAGTCATTTGAATATCAGAGAAAGTTCAAAAAGGATGAACACAT
TGCAAAATTAAAGAAAATCGGTAGAATCAATGATAAAACCACAGCTGAAGAATTGCAACGGCTTGATAAATCTAGCAATA
ATGACCAGCTAATTGAATCTTCTTTGTTCATTGACATTGCTAATACCTCTATGATTTTAAGAGACATACGGAGTGATTCA
GACAGCTTATCCCGCGATGATATCAGTGATTTGTTATTTAAGCAGTACAGACAGGCAGGAAAAATGCAGACCTATTTCTT
ATACAAGGCATTGAGAGATCAAGGGTACGTTTTGTCCCCAGGTGGACGTTTTGGTGGGAAGTTTATAGCATACCCTGGTG
ATCCTCTTCGTTTCCATTCACATCTGACGATACAAGATGCGATTGATTATCATAATGAGCCGATTGACCTAATATCCATG
ATAAGTGGTGCAAGACTAGGAACGACTGTGAAAAAACTTTGGGTCATAGGCGGTGTTGCGGAAGAGACAAAGGAAACTCA
TTTCTTCTCAATAGAATGGGCTGGATTTGGTTAAGCTGGGAATCAGTCATGTATAATTATTTTCTCAGAATTTATGTATT
TATAAGGTTTTTCAGAAGCATACATATGTGTAATACAATTTTTAAATTTGCATTGATATTTTGATGCATTCAGCGGGAAA
GTAGTTGTTTATCACTAGACATATAATTATGTTTATTTATATTTAGTGGGAGCAAAACAGTTTATTGAATGTTTACCAGA
ACCGAAAAAAAAGCTCTTCTAAACTGTTGACATCCAGTTCATTTACTTCCACGTGTAGATGTGAAGGAACAAATATTTTA
GCATCGTTCATACAAGTAATTATGCTATATTATCGATCCTCGGATTTCAGCTTCCGTTATATCGGATGATTGTTACTCGA
CCTTTATGTCGTCTTTTTACATCATATATGATAATATGCTAGCAGTTTTAATACAAATTGATCGAAGATAGTTGGTTCTG
AGAAATGGGTGAATGTTGAGATAATTGTTGGGATTCCATTGTTGATAAAGGCTATAATATTAGGTATACAGAATATACTA
GAAGTTCTCCTCGAGGATATAGGAATCCTCAAAATGGAATCTATATTTCTACATACTAATATTACGATTATTCCTCATTC
CGTTTTATATGTTTATATTCATTGATCCTATTACATTATCAATCCTTGCGTTTCAGCTTCCACTAATTTAGATGACTATT
TCTCATCATTTGCGTCATCTTCTAACACCGTATATGATAATATACTAGTAATGTAAATACTAGTTAGTAGATGATAGTTG
ATTTCTATTCCAACATACCACCCATAATGTAATAGATCTAATGAATCCATTTGTTAGTTAATAGTTTAAATGTTTTTATC
GGAAGAGGTTTTGTCATCACATCAGCAATGTTCTTCTTGGTCTCGATGTAGTATACGTATAAATTATTACCTGATACTTC
ATCTCTAAGTCTCATTGCCTTTGTGCCAAAAAATCTGTTTCTAAATTTCTCTTCATTTGTAGACTTAATTATACTGATCG
TTGATCTACTATCAGTAAGTAAGCCTTTAATAATTGGTTTCTTGTTAAGTTCTTGTATCAGGTAACTTAGATTATTTAAT
AATGGGACAGATTCACTTATCGCGTGTATTTCTGCTTCCGTAGTTGAAGTACATGTTAATGAAGCCTTGGTGGACTTTCC
TCCAATTACCTTTCCATTAAGTAAATATATGTTGCCAATTTGTGATTTATAATACGGTTGGTTGCCATACGAAGCATCAC
TTATTGCGACTAGTTTATTATCTGGCTCGGTAGGTTTGTTTTTGTGCCATATCAGTTGTTTATCTCTAGTGTCCCACATG
AATTGTATCAACTCATATGTCATGTCTAAAACTTGCCTAGAGGGGAATAGTATATGTTGAGCAAGTGTGTTGATGTAGTA
TAGTAAGTCAAATCTAAATTTATATCCAACATATGAAGCTAGACCAATCAACTTTTGCATTTCATGTACCTTCTCTTTGT
ATTCATCTTCATCTATTTCTAGTTCATCCTGGTCTATATAAAGACCTGGTTGACCTGGAGCTCTAAGTTTCTTTCCTTTT
GGGTTCAAAGGTACGTTTAGTTTGGGTAATTTTTCTGTCAAGGATTTTTCCATACCTAATTTCATGTATTTACCTCTTTG
ATATTTGATTTCTAAGCCAAGTATGTCGTACTGAATTTCGTTATCACTTTCACCCAGATTTATTATCTTTGTATCGTATT
GTTTCTTGAGTGTTGTTATGATTTTCTTATTTGCATTTAAGTCTTTGCTGAACAATATCATATCATCAACGAATAAGCAA
ATTGTTACTTGACTATTCTTAAATACGCATGACCATCCACGAACTTCTTCCATACCACACTGTTTTATCAGGTATGATTT
GATAGTTTCGTACCAGTTCGCTCCACTTTGTTTCAATCCATAAAGTGATTTCTTCAAACGTATCAACTTATCATTCATTC
CTAAATGTGGTGGAGGTCTTATGTATAATTCTTCTTTGATGTCTGCATACAAATATGCCGAAGATATGTCTAATTGTGTA
ATATAGTAGTTATTGTCTAATGCAAGTGACAGGGATGTCATCAACGCATAATGATGTACAGTGTTGGATTGCATACCTGT
ATCGTACGTATCAGGATGCTGAATGTCACCTCTTGCAACAAATCTAGCTTTATGAGTTCCGTCACGTTTCTTGTTGAAGA
TAAACATTGAGTTTATTACTCTTTTAGGGTCTATTTCTTTTCTGTCATAATATTTGTCAGTGTCCCAAGTATTCATTTTC
AATAGTTGGTTGACTTCTTTGTGGTATGCCTCGATATATTTTTCTTTTTCTTTAATATCTTTATTATAGGTGATTGCCTC
ATCGTATCGTAAGGTTGTCCGTATTGGTTTGATTGATTTTACTGCTTTTACAGCTGCAATCAGGTGAATTCGTTTCTTCG
ATCTCGGAGGTTCTAAACTACGCATATTCTTAGTATTCCATGTGTCTCGTGATACCTTAATTTCAGTTTCATTATCTTCT
AATGATCTTTTCTTACTGTTGATAGTAGTATAGGCATTAGAGTCACCAATACCACCCAAACTGGAATTAGTTTGATGAGA
ATTTATCGGTGGGAGTTCTTTAAATGGGTCAGGGAATTCGGTAGGAGATTCTGGAGGTAGATCAGGGAGTGGGAGATCAG
CGATGATAGATTCCTCGGTATTCTGTTCAGAAACAGTAGTTGGCGTTTTGATAGGAACAATATTGTGCGATGAATTATTT
TCCGGTGGAGAAGCATCGATTGAAGGTGAACGGTGTATAATCCTTTTCTCAGTCTCTTGGTCACTTATCTGCGGAACAGT
TTTGTTGTTGGTACCACCCGTACTGGATATTGGTACGTTTGTATGATTAGTCTCATTTTCACTGTACGAGTCTGAGTGTC
TGAAATCTTTAGATTTACTGGCGTGCGACGACTCATGTGTGTTAGATTGGGACATGGGAGCAAGTAAAGGAACATTTAAT
TTATGCATACCACCCGAACCGGTACTCTCGATATTGGAAATTTGGGGGGTGCTAGATCTCTTCTTTGATGGAAGAATATT
AGATTCAGATATGTTGGGGTCAACTTCTCTGGGTGCGCGAATATTGGTTTTAGAAACACGTTTCGAATCTTCAGTATGAG
TTGACGGAGGTGTGGAATCGGTTGGACTCACAGCTTTTGAAAGGACATTTCTCGGTTGCTCAGGATGTAGTTCAATGTCG
GATTGGAAGTCATGGTCAGATTCTATGTTAAGATCATTGGATTCTTGGATCTCATTTGACGCAATGAACGAATGATATGA
AGCAGTTAAACGGTTTAAGTCTTCATCGAAAGTGAGTGCGTCGTAATTGAATTGATCTAATCTGGATTCCTTGCCCTGAA
GAATAACATAGTTAGTTGTATCTACTGTCTTCTTTAAGGATGGAAGATAGATGATATATCCATAAGAGTTTCGAGACGGA
TGTAGAGCGTAGCCTGGGATGCCACGAGGATGTATTTTGGAGTTAGGGTTGTGATCATTGACGATAACAGGTTGACCGAA
AGGTAACAAAGTACTGATATCAAGTCCTGCCAAGCCAGCATGTTGTCTTGCAGATTTTTTGCTTTTAGGTGAAGCTAGTG
AATTTCTCACAATAGTAGAAAATTCGATTGCAGAGAACCATAAATGGTTCGGTAAACCACTACATTGCAGTTGAGTACGG
CAGTCATCTAATAAGGTACGGTTTAGCCGTTCAGCGACTCCATGTGCTCGGGAATCCGCTGTGGTTGTATAGCATGGAGT
TATACCATTTTTTTCAAGGAATTTATGGAGAGTTCTGTTAGTATACTCAGAACCACGGTCCATTTGTATAACCAAGACAC
TGGCCTGAAACTGGTTTTTAATAAAAGCTAGTATCGTAGTAAAAACATCGAGGATAGAGTCCTCGCGACGGTCGTGTAAT
GGATAAACCCAACGCAATTTTGTTGTCTCATCAGTAAATGAGATGAAATAGGATGGTGCACTTTTTGGTAGGTTGTGAAC
TGGACCAAATATGTCAGTATGTAGGTATTGAAAGGGTTCGTATGAATTTTGGTATTTTAGTCGTGAACCTTTGATATGTC
TGTGTTTGGTGCTTTTGCCGATTAAACAATCAGGACATTGATAGTCAATAGCACTAGACCAGTCGACATCTGATTCGTTA
AAATACGTGATGGTGTTATTTTTAAGTGAGTATCGAATTTGTCTGTGCATTGGCATGCGCAAGCATTCGATGAATGAAAG
GATAAGGATATTTGCGTGTACTTTCACTTGTATGGACATTATTGATGGTGGGTACGGAGATATTTGATGGAAGCAAGTAC
TTTTTAGATACCCAGTAAAAGTCTCCATATTTTACGATAGGTGCAAGTACAGTGCCGTCAGACCGTTCTAAGACGTTTTT
GGTAAAGCATGCTGTGATATCTACTGCAGCCAATTCATTCAAACTGAGTAAGTCATAGGCTATGTTAGGAGTGTGCAATA
CCTTTATTGATGTTTTGGTGTTGTCCTGGAAGTGAAATTGTAGGTCACCAATAGCGTTAATTGGTATATTTCTTTTTTGA
GCATCAACTACGTTTATGTCAGGATTAGATGATGCTGAGTGTATGTGATGAGCAGATCTTATAAGGGTTCGTGATGCTCC
TGAATCGAGAAGGAGGTGTCCAGGGAGTTCATCATCAGAATGATTAGTATGATTTACTGTAGATTCAGTAAGTTTCTGGC
CTAAGATGAAGGTCGTGCTTATTGTTCAATTGAATCGGTTCAGTAGTTGATTTACTGATGGAATCGTTGTCCGTGCTGGG
AGAGTTATTAGATGTGGATACATTGTGAGCCCTGGCTGTTTTCGATTTCGAATTATTTGTTTTTTGAGGATTCCGAGCTA
TAACTTTGGGTTTGGTTGTATTCGTATAGCTGCGAGAATCATTCTTCTCATCACTCGGATTTCTCCTGTAATTAGGTTTA
CTGTTTCTCGATCCCTGTTGTTCTTCATAAATAGCATGGATATCTAAGAACAGTTCAGCGACTGTCATATTTAGATGTCG
ATGACGTGTGTAGCGTAAAAATTTATATTCGCCAGATAGACCTCTCATAATTAATTGGCATGCGACCTTGTTATTGATAT
GAATGCCATTATTGTTCAGTCTGTCGATAATGTTTGTGACTTTTGTTTCAAATGCATCTGCAGGTGTACTGCCATTATAT
TGCAAATTTGCCAGGGTCACAATGTCGTTTGCCTCTTGGGTATCAGATTGCATTTTTTCAATACTTTTGGAAAGAATTTT
CATGATATCCGTATAATCAACGGATAGGATGTCTTTGACCCAGGTAGGTAGGAATTGAGAGGGAGCAAATATTTGAAAAG
TGTTATACAAGAAGGTGAGTTCATCATCAGTGATCTGACGTACGGGTTTTCCGTTTACTGTCGGAATAATACCACCGAGA
TTCGAGTTTTGTAAAAATTTGATGTATGTTTTAACCCAATTTGGAAAGTCATTAGGTGAGGTTAACATTGGTGGTGGTCT
GACATATTTTTTAGTGGATGTCATATCAGAGTCCGCTGAGGATGAATCAGTAAATGTATTACCTGACTCAGGTGATGGAG
TGCTCAGAGGCGTTCCAACTGATGATGGATACTGCGGAAACTGTGATTGTGGCCCAGGTGGAAAGTACATAGGCGACATT
TGATAAGGTGTATACGGAATCATAGATGGGTGTCCGTAAAATGACCAACCAGATGGATTGGCTTGGTTTTGGGTCATCAT
GCACTGCTGTGGGTACGGCCCATTCTGTGGTGAATGTGACTGAGCAGTTTGAGGAGAGGCATGATGGGGGTTCTCTGGAA
CAGCTGATGAAGCAGGTGTTGTTGTCTGTTGAGAGTTAGCCTTAGTGGAAGCCTTCTCACATTCTTCTGTTTTGGAAGCT
GAAACGTCTAACGGATCTTGATTTGTGTGGACTTCCTTAGAAGTAACCGAAGCACAGGCGCTACCATGAGAAATGGGTGA
ATGTTGAGATAATTGTTGGGATTCCATTGTTGATAAAGGCTATAATATTAGGTATACAGAATATACTAGAAGTTCTCCTC
GAGGATATAGGAATCCTCAAAATGGAATCTATATTTCTACATACTAATATTACGATTATTCCTCATTCCGTTTTATATGT
TTATATTCATTGATCCTATTACATTATCAATCCTTGCGTTTCAGCTTCCACTAATTTAGATGACTATTTCTCATCATTTG
CGTCATCTTCTAACACCGTATATGATAATATACTAGTAATGTAAATACTAGTTAGTAGATGATAGTTGATTTCTATTCCA
ACAGGTTCTTATTTTCAACAATGTAATTGATGGCCTTAAATCTCTACTACATCATAAAGCTTCTAAGCACTTACCATTCC
TTCATAAGTCTAGTATTGTAATGAGTTGGGCACATGGCGCAGTTGGTAGCGCGCTTCCCTTGCAAGGAAGAGGTCATCGG
TTCGATTCCGGTTGCGTCCAAATTTTTTTGTTAATCCAACACAATTGAATTCGTGAATAGCTGACTGTCATCAGTAATGT
TCGTGGAAAGTACCTATCCATACTGTTGTATCACGACTAAGTAGTTGTCGACTACTACCTCCTCAACCCCAGTTATATCC
CTATGACACATTGGAGGATGCTGAATAATGACAGAATTTTATTCCTCCTTTTCATTATCATAATCTGAAGCAAAGTTAAA
AAATAGAAGAAGTAAGATAAACTTTGTAGATACGATATATAGTTGTTTGTTTTAGCTATCATATATGCTGAACTGTTACT
ACCTTATTTTTTCCGAAATGTTTCTAAAACAAATAAATATTCATGAATATGATGCAAGTTCGTTGGATGAGAAAAAGACC
AGGCTTTATTGTAAGGACAATATCATTTACGAATAATTTCATCCAATTGTTTCATCAACACATCCATTCTGTCAAAAACT
GGAGCATAGAGATGTTGAACCAAAGAATTGGGCTTCGAAGCCGGATCGGACATATTGGTATTAGACAATGCCCTTGATCC
GGAAAGTGAACTATTTATGCTTGCTGATGATACCGCCCTTTGTTCATCCATATAAAAATCTTCTTCAGATGATGAGTGTA
ACGATAAGGTTGATTGCTTTTCTTCTTCGGGGGTACTGTGATGTTTTTCTAGCTCCTCTTTAGGTTGTTCTGCGTCAGTT
TGATTTGGCATTCCTCCACTAGACCCCAAGCTGGCTTGAATTTGCCCTCTGTGTTTTCCACGTTTGTTGTCTCTCAATTT
TCGATTTTGCATGATATATGTGAATGTCCTTATTGCTCTAGATGATGGAATACTGCTGCTTTCTTCAACTATTGGAGTGG
ATGGTGATTCGTTTGTCCATTCTGACGACGACGGTGAAAACTCGCCAATTGTTGAAAGGGAATTTTGAGAGTCTGATTTT
GCCATACCATTCGCAAATGGCATACGAGGCGCTTCAAATACTTTTTTCAGATCGGTATCGTAATCACTGTCAACCGGTTC
AGACTTTTCTTGCCCCACATACCGATTTGCATTATAATCATCTTCTCTGTCTTTACTCGATGATGTCTTAGGCTCACTTT
CGTTTTTGTTGTCTTGTCTCCGAACTTTTTTCACATTTAGTGGTGTATTCAAAGATGTACTAAAGGAGACGTCGCTCACT
ACATCGCTCGTATCATCATCCTGGAATTTGGCAAAATTTAACTTCGCTTCAGTGTATTCGTCCCGGTGCGTTACTTTTGT
TTCCTTGTCGTTATCAACATCATCGTCGTACGACTGTCCATTGCCTTCACCGCCATCATCGTTACTATCTAACGAGGTAT
CTTCAATTGCATCATCTATAAACCTGTCTGCATAACCGACAACATCATTGAAACTAACAGATTTGTTCCCCTTACCATAT
CCATTCAGTGCAGGTGTCGGAATTATACTCTCTGCATCACTCTGATTCTTGTTACCAGAGCTGATGGAATCATCTTTCGA
ATCGGAGGAAGCAACCGATTGAGAAGACATGTTTTCATTTTTCCAGCAATTCAATCGAGCTAGTCTTTCTGGAAAGGTTT
CTAGAATTTCCGCTGGCGCAAACCCGATTTTACCATCAGTGATCCTCTTAACCAGCCACCAATAGGCATCCTGGTCATTC
AAAAGTATACAAGGTTCGTCTTGCCCTAATTGACAATGTGAAGAATCATGGCCATTGAACGCATATAAAGCATATAGTTT
ATCAGGGTCCAGTTCTCTTGGCGGCGATAAGGGTTGGTAATCGTCGTTTTCCTCCTCCAAATCGTCTTTCTCCCCTTGAA
ACCCTGAATCTTGAAATTTTCTGTCAAAGTCATCGTCATCAGAGTAGTTTTCCTCTTCATCCTCGTCCTCCGAGATGGCG
TATTTCAAGCCATCACTAAAATCGTCAACGTCAGGGTTCATTGTATTATTCACTGAAAAATGCACCTCATCCTTATCGGC
GCTATCCACGGAATCAGTTTCGATCTCTTGTAGCCTTCTTTCCAAATTGTCCTCAAATTCAGAATCCGAATAATCATATG
AGTCGGGCAATTCCGAAGAATTTTCTTTGTAATGTCGCTGATCCCTTTTACTGTTGCTATGCATATGTTTTTCCACGTTC
TCCTCCTCTAACTCTTTGTCATCATCTCTATTTCGCAGAACATCATGGCCCTTTTCTGCCGCATTACTCAGTATATTAAG
TTTCGAATTGAAGGGCGAACTCTTATTCGAAGTCGGAGTCACCACAACACTTCCGCCCATACTCTCCGAATCCTCGTTTC
CTAAAGTAAGTTTACTTCCACTTGTAGGCCTATTATTAATGATATCTGAATAATCCTCTATTAGGGTTGGATCATTCAGT
AGCGCGTGCGATTGAAAGGAGTCCATGCCCGACGTCGACGTGATTAGCGAAGGCGCGTAACCATTGTCATGTCTAGCAGC
TATAGAACTAACCTCCTTGACACCACTTGCGGAAGTCTCATCAACATGCTCTTCCTTATTACTCATTCTCTTACCAAGCA
GAGAATGTTATCTAAAAACTACGTGTATTTCACCTCTTTCTCGACTTGAACACGTCCAACTCCTTAAGTACTACCACAGC
CAGGAAAGAATGGATCCAGTTCTACACGATAGCAAAGCAGAAAACACAACCAGCGTACCCCTGTAGAAGCTTCTTTGTTT
ACAGCACTTGATCCATGTAGCCATACTCGAAATTTCAACTCATCTGAAACTTTTCCTGAAGGTTGAAAAAGAATGCCATA
AGGGTCACCCGAAGCTTATTCACGAGTCAGTCTGACTCTTGCGAGAGATGAGGATGTAATAATACTAATCTCGAAGATGC
CATCTAATACATATAGACATACATATATATATATATACATTCTATATATTCTTACCCAGATTCTTTGAGGTAAGACGGTT
GGGTTTTATCTTTTGCAGTTGGTACTATTAAGAACAATCGAATCATAAGCATTGCTTACAAAGAATACACATACGAAATA
TTAACGATAATGTCAATTACGAAGACTGAACTGGACGGTATATTGCCATTGGTGGCCAGAGGTAAAGTTAGAGACATATA
TGAGGTAGACGCTGGTACGTTGCTGTTTGTTGCTACGGATCGTATCTCTGCATATGACGTTATTATGGAAAACAGCATTC
CTGAAAAGGGGATCCTATTGACCAAACTGTCAGAGTTCTGGTTCAAGTTCCTGTCCAACGATGTTCGTAATCATTTGGTC
GACATCGCCCCAGGTAAGACTATTTTCGATTATCTACCTGCAAAATTGAGCGAACCAAAGTACAAAACGCAACTAGAAGA
CCGCTCTCTATTGGTTCACAAACATAAACTAATTCCATTGGAAGTAATTGTCAGAGGCTACATCACCGGATCTGCTTGGA
AAGAGTACGTAAAAACAGGTACTGTGCATGGTTTGAAACAACCTCAAGGACTTAAAGAATCTCAAGAGTTCCCAGAACCA
ATCTTCACCCCATCGACCAAGGCTGAACAAGGTGAACATGACGAAAACATCTCTCCTGCCCAGGCCGCTGAGCTGGTGGG
TGAAGATTTGTCACGTAGAGTGGCAGAACTGGCTGTAAAACTGTACTCCAAGTGCAAAGATTATGCTAAGGAGAAGGGCA
TCATCATCGCAGACACTAAATTCGAATTCGGTATTGACGAAAAGACCAATGAAATTATTCTAGTGGACGAGGTGCTAACG
CCAGACTCCTCTAGATTCTGGAACGGTGCCTCTTATAAGGTAGGAGAATCCCAAGATTCTTACGATAAGCAATTTTTAAG
AGACTGGCTTACTGCTAATAAGTTGAACGGTGTTAACGGCGTCAAAATGCCCCAAGACATTGTCGACAGGACAAGGGCCA
AATATATAGAGGCTTATGAAACATTGACAGGGTCTAAATGGTCTCACTAACGTGATTTACATATACTACAAGTCGCCAGT
GTAACTCCTCACTGAATATGATTCATACATACCCGTATGTATTAATGTATAAATGTTCTCAGAGCAAATTTTATCGATAT
CTTGTTTGCCAGTGGTATGCAGGTTTGGCAAATTTTTTACCATAATATCCGTTTATAGATTCTGGAACCTTACCAACTTT
CTTACCGCTAATTACTTCCCTGGCTCGCTCCTCCACTGCCTGGGTAAATTGTTCCTTCAACTGACTCAGTTCTCTTTCGT
ATTCAATAGCTTGCTTCTCGAGGATTTTTTCAATGTTTGTCAGCTCATTTTCATAGTCCAGTAACTTCCTTTCAAATCTC
TCTAATTGCAACGACTTTCTTGCAGTTCGTATCTGAATATCTTGCAGTAATTCAAAAGTGGAAGGCCTGGTTCTTAAGTT
CACATCTATCATTGAATGTATTATGGCATTAAGCCCTCTAGAGTAATACTCAGGGACGGTGTCACATTTCCCGTTTTTAA
TCTTAGTTTGTAGCTCGAGATAATTTTTTGCCTGAAATGGGGGGTGCAACGAACACATCTCAAAAATAACACAACCTAGT
GACCAGATGTCGGATAGTGGGGAGTATGGTTGGTCCATCAACACTTCAGGCGACATGTAATATGGTGTACCGACGTATGT
TGTGGCAAATTGAATACTAGTTTCCAGAGATTTGGCTAACCCAAAATCACCTAACTTTACCACAACTTGACTATAGTCCA
TAGGGCTCCCCCTTTTCCCTGAATTCACTCTATGGTCTCTGTAATAATTACTATTCACTTCCTCGTGACCGTCTACTTGT
TCATTAATATTGTAATCGCTATCATCATAGCTTAAGAATATATTTCCTGGTTTCAGATCACGATGGATAACGATGTTTTT
GCCTTTTACCGGTGGTTTCATCCGGTCATATATTGTGGTCAAAGTTGGCAATTCAACACCATAATGACATTTATAGAGCG
CAGTCAATAATTGGGCCAGGATACCCCACACAATTTTTTCTGGTATATATTTATGCTCCTGTTTGTAGTGCTTAATCATC
TGGGATAAATCACCCCTGGAACAATATTCCATATAAAGGTATAACACTTCTTTTTGTTCATCGAAGTCCCAGTTATAAAA
TTCTACAATATTTTCATGCTTCAACTGCGATAGAATGCTACATTCAGCGATCAGCTGTTGTCTCTCTTTGCTATTCATAT
GGCCATATTTGATATCCTTTCTAACCAAAAGTTTCTTGGTAGGTATATGGATGACTTTTCGTACAGACCCAAATGAACCT
CTCCCAATTTCTTCGAGAACTTGGTATTCTGACCTTGGTGGGTGTCCCTGCTGCTGCTGAGGACTACGGTATTCTTGGAA
AAACTGTCGTCTATGCATACTCACACAGAGAATTGATTCAATTATCAAATAGCACTCTCATTGAAATTAGTATTGTGAAT
CTTGCTCTTTTCATGTTATATGATTTGATATTCTTTTGAAAAGTCGCTTTTATTTACGTTTAACCTAATTAGGAAACGTA
ATGAAAAAATTCAGAAACCTTAAAAAAAAAACTTGGCTGTAACTATCGGAAGACTGTGCCACTGCAATCATGTCAGATAT
CGTATTTCAGATTTATTGATCTATAGCTAGAAACATTTAACAAAATGCCACCTTCTAGAGTCGGTTCATACATTTAATCC
CCAATTGAAAAAAAAAAAGAAAAAGAAAAAAAGCATATATAGATATGCTTTTTTATCATTACTGGCCTCTTTAAATTCAA
AAACTTTTCTGATCTCTTTTCCAAACAGATGCGTTTTCAGTATTGGAAGGTTCACAATTCTATATATAGTGTTAATGTAA
TGCTGTATTATTCTCTATATATGTATGTATGCACATGCAATTCCTACATTATGTTTGAAATGTTGTAATGGGGACGGAAA
AGCCGTCACTTTTATCTTTGGAGGATCGCAAATTACTACGCTCATCTTTTGTTGGAGAACTACCAATTGCTGCAGTGACG
CTTGAAACTTTTTGCAGGCTTCCTTTTTTTGATAATGAACGGATATCCTCACATAGCTGACAGATCAAAACTGAGTCCCC
CCCAACTTGATTTGAATTCCTTTTTGGACATCCGTTGTTCCAGTTGTTGTTTAAAAACTCCGTTATTTGTACTAAAATGG
CACGAAGTTTGAAAACAGTGGCCTTATTACGACGATTTGGTTCGGTTTGCTTTATAGGATCCGGCTGTCCTGTGTAGTCA
TATAGCTTCAATAACGATTTTGAGAATATTAGCTTTATGAATTTCAATAGATCGATTTGAATAAGTAAACTGTTGAAATA
GGTATCAAAGAAAGAAACAATCTTTTCATAAAAGTTCGGGTGAAATATGATATTAATTGTAAGGTTTTCAAAACCGGGCA
ATGAGCATATCTTCGTGAAAATGCTAATTAGTTTACTGAGGTTAACGTCATCGTCATTCAATGCATAAAACAGGTCAACT
AATTGATCAATCGGTAATTCAATAGCAGCGTCATTGTTGACCTTTATGAGGAAAACACTATGAGACTCTGATGAGCCCAC
TGTAGGAGCCACATCATCATTTACATTGCGTAACGTAAAATGCAAGCAGTTCAGTATGATCTCCAGTCCACTTATGGAGG
TGTTATTCTTTTTTCTGATGAAATTCATAGCTGTAGAAAATAAAGAAGCACTCATTTGGTCCATATCCAAACTCATTTCA
ACGCATATAGCAGTGATTTGTTTCCAAATGAAAGCTGCTGTCTTTGCGTCGTCGATAAAGGGAATGATGGTATCAATATT
CCGGATAAAAGCAAAAAAAGCATCGTTGTCAAGCAGATCATTTAAAAAAGTGCTGTTTATATGTACTGTAAGGTAACAAA
GCTTGGTGAAGTACTTTAAAACAGATAAATCTTTGATTTGGGCCATGTCAACAAAAAAAGATGTTAGCCAGGTAAAGAAA
CCCTCCGGTAATTCAATTAGTAGTCTTGATTTTGAAGATATGGTCAGATGGGGAAAGTTTGAAATGCTCTTGTGTCGCAT
TGGAGAAGAGGGACGCGTTGCCATCAAAGAATGAACAGGGGACCTTGATGGAGACTGTACCGAATTCACTGGTGAGTTCC
TCGTGGGTGAGGAGGATAACGGTAGAGAGGAAGAAGAAGGAATAGCGGACTTGTGTATTTTATCGTCATTCGTGGTTATC
ATATAGTTTATTGATTTGAAGACTACGTAAGTAATTTGAGGACTGATTAAAATTTTCTTTTTTAGCTTAGAGTCAATTAA
AGAGGGCAAAATTTTCTCAAAAGACCATGGTGCATATGACGATAGCTTTAGTAGTATGGATTGGGCTCTTCTTTCATGGA
TGTTATTCAGAAGGAGTGATATATCGAGGTGTTTGAAACACCAGCGACACCAGAAGGCTGTGGATGTTAAATCGTAGAAC
CTATAGACGAGTTCTAAAATATACTTTGGGGTTTTCAGCGATGCAAAATTCGGAGGATACATTATTCCACATTCAATTAA
AGTCTGAGGGTAGTCGATGACGAACTCTTTGGCTAAATGTTCGAATTTAATGATCAGTGGAATTCCTCCCATAGCGATGA
ATTTCAGTCGCAACCTAGAGTGGTTATGCTGGGTATCGTAAACAAAAATGGAGCCAAATGCAGTTATTAATCGTTTATCA
ACAGTTGTGCGCGACAGACACTCGATAATTGTATCAGCGATGTTCTCGAGGGAGCAAACACTGAAAAGCACATGCAAGTC
CGTCAAAGGCTTAGATGAACTCTTCAATTGGCTCAGCAATTGACTTTCAGTGGGGGGCATTAAATCTAGTTCTTGATTGT
TTTCTGCCCAGGGAGCGGGAGCCGCTCGAAGACTGAATTTAGAGGGTGATATATTTAGTTTCTCTTCTTGAAAATCGGCA
TCCCAATGATAATCAGCGTCGGTAAAGTCCTCCTTGAACTTGTTGAGCTTGTCGACCTTCACATTTTCGGTAGAGTTGAT
CCACACATGCTTGAGTAACTGGTCGGCTGTCGGCCTCTTGTACATGTTTTTCACAAAGCATTTAGATAAGAAATCCTTTA
GTGGCTCAGAGAAAGAGCTAGGTGGGTAGTAGGTATCATTTTCAACAGCGTAGTAGATATTGGCGTCTGTCAAATTGTGG
TAGGGTGGATTCTTTGTGAGCATTTCAACTACAGTGGCACCTAGAGACCAAATGTCGCTGAGCGTAGAAGCTCCCCTGTT
GCCCAGGATCTCTGGAGCCATCCAATTGAGTGTGCCCGCTAGCGTTAAGGCGCTGGAGTTCACAATAGTGGAAACGCCAA
AATCAGCAAGTTTGACAGTGTTATCAGCACTCAGCAGGATGTTAGCCGCCTTGATGTCCCTGTGGATGACTCCTTCACCG
TGTAAATATTTCAGCCCCAATAGTGTCTGTGTCACATAGGTTTTCGATTCATTTTCACTTAATCCGGTAGAGCTCCTTGA
AATGAGCCTCCTCAAAGAACCATTAGCGCAGTATTCGAGGAGGATATACAATTCATAGCTTTTTCGTATGAAGCCGTGGT
ATTTAACAATATTGTTATGGTTTAAATTTTTTAACAAGCTAATTTCTGCCATAATGTCATTAAGTTCCTCATCATTTTCG
TACACGACCTCCTTTATTGCCACGACTTGGTCAGTATGTTTATTAATGGCTTTGTAAACTACCCCGTAAGAACCCCTCCC
AATGACCTGCTTCAAGTGGTATTGCACGGATTTCTCAGATGCCCTCTGGATGGGAGTCAAGTTGACTCTATCGGTATCGG
CCATACTGTTCATGGTATAGTCTTACCAGGAAAATGGGTAGTGCTTATGTGTGTTTTGTCCTTCCTCGAGCCTCCAAGTA
GAAGATATACCTTTTGTGAGGCAGATCTCCCGTATACAAAAATAACAGCAAGAAAAGCGGAAAGACCATCGCAAGGTGGA
AAGGATTATAATGGCACAGCAAAGTCGCACAGAGCACTACAGTATAGCATAGAGTGCTAATGAGTTGATAGGCCCAATTT
TGATTATGCCTTCTTTTTCATACACGACGCCAGAGGACATTATTACATTACAGTAGTTCGCCGCTAGATGACAAACGACA
TCCTTACCGATATGAGATGTGCAAAGCTACATAATGGCAACAAGCGTTATGAACAGCCTTGTCTTTACGACCACAGAAAA
GCCGTATTAGAGCTCTTCAGCTGCAAAATTTTCTTCTAATATGATGCAAAGCCATCAAAAATCATGCATAGTTATGAAAT
ACCTGATGAAACGCTTCGAGTTCGTGCTCAAGAAATTACTGAAAGGTTACCGAGAAGAAAAATATCTATGAGACACGATA
AGGCCCCTTCTGAATCCATTGTCCTGGGCTTGTTCATTCTATTTACCACTTAAAATTGATCCTTTCAAAGGAATTTTTTT
CTATTTCCAATAGTATATTTGTACAAAAACTACAAAAATGGATAAAAAATAACAGTAATTTGTGACTACTGTAAATATCA
CTGATTTGGATTTTGTAATGAGTACTGCTCATGCCCATGCCGATGCAAGTGGATCATAAATTTTACTAAACGATATTCGA
TAATGCGCCAAGCCTTTATAAGGAACTCAAAATAACCCATATGGACAGTTTCAGAAGGCCAAATAACGATCAAGGACATT
CACTCATGTTTTTCAAAGGCGAAGAGTGTAAAATTTTCTTCTATATAGTTCGAATATTTTATCTTATAAATTTCAGTCGT
CATTTTCCACATTCGAACTCAAATAATGATAAAGAACGCTGCAGTAATGGCTTAAAAAAACATACTTTATAACCCATTAT
CTCTTACGTGTAATTTAAAATTGTTTATAGTACTATTTGGTTATGCTTGTATGCCTCTATTATTTACTTGATCTTTTTAT
GTTTTCTTATGATTGAATTATTTATATTCTAAATTCCTCACGAATTTATACTGAAGATTTCCTTCCAGGCGAGAATAATA
AACACATATTTATGATGATAACAAGACGAACGTGTATTAAGCTCCCAGTACGAGGGAAGCAGTAAAAATTATCCCAAGAT
CCATTTAAAATGGATAACTCCACGAGCTACAACAAAATACTAAGGGAATAGGCCGTTATTTCCGTAAAGGATGGTTTAAT
AATAAGAAATTTATAATATTAATAATACATATATACAAAAATTTATATTTATATACATGCGCCTAACTATTCATACTATT
AATTTCATATTATTAAGCTTTTTTTTTTTCATTTATCATTTTTTTTCGTAACCTCTCATACCTGTACAGGTTTCATTCGT
AAAGCAGGGACTCTAGTTTGCGATAGTGTAGATACCGTCTACGGATAGAGCACTAGAGATAGCTGGCTTTAATCTGCTGG
AGTACCATGGAACACCAGTGATAACTCTGGTAACTTGGTCGGCGGGAATACCAGTCAACATGGTGGTGAAATCACCGTAG
TTGAAAACAGCTTCTGCAATTTCAACTGGATAAGTTTCAGTTGGGTGAGCAGCTTAGAAAGAGTAGTATTCAGCCAAATG
AGCTCTGATATCGGAAACATAAACACCTAATTCAACCAAATTAACTCTTTCGTCAGATTGAGATAATGTAGTGGTTGCTG
CGGCGGAGGCACCAGCAGCAATGGCGGCGACACCGGCAGCGATTGAAGTTAATTTGACCATTGTATTTGTTGTTTTTTGG
GTTATTGCTTAGTGATGATATAGGCTTAACTGGAAGGAAAAGAACAGAGAAATGTCTCAAACAAAGCTGATCAAGCCGCT
GTATTTATATGAAACTTGAACAACTACATCTGCACACATGGGCTCTTACTGGTCGCCCATCTCACACTCATGCCTTCCAC
ATTCCACTTAGCGACTAAGTCATTATTACTATGGGGACGGGTTGTTCTTGAACGATGCTATACTTCGTATAGGAAGCCGT
TTTTTTATGCCCCATCCTTTCATATGTTCCATAGCACAAGAATGTTCTCTACAGGAAAAGTGCCTATAGGGCTGCAGCTG
CAGTTTTGGCCAAGAAATAGAACCAAAGCCAAATTTATTTTGGGCCCTCGTTCAAGGGCCATCTCACCCTTGGCACTAAA
CGGTTAGTAGGAGGGAAATCGGACTTTTCCCAAATTAGAAACAATGAAAAATTAAGTGTGAGCTCTTAGAGTCGCATCTG
CAGGAATATGCACACAAAAAGGGGAGCTGTACGTAAATAATCAGACCACACAAACTATTGCCAACCATTTGATACTCACG
CTAGATATGATGGGGGTTCTTGTTTGGACAACACAAGTCTCAGAGCCAGCGTAGATATGCTTGTACATAAATGACGACTG
GGGCATCAATTGAATCGGGTTACATTGTGCGAGCTATTACATGAAGAGAATATGCCTTTAGGGTAATTTCCAAATGTAGG
AAGTCTCGCTAAGTAGGGCGCCCAAATCTGTATAGCGATGTTGTTGAGGCCATATAGTAAAATGACGTGCCAATTACCGA
GCTTTTGATGGAGGTAAAATCTAAGATTAATCTTGCGCCTTGAAACCACTAGAAATGAAAGGAATTGGTGAAAAAATAAT
CGCGCAATAGATGACATGGAACGACAGAAGTCTTGTATTGTGCACGAATCCGCAATATTCAAAGCCGAAGTTCATATACG
AATGCGAACTATTTCTTAGGGTAGCTCTCTGTATGGGCCGCCATAAATTAGTACCAAAAGATAGGTTTTTGAAAAGGCTA
CAATGTGCTTTTTTCCTTCTTGCTTTCGAGTCCGGTGAACAGAATATTACGACGTCCTTGTATTAAGAGCCAGACCTCCT
GTTAGCGTCACTATAAGAGTAAGTCTGAAATACGCAACAACTACAGTGCAATGAAAAAGTGCTCAACTCAATGACAATAA
ACAATTTAACCATGGGAGGTTAAAATATTACTGCGATCAGTAAAAATGGGGATATCACCTTTTGACACATAACATAGCAA
TAAAGTAACAGATCATTAGTGATCGGACAACCTGAACCAACGATATAATGTCGAAGCCACCACTACCTTTAAGATTAGTA
GCGCTGCAGGGGGAGACAATGAGAGAAATTTCCCGCCACATGAACTGAGTCAGGAGTTTTTTTTTTCTTGCTGGAGAATC
ATTTAATTTCATGGTTAAACTCCTCTATAAGCATCCCATTCTCCCATGCCTGAAAACACTTTTGTCCATTCGATCCTCAT
GCAGCCCTCGTTAATATGCTAAAATGGCTCATTAAATTGTAAGATTGTATCGTTCGAGAACGTCAGGCATGATAGATGGT
TGCAATTACAGGACATTGATTATTTAATCCTGCTCTCAACATGTTCAATAAGTTGAAGAGTTGCTGATCTCCCCGTATAT
CTTATGAACCAAAGCATGGTGGGTGAATGTTATGGTTATCCTTGTTGAAAAATGATTGATAGACTGGATTGAGCGGAAAA
ACATGGGTCAATATGCTGATCTTGACATTTTTCAAAATCCACGGGGGATCAAATCAACTTCTTATAGCGTATGACCTCTT
TTACATTGTTTAATGATGTTAAGATTGCGATATTATAGTCAGTTAAGTTACTCAAACGCACAGATTTAATAGAAAACTGC
GTCTTCGTTGCCTAGTCGATCATAATAAATTCGCAGATTATTTCGAATTTGATCTCCTTCGAAATCAAGTTTATTCTCTT
CACAACAAAAAATGCTTTTAACTTGAACAAAACTCGTAAACTATTTCCCCACTGTTGCTTCGGGACGACCCAGTTATTCA
ATATCTTGCAATGCTAATTTTTTTTGGGAGAGCAGTTGCAAATATTGCAAACACATCTAAAGCGTACCCACAATTTATGA
CTTCCTGGAGCCCAGAACAGCCCAAAAAAAAAAAGATGCGTTCTTTTTATACCAATATATTAGATACGTAAACTCTACTC
ATATTGCAGGTATGCCCACATCTGGATATTGACTTTGCCAATATTCCCGCACAGCATGGGCTTGAATTTCGGCTGCTTTA
AAGAGGCACCACTTTACGGTTGGTTCAACATCAGAATTTTGAGTTGCAGCCTGATTTTCTGGAACACTGATGAACGGCTG
TGTATTCGCTGTATCCCACTGTACATCAGGATATTTTCCCTTTATGAGATCCTTGAAAAATTCATAGCACTGGTGTTCAC
AAAAAAAGTGGTATGGTGTTTTCCATAAGCCAGCCTTGAACAAATATTGATTCATGTTATACGTTATGGTTTTCCATTCT
TTCCCAGCTATCGATGGTCTATGAGTTATTACCTCTAGTAGAAGTTTTGTACGGAATGTTTCATTACTTATTGGTCTACT
GATTGACCATATCTGAAGGACTACCATAGAGCCACCTAAACATATCCGGATCACCATGGCAGGGGAGAGAACACCAGAAA
CCCAAATGTTTGTTAAAGTCGCCAAAATCGTCAAGACAAAAAGGAGGAAATTGATCATTATATACTTGGCGCGTACAATT
TCGTAAAGCAAATAACTCTGGTATGATGCAAACTCATCCTCTGGAAGGACGATATCAGCTGAGATTAAAGGACTTTCAGG
GTTGTCAGGAGATCCTTCCCTCAATGGGATTGCTTTAGGATCGTCCGTGACATGAGTGTTTTTTTTAAATAAGATTGCAT
GTTTAACAAACGATTTAACTTGCTTTTGCTTACAAGTCAAGTAAACCTTATCCTGATAGCTTAGGAAAAATAGACTTGAA
TGTGTCGAACATTTCAAACCTCAATTGGTATTTTCCTTTTTTTCAACTGTACGTACATAGCTTTTCGCTTTCTTTAGCGC
CCCCAGATGAAAGTATATATCGTAACAAGGATGGGAACATGAAAGGTACTGAAAAAACATCTGTATTTATTAAAAGTAAA
TCAAAAGCAGACTGGGAAGTTCTGTCGTAGGGATTTTTTTTTTAATGTTATGTGTGTAGGATTATTCTATTTCCTTGAAT
TTCTCGATCGAGATTTTTCGTACCTGTGTATTTTTGGATATAAGAGTGTTTCTGATCTATTGAGTGAGCAGGTCTCCAGC
GGAATATAGAGTAGATTGAATATGGAAGAGGACTACATTAAGGCTTATTGTTAGTTAGTTACTGTTAGGACGCTTCGGCG
AGCTGATGTCTGACTTCTCGTTGTATCAAAGAGCTCCCAATACGCCAGCGCATTTAAACTATGATCACGGAATGCTGGAT
TAGTAGTATAGCAAAAGTAACACTTGTCCACCGCAGACTCCATCACTTAGTCAACACCTTGGGTGTTTTACCGCTGATAA
TGGCCGTAAAATCGCCAGATATATATCATCATTGTTCTTCGCGAATAATACGTAACACAGTCTCTTTTCGAAATTTAGAT
GAGGACCATAGGCATGACTTATTTACTGAGATGTCCCTGCGTTAAAACTTTTACTGGCCGATTGCTAACTTTATATTTGT
TAATAAAACTATTCACGCCTGTGTCCTAATTGTTGGATAATACCTAAACAATAACGATGTTGTATAGCTAAGAGGACGAC
CAGACAAAAAGTTATAAACTTTACCCTCGTTGAAAATGGGGCAGCCACCTATGAATCACTTCCCATTACAATGCCGAATA
GATATGTAGTAGAACACGTACACGCATGATAATTACTTCCATGCTGTACTTATTTTTTGGGTGTCTCTTCAGAAAGAATG
CTTTATATAACCATGTGTTTGAATTAGCGATCAGCTAATAACAAGTCAGTGTCCAAATAGTTAAAACATTGTGACCCAAA
TATCACAAATAAGTGGTTGTTTGGCCGAGCGGTCTAAGGCGCCTGATTCAAGAAATATCTTGACCGCAGTGAACTGTGGG
AATACTCAGGTATCGTAAGATGCAAGAGTTCGAATCTCTTAGCAACCATTATTTTTTCTTTTTCCTCCTATACTTCATAA
TCTACGTAGGAATGAAAGTACCAACATTATACCAATGAGGGTGTGTTTCGTGGATGCATATACTCTGAAGATAAAAACAA
ACTCAAGTCCGCTTCCTACGGTTTGAGTATTTCTTACCACTACATAATAAAGAATATTACGTTAACTGTAAAATCAAGTA
GACTTGGAAAATACAACGAGAACACTTTCCTGATTCTGCATCAGCGTTTTCTTATCACCAGCTGTACTTCTACATTAGCT
AACTCTCCTTTCTATAAAGGGCGTCTTTCACTTCACTTGTGCCATGTTACAAAGCTCCAAACGCACTTCTAACTGAGTAC
AATGCACGATCCCACTGACAGACAAAACAGCTTCACAGAATTTGATCATGCCATCGTAAAAACCACGTAGTAAGGAATAA
AAAATCCCGAAGTCGATCATACTATGTAGAGATGTACATGAATAGTCTAGGAATCTGGTCTTCCAGCATGTTGCTTTGGT
CTGCTTCAAGCGCTATGGAAGCGCTCGCCATGAGATATGCTGTTTCAAGGCAAAATAGCAAAGCTCTTTGTAAAGAAATA
CAATTCAGAGAAGAAGCTACAGCATTTTGTTTCTGGATGATCCCTGCAGGTTCATACTACTAAGTAAATCTTGAACAGTT
CAAATTTCAACAATTCAGAAACCGCTCTTTTTATATATACTCTACCAAACGAGATGAAACAGCATTTTTTTACTCTTATA
AGGTACCAATATTTTGACGTATGCTTTCTTTAACGTTCACGATCGGGCTGGGCCATTAAACTTACCTTAGATATTATTTG
GAACAGCACCGCAAGTGCTGATGTCCCAGAAATGGGCGCCGGTTCAATTAGGTCGTGAAGTCAGACATATGGAGACTCTC
GGACTGAAAGCACTAAGGGATGATAGCTGGCATGCCAATTCCATTTTAAATTTACACATCAAGTTACAGGGTTTGGGAAA
ATCACGTTCAAAGCCTGAAAATTTGAGGTTGTTCACGGAAATCATTTGGTTATGTCTGTCGGCCTGCTATTTAGAGACAT
TTTTTATTGCAACAACCTACTCTATGCACTTACACGGAATCGCAGAATAACGCGCGCACAACACAATTGGGAAACGATAG
GATTTTGAATAGTGTATTGCTTTGTACCGATTTAAATAATTCTTTCTCGTGTTGAATCCGAGTTGAAGATGAGTATGCTT
TGAAGAGGTGAAATATCATCAGTAAAAAAAAATAACGACAACTGCAGGACTCGAACCTGCGCGGGCAAAGCCCAAAAGAT
TTCTAATCTTTCGCCTTAACCACTCGGCCAAGTTGCCAAAATTGTATGTTATTTGTTGTATCTCAAAATGAGATATGTCA
GTATGACAATACGTCACCCTGAACGTTCATAAAACACATATGAAACAACCTTATAACAAAACGAACAACATGAGACAAAA
CCCGACCTTCCCTAGCTGAACTACCCAAAGTATAAATGCCTGAACAATTAGTTTAGATCCGAGATTCCGCGCTTCCACCA
CTTAGTATGATTCATATTTTATATAATATATAAGATAAGTAACATTCCGTGAATTAATCTGATAAACTGTTTTGACAACT
GGTTACTTCCCTAAGACTGTTTATATTAGGATTGTCAAGACACTCCGGTATTACTCGAGCCCGTAATACAACATTATTTT
CAGTGATAAAATATGTAAACCAATTATAAGAAAAAGGATTGCGTTGCATCACAACTGTAAACCATTAATTAAAAAGAGCA
ATTGCTATTTAGATTTGTTGCTGAGAATTGGCTAAAAAATCTGATAATTGTAGGACTTCTATTATTGCTAGGGGCAATGT
GTTGGAATGCAATTCTGTTGGAATAAAAATCCACTATCGTCTATCAACTAATAGTTATATTATCAATATATTATCATATA
CGGTGTAGAGATGATGGCATAAGGTATGAAAAGCTGTCATCGAAGTTAGAGGAAGCTGAAGTGTAAGGATTGATAATGCA
ATAGGATAATGAAACATATAAAACGGAATGAGGAATAATCGTAAGATTGGTATATAGAAATATAGACTCCATTATGGGGA
TTCCTAGACCCTCGAGGAGAACCTTCAAGTATATTCTGTATACCTAATATTATAGCCTTTATCAACAATGGAATCCCAAC
AATTATCTCAAAATTCCCCCAATTCTCAACATCCGACTGCCATGCAATGTGCTTTTCTGGATCTCACTCATGATCATAAT
GGCCCTGTAAAAGGCTCGCACTATTATTATTATATCTTCACTATATATTATTTCGGAGGCTGTACCTATCAGTGAAAAAA
CGCCTCTAAAAATGAAAAAAAAAAAGAATATGAAAGGGGTTCTGAATTGCTAAAATATTTCGTCAAAGCTCAATTAGTAT
CATGATCAAGTCGTAATTCGAATCAGCATAACAACCTCCAAAACCATATAATAACCTTACACAAGACAAGATATCAATTC
AACATGCAAACCCCTTCAGAAAATACCGACGTCAAGTTGGATACTCTCGACGAACCCAGTGCACATTTAATCGAGGAAAA
TGTGGCTCTTCCAGAGGATACATTCAATTCGTACTGGAGTTATATACTTAATGAAATCGCTCGTTGTAAACCGCTAATGA
TTATGTTCCTAATACCTGTGTGTTTGGTTTTATTGATTACGTTTTTTCATGATATCAAAGGTATCCTTGTGTTTTTAGTG
ATTTCTCTTATCCTCTCTATTATCATTTTATTGATCGGTATAACTGCCTTCGTGTCTGAGACCTTGAATAAGGGTTTCAT
AATTAAGCTTTTAGTAGAAGTCATTACACGTAAACCAGCAGTAGGGGGGAAGGAATGGAGAATAATCGCATATAATATGA
ACCAGTATCTGTTTGACCATGGGATATGGCATACTCCGTATTACTTTTTTTGTGAACATAGGTGCCATAAATTTTTCAAA
AGCCTTATCAAACAGACAAGGTCGAATGCACATTTGAGTTCACCAACGAACGGTGCAGAGAATACGCAGTCAAACACACC
AGCAAAAGAGGTTTCAAATGAGATGGTAAAACCTTATATCTTTAGTTCTGATCCAGTTTTAGAAGCTTACCTTATTAAAG
CTGCGGAAATTCACAAAGAAGCTGAATTTGAGTATTGGAGAAAGCAATACCCAGAGGTTGATTTGCCTTAGGGCCGAATT
TTTGGTATTTATCTAGTATATTCTAATATAAAATGTACGAGCATCATTAACTTCAAGAACATTACGAAGCCCGCAATTAA
GTGTCAGTCCATCTGGGTGTAAAAGTTATGTACGCTCGAAACAAATTTTATGTAGTTTACTTTAGATGCAAATGCTATTA
TATATTTTGCTTTATGATCCTCGGCTTGATGCTCGCCAACGTGAGATAGCTGGTCATCACAATAGATCAGCCGGGACGCT
TTTCGATCACATCGAATCCCTTCGGGACGTTGCAACAATACGTGAAAAATGCCTCAAAAATAATAAATACAATGGTGAAC
AACGTTAAAAAAGCATAAAACAGCTGGCTATTTTGATCAGGATAACATCTATAAGTGCCATATTAAGGCAAGATATCAAT
TGACCATGCAAACACCTTCAGAAAATACCGACGTAAAGATGGATACTCTCGACGAACCCAGTGCACATTTAATCGAAGAG
AATGTAGCTCTTCCCGAAGACACATTCAGTTCACATCTGAGTTATGTACTTTATGAAATTGCTCATTGTAAACCGATCAT
GTTTATGATCATCATAATCGTGAGTTTGATCTCATTGATTGTGCTTTTTCATGATAACGACGGGTGCACTGTGATCTTAG
TGATGTCCCTTATAGTAGCCTCCATGGCTTTAATGGTGGTTGCAGCATTCACATTCGGGAAAGCGATCACTGAACAGGAG
TTCATGATAAAGCTTTTAGTGGAGGTGATCGCACGCAAGCCTGCGGGGAAGGAATGGGGTACTGTCGCATATAATATGAA
CCAATATCTATTCATGAAGAGACTATGGTATACCCCGTACTATTTCTATAGCGGCAAGAAGTGCCATGAGTTCTTCACCA
CTCTTATCAAGGAAGTGAATTCTGGTTCGCACTCGGATTCCTCATCGAATAGTGCCGAGGATACACAATCACCTGTCTCA
GCAGGGAAGACTTCAAATGGTCTAAACAACTTTTATAGTATTAGATCAGACCCTATTTTGATGGCATATGTTTTGAAGGC
AACACAAATAGAAAAGGAGGCTCAAAGTGAATACTGGAGAAAGCAATATCCTGACGCTGATTTACCTTGAAGCGGAAGCA
TTTTATTCACCAAGTATACTTACTTTTCTTTAAAACGAGAACAAGAATCGAATTCAAGAACATCTCGAAGCCAGAATTGA
GCATCATATATTCGAGCTGTACAAACATCATGGCCTACAACTATCGTATTTGTAAGTTTTTTTAGAGGTTTTCATATTTG
TTTAATAAGGGTTCTGTCAGTTTTTGTCACATTCTATTGTTGCGCTTCGCATAATGCAGCCAAGAAAATCCAAACAATAG
AAAAAGAAAAAAAGGATCTCAAAAAGGGTTTGGTGTTGTAGTTATAAGAATAACTAGTGAATAAAAAAGCTGTTGTTTGG
TCCGTATTACATTCGTCAAAAATTTAGTACTCAAATCGTGTATGCAATCGCAACCACAAAATAAAAATATTAGACTGGAT
GTGTTGAGTGGAGATGGTGCCAATTTAGTTGAGGGAAATGTGGTCCTTCCCAAAGACATGTTCAATTCGTACTTAAGTTA
TTCACTTTACGTGTTACGAGGGGGCTCATTGTAAGCCGATAATGATTATGTTCCTGGCATCTGTAATTTTGATTTCACTG
ACTAATTTCCGAGTATACCATCTCATGTCCCTTCTATCCTCTTTTTTCATCTCCGGGACAGACCGACAATAAAGCATCTA
ATATTAGGCTTTCGTTAGAGGTAAGCACACGCCAGCGTTCGGTGAAAGGGGAATGAAACATTATCACGTACAAGATGAAT
AAATATCTATTTGACCATAAAATATGGAGTACTCCTTACTACTTTTATTGCGAAGAAGATTGCCACCGTCTTTTTCTAAG
TTTTATTGAGGGAAGAACTTTCGAGAAGCCAACAAGCAACGCTGAGGAAAATGTACAGGAGACTGAAGCTGGCGAATCTT
TCACATTAAATCCCGGAGAAGATTTTCAAAATTGCTTTCCAAGACAGCGGATATTGTAGAACAATCTCAAGTGAAGTATT
GGCAAGATATTGGTGCAATTATTTGAAAGGAAGGAGAAATATTCTGACAGTACCTTGCTAGCAAAGGGATTTACCAATCC
ACTGACGCTAAAATGGGGTAGTAAATTAGATAAATTGCATTCTAACGTGACTTTATATAGTGGGAAACAGATATGTAGCA
CACAAAACGGCATGATTATGCTTAATTGATTCCTATTTTTTAACGTAAATACTCTCCCAGAACGATCAGAAAACTTAACC
CGCAACCATCTTTGCTGTGCTAACAACTTATGTCGCCTCAATACCATTTTTATTTTGTATCATTCCGGAACTTAGTATTG
AATGAAAAATGCCTCCGAAGTAAAAAGCAGGTGATGAAAAGTTTCAATTGGTATAAGACAGATCGCTATTTTGATCCGCA
TAACATCCTTCAACACCATAGCAGAGCTATAGAGAAGACAAGATATAAACTGGGCATGCAAACATCTTCAGAAAGTACCG
ACGCCAAGTCGGATTTTCTCGACGAACCCAGTGCATATTTAATTGAGAAAAATGTGGCTCTTCCCAAGGACATATTCGGT
TCGTACTTAAGTTATTGGATATATGAAGTTACTCGTCATAAAGCGGCAGTAATTTTGCTCGTACTTATTGTGACTTCAAT
TTTATTATTAGTGTTTTTTTATAATACGGAATTTTGCGTTGCCTTTGAGATACTATTGTTTTCCTTTTGCTTTCCAGGAA
CATGCATGGTTGTAATTGCATTTAGTGAACCGATCGGTGATCGGGAATTTAAAGTTAAGCTTCTGATGGAAATTATCACA
CGTAAACCGGCGGTAAAGGGGAAAGAATGGAGGACAATTACATACAAGATGAACCAGTATTTATTTGATCATGGGCTATG
GGATACTCCCTACTACTTTTACCGTGATGAAGATTGCCACCGTTATTTTCTAAGTCTTATTAAGGGAAGAACTTTCAAGA
AGCAAAAGGAATCGTCAGCCAGCAATGTTAAAGACGCACAATCAAATGACGAAACCGCTGGCACACCAAACGAAGCCGCT
GAGTCTTCTAGTTTTAGTGCCGGACCGAACTTTATAAAGCTCCTCACCAAGGCAGCCGAAATCGAACAACAATTTCAAAA
GGAATATTGGCGACAAGAGTATCCTGGTGTCGATGAGTTTTTTTAGACAGAAGACGGGAGACACTAGCACACAACTTTAC
CAGGCAAGGTATTTGACGCTAGCATGTGTCCAATTCAGTGTCATTTATGATTTTTTGTAGTAGGATATAAATATATACAG
CGCTCCAAATAGTGCGGTTGCCCCAAAAACACCACGGAACCTCATCTGTTCTCGTACTTTGTTGTGACAAAGTAGCTCAC
TGCCTTATTATCACATTTTCATTATGCAACGCTTCGGAAAATACGATGTTGAAAATGCCTCTAGAGATGAAAAACAATCG
TAAAAGGGTCCTGCGTAATTGAAACATTTGATCAGTATGCAGTGGCACAGAAACAACCAGGAATACTATAGTCATAGGCA
ATACAAGGTATATATTGGCTATGCAGACCCCTCCAGAAAGTACCGACGTCAAGTTAGATACACTTAACGAACCTAGTGCA
CATTTAATTGAGAAAAATGTGGCTCTTCCTAAGGACATATTCCGTTCGTACTTGAGTTATTGGATCTATGAAATCGCTCG
CTATACACCAGTCATGATTTTGTCCCTGGTAATAGGGGTTTTGGTTTTATTAATTATATTTTTTAATGACAACGAAGCTT
GTGTTTTCAATTCTGCAATATTTGCTTTTACTTCTCTTGTAGGTTTGTTAATAATATTAAGTGATGGTAATCCAAAGCTA
GTCAGTCGTCGAAATTTTAGGACCGAGCTTTTAGTGGATGTCATCACACGTAAACCGGCGGTAGAAGGGAAAGAATGGAG
GATCATCACATACAACATGAACCAATATTTGTTTAATCATGGGCAATGGCATACTCCGTATTACTTTTACAGCGATGAGG
ATTGCTACCGTTATTTTCTACGCCTTGTTGAGGGAGTAACCCCCAAGAAGCAAACAGCCACGTCAATTGGCAATTCTCCG
GTCACCGCTAAGCCTGAAGATGCCATCGAGTCAGCTTCTCCTAGTTCCAGACTGAATTATCAAAACTTTTTGCTCAAGGC
AGCGGAGATCGAACGACAAGCTCAGGAAAATTACTGGCGAAGGCGGCATCCCAATATCGATGCGCTTCTTAAAAAGACGG
AATAGCTTAGAGACACTACCATACGTAAAGCGAACATAAACTAGAGTATGATATATAATCAGCACTAACTGGCCGGAAAA
CGGCCGAAGGAAGCCTCGAAAAGTCGATTCGTGTTGGACCCATTTGCTGAACAAAGTGGTTCATTGCCTACCTATTATGG
TAGTAGTCGTGATAATCGTGTGGTTGGTTTTGTCAACGGTGCATTTGCATTTTCATGACAATAAACCTTGCGTTTTCGTT
CTCGGGATATTACTTTCCCTCCACTTCTTTCGCCTCAATAGCTCCTATAAGCATTCTCAGGGCGTATGTCGGTGATCGAG
ATTTCCAAGCAAGCTTTTAGTGGAAATCATCGCGCGCAAGCCAGCGGTAAAGGGAAAAGAACGGAGGACGATTACATACA
AGATGAACGAATAAATAAATTAATAATAAATAATAATAAAAAGTACAGTAGCATTAAATATTATTAAGTTTAATGATTAA
AAATTGGTTAATTGTCAAGAAAATCTAAGGTATTAATAAATAAATAATACTATGACAACTTGCAGCGAAAGCATCAGCCC
CAATGAAAATTAATCAGAATTGAATCTGAGCGTATTTATTTGATAACGGTTTACGTAACTGTTGGAATAAAAATCAACTA
TCATCTACTAACTAGTGTTTACGTTACTAGTATATTATCATATACGGTGTTAGAAGATGACGCAAATGATGAGAAATAGT
CATCGTTTTCAACGGAAGCTGAAATACAAGGATTGATAATGTAATAGGATCAATGAATATCAACATATAAAACGATGATA
ATAATATTTATAGAATTGTGTAGAATTGCAGATTCCCTTTTATGGATTCCTAAATCCTCGAGAAGAACTTCTAGTATATC
TACGTACCTAATATTATTGCCTTATTAAAAATGGAATCCCAACAATTATCTCAAAATTCCCCCAATTCTCATCAGTAACA
CCCCACCCCGTATTACTTTTACCGTGATGAAGATTGGCATCGTTACTTTCTAAACGTAGGACGTGCGGAATGACAAAACC
ATCAGCAGTGTCACGATCTCTCCAGTCACAATGGCAATCATGAGTGCATAGTCCAAAGTAAAGGGGCAAGGAAAAGCATG
ATTGAAAGGACTCCCCATCTGGACTCTATATGTCATCAGCGGCTAAAAAAAAGCATATAGCACAACATCAGCATCAGCAT
CAGCACTAGAGTCATCGGCCCGGCGGTCCGCGGTCATCCCCGCGGACTTTCCGTCCGCCCGGCGGGCTGTATCAGCGTCA
ACTGGAACGCGCATATATATACAAGACACACATAACATAGAAGCACACCCACGACAATAACCACACGACAATAACCACAC
CCGCCCACCCCTCCTTTCCGTATACAATGCCAAACTTAAAGAGACTACCCATCCCGCCACTGCAGGACACGCTCAACCGC
TACCTGGCACGCGTGGAACCCCTGCAGGACGAGCGCCAAAACCGCCGTACGCGCCGCACTGTGCTCTCCGCAGAAAACCT
GGACGCATTGAACACGCTGCACGAGCGGCTGCTAGAATACGACGCACGGCTCGCGGAAAGCAACCCAGAGTCCTCATACA
TCGAGCAGTTCTGGTATGACGCGTACTTGCTATATGATGCAACTGTCGTTCTCAACGTCAACCCGTACTTCCAACTGCAG
GACGACCCAACCATCAAAGACACACCAGAGACGGCGGCACAGGGCCCCTATGGCGCACACACGGTGCAGGTTCGTCGTGC
CGCACGACTCACCACCTCTATTCTCAAGTTCATCCGCCAGATTCGCCACGGCACACTCCGCACAGACACTGTGCGCGGCA
AAACGCCGCTGTCGATGGACCAGTATGAGCGGCTATTCGGCTCCAGTAGAATCCCTCCGGGTCCCGGCGAGCCCTCTTGC
CACTTGCAAACAGACGCCACGTCGCATCACGTGGTGGCGATGTATCGTGGCCAGTTCTACTGGTTCGACGTGCTGGACAC
ACGCAACGAGCCCATCTTCGCCACCCCAGAACAACTGGAGTGGAACCTCTACTCGATCATCATGGACGCGGAATCCGCCG
GAAGCGGATCCGCGCCCTTTGGCGTGTTCACCACAGAGTCGCGCCGGGTGTGGTCCAACATCAGGGACTATCTGTTCCAT
GCGGACGACTGCACCAACTGGCGCAATCTCAAGCTGATCGACTCCGCGCTGTTCGTGGTCTGTCTCGACGACGTGGCGTT
TGCCGCCGATCAGCAGGACGAGCTCACGCGTTCGATGCTGTGCGGGACTTCTACCATCAATCTCGACCCGCACCAACACC
AGCCGCCATTGAACGTGCAGACAGGCACCTGTCTCAACCGCTGGTACGACAAGTTACAACTGATCGTGACCAAGAACGGT
AAGGCGGGCATCAACTTCGAACACACCGGTGTGGACGGCCACACTGTGCTGCGGCTCGCCACAGACATCTACACAGACTC
GATCCTGAGCTTCGCACGCGGTGTCACCAAGAACGTCGTCGACATCTTTAGCGACGACGATGGAAAACCATCGTCGTCGT
CGTTGGCCTCGGCGGCTCACTCCGCCAACTTGATCACCATCCCTCGTAAACTGGAATGGCGCACTGACAATTTCCTGCAA
TCGTCGCTGCACTTTGCCGAGACGCGCATCTCGGACTTGATCTCGCAATACGAGTTTGTTAATCTTGACTTCTCCAACTA
CGGCGCGTCCCATATCAAGACAGTGTTCAAGTGCTCGCCAGACGCCTTCGTGCAGCAGGTGTTCCAGGTCGCATACTTCG
CGTTGTACGGTCGCTTCGAGACCGTGTACGAGCCTGCCATGACCAAGGCGTTCCAAAACGGCCGCACAGAGGCCATCCGC
TCCGTCACGGGCCAATCGAAGCTCTTTGTCAAGTCACTACTGGACCAGGATGCCTCGGACGCCACCAAAATTCAGCTCTT
GCACGACGCCTGTACGGCGCACTCGCAAATCACAAGGGAATGCTCCCAGGGGCTCGGCCAGGACCGTCACTTGTATGCGC
TCTACTGCCTCTGGAACCAATGGTACAAGGACAAGTTGGAGCTCCCACCCATCTTCCGCGACAAGTCCTGGACTACCATG
CAGAACAACGTCTTGAGCACCTCCAACTGCGGTAACCCCTGCCTCAAGAGCTTCGGGTTCGGGCCTGTCACCGCCAACGG
CTTCGGCATCGGCTACATCATCAGAGACCACTCCGTCTCTGTGGTGGTGTCCTCAAGGCATCGCCAGACTGCTCGGTTTG
CGTCGCTCATGGAAAAGTCGCTGCTGGAGATCGACCGCATCTTCAAACGGCAGCAAGCTCGCGCAGCAAAACCCGCTGCC
AGGACCACTGCTAGCGCCAACACCAAATCAGAAGACATGAAATACCTGTTGTCCGGCTACGATTACTTCGACGTGAGCGT
GTCCGGTTGAGTTTATGCTGAGTTTTTGCGCATCAATATTATTTTTACTACTACTACTACTACTACTACTACTACATACT
ATTAAATATACTAAATAAGAGGAAAACGCTTTGGAAGTGACTGGCGCCGCCGCTGGCTACTATAATAGCAGCGACTGTAA
TTTAATCTCATCCCGTCGTTTGGATTACCTCTTTTACTCGCCGAGCGAACGTGCACCAAAAAGGGAAAGGAAAAAAAGAA
AAAAAAAGGAAAAAGGAAACTCAAAACTTGGATAAATAGAAGCACTCAAACTAAATTAAACTGCCAAAAAAAAAAAAAAT
AAAAAGGGAAAAGTTTAAACATCAAAGTACACCTTTCACCCCTCCACACACCATGGAACAACCTGATCTATCGTCTGTGG
CCATCAGTAAGCCGCTGCTGAAGTTGAAACTTCTCGACGCCCTTCGCCAGGGAAGTTTCCCCAACCTACAAGATCTCCTA
AAGAAACAATTCCAGCCGCTAGACGACCCAAACGTCCAACAAGTGCTCCATCTCATGCTCCACTATGCCGTGCAAGTCGC
CCCCATGGCTGTCATAAAGGAAATCGTCCATCATTGGGTCTCAACTACAAACACCACTTTTCTAAACATCCATCTTGATC
TAAACGAACGGGACTCCAACGGCAACACCCCATTGCACATCGCCGCCTACCAGTCCCGCGGTGATATCGTAGCCTTCCTC
CTGGACCAACCAACCATCAACGACTGCGTGCTCAACAACTCCCACTTGCAGGCCATCGAAATGTGCAAGAACCTAAACAT
CGCGCAGATGATGCAGGTGAAACGCTCCACATACGTTGCAGAGACCGCCCAGGAATTCAGAACAGCTTTTAACAACAGGG
ACTTCGGCCACCTAGAATCTATCCTCTCCAGCCCTCGAAACGCAGAACTGCTCGACATCAACGGTATGGACCCGGAGACT
GGCGATACCGTTCTGCACGAATTCGTCAAGAAAAGAGACGTCATCATGTGCCGTTGGTTGCTTGAACACGGTGCTGACCC
CTTCAAGAGAGACCGCAAGGGCAAACTGCCCATCGAGCTCGTTAGGAAAGTCAATGAAAACGACACCGCCACCAACACCA
AGATCGCCATCGACATCGAACTGAAAAAACTATTGGAAAGGGCCACCAGGGAGCAAAGTGTCATCGACGTCACAAACAAC
AACTTGCACGAGGCCCCCACTTACAAAGGCTACCTGAAAAAATGGACCAACTTCGCTCAAGGCTACAAATTGCGTTGGTT
CATCCTTAGTAGCGATGGGAAACTATCCTACTACATCGATCAGGCCGACACTAAGAATGCCTGCAGGGGCTCCCTAAACA
TGTCTTCGTGCTCTCTGCATTTGGATTCGTCTGAAAAGTTGAAATTCGAAATTATCGGCGGTAACAACGGTGTTATCAGG
TGGCATTTAAAGGGGAACCACCCCATCGAGACAAATAGATGGGTTTGGGCCATCCAGGGCGCCATAAGATACGCAAAGGA
CAGAGAAATTTTGCTGCACAATGGCCCCTATTCGCCTTCTCTGGCCTTAAGCCATGGCTTGTCATCCAAAGTGTCCAATA
AAGAAAACTTGCATGCAACTTCAAAACGGTTGACCAAGAGCCCGCATCTGTCCAAATCCACACTGACACAAAACGATCAC
GATAATGACGATGACAGCACTAACAACAACAACAACAAAAGTAATAATGATTATGACGATAATAATAATAATAATAATAA
TGACGATGATGATTATGATGATGATGATGAAAGTAGACCCCTCATAGAACCATTACCGTTGATTTCATCCAGAAGCCAAA
GCTTAAGCGAAATCACTCCCGGTCCACATTCTAGGAAGTCTACAGTCTCGTCTACAAGGGCAGCCGATATACCATCAGAT
GATGAGGGTTACTCTGAGGACGATTCTGATGACGACGGTAACTCCTCTTACACAATGGAAAACGGCGGTGAAAACGATGG
CGACGAAGATCTAAATGCCATTTATGGTCCCTATATTCAAAAACTACACATGCTACAAAGATCCATTTCCATCGAGTTGG
CATCTTTGAACGAATTGCTGCAAGATAAACAACAACACGATGAGTACTGGAACACCGTCAACACTTCTATTGAAACCGTC
AGCGAATTTTTCGACAAATTAAATCGGTTGACCTCTCAAAGGGAAAAAAGAATGATTGCCCAAATGACCAAGCAACGGGA
TGTTAACAATGTTTGGATTCAATCGGTAAAAGATCTGGAAATGGAACTGGTTGATAAAGACGAAAAATTGGTTGCCTTGG
ATAAAGAACGGAAAAATCTGAAAAAAATGCTTCAAAAAAAATTGAACAATCAACCACAGGTTGAAACTGAGGCTAATGAA
GAATCCGATGATGCAAATTCAATGATAAAAGGATCCCAAGAATCAACAAATACCCTTGAGGAAATCGTAAAATTTATCGA
AGCAACAAAGGAAAGTGATGAGGATTCTGACGCCGACGAATTTTTCGACGCAGAAGAAGCTGCTTCCGACAAAAAAGCCA
ATGATTCGGAAGACTTAACCACAAACAAGGAGACTCCAGCTAATGCGAAACCACAAGAAGAAGCTCCTGAAGACGAGAGC
CTTATTGTGATCAGTTCTCCACAGGTGGAAAAGAAGAACCAACTATTAAAAGAGGGATCATTCGTCGGATATGAAGACCC
AGTGAGAACCAAACTGGCTTTAGACGAAGATAATCGTCCCAAGATTGGTCTCTGGTCTGTTTTAAAGTCTATGGTCGGTC
AAGACTTAACCAAACTAACTCTACCGGTATCGTTCAATGAGCCAACATCCTTACTACAGAGAGTATCTGAAGATATTGAG
TATTCTCATATTCTTGACCAAGCTGCCACTTTTGAAGACTCCTCTTTAAGAATGCTATATGTAGCTGCCTTTACTGCATC
AATGTACGCATCTACCACTAACAGAGTGTCTAAACCATTCAACCCCTTACTCGGTGAAACTTTTGAATATGCCAGAACTG
ATGGTCAGTACCGATTCTTCACCGAACAAGTCTCTCACCACCCACCTATCTCTGCTACTTGGACAGAATCGCCCAAATGG
GATTTTTACGGTGAATGTAATGTTGATTCGTCATTCAATGGGCGCACGTTCGCCGTGCAACATTTAGGATTATGGTACAT
TACTATCCGGCCTGATCATAATATTAGTGTTCCCGAGGAAACTTATTCCTGGAAAAAACCAAATAACACTGTTATCGGTA
TTTTAATGGGGAAACCACAAGTAGACAACAGTGGGGACGTCAAAGTCACAAACCATACCACAGGCGACTATTGTATGCTG
CATTACAAAGCCCATGGCTGGACCTCAGCCGGTGCATATGAAGTCAGAGGTGAAGTATTCAACAAGGACGATAAAAAATT
ATGGGTTCTTGGTGGGCATTGGAATGATTCCATTTACGGGAAAAAAGTAACTGCTAGAGGCGGAGAACTGACATTAGACA
GAATAAAAACGGCAAATTCTGCCACGGGAGGACCAAAACTAGATGGGTCTAAGTTTCTGATATGGAAAGCAAATGAAAGG
CCTTCAGTGCCATTTAATTTAACGTCGTTTGCATTGACTTTGAATGCTTTGCCACCCCACTTGATACCATATTTAGCACC
CACAGATAGTCGTTTAAGGCCCGATCAAAGGGCTATGGAAAATGGTGAATACGATAAAGCTGCCGCGGAAAAGCATCGTG
TTGAAGTAAAACAAAGGGCAGCAAAAAAAGAAAGGGAACAAAAAGGAGAAGAATACAGACCTAAGTGGTTTGTCCAGGAG
GAGCACCCCGTTACCAAAAGTCTATACTGGAAATTTAATGGAGAGTATTGGAACAAAAGAAAAAATCATGACTTTAAAGA
TTGTGCTGATATTTTCTAAGCTGTGCAATGTAGTCACAATAACACTCGTTCATTTGTATCCATTGCGAATGCCGGTACAT
CGGAAAACAGGATAGGACCTATTTAATTATATAGTATGAAGTATTCATAACTTCTTGAGGCATCAATACATCATATTCCA
TGAGCTGCGTGGCATTCATACTCATTGATTTAAAGGTTTTTTATTTTCATGGAAAAGATTAACCGGGCTGAACGAAATAT
ATTAAAGATGCTAAAACTTATGCTTTCATTGACTTTCAATAGTGTCCACTAACCAAAAAAAAAAACTACTCTAACAAGGG
ATCCCCATGGATTCAAAGCCGATACCAAACAGATATTACTCTGCATAGAATTCAAAATATTATCCATATAAAGATGGGAA
AGAATTCCAAAAGGAAAATTCTGCTCTAGAAGGTCACAAAACTAGTAAGAAGTTGACCCCCCTGCCATTAAAAAACGTTT
TTAACAGCTCTAGCAATATTCTAATTTCGAAAGTGCTCTCAAAAGAATTTATTCATTTGCGAAAAAAAGAATATCTCAAA
ATTTTCTCGATCACGTACAACATCGTAGTATTTAAAGGATTATTAAGTCAACGAATAATTTCCACAAGAAAGGTACCTCT
AGTTTTGGTGATGAAGCAAGACAATAACTGGCAAGGGCTCTCACTAAATATCAACCCCTTTCAAATAAAAAAAGGATCAT
GGCTGGCAGCGCCCACAACAATTAAACTCTGTTACTATCAAAAAACATTGAGCCCAAGAATGGAATAAAATTTTCACTAC
ACCTCGGACATGGATTTGTACATGTCCTATTATCCTGTAATTTTGACATATACTGATATGGACCTCTTGTTTCGTATAAA
TCGCTATTTATTTCCCCAGATAACTAAAGAAAATCCTTCAACCCAGCGTTCTATATTACTATATTCTCAACCCGCCGTTT
TCCTGCTGTGCGATAATTCTCATTCAATACTACCATTTCAAACCTAGAAAAGGGTGTCTTTATTAAAACTGTAAGAAAAT
TTTATCATGAACTCTGATGAAAAGTCTTCGGAAGATCAACTTTTTGATTTTTCAAAAATGAAAGAAACTGTTGTCTCCAT
TTATGGCCTCATATCTGAAGGAAATTCGTCTGCTATTAGTCATACCACTATCTTCTTCTTGAAGCTGCATTTCAAGGTTG
ATTAGGAAGCATCTAACAATCATTCGATAGGGAAAACAGAAAGGCCGTTACAGTTTTTTAAAAATATCAATATCAAGAGA
AAGAACTAGGGATATTGCAAAATCAAAACTTCTGATATTTGGTTTTACGTGAAAATTACCAACACTTAAACGTTAAAATT
TCAAACTATCTACTGAAATATAAATTTTCAGTCAAAGAGATGAAACGATTATTTTCTTGAGTAATTCGTTGTCACAATTT
AACAGAAAATTACTGTTTTTTTCAAGTAGTTCACAAAGATACTCAAACTAAGATCATGGAGACGTCGGCAAGCAATTGAT
TGTTAGTGATTATCAAAACTCATTAGCTTCGGTAAAACTACATAGATTGAAAATCAGTAGTAACATACAACATGGTTTCC
ATGAGATTACAAACCGGCCAACCTAATGCTTTCAAAAATTCTTTGCTTACTGATTCACGGTGGCCAAGAAGCATATAAAT
CTGTACTTTGCAGTAAAAAACAGATGGTATTGCTCATTCCCAGCGATTGCCAAATACGATTCATAACAGATTGACTTATC
TTTTTCGAAAGCTCTATCATATGGCTTTGAGTAATAAGGTGAGATTTTTTTGGTGATGAAAATAAATACGGTGCCTTGAT
GCAAAATTTTTAGCCACAAACCTCTCTTCAGTCCCACATGATTCACCTGATTACGACTCACTATTTCATCTGTTCCATAA
ATCTCGGCTTTTTATATACAGAACATTAGACGACGGGAAGAGAAAAACGTCAGTATAACCCACTTTTGTTCGTAAAAAAA
GGTTATTCACTTCTACTCCGTACTAATCAATGACTTTAATGGTGAAACCATGATGAGGAGAGTAACACGATGTAATTGTC
ATAAACTAATATTATCCCATATTAGTTTACTGACGGCTACAAGTGAGAATATATACTTTAAGAGTGTAACCATACCAGTA
ATTGGGTTCCAAACAAGTTTGTGAGGCGCGTGTGCTGAAAGTAAAAAAAACTTACCTTAATAACGCAATTTCTGGCGAGG
TTAAAATATTAAATATAAAAAGCCTTCCAAGTAATTTTGCCCACTAAAATGTAACACAAAGCTCCACTGGTTCTCGGCTT
CTTGTTCTTTCAAAAGGATCTTCAAATCCGCTTCCACTTAAGCAGCCTTCTGCTACGACTTCTTCTGAGACACTCGGTTT
CGCGCGGGCACTTCTGCCCACCAAAAAAGTTTATTTTCCGGAAAGCTTATTTCTAAATAAACTTCTGAGGAATTTTTTTT
CCGCAAATTTCCATGCAACGTCGAACTCTCAAATTCTCACGAGATTATTTGACTTGCTTTCCTTTCCCCCTTTTTCCACG
CACTACGTCAATGCAAGTGATCCGCTTTTGAAGAAGCAAAAAATACTTCTTTCAGCTCGTACCGGCATTTTTATTATTTG
TCAAAACTGGCGTTTGGAAACCAGCTCTTCACTTTTTCTTCGTGGTTTCTTCGTGGTTTTTTCGAGAGTTTTGTTTAAGC
CCCTTTTATGGATGCATGAGAAAAAAAAAAGGTTTGCTACAACCATCTCAGGTCTCTTGAAGGATAGTTCGAAGCTCGCC
TGACCGTCTTTGGGTGACCAGGCTTGGTTTTCAGTTTTTTTTAGCTCATTGAGATATGTGATCCCGTTCCTAGATATTAT
GAGGGAATTTTATATATCAAATTGATTTTCACCGCGAATTCCAGAAGGATGGGCAAAAGAGGGCTTGTTGGCGTGGGAGG
ATGGTCGCGGCTGAAAATTTTCACCACGAGCAGTTTCTTGTGAGACATCCTAATACTTTTGCATTTTTACCAAGCAGTCG
TCCGTAGCAAAGCATAGGTTAGTAATAACAATGTGCAAATAAAAAACTATCTTACAGGCAATTATTTTGTGGCAAAGCAA
GGTCCATGTTTTCTTGAAAGGTAAGAAGTGGCTTTGGGACAGCTCATATAGACAGATTTAAGTTTTTGATCTGAGAAGCG
AATGAAATGTCTTCAGTATCATTCAATTTAGCATCCTTTTCATTGACTTTGAATGTTTTACCGCCCCAATCAATGCCATA
ATTAGCACCCCATGGATGGTCGTTTAAGGCCTGAAGAGTTATGGAGCATTGTGAATAAAATAAAAAATTACTTAGGAAAA
GCATCGTGTTGAAGTAAAGCAAAGAGCAGCAAAAAATAAATGGAGTAAATATGAGAGAAATACAGATCAGAATGGTTCGT
TCAAGAGTCCATACTATAAACCCGATGGTGACTTTTGCACAAAAAAACAATGGTTTCGAAGATTGTGCTCATATTTTCTG
AGCTCAACATATGCTCGCAAAAACACCTACTAATTGATGTTTACCAAGAACGCGAGTACAGTCATATATAGATGTAGTAG
AGTTGAGATATTCTGAATCGGAAGTACGATATTTCAATTCCTATATTGCAAAAATTTATATATTTGGAGCTTCTTGAAAG
AAAAAGTGTCCAACATCCTGCATGAAGTTTGATCACTTTAGCTGGTCCCATTCGAAGAACCTTTTTTTTTTTTTTTTTTT
TTGAGATTCTTCATATTCTGTTATTAAATTTTTAGACTTTAATTTTTACTTTCTATGTAACGTTCACTCTTACCCTAAAT
ATTAAACTATTTGATAAAATATTACACTGAAAGGTGTTACAACTTTTCCTAGACCAACCTTAATATAAACGTTACGATAT
AAAATAAACAGTAATTTTAAGATTCCATTGTTGAATGTGACACGTAACTCTAGGCCATACCTGGTTTAGTATTTTTTAAA
AGAACTCTTGCTACAGCATATTTTACGTTTGCATAAAAATAAAAGAAAAGCTTCCTTATGAAACACTGGTTAAGAAAAGA
AAATGGAGTGGTTACATACTCCAAAATAAATTACTCTTAATATCTGTTTATCCAATGAGGAGCAGATCTCAAAGATAATC
AGACTTGTTATTGAAGCAATTGAAGTAAGTCTTCCATTGAAATCACGCTAATTATTAAGCAATATGGTGGATTAAACAAC
TCTGACGGGACCGTACTACTTGATGAAAAGTTATATACAATATTGAATAACAGCATAATGCTGTATGATGTTGAGCGGAA
GATTGTATAAAAATGTCCTTTTCTAAAATCATGAAAAACGAACCCTTTAAAGTAATTTTGTAGCGAAATTTAACCTCACG
AGTTCATGATCATAACTCGTTATCATTTTTGTAATATTGAATCGGTCTCTATAGAGCCTCATGAGAAGATAGAGGACCCG
AAATAATTCTCCCTTCAAACATTATGGCCAATAAGTGTCAGGAAGTGAAGCATTGACATGACAGCAGCACATTAAAACTC
TATTGAATATAAATACGATCCACGACATGTCGTTTACAAAGCGCTAAAAACTCATGAGCCAACTATTCCCTAAATTTCCA
AGATCTATCATATATTTTTCCCTAATTTTCCAAGAGGAACCTCCATAAAATAATGCAGAAAAACATTTGTTTGATCTATT
TTAAAAGGCATATCGCATGTTATAGTGAATCTGAAGATTGCTTCTCTCGTCAGTATTAATGCACTATATTACGTTTCAAA
TAATTCGTAGATTGTCTCAAGTTTTCAGTATATTTGCCTTCATGACCCACCGGTCCTCTTCCCTCAAGTGCTCAACGATG
GGAGCTTCAGAAAAATCCAGCAGCATAGTTGAGTTCTGATTCTCTCCTTGGTAGTTTTTTCCTTTGGTGATTTCGGATTC
ATAATGAAAATGTTTCGTATATTCTATGACTAAAGTTGTTATTGTTGTAAGTATTTCTGCTTCCTCTTGCAACAATTCCG
CTCCCACTTATAATGCACCGAGGTGAATTGGTCATCCTTACGAAAATACCCAGATAGAAATGGAGTAGTTGCGTGATCGT
TTACTGCATCTTTTGCGCCTTTTAATCAATCTTGACGTGGATATCTTGTTTTGCTTGAACCACCACCTGTATTGCTGGTA
TAAATCACCATATTAACCATCGTTTTCAATCAACGCAACTTTTAGTGTATTGTCTGCAACATCTGATTTCCCTCTGGTAA
GTCACCTAATCTAAAATCTCTATTTTGAATCCACGGAGACATACGTTTGAAAGATATAAAAGAGTTCATTGAAAAGTCTA
GCGTCACAACTGACATTAAAATACTTAAATATGAACCAAAATTTTTTGGCTTTTATTTTCAATGCAATCATTATCTGCCT
ATACAGGAAACGCTTTATTTGGCTCAATAATATGATCATGTTTGTCTGAAGTTGGCAATAAAAGAAACTAAGAAGAGCCA
CTAAACTTATTTTATGATATGGGAAACACAGAAAACACTCCAAAAATTTTGGTACAAGAACCTGAAAATAGAACAAAGAA
AGAGGCGAGGTTTGGTACATCTAATTTACGTGACCTAGACGTTGCTCACCTTATGTTAATAGCTTATCAGAATTACAAGT
AATTACTTGTAGGAACATCCTCTACTAGTGAATATGAAAGAGCAGAGGTTAGCTCCGTCTCAACCAATTTTGTACAAGTC
GTTGAAAAGGACGGCTCTACTGTAGACAGGTCGATTCAAAGTCTGGTCTCAAAATAGAAGGTAAAATATTATTGAACAAA
AGACCACTAAAAGGCTATGGTATGTCCAATAAGATGCAAAATAGACATTTCACTCGCTAATCGTTAGTGGGATTATATCT
TACTATACTCCTTATCTCATTGAATGGCACTAGTCGATCGAGGAACAAAAAAGGATCGAACCGATTAGCACGGATTTCCT
TAAGTAATTTAAATTACCAAAGAAGATCCACATCAGCAGTCGAATGTTCAAGATGCCGTAAGTTTAAAATCTTTCGTATC
TTTCCCCGATCCTGTCTTTCATCAATGAACTTGAATATCAAGAGTGAAAAAAACTCATATGGCTTCTCTTGAAGAGTTAG
AAAGATAGGCACATGCCAATTGTGTGCATAGCACTTACTACTCAACGATTTCACAACCTAGCATAATACGCGAAAAAAAA
AGTGCATTTATTTAGGTAAGTCTCATTACCTAAACGCCAGTTTGTTTCACGTAATTGGTAACGATGAGGGAACCGCAGTA
GAAAAAACTTTCATTCACAAACGATTAAAGTGTTATGCTAGCCAGTTTCAGGCTTTTTGTTTTATGCAAGAGAACATTCG
ACTAGATGTCCAGTTAAGTGTGCGTCACTTTTCCTACGGTGCCTCGCACATGAATGTTATCCGGCGCACGATACTTATCA
CCGAAAAACCTTATTCTACGGAAAACCTTATTTACATTAAAGTTGGAAAAATTTCCTCTTTTTCCTAATAAGGTGGAGCT
TTTGGCTTCCAGTATGCTTTCACGGAATTATTTCTCATGTACATTTAGCTCCATTTCCAGTGCCTCCGATAGGGAGGCAT
CATGGTACTACCGTGACGGAGAATACGTAGGCTGACTTTTTCGTCAGTTTGTTGTCCGTTTACAAAATTGGTGAATGAAT
TCTAGCCTTCCTCTGCTCATTAATTGCCCTCACAAGAATTTGGAAGTGCGTAGACAGGTAAAAGATTGTACTACAGAGGT
ATTGTGGAACCTTCTACAGTACTTCGGAATACACCTAAAAGGTTGTTGGATGCTAAATTTAGCAAAAGTCTTTTTTAGCT
CACTATTAGGCTTGTTAAAGTCTGAAATTGTTGAAAGGCACTCAAAAAGATAAATCAACAATCAGCATTAACGGCACAGT
TGAAAGAGTCACCCACTTGAAATTAGCTCGGTTATCAAATATAATTATCTCTGGTAAAGAGCTCTGCAGCAGGGTTAATC
TATTCGCATACTTACGCTGTAGGAACATTTTATTATTAGGATCCGACTACTGCCTACATATTTATTCGGAAGGCATGATG
TCGAAAATTTTTGAGCTTATAAAAGGAACATATTTCACTCTTGCTCGTTGATGTAAGCTCTCTTCCGGGTTCTTATTTTT
AATTCTTGTCACCAGTAAACAGAACATCCAAAAATGACAATGCCTCATCGCTATATGTTTTTGGCAGTCTTTACACTTCT
GGCACTAACTAGTGTGGCCTCAGGAGCCACAGAGGCGTGCTTACCAGCAGGCCAGAGGAAAAGTGGGATGAATATAAATT
TTTACCAGTATTCATTGAAAGATTCCTCCACATATTCGAATGCAGCATATATGGCTTATGGATATGCCTCAAAAACCAAA
CTAGGTTCTGTCGGAGGACAAACTGATATCTCGATTGATTATAATATTCCCTGTGTTAGTTCATCAGGCACATTTCCTTG
TCCTCAAGAAGATTCCTATGGAAACTGGGGATGCAAAGGAATGGGTGCTTGTTCTAATAGTCAAGGAATTGCATACTGGA
GTACTGATTTATTTGGTTTCTATACTACCCCAACAAACGTAACCCTAGAAATGACAGGTTATTTTTTACCACCACAGACG
GGTTCTTACACATTCAAGTTTGCTACAGTTGACGACTCTGCAATTCTATCAGTAGGTGGTGCAACCGCGTTCAACTGTTG
TGCTCAACAGCAACCGCCGATCACATCAACGAACTTTACCATTGACGGTATCAAGCCATGGGGTGGAAGTTTGCCACCTA
ATATCGAAGGAACCGTCTATATGTACGCTGGCTACTATTATCCAATGAAGGTTGTTTACTCGAACGCTGTTTCTTGGGGT
ACACTTCCAATTAGTGTGACACTTCCAGATGGTACCACTGTAAGTGATGACTTCGAAGGGTACGTCTATTCCTTTGACGA
TGACCTAAGTCAATCTAACTGTACTGTCCCTGACCCTTCAAATTATGCTGTCAGTACCACTACAACTACAACGGAACCAT
GGACCGGTACTTTCACTTCTACATCTACTGAAATGACCACCGTCACCGGTACCAACGGCGTTCCAACTGACGAAACCGTC
ATTGTCATCAGAACTCCAACAACTGCTAGCACCATCATAACTACAACTGAGCCATGGAACAGCACTTTTACCTCTACTTC
TACCGAATTGACCACAGTCACTGGCACCAATGGTGTACGAACTGACGAAACCATCATTGTAATCAGAACACCAACAACAG
CCACTACTGCCATAACTACAACTGAGCCATGGAACAGCACTTTTACCTCTACTTCTACCGAATTGACCACAGTCACCGGT
ACCAATGGTTTGCCAACTGATGAGACCATCATTGTCATCAGAACACCAACAACAGCCACTACTGCCATGACTACAACTCA
GCCATGGAACGACACTTTTACCTCTACTTCTACCGAATTGACCACAGTCACCGGTACCAATGGTTTGCCAACTGATGAGA
CCATCATTGTCATCAGAACACCAACAACAGCCACTACTGCCATGACTACAACTCAGCCATGGAACGACACTTTTACCTCT
ACTTCTACCGAATTGACCACAGTCACCGGTACCAATGGTTTGCCAACTGATGAGACCATCATTGTCATCAGAACACCAAC
AACAGCCACTACTGCCATGACTACAACTCAGCCATGGAACGACACTTTTACCTCTACATCCACTGAAATCACCACCGTCA
CCGGTACCAATGGTTTGCCAACTGATGAGACCATCATTGTCATCAGAACACCAACAACAGCCACTACTGCCATGACTACA
CCTCAGCCATGGAACGACACTTTTACCTCTACATCCACTGAAATGACCACCGTCACCGGTACCAACGGTTTGCCAACTGA
TGAAACCATCATTGTCATCAGAACACCAACAACAGCCACTACTGCCATAACTACAACTGAGCCATGGAACAGCACTTTTA
CCTCTACATCCACTGAAATGACCACCGTCACCGGTACCAACGGTTTGCCAACTGATGAAACCATCATTGTCATCAGAACA
CCAACAACAGCCACTACTGCCATAACTACAACTCAGCCATGGAACGACACTTTTACCTCTACATCCACTGAAATGACCAC
CGTCACCGGTACCAACGGTTTGCCAACTGATGAAACCATCATTGTCATCAGAACACCAACAACAGCCACTACTGCCATGA
CTACAACTCAGCCATGGAACGACACTTTTACCTCTACATCCACTGAAATCACCACCGTCACCGGTACCACCGGTTTGCCA
ACTGATGAGACCATCATTGTCATCAGAACACCAACAACAGCCACTACTGCCATGACTACAACTCAGCCATGGAACGACAC
TTTTACCTCTACATCCACTGAAATGACCACCGTCACCGGTACCAACGGCGTTCCAACTGACGAAACCGTCATTGTCATCA
GAACTCCAACTAGTGAAGGTCTAATCAGCACCACCACTGAACCATGGACTGGTACTTTCACCTCTACATCCACTGAGATG
ACCACCGTCACCGGTACTAACGGTCAACCAACTGACGAAACCGTGATTGTTATCAGAACTCCAACCAGTGAAGGTTTGGT
TACAACCACCACTGAACCATGGACTGGTACTTTTACTTCTACATCTACTGAAATGACCACCATTACTGGAACCAACGGCG
TTCCAACTGACGAAACCGTCATTGTCATCAGAACTCCAACCAGTGAAGGTCTAATCAGCACCACCACTGAACCATGGACT
GGTACTTTTACTTCTACATCTACTGAAATGACCACCATTACTGGAACCAATGGTCAACCAACTGACGAAACCGTTATTGT
TATCAGAACTCCAACTAGTGAAGGTCTAATCAGCACTACAACGGAACCATGGACCGGTACTTTCACTTCTACATCTACTG
AAATGACGCACGTCACCGGTACCAACGGCGTTCCAACTGACGAAACCGTCATTGTCATCAGAACTCCAACCAGTGAAGGT
CTAATCAGCACCACCACTGAACCATGGACTGGCACTTTCACTTCGACTTCCACTGAGGTTACCACCATCACTGGAACCAA
CGGTCAACCAACTGACGAAACTGTGATTGTTATCAGAACTCCAACCAGTGAAGGTCTAATCAGCACCACCACTGAACCAT
GGACTGGTACTTTCACTTCTACATCTACTGAAATGACCACCGTCACCGGTACTAACGGTCAACCAACTGACGAAACCGTG
ATTGTTATCAGAACTCCAACCAGTGAAGGTTTGGTTACAACCACCACTGAACCATGGACTGGTACTTTTACTTCGACTTC
CACTGAAATGTCTACTGTCACTGGAACCAATGGCTTGCCAACTGATGAAACTGTCATTGTTGTCAAAACTCCAACTACTG
CCATCTCATCCAGTTTGTCATCATCATCTTCAGGACAAATCACCAGCTCTATCACGTCTTCGCGTCCAATTATTACCCCA
TTCTATCCTAGCAATGGAACTTCTGTGATTTCTTCCTCAGTAATTTCTTCCTCAGTCACTTCTTCTCTATTCACTTCTTC
TCCAGTCATTTCTTCCTCAGTCATTTCTTCTTCTACAACAACCTCCACTTCTATATTTTCTGAATCATCTAAATCATCCG
TCATTCCAACCAGTAGTTCCACCTCTGGTTCTTCTGAGAGCGAAACGAGTTCAGCTGGTTCTGTCTCTTCTTCCTCTTTT
ATCTCTTCTGAATCATCAAAATCTCCTACATATTCTTCTTCATCATTACCACTTGTTACCAGTGCGACAACAAGCCAGGA
AACTGCTTCTTCATTACCACCTGCTACCACTACAAAAACGAGCGAACAAACCACTTTGGTTACCGTGACATCCTGCGAGT
CTCATGTGTGCACTGAATCCATCTCCCCTGCGATTGTTTCCACAGCTACTGTTACTGTTAGCGGCGTCACAACAGAGTAT
ACCACATGGTGCCCTATTTCTACTACAGAGACAACAAAGCAAACCAAAGGGACAACAGAGCAAACCACAGAAACAACAAA
ACAAACCACGGTAGTTACAATTTCTTCTTGTGAATCTGACGTATGCTCTAAGACTGCTTCTCCAGCCATTGTATCTACAA
GCACTGCTACTATTAACGGCGTTACTACAGAATACACAACATGGTGTCCTATTTCCACCACAGAATCGAGGCAACAAACA
ACGCTAGTTACTGTTACTTCCTGCGAATCTGGTGTGTGTTCCGAAACTGCTTCACCTGCCATTGTTTCGACGGCCACGGC
TACTGTGAATGATGTTGTTACGGTCTATCCTACATGGAGGCCACAGACTGCGAATGAAGAGTCTGTCAGCTCTAAAATGA
ACAGTGCTACCGGTGAGACAACAACCAATACTTTAGCTGCTGAAACGACTACCAATACTGTAGCTGCTGAGACGATTACC
AATACTGGAGCTGCTGAGACGAAAACAGTAGTCACCTCTTCGCTTTCAAGATCTAATCACGCTGAAACACAGACGGCTTC
CGCGACCGATGTGATTGGTCACAGCAGTAGTGTTGTTTCTGTATCCGAAACTGGCAACACCAAGAGTCTAACAAGTTCCG
GGTTGAGTACTATGTCGCAACAGCCTCGTAGCACACCAGCAAGCAGCATGGTAGGATATAGTACAGCTTCTTTAGAAATT
TCAACGTATGCTGGCAGTGCCAACAGCTTACTGGCCGGTAGTGGTTTAAGTGTCTTCATTGCGTCCTTATTGCTGGCAAT
TATTTAATAAAATTCGCGTTCTTTTTACGTATCTGTGTATCTTTTCTTTGCTAATTATACGCTGACATGAATTATTTTTT
AACTGTTTCTCCTCCATACTTTCAAATATTCAAATTGACTAAATGATAATTCTTGCGCTTCTTATTTTGAAAAAGTAGAT
ATGTGTATCATAAAGAAAACGTTATTATTATTGTCTTAGGCAACAAAAATCCATGAAAAGAATTTTACCGTTATCGATAT
CATTGTATTTATTTTATTTATTTATTCAATTTTTTTTTTTTTGGTTTATATCCTGCAAACAACACTTCGAATTCAATTCG
ATATTTCATAAGTTACAACTAACACTTATAGAAACCGATGTATGAGTACTTATTATTAACGAGGAAAAATGCCCTATTTT
CTTTAGCAATTAATGAACCATCGCCAACTTTTGCTTTAACAATTATTGCCATTTTCAGCAGTACTAACGTAAGATCTAGT
GTGGTTCGCTTAGGATGTTTTCGAGTAGAAATCTGCTGCACATGCCACACGCAGTACTTGAAACTTGAAATAATGGTGAT
AATTAGTTATTTAAAGTATGTTAATCTTCCTTGTTCTTTTATATTTATTTCGAATTCTTTTGCACTAGTATTTAAAATAT
CAGCAGAGGTGTAAAAGTGCACCAAAATTATTGTAAAACTACTTGCCCTAAAATTGATACTTCATACTTGACATATTCAA
AAGGGGTCCAAGTATAGATGCATCAAAAAAAAAAATTATCCGATGATGAGCAAATGGTAGCTTTTCGTTCCCAGGAAGTG
TAGTAGTTCCATGAAGTCTAATGAGACTTTGGAAAAAGGTTTGTCACGAGCACCTAACTATTGTATTTTGGAATTTTGAT
AAACTTCAAAACGGGAACGAAGTGTTAAACTTAGATGCGGTTGATTTAAGCTTTAAAAGAGGAAAATAATGACTGATGAT
AAGAAGTCAACAACGATTCAAAGCAGGTGAATTTCCATTACGTTTCGCTTTTCAATTGAAAAAAATTTGGTGGTTATTCA
TTTCTTGCTTGACCTCTTTACTTTTTATACTTCTGTGATGAGAAGCAAGTTCGAGGATTTTACGATAAAGCCTACTGGTT
ATATTTGTATAAATTAGAACGTTGTCCTTATTTCTCTTTTCGAACAGTATCAAAATAAAGTTTTTGATTAGGGCCAGATT
CTCTTCAAGGAAGAGATACCTCACGTCTGTAATATCTAAGAGCTAATGTTTCGATCGAACTTTCCTTTGCTTTTTTTCTG
GATCTCATAATGTCCCACTGTATGTATGTGCCCTCGCACAGCTTTGCTCATCATAGACATTAATCATTGGTTGTACGATA
AAAATATCGCAAAAATTATTCTAACGTTCAGATTAGATTCCGGCCATATTTCTGACATTTGTTTTATTAATAAAAATTTG
GCGAATGTTTTGATAACTTGATAACTGCTGATATTTCATTGTTGAAAAGGCATGATATTAGATGCACAAAGTATATTATA
ACTTATTATCAGAGATATAGGAACAAAAAAAAAGGGAAATTCATATCTATATGTGAAAATACCATTATTTCCTCTTCTAT
TTAATATACTGTCCTTAATTTTCATATTACATTATCAACTTTTGCATTTCAGTGTCCATTAAATCTTGGGACCATTTTCT
CAATCTTCATGTCGTGTTTTCACACCGTATATAATATACTGGTAATATAAGTACTAGTCGATAGATCGCAGTTGAGTCTT
ATCCCAACAGTTAATGATTCACTGTGCTTTCTGTTGCTGTAGAATTTCTGAGGCATTGTCGCTCTCTTCTATGTGATGCT
ACAACGGAACTAGGCTTCTTATATATCGTGGTCCTACAAGATCTTGGTATCTCGTTTGCTTACTTTGAAGCTTCACTGAT
ATATAGTATTTAAGCCACTTTCATGTTCATGGATAATCGTAATTGTACTACGCTGGTACCAGTTATGAACCCTATCAAAT
CATCATTGAACACTGCTATTTTTAACTAATCAAGATGTGTATGCGGCGTACTTTATAATTTCACGACACTATTGAAAGCA
AACTAAAAATCAAGTAAATACCTATCCAAGTTGCGGGCTCTGGATTTATGTGGCCTTAAATTTTCGACCTATGGTTCGCT
ATTCAATATGAGAAAACCAAAATTAGGTACAAGTACTGATTACGTCCGTGATTCGAAAAGCAGCGTTGAAAGATTACAAG
ATTTTGCGTGTCCAGGCCGACACTTAACTTTAAGGTCTCGACTTAGTAACATGAGTTGCCAAAAGTTTTTTTCTCCTATC
TGAATATGGGGAACCGGAATTTGTCTTTGACCTGACTTTCAAATTGTTGCATATGTAAAAAAAAACAGAAGAAATATGAT
CTTCTTCTTCTAGCGATGCAAAAGGATTCATTACAAATCGTCGCAAAGGCCGACAAGTTGCAGTATATTCACATTGCTTA
TTTGAAGTATGTTTGTATACACATCGATAGTATTCATTAACACCACAACTGCTGTGTATACTATGTCAAACAGCATAATA
AAGCCCGTCATTTTTGTACCCGCTCATTTCCAATAGGCATCTAAACTTACAAATGTGGTACACTACTTCGAATTCATTAA
TCGATATTGAATGCTAAAAGTCTGCGATTTCTTCCTCAACGTTCAAAAATCTCATCCAAGGCATAATCCCACATATTGAA
GATCGCTACCAATTGTTACGGGCGAACTGAGGTTTTGGAAATGAGCTTGTACTTAGTAAATTTCTCTTTGCTTGCATCTT
TTTCTTCCATGCCAAAAAATAAAAGATACTCATTTTAAAAGCGCAGCCATATTGACTAAGTAAGTAATCATAATACTATG
AGTAATTTTTGAGTACTGTGCTCATTTACTAGCTGCTTTTCTGAGAAAGATCCTCGATAATCAATTCCAGGTTAGTGGGG
CCCTTCTACGGCTTCTTCTAACCAATTGTTCCCCGTGAGTTGCTTTCTCTGAAAACCTTATTATACATTAGAGTTATAAG
AAAATTTTCTTTTTCCCGTAGATTAACCTGCAGTGCCGAACTTCTAGATGTCACACCAGACCGTTTGACACCGCCATTTT
CCTTCCTTTTCGGAAAAATGTGCCGATAAATGGTAAGACGCGACGCCACTGCTACGAATATTACGCTTATGATGAAGCAA
AAGGAAAAAGCAAGTTCCCCTTAAATTCGTATAACTGTTTCATCAATCTTTAGTTCTGGCATTTGAAAGTTAATTAAACT
TTTCTTCGTGGTTTCTACAGGAGTTCTGCATGTGCGTAATTCAAAGCCTGTGAAGGAAAAAGTATTGTCCTAAACAACGG
TCGTAGAATACGTCAACTGTAGTTTAAAATATTTTCTGGCTCTACTCGGTGCGATAGGTCTGGCTCTTTTCTATTTACTT
TTGTTTGGAGTTGTTGAGGCCGATACCCGTCTAGATGTAAATATGAAATAACAGTTCGAGGTTTTATTACGAGAATGAAA
AGGGTAATGGATTGGAGCATGTGTAAATGTCAATAGCAGAAAAAATTTACCGCAAATTGTTTCGTAGTCTTATCTTCATC
GGACACTCAAGGGTTGCATAATTTTTACCCAAAGGAACAGTATACTTTTTTGATAAAAAAATCTTGTTACCTATACAGTA
TTGCAAGCATTTTCAGAAACTCGTCTTTTGAGTTCTAAATGCATCATACAACAACAACAACAATTTCTTATTACTGTGTC
CTTTTGGGATTTTTCAGCCTTCCTAGCTTACCCAAAATAGCCTCTCAAGGTGAAAAAACCATGCCTGCAAGCGGATCTAA
GGATGAGTAGCTAGATTACAATAAATCCTGAATTTTCTCTGAGTGTCAACTTTGTCATCGCTTGTTAAAGGGCTACTACG
CTGAAAAAGAACCTGAACTCTGTTAATAGGTTGAAGATTTTATGACTTGGTATACTATTCCATACGGCTGCTCTCCTGAT
TGCGGTGGGTCATTGCTATAACAGTAAAATCAAGGAAGATAACAGGAAGAGTAACTTTAGTACAATAAATCTGTTGTCTT
CCCGAGGATTATAATTGTTCGGCTTTCACACTAAGTTGAAAAGGGGGACTCAGGAAATGACAGGGTACGTTTTAGTTTCT
CCAAATAAATCTTCCACACCCAGCTTCAATGTGGTAAACGGGGGAAAGTTGATTAATTGATGTTGGCACTTATATTTAAC
TGATGTAGAGAAGAACAACATACTACTAACGTCACAGTCAATTGTGCCAGTTTTCCAATCAAGTATTTCGAGATAATGTA
AAAGTAATTGATATATGTTCGTACTGGTTTCCCAATTTCCGGGAAAAACTATGTACATGGGTGCAATTCCTTGTGGTTAT
TTCCTTTTAGGTTATATTGCCAACCACATCATAGTACTATTTGCGGTCACTTCAGAAGATATGTTTGCTCCTTTGATCAT
GATATAGACCAGGCCAACTGTACCGCTTCAGGCTTCAAAGCATTAGGAATAAGCACCACTATTACACAACCATAGAGCTA
CTCTTACTGTCACGTAGGTAAAACACTTGCTACTACACACACTCGTAGTGACTCATCTGACTATATTGCCGGTTGTTAAG
AGGCACCAGTTAAGCACGCCATCAAGGGTACCGAATAATCTCTTCTGTATCAAGTATTCTACCTTTATGTCTGACCCACG
TATTATGTGGAGCAATTACGTATTTTTCTCATATCAGCTTTGTTTTTACTCAACTTTGATATCTTAGAGAAACAGATCTT
GATGTTACAGCAAGGTCAGGAAAATATTTTGACAAAAACATACTAGTTTCATCCTTAGTAGTTGATTCTATGAATGCTGT
ACTTGAAAATATTGTTCATAAAATCCATAAGTTTTACCAACGGTATAATATCCTGCTATTAAATCTGCAATTGCTTTTGC
GAAAAGAAGGAAAACATGCAAAACAAAAGCAAAAAAAAATTGGCACCCCAATTTCTTATAATATAATAATATAACGGAAG
TACACCATGCTTTCAATAATAAGATGTTTCCTGAAAAGGGCAACTATCTGACTAGTTCAGAGCCATGCAAAAGTTAAGGA
TGAAAATGCCAAATAAGAAGATATTACGGAGTACATTCATTTCAAAAAGAAGAATGTATACTGCTTAGATAAGAAGATCA
AGTTTTTATATTTCCGACCAAATAAGCCATCGAAAACTTTTGATGCACCAAACACCGTTCTTGAGAGCCAAGCACAGATG
CAATTGTTCTGCCCTTCTTCCAAATTATGAATTGTGCATCATATCGTAAGGCCAGCCACATAAAAAAAAGGAGCAAAAAA
CTCAGTATACAGGCGAATATCCATCATACAGTCTAGCTGCCCTCACTACTTCCAAAAAAATGGGCTAGTGTTGTACGGTT
TATGCCATATATCTAGAGTTAGCATAACTATGCACTACCGCTTTTCGAACAAAAAGTTTGCGAAACCTAGTTCATTGAAT
ATGACTTACCCAAAATGGATACCAAGATCCTAATAATAAAGTCAATAACTTGAATTTTAGGTGCCATTATTTCCAACAAT
CATTATAGGCTAACTCTACCAGCAGACAAGAATACCGTTCTTCTAGTTGAGCACATGGTCAAAATAGTCAATAAAAAACG
CCCAGAAATGGCTGTAAATTAGTGTTTGTAGTACACAAAATAATTTCCTAATTCCTTCCAAATGGGGTTTTCAAAAAGCT
GACTCACGTAATTGATCAATACTTCACTAAAGAAGAATCATATGAATAAAACTAAAATCAACACTAACTGAGAGACTTAG
CGGCCAAAGCTTAATCATCATTACATAGAGTATATGAAGGGAGTAAGTGAATATGCAAGGGTGGGAAACGGCAAAGCATT
TTTATGCAAAAAGCGTATTTACAAATCCCGTAAACTCATGATGTGAATTTTGTAACCAGCTTTAGCTGAGATTATTTCTT
TTGCAAAAGAAATATTCAATAAATTAACAATTTTCAAATAAATTACCCATCCATGGTCGATAACTTGCAAGAGAGATATC
ATCATTTGGCTTTTGTGATAAATTTACAAAACGTAATGTTGTATCGAGATATATTGAGTTACAAGTTTTCGTCTCTTTTT
CCGAAGCGCCAGACTCCCGTATAAAAAATAAGGTTTATAGCGGGCATTATGCGTAGATCAGGACTTAAATTTTTCATTGC
AGAAGTCCAATTTCAGACTCAGTATGGTTTGTTGTAGTGCTGGTGTAAAAGATGGTGTTATTACTTAAGACTGATTTGGT
TGCTCAGGTATTTCATTCAATAAAATTGTGAAAGAGAACCTGGAATATAGAATGGAAATATATATCCTGCTACTAACCCC
AATGGAAGGTGACGATCACTTCTTGTGCGTTCCAATCCCAGTTTTTGAATGTGCGAGTGGAAAAATTCTAGAGGAACAAA
TTGATATTTTCAAATCAGAATTCATCAAATATATGTACTCTGTAAAAACCAAGGATGTGATGAAGTTGAGATATTGTCTT
TATGGGAAATTGACTTCTTTGTTTAATATGAATAATGCAATTTTACTCCTCAGCTCAAGTAGTGTAAAGATTCAGTAGCC
GTCATCAAATAGACTAAAAATTAAAAAATAAGATTCAATGTGGTATGATAATGATAGATGAGAAGAAATTGCAAGAAAAC
GAATAAATACCTTGTCTCTTTGCACTGAATATCTTAAAGGACATACAGTCGCAATAACGTCTACTCATTGGTGTGTGTCA
AAAACAGTACGTTTATTATCTGGACAGCCAAAAAATAAGATCTATTCAAACATGGAATATAGCGTATTTTTATTTAATCA
CGGTACAATGGAGATATTTGCATGCCTATAGAAACAAGTAATAGTTATCATATTATTTTCTAGATTTTGTCACTGAACTT
TTCCACTAATGAATCCTATCAAAATTATATATCCAATATGGCTGCATTCCCAACTAAATATTAAAATGCCGCTAAGTATA
AAATGTCTCCGCATCGGTAAAAAGCATTACAAATGCGTATTATACTAGCGAGAAAAAAGTATAAGTATCAATGCCAATCA
CCCTCTGACCATAAACTTTCTAAACATGAATAATAAAGGTGTTGAGAGTTATTATCCTAATTGATCAATTAATTTGAAGC
AAAGTTATTATGTTAAAGAAAAAGGGATGTCACAATCCTAACTATAATTTTTGCACTATACTCTGTAGGCGTACAAAATG
GTTTGTACCGACTATATTCTCTTTATTTTTGACAATCCTTTACGATATATGATTAAGAATACCATGTTATTTTTATGAAA
ATCTGTGATTTTTTTGTTTTCATACACTTTTTATTTTTGTCACGTAGTGCACTTTGATTAATACAAAAAAAAATGCTGCA
AAAGCATCGACTACATAAATTCATTAGGACGCATTCCTCATTACCACCTGGGTCTAATTTTTATTTTGAAATTGATATTA
TTCTTTATATGATGAGGTAAAAAGCATTATATTCGTTGTAAACTCATATACTTATCCTCATTTTAGGCACCATCAGGGAC
TAAGGGCTAAAGTATCAGAGCCGCATTTCAACAGTGTACAGAGATTTTAGAAACATTATCACGCACTGCCTTTTGCTTTG
TTTACCCGTAATGAGTATACAGTGGATTTTCTGGTGCTAAAGCATATTGCCCTTTCGGCAATACTTGATGCCCTAAACAT
TTTCATCCTGGAACATACGAGTAAGAGCACATTTATGTGCCTATATTCCTCGTTTTTTACTGGTGCTGAATTTCTTATTT
TCCACAGATAACAATCATGTTAATAAATTATGCACTGTGCTAATTTTTCAATTAAGGTTCTATTACCCCTCTATCACCGA
CAGAAACACGTAATGATGTGTTATTTCCATTATAATTCCGTAAGAATGGTGTTTATAGGTAGTCTAAAGAACGTGCATCA
GAGAAGAATAACTGTCGCAAAAAATGACTATTCTTTACCTTTTCAAACTTAACTGAGATAGTTATCTCTATTATTACCAG
TGGCACACACGCGAACTACATCACTCACCACTATCGTCTTAGGAACTCAAGATTTTATAGTAATGCAGCCGAAGACATTC
AAGTCCTGAGAGAAAATGTAGACATTTTAAGAAAAGTACCGGAAATAAAGCACATGTAAAGCATTGAGCTCTGTACTCTA
TAAAAATTAGCTGCATTCAAACAACAATGTTTGAAATTTTTGCAAAAGTTATTGAAAAAGATTGCTGTTTTCAGCCTTGT
TCAGATCATGTCTCAAAAATGAGAAACTGGAACTCTCATAATCAGTACCTCGTATTTTTTTTTCCTTATAGTTTCGTTAT
TAAAAATTTTTTTGCTGCTAATTTAAGTACGCTTTTGGTCATAAATGCTACCCACCAGTTGAATTATTGACATGATTAAA
ATACATTTCAGAACTTTACGGATTAAAAACTTTAAAGAACCTTTCAATCCATGTTGCTGGAGGGCCATGAATCCACGAAT
TACAGCAAAAGAAGACAGTAACTACTTAGGGTTCAATAATTACTTGCATAAACACACACTAACAACCAAATCGTACTAAA
ATTTGCAATTAACAAAACTCCATCATATCACGCTGAATTATGTAGGGCTTCTTAATGCAATAGGTTGCCTGAATTTTGCT
TACTCGTGCTGCCGGGAACACTTAGCAGTTGGGAGGCCGTTTCTCCCATATATTTCATAATTTTCTGTCCTTCTTAGAGT
AGGATGCTGAAAATCAAAAGAAGACCGTCAATAGGACCAGATTTTGTGGGTCAATTTTGGGCCAGACACATGATACCCTA
GGAAGTTTAACGGTATACAACTCAAGGACGAGGAGTATTCGGAAACTACCGGTTTTTAACAAGCTGCAAATTTCCAGTAG
CTGTTTTGGTTGCGACTACGGATAAAAATTCATACTTTAGGAAGTGAAGCAAGATAAAAAATCATGCTGCATCCTAATTC
GTGAAGTTTGTTAGGAATATTATTGTAAACAAGGAACCGTTTCAGTAAACTTGCTCTCTACTCTTCTAAGCTGTAATTTA
AAAAAAGCGATAAAACAATGATTTTGATTATCTGCAACTTCTGGAAACTCGAGATACTACGCTAGACGAGATACCTATTA
ATTGTTTTCCTAAAAAATCAGGAACAGTTCCTGGCAGCTTTCGGCTCCTTCTTGTTCTGGAAAGGATCTTCAAATCCGCT
TCCACGTAGCAGTCCTCGCTACGACTTCTTCTGAAGTATTTTGATTTTTGGCTGCATTTACCTTTTATTGCCGAAAATCT
TATTTTCCAAGAAAAAAGCTTATTTTGCATTAAGTTTAAAAAATTTCTTCTTTCCCGTAGATTGACTTGCAGCGTCAAAA
TTCCGGAGGCCTCACGAGATTTTTTGACATCGGTTTTTGACATCTCTTTTTCCTTCCTTTTTCTTTCTTTTCCTGCGCAC
GCCGATAAAGAAGTAGTACAACAGACAACGTCAAAATGATCCTCTTGTGATGAAGCAAAAGAGGAAGAGTATACTCCTTT
TCCGCTTGTACAAATATTTTTTTTGATAATAAAATTTGGCACTTCAGAGCTTATCGTATCTTCTCCCGGAGTTCCTCAAG
ACTTATACTTCAGCCCGTTTAGGAATGCATAAAAGCAAATAGGATTCGTTACAACTGCTGCAGGACTCTTTAGGACTGCA
TCAAGGTAAGCCTCGCTGCACCTAAACGCAAAATGTGGTTGTAACCTTTTTAATTTTTTTCTTGAACTTGTTGAGTCGTA
ATAAATCGTTTCTGGGAAGTGGAAGGTAATAATGTAATGGAATCGGCGTTACTCGCATGTGCAGATATCAGCGACAAAAA
GTGTTGTAGGGACGTTTCGATACCAAAATTTCCTAAATACAGCGCAGGAACATCACTACGCTAAACAAATCGTAGCGCAT
ACATCTGATCGAAAAAAGACAGTTCCCAAAACAATGACATATGAAGAGACCAGCATCAAAATTTTCATCATTAACAGCAT
GGCTAAAAGTTATTGTTTAATATACCCATACCTGATTGACGAACCAAGAAATGCCTTATCACTATTTATTTTTGGCACTC
TTCACCTACCTGGCCACGTCCAATGTTGTTTCAGGAAGTACACAAGCATGCCTGCCAGTGGGCCCGAGGAAAAATGGGAT
GAATGTCAACTTTTATAAATACTCATTACTGGATTCAACAACGTATTCCTACCCGCAATATATGACTTCTGGATATGCCT
CGAATTGGAATTAGGTTCCGTTGGCGGACAGACGGATTTCTCAATTGACTACGATCTTTCTTGTGTTATCTCTTCAGGAA
CTTTTAAATGTGCTCAATCAGATGCTTATGGAAACTGGGGATGCAGAGGTCATAGTGAATGTTCAAAATAGCCAAGAAAG
ACCTATTGGAGTACTGATTTACTTGGTTTCTTACTATCCCAAAAAACGCTACTCTAGAAATGACAGGTTACTTTTTACCA
CCACAAACAAGTTCTTACACGTTCAGGTTTGCTAAGGTCGATGACTCTGCAATTCTATCAGTCGGTGGTAACGTTGCGTT
CGAATGTTGTGCACAAGAACAACCTCCAATTACATCGACGGATTTTACAATCAATGGTATTAAGCCATGGCAAGGAAGTT
TGCCTGATAACATCGGAGGGACTGTCTACATGTATGCAGGCTACTATTATCCGCTGAAGGTTGTTTACTCCAATGCCGTT
TCCTGGGGCACGCTTCCAATTAGCGTGGAATTGCCTGATGGTACTACTGTTAGTGATGACTTTGAAGGGTACGTTTACTC
TTTTGACGATGATTTAAGTCAGTCAAATTGTACTATCCCTGATCCTTCAAAACATACTACTAGCATCGTCACAACTACTA
CCGAACTGTGGACTGGTACTTTTACTTCTACATCTACTGAAATGACCACCGTCACCGGTACTAATGGTCAACCAACTGAC
GAAACCGTTATTGTTGCCAAAGCTCCAACCACTGCCACCTCATCCAGTTTGTCATCATCTTCTTCAGAACAAATCACCAG
CTCTATCACGTCTTAGCATCCAATTATTACTCCATTCTATCGCAGCAATGGAACTTCTGTAGTTTCTTCCTCAGTCATGT
CTTCCTCGGTCATTTCTTCTTCTGCAACGACCTCCACTTCTATATTCTCTGAATCATCTAAATCATCCGTCATTCAAACC
AGTAGTTCCACCTCTGGTTCTTCTGAGAGCGAAACAATCTTAGTGATTGCTGGCATGTCATTAGCGACAAGACGCTTATT
ACCGTAGTAGCCCCCCAAGGCAAACATCTCTTTATCAGTAATATCCAAAGCTGTTCAACTTCTCGAATTGGCCCAGGAAA
AGAGCATTGGGGCGGCAACTAACTCTGGCATACTTACAGTTTCTGCTCTTGACAGCGCTAAAAAAGGGCTTGTTTTGTAA
TGCCCGGTTCGCAATTCTACAAGTACCACGCACTAGCTGCTAAAAGTGTCTAACCTTGCGAACAAATCTGGACTTTCTTA
TGAGAATCCCATCGTCAAGAAACAAAATTATACAGACAGGCGTAAATGTAGCTCGTAAGCGCCTGATCAAGTAAGCCAAA
TGCGCTAACTTGAGGAAATATAGCCATCTAAATCTCTGCAACATGCCAATTCGCACGTGACTTGAAACTATGGAAAGTGT
CTAGAAGATTACCAAGAACCACGTTATTTGAGAGAGGATGGCAAGGTGACGACAATCACACCAAGACCACATTTTGGGTG
CGCCTGGAAGCAAGACCTGAGAAACTGGGCCAAAATATTCAAACCAAGCATAAGATAGTTGGAGGTAGGAATACACTATC
TAATCTGTGCTGATGAAATGCTGGCGAAAACGGGCGATGTAGTGGTACAGAAGGTGCCGGTTATCCGTTTGTCCGTTTTT
CTTCATTTTTTTTTTGTTTTTCCCTTTTGTCTTTTGCACCGCTTATATATGGGTATGAAACAAGTTCAAGAATTTATAAT
GGAACCCAAAGGTTCAGTCTTTGTAGTTCGAGCGACATTGCGCGTTTCCTTAGAAAACGCTGGAAAGATATTCTTTAACG
AGACGGAGTAATTCTCGTCAGGAATAGGATGTTGATTGATTTTTGCTGTAGTTATATAGCAGGGACCCACGGAAGAGAGC
GAGCGCCTTCTTTCACAGGGACTTTTGTCAGCCACGTCTCCGGGGAAAACAATTGCCGTCCGCGTCGCAGTGAGATTACG
CAGCCGTGCGCTTCAGGGACAGAAAAGAAGCATTTCGCGGCTACGGAGAAACCGTGCACTAACTCTCTCGAGGGTAGCCG
CAAAGATTTCTTGTCTCTTCCATTAGGACATAGCTATCTTTTTCTTTTCTGTTTTTGGCGTATGATCTGTTCTGAGCCAA
AGTTATAGATCATTGCTTGAATAAGCACCTCACAGAGTAGGGATTGTATAGAAAGTAGCTGAGCGTCTGCCCACGTAACA
AACAATCTTGCCCCTTCCCCGCTCTTGTTTTCGCGTGCCTCTTCTACAATAATCTGGCCAGGCTGAATCGCGTTCTGCTG
CTGCTGCTGCTATTGTTATTGTTGTTGTTGTTGTTTTGGCCAATTGCTTATGTGTTGGTCTGCAAATTAGCACCTCGTTC
CCTGTTGGCAAACGCGCGCGTACAAGCCTTACAGGGCTTGAGAATGTTCTTCGTAGAAATGCATGCACAAAAATTCTGAT
CTAGCACACCATCGGTCTCTGTAGCTTCGGGCTCTATAGCTATGGGTTAGGAGTCCGTGAGTAGTAACAAGAAGAAGTAT
ATAAAAAGCAGGTAAATCGTACTTCAATATGCTTCATTGTCACTGGATCGTCATATTCACTCTTGTTCTCATAATAGCAG
TCCAAGTTTTCATCTTTGCAAGCTTTACTATTTCTTTCTTTTTATTGGTAAACTCTCGCCCATTACAAAAAAAAAAGAGA
TGTTCAATCGTTTTAACAAATTCCAAGCTGCTGTCGCTTTGGCCCTACTCTCTCGCGGCGCTCTCGGTGACTCTTACACC
AATAGCACCTCCTCCGCAGACTTGAGTTCTATCACTTCCGTCTCGTCAGCTAGTGCAAGTGCCACCGCTTCCGACTCACT
TTCTTCCAGTGACGGTACCGTTTATTTGCCATCCACAACAATTAGCGGTGATCTCACAGTTACTGGTAAAGTAATTGCAA
CCGAGGCCGTGGAAGTCGCTGCCGGTGGTAAGTTGACTTTACTTGACGGTGAAAAATACGTCTTCTCATCTGATCTAAAA
GTTCACGGTGATTTGGTTGTCGAAAAGTCTGAAGCAAGCTACGAAGGTACCGCGTTCGACGTTTCTGGTGAGACTTTTGA
AGTTTCCGGTAACTTCAGTGCTGAAGAAACTGGCGCTGTCTCCGCATCTATCTATTCATTCACACCTAGCTCGTTCAAGA
GCAGCGGTGACATTTCTTTGAGTTTGTCAAAGGCCAAGAAGGGTGAAGTCACCTTTTCTCCATACTCTAACGCTGGTACC
TTTTCTTTGTCAAATGCTATTCTCAACGGTGGTTCTGTTTCCGGTTTGTAACGTAGAGACGACGATGAAGGCTCTGTAAA
TAACGGTGAAATCAACCTAGACAATGGAAGTACCTATGTTATCGTTGAACCAGTTTCTGGAAACGGTACAATCAACATCG
TCTCTGGTAACCTATACTTGCACTACCCTGACACCTTTACTGGCCAAACTGTTGTATTCAAGGGTGAAGGTGTTCTTGCC
GTTGACCCAACCGAAACCAACGCCACTCCTATTCCTGTTGTTGGCTACACCGGTAAGAACCAAATTGCCATTACCGCCGA
CATCACTGCTCTTTCTTACGACGGTACTACTGGTGTCTTAACTGCAACCCAAGGTAACAGACAATTCTCTTTTGAAATTG
GTACTGGATTCTCTAGTTCTGGCTTCAGTGTCTCCGAAGGAATCTTCGCAGGCGCCTACTCATATTACCTAAACTATGAC
GGTGTCATCGCTACAAGCGCCGCATCCACATCCGCATCCACTACCTCTGGTGTTGTCTCTACTGCCACTGGTTCAGTCAC
TTTATCCTCTAACGCTTCTACCACCGTCTCTTCTACGATCTCTTCTAGCGCCCCAGACTCAATAATTCCTTCATCTAGCG
CCTCTATCTCTGGTGTCTCAAACTCCACTACAGCATCTGGTTCAATCGCTTCTACTGCTTCCACCGCTTCCACTACTTCT
ACTGCATCCGCTGCATCCGCCACCAGCTTCACCTCAGGTTCCGCTTCTGTCTACACTACTACATTAACTTACTTGAATGC
CACAAGTACAGTCGTGGTTTCCTGTTCAGAAACAACCGACGCTAGCGGTAACATTTACACCATTACCACAACTGTCCCAT
GCTCATCTACCACTGCCACCATCACATCTTGTGACGAAAACGGATGCCATGTTCCAGCACCAACTGCTACCGACGCAACT
GCAACCGTTTCCTCCAAGTCATACACCACTGTTACTGTTACTCACTGTGACAACAATGGCTGTAACACCAAGACTGTCAC
TTCTGAATGTTCTAAAGAAACTGCAGCAACCACCATTTCTCCAAAATCATACACTACTGTTACCGTTACTCACTGTGACG
ACAACGGCTGTAACACCAAGACTGTCACTTCCGAGGCTTCCAAACAAACATCATTGGCCACTAGCACAGTCACCAAGTCT
GCTGCTCCAACTTCTCATACTGCTGCTTCCAGCACCTTCACTGGTATTGTCGTTCAATCCGAAGGTATGGCTGCTGGTTT
GAGAACCAATGCTTTAAGTACTTTGGCAGGTATTTTCATCCTTGCTTTTTTTTAAAATGAGTGCGTAACCGTACTTTCCT
AAAAATAACTAAGTAGAAAGTATTTTAATATATAAACGTCAGTGTAAACATTCAAGTGATTTTAACTTTACGCGGTTGAA
GAATGCTGTGTTCGAACTATAAAGCGTCAGAAAAGATGGTTTAGCGAAGGCACCATTATGAAGATAGACACATTCTTCTT
TTTTTTTTTTTTTTTTTTTTTTTTTTTTTTTTTTCATTTACTTTTATTTCGCGCGGTCGGTAAATTTTTCGTGGGTTTCT
TTGAATCTATTAGCCGACATAAGAATAATGCATAAATAATATTTTTAATGTCTTCCTATGCCCAAAAGAAGAAGTCTTGA
AGTTGCCGCACATGGAAATCACATGACCATGGCTTGGCCCTTCGTTTTAAATGCAACATGCAATATGGAATGTGTCATGA
ATACTATCAGCAGGAACAGAAAGCGTCGTTTTGTTTCTGCAAATGCTGTAGTTTTGGGCCGAAAATAGATGTAGTAGAAT
ATATAGTGAAACGTGATGTACAAAAGAAAAAGGTAGTTTAAAAAAAATTAGATAACTTGGATTTTTACCCTGAATATTGC
ATGTGATTCGTAAAGAACTGAGTTACCTCAAACGGACCTCCCTTTTCATTTCGTATTCCGCGAATCATGAAGTCATGCAA
TTACCTCTGAAGAGCTGACTGTCCCAAAAGAAGCTATCGAATCTGTCCTTGATTTATTTAAGCCTTGCGTTTCGAGAAAG
TGAAAACCAATTGAATACAAAATAAAAAAAAAGAAGAAAGAAATAGCAGGTCTAAGATATATAAGAAAGTTAATATCATT
TTTGAACATTTTATTTTAGACGCCTTCAGCCGCGCGACGCCCGGAGTAATCATATGCCCATGACTTTACCAAAAGGCAAC
AGGGAGGAACATGCATTAATGTGAAGCATCACTGCTGCAATTCTCGGTGTTGCTAATAATTCATGGATCGAGAAAGAGAC
ATAACATTTAGGCCAATTTTTTGAATAAATATGAACTCAGCTAAGACTCGACAATACAATTTTCTTATACTAAACGTAGA
TTTATAAAATAAACACAACTGTAAGGGCAATGCAACCGTAGATGCATATATCATTTATAGAAATTATATCCAACAGAAAG
CTCAGACTTATATCCGGTTTAAGAGAGAAATTCTTGCTCATATTACCCCAAGACCAGGTGGCGTGTTGAAGTTTATAACA
TATAAGAACTACTACCTCATGAATTCTAGTGGATGAAAGAAGCAGCACGAACACCATTTCTACAGACAACGACACATGGA
AAGGTTCACCATTCCCAAAGAAAACAACGATGGCCACAAGGGTGTGGTCCTCCATTCTCCTACTGTTGGAAGGAGATATT
ATCCGACCGACTGTTTTGTGATATGGCAAACTATTTTTTTAAATGAGCAAAATTACTTCTTTTGGCTGGAAATGTCATTA
GAAAGTGCCCAAGTGACATTTAGCTAAACTCGGGTATTGTCTACAAGACCGGTGCTGTGACCGTTTCCAATACGGAAAGA
AACGGTACTGGGAGCAGGAGTTGCTTTTACAGATATGAACAATGCCAATAGAGCCGCACATGTAATTACTGGTTCACACT
CGTGGGGCCCACACGATTCCTGTGCAAAGTTTGACAAGAGGATGGAGTTTCACGTAAATGCTGCCAAAGGTGATGCGGTT
TTGTTTTTGGGCAGCCTCTACCATGTTGCAAGTGCGAACCATACTGTGGCCACATAGATTACAAAAAAAGTCCAGGATAT
CTTGCAAACCTAGCTTGTTTTGTAAACGACATTGAAAAAAGCGTATTAAGGTGAAACAATCAAGATTATCTATGCCGATG
AAAAATGAAAGGTATGATTTCTGCCACAAATATATAGTAGTTATTTTATACATCAAGATGAGAAAATAAAGGGATTTTTT
CGTTCTTTTATCATTTTCTCTTTCTCACTTCCGACTACTTCTTATATCTACTTTCATCGTTTCATTCATCGTGGGTGTCT
AATAAAGTTTTAATGACAGAGATAACCTTGATAAGCTTTTTCTTATACGCTGTGTCACGTATTTATTAAATTACCACGTT
TTCGCATAACATTCTGTAGTTCATGTGTACTAAAAAAAAAAAAAAAAAAGAAATAGGAAGGAAAGAGTAAAAAGTTAATA
GAAAACAGAACACATCCCTAAACGAAGCCGCACAATCTTGGCGTTCACACGTGGGTTTAAAAAGGCAAATTACACAGAAT
TTCAGACCCTGTTTACCGGAGAGATTCCATATTCCGCACGTCACATTGCCAAATTGGTCATCTCACCAGATATGTTATAC
CCGTTTTGGAATGAGCATAAACAGCGTCGAATTGCCAAGTAAAACGTATATAAGCTCTTACATTTCGATAGATTCAAGCT
CAGTTTCGCCTTGGTTGTAAAGTAGGAAGAAGAAGAAGAAGAAGAGGAACAACAACAGCAAAGAGAGCAAGAACATCATC
AGAAATACCAATGTTGAAGTCAGCCGTTTATTCAATTTTAGCCGCTTCTTTGGTTAATGCAGGTACCATACCCCTCGGAA
AGTTATCTGACATTGACAAAATCGGAACTCAAACGGAAATTTTCCCATTTTTGGGTGGTTCTGGGCCATACTACTCTTTC
CCTGGTGATTATGGTATTTCTCGTGATTTGCCGGAAAGTTGTGAAATGAAGCAAGTGCAAATGGTTGGTAGACACGGTGA
AAGATACCCCACTGTCAGCAAAGCCAAAAGTATCATGACAACATGGTACAAATTGAGTAACTATACCGGTCAATTCAGCG
GAGCATTGTCTTTCTTGAACGATGACTACGAATTTTTCATTCGTGACACCAAAAACCTAGAAATGGAAACCACACTTGCC
AATTCGGTCAATGTTTTGAACCCATATACCGGTGAGATGAATGCTAAGAGACACGCTCGTGATTTCTTGGCGCAATATGG
CTACATGGTCGAAAACCAAACCAGTTTTGCCGTTTTTACGTCTAACTCGAACAGATGTCATGATACTGCCCAGTATTTCA
TTGACGGTTTGGGTGATAAATTCAACATATCCTTGCAAACCATCAGTGAAGCCGAGTCTGCTGGTGCCAATACTCTGAGT
GCCCACCATTCGTGTCCTGCTTGGGACGATGATGTCAACGATGACATTTTGAAAAAATATGATACCAAATATTTGAGTGG
TATTGCCAAGAGATTAAACAAGGAAAACAAGGGTTTGAATCTGACTTCAAGTGATGCAAACACTTTTTTTGCATGGTGTG
CATATGAAATAAACGCTAGAGGTTACAGTGACATCTGTAACATCTTCACCAAAGATGAATTGGTCCGTTTCTCCTACGGC
CAAGACTTGGAAACTTATTATCAAACGGGACCAGGCTATGACGTCGTCAGATCCGTCGGTGCCAACTTGTTCAACGCTTC
AGTGAAACTACTAAAGGAAAGTGAGGTCCAGGACCAAAAGGTTTGGTTGAGTTTCACCCACGATACCGATATTCTGAACT
ATTTGACCACTATCGGCATAATCGATGACAAAAATAACTTGACCGCCGAACATGTTCCATTCATGGAAAACACTTTCCAC
AGATCCTGGTACGTTCCACAAGGTGCTCGTGTTTACACTGAAAAGTTCCAGTGTTCCAATGACACCTATGTTAGATACGT
CATCAACGATGCTGTCGTTCCAATTGAAACCTGTTCTACTGGTCCAGGGTTCTCCTGTGAAATAAATGACTTCTACGACT
ATGCTGAAAAGAGAGTAGCCGGTACTGACTTCCTAAAGGTCTGTAACGTCAGCAGCGTCAGTAACTCTACTGAATTGACC
TTTTTCTGGGACTGGAATACCAAGCACTACAACGACACTTTATTAAAACAGTAAATAGATAATATGATTATGTAATTTTA
GAAACTAATTATGAATACCGATTTATTTTTTTTTTTTTTTTTCACTTTTGCTGGCAAGAAATACGAAATTGCAATGACGA
TCACAGTCCAAAGAGGTAAGCACAAAGGCGCAGTATGTGATTACTCTATCATTCTTTAGCAAAACCAGGATAGGAGTATA
TGTATAAGAAATATGCAACGCCATCATTTAATGCAATAGACACGACATGCCCTTTACATGAGGTGGTACAATGTTTTAAT
ATTGTGTCAGGGCAAGTACATGATAATATCGTTTAAAGATGATGCTAGAGTAAAAGTATGAAGTGAAAGAAAAGGGCAAT
TGATTGACTAAGCGGATGTTGTAGGATGATATAGTGGCTCATGATCTGTAAATGATCGGTTGACCGCAGTATTATATAAT
AACATCCGTATAAGTACATATACTACCATGTCTGTTCTCTACATTGCTTTTTATTCAAGATTATTGGTTTTCCTAACCGC
CGCGCCGCGCAGGTACCCCGCGCATCTCTTCTTCTCGAAGAAAGCGGAAAAAACAAAAAAAAAAGTATAAATAGTGGAGT
CTTTTCCCATTTAACATTTAGAAAAAAATTCGAATGGAAATTTCTTGCCGAACATTTAACCGGAGACCCTTGGCGGCTTT
TTCTCAGTTTCGTGGGCTAGTACATTTTACCTAGTATGCTGGGAACTTTTTTTCCGTATTCTATTCTATTCCTTGCCTTA
CTTTTCTTATCATTTTTTATATAACCAATTTCAAAAATACTTTTTAACTGTCATAGACGCATTTTGTTTATTACAAATTA
AAAGAATCAAATATAATATGTGCAATTAATAACTCCACAAGTAGCGAAAGCAATGGCCGCCATTAGAGACTACAAGACCG
CACTAGATCTTACCAAGAGCCTACCAAGACCGGATGGTTTGTCAGTGCAGGAACTGATGGACTCCAAGATCAGAGGTGGG
TTGGCTTATAACGATTTTTTAATCTTACCAGGTTTAGTCGATTTTGCGTCCTCTGAAGTTAGCCTACAGACCAAGCTAAC
CAGGAATATTACTTTAAACATTCCATTAGTATCCTCTCCAATGGACACTGTGACGGAATCTGAAATGGCCACTTTTATGG
CTCTGTTGGATGGTATCGGTTTCATTCACCATAACTGTACTCCAGAGGACCAAGCTGACATGGTCAGAAGAGTCAAGAAC
TATGAAAATGGGTTTATTAACAACCCTATAGTGATTTCTCCAACTACGACCGTTGGTGAAGCTAAGAGCATGAAGGAAAA
GTATGGATTTGCAGGCTTCCCTGTCACGGCAGATGGAAAGAGAAATGCAAAGTTGGTGGGTGCCATCACCTCTCGTGATA
TACAATTCGTTGAGGACAACTCTTTACTCGTTCAGGATGTCATGACCAAAAACCCTGTTACCGGCGCACAAGGTATCACA
TTATCAGAAGGTAACGAAATTCTAAAGAAAATCAAAAAGGGTAGGCTACTGGTTGTTGATGAAAAGGGTAACTTAGTTTC
TATGCTTTCCCGAACTGATTTAATGAAAAATCAGAAGTACCCATTAGCGTCCAAATCTGCCAACACCAAGCAACTGTTAT
GGGGTGCTTCTATTGGGACTATGGACGCTGATAAAGAAAGACTAAGATTATTGGTAAAAGCTGGCTTGGATGTCGTCATA
TTGGATTCCTCTCAAGGTAACTCTATTTTCCAATTGAACATGATCAAATGGATTAAAGAAACTTTCCCAGATTTGGAAAT
CATTGCTGGTAACGTTGTCACCAAGGAACAAGCTGCCAATTTGATTGCTGCCGGTGCGGACGGTTTGAGAATTGGTATGG
GAACTGGCTCTATTTGTATTACCCAAAAAGTTATGGCTTGTGGTAGGCCACAAGGTACAGCCGTCTACAACGTGTGTGAA
TTTGCTAACCAATTCGGTGTTCCATGTATGGCTGATGGTGGTGTTCAAAAACATTGGTCATATTATTACCAAAGCTTTGG
CTCTTGGTTCTTCTACTGTTATGATGGGTGGTATGTTGGCCGGTACTACCGAATCACCAGGTGAATATCTCTATCAAGAT
GGTAAAAGATTGAAGGCGTATCGTGGTATGGGCTCCATTGACGCCATGCAAAAGACTGGTACCAAAGGTAATGCATCTAC
CTCCCGTTACTTTTCCGAATCAGACAGTGTTTTGGTCGCACAAGGTGTCTCTGGCGCTGTCGTTGACAAAGGATCCATTA
AGAAATTTATTCCGTACTTGTACAATGGATTACAACATTCTTGTCAAGACATCGGCTGTAGGTCGTTAACTTTACTAAAG
GAAAATGTCCAAAGCGGTAAAGTTAGATTTGAATTCAGAACCGCTTCTGCTCAACTAGAAGGTGGTGTTAATAACTTACA
TTCCTACGAAAAACGTTTACATAACTGAATGTTAAATGGGATCATTAATACAATAGTACTGTACGTATGGCACCTGTACA
TACTGCGTTATAAATGTACTAATGGAATGATATATTAATATATAGTGTGTTTATACCTTATTATTGATGATTAGTATATA
TTTTTATATTTAGGTGATTTTAGTGGAGATTATTTGGTGGTAATTACACTAGTATACATAAAATGGGTAGTGGATATTTG
TATAGAAAGGGCATTACGCATGGAGTTAAGAGTATTTACATGATAATTGGGTTCCGTGATTCATTATAGATAATAAAACG
TGGATAATATTGGGTGTTATAGGTAAATGGGACAGGGTATAGACCGCTGAGGCAAGTGCCGTGTATGGTGATGTGGTATG
GTATCGAGTACCGATGGAGTGAGAGATGGCCTTGGTGTAGAGTATTATGGCGGGTAAGTTAGATGATGTATTGTTTACGT
TATATTTGTTTAAATTGGATTTGTTTACATTAGATTTGTTTACATTTCAATATATCAATGGAGGGTATGTAGCATTATGG
TAAGTAGCACGTGGTAGATGGGGATTGTAGGTGGATGGTAGGATGAGTGGTAGTGAGAGTTGGATAAGATATATTGGGCA
GGGGATAGATGGTTGTTGGGGTGTGGTGATGGATAGTGAGTGGATAGTGAGTGGATGGATGGTGGAGTGGGGGAATGAGA
CAGGGCATGGGGTGGTGAGGTAAGTGCCGTGGATTGTGATGATGGAGAGGGAGGGTAGTTGACATGGAGTTAGAATTGGG
TCAGTGTTAGTGTTAGTGTTAGTATTAGGGTGTGGTGTGTGGGTGTGGTGTGGGTGTGGGTGTGGGTGTGGGTGTGGGTG
TGGGTGTGGTGTGGTGTGTGGGTGTGGTGTGGGTGTGGTGTGTGTGGG
>chrII
AAATAGCCCTCATGTACGTCTCCTCCAAGCCCTGTTGTCTCTTACCCGGATGTTCAACCAAAAGCTACTTACTACCTTTA
TTTTATGTTTACTTTTTATAGGTTGTCTTTTTATCCCACTTCTTCGCACTTGTCTCTCGCTACTGCCGTGCAACAAACAC
TAAATCAAAACAATGAAATACTACTACATCAAAACGCATTTTCCCTAGAAAAAAAATTTTCTTACAATATACTATACTAC
ACAATACATAATCACTGACTTTCGTAACAACAATTTCCTTCACTCTCCAACTTCTCTGCTCGAATCTCTACATAGTAATA
TTATATCAAATCTACCGTCTGGAACATCATCGCTATCCAGCTCTTTGTGAACCGCTACCATCAGCATGTACAGTGGTACC
CTCGTGTTATCTGCAGCGAGAACTTCAACGTTTGCCAAATCAAGCCAATGTGGTAACAACCACATCTCCGAAATCTGCTC
CAAAAGATATTCCAGTTTCTGCCGAAATGTTTTATTGTAGAACAGCCCTATCAGCATCGACAGGAATGCCGTCCAATGCG
GCACTTTAGATGGGGTAACTCCCAGCGCAAGCTGATCTCGCAAGTGCATTCCTAGACTTAATTCATATCTGCTCCTCAAC
TGTCGATGATGCCTGCTAAACTGCAGCTTGACGTACTGCGGACCCTGCAGTCCAGCGCTCGTCATGGAACGCAAACGCTG
AAAAACTCCAACTTTCTCGAGCGCTTCCACAAAGACCGTATCGTCTTTTGCCTCCCATTCTTCCCGGCACTTTTTTTCGT
CCCAGTTCAAAAAGTACTGCAGCACCTCTGTCTTCGATTCACGCAAGTTGCTCCATACTTTATAATACAACTCTTTGATC
TGCCTTCCAGACATGCGGAAAACTTGGCTCCCTTGCTTGCCTCTTGTCGAATCCAATACACTAATTGTTTCTCTTCTTCT
AGTAATGGCCAGGTACCAAGCATAATTTCTCTGTATCTGAGAGTAGATCTCTCTCCTTTTTACGCTAAAATATTTCAAAT
ATCCTACAGGGTCCCCATGATATGGCTCGATGTCTTCCAAGTATTCTTTGTATTCCTCATCATTTCGCAGCATTCTCTCC
ACAGCTAGTGCTTCCCAAGCTATCCTCCGATACGATACTTTCTGGCCAGCCCAACAGACACAGAGCCCGAACATCTTTTG
ACAGCCCTTGCATAATCCGTATTGTGTGAATACTCCCTCTGGGCAGAAGTATATGTCAATACCATAGAGGAAAAGATGTT
TAATTTCGTCAGACCGAAATCCAAGAAACTGTAAGACATTCATATTCTCGGAAGTATTGGGAAATTGTGCTTTCAGTTTC
TTTCTCTCTAGGAAAACCATTTGACTCCCTTTCCGCTTATACGACTCTTTGTTAATGTCGGTGACTGGATGGAATCTATT
ATCCTCAGCATTGCCATCTTTATTGGCGTCCTCCTTGGCACTAGCGTTGGTACTTTCAGTGGTAGTGGCATTAGTGCTGG
AGTTGGTGCTAGCAGTGGTAGTGGCATTAGTGCTGGAGTTGGTGCTAGCAGTGGTAGTAGCACTAGTGTTGGAGTCGGTA
CTTTCGGTGGTAGTAGCACTAGTGTTGGAGTTGGTACTTTCAGTGGTAGTCGCACTAGTCCTGACGTTGATGCTAGCAGT
GGTAGTAGCATTAGTGTTGGAGTCGGTACTTTCGGTGGTAGTAGCACTAGTGTTGGAGTTGGTACTTTCAGTGGTAGTAG
CATTAGTGCTAGAGTTGATACTTTCAGTGGTAGTAGCACTAGTCCTGACGTTGATGCTGGCAGTGGTAGTAGCACTAGTC
CTGACGTTGGTGCTGGCAGTGGTAGTAGCACTAGTCCTGACGTTGGTGCTGGCAGTGGTAGTAGCATTAGTGCTGGAGTT
GGTAGTCGCATTGGTAGTAGCACTAGTCCTGACGTTGGTGCTGGCAGTGGTAGTAGCATTAGTGCTGGAGTTGGTAGTCG
CATTGGTACTGGCATTAGTGTTGGAGTTGGTACTTTCAGTGGTAGTCGCACTAGTCCTGACGTTGATGCTGGCAGTGGTA
GTAGCATTAGTGCTGGAGTTGGTACTTTCAGTGGTAGTCGCACTAGTCCTGACGTTGATGCTGGCAGTGGTAGTAGCATT
AGTGCTGGAGTTGGTACTTTCAGTGGTAGTCGCACTAGTCCTGACGTTGATGCTGGCAGTGGTAGTAGCATTAGTGCTGG
AGTTGGTACTTTCAGTGGTAGTAGCATTAGTGTTGGAGTTGGTACTTTCAGTGGTAGTCGCACTAGTCCTGACGTTGATG
CTGGCAGTGGTAGTCGCACTAGTCCTGACGTTGATGCTGGCAGTGGTAGTAGCATTAGTGCTGGAGTTGGTAGTCGCATT
GGTACTGGCATTAGCACTACCATGAATGCACGTGTCGCTGTCCTCATCACTGCTGCAATACTTTCTGCACCTGTCACTGC
TATTGCTCTCCTGGAAGCTAGACGGTAACGCAACGATCGACATGGAAGCTGTCGCCTGATTTTCAGCCAATCTGTCCATT
CTTTCTATCAGTTCCACTGTGTCAGCAGACAGGTCTGTCCTGGAGCCACAGCATCCAACATGCTGGCCCTTTTTTTCCTT
TCTTTGATTCAAGTCCATAGAACTCGCGTACCTGTTCGGTTATACAGCCTTCCTTAATCGGTGGTAATTCACCCTTACGA
TTCCTTGCCGCCCAACTGTTTTTTCTAGATAATAGATAACAGAGGCCCCCATCTCTTAGTCTCCCTACGCCTTGAATGAG
CTCAATAATATTAAGTCTATTATCAAGCATGATCACCATCATCAATTGCTTAATGTCAATTCCTTCAGTCACTAATTTCG
TTCCGATGAGAACTTGCATGCTACCGTCAGTGACAAACTCCTTTGTGCGAGACACCTTTTCTGCAGCACCCAAGCTTCCC
GTGTATCCATACCACCCTAAAATACTTTCTCCAAGAGCAGGCCAATTCTTCCACTTCGTTGGTTGTGCTTGCAACTACAA
TGGCCTTCGACTCTGGTTCAATTTCAAAGAGGGCTAAAAGAAGCTTCAGTGCTTCTTCGGGCTGTGATTCCACTTTCTTC
CAAATTTTATGAACATGCCCTAAAGGCACCTCGGATTTCTCCTTGATTAGATTAAACATCCGTGTTGGATAGCTGGATAG
ACCTCTGCTGAGATCTTCCGACCGTTTGAGCTCGTTGATGTCCATCGACTTCTTGGCCAGTCCCGTAAGCCCAATACGCT
GCAACGCAGCATCAGCAACAGCCTCAGGGGCTGTGCCGCTCAAAAAGATTGCTTTCTCAAAAGCGTCAAAATCAAGGTTA
GTTATGCCCCCAAATTGCGACTGCCGGTAGACCTCCGTTTCAAAGTTGTGAAACTCATCTACAATGAGGTAACCCAATTT
TACGTTGTTGGTCCTAAAGGTGCACTCAACAATATTCTCCCACGCAGCTATCCTGTCTGTGAAATTAGTGCTAGCAAGAT
CATCGTAGATCCCCACGTATAAATCAGTAACGCCATCGCAACCTTCTTCAATAAAGTTTCTTACAGGGGCCACATTCAAG
CAACCGCGTCGGCCCAACCTGATCATGCAATTAGCAAGCAACACTGTGTACGGTACAAACAGAAACGACACATATTTCAC
GTCGCCCTTAGATGCCAGTGCTATCAAGGGGAGATGAAATAACTCCGTCTTACCATAGCCCGGTGGGGCCTGTACTGCCA
CAGAGGGTGTGTCTGCCATGTATATTTCATGACATAAGCGCAACTGATGCAAGTCCCTGAATTCAAAGGAGCTGCCAAAG
AGTTTCCGGCCTGCGACGAGGATATCGTTTGTACTCTTGGGCTCTCGGGGCCTTTTTCGCGTTACTCTTGAAATTTTTTG
ATCATGATCTGAACTCGCCGCCTCACCTGCCACTACGTCTTCCGCATTCCGAGTACTAGAGAATGAACAATGGTAGTCGC
TTTCAAGGCCTAACCATTGAATCCAGCGCTCGGAAGTGAGTCCGTCAAGCGTCTTTAGTCGAGGCTCCGATGAACCGTTC
TTGTTGTATCGTCGACGTATACGTTGCGCTGTAGCTCTGGATAACGGTAAGCGTATCACCGTAAGCTCGTCAATTATTTT
TGAGAGCCGCGGTCATTTTGTTAGTATCTCTTCTCAACTTGGGCAGCACACATGCAAAACATCACCCAATCGGTCCTTTT
TGTTCATCATATCGTTACATATCTGTGAAAAGTACTTTATCTCAGTGGGTTTACGTGGGCATAGATCACGCTTCAGCCGC
TCTGTGTCGACTTTCTTTTCGCCAGGTAAACTTGCTTGGTATGCAGAAAAAATCGATAGCTCATCTACGTGTAGTAACAA
GAACATGTAGGGTGCCAAATTGTATCCATATTTCCTTATGGTGCTTTTCTGAAGACTCCTTACAATAGGTGTGCCAGAAA
CAAAGTCAGTGAAAGTACGCATCGTAGAGCTGTCGTTCGGCCTGGCACTCGCTATTTCGTAACAACGTTCCAGGACACGG
AAACTCAACTCATTATAGTATCCTCTGTTGAGGTAAAAAAGAGAAAGGGTATCGTAATCCTTTCTATTGAATTTCAAAGT
ATGCACTTGAAACAACGTGTAGACCATCAAGTTGATTTTCTTGGGAATAAGATACTTTGAAGGGATTGGTCCGCCCTGGA
AATCTGGTTCGTCTTCAACAAACGTCAGGAACTTTTGTACATTTTTCCCGACCATGACGGAAACGACAATTTTTTCAAAA
GACCTTTTCCTATCCATTGCACCAGTTCTGAATTTTACCACTTTGATTAGACCAGACTTTTCGTCTTCGTAGAATGACCG
CACTTCCGTGGGGATCGATTCAAATAAAGTTATTGAGGGACAATGTACCAAGTCGTTTTTGTTATTTAGAGCCGACTCAA
ACTCGTCAAAGTTTGCTTTTTCAAACTTACGCCTATCGGAAACTTTCATTTTATTTTTGTAAGTTTCGAAATTAACAATA
GTATGTTGATTGCTATGCTTTTTGACAAGAAATCCATCAATATAAACAAAAGATTGTCCAGTTTCCGTCTTATCATCATC
TAAGAATGTAATAATTAAGCTACTCTATTGAGAAGAAGCAGAATCTGCGCTATGCAGGTGCAAATCTCCAGCAGCAGCAA
AGAAAATTCAGTTAATAAGAAATCTCACTAAGATAAGCGACTGTCTGTCCCCTTCAAGCACAACATAGAAAACAGAAGGA
TGTCTCATTCATCGCTTGATTTCCGGCCTGCAAAAATAAAGTAGTCGGTACGTACTTTCGTTTTCAATTTCCATGGTGCA
CAGTATCTTAACTATCTGCTTAGTCGAGGAGAACCAGGATTCTGTTCGTTGCTCAGCCGCTTCGTGGATATTCTCTTGGA
TACTTTAAACATGGACCTACGTTCCGCTCTCGAAAAGACCAATATAATAAAAAGTTATAAATTACATTTCCTTATTAGGT
ATACGACCTCGCGCTTCGAAGTAGAGGAGCCCTTTTTGGCGTACCTACATATGGCGCGTCAGACAGACAAACTTCCCCCA
AAAATGTATTACCCCGCCGAATAAGAAAACAGACCCATTCACCCACGACGTATCAAGTTACTTCCTTGGTGCAATGTCCC
ACTATAAAAAAATTCCTTGACGCTAGATCGTTGGACTAAAATCTGCGTCACAATCGCCTAAACAGGAAATATTGCCTATT
TTCGTACAAGGTTACTTCCTAGATGCTATATGTCCCTACGGCCTTGTCTAACACCATCCAGCATGCAATACAGTGACATA
TATATATACCCTAACACTACCCTAACCCTACCCTATTTCAACCCTTCCAACCTGTCTCTCAACTTACCCTCACATTACCC
TACCTCTCCACTTGTTACCCTGTCCCATTCAACCATACCACTCCCAACCACCATCCATCCCTCTACTTACTACCACCAAT
CAACCGTCCACCATAACCGTTACCCTCCAATTAGCCATATTCAACTTCACTACCACTTACCCTGCCATTACTCTACCATC
CACCATCTGCTACTCACCATACTGTTGTTCTACCCTCCATATTGAAACGTTAACAAATGATCGTAAATAATACACATATA
CTTACCCTACCACTTTATACCACCACACATCACATGCCATACTCACCTTCACTTGTATACTGATATGCCATACGCACACG
GATGCTACAGTATATACCACTCTCAAACTTACCCTACTCTCACATTCTACTCCACTCCATGACCCATCTCTCACTAAATC
AGTACTAAATGCACCCACATCATTATGCACGGCACTTGCCTCAGCGGTCTATACCCTGAGCCATTTACCCATAACTCCCA
CGATTATCCACATTTTAATATCTATATCTCATTCGGCGGGCCCAAATATTGTATAACTGCTCTTAATACATACGTTATAC
CACTTTTGCACCATATACTAACCACTCAAATTATATACACTTATGCCAATATAACCAAAAAATTACCACTAAAATCACCT
AAACATAAAAATTATTTATCTTTCAACTTTACGAAATAAACACACTCAATTGCGTATCTATACCACCATGACGTCATTAA
CGTAAAAGTTCCTTAATATTACCATTTGCTTGAACGGATACCATTTCAGAATATTTCTAACTTTCACAGACCATACATTA
GAATAATATGCCACCTCACTGTCGTAACACTCTATATTCACCGAGAAACAATACGGTAGTGGCTCAAACTCATGCCGGTG
CTATGATACAATTGTATCCTATTTCCATTCTCATATGCTATCCGCAATATCCTAAAAGCATAACTGATGCATCTTTAATC
TTGTATGTGACACTACTCATACGAAGAGACTATATCTAAAGAAGACGATACAGTGATATGTACGTTGTTTTTGTAGAATT
ATAATGAAACGTCAAATAACCCTACTATATTATAACTTATCAGCGCCGTATACTAAAACGGACGTTACGATATTGTCTCA
CTTCATCTTACCACCCTCTATCTTATTGTTGATAAAACACTAACCCCTCAGCTTTATTTCTAGTTACAGTTACAACAAAC
TATCCCAAACCATAAATCTTAATATTTTAGGTGTCAAAAAATGAGGATCTCCAAATGAGAGTTTGGTACCATGACTTGTA
ACTCCACTACCCTGATCTGCAATCTTGTTCTTAGAAGTGACGCATACTCTATATGGCCCGACGCGACGCGCCAAAAAATG
AAAAAAGAAGCAGCGACTCATTTTTATGGAAGGACAAAGTGCTGCGAAGTCATACGCTTCCAATTTCATTATTGTTTATT
GGACATACTCTGTTAGCTTTATTACCGTCCACGCTTTTTCTACAATAGTGTAAAAGTTTCTTTCTTATGTTCATCGTATT
CATAAAATGCTTCACGAACACCGTCATTGATCAAATAGGTTTATAATATTAATATACATTTATATAATCGGCGGTATTTA
TATCATCAAAAAAAGTAGTTTTTTATTTTATTTTTTCATTACTTTTCACTGTCTATGGATTTTCATTCGTAAAGGCATCA
CTCCCTAGTTTGCGATAGTGTAGATACCGTCCTTGGATAGAGCACTGGAGATGGCTGGCTTTAATCTGCTGGAGTACCAT
GGAACACCGGTGATCATTCTGGTCACTTGGTCTGGGGCAATACCAGTCAACATGGTGGTGAAGTCACCGTAGTTGAAAAC
GGCTTCAGCAACTTCGACTGGGTAGGTTTCAGTTGGGTGGGCGGCTTGGAACATGTAGTATTGGGCCAAGTGAGCTCTGA
TATCAGAGACGTAGACACCCAATTCCACCAAGTTGACTCTTTCGTCAGATTGAGCTAGAGTGGTGGTTGCAGAAAGCAGT
AGCAGCGATGGCAGCGACACCAGCAGCGATTGAAGTTAATTTGACCATTGTATTTGTTTTGTTTGTTAGTGCTGATGTAA
TCTTAACAAGAAATAGTGAAATGAAAGCGCATACCTCAAAGGCATATAGTTGAAGCAGCTCTATTTATACCCGTTCCTCC
ATCTGTCATCACTACTTAAACGATTCGTTAACAGACGCTCATTTAGCACCTCACATATTCTCCATATCTCATCTTTCACA
CAATCTCATTATCTCTATGGAGATGCTCTTGTTTCTGAACGAATCATACATCTTTCATAGGTTTCGTATGTGGAGTATTG
TTTTATGGCACTCATGTGTATTCGTATGCGCAGAATGTGGGAATGCCTATTATAGGGGTGCCGGGGGGTGCCTTGAAAAA
CCCTTTTGCGCGCCTGTTAAGTTTCCGTTTTCAGTCAAAAAGAATATCCGAATTTTAGATTTGGACCCTCGTTCAGAAGC
TTACTGTCTAAGCCATCATTTGGTGTGTCCTAAACGGTTTCCATGCAAAGCAACATCTTTGTTACTCATTCCTGAAGGTT
GAATAAAAAATAGCAACCATGTGCAGGGAGTCGTATATTGTTAGATTCTAGAGACTTGTACGCATCATCAAAGCTGTAAA
TAGAATAAACATACGCAAGGCGTCAAAAGTGCATAGTTAAGAAAATTCCTGACATGTGAAAATATGTGTTTATGAAATGT
GTCAAGGCCCGTCTATAGCGTAGTTAACCCCTCTGCAGGAGTAAGTGACTTTTTTTACGCTCAAAAGGCAACGAGGGCAC
ATACTTAAAAGTCATTTTCAAACACATCTGCAGTTTGCAACGACAGATAACAATATTATGATAGGATGGTATGATGTTAT
TAGCTGCCACATATTTTTTAACATAGCATTAGTCACGTCTCTTCAATTGTTGGGATGAAACTCTAAAATATCATTCCTTT
AGTAGTATTCCAGTTACCAGTATATTATCACATGCCGAAAAAGAAGATGACATAAAGATCGACAAACAGTCTTCAAATAT
AATGGAAGCTGGAATGCAAGGATTGATAATGTAACAGGATACTGAATGACAAAGTATAAATGAAAAAAAAAAAAAAAAAA
AAGTAGTAATACTATTATGTGGAAATACCGATTCCATTTTGAGGATTCCAATTGTTGGAATAAAAATCAACTATCATCTA
CTAACTAGTATTTACGTTACTAGTATATTATCATATACGGTGTTAGAAGATGACGCAAATGATGAGAAATAGTCATCTAA
ATTAGTGGAAGCTGAAACGCAAGGATTGATAATGTAATAGGATCAATGAATATTAACATATAAAACGATGATAATAATAT
TTATAGAATTGTGTAGAATTGCAGATTCCCTTTTATGGATTCCTAAATCCTGGAGGAGAACTTCTAGTATATCTACATAC
CTAATATTATAGCCTTAATCACAATGGAATCCCAACAATTACATCAAAATCCACATTCTCTACACCAATACCATCGACGA
GAGCTTCTAGTAAATTGTATACATAACAGTATAACCCTTACCAACAATGGAATCTCAAAGATTATTAAATTATTCACAGA
CTCTGAGGATTCGGGTAAAATAGGGTATTTAACTGGTTACCGGAAAGGTTTAGAAAATTCGTGGAGGGTTGGCCGAGTGG
TCTAAGGCGGCAGACTTAAGATCTGTTGGACGGTTGTCCGCGCGAGTTCGAACCTCGCATCCTTCAGTATTTTTTTTGAT
GATTTAACGTACTATTAACTAGAATAATAGGGAAATGCAATTGCAGTTTGAGAAGAAGAATTATTAATAAGCCAAAAAGC
GGCTCACTAAGTAAGTTTTTCTTCATGGCGTCCTTTGCATCCAGCAATAATGGTTTTAGCAAAAAAATCTCTTTCACTAC
ACAAGTTGGAGCATATTTTTTAACAAATACAGATAAACGAAAGGCGATAATAAGTATACTTCCTATGTACAAGAATCTTT
AAGTGATATAATCTTTCAGCGGACTAGAAGAATAGGGCGTTCAACTGTTGTCCTTGCAGAATTGCGTAAACTCCTTCAAG
TAGTCATTATTTTGCTCGCAGTTTTGCCTTAAAATGCCCTCTGTTGTAGAAGTTAAAATTTGTTCTATTTTTCTATTATT
TGCCACCCACTCTGTCACCTTCGTCCAATCCTTATATTGAGCTTCCTGTTTCTCCGCTCTTTCTCTTGCAGCGTAAGGAT
CAATTCTTGCGTCTATAAGTGGTTCCGCAGTAGTCTTTTTATTATTACCGCACTGCTGATCGGTCTCGTTCTTCATCTCT
GCTGCCTCTTTTTCGCAAAATGAAATTATATTATTCCGTATTTGCCAGTTCGGATATAGTTCTTGCTTCAAAAATTCCTT
ACACTTATTTTTTCCATTAATAGAGCCTTTCCTATAGTTGTTTAATTTTTGTCTTATTATATCATCACTTCCATGCCTTA
GAAACCTCAAAAATGAATCTATCAAGCTTGGATCAACACATCTTTCTCGCGTAACTGTGATTGTAGTAAGTGACGGTTCA
TCATTCGGAAAAGTAAGATTTGTTTCAAGTAAGCTTTGGGGTGCCGTAAACGTACGCCTATTATCAACCATACCGTCTTT
TTGTCTACGTGTATAAATGAGAAGTTTTTTTTCTAACTATATCCAAGTTTTTCAAACTACCCAAAGGATATTTAACTTGG
CGGACAAAATTACCGTCACGTTCAAAAGTGAATATATAGGCGATTCTGGGTAACAAGCAAAAGTAAACTACAATATGGAA
TAGTGTAAAACTTCACTTATCAACAACAAAATCGCTTCAAGCCTCCTATCTTAGAGTCTAGAGCCTGATAAAATTCTTAT
GCGAGCAAGGGCAACCTGATCGAATTTTATAAAAACTATTTATGGACTAAAAACCTACAGCGCTCTTCATCATATCCCTT
CCCGTTTCTTCCATTGCGTCATTCATGGTTTGTCCCATTGTGGTTGCATAGTCATTAATAGTGGTTTCTACCGTGTCTAA
ACGAGTTTCAATTGCCCTAGAAACACTTTTAAGGACACCATATCCATTACTTCTTCCAGAGCTTCTTACAGGTCTGGCAT
ACCTGTGATCTTTCGTACCGGGAGGTAACTTTCTGGCTGCATTACTACTACTGGAAGATATGCATCCTCGAGCAATTGCG
CTTTCCTCATACTTCGATTCGGGCCTTTCTATACCGCCCAGTAGCTCATCAAGTTGATATGGTGTGCAATAAATAGTTCC
TCTAGCCCATTGTAAGGAATTCACTTGAGGCCTATAACCAATCTTTAAATCAGGATTGTACAAGGTATCAATAGGAGTAT
GTTGTGATATGTCAGCAGTATGATTCGAACCGGTGGCACTTTCATTAAGTACTGAAATCAAAGAAGCTTGGAATTTCCCT
GTGCGAATGACAATGTCAACATTTTCTAATATAGATGAATTTTCAACGTATTGAGCGCTTAGAGGGACCGGGCAGCGTAG
ATTTTTGACTTCCTTAAGCTCAGGTACTGTCAAAACTTTAATATCTCCATTAATTAGCAAAACGATCATAATAGTTGAAA
GCTTTCTTTCTCCTTTACCGTCAATAATGGGAATAAATGATAATCCACTAGTGGCAATTGGATACTTGAAAAGCGCATGA
GTGTCCTTAGATTTACCTGGTGATACTAAACGAATGTCATTTGCGCCACTGATAGTAACAAATCCAGGTATTGCGATACC
CTTGCTTAAACCCTGCATCTTTGATATAGTAGCAGAACAACTGTAGCCAGTATCTTTGGCAAAAGAATTTATTCCTAGAA
TTTTTCCTTGATTGTTGGTCTTTGTTGCATCAGTGAATTTAACCTCAAATCTTCCATTAGTTGCAGGCAGTATTTTGAAA
GTCATCAATTCCCCGATATCCGTTCCACATAGCATCAAAATACTAGAGAACCCATCATCTCCATATTCCATGACGCAAAA
GTGAACGGTTGAAACGTAAGAGCTACCAGCTTTAGAAATGACCCTAATATTTTCATTGAAGATTATAGCCGGGCCTCTTC
TGTCCAATATTATTAAGGTTCCTTCAATGAAACCAACGGCAACGAACCCGATATTACTATTCATGATTGCGGACACCGCA
CCTTTTTTAGCATGTATTACCGTACTTGGTATAAAGCCTTGTTTAACGTTCGTAGGCCCTCTATCCGAAACATCAACTAA
AATAGTTTTTGAATCATCCAATGAAAATCTGCTAAACTTCAATTGCAGTGCATCGCTTTTGGGAAGTTGTCCGTAAAACT
TGTTTGTTTCGAATTTGAAAAGAATAACATCCCCAACCTCAGATGATACCGCCAATTCCAATGTTTCCGATGCAAAGGAG
ATATTTTTTATGGCCAGGTTAGTAGCTCTGTTAAGTACTTTAGCAGTATTCACTTCAAATACAGCGTTGTCAGTTACTTC
ACTGTGTGAAGCATCCCATATTCTGACTGAACCATTACTATGCCCAGTTAGTAAAGCAGATCTGGTCTCATGCCTTCTAA
TATTTCTGGTGGCAGGAATACCACCTTTTAAAAACGATTCACTTTGAGCGATTGTCATCATCCCCAGCCAAAGATTTTTT
TGAACTGATTGCGCTATACAAGTAGTAACCGTTGGTCGAACCCATGCTAAGCTCCGAGGGAAAATGGAGGCCTTGGAACT
AAAAGAGCCTGCTGGGTATATCAATGTTTCAAGTTCGCCATCTTCTAAAAGTAATAAAATGAGGTTTGTGTCATGGCATC
CACCAAAATATGGAGAAGCCTTCGGCAAGGGTAGAAAATTTATTAGTGGAGCTTTGCCAATCAACGAAAATAGTTTTTGT
TGAACCGGTTTAGCATAGTACTTGCTCATTGCGTCAAATGATGTCACAGAATACATTGGTGTGCCGCCTAAGTCAATCAT
GGTTATTTCCTGAGGTAAACAGGGATTTTCTGTAGCTTTTGTTGCAATCAACAACGATGTATACTCAGGATTACGCTGGC
AAAGCCAGCTTACTTTAAAGATAGCGGGTGTTTCTGTAAAGGAACAGTCTTTCAAGGCAGGATTTGGAAAATTCACATGT
GTTTCAAATATACTTCTAGCGTGAATCAGTTTACCGCTATTGACATCCCAAAATACCAAGGCATTATCTTCATGGACAGT
TAATATATGTAAGGAATTTGGGTGATAAAGTGACTGAATGACCTTTGGAGTGCGTTTCTTTTCTATGTTTGTGGATAGAT
CACCGCCCGGAGCATACGGTTCTAATTGGTAAAAAAAATGTTGCTTGACTTTGTAGTCAATGAAAGAATATATGACTGTA
ATATGCTCATATGATATAAGTATCGTTCCTATGTCTCTAGGATTCCATTGGATAGAAATAACCGGTGATAGCCTCTCTTT
TGGCAAAAACACACTTTTCTGGAAGTTTTCAATTTTCAATTTGGACATTTGATTTCTATCCACATCATAGATCAATATGG
ATCCACTCTCGAGGCCAATCAGCATCCAATCCAAGGGCGGATCAGTCTCAAAACAAGTGATGCTGTTTGGACAGAAAACA
GTAGTTAGAATCTGTTTCGAGTGTACTGAAAGGACTATTATGTTGCTCTTCTCATCTACAGCTATCAGATAAATTCCTTT
AATAAACCGCATGTGTTTAATTTGAGGTCGATTTTTTAACGTAAATACGACCTCTATTTGCTTTTGCCCATAAACATGTA
TCTCCCCAGCAGTAGTTGCAACTGCCAAAAGGCTTTGAGTATAGTCGAATGTGGTAACAGTGATTCGTCCATTTATGCCG
TATGTGCATATTTTCTTAGTATCGAAAAATTTGGAGTTAATACCATTTGAGACGTCATGAACTCTCGCGGATTTGATAGC
ATTTGACACATTCTTCAAATGCCTGCTTTTCTTAAACATTTATAAAATTTTTGTATCTGTTCAATTGACAATTTTGTAAC
TTTTATAATCTGTCAACTTTAGAAATATGTTAGTAGTAATATAATCCTGAGCTGTTTCTTAGATGCTTCCTTAATAATGT
AAACAGAATGCGCATTGTTGAACATACGGCTTCGCATCGCATCGCTTAAACGAGGTTTTTCATATGCATGCTCCAAGATA
GGTACGAACAAAAAAGAGGCATTGCATCAAAATGGATAGTTTCAGTTTATGTAACAAAATCTCATTAAAAAAACCCTCTC
CTCCTATGAAGCGGAACAGTTCAACTTTTCCGCTTAGATGTTTTATATAAAATTAAATAAATCATGGCATGACCTTTTCT
TCATAAATCCAAATCATCTGGCATAAAGGAAAATCCTCTAAACTCTTCTTGCTGGCTCGTTGTCAAAACAGAGGGCAGAG
GTGTAAGTGTGGGTGGCGCAGAGGTGAATTCTTGCTCGAAATATGATGTATCTTCCGGAGATTTAATTTCTGGGATGTAG
GGTGGTTTCACGCGAAGGTTTAAGATATCGTCAAAGTTGATGTTACGGAAGAAAGGTTCTTCCATAACTTCGTCTGCGTC
CCTGGGACCAGCACCCAACCTCTTTTCAGGATCTTTTGTTAATAGGCCTTGGAATATTTGTACAATCTCACCTGCCATAT
CTATTGGGTATAAGGGTTCATCGGTAAGGATAGCGTTAAAAACTTCATCTTCGTCATCTCCTGAGAATGGAGATTGGCAC
AGTAGCATTTGATATAGCAGCACCCCAAATGCCCACCAATCGACAGCTTTGGTATATTCTTGCTCTTTTAAAATTTCTGG
AGCCATAAATTCTGGTGTGCCACAAAATGTAGAAGTTCTATTACCATACCACATTTCATCTTTACACAAACCATAATCGG
CAATTTTTATATGACCTTCTGGAGTTAATAGAATGTTTTCCAACTTCAAATCACGGTATATTACACCATTATCATGAAAA
TATTTCAGAGCCAGTAAGACCTCGGCGGCATAAAATTTGGCCCTTCTTACAGATAGTCTTTGGTTTTGAACATGCCACAT
TAAGTCACCGCCCCCAATAAACTCCATAGCAAAATATATACGGTTTTCAGTTTGAAAAGAGCAGTATAGATTGGTTAAGA
ATGGGTGTTTAGTTTTTGTGGCTAACAAAAATACTTTCTTTTCTGCTCTTGCACTCTCGATGTCATGATTTTGAATAATA
TTATCTTTCTTCAGAACTTTTATGGCACAAAGCCTGTCAGTATTCTTTGATTTAGATAAAATAACTTTACCAAAATTACC
TTTACCAAGAACTTTGAGTAATACGAAATTATCTAATGAAACCTTACGACGTTTAGCCGCTCTCTTTTTATGCTTTGCGC
TTGTGCTGGTTTGTGATTTCTGCGGAGATTGTTGATCAGTGGTTCTGGAGGGATGAGTACTTGTAGGAGCCAAGGACACT
GTTTCTTGTAGTACTTCCTTTGAAGCATGGTCTTGTTCAATTTGAAAGGTTTCACTATTCATATCGCGGAATGGATTTGT
GTGTGTGGAATCTATTGTCAAATCAGCTTCACGGAAATCATTTTTGTTCTCCCAGTCTAGTTTCTGTTTGGTCTCTAAAT
CAATGTGATCAACTTCTAGATCCTCTTGGATTTCCCCACTATCTTGTTTTATTTCAAGTTCCATTTCCTCACGTTGTGCT
TTCCACAGTTCAAGTTCATCTCTCATTAAATCATCTTTAGATTCCCAAGTTTGACTATGCTCAATAGATAAATCAGTGAG
TCCCAAGGAACGTCTATTCGACGTTGGATCCAGTGTTTTCTCTGGTGATGAAAATTCGGCGGTTTGTTGTGCACCTTCTG
TAAAATTTAAATAGGCCTCATTTTCATCGATAAATTTATTTAGTTTCTCACGCCCGTGCGTTTGTAGTGAAATTTTTTTA
TCAATAATAGGATCATGCTGCTTAGTTGGAGAATCTCTTCCTACCTTCTGAGGCGAAGGAGTTTTATCATGTTTTCTTGG
CTGAGGAGGCAAAGGAGCGTTTGCCCTTTCAGCTAATTTGGATGGGGAAAGATCACTACCATTGGCAGTACCAATAGATG
ACCCCAACTGTGCCGACGGAACTGTCCTCTTCTTTTTCTCTTGATTACGTTTTGTGTCTTGAATCGTTTTCAGAATTTTA
TTAGCCATTTCCATCGACATGCCACAGAAATCGGGAACCAAATGAGCACATTGAGCATGACACATTATACCACATTCAGA
ACATTTGCGTACTTTATGTCTACCCCATGGTAAAATATAACCACAGTGACAGCACCATTTAGTACCACGGTTTGAAGTAG
GCAGGAATCTATGAGGAATACGGTGGTTCAACTTTGCCTCGTCCGGATCCGTATCAGTAGAAGTTTTAGCAATACACTTA
GTAACAACATTGGTGTAACATTTTTTGTGACATAAAAATTTACAATCTTGACATTGGAACCCAGTATACCGAAGGAAATC
ACCACAATATGCACAGCACATAATGTTGTAAAATGATTTTTGTACAAAGTGGTGGCCATGCTGTTCGAATATCTCTTCTT
TCCTATTGATAATAGCACCATGACGATGTAGTCCACCCATCAACTGCTTCCTTTCTATTTGAGAAGACTTGTGGAATCCT
AGTGTTAACAAAATCTGCCCGGATGGTTCTAAGACAAACCATGAATTCGTACTGATTTGACTAGTTGATGTATTTTCGCC
TTGCACATTCTTTGCTGAAGTAGACTGAATGGCTGAGTTTGAGTATGTAGAAGTCAATGTGCTTCCCTCTTCGCTAGCGA
GAGAAGAACCACCATTAATGTTTGAAGCGTTGACCCATCCTTGTTGTTCATTTGTTTGTCCGGCTTTCTTCTTACGAATT
TCTTCAGCGATATCGGAAAGCAGTAACCACATTATAGCCACTGGAATGAGCGAGTCGTTCACCTTATCATATACAGTAAT
CTCGATTTCATTCCCTTTTTCAACTGGAATTTGAAAATCTTCACTCCACCTGTCATTTCTAGAAGGCTTCGTTCTGGCTT
TGATCGTATCATCGATTTTTATAGTAACGTAGCTCTCTGGCTTCCTGGCAAACATCGGTGATTGTATATGGTCAACATCT
CTAGCAGCAGTTATTCCAATTGTTAGAACGCCAGTCAGTTGTTTTCTTCGGAATTTCGGTTGTTGATTATCCATTATGTC
ATTGGGTTGGTGTTTAAATTGATCAAAGTCAACGTTAATAGCTTGGTATTTCTTCAAAGCTTTGTTAAGCATTTGAATCC
TGTATTTGGATTCCATAGCACCCCCTTCTGCCGCAGAACTACTACGTTGATCACCGTCAATTTGATACAATTTAGTCAAT
TTAGTATTGGCTTCTTGGTATTGCTTTTCCACCTGTAATTTGAATTCTAATTGTTGCAACATGTATTGGATTCTTTGCGC
CAAAGAAGGGCAATCATATTTTACTAAATCCAAACGAGAAAATATGTGTTCATTTGGCGATTTGGTAGAAAGAAACCCGT
ATTCCTTCGAATTGAATCGCTCATTATCTTCGCTGCCATTTTCACCCTGACTTTGTTGAGCGGTCTTCAACCGTAATTTT
TTTAAGCTATCCTCCAAGTACTCAAGATTTTGACGTGCCTCTCTAATATTCGTATTACATTTCTGAATGACCATAACATT
GCTAGTCTTTTTCTTGAGGGCAGAAGCTCCCCGAATAATATTTTCTTCGACGGCTATCTTTTTTTTAATGTTCTGCTCCA
ATTGTGAAAAACTCATGACTGTAAACTGCTCCCTATATGTGTGATACTATACTTACTTTTCCTCGCTAGAGCTTCTCTCC
GCAGCTACTGTTCTAGGTTTTATTCCTATTGATTATCTAATATAGTTTTAAAAATCTATACTGAAAGGGGATCGACGCTG
AATACCTCTAACGTAAGTGTGGACGAGTGGTGGCAGAGACTTTTACAATGGTTAATAATCAGTCTCTACTCAGCCAAATT
GAATAGCAGTGAAATCGTAGCTCTTTTACTGCTCCTGAACCTGTCGTATTACTTTCGATAGAGTAGATCAACTTTATTAT
CCACGCTTGTTAACTCTTTTCGTCGGTTTTTTTCGCCTTTAAAACTAGGCGGGCTGGGTAATGAAGATAGCAATGCCTCA
TAAATACAATGTTATACTAATTACGTTTTTTCTTTGGTTATGTATATATATTGTGAGAATAAAGAGAAGTTGCAAGATTT
GGTTTATTGTACAATACTACTTATTACACTGGCAGGTGCAACCTGGAGTGGGACAAACATTATGTCTGTCAAACCATTCT
TCAGCGTGACCGGCATGCATACCATGGTTGCAACTCAAACAGAAGCTGAACCACTCGTTCAACTTCAGTTTTCTACTTAC
GAGTTCGCGATTTGCACCATCTTGAGAGTCTTCTGTCTGCATTGGATCGCGTGATTGCGTCCCATTTATTACAAAAGGTA
AGTTTGACGTTCCTAGAGGCATGAGACATATGGCACATCTTGGAAATGAAGACCCACAGTGTGGGCAACAATACTTATGT
CTTGGCTTTTCATCAGCTGCTTGTGCTTCAGAACTTCCAGTATTAAATTTCTTGTAGTCAGCGTTATTTCTTCTATAGGC
TTCACCATTTTTGTAATTTCCAGCACTAGTAGAGACGGCGCTAGAAGGTGAGGATGTGCGCGGAGTGTTGATGTTTTGTT
TACAGTTTTGACATTGGATATATATTTGCCGGGGCTTTATGTCTGCAGTTAATACACCAGTTTTAGTTCTCGATAATTTT
GATCTTAAAACATCGAACCTGGCTCGCATGGAGAATAATTCCCACGATTTAAGCATATCTCTATAAGTTTGTATCCATTC
ATCTACTCGTTGGTCGCGGAAATATCTAGGGGAGCCGAAAATTGATATCAGTGCGGCACTCTGAACATCGCTGGTTTTAT
TAACGTATGATTGCAGTAGATCGATACCATTAGGTGTTATTCCGGTGAGAATTAAACCTTCTAATTCGCCGTTTTCAATA
ACTGTAGATGAAGTTCTATCTAAGAAAGTGGTTAGGTCTGTATCATTCAAAAACCTTAGAGCTACCCCTAATCGTTCTCT
CAAAGATATGGCAGGTTCATAAAGAATATCCCACCAATCATTGTCTGCGATAAAGGCGAAAATAACTCTCAAGTAAGGAT
CATCTAATTCGGAGGACATTTTTCTGCATTGCTGCCTCCATGCATTGTTACCTGGCAGATCCTTATACGCCAAGTAACCT
GCAATAGCGGTGGCAATTAGTCTCAATCTTTCCTTTTTTGCAGATCCCAATATTTCTACAGCCTTTGGGATATCACCAAA
AAATACCGCCCAAGCGGCAGCTTTTTCATAATGGCCGTTTTTCATAATTATGTTGTACTTGTCTTCATAATCAGATCTGG
AAAGGTCCCATCCTGAGATAATTAAACAGAGTCTTCTCTGAACGTACTTTGGTGAACCAGCGGCATTGGCAATAGGACTG
TTCCGATCCCTATTTTTCCTTCTTAGTTTGATGATTTTTTCCATTTCTTTATTTAGTTGTTTATCAGAAAGAATTGTCTC
TTGTCTATATCTGTCTTGGTTCGATATTCCGTTTATACCATTCCAAATACCTATCACACCTTCGTAACCTAAGTCAAGAT
CACCAGAAACCATCGTACCATCGTCAACAGAAGCCTTTGCAATCGCGATCCACCTCCATGTGTTCCTTATATAAGCATTG
TTTTGTAGATTTTTAGAAGAATCAATCATCTCTACCGTGTTCATTGGATCCAAACCATATCCCAATGAAGCTCGCGTCCT
CATTATTACACTTATATCTTTTTCCAGAAGTTTTTCTGGCTTCCAGAACAGTTCAAATCCACGCTTACTGTCAAGGACAT
CATTACTCCCTTCATTTTCCTCTTCACTCAACTCGGAGTACTCAATTTCATTATTAGGTTCATCATGTCCAGACGGAAAG
TAATCTTCGCTAACATCTAAATCCTCAAACGATAGATTCTTTAGGATTGTTTTTACATTCTCTAAGTTGGACTTTTCATG
CTCATTGTTGACTCTAATTTCATCTATCTCAGTATTTTCAAAATTTGACAATAAGAGAGAGTTCCTATTATTGAGTATAG
CCTTGGAGCATACCTCTGAAATTGGCATTCTGTATATTGTTCCCGATTGTCTCATACAGATTAGACTTGTTCCATTATTA
CTTCTTGGAATATAATCAAATGTAGCAACTCTATCGTACATCGTATTTGTGTCATGCACGGAAGAAACAAACAAATTCTC
AATATTCATCTCGTTATCGTCATCTGCCGCAATATCACGATTGCTATCGCAGTAATAGCCTAACCTCCATCTTTTGATGG
TATCACCTCTATGTAAGGTGGCAAATTCATTGTTCCTCACACATGACCACCTAAAGCAAGAGTTCATGTATTTCCTTGAC
GCTGCACCGGATCCAACCAATTTTTCAAAAGTTAATAAAGGGGAAGCTACATTTAAATCACCAAGTGAAGCTTGGTCAGA
TAATTTTCTCCTATCCCAAATAGCTAAGGTCCCATCATCCCCATAAGTACTAAATTGCCAATCGTTAAACGGGTTCAGTT
TGATATCATACGTCAATCGTGTCGGATGTTGATAAATTGGGTTGGGGGATCTGACGTCAATTTCTTTCAAAAATTTCGTA
CTTGCAGCCAATACACTGGTATCGTTGAGGAACTTTAGGGATACTATGCTTTCATTTGTGCAATAACTAAACATTGGGTT
GATAGTTTCATGCGAATCATCATGATAATTCATGTCCCAAATTTGTAAAGATGAATCATGCTTATTTCTGTCAAGACCCA
TTGCTATAAGACCATTCGTATTTATTCCCAGAGAGTTTATACACCGCTGCTTCTTTGCTCGTACACGTATATCATAATTG
GTTTCTGAAACAGGGTACCCTTGGGTATCCTTTAAATTTGAGACAGATCCAACTATATTTTCCGCCTGAGCTGCCTTACC
ACCGCTGGCATTTGTCATAGAAGTCTCGTTATTGGCATTTAAGCCCACTGGCGCATGGCTCGCTGGCGATGAGGAATTTT
GTCCAGAGATATTAAAAATCCTTAAATATCCATTCTTTTCACCAACTCCAATCATACCAATTTCTGATTCTGAATAGTCT
AAGCAGGTGATACTGCCGAAGTCTTTCACAGTGTGTAATTTAATAATTGATTCATCAGATTCATTTTCCGGATCCACTTT
ATAGTGGGTCACTTCATCTCTTGTAGGGTTCACTGAAAGATAATCAATCAAATTATCATATGACCAATGGGTCACTTTTT
TGATGAGACCCATGTTTATTCTTCTATACGTTCGTGATACTGCACTTACGACTACCAGTAACATCAGAATAACCATAGAG
CTTATGCTATCTTGAATATATCATCGCCGTAAAGTATGATGTGTAGCGCATTAGTCTTCTGCATTCATATTATCAGTGGT
ATACCGTTTGGTATATGCTTTCCAATCATGAAGTGTTGGCTCTACTCTATATAAATTCGACATCCATTGATTTTCTCAAT
AAATGAGTTACCCAAGTAAGCTTTCCATTGATACAAGTGATCTACATTCTTGCGACGCCAAATTATAAAGCACTAAAAAT
CATATCATACCCAATTGCGGGCAGCACATGTATATATTATACACTACTTATAACTAACCTTCTTCATATATAACAATATG
CCTGATAATACTAATGCATTTAAATCATATCATGAAAGAAAATTACATGGGTTTTATTGACATAATTGCATTTAGAATAC
ATAAAATTCTAAAGAATTAATATATCCAAAGTATTAGACATAACCAAGAATAATAGTGAATAATTTTAGATTTTGTTACA
TATAATTCTGCTTGCCTATCTCTTCCACTCTTTTCAAAACGTTGCATGTAAGCGTTACTAATATTCCGCTTTATTTTGTT
GCAATTCCTAATTTTTTCATTACATTATCTTGCGAGTACGGAAGCGATTAACGTTCTCCCAATAGAAGGAACAAACATAG
ATATTGAAGTTTTACTGCTTTTGCTTACCTGACCTTTTTCAAATTTAATTTTTTCCCGCTAATAAGACCATAAACTACCC
CGAACCAAATTCTAAAAGATAGTCAGCTGGATTAGAGTTGTCATCTCCAAACATTAATTTTGCATTATCTTCGGCTTCAA
TCAAATCGCCTGATAAGAACTCCTTTAATTCTTCATGAATGTTTGTATGTGGATGACTCTCCATAGTGCCAGCATGATTG
TGGTTACCGACCGAATCATATAACGGTGGCTCCCAATTGTGCAATTCAGCCTTACTATTTTGTTCATTCATCAAAGCATT
TGGGACAGATCTAATATCTATAATTCTTTCCTCACTATTCTCGCTATTATTTTGCCCCGAACTGGCATGGTGGTTATTGG
TAAAAGGAGATAATGCTGCGACAGAACTTTTCTTCTCTTCCAATTCTTTTATCTTCGCCAATAACGCCTTCTTTTTTCGT
GCTTGTATTTCTAAAATTTCGGCCAGGTATTGTAAATATTCGACCGTTCTATCCAAAATGATACCCTTATTTGGTTTGAT
TTGTTTACCTAGGTCATCGTAATTCAATAAAGATGGTGGAACCAACTGGCCGAGTTCTTTTATCTTTTGCTTTATTAATT
CTCTTCTTCTCCTTTCGACGGCATTATGAAACTCTCTTTTGCGCCTCAGTTTCTCATCAGAAGTTAACCCGCCTAAAATC
TTTGGAACACTTCCAGGTCCTATATTTTCAGTCATATTGCTACTTATTGAAGTGTGTCTTGTTCTGGGTGTGTTTATGCT
ACCATGCCTAAAAGAAGATGAAAGGAAACTTCCTGCACGAAATGACGATGATGGTGATCTTACCTTTGGGGAATATGTGG
AAGATACGGATGCTGGGCCCAAGCTTTGTGGATTATAAGAAAATGATGATGAATATGTGTTTGGTGTCATCATATCAGAA
TTGATGCTAGAAGATAAAGAGGAGCTCAAATCATCAGTTAAGTTATACATTGTGTCATCGGTGCCATGCTGAAATAAAAA
GTCATGTGGTAACTCAGCTTTTAAGCCTTCTTGTTGCTGTAATGGAGTATTCATTGCTCTATCCACAGGTGAGTCGTAAG
CCATAGAATAAGATGATCTCAAGGGACCCTGCCCTATGGAAGATATGGAATTTTGAGTGACAGGTCTACCGCCTTGGCTT
GTTCTAAACATATCATCCAGGTAAGACGATTGCGATTCTGCTTCCTCATATATGGTCGAAGCTGTAGGAGTTTGTGAATT
GGACCTCGCTTGACTGCCCATTAAGTTATTATTATCGTTAGAGTTGTGCGTATTGATGTATGAGAGTTTTTCATGCTGTT
GGGCAGGAGTCTCACCACCTGGGTAGGCACTTCCGTGTATCTTGTAATCATCATTGTGGTGTGGAGTGGGTGTCACTAAC
GAAAAATCTAAAGTTTCCTGGAGGACTTTTGTCTGGTTCATTAATTCGTCCAGTAGACGTTGGTTCTCAGCCTCACTTTC
GTTATTGTTCATCATTCTTCACTTATTTAAGAAGTAGGTTCGCCTGACAAAAAATAAGAGTATTCTATTAAAGGATACTT
GTCAACTAAGTAATGTGAATGCAGTAATGTCGTTTTTGTTATCTTATATATGCTCACGTAAGACAGAAATTCGGATTGTG
AAAAATTCCTTGATGATTCCGTGCAGCCTCTAGCCAAAATAGCAACTGCGAGTAAAAAATAATGTACTAACCTGCAGTAA
TATTGGAGATCCTACTGTCCGGACCGAGTAGTACAATTGTTAGTTTCTGTTGCTCATAAGAAGGCTTTTCTAATCACCAT
GGCTTTATTATTTCCCAAAAGTAACTTGCGAAGAGTCACATCCCGCGGAACGGCCCGCAATCGTGACCCGGCCAAAGGCG
ATTGTAATGAAGAGGGAGTATTGGTCAGACTTGTACTATACTGAAATAGGAAGAAGATTGAATAAATTTGCATTCTAATT
GCGTTCGGTAGTTTAGAGTAGGACTTAGATTACCTGTATTGTCTGCAGTTGCGTTTTTTTTTTTTGCTGGTAAAAAAAAA
GAACAAGTGTGGAGAATATGAGCGAGGAACCACCTTCTGACCAGGTCAATAGTCTCCGTGACTCATTGAATCGATGGAAT
CAAACAAGACAGCAGAACTCGCAGGGTTTTAATGAATCTGCGAAGACATTGTTCTCAAGCTGGGCGGATTCTCTCAATAC
CAGGGCCCAGGATATATATCAGACGTTGCCTGTATCTAGACAGGACTTGGTGCAAGACCAGGAGCCGTCGTGGTTCCAAT
TGTCAAGAACGGAAAGAATGGTACTTTTTGTCTGTTTTCTTTTGGGTGCAACAGCCTGTTTCACTCTTTGTACTTTCCTT
TTCCCCGTTCTAGCCGCTAAACCAAGAAAGTTTGGTTTACTATGGACAATGGGGTCCCTACTATTTGTTCTTGCGTTTGG
GGTACTTATGGGACCACTCGCGTACTTAAAACATTTGACTGCAAGGGAAAGGCTGCCTTTTTCGATGTTCTTTTTCGCCA
CATGCTTCATGACGATTTATTTCGCAGCCTTTTCCAAGAACACGGTGCTGACTATTACATGTGCTCTTCTTGAATTAGTT
GCCGTCATTTATTATGCTATTTCATATTTCCCATTCGGTGCAACAGGTTTGAGGATGTTAAGCTCTGCTGGTGTCAATTC
GGCAAGAGGTGTTCTGCGCATCTGAATTATCATTCATAGTGCATATTGAATTGATTAGTTGAAGAAGAAAAATAATGTTT
ATGTTATAAGAAACAATAATAAAGAGATTTATAACCTAACCTAATTAAATAGCATGTAGTCAACAAAAAGGGAGTAAAAC
ATGCAGTGGCTCTATATATATAATTATCGTAGAATAATTCAAAAAAAAATAAAAAACGAAAAAATTCATTCTTCATCACT
CATCAAAGGCACTATTTCGTCATAACGCGGAGGCTCGTTACCATGAGAGAGTAGCGAATCTGCGGAGCTCGAACTTACTA
TTCCTTCTTGTTCTTCATCATCTTTTACATTCGCTAAAGTGTAACCCTTTTTGAAAAATTCGTTCTGTTTGTCCTTAGAG
TTTTCAGTGGTAGCGTTTGGAATCCTCACAGTACCATTTGCTTGTGATAAGCCATTTGTTGGTGATGAATTGTGAGATCT
ATTGACGGGCGATGGAGTGCTCAATAATTTATCGAGATTATTGAATCTTGACCTGTCATTCACTGACGTTGCTCTTGCTC
TAGCAACACCTTGGCCACTATTGCCCGAAACAAATGCGGAATTCGAAATACTGCCGTTCATGGCATTGGCATTTGAAATA
CTGTTCCGATTAACATTTGGCACACCGGCATCATCGCTGTATCCGGATGGCCCACTAACTGACGTAGTTCTTGATAAGTT
CAATTGTTGAATAGATAGTAAATCAGGGTCATACGAGGCCATGATATTAGGTGATCCCATCGGTGAGACAATGGGAGAAG
CTGGAACGGATATGGCTTCTTCAAAAGTTGGCGGAGGTGGACATGTGTTACCAAAAAAGTCGCTGTTCATACTTAGAGGA
ACCTGGTTGCCTTTGCCTTCCATTGTGGCCATATCATAAGTGGGTAACTCCATATTACCACTGTTGCACTGTTCAGACAC
CAGGAATATGGGCGTATCGATTAGAACCTCATAATGTCTTAATTTGGACGGACACTCAGGATCAGGTTTACTGATTCGTA
GCATAATTTCCAGCTTATGTCTACAGTAAACATTACTGAAGTGTAAACTATCCAAGTACAAGCCTCTTTTCGGTGTGTTT
AATCTGGTATGTGTTTTCACGGGCAAACCAGAATTGGATTTGATTATTGTTTGATGGAATTTTGGATCATAAACAGGTTT
TTCATTTTCTTCATGACTTTTCGAGCCTTTATGACCGGATAAAAAGCCTATTACACTGGGACGACGGTGTGAGGGTCCAT
TGGCTACGGCATGTTCGGGATTGGGGATGCTCGTGTATGCATCGATACCATAAGGTGGTATTATCTTTGCGGTTCTTTTA
TCCAAATCTTCGTATTTGGGGAACTTCAATTTTGTTTCAATAATTATTGGTTCCGTTATACCGAGCCTTTCTTTCGGATT
GCCTTTTGAATCGCTGTCGTCATCAAAAGGACTATAAGATAAGAGATTGTCATTGAATGAATTTTCAACAATTTCCTCCC
TTAGAGCTCTCGTGCCCTTCTCCTTAGTTCTGATTTCAAATAATGATACACTTCTTTCCTTTCTTCTCTTGGAGGCGAAA
TCTAAATAATACGGATTATAAGGGTCTTTAGCAACGGGATCTGTTTGATCATACTCATATTCATAACCTTTACTAACAAA
TGTGACTCTTTCAGTAATACTGACATGAATACGTTTAACACAAACGTTTTTGCATATCGGTGCCAATTTTATCTTGATTG
GGACTTCACTGTTTAGTGAAACGTATTTCTGAGCAAAGGAAATCTCGTATGACAAAGAATCTGTCCAAACCCTATTAATA
TAGATTGGTTTATTCGCAGTGGATACGGCAACGGGCGGTGGAGTTCTAATAACTTTTATTGGATACTCTGCGAAAATGTC
CTCTTCTCCTGATTCTTCATTTTTCAGTTGATGTGAGCTCATGTGTAGATGATTTTTAACTTTACTAAACAAAGTGTTGC
TTATCCTCCTATGGGCCTGAGCGGATTCTGTTTCGGTAAGTTTTAATGAAGATGTAGTGGAGCTTAGTGATGAAGAAGAG
TCTGGCGACACAATAGGTTGCGGAGAGTTTGAATCTTGACGATAGAAACCCTTTCTATTGATTGCCTTTGTTGCAAGCCT
TAGTCTGTAACTAACACGTGCAGAGGGTAAATAGATAGTCTCCGGAATATGATTAGAGAAAACCACTGGTACTAAGAATA
CATAGTCTCCAGGTTGGTAAAGATGAGTCTTATTTACGTCTATGGCGTTTAAAAGGCTGGCTTTTGTTTTAGTCTTGTCC
AAATACAGTCTCTCCTCTGTAGGAATATTCTTGAACAACCTCATTTGACGATCGTTGGAGTTGTTTTCAATCATTTGATC
ATCTGGGGATATGCTTAATGGTACAAACAAATCGAAGTTTTCATCATTCAAATTCCATTTCATTGATGCAGCATTATAAA
ATTCTTCATTAAACGTCTTTGTAGGAGGAACACCTGTATTCCAAAACACTTTAACCCTTGAACATAATTCCAATTGCATG
TCCGTAAATCGGGTTGGTTTTTTAACGGATACTATAACTGCTATGCTGTAAGAGACCATGGAACTGTCGATTTCAACAGA
CCTTGTATTAAGTTCCGAGCCGGAGCCTGGATGGTCTCCTGAATTATTTTCTCTCAGGAGTGTGTCTCTATTTTCATTTA
TGCTGCCACCACTTTCGGTAGCCGCTGCCGTTGTAGCGAGAGATGGAGTGTTACCTTCTTGCTGGTCTATACCATCCATA
AAAAAATCCGCCTCAGCATCGTCCGTACCATCATTGAGTCCGTTTAGTCTGGACAGGTACTCATCGTCATTCGAGGATAT
CGTTGGTAAGAAAACGCTTTCACCGCTTGTAGAAATAGAAATCTTCAAGTACTCATTGGATAGAACGGTTTTTGGGCCCA
GGAGACCTCTAGCGGTTAAATATTCTATGAGAAATTGCTCGTTAAACTTTTTCGAGTTTGCCAACCTTGTTAGAGAAGTT
GATGATAAATCGCTTGACACTACAGCTGATGAGTTATGGTCATCATCAAAATCTAGTACTGTGCTATCCTCCTCAATCTG
TGAATAGCGTCCCCCAGAGATTCTGGGCTCTTGGTCTACCGACAATCTTCCCGAAGTGCGACGGTTGGTGTCGGAAGTCG
AGGATCTCGGAGTCGTAGTAGCACTATCGCTGATAGAGCCCTGTATGGCAGTGGTACTGTGTCGCCTTGCGTTTGGCGGC
GGCTGTTTGTTCTGTTTTTTGCCAAGGAGTTGGGCGTCTGTATTGCTGCTTCTGATGTTGCCGTTATTATTGCCGCCTTT
CGTTGTGTTGTTCAAGACGGCAGGTGAGTGAACATTAGCGCCACCAAGTAAAGATGATAGCGCGTGCCTAATGGTGGAGG
ATCTTCTTCGTTGTTGCATGGACCCTAATTTCTTGGTGGGAGAGGGTTGAAACGGCTGTCCTTTAGACTGGTTTAAATCT
GTTTCTGATAAAGAGTGGGATGAATTTTTCGCCACCGGTCTTGATGTTATAAACGGCATGCCCAATAGGGGTAGGGAAAA
ATCTTGCTTGTTCTTCTCTATTTAAAAGAGTCACCTTTCCGATGGACCTTCAAAAATATAAACGTGGCTTATCTCAGAGC
TAAGACAGACCTTCCGAGCAATAATAATGAGTCGTTCTATTTTTTTTTTCTCGTCCCTTTTTTTGTCCCCTCTTAACAAA
ATTAGAAATATAGGCGGGAAAGTGGAGAACCCTTGGAAGAGTCAGATCAGAGATTGGAAAAATTAAGACCAATGGATATC
TACAGATCCTGTGAATCGAGTGTGAGTGATATACCGCAAGATCGGTAGAAAACTGTATATAAAGCAAAGAACTGATGTGG
TGTAAACGATGTAGCGATGTAACAAGAGATACTCGGTAATGTAATCAAGATGCTCTTTTTTTTTTTTTGCGGCAATATGG
TGTACGTAAAATTAAGGTTCCGTGGAGTCTGTGCTTGCGAAAATGATATTGACGCATGGACTGTCGAAATAATAAATTTA
CAATTAAACACTTGGTGATTTGAATGTAATTTGAACGTTTAAAAAATTCCAAGGGAATATTACTGTTTCGGGAATATAAC
GTTTGATCGCTAGCGCACCCAGATGAGAATCCGCATGGATGGGTTGTTAGTATTTCTATTGTGAAACCGCTTTGTTCTGG
AGGGCGAGAAAAAGTTACGGTCACTCTATCTTTTTTATAATTTGGTCTAACAAACTTGATATCAGAACCACGTAGAAGAA
AAAGAGACTAATAGTAAAAATATCAAGAAAGTTGACCAATTTTTGTTATATATGTCCGTAAAAGTTATGACTTGGCACTG
GTCTTGGTTTACTCATCAATCAGCTAGGATCAGCGCTGAGTGACTGCTTGCGGCTGGGCGGCTAAGAAATGGGAATATGT
ACAGTACAAATTCCGAACTTTGCGAGCCTGCCTCGATGGTTTTTTAAGGTGTTCTTTTCTTGCATACCAAAGCGTACACT
TGATGCGCCGCTTGACGTTATCTTGTTCTGGATGAGGCCTTATTTTTGGTCTTCATTGTTAAAACACCCTATTGTCATTT
AGCAGCCGATGCGATGAACGAAACTGCGAGGTAAAAGCGCTCAAATCAAAAGTGTAGTATGAATGATATATAAACAACTT
CAATAAAGTCACGCGTAGTTAAAATATTGTTAGGGTAATATCCTGTGTCCTTCGAATATCTGTTGGAATAAGAAGCAACA
TCATCTACTGACTAGTATTCGTGATACTAGTATTCAATCACGTAAGGTGGAAGAGAATGACATGAAGATTGAGAAACAGT
GATCAAACTCAATAAAGAGCTGAATACAAGCACATATAATTGTTGGAATAAAAATCAACTATCATCTACTAACTAGTATT
TACGTTACTAGTATATTATCATATACGGTGTTAGAAGATGACACAAATGATGAGAAATAGTCATCTAAATTAGTGGAAGC
TGAAACGCAAGGATTGATAATGTAATAGGATCAATGAATATTAACATATAAAATGATGATAATAATATTTATAGAATTGT
GTAGAATTGCAGATTCCCTTTCATGGATTCCTAAATCCTTGAGGAGAACTTCTAGTATATCTACATACCTAATATTATAG
CCTTAATCACAATGGAATCCCAACAATTACATCAAAATCCACATTCTCTACATGGTAGCGCCTATGCTTCGGTTACTTCT
AAGGAAGTCTCATCAAATCAAGATCCGTTAGCCGTTTCAGCTTCCAATTTACCGGAATTTGATAGAGATTCCACTAAGGT
TAATTCTCAACAAGAGACAACACCTGGGACATCAGCTGTTCCAGAGAACCATCATCATGTCTCTCCTCAACCTGCTTCAG
TACCACCTCCACAGAATGGACAGTACCAACAGCACGGCATGATGACTCCAAACAAAGCTATGGCTTCTAACTGGGCACAT
TACCAACAACCATCTATGATGACGTGTTCACATTATCAAACGTCACCTGCGTATTATCAACCGGACCCACACTATCCGCT
GCCACAGTATATCCCACCGCTGAGTACTTCCTCACCTGATCCAATCGATTCACAGGATCAACACTCTGAAGTACCTCAAG
CTAAGACAAAGGTGAGAAATAATGTCTTACCACCACACACTTTAACATCAGAAGAAAACTTTTATACATGGGTTAAATTT
TACATCAGATTTTTGAAGAACTCTAATCTCGGTGACATCATTCCAAATGATCAGGGTGAAATCAAAAGACAAATGACTTA
TGAAGAACATGCGTATATATACAATACCTTCCAAGCATTTGCCCCATTTCATTTATTGCCAACATGGGTAAAACAAATTT
TAGAAATTAATTATGCTGACATCCTTACAGTCCTTTGTAAAAGTGTGTCCAAAATGCAAACTAACAATCAAGAATTAAAG
GATTGGATAGCTCTTGCCAACCTTGAGTACGACGGAAGTACATCTGCTGATACATTTGAAATTACGGTCAGCACGATCAT
TCAAAGGCTAAAAGAAAACAATATCAATGTTAGCGACAGATTGGCCTGTCAACTAATACTTAAAGGTCTATCCGGTGACT
TCAAATACCTACGTAATCAATATCGTACCAAAACGAACATGAAACTTTCCCAATTATTCGCTGAAATTCAATTAATATAT
GACGAAAATAAAATCATGAATCTAAATAAACCGTCCCAATACAAACAACACAGCGAATACAAAAATGTTTCTCGCACATC
TCCAAACACGACTAACACAAAGGTTACAACTCGTAATTATCATAGAACAAATAGTTCAAAACCAAGAGCAGCAAAAGCTC
ACAATATTGCTACATCTAGTAAATTCTCAAGGGTGAACAATGATCACATTAATGAATCAACCGTTTCATCACAATACTTA
AGCGATGACAACGAACTTAGTCTTAGGCCAGCAACAGAAAGAATCTAAGCCAACACACACAATAGACTCGAATGACGAAC
TACCTGATCACCTTCTTATTGATTCAGGAGCTTCGCAAACGCTTGTCAGATCAGCCCATTATTTACACCATGCAACACCC
AATTCTGAAATAAACATAGTCGATGCTCAAAAACAAGACATTCCTATAAATGCCATTGGTAATCTTCACTTCAACTTTCA
GAACGGCACCAAAACATCAATAAAAGCACTGCACACACCAAACATAGCCTATGATCTATTAAGTTTGAGTGAGCTGGCTA
ATCAAAATATTACTGCCTGCTTTACCAGAAACACTTTAGAAAGATCGGATGGTACAGTACTAGCTCCCATAGTCAAACAT
GGAGACTTTTACTGGTTATCTAAAAAATACCTAATTCCTTCGCACATTTCAAAGCTAACAATAAACAACGTCAACAAAAG
CAAAAGCGTAAATAAATATCCATATCCGTTAATACATCGAATGCTTGGACATGCTAACTTCCGAAGTATTCAGAAGTCTC
TTAAGAAGAATGCAGTTACATATTTGAAAGAATCGGATATTGAATGGTCTAACGCTAGCACATATCAATGTCCTGACTGT
CTAATCGGCAAAAGCACGAAACATAGGCATGTCAAAGGATCACGACTAAAGTACCAAGAATCATATGAGCCTTTTCAGTA
CTTGCATACCGATATATTTGGTCCTGTACATCACTTACCGAAAAGTGCACCTTCTTACTTTATATCGTTTACAGATGAGA
AAACCAGATTCCAATGGGTCTACCCATTACACGACCGTCGTGAAGAATCTATACTCAATGTTTTTACATCGATATTAGCA
TTTATTAAGAACCAATTCAATGCTCGCGTTCTAGTTATCCAGATGGATCGTGGCTCCGAGTACACTAACAAAACTCTTCA
TAAGTTCTTTACGAACAGAGGTATTACTGCATGCTATACAACCACGGCAGATTCTAGAGCACACGGTGTCGCTGAACGAT
TAAATCGTACTTTATTAAACGATTGTCGCACACTGCTTCATTGCAGTGGTCTACCAAATCATCTATGGTTCTCAGCAGTC
GAATTTTCTACTATAATCAGAAATTCATTAGTCTCACCAAAAAACGATAAATCTGCAAGACAACATGCAGGTTTAGCTGG
ACTGGACATTACTACTATACTACCTTTCGGTCAACCGGTTATAGTTAACAACCATAATCCCGACTCGAAAATACATCCTC
GTGGCATTCCAGGTTACGCCTTACATCCGTCACGAAACTCTTATGGCTATATTATCTATCTTCCATCATTAAAAAAGACA
GTAGATACTACCAATTACGTTATATTACAAGACAACCAATCCAAATTGGACCAATTCAATTATGATACACTCACCTTTGA
TGATGATCTCAATCGTTTAACAGCCCATAACCAATCTTTTATTGAACAAAATGAAACAGAGCAGTCATATGATCAAAATA
CAGAATCTGATCATGACTATCAATCGGAGATTGAAATAAACTCTGATCCTCTAGTGAACGACTTCTCGTCCCAATCAATG
AACCCTTTACAATTAGACCACGAACCAGTCCAAAAAGTACGTGCACTAAAAGAAGTTGATGCCGACATATCTGAATACAA
TATTCTTCCATCTCCTGTACGATCTCGTACACCCCATATCATTAATAAAGAGAGTACCGAAATGGGTGGTACCATTGAAT
CAGATACTACTTCACCTAGACACTCGTCTACCTTCACTGCACGAAACCAAAAGCGACCTGGTAGTCCCAATGATATGATT
GATTTGACCTCACAGGATAGAGTTAATTATGAACTTGAAAACATCAAAACTACCCGTTTGGGTGGTACGGAGGAACCATA
TATTCAACGAAATAGTGATACAAATATCAAATACAGGACTACAAATAGTACGCCCTCAATAGATGACCGTTCGCCCGACA
GTGACTCTACTACTCCCATCATCTCCATAGAAACAAAGGCTGCATGCGATAATACACCCTCCATTGATACGGATCCGCCA
GAATATCGATCTTCTGACCATGCGACTCCTAATATAATGCCTGACAAATCCTCAAAAAATGTTACGGCTGATTCTATTCT
TGACGACCTCCCACTTCCTGACTTAACTAATAAATCTCCTACGGACACTTCTGATGTTTCAAAAGATATTCCACACATAC
ACTCTCGTCAGACTAATTCCAGTTTGGGTGGTATGGATGATTCTAATGTTCTGACTACTACCAAAAGTAAGAAAAGATCA
TTAGAAGATAATGAAACTGAAATTGAGGTATCCCGAGACACATGGAATAATAAGAATATGAGAAGTCTGGAACCACCAAG
ATCGAAGAAACGTATAAATCTAATTGCAGCAATAAAAGGAGTAAAATCAATCAAACCAGTTCGAACGACCTTAAGATATG
ATGAAGCAATTACATATAATGAAGACAACAAAGAAAAAGACAGATATATTGAAGCTTATCATAAAGAAATTAACCAACTA
TTGAGAATGAACACTTGGGATACAAACAAATATTATGATAGAAATGACATAGATCCTAAGAAAGTAATAAACTCAATGTT
TATATTTAACAAAAAACGTGATGGTACACACAAAGCCAGATTTGTTGCAAGAGGCGACATTCAACACCCCGATACATATG
ATTCTGATATGCAATCCAATACCGTACATCACTATGCACTGATGACGTCATTGTCAATCGCATTAGACAATGACTATTAT
ATCACACAGCTGGACATATCCTCTGCTTACTTATATGCTGATATCAAAGAAGAATTATACATAAGACCTCCACCACATTT
AGGTTTGAATGATAAGTTACTACGTTTGAGAAAATCACTCTATGGTTTGAAACAAAGTGGTGCAAACTGGTATGAAACCA
TTAAATCATATTTAATAAATTGTTGCGACATGCAAGAAGTTCGCGGATGGTCATGCGTATTTAAGAATAGTCAAGTAACA
ATTTGCTTATTCGTTGATGATATGATATTGTTCAGCAAAGACTTAAATGCAAATGAGAAAATCATAACAACACTCAAGAA
ACAATACGATACAAAGATAATAAATCTGGGTGAAAGTGATAACGAAATTCAGTACGACATACTTGGATTAGAGATCAAAT
ATCAAAGAAGCAAGTACATGAAATTAGGTATGGAAAAATCCTTGACAGAAAAATTACCCAAACTAAACGTACCTTTGAAC
CCAAAAGGAAAGAAACTTAGCGCTCCAGGTCAACCAGGTCATTATATAGACCAGGATGAACTAGAAATAGATGAAGATGA
ATACAAAGAGAAAGTACATGAAATGCAAAAGTTGATTGGTCTAGCTTCTTATGTTGGATATAAATTTAGATTTGACTTAC
TATACTACATCAACACACTTGCTCAACATATACTATTCCCCTCTAGGCAAGTTTTAGACATGACATATGAGTTAATACAA
TTCATGTGGGACACTAGAGATAAACAATTAATATGGCACAAAAACAAACCTACCAAGCCAGATAATAAACTAGTCGCAAT
AAGCGATGCTTCATATGGTAACCAACCATATTACAAGTCACAAATTGGTAACATTTTCCTACTCAACGGAAAAGTGATTG
GAGGAAAGTCGACAAAGGCTTCGTTAACATGCACTTCAACTACAGAAGCAGAAATACACGCAGTCAGTGAAGCTATACCG
CTATTGAATAACCTCAGTCACCTTGTGCAAGAACTTAACAAGAAACCAATTATTAAAGGCTTACTTACTGATAGTAGATC
AACGATCAGTATAATTAAGTCTACAAATGAAGAGAAATTTAGAAACAGATTTTTTGGCACGAAGGCAATGAGACTTAGAG
ATGAAGTATCAGGTAATAATTTATACGTATACTACATCGAGACCAAGAAGAACATTGCTGATGTGATGACAAAACCTCTT
CCGATAAAAACATTTAAACTATTAACAAACAAATGGATTCATTAGATCTATTACATTATGGGTGGTATGTTGGAATAAAA
ATCAACTATCATCTACTAACTAGTATTTACGTTACTAGTATATTATCATATACGGTGTTAGAAGATGACACAAATGATGA
GAAATAGTCATCTAAATTAGTGGAAGCTGAAACGCAAGGATTGATAATGTAATAGGATCAATGAATATTAACATATAAAA
TGATGATAATAATATTTATAGAATTGTGTAGAATTGCAGATCCCCTTTCATGGATTCCTAAATCCTTGAGGAGAACTTCT
AGTATATCTACATACCTAATATTATAGCCTTAATCACAATGGAATCCCAACAATTACATCAAAATCCACATTCTCTACAA
TAATAGAATAATGAACGATAACACACACTATGAAAGAAGAATAATAATAATAACACTGTATAGAAATAGCGGCTCCCTCT
TGTTTATTCTCACATCCTCGAGCAAAACTTCTAGCAAATCCTGTGTATTTAATATTATGGCCTCTATCAGCAATGGACTC
CCAATAATTATCCAATTACTCACCAATTTTTCAATATTAGTGTAGATAGGAAAGGATCCTCGATGAAATCGTTATGGTTA
GTGTCTCTGTTGATAATTAGAGGTTAAAAATTAGTATTAATGAAGAAGTGAGTACTGATCTTCTTATACTAAATAAGAGA
GGTATATAAAACACACGCCGATTGGTCATATTAATTATGACCAATATAATAGTGATTCCGGTAGTTACTATACATTGATG
TGACGACTCATATTCCTCATATATGTACCTACCATAACATGTTCAACTAATAGGTCTTTAACACAGCTTCAGTATTGTCT
GAGCTTCTCGTTTAACATTCCTTCTGCAATAGGCGCAATCACACTTAAACGTATACGAGTTGTACATTAATATACGATGT
AAGCATTAGATTGTTACCATAGCAACTCATGTCACTATTAATTACTCTCGTTCCAACAGTCTCGATCCACTGTGTGTATT
CTTGGAAAATGAACAAATCAGTGTAGAGAAGTCGTCTTCGTTTCCATCATGAGAATGTGCTTCAGTATTACTTTTTTTGC
CTTCAACGCCTTGATTGTTCTATTTTTGCTAATAATAAATCTATTTCATCGGACTAAAAGTCCATTAGTTGTAAGCGGAT
TTAGCTCAGTTGGGAGAGCGCCAGACTGAAGAAAAACTTCGGTCAAGTCATCTGGAGGTCCTGTGTTCGATCCACAGAAT
TCGCATTCCTTTTTGCTAGCATTCTTTTTTTTTTCATTTCTAGGCCTGTTTCTCCGCGCTGATTGGTCGCCCGGGTGATG
CAGTTGCGGCCGGCCCTGGCCAATCAGATCCCTTTAAAAATGGGCCCGGTGCGCTTCTACCCCTTCACGCCTTTTACGCC
TTTTTCGAATCTTGTATTTATTGTAATTATTAAACATTGGTCATATCAAATTCACATCAGACTTCAATTTTTCAATTCAC
TTTCTGAATAAGAGCCCTTCCCTTCATACAAGTAGAGATATTATACTGTCATAGCTCTTTCAATTGGTCTTATTAGATTG
TCTCCATCTTTCCCATTGACGTTGTTACTCCCTCTCTTTTTTCGTTTTTAACTGATTTCTCATATATTCCCAAACAGGCA
TATATACTCGACGTCAAGAAAGAAAAGAAAAGAAAACCCTCATAAAAAATATAATCGAGAAGTTTTTTTCCTCATCGCGA
ACCATTAGTATAACAGATTGATCGTTCAGCTCTCATAACTATCGCAAGAACAGTAACAAAATAAATAAAAAAAACACGCA
CATATAATAATGTTGGCTCGTACTGCTGCTATTCGTTCTCTATCGAGAACTCTAATTAACTCTACCAAGGCCGCAAGACC
TGCCGCTGCTGCTTTGGCTTCCACCAGAAGATTGGCTTCCACCAAGGCACAACCCACAGAAGTTTCCTCCATCTTAGAGG
AAAGAATTAAGGGTGTGTCCGACGAGGCCAATTTGAACGAAACTGGTAGAGTTCTTGCAGTCGGTGATGGTATTGCTCGT
GTTTTTGGTTTGAACAACATTCAGGCTGAAGAATTGGTCGAGTTCTCCTCTGGTGTTAAAGGTATGGCTTTGAACTTGGA
GCCTGGTCAAGTCGGTATCGTTCTTTTCGGTTCCGATAGACTGGTTAAAGAAGGTGAATTGGTCAAGAGAACCGGTAATA
TTGTTGATGTCCCAGTCGGTCCAGGCCTTTTGGGTAGAGTTGTCGACGCTTTAGGTAACCCTATTGATGGTAAAGGTCCT
ATTGACGCTGCCGGTCGTTCAAGAGCTCAAGTCAAAGCACCAGGTATTTTGCCAAGAAGATCTGTCCATGAACCAGTTCA
AACCGGTTTGAAAGCCGTTGACGCCTTGGTCCCTATCGGTAGAGGTCAAAGAGAGTTGATTATTGGTGATCGTCAAACAG
GTAAGACTGCTGTCGCCTTAGACACCATCTTGAATCAAAAGAGATGGAATAACGGTAGTGACGAATCCAAGAAACTTTAC
TGTGTTTACGTTGCCGTTGGACAAAAAAGATCTACCGTTGCTCAATTGGTCCAAACTTTGGAACAACATGACGCCATGAA
GTACTCTATTATTGTTGCAGCTACTGCATCTGAAGCCGCTCCTCTACAATACTTGGCTCCATTTACTGCCGCATCCATTG
GTGAATGGTTCAGAGATAATGGAAAGCACGCTTTGATCGTCTATGACGATTTGTCCAAGCAAGCCGTGGCATACCGTCAA
TTATCTTTGTTGTTGAGACGTCCTCCTGGTCGTGAAGCCTACCCTGGTGATGTCTTTTACTTGCATCCAAGATTGCTAGA
AAGAGCCGCTAAGCTTTCTGAAAAGGAAGGTTCTGGTTCTTTAACTGCTTTGCCTGTTATTGAAACCCAAGGTGGTGATG
TCTCCGCTTATATTCCAACCAATGTTATTTCCATTACCGATGGTCAAATATTCTTGGAAGCTGAATTATTCTACAAGGGT
ATCAGACCTGCCATTAACGTTGGTTTGTCCGTTTCTCGTGTCGGTTCCGCTGCTCAAGTTAAGGCTTTGAAGCAAGTCGC
TGGTTCCTTGAAATTGTTTTTGGCTCAATACAGAGAAGTCGCTGCTTTTGCTCAATTCGGTTCCGATTTAGATGCCTCCA
CCAAGCAAACTTTGGTTAGAGGTGAAAGATTGACTCAATTGTTGAAGCAAAACCAATATTCTCCTTTGGCTACAGAAGAA
CAGGTTCCATTGATTTATGCCGGTGTTAATGGTCATTTGGATGGTATTGAACTATCAAGAATTGGTGAATTTGAGTCCTC
CTTTTTGTCCTATCTAAAATCCAATCACAATGAGCTTTTGACCGAAATTAGAGAAAAGGGTGAATTGTCTAAAGAATTGT
TGGCATCTCTAAAGAGTGCTACTGAATCATTTGTTGCCACTTTTTAATGTGAACTAAAAAAATAAAAATGAATATAAGGT
ACGTCTCCAAAAGAAATGTAAATATAGAAATTTTAAAAAAAAAAACGAAAAAAAACATAACTAAATTTAAAGTGCAGCCC
AACAATAACCCTGAAAAATCTAAATATCTTAGAATTTTTTTATTTTGATTATTATATATTATTATTATTCTTATGGTAAA
TAATGCCCCTACTTTTCTTCTAAGGAAGTGAGTTACCACCAAAATAAGGAAATATCGCCTGCAAGCGGTTTTTATTTTGG
AGTTGTTTTTTTTTTTCCCACAATAGCCTCTAGTTTATTCCATTCTTAGCACTGACTCTTTTTTCCGCCACTATTTCTTA
TAAAAGGCCCGAATTTCTGGCACGGACGTTGTTTTTAATAATAAAATATTGAATGACAGTTAAAAAATCACGTAGTCAGT
TAATCTGTTTAACTTGAAAATATGTCTGAATCAGTGGCCATTATAGGTGCAGGATTAGTAGGCTGCCTTGCAGCTTTGGC
ATTCTCCAAAGAAGGCTACAATGTCACACTATATGATTTTAGACAAGATCCTCGATTGGACACCACCAAAAATAAAAATT
TGAAATCCATTAATTTGGCTATTTCTGCTCGTGGCATTGATGCTCTGAAATCAATAGATCCGGATGCTTGTGAACATATT
CTGCAAGATATGATTCCCATGAAAGGCAGGATGATTCATGACTTGAAAGGCAGACAGGAATCACAATTGTATGGCTTGCA
TGGAGAAGCTATTAATTCTATCAATAGATCTGTATTAAATAATAGCCTTTTGGACGAATTAGAAAAATCTACAACAGAAC
TGAAGTTCGGTCACAAATTAGTCAAAATCGAATGGACAGATGATAAACAAATCTGTCATTTTGCCATTGGGGAAGATTTG
AAAACCCCACATACTGAAAAGTATGATTTTGTCATAGGTTGTGACGGAGCATACTCTGCGACGAGATCGCAAATGCAACG
TAAAGTTGAGATGGATTTTTCACAAGAATATATGAATTTACGTTACATTGAACTTTACATCCCGCCTACTGAGGAATTCA
AGCCAAACTATGGCGGAAATTTTGCAATAGCTCCTGACCATTTGCACATTTGGCCTCGTCATAAATTCATGTTAATTGCG
CTCGCCAACAGTGACGGCTCGTTCACTTCAACCTTTTTCGGTTCTAAAGATCAAATATCAGATCTGATAACTTCCAAGTC
ACGTGTGAGGGAATTCTTAATCGAGAACTTTCCCGATATTATTAATATTATGGATTTGGACGATGCTGTCAAAAGGTTTA
TCACTTATCCAAAGGAAAGTCTTGTCTGTGTAAACTGTAAGCCATACGATGTACCAGGCGGAAAGGCCATCCTACTCGGC
GACGCTGCCCATGCAATGGTTCCATTTTACGGCCAAGGTATGAATTGCGGATTTGAAGATGTGAGAATTCTTATGGCGCT
ATTGAAAAAGCATTCAGGAGATCGTTCAAGAGCCTTTACTGAGTACACTCAAACAAGACATAAGGACCTAGTTTCTATTA
CTGAGCTGGCAAAAAGGAACTATAAAGAAATGTCACATGACGTTACATCCAAGCGGTTTTTATTAAGGAAAAAGCTAGAT
GCTCTCTTTAGTATTATAATGAAGGATAAGTGGATACCTTTGTATACAATGATATCTTTCAGATCCGATATCTCGTATTC
TAGAGCTTTAGAAAGGGCTGGAAAGCAAACACGTATCTTGAAATTCTTAGAATCTCTGACACTCGGTATGTTATCTATTG
GCGGTTACAAGCTTTTCAAATTTTTGACAAGAGAACGTTCCTGAAGCCAGTTTATTCTTGCCATCCGTGTACGCTAGGAG
AGGATTATTAAAATAAGTGATATATACATATATATATATATATATATATATATAATACACTAATTATTTTATGTGATGTT
GATCACGCGAAACGGTAAACGGCTCTGTTCGCGCTTTCTTTGTTTACATTTTAGTGAAGTATTGTCAAGATAATATCCAT
ATGGTTGAACTTTTTATATTGGCTAGTTAAATACTCTATTTATTGCACCAAAAAATCATCTTAGTGGACTTTTTGGAGCA
AAAAAAACCAGCAGGTAGTTATATAAGATGACTACACAACTAAGGTATGAAAATAACGATGACGATGAAAGAGTAGAATA
TAATCTCTTTACCAATAGATCCACCATGATGGCAAATTTTGAAGAATGGATCAAAATGGCTACAGATAATAAAATCAATT
CCCGAAATAGTTGGAATTTCGCATTGATCGACTATTTTTATGACTTGGACGTTTTGAAAGATGGCGAGAATAACATCAAT
TTTCAGAAAGCATCTGCAACCTTGGATGGGTGTATTAAGATTTACTCTTCGAGAGTTGATTCAGTGACAACGGAAACAGG
TAAGTTATTGAGCGGGTTGGCACAAAGAAAGACGAATGGGGCATCTAACGGAGATGACAGTAACGGGGGAAATGGTGAAG
GGCTTGGAGGTGACAGTGACGAAGCAAATATAGAGATTGATCCCTTAACTGGTATGCCTATATCTAATGATCCTGATGTG
AATAACACTAGGCGGAGAGTGTACAACAGAGTTTTAGAAACAACATTGGTGGAGTTCGAAACGATCAAGATGAAAGAGCT
AGACCAGGAATTAATAATTGATCCATTATTCAAAAAGGCCTTGGTTGATTTCGATGAAGGTGGCGCCAAGAGTTTATTGT
TGAACACATTAAACATAGACAACACTGCAAGAGTCATTTTCGATGCATCAATTAAGGATACACAAAACGTAGGGCAAGGT
AAACTTCAAAGGAAAGAAGAAGAATTAATTGAAAGAGATAGTTTAGTAGATGACGAAAATGAACCTAGCCAGTCATTGAT
AAGTACTCGTAATGACTCAACCGTAAATGATTCCGTTATTAGTGCACCTTCCATGGAAGATGAGATTTTATCTCTTGGTA
TGGATTTTATAAAATTTGATCAAATTGCGGTGTGTGAAATTTCAGGATCGATTGAGCAACTAAGGAACGTTGTCGAAGAT
ATTAATCAAGCGAAAGACTTTATCGAAAATGTTAACAACAGATTTGATAACTTCTTAACTGAAGAAGAATTGCAAGCAGC
TGTCCCAGATAATGCAGAAGATGATAGCGATGGCTTTGATATGGGCATGCAACAGGAGCTGTGCTATCCAGATGAAAATC
ATGACAATACATCACATGATGAACAAGATGATGATAATGTCAACAGTACCACAGGAAGTATATTCGAAAAAGATTTGATG
GCATACTTTGACGAAAATCTAAATAGAAACTGGAGAGGGAGAGAACATTGGAAAGTACGAAATTTTAAGAAAGCAAACTT
AGTGAATAAAGAATCCGACCTGTTGGAAGAAACGCGAACTACTATAGGAGATACTACTGACAAAAACACAACGGACGACA
AATCGATGGATACGAAGAAGAAGCATAAACAAAAAAAGGTTCTGGAAATTGATTTCTTCAAAACGGATGATAGTTTTGAA
GACAAAGTCTTTGCCTCAAAAGGAAGGACAAAGATTGACATGCCGATTAAGAACAGAAAGAACGACACACATTATTTACT
GCCGGATGACTTCCATTTTTCCACTGATAGAATAACAAGATTGTTCATTAAACCGGCGCAGAAAATGAGTCTGTTCAGTC
ATAGGAAGCATACCAGAGGCGACGTTAGTTCGGGGCTTTTTGAAAAAAGCACAGTTTCTGCCAACCATTCAAATAACGAC
ATTCCTACTATTGCAGATGAGCACTTTTGGGCGGATAATTACGAAAGGAAAGAACAAGAGGAAAAAGAAAAGGAGCAGTC
TAAAGAGGTTGGTGATGTGGTGGGTGGAGCGCTCGATAATCCGTTTGAAGATGACATGGACGGTGTTGACTTCAACCAAG
CTTTCGAAGGAACAGATGATAACGAGGAGGCCAGTGTGAAACTTGATTTACAGGATGACGAAGATCATAAGTTCCCCATT
CGAGAAAATAAAGTTACTTATTCAAGAGTTTCGAAAAAAGTTGACGTAAGAAGATTAAAGAAAAACGTATGGAGATCGAT
CAACAATTTGATACAAGAACATGACAGTAGGAAAAATAGAGAACAAAGCTCTAATGACAGTGAAACCCACACAGAAGATG
AATCAACAAAGGAGCTCAAGTTTTCTGATATCATTCAGGGTATAAGTAAAATGTATTCGGATGATACACTAAAGGACATT
TCAACAAGCTTTTGTTTTATATGCCTTCTACACTTAGCCAATGAGCATGGGTTGCAGATAACTCATACCGAAAACTATAA
TGACTTGATAGTGAATTATGAGGATCTAGCGACAACACAGGCAGCGTCATAGTTGATGATCTTTTTTTTTTTTTTTTTTT
TTTTTTTTGTGCTGCAAAGTTTCTTAAAGCCTTCGGGCTTACGAAATCCTTTATCGCCGAAAGGGGACCGCTTCGAAAAG
TGGATATAAAACAAGGTATTTATTTTTATAGACAATGACCAAATGACAGGATAGATCGAGGGTGAGTTCCAATATGTCCA
GAACTATTCCATTTCTATTTAAATTAGTCAACAGGGCAGTAATTTTGCCTACGGCAGGTTTTACATTAGGAGTTGGTGCG
TTTGTAAAGGCGTGGCCCGATGATGCCGGTGTTCTATCATTGAATGATCCGCAAACGCCAGCGGAGTTGATTAGTGCGAC
CAAGAGCCGCCAACCTATGGAGCTGCAGAGGGTTGACATCCTCGCTCAAATCGAGAAAAGCGAGGTTTACAACAAGTTGG
CCCAGGATGAGAAGATGCACCATGTCTTATTCAGTGAGAAAATACCAAGCGGGCATAGGGAATATCATGTAGGACAAGGC
CTCTTGTTCGGCAAGGGGAAGCTTGAAATTGATCCTTTGGTGTTCCATGATGTGAATCACGGTGAATTAACCGTGATTTA
TCACTTAGGTGCTGAGTTAGGGAATCGAGACGGTAACGTCCATAAGGGCTTGTTGTCATTGTTGCTGGATGAAGCATTGT
GCTATTGTGGCTTCCCTTTGTTGCCTAGTAAAAGAGGTGTAACTGCAAGGCTGTCGCTAGAGTTTTTTGAGGACATTCCT
GTAGATACTACGATTATACTAAAAGCAAACGTCAAAGAGATTAAAGGCAGAAAGTGTATCATTGAGGGACACTTGGAACA
GTTTCCGTTGGAAGTTTCTTCTCGAAATGGAACTAGAAGTTGGAACTTACCACATATTTGGGGTTTCAACCATAAGCAGG
AGATGGCAAAAAAATTTGCCAAGGCCAATTGTATTCTCGTTGAGCCTACTTGGTTCAAATATTTTAAATGGCTTGATATG
TTTTGAAAAAGCATGCCTGTCTCAAAATAGCCTATTCCGTGTTAATTAATATTCTATATTCAAAAAAGTTAAACATATAT
ACTGCATGTACTTACCGCCGAAGCACAAACGTGCCACTTCCATGAACACTTGCTCTTTATTTATAGTGGGGCTGATATGC
GATGGCGTAAAGCTACTCCAGCCTCCTTCTTTTCATATCCTCATGACTGTCACTATGTGTTGGTGTAGCCATCGAACTTC
CACTAGATTTGTTCTTCCTTTTCTTACTATTGTTACCTGAATTTGAGCCGGATTGGCTTTTTCCTGTACCGTCTAGATCA
AACGCCAAGTCGTCTATATCAAACGGCGCTTGGGCTCCCCCTTGGTTCTGGTTTGCGAACTCGCTTGGATATGACCTTTC
AAACTGCGATAGTACCGAAGAGCAAAGGTCCCAATCGAAATTTGGAGGCTGAAACAATGCTATGTCTCTATTGCGCAGCT
GTTCGCGCCATTGTTGCTCTGACATGTTTTGACCCTGCTGAGGTGGTTGTATCATCATGTCTGGGTTATTTTGGAAAAGA
ATATGTGCTATTTGACCACCTTTACCATTTTCTCTGGTCGGTATGGTGGAGAATTTACCTGAAAGATCTGCTATCTGGTT
CTTGTAAGATTTTCTTAGCTTCACGGCTTTAGTGCCGTCCAAATTTGTTCTTGCCACTTGCCTGGAGATGTCATCCAAGC
CATACACCGATATCAAGTCCTGTAGAGGATTTGGTTGTTGGTACGTATATGTAGTTTCCGGATCCACGTAATAGTAGTAT
GAGGGGACTGTAGTTTCGTCCACTCTAGAAGCCATTATTATCGTATTCCTTTTTCGTTCACTTACTATTGCTATTCGCAC
TCACTACAGATCTATATTTTATGTTCCACCCTGTTGTCAGATCAGGAAAGGAATGAAGAGGCTCTATTTAAACCAAATAC
ACCTCTTCGTTTCTCAATATTGTTGGGCTTTCCTTTTTTTTTTCCTTCCACGTCTATCTATTGTCTCTATCAAAATTAGG
AAAAAGAAATGAAGAACGATGAGCCAAACGAGGCTGAGACAATCATGCATCCGTACATTCTATGTATGTTTGGGTGTATC
TTTCCAGATTCGGTTCTTTTTTTTTTTCAGTCCAATTGAAAAAAAAAAGGAACAGGAACAACGGGTCGAAATTTGCCGTC
ACATTCAGAGCGAAGAGCGACAGGGGAATTGGTGGGCTAACCACCTGTTGAGCCCAGCTAGCAGCTGTCGGTAAACCGTC
GTTGGGCGGGGCGCGACAATGCAGCCAGCGGAGGCATTGTATGGTTTCCGTCTGGAGAGTGGGCTTAGCCGGCCTGGCAC
TCCTTCTCTAAGCAGAGTGAGAAGGGAATCTTTTTACTGGAGAAGAGTGTTTGATTCCAGCAGAAGGTAATACGCACCTT
TCTCATCTATTTGCAGAATCGTTTTATTAAAATACTTTTAAAGAATTTAGATTTTGATAATTAGTTCATTCTCTTTTACA
AAGATAATCACCAAACAGGGACAATACACTGAACGATAAAAGTATGTGACATATAGAATGCTAGAATGAATAGCCTAGAC
TGCATTGTTATGAGAGCAACGTTTGATATTTGTGGCGATTGGAACAAACATAGTACATGCCAAAATGAGATGAAATGTCC
AATTTGAACTGATTAACATACACGCGCAAGCTCGTATTTGTTTACTGGTACACCTAGAGTTAGCCGATCAAAGAGACAGT
GGCAGATATATGGGAAAATTTTCTCCGGAAGATTGCATGCGAGAGTCTCATAACCAGTCATTTCCCAAGATACAATTCTC
GGAGCTGTTATACTAACAAACTTTTAATTTTCATTTTTTTTTTTTTTTGATTAGATGGCCTCCTTACCTCACCCAAAGAT
TGTCAAGAAGCACACCAAGAAGTTCAAGCGTCATCACTCTGACCGTTACCACAGAGTTGCTGAAAACTGGAGAAAGCAAA
AGGGTATTGACTCTGTTGTTAGAAGAAGATTCAGAGGTAACATCTCTCAACCAAAGATCGGTTACGGTTCTAACAAGAAG
ACCAAGTTTTTGTCACCATCTGGTCACAAGACTTTCTTAGTCGCTAACGTTAAGGATTTGGAAACCTTGACCATGCACAC
CAAGACTTACGCCGCTGAAATTGCTCACAACATCTCCGCTAAGAACAGAGTTGTCATTTTGGCTAGAGCTAAGGCTTTGG
GTATCAAGGTCACCAACCCAAAGGGTCGTTTGGCTTTGGAAGCTTAAATTAAATAAAGATTTACAAAATAATAACCTTCA
TTTAATTTTAAATTTCAATAAAAAAATATCAAATCAAACATGACTTTTAAATCTACCATTAGATAATTGTATAAAGTGAT
TTATTGTTTTTTAATTTTGTTTTCATTATCTATCAAAACTAGGGCATTCTTCCTCACTTTTAGTGATAAACTTTTGTAAA
CTCAGTAGTATATCCAGCCGACGAGCAATGCGATAACGGTGATGATAAGCAATGCTCTGGAACTCAGACTTTGCCCGTTA
CCTGCTGATGGCGCTCTTGCTGATTCTGCATCGTGGTTTCCAGACGGTTTTCTTTTCGGTAACACGGAGTGAAATATTTT
GATCTTCTTGAAGACTATGTCATCTTTGTACTGCTCTTCCAGATTAGGCCAATCGGACAACAGCTCGCCATCCTCCACGT
TTTGGTAAGCTGCCGGGATAGGAAGTGTAACGATCAAGAATTTGTCTCGTTTTTGGTCCATTTCATCGTCAGCGGTTGAC
TTGGGTAATCCAAGGAAAACAATTTGGACATTTACACTTTCATGAGCACCTATGATGGCCACATTGGGCCTCACACAATA
CTTTGTGGGAGCACTAGTCCTCACTTTAAATATAACTCTCTTTTCACCATCGTTCTCGAGCTTTATATACTCTGTTGATT
GTTTATTAAGGGGAGCTGAAGTATTACATATTAGTAACCTGTTGCATCGCACCAAAAAAGGTAGCAAAGTTTCCCGCACA
CTAGCAATTCTCGTCAAACATACCCTTGAACACCAGCTTTTCTGGCACTATTCTCATTGTTTACTCGTCTGAACTAGTGC
TTATATTATCTGTCGTCATACCACTGTTTGAGACCCCCATAGGTCTTATATAAGGTAATGCATCATTCTAAACGGGCGGC
AAGCCATATTAAACTATCTATATAACTACAACAGTATTCATATACCTAGTGAGGAGGCCATTTGAAAGCGCATTTTACCT
CAGTAGTCATCACCTTTCGAAACGACTTCCTTTTTGTGAGCATGCAACAAGATGGTGTGTTCGAATTGTGCAGTGTAGGA
TCCGGGGATATCGTTCAATGGTGGATAATCCTGTACTAAACCGTGTCTAACCAAGTTATTCAACGCAAATAAGTATTTCT
CTTGGCCAAGTCTGTCTAGGTATCGGCGACAGAACGGTAAAGTCCCAAAGTTGCGGTCTATCGTTTTTAACAAGTTCTTG
GCGCTGTCTAACGTGGGCATTACCTGATGGTCTTCAGCAGATCTGGCATAATGAGAAACTTCCCCACCGGCAGTAACATA
ACCTCTACCAGTAGAACCAAAAGTTTCAATGGCAAAGTGCTCACCTTCCTCCATTTTTGTAGTGTCCCCATTTTTGACGA
TGGGAACGGATTTACCGCCGTGGATACGATATGGTGCGATACTGTGGCCACATAGATTACGACAAGGTTTAACCTGGTAA
GTCTCACCATTGATTTCCACTTCGTAGGATTCCATAACTTCTTGGATGGCTTCACCGATGTCGGTTAATCTCACATCGAT
ACCCGCTTCTTTAATACCCGTGTAAGTAGCGTCCTTTACAGCGGCTAGCAGGTTATCGTATTGTGGATCAAAGGAAACAG
TAAAGGCAGAATCAATGATGTTACCGTTTACCTGCACACCATAATCTACCTTCATCACGTCTTCGTATTTCAGAACGGTT
TTGTCGCCTGCATTGGGTGTGAAATGTGCAGCACAATGGTTGAGAGAGAGACCCGTTGGAAACCCAATACCTTGAGATTT
GGGATCCTCCATCGCTAATAAATTTTCGGCACCTGTATACTTTCTTGTAGTATTTTCGATCATGTCAGCGATATCCATTA
ACTTCATCCCAGGAACGATTCTGTCCTTGATGGCCCTTCTCACACGACGATGTATCTCAGCACCCTTTCTGACATCATTC
CAATGTTCGGCCCTTTCCAGATCCCTTTTCAAATAACGTGATTCTTCAACCGTGGTTCTTTGCAGATTGAAATCTTGATG
ATAGTCCATCCACGCACCTTCTGGGTACTTTCCATCTGGAAACAGTAATTCAATCTTCTTCACATTGCTTTTCTTCTTCT
TCTTTTTCTTGTTCTTCTTCTTTTTGCTTTCTACTGGGTCTGACTCGTCAGCTTTTGCCTGGTCTTGCTGTTCAACGCCT
TCATTCTCCAAATTCAATTCTTTTAAATCAGAAGCAGGGGAATTTTCTATTTCAGCGTCTGTCATTTTTCAATACGGTAG
AGCTTCTACAGTACTTGTTGATGTAAAAGCCCACTTATTAGCTTCTTGCTATGGCTTCCTTTCTTTTTTAAGTTCGCTTC
TTTCCCAAGATTGAAAATAAAAAATAAGTGAGACCAGGTCATTAAAGGTCCCTTGAAGAGTAAAAAATCTGTCAAATATC
ACCCATAAGAGCATAACCATAATGTTGAAGAGCACGCTGAGGCTTTCAAGAATCTCTCTCAGAAGAGGTTTCACAACGAT
CGACTGTTTACGCCAACAAAATTCGGATATCGATAAAATCATACTAAATCCAATCAAATTAGCTCAGGGAAGCAACAGCG
ATCGTGGCCAAACCTCTAAAAGCAAAACTGATAATGCAGATATTTTATCAATGGAAATTCCAGTAGATATGATGCAATCT
GCTGGGAGAATAAACAAGAGGGAGCTTCTATCCGAGGCGGAAATTGCTAGAAGTAGCGTGGAGAATGCACAAATGAGATT
CAATTCTGGAAAATCTATAATCGTGAATAAGAACAACCCTGCAGAATCATTTAAGAGATTAAACAGGATCATGTTTGAGA
ACAATATTCCCGGAGATAAAAGAAGTCAACGGTTTTACATGAAGCCGGGGAAAGTGGCTGAATTGAAGAGATCTCAAAGG
CATAGGAAGGAATTCATGATGGGCTTCAAGAGGTTGATTGAAATTGTTAAAGATGCCAAGAGGAAAGGATACTAATCGTA
CCATCAACTCTTGAATATTGTGAAATTTTCGCCATTGATTTCCGTCTTTGTAAATAGGTAATGCGTAACTATTTAGTTAA
ATTTTTGTATATTTTTTATTCTATGACTTCACTTATCCATTATTTCCATCGTCAAAAAAAGGAAATAAATACTGTTGCTC
GAACGAACAGCAAGATAAAGTGGAAACGAAAAGTAAGCAGCTTCCTCAATATGCCGTCAAACGTACGTTCGGGAGTCTTA
ACTTTGCTCCATACAGCATGTGGAGCAGGCGTACTTGCAATGCCGTTTGCATTCAAGCCATTTGGGTTAATGCCTGGTCT
GATAACGCTAACATTTTGCGGAATATGTTCCTTATGTGGGCTGCTATTACAGACTCGAATAGCGAAGTACGTACCTAAAT
CTGAGAACGCCTCGTTTGCTAAACTCACCCAACTAATCAATCCGTCAATAAGTGTAGTGTTCGATTTTGCCATTGCTGTT
AAATGTTTTGGCGTTGGTGTATCTTACTTAATTATTGTTGGTGACTTAGTGCCACAGATAGTGCAGTCAATTTTTTATCG
TAACGATGATAACATGAGTGGTTCGCAAGAGCATCACATGTTCTTAGACAGGCGTTTGTATATAACTCTGATCATAGTGT
TTGTTATCTCCCCTTTATGCTTTAAAAGAAGTTTGAATTCTCTACGATATGCTTCTATGATTGCCATTGTTAGTGTCGCA
TATTTATCTGGTTTGATTATTTACCATTTTGTAAATCGGCATCAGCTAGAGAGAGGGCAAGTATATTTTATGGTACCTCA
CGGAGATTCTCAGTCTCATTCTCCCCTGACTACATTGCCAATTTTTGTGTTTGCTTACACTTGTCACCACAATATGTTCA
GTGTAATTAATGAGCAAGTGGATAAGAGCTTCAAGGTAATCAGGAGGATTCCGATTTTTGCCATCGTGTTGGCCTATTTT
TTATACATCATAATTGGTGGTACAGGTTATATGACATTTGGTGAGAATATTGTAGGAAATATCCTCACTTTATACCCGAA
TTCCATCTCCACCACCATCGGGAGGTTAGCAATGCTGCTATTAGTTATGTTAGCATTTCCATTGCAATGCCATCCTTGCA
GATCATCGGTAAAAAACATAATTATATTCATTGAAAATTTCAGAAAAGGTAAGTTATACGATAACAGAGCTAGCTTTATT
CCATTAGACAACTTTAATAGTGAAGATCCGCAGGAGGCGCCAACCCAACAAAACAACGAAGAGCCAAATCTGCGTAGTGA
GTCTTTACGGCATATCAATATTATCACCCTTTGTATCTTACTGTTCTCATATCTACTGGCTATTTCAATTACGTCTCTAG
CAAAAGTCCTAGCAATAGTTGGTGCCACGGGATCTACGTCGATTTCTTTCATTTTGCCAGGCCTTTTTGGTTATAAATTA
ATTGGCTCAGAATTTACGGGCACGAATGAAAGAGTACCGACAAGCATAAAAATATTCAAATACTTAAGTTTATCTCTATT
CATCTGGGGGATAGCAGTAATGGTAGCTTCACTATCAGCGATTGTATTTTTGGGCACATCATCACATTGAGTTTGTACAT
TACTTTTCGTATTTCTATAAACAAAAAAAAGAAGTATAAAGCATCTGCATAGCAATTAATAAAAAGGTGACCATCCCATA
TATATAACACTCAAATTTGATGGATCCGTGGCTTGCTGAATCAAATCTTGTACGCTAGACTCTACACTTAGTCCATTACC
CATAAGCTTCTCTTCTACACCTTTAAGGGCCCTATAAGACTCTTGGTTTTCGTTCCTGTCGTTGTTACTTATGAACTTGC
TGACGTTATCGAAATTTGTAATTTCATGTTCTTCTTCAAATAAGTGTTCGTATTTTTTAACTGGTGACATTACCCAGGAA
TAAAGGGGATCCCATTTTAAGATATTCAAAACACACATCACCTTGACATAATCTTTTCTTAATACTGCGTAAACTCTTTC
ACAACTCCGCCTGAATAGGCCATCCACGCCTGTGACTCCAAATCCATCAACGATATCTCTAGTTAATCTGAAAGGGACCA
ACTCTGGAATGGGGAGTAATTTTCCCTGATCAAACGCAATTCCCAGGTCTATATGAATAGGCTCCCCTGTTGAGCAGTCA
AGCAGGATATTGTTTAAGTGCCTATCACCGAGGCCTAATATGTATCCAACGATAGAGCTAGCTGCGACACCTTTTGTGTA
CGTTTTCTTAGCTTCAAACCAATCCAACGGATCGGGAAAGGAATCAAAAAAAAAGTTTCTTAACTGCGGTTTTATTTCAT
TAGTGATTTTTAAATAAGCTTTCAGCCTCTCTTCATTTGATTTTGTTTGAACTGCTTTCATGCCTTTTCTTGCCTGATCG
AAGGTTATCTTATCGTTGGTATGTAGCTTACTCAAAATTTGATGTAATGATGTAGAATTTGCGACAAATTCAATGATTCC
TGCCTTTGGTCCTAATGGAACCACTTTGTATGTTCTAATACCCAGATCTAGATTTCTTAATACTTTATCATTTTGTAGAA
CTTTATTAACTTGTTGAAACACTTGTTCCATAATTGCATCTTGTCTCAAATCGTCATTACTTCCTTTCATCAAAGCTTTC
TGCGTTGTACCATCTGAGATGTTGAAGGTGACTATTTTCGGCAGGGACAATCCTGTGGTAGTAATGCCTACTGTTTCATT
GACGGATACAATATAAGGGCGGGCTTTTCTTCCATCAGCAGAACTTTTGACTGTAAAATTACTGGTCGGTAGGGGAAGCT
TCTCCATGTTTAGCTGTTTCAGCCAATATTGGCCAATCTTCAAATTAGCTAAGCGTAACGTCTTCGTATTTTGCACAAAC
TTAAGATTAGCTAACTCTACAGACATCTCGCAAAACTCTTGCACAGGAAGTAAATACTTTTTCGCAAAGGCACCCCTGTC
ATATCCTTGCAATTCTAAAAGAATCTTTTTGACAGCTTGAATTTTTTGGGATATGTTGGTGTCCTTATTGGATTGCTTTT
CATATAGTAGTATGCTCATCACTGAATAAAGGGAGTCATACGGTAGTTTGTAAAGAAGTCGTTTCATGGTTAGTTGCAAT
GGCTTTTGAAATTCATTCTCCTCCATAGATATTTTTGACGCAATCTGATTGACCCAGGGCAAAAACTTCCAGCTCGGTAT
TGTTCCAATTTCTTTATATAGTAATTGATTGATCTTGCTATTGTCATCATTCTCGAACCATAAACCACAAAACTTATCAA
TAATGTCATTATCATATCTGTTGCTGAAAACTAAGGTATTGAGATAGAAATGGAGTGCATGCCATAAAAATTTTTCTTTT
TGAAGAAGCAGTGCCTTTAGTACTTCAGAATCTCTATTATATTGTAGCAAGACACGATTATAATGCCTTTTCGCATCTTT
TCTTTCATTTTCTGGTAATTTTGTGTTTTTATATATCAGCTCCAAAGCTTTCAAGGTAGATTTTCCAGTATATGACCTAT
GTTCTCTATCTTCGATTTCTCCATTTGATCGTAACTTTTGTGCCTGTTCATCCAGAAAACTTCCGAGTGTGTAGAAAACA
TCAGAACATGATTCATGATCTTCGACATTTATATCCCAATTGACAATGATTTTTTCATATATTGCAGCAGCTGGTTCAAG
CCTTGATTCTGAGCTCCATTTAACTAGTCGAGCTTTAATTTGGTCCATAGGCACATTAATGAGTAGCTTAAAATCGTCAT
AAAGGATACTTTCGCTAATATTCTTCTCATTTTGAGCTAAAAGATCTCTCATTATCATTACAGGTGCCTTGTACTCTCGA
GACTCCCAGAGGGCATTAGCAGATGTGAAACTTGCCAATTTCTCAATTTGAGATACTACAGAGGGATCATCGTATAATTT
TGCAATATTCTTCACTGTTTTGCTCATTAGAGTGGCATTTCGTAACGCATCTTGAGGCGCACCATTGGCAATTGCCAGCT
GAACGTAATTAGCAAGCTGAATAATGGATCCAAGGCGTAAATATTTCGAGCATTTTACGTTTTCATCTAATGAATTCCTC
GAGAGCACATTCATTAAAGTATGTCTACTCTTTAACGTTGTTTTGTGATCATAGAAGTCTATTGTATTAAGTCTCTCCTT
ATCGGCCTTCATAATAGACATCAATGTTTGGGGGAAGGAAGTAACGTCCTGAGGGATTGCTGCTATTTTTATAAATTCAA
TAATCGCGTTCAGAGTATCCATCCATTCAGTTTGGCTAATAAAATGTTGTCGAGAATCAAAAATAGTTAATAAGGATTTT
TCTAAACTTTTTTCAGCAAAACCAACGTCCTGTGGTAAATTTTTTATGGCATAGTATAAACCTTTGGCTTTGGAATCAAC
AACTTTTGGAGTCAATAGCTTCCAGTCTCCCAATTCTAAATTCCATTTGTAGACATCACTGGATCCAGAAAGTCTACTTT
CCAATAAGCTTGTCAACCCGTAGAAACCGCTATCTTCTGTGGCCTTGATTAATGATTCCTTTTCCTCTTCTAGTGAAGTA
GTGTAATTGGCATCAAAATCGGCGTTGTTGAAAAGAAAACGTTTCCACGTATCTGAGTCAATTCTATTGATAGAGTTCAA
AACACCCTCTATTGAGTGTGGAACAGGTAAGCCTGCTAGAAAATCGCCGTCATTTATGCATTCGTAAATCTTCTGAAGTG
TATTTATATTCATTTCTCTTATGTTTGGCATGTTCATTTCCTCAAATAACAAATAGCCAAACTTGAACTCTTTTATTTTA
AGAGAAATTTGACATATTTCTTGTAAATCTAAGCTAGAATATATGCGCAGACAGTTTCGTTCCTTGCATCTAGAACCCAT
CCTAATCATTTTAATTACATTGAAAAGCATCTTTAGCTTTATCTCAGAATCTTTAACATGCAGCAACATTGCTATTTGAG
TGAATATTCGATTGCTCCAATTCAAACAGCTTTTCGGATCGTAAGTCGTTGAAAGAAAAAAGAGGTCAGTAAGTACTAAT
TCACAAAAAGCTGTTGATCCTTTGCATAAAGGATACAAGCAAACAATAGGAGGTATATTAAATGATATTTGGTGAATCAA
ACTACGGGCGAATTTGCTTAGCCAGCAGTTGTAGGGTTCGTTCACTGACAAATAAGTATCGCATATGAATGATTCCATCC
CAAAATTGTTTGCCAACGGGTATATAGCATTCAGTACATCCTTGTCCAATGGAGCAACTTTATCTTTGTTCTCGTTCATT
ATGTTATCCCTAAAACAAAATTCACTTTCGCTATTTCCTATTGAGTAGCCCACTAGGTACGTTAGAATGCACTCAGAAAT
AAAAAACACTTCAGTAGAATCATATAACTCAGCTTCTTTATTGAAGGTCGAAATACGTTGGTATATCATATGTGGTTGTT
CGGGATGGCGAAATACCATTTCAAAGTTTTTCAAATGAACTTCATTATTAAAGTTTGTAGATCTCTCTCTTTGAACTTCT
TGCTGTAAAATTCTTCTTGAAAGAGCAGCGAACCATAGTTTGAAGTTTTTACTCAAATATTCCTTTGGAACATGGTGTTT
CAAAATGTTAATTGCAGCAGCTTTAGAAAGCGAACAACCGATTTTTGAAGCTACCGGTCTCCTGGCATAAGAAAAGAGTA
AAGAAACCAATACAACATCGTCTACGCCACAATCACTAGCATCCAAAAGTTCCGTATTTTCATAAATATCATCTTGGACT
ATATTTCCGAATATTGCATCAAGGAAGTATTTCCAAGTTTTTATTTTGATGAGATCCCGATGCTCTAAAAGCTTTATAGC
CTGCTGGAAGGATGGACTGAGCTGTTTGTTTTCCCTCAAATAAATGAATATTTTGCAAAATAAATTGGGCAGAGATGGCT
CTATTTCAAACGTATTTTTGTCAGCCAGATTTAACAATGAGCTGAAAATTGTTATTACTTCATCGTGAATTTGTGTATCT
ATTAAGAATTTTGAAAGCCGAATTATGATGAAGTTTAAAGTTGATGATTTTACAAGTACATTCTCATACAACACAAAAAG
ATATTTTAACTCCCTTGCACATCGCAGTTTTCCTATGTAAGTCGATGTCTTTTCAAGGTCTGTAATAACCGATAAAAACA
AAAGCTTGAATTCGTGTGTGTTGTTCTTTTCATGAGCAAACTGCGTCTGAACTAAGGTTGCTCCTAATGCCAAGGGTATA
TGAAGTGGGTATTGATACCTCATTGAAACACTGGAATTTTCAAATAAATATGGCGAAAGGTATGAAGTTGGGAATAATTT
TTCAACAGTAGATCTAAGTTCAGTAAGTGAGCCCAAATCAGTAAATCTTATGATCCACTTTAACATCAGTAGACGGTATT
TTTTATGGTATTTTACTGTTGTTTTACCTGATATTTGGGGCAATATATCAAATATTAGTTCATTCACACCGCCACTGATA
AAGGCAAGTGGAATACACAAGTAATAGCTGTTATCCACCAGATAAGCATCACCGTTTCCAGTAATCGCGTGTAACATGTC
TAAGATCCATTTTTGGTTGAAACCTTGAGAAAAGTAGATTGCAGAAATTTCTACAAAGTATCTTCCTAAAAATTCATGAA
TATCGGCAAATCCAAAAAGAGATATATCCCATTCTTTCTCCAATTTAGAAGTAGGGACTTTTGTTCTGTTAAACCAGTAC
ATAATCAAATCAAACTTACAATATTCGAAGAGCTCTGTAAGGTTTTGGTAGCGAAAAGCGACCGTAATTTTGTTCAGAGC
TTGTTGGATAAACGCACGAGTATGATTGAAGCCAGAGTATGTCATCATATCCTCCAAAGAAAAAACTAAGCTTGGGTAAG
ACACCAAAGACAACATGGACATTGCAAGAGAGTAGAAAGCGGACTTTTCAATACTTTGCTGAGGCGGACCAAATAAGCTC
TTAATCTCATAAAATATGATACTTTGATTCTTATAGCTCACTTGGGCCATATAACTCGAAATACTGTTCATTATGTTAAT
AATATTGGAGGAGTCTAGCTTTTGCAGGCATTTAATAAAAGTTGCAAAGACTCTCTGCTTCCCACCTCTGATTGATCCGT
GGGAAAGATCATGATTTTGAAGTAGGCTAAGCAGCAGCATAGAAAGGTTGACCGTAGGGGCCACACCAGTGAAAGAATTG
TCCTCAAATCTAGATATGATCCAGTCCAGGATATCATTGCAGTCCGAATTCAAAGGCTGCTCGGGGTAAGATAACCATTG
AGGTCTTATTGCTTCGATATAAGATGTAAGTAAAAGCATAGCTTGATTGGAAGAACTATAGTGGTTGCAAAGCAATTTTT
CACCCAAGACTTCAGTGAATTCTTCCAGGATTTTGTTGTAAGAAGATTTCTCCCCGATTGCTTGTTTTAACCACTGGCAA
ACAGTGCCAAGATAAGATATAAATACATCTGTGCTAACGCAATCAGAAAATTCCAATATGGCTACCAAACGCTCTGAAAT
GGATTTATTTCTTGAAGACCATAGGTAAGCTCGCACTGCTTTATCTATAGTGGAGTGCAGAGGCTTCTGAAATCTACCTC
CAATTGTGTACGGACTATTATTCTGGGTAGTGTCTTCTGAAGAGGCTTCGAAGTAATTGATGGCAGAAGTTCCTGTTTGA
GATTTGTTTTTTTGCATCCTGATAAAATCATTAACGATTTCCTTCATATTAATTTTGTCAAGCACTAAATGGTCTACATT
TATGGTCCGTATCGATAAAACCTCCTCAAAAAATGATTGGTAGGAGTTTTGGCTATCAAAACTAAGTTGTGGAATAGTTA
TTAAGGTTGTTCTCTTATATGCTGCAATAAACTCAGAAAAAGTGGAATCTCCACAAAGATTATCAACTATTTGTATTAAT
TTTGCTACCCAAGTAAATTTTTGTAGTGGAGATGAAAATGCATCACTTTCAATATTTTCCAGTAATCTGTAAAGAATTTC
ATTATAACGTGTGAGGTCTAAGGAAACTTTTGGTAAATTAAAAAAGGGAGTGTTAAAACATTCTGACTTTTCTTCTGGTT
TTACGCCTAAAAGAAATTCCCTCTGCTCTTGAAAATGTTGCCAAATCTTGTGGCTTTCATCCCAACATAGTGAGACAGGA
TTAGCTCCTTCGCCTTTTTTATCGTTGAAAGGGTTCTCTGGGTCATATTTGTTACCTAACCAGGATATAAAATTGCAGAA
CTGATCCTGTTTAGCATCAGTTCCGCGCAACTGGTTCCACTTTGATTTTAGCCACTCAAAAATTCTATCAGCGGACGATA
TACCGTTCATAGATTGGAAGTCTTTACCAACGTACTGAAGGTATCCCCATAGCATGAACGATTCATTAGTAACTAATATG
GGACCCAAAATATCGGATAATTCGTAAAGATCATATATCTGATTGATAGTTTTCTCATCGGATAAAAGCTGCTTTGAAAA
CTTTATGGAGTTGGCTAATAAAAGACAACTTAACTGGCAAGATTCATTTGATTTTACTAATGGTAAGCAAACTTTAAATA
GGCGTGCCATGTCGCCATTGCTTAATTCGCATTCTTTTTGGGATAATAAAGGAATAAAAGAAAAACAAACCCAATTAAAG
CATTGGATTTTTTCGAATTTTGAAAACAGAAGTTCTTTCAGCTGTTCTGCAAAACTTTTAGTGAAGTCTTGTAAAGTTCC
ATAAAATGAGCACAATTGTAATCCTAGCACTTCAAACTCATGTGAGCTGTTCTCCTCTAAAAGATGAATAAGAAATGTGT
CCATATCGTCAGAAATCCGTAGGATAGAAGGTATATCCGAATCACATTTTCTTCTTTTAAATAATAATGAGTAATTTTCA
TTTTTTCTGTTCAATGCAAAATATGTTAACAATGATTTGGTAATTCCGAGTATTTTTAACCACACCGATCTGCCTCCCCT
ATCTCTAAGTCTAAAATCAGGTAATGCAAACCATGAATTTTTATCCCTTGAACCTCGAATATATGAGAATTCCACATGGT
TTACGGTAAATAATTGAGGCTTATAATTACTTAAGCGCAGTAGAATGTACTCACGGTATAGAGATACAAGAGATTCGGAC
CGAAGCTCTTCAACATAATTCTCTTGACCAATCATATAAGGAAGTTTATGGTTCATTAGTTCACTTGACATAACATCAAA
CAGTGATAATTGGTCTTGTACTAGCTCATTGGAAGTACAGCCAATTGTCAGGTTGTAACTCCATGCTTCTTTTATAAGCA
TTAGCGTATCAATAACACTAAAACAATGGCACTTCAAAATTAATTGATTTATTAATGACATTATTAATCTCGTATTTCCA
TTTTCTTTTTTGCTGAGCCTCAAAAAATCTATTACGGTCCAAGTAATTGTCCTTGTCACTTGAAATATACCAACTGTGTC
TAACGCCAATAAATTCAGGAGGATCGATATGAAATTGGTCAATGTTTTGTCTACCATAGATAATTTCATTTGGCTTTGAA
AGTACTCGCAAATTTTATCGACTAAGGATATCCATTGGTGTATCATGAATTTCAGTTTGAAAGGGTCACTTTTAATTAGG
GCATCCAAAGCAAACGATAAATGTACTGAAACGGCATCCAATAAACTTTTGGAACCATCTTTGACCATTAATTCAGGTAC
TACTGCTAAAAGTAACTTCAACGTTTTCACTTTAAATCTCTCACATGATTTTTCTACAAATAATCTTAAAACGTACGATA
TCGTGGAGAGTCTGTTCTCACTAAGTGATAGCTTGTTTGTGGTTGACACTGTCAAGTTTCGAAGAAGGTCACAGTATTTT
GTGTGTTCAGATGCAAGTAACTCTACCAAAGCTTCTGCCGTTGTAGATAGGGCCTTGGTTGGTATCCTTTCCGGATCTTC
TTTTAAAATTGTTGTTAGCTCATCTAAAGCATTGTTTCTCTCTTTGATTTTTGTTGATGATAGAAAGTTTAAAGTTTCTA
CAATCCCATGATCCTCCATCGTCTATGTTACACTGATTTCCCTTTTCTTTGAAGGCTTTTTTTTCGAATTTCCTGCTTTT
TTTGCGAGGCTTTGAGAAGTCAATTAGTCTTGATTATTCTATTAACTTGGAACTAATTTACCTTGAAAAATGTCAAAATA
TGCATATTGTACGGCTGGTGCCATACTTGTTTCTCACTAGCAAAACATTCTATCATCTGTTATTCTTACCTTCTTAACGT
GTCTGTTTGCTTTTTTGACGTACCCCAAAAAATATATAGACCCTCCTATCACGCTCATAATATCATGTGATTCTCTCGAT
GAACGATAATAGTAATATTTTCATCTAAAAATGCAATGAATTATTGAGTTTCTTTAATCTGTTTAAGAGATTGTTATTTA
TAAAGAAAATATATATAATTGAAGAATCTAAGAGTATGAGTCAAAATAATTTCCTTTTTACACAACAACACCGGAGTTAG
ATGCAACTCTTGGCCATAAATCGGCACATTCCTTACCGACTGGACCAGTGATGGCGGAACCCTTCATTTCACCCTTAGGA
TTAGCGATGACACCAGCATTGTCTTCGAAGTACAAAAAGACACCGTCTCTTCTTCTCCAAGACTTAGCTTGACGGACAAC
AATAGCTGGCATAACCTTCTTTCTCAATTCTGGCTTACCCTTCTTAACGGTGGCCATAACCATATCACCTAGAGAGGCGG
CTGGCAATCTGTTCAATCTGGAACCAGAGCCTTTGACGGCGATAATGTACAAGTTTCTGGCACCACTGTTGTCAGCACAG
TTCATGATGGCACCGACTGGTAGACCTAACTAGTTAAAAAAGATCTCAATATCGGGGAGTGAGAATAATTTTGTTAGTAA
AAGCATAGGGAGAAAGTTAGCAGATGTGGTTAATCTTGAAAAATAGAGTTAAGCGTGATTTTTGTAGAAATAACATTTCG
ATGGTTATCCATTAGTATGGGCAAAAGAGGGAGTTAGGATATGCTTGCCGTGTATGATTTTGAAACCAGAAATTTTTGAG
TCCATGAATATTGACAGGTATCACTTCATCTGCAAATACAGCCCGCTTAACCATTTAAAAACTGAATTTATGTGTGTAAT
TGCATCTTTGGCGGGGCGGTACCAGTGATGGCACATCTACCATTCTTATGGAAAATAACACCGATAGGTATATGATCAGG
CTTCACACTTAGTGTTTAGCGTCTTTTAAACCTCTGTTTAATTCTGTTGTACCCAGCAAAATGAAATCTTGGAACTTTAC
TTTATGATCAATTTAACCAAATTGCATTGTGGAAAATAAAAATTTTAACATACTGAGATTCTAAACTTAGTACCTTGAGC
ACCGTTACCGGACATTATTAGTTATATATAGGTGTGTTGGTTTTGTATTGCTTGTAAGACCTAAGAGTCAAAATAAAGAA
AGTAAGAGATTTTTAGCTACTAACCTTAGCAATACGATGGTATTACTATTAGCGGGAACAGGTACATTATGGCTACAGTT
CGTTTCCTGCCATATTAATTTTTCAGCCCGAGCGTGTTTGGGTTTGATATTTTCTTTTTTACCTCTTTTTCAACATTTCC
ATGCAAGTCTGATGACGGTTGTACGGCTCGTTCTGTGAGCCGGATAAGCGATAAAAAAACTTGGTCTGTTGAAAATAATA
ACTGCATGGGTTTTTTCAAAGCAGTTGGGGGTGTACAGATGTTAATGTAGTCTGATATATGCTCTGTCTTGTCTTTTTAT
CTGGGGGATCATTAACATGGTAATAGTGATTGGTATTGCAAGCTTAAGATTATAATTACATAAAACAATACAAATATTCT
AGCCCGATGGGGTTATTATAGACCAGTTTTTGTTTTCTCTTATTCTATCTGTTAAAAAGTCCGTGGGGTTATTGTCTTCG
ACAGAGTTATTATCCTTGTCGCTCCCTTTATCATTAGCCGTATTTTCGTTATCCTCGTCATTATGAGTCCTCAGTTTTGC
ACGTTGTGCTCGTGACATATGACTCCAATTCTGCTTTTTCTCCAAATACTCTCTTTTGCCCATTGTGCTGTAGCCGTCAT
CGCTTGGATTTGGAGGCCAACTACTTGCCTTGTTCCCAAGGTTATTGCCATAATTTGGATTGTAGTACTCTTCTTCCATT
TCGTTCAATCTCAATGCCTGTAAATCGATTAAATTTATGCCCTTCTCGTTCTTAGCCCAACCGTTTCCGCCTTGTAAAAT
ATCTTCCACGCATTCTCTTGGCGTAAATTCACCTGGTCGAGGATCCCACGGTAATTTAAACGTTTTCTGGTACAAGCTCT
CAATCAGTGGGCTCATAGAGGAAGATATTGTTGTTGACAGCCCTGGCTTTGTTGTCATTTCGCTACTCTTGTGGTTGGTA
GAAGTCGGTGATTTAATACTTGTGCTGTTTCCTGTCGCATTTGTACCGGGTTTCGCTACAGTTGTTCCAATACCGTTAAA
ATTGGAGAATGTATTCTTGGGTGACATCTGGTTTGTTGTTGATGTGGGGCTAGATAGTTCAGACGTGTTATCCAGTATAG
TATTTATTCCTGGCCTGTAATTAGCGAGCTGGCCATTAGTAAACGATTTGGAAATGTTGAAATCTTCGTAAGAGCCTCTA
ACTAGCTTCAACTGCAATGAGACGTTGATTATAGAATTGACCTTTGAGTGCTTTAGGAGAAATCTGTTTGTTGTGGGAGT
TTCGTCTTCTTTGACGTATTCTGTTATATCTATGTCTACTGTTCCCAATAGAAGTTTACCCGTTATCTTTTGAGAATATG
AATTGTTTCCTGTGGCCGTTAGTGCAGTGGCGTTAGCATAGGTCGTTTTCTTCACTTTGCCATTGGGACTAGAACTAGAA
GTCAACGAGGAATTCGCATCAGCAAACTCAAAAAAAACATCCAACACCAAAATTTTCTTCAAGAATCTGCCGTTTTTATC
CAAGTGGAGCTTCACCAGGATTGGTTTGTCTAATGAATAATTCCATTGTGCTCTATGATGTTGCACATGCACGTGTTTTG
TTGTACCTCTACTCTGGGTCGAAGTGGTTTGATGCTCACCGTCCAGAGCCACTTTGTGTCCCGACGTACCTGTTCCATCC
TTCAAACGCCATTTCGTGTAGCAATAGCCAGAAGATTGAGGAATATTTACCAATTCTTTGATTTGCAGGTCCAGTAGAAA
CTTTGGTCTTTTTGCCTTGCTATTATGATTAAATGGCATCTTAATATTTTGTGAGCGGTATTATACCTTTCTTGGGTACC
TAATACTTCTAAGCAACCTGAATGAAATTAGAAGGTGTTCACTCCTTCATTAGCAAGTGAGCTTTGCCGTTGTCACCGTA
CTTGGTCATCTTAAGAGATACAAAGGGGGGGGACCCTGAGAAAACTTCTCCCGAAAAAAAAAAAAGAAATATACCCACGC
GTTCTTTACCCGGAAATAAATATCTTGATTTAGCCGCCGAGATTGTTATATATGCATCCAAGACCTCTGAATGGTGGCTA
ATTAAGACACTTAACTGATTACGTTTCCATCAACTGCTATCATGTTCGCAATATTTGGGCAAGAAATGAAAAAGAAAAGT
TACCAACTCTTCTCCCTTCTACGAGCGGTGAATACATGGGAGCCGAGCCGCATGAAGATGAAAGTAATATTAAAATTAAA
GTCTCTATCGAAGCAGTGACTCTCTCCCTATCAGCCGGTAAATTTTTTTAACGAAGTGGAGCTAAATTATCAGAAAACGT
AGAGCTGGTATGCTGGTAGATCTAAACGAAGTCCAGTTTACATCAAGATGATATCGTGCAATATTTACTACGGCATGACT
TAACAGTACAGTCATGATTTAGGAATTTGAGTGTTCTCCGGGGTTTTGCAGATAAAAATTTGTTTTCTTCTCTGCCATTC
CTGGAGATTTTGAAAAGAGTTGGTAATGTGTTTCAAAAGAAAAAAATACATTCCAAGAATAAATACCAGGATTTCGTGAC
AAAAATTAAAAAAAAGGGAAGTATGGCATGCCTAGAAATCTTTTCTGGAAAACTTGAAGCATATCATATAATTGTATGAA
CTTGTCCTTCAAAAGATGTTACCAAATATTCAAGAGTATGTGAGCTTTCTATTCTATTGACGCGTAAGAAAGGCTATCAC
GTGTGGGGGGGAGAGCTCAGCCACATTGCACTACTTTCGAAACCGCGTAGTCGGAAACGACATTCCCCCGTACCAAAACA
AACGAAAGGACGTGAAAGGTAAATGAATAACATGGCACTAAAAATTTGGCAGAAAACGAAAAAAAAAAGGAAAAAGAAAC
TGAAAACTATACGCTTCCCTTAGGATACTTTCTGATTTACATCCGAAGAATTGGGTGCGTCAATTAAAGGCAATTCTTCG
CTCTATCAAGCAGTTTTACTGCGTCTGTCTAAAGAAACAATTGTTTTACTGAATTTCAACAAAGTTCTAACTCGAGGTGA
CCGGAGGCCACTGTAATAATAAAAAATAGAAGATGAGTCTCGAAGGAAATACCCTAGGCAAAGGGGCCAAATCTTTTCCT
CTGTATATTGCGGTAAATCAGTACTCTAAACGAATGGAGGACGAGCTCAATATGAAACCAGGTGATAAAATTAAAGTCAT
TACTGATGATGGGGAGTACAATGACGGCTGGTATTATGGGCGCAATTTGAGAACCAAAGAGGAAGGTTTATACCCAGCGG
TATTTACCAAAAGAATAGCAATAGAAAAACCAGAGAACCTGCACAAATCACCAACCCAAGAGAGTGGAAATTCTGGTGTT
AAATATGGAAATTTAAATGATTCTGCGAGTAACATAGGTAAAGTCTCCTCGCATCAACAGGAGAACAGATATACATCATT
GAAAAGTACAATGAGCGATATAGACAAAGCCTTGGAAGAGCTAAGAAGTGGTTCAGTTGAACAAGAGGTATCAAAATCGC
CCACACGCGTGCCCGAAGTTAGCACTCCACAGTTGCAAGATGAACAGACTTTGATTCAAGAAAAAACCAGAAATGAGGAA
AACACGACACATGACTCGTTATTTTCTAGCACAGCGGATTTAAACTTAAGTTCTGAATCTTTGAAGAATATAAGTAAGTC
AAATATATCAACAAAATCCCTAGAACCGAGTTCGGAATCAGTTCGTCAATTAGATTTGAAAATGGCTAAAAGTTGGAGCC
CAGAAGAGGTTACTGATTACTTTAGCTTGGTTGGATTTGATCAATCCACTTGCAATAAATTCAAAGAGCATCAAGTCTCC
GGAAAAATACTACTGGAATTAGAACTGGAACACCTAAAAGAATTGGAAATAAATTCTTTTGGTATAAGATTTCAGATATT
CAAAGAAATAAGGAACATCAAGTCTGCAATTGATTCGTCGTCAAATAAACTGGACGCCGACTACTCTACCTTTGCTTTTG
AAAACCAAGCTGCCCAACTAATGCCTGCAGCCACTGTAAATAGAGACGAAATCCAACAACAAATTTCCTCCAAGTGTAAC
AAGTTGTCAAGTGAAAGCTCTGATAGAAAATCATCTTCGGTCACCACAGAATTGCAAAGACCAAGCTCGGTTGTTGTTAA
TCCCAATTTTAAACTTCACGACCCAGCTGAGCAGATCCTAGATATGACAGAAGTTCCTAATTTGTTTGCTGATAAAGATA
TTTTCGAATCACCGGGAAGGGCTCCAAAACCACCATCATATCCAAGTCCAGTTCAACCTCCACAATCGCCCTCTTTTAAT
AACAGGTACACAAATAATAACGCAAGGTTTCCTCCTCAAACAACATATCCACCTAAAAACAAGAACCCAACCGTTTATTC
AAATGGGCTAATTCCAAATTCTTCGACATCTTCCGATAATTCAACGGGCAAGTTCAAATTCCCTGCCATGAATGGTCATG
ACTCGAACTCTAGGAAAACAACACTGACATCTGCTACTATACCTTCTATTAACACGGTTAACACAGATGAATCTCTACCC
GCAATTTCAAATATATCTTCAAATGCTACATCTCATCATCCGAACAGAAATTCCGTTGTTTACAATAACCATAAGAGGAC
GGAATCCGGAAGCTCATTTGTTGATTTGTTCAACAGGATTTCAATGCTATCGCCAGTCAAGTCAAGTTTCGACGAAGAAG
AAACGAAACAACCTTCAAAAGCTAGCAGAGCAGTTTTTGACTCAGCACGCAGAAAGTCGTCTTACGGACATTCAAGAGAT
GCCTCACTTTCTGAAATGAAAAAGCATAGGAGAAACTCTTCTATATTATCTTTTTTTTCTTCAAAAAGTCAGTCTAATCC
AACGTCACCAACCAAACAAACTTTCACTATCGATCCCGCAAAGATGACTTCCCATTCTCGTTCTCAGTCGAATTCCTATT
CGCATGCAAGATCACAATCTTACTCCCATAGTAGAAAACACTCGTTAGTTACCAGCCCCTTGAAAACTTCTTTAAGCCCT
ATAAATTCCAAATCCAATATTGCTTTAGCGCATAGCGAAACTCCTACTAGTAGTAATAATAAGGAGGCAGTATCACAACC
AAGTGAAGGGAAGCACAAGCACAAGCACAAGCACAAGAGCAAGCACAAACACAAGAACAGTAGCTCCAAAGATGGCTCTT
CCGAAGAAAAAAGCAAAAAGAAATTATTTAGTAGCACCAAAGAATCATTTGTAGGAAGCAAGGAATTCAAAAGATCTCCC
AGTGAACTTACCCAAAAATCTACCAAATCGATACTTCCCAGGTCGAATGCTAAAAAGCAACAAACATCTGCTTTTACCGA
AGGTATACGCTCTATCACAGCAAAGGAATCTATGCAAACTGCGGACTGTTCAGGCTGGATGAGCAAAAAAGGTACCGGTG
CTATGGGGACTTGGAAACAACGGTTTTTCACACTTCATGGAACAAGGCTTTCTTATTTTACGAATACCAATGATGAGAAG
GAGCGTGGCCTGATAGATATAACGGCACATAGGGTCTTACCTGCCAGTGATGATGATAGGCTCATTTCCTTATACGCTGC
GAGCTTAGGAAAAGGAAAATACTGTTTCAAATTGGTCCCTCCGCAACCGGGGTCCAAAAAGGGGCTAACCTTTACAGAAC
CTCGCGTTCACTATTTTGCAGTTGAGAATAAATCTGAAATGAAGGCATGGCTGTCAGCCATAATAAAGGCCACTATTGAT
ATTGATACAAGCGTCCCTGTCATTAGTTCATATGCCACACCAACGATACCTCTAAGCAAGGCACAGACGCTATTGGAAGA
AGCTAGGTTACAAACCCAGTTAAGAGATGCTGAAGAGGAAGAGGGAAGAGATCAATTTGGATGGGATGACACCCAAAATA
AAAGAAATTCTAATTATCCAATCGAACAAGATCAATTTGAGACCAGCGATTACCTGGAAAGTTCAGCATTTGAATACCCT
GGTGGCAGACTTTGAGAACTGCAATCATTAGTTACTTCTTGACCAACTTAAACACCTTAATAATTAATATTTAATAGAAC
ATAATATAGTGATATAAAGTATATAAAAATAAAAAGTTTACGAATTAATACAATCAAATTAGACACTGATACTATCAAGA
AGTACATCGCAGGAACCGCAGACATGATGTCCTCTTCTTTCAAATTACTGGATATATATATTATTATTATTGTTACCATT
AACGTTATTATTATTAACTATTACTATTACATTAACTTAAAAATAAATATGAAACAACGAAGAACAAAAAGAATTATGAA
AACATTTAACATGTTTCAATTTGTTATGTTTTGGCCAACCTGCGTTTATTCTTGCATATGACATTTTTGTAATTCATCGA
TGATAACTTGGTTACCCTTTGGATCCAAATTCATAGCAACAGTTAGCTCCTTGATTGCATCTTTTTTCCTCCCAACTATT
CTATATGTTTGACCCAGCAAATAATGGGCTGTGGCATCATCAGGAACGAGTTTCACCAATTCTTCAAAAGTTTGCAAAGC
AACATTATATCTTGTCATGGAATAGAGCAACTGGCCCATCTTATATTTGGATAGCGAGGAAGTCGGTTGCAAATGACATG
CTAGTTCATAATATTGTAGAGCCTTTTCCTTATAGCCCAGCTTTTCTAAAGAACCACCGCAACAACAGATTAACACAACA
TTGACGGGATTAATTGACCTTGCCTTTTCAAAATATAACAACGCTTCTTCATATTGACCTAATTTCATAGCGCTCGTACC
CAATCCGTAATATGCATTGTAATGCTGAGGATCACAAGCTAGCGCCTTTCTATAGCATGTCTTGGCAGAATCCGAAGAAT
CGTTGGAAGAATGTTCATGACCTTGCAAAGTATACGCGTATGCAAAATTTGGGTCTAACTGAGTAGCTTTTTCGAAGGCT
TTTATTGCGGCATCATGATCCTTTTGCAATGATAGCAAATTACCTATACAACACCATGTTTCGGGCTTATTAGGCATTGT
ATCCATTAGCCCATTTGCCAAATTTGAAGATTTAACCTTGTCATGCAAATGCCACAGCAAAGTAGAAAAAATTTCCATAT
CTTTTACCCTTGCCGGTTGTAGGTCTTTCAATCTATTGAAATACTTTAAGGACATATCATAATTAATGATCTCAAAATGA
AGTTTTCCTAATTGCACTAGACACCATGGCATTGTGTCTTTAATATGAGATGGGATTTGAGACTCGAACAGTCTTATTGC
CTTGAACGAATTGTATTGTGATGACGACCTTAATATTAAAGCGAAATTATACATGATTTCAGGCAGCGTAATTTGATAAT
CACTCGTTAGTATTGAGTTACTGATTATTAAAGACCTTGGATTTTTCTTGGAAGTTGTTAACCTTCCTGTTGAGGAATAT
AGGTTTCTTGGAGTTTTGAAAGTTGTTTTATTTATAATGTTATTATTATTATTATTATTATTATTATTATTATTATTATT
ATTATTATTATTATTATTATTATTGTTATTTTGGTGGTTCCTATCGTTATTTAACAGTTTCGATGGAGGAGTCGTTAAAA
GTTTGTTTCTGTTATAAACTTTGGCCAACGAGCTTATTGTAGGCTGTTTGGAGGATGGAGACACTAAGTTCATGGAAATG
TTATTTGGTAGCGCAGAAGACGTCTTACTGTTGATTGCAGGGTTTTTAGGAGTTTGAGTATTTTTGTTCTGGCAGGTCCT
TATTGATGTGTTCGCTTGTTGCTGCTGTGACCTTGAGAAATGCTGAATGGAAGAAAAAGAAGATGCCGATGTAGAAGGGG
GAGAATTAGACGACTGAAACAGTGTATTAACATTATTATTGATATTATTATTGCCGTTTTTGTTTGTTTTTGAATATAAG
CTAGGTTGTGAACGAGGTTCGAAATGCGATAGTGATGTAGACGGAAACGATGAAGCTGCATTATTATTATGACTATTACT
TTTTTTCCCTGCAATGTCGAAAAAAACCCTCTTGAGATCCACGGTAGCTCTCATTTTACAAATCGCTTCGTAAGATTCCC
AAAGGTAAGGATTAATGGCTAATGCTTCAGAATGATAAAATGCTCCCTCCTTAGAATGGTCCAGTTTCATATAAAGATTG
CCTAACAGGCAATTCAAAGTGGCCAAATCGGGAATATGGACGAGATTAGAATTCAACACCATATTTATGCGCGTATTACT
GCTGTTCGAAGAAAATACATTTATTATTGAGAGAAGAGTGAGGATAGCTTCGTTAACTCCCTGCGAAAGCTGTAAAGCAC
AACGCCCGAATATGTAAGCGATACCAAGATGATACTCCTTGAATTCTTTGGATATCTGGAACGCAGTGTGGTAGCTTTTA
TTCAGAAACAGCGAAAGTGCATATAAATATACCGCATCGGACCAGTAAACACTTGATTTATCGAGAATGGAGCATTCAGC
ATAGAGCAGTTCGGCCAAAAACTCTGCGGTACTGTAGTTCAACTGCTGAATAGCCTGCTGAATGCAGTCCTGAAGCTGTA
TGATGGTGCTCAAAGCTTGATCATCAAAGCTGGGGATTCCTCTCGAGAGGGTGAACGGTGCTAACTCAGGATTTACCGCC
ATGCTATTTTTATTATGTATCCTGCACGAAAAGTTCGTGTCGATTTATGAATAGATATGCAGTCACCAAAACAGAGTCTA
AAACTCTCACAGCTAGGTATGGTTTTTTGATAAACTTTTCTGTGGCACCTTTGCTTGCACTTTGATCCTTTTGGTTTACT
TTCAGCCTGTTCCATCCTTTTGATCAAAAAAAAAAAGGAAAATCAAGCGCGGGTAATAACGGCACCATTAAATACTAGTA
GTACTATATAGATGGTATAAAGAAATGATTTAAAACAATACGATTATATGATATTTATACATCTGTTTCAGTTGAGCTTT
TTTTCCATAGAGCTGGTGGTACGAAGATGGCTTTTGGCGAGGGCGACCGAACCAGATAGCTGCGTCAAGGCCAATAGAAG
CAACAGAACAGTATTCAATGCCAACAATAGCGTGCTTGCTTGTGAGTTTGGTGGATAGGAATTCCAGCACCACTCGTGCA
AGACGTACCAAATGGGACCAACGAAGAAGGGCATTCCCGACCAAAAGATCAGTATAGGCAAAGTCCAGTGATACCAGGAT
AGAAACTGGTAGTGGAGGGACCTTGAAAATAGGACGCCGATGAAGTTGGATGCGATTAGAACGAATGGAATAGTCTTGGC
GGGATTGGCATTGAGCACTGCATTTTTCCTCAGCGGATGGCACAGGGAAGACCATAAATCGGGCAGGATGCGAGGGTATC
TTGTGACGAACAGTGTGGTGAGCGCTATCAGGTGGCTGATTAAAAGGGCCAAGTGGAACCTCTTATCATTGAAAGCCTCT
TCATCCATCATTTGCCAATTGATACTCCATTGGTACATAAACTTCCTGCCGAAATTAAAAGCGCAATGCAGGTACTGTTG
CGGAAAGCTGCGCAGGAAGGGCACTGCAACTGCGACTTGCCATGCAATCATCGCAACGAGATCCAACAAAGTAAGGATTA
CGTTCGCGTCATTAAGGATGAATAGAGAAATCATCATTGCAGGGAAATACAACAGCGCATTCATCTTAATGCTCACAGCC
ATACTGTATGTTGCGGAGATCACCAGCGCAAGGGACTTCTTTAATTTGGGGCGCTGATGGCACCTGCTGGCCACGATAGC
CCCCAAAACCGTGACGACCATAAACAAAGTAGTGAAGCAATCATTGAATAACCGTAGCACGTAAATAGAGTGCAATCTTT
TAGAGAGGCACGCCAAGACCACACACCACGGTGGTAGATGTAAAAGGTAGTAACACGCCATTTGTAACGCCAGTGTAAGG
AGATACAAGTATCTGAAAAACACTTGCCCGCGCTCAACGTGGTCCATTCCCTCTGTTAGCCAGTACATCATCTTGTAGAT
CAAGACGTGGCCTGCTGGATACACCAGCGGGCCCGTTCCACCACTCACCTGAGAGTAGTCCAGCATGCCATCGAGCTGAA
TCATCTCGATCTGCTCCATGTACGCCTTGTAATCGATCTCTGTGTAAGCTACCTTCTTAATGATAATCTTGCACAGCATG
CTTTCGAACAAAATCAAAAGGGGCATAACGATAAGATTGGCCCTACAATCGAAGATCACGTAGCGCACACCGTCCTTGAG
ATCCTGCCACAGATCCAGCGGAGGTCTGACAAATTGCTTCCTTTGCAGAGACTTTTCACCTTGCGGAGACTGTTCACCTT
CCATACTACTAGTATCTAACTCTTTCTCTCTCCCATACACACTCTATGATACTGTTTTCACTCCCAACTAGTGTACTGCG
TTGTTCTTTAAGTTCGATAGCGAAATTTCTTTAGCTTGTTTACAGCACCCAGCAACCGCACACAGAATGTGACGGCAAAT
GCATTTTACATGGAAGGCTATCTACAAAACAGCAATAAAGAGTCATGTAAGATTGGGAAATCTCTAATGTGACATTCCAT
ACTTGTTGCAACAATTTTGGGATGCTTCTGCGTCGTACGACCCTGTATTTACCTTCTCTAGCTCATCGCTTCCCAGGGTC
CACGTTAATTTTTCAATTTTTTCTTGCGTGTCGAAGATTCAGGTCTCGAGAAATTTGTCAAAAATTTTTCACTAGATATT
AAGAACTATATACATCGAATAAGATGCCAGCACAGAAGAGATAGGCAATCAGTTTAGATACTACAGACACTATCCAATAG
TGCAAAGCAAAAGCAGCATAGAAAAAAGAGAATCCCGTTTCCAGCTTTTTCTCTTTTTCCCATTCGTTTTTCCTGATCTT
TTTTTCTGCATCGTGGCACCTAGAACAAGAGGTACCTTCCATCCTTCGCTTAATATTTGATACGACTTTTTTGATTTCCA
TTATTATTATTTGTTACTATTATTATTTATCATTTGGGTTTCGGTTTTTTGTAATAATTTTCTTTTTTTTTTTTGGCTCT
ATTTCACTAAGACATCGTATATATGCCAGGCCAGATAATCAGCATTCCGTTTTTGTCGCAGAACGAGGACATGGATAAAT
ACTTGTTGGAGTACCGCAGTTTGAAGCTCCTTCATCAGTCCAGTAATTCCTTCCAGTCTCACAATGCGCCCTCCCACCAG
TCGAACTACCACCCCCATTACAATCACATGAAATACAACAACACTGGTAGCTATTACTATTACAACAACAACAATAACAG
CAGTGTAAACCCACATAACCAAGCTGGTCTACAATCCATTAACAGATCTATTCCATCGGCCCCGTACGGGGCTTACAACC
AGAACAGAGCTAATGACGTACCATATATGAATACCCAAAAGAAACACCACAGATTTAGCGCTAACAATAATTTGAACCAG
CAAAAATACAAGCAATATCCCCAGTATACGTCCAATCCAATGGTTACTGCACATCTGAAGCAAACGTACCCTCAACTGTA
CTACAATAGCAACGTCAATGCTCACAACAACAACAACAACAGCAACAACAACAACAACAACAACAACAACAGCAACAACA
ACAACAATCTTTACAACCAGACGCAGTTCTCCACGAGGTACTTCAACTCGAACTCCTCTCCCTCGTTGACTTCTTCCACT
TCTAACTCATCCTCTCCATACAACCAAAGCACCTTCGAATACATTTTGCCGTCAACTTCGGCAGCTTCCACAAATTTATC
GTCGTCATCATCAAACAACTCTATGCACACCAACCCAACCACTGCAACATCGACATCCGCCGATTTAATCAATGATTTAC
CCGTGGGCCCCACGTCCAGTTCGCTTATCTCGGATCTACATTCTCCACCAACTGTATCTTTCCTACCAGCAAGCCAAACC
CTGCTCATGTCCTCCACCACATCTAGCTCTATTGGCACCAACATAAACCCACCGCAACATTCACCATCCCCATCGCAAAG
GGAGGATTTTTCGACGGCACCAGTGAACATGTCTTCGTCCGCATCACTCTTGATGAATGATTCTTCTTTAGGATGGGGGT
CTAACCACATGAACGTATCTTCATCCTCTCAACCAGCATCATCAAGACCCTTTGGCATTTGGAATACTGACATGAGCGTT
TGGAGTTGAGATGTTTACGTATATTTTTATGTATATTATTATCATTAGTATTACTATTATTGTTATTATTTATGCACGGT
TCCTATTTACACGCGGCGTTTATATTTTACCATTGAATATTTAAGATCTCTTTGAATTTTTTCTCGAATTCGTTTGCCTT
TATACGTCCCTGGCTTCGTCTCATTCCTTGTCCAATTAGGAATTTTAAAGAGGACTTCTTTTTACCAGTAACCAGGTTCC
GTATAAAAGTGTCATCTGTGTGCTGTGCAATGACATCATTACAGAGATCCATCAATTCTTGAGGGTCGACCTGATTAATC
GCATGCAATTCAAATTTCTCGATTAGTTTTGAAAAATCTGGAATAGACAAATCTTGGCAGTTACTCTGCTCGAAATTTTC
CAATATGTGAAACAGTAACATTTTACCACTAGTTGCGGATATAACCTCTTCATGCAATAACTTCAAAAACTGGGCGAAAA
CCGGAGGAGCCAAAATTTCTTTTGCTTTGGCCAATGGAATTTGTAGCTTGTTCAAATCTCCCAAGAATTCATGGATTATC
CAATTCGTAGGTAATTTCGCGTTACTACGTTCACCAGCAAGCTTGGAAAATTCACGGAAGGTGTCTAAGTAGTACGATCT
CAACGCCTCATGATTGTACATATCGTTTTGGTTACTATTATAAGTCAGAATCTTGGCGTCCTTCAATGATAATTGATAGG
GTTTCTTCATAAGAATTCTCATTATATCGTCCGGTAATTGGGGCATCAACCCTCTCACACCACTGATAACGTCTGGTGCG
AGGTTGATATACGGCAATTCTGGATCAGGCATGTACCTGTAATCGATCGTGGTTTCTTTGCTTCTCAACTTCACCGTTGA
TGAGCCTGTCCAGCCCCTTGTTTCTGGCTCCATCAGTGAGCTAGTGTCACCCACAGAAATCAACTCAACTTGCCGCTGAT
ATTCGTACTTGATTGCATTGATGATGGAACTAGTATTGGGTAAATTCTTCAACTCAACGCGTGCATATTCATTAATTGAG
AGGTTAACGTCCACTCGCATGGCGCCCGTTTCCAGGTCCCCAGAGGAAATGTGCAAATGACGTACCAAATTCTGATATTT
TTTAATAAACGCTCTAACCTGTTTAATATCACTGAAATCTGGTTTAGTTACCAATTCGATAAGCGGGACGTTCGACCTAT
TTAAATCAACCAAAGTAATAACGTCTTTATCTGTCTCTGTATAGTGTGACTTCCCCGTGTCCTGCTCTATCTGCAACTGT
AAGATACCGATTTCCTTGGCTGATTCATCGATATCATCCAATTCCTTCGACAGATTGATCTTCCCACCCCGAGCAAACGG
CCTGTAGTGCTGCGTCAGTTGATAGCCTTGAGGTTGATCTCCATAAAAATAATGCTTCCTATCAAACTGAGATATGCTAT
TCACTTGAGAACCCAGTGCCAAGGATAGTTTCATGGCAAACAAGATTGCTTCCAGATTCAAAACCGGCTGCGTTCCCGGT
AGAGCTATGTCATAATAACTAGTATGATGGTTTGGTGCATCCACTAGAGATGTGGCGCTATTCGTTGATTGTGAAAAAAG
CTTGTTTTTGGTGTTCAATTGCGTATGAATCTCCAATCCACACTTCAATGCATATTCCGGCCTGAAGGGTGCACCGTGAC
TATGTATGGCTTTGGTTCTGGCCAAAGAATAAAAACGTGCAAGCCGCAACATATCTAGTTCCTACTCTGGTCTTTTTGGA
CAGGAATGCTAACAATAACACTATTACTAGGTGGTACGACTAAGTACATCACGTCAAGCTTATTACTACTATAACTACTA
TTATCATAACAAAAGGGAAAACTAAACCCTATCTAAACAAGGGTTATTTAAATTTTTAACAAGGGCATACAACAAAAAAA
TAATAAACCTAAAATCAGAAAGTTAATCTTTCAGGGCTTTTGAAAGTGGAATTAACGTCTCTAGTAAACGAGGATTGTTT
CCAATGAGATTCTAAGACCCAAATATCCTCTTCTTTACTTTGAAATGTTTGCAATGGACCATGATTATGGATGTGTTCTT
TGTGACACGCTTTCAATGTACTCTATATCGTGTTGCACGAAGGATTGTTACTTTATTTGTAAAAAAAAAAACAATTTTTC
GAGATGGGACATTAATATTGTAGAATTCTGAACATATTAGTGAACAGTTCTTTCGGAGAATTACTGGAACCTAGGATCTG
ACAAGCGAACAAAAAAGCAGAGTGCGTTTATTACTTCTCTTTCTAGCGGTTGTTCATGTTTCAAAGTTTTTTCCACAACA
ATGGGCCCGCTGCTGCCGGTGAAACGTTTTCAGATAGCAGATCGTACCCTTTAACGAATCATCAAGAAGTACCCAGGAAT
GGACTGAATGAGTTGGCCTCATCTGCAACCAAGGCGCAACAACAACCTACACACATATTAAACTCATATCCAATTACCGG
GTCCAACCCACTCATGAGGGCAAGCGCAATGGGGGCGACCTCTGGCAGCATCAATCCTAATATGTCCAACATGAATGAGC
ACATTCGTGTTTCCGGGATGGGGACTTCTAAGCCCCTGGACTTAGCGGGAAAGTACATTGACCATCTACAACATAAAGAT
AGTAACACTCCCGTACTCGACGAACGATCTTATTATAACAGCGGGGTAGATTATAACTTCAGCAGAGAAAAAAACGGCTT
AGGAGCGTTTACTCCATTTGAAAAGCAAGATGTGTTCAACATTCCGGACGAGATTTTGCATGAATTTTCCACTTCACAGA
CAAAAACTGATATGGGTATTTTCCCGGAGTTAAATCGATGTTGGATAACTATTGATAATAAACTGATACTCTGGAATATT
AACAATGACAATGAGTATCAGGTGGTAGATGATATGAAGCATACCATTCAAAAAGTCGCCTTGGTAAGACCTAAGCCAAA
CACCTTTGTGCCTGCCGTGAAGCATCTACTTTTGATAAGCACGACAATGGAGCTTTTCATGTTTGCTATTTCCTTAGACA
AAGCCACCAACGAACTCAGTGTATTCAATACACATCTATCAGTCCCTGTACAAGGCATTGATGTAATAGACATTGTGTCT
CATGAAAGATCGGGTAGAATTTTCTTCGCAGGCCAAGCCAGTGGCCTGAATATCTGGGAGTTGCACTACTCAGGTTCCGA
TGACTGGTTCAATAGTAAATGTAGTAAGGTCTGTCTGACAAAGTCTGCCCTATTAAGTCTTCTACCTACTAACATGTTAT
CGCAGATTCCAGGTGTTGATTTTATTCAGGCTTTGTTCGAAGATAATTCTAACGGTAATGGCGGATTTTCTCAAGAGACC
ATCACGCAACTAACTATTGACCAACAAAGAGGAATCATCTATTCATTATCCTCCAAATCCACCATTAGAGCATACGTAAT
AACAGAAAAATCACTGGAAGGACCCATGTCAATTGAGCCTGCCTACATCAGTAGGATCATAGGTACCACGACGGCAAGGG
CAGCACCGATTTTGGGCCCCAAATACCTAAAAATTGTCAAGATAAGCTCTGTTGCACCAGAAGAAAACAACAATTTGTTT
TTAGTTGCTTTAACAGTAGGTGGTGTGCGTTTGTACTTTAATGGTTCCATGGGCAGATTTAACATCGAAGCTTTGAGGTT
AGAATCGATCAAGTTCCCCCCTAGTTCTGTAACTCCTGAAGTCATCCAACAAGAATTACTACATCAACAACAGGAACAGG
CGAAGAGAAGCTTTCCTTTCTTTTCAAATCTAATGTCTTCCGAACCAGTCCTCTTAAAATTCCAAAAGAAATCATCTGTA
TTACTAGAGACTACAAAAGCAAGTACAATTATTTCCCCAGGCATATTTTTTTCCGCTGTGATCAAGTCATCTCAGCAAAC
TCATCAACAAGAAAAAAAAGAGAACTCATCTGTTACTGGAACGACCGCTACCGCAGGGTCTAAAACTGTCAAACAACAGC
CAGTTACTTTACAACATAAGCTTTTCGTTAGTGTTCCAGATTATGGTATCTTGAAAACACACGGTAAGTACGTTGAAAAT
GCCACGTTTTTGGAAACTGCGGGCCCAGTTCAACAAATTATTCCCTTATCGGGGTTGTTTAATGCAACGACAAAGCCACA
AGGATTTGCTAACGAATTTGCGACACAGTACACATCAGAAACTTTAAGGGTAGCAGTTTTGACGAGCACTTCTATCGAAA
TTTATAAATATCGTACTCCTGATGAAATTTTTGAGGATCTAATCGATAATCCGCTGCCATTCGTCTTAAATTATGGTGCC
GCGGAAGCTTGTTCCACTGCATTGTTTGTTACTTGCAAATCAAATAAATCTGAAAAATTAAGATCTAATGCCCTGACTTT
TTTAACTATGGGTATTCCTGGCGTTGTTGACATCAAACCTGTCTACAACCGTTATTCTGTATCTACAGTATCCTCTTTAT
TGTCAAAGCCCACTTTATCAACCGCAACAACTAATCTCCAACAATCAATAACTGGCTTTAGTAAACCCTCCCCTGCAAAC
AAGGAAGATTTTGACTTAGATGACGTAATATTATCCCCCAGATTTTACGGTATTGCATTATTGATTACCAGACTACTTCG
AGATATTTGGGGGAGACATGTCTTCATGACTTTTACAGATAATAGGGTGACATCCCATGCTTTCATTTCTTCTTCTGATC
CAATCACTCCATCTATTAATAACCTAAAAAGTGATGAAATTTCACAAAATAGGAACATAATATCAAAGGTTTCTATTTCC
AAGGATTGTATCGAGTACTATCTATCTTCAATTAACATTTTAAATGAATTTTTCATCACTTATGGTGATTCAATTTCCCA
AATATCAGCTCCCTACGTATTAGCGAACAATTCTAACGGCAGGGTTATTGATAAAACAGAAGAAGTTGCAAACCAAGCGG
AAAGTATAGCGATTAATGCGATGATCAAAATGGTACAGTCCATAAAGGAAGGTCTATCATTCTTGAACGTTTTATACGAG
GAAAGCGAAGTCGAAGGATTCGACAACCAATACCTTGGTTTCAAGGATATAATCAGTTTTGTAAGCTTGGACGTCCAAAA
AGATTTAGTCAAACTAGATTTTAAAGATTTATTTGCTCCAAATGACAAAACAAAATCATTAATTAGAGAAATTTTATTAT
CCATCATCAATAGGAATATCACCAAAGGTGCGTCGATAGAGTATACCGCAACAGCTTTACAAGAACGCTGTGGATCATTC
TGCTCTGCAAGTGATATATTAGGATTTAGAGCCATTGAACATCTTAGAAGGGCTAAAGAAATTGGCTTGCGTAACTATGA
TTCTCTAAACTATCACCTGAAAAATGCTACTGCTTTACTTGAACAAATTGTGGATGATCTTTCTATCGAGAAATTGAAAG
AAGCTGTATCAATGATGCTGAGTGTAAATTATTACCCAAAATCTATTGAATTCTTATTGAATATTGCCAACTCTATGGAC
AAAGGCAAACTAGCTTGTCAATATGTGGCAAATGGATTTTTAGAAAATGATGATAGGAAACAATATTACGACAAACGTAT
CTTAGTTTATGACCTAGTTTTTGATACTTTAATAAAAGTAGACGAACTTGCCGAAAAAAAACAGTCATCAAAAACTCAAA
ACCAAATTTCGATATCGAATGACGATGAAGTGAAACTGAGACAAAAAAGTTATGAAGCCGCCCTAAAATATAACGATAGA
TTATTCCACTATCATATGTATGATTGGCTTGTGTCTCAGAACAGAGAGGAAAAACTATTAGATATTGAAACTCCATTCAT
ACTCCCTTATTTAATGGAAAAGGCAGGTAGTTCATTGAAGATATCTAATATACTCTGGGTCTATTATTCAAGAAGATCTA
AATTTTTCGAATCTGCTGAAATTCTTTACCGTTTAGCTACATCGAATTTTGACATCACATTGTTTGAAAGAATTGAGTTT
CTTTCACGCGCCAATGGTTTTTGCAACAGTGTGTCACCATTAAGCCAGAAACAAAGAATTGTACAATTAGCTAGTAGGAT
CCAAGATGCATGTGAAGTTGCTGGTATTCAAGGTGATATATTGTCGCTCGTGTATACAGACGCAAGAATAGATTCAGCCA
TTAAAGATGAGCTGATCAAAACTCTAGATGGTAAAATATTGAGCACAAGTGAGCTGTTTAATGATTTTGCTGTACCCTTA
AGTTACCATGAAATTGCCCTATTCATTTTCAAGATAGCAGATTTTAGGGACCATGAAGTAATTATGGCCAAGTGGGATGA
GCTATTCCAATCTTTGAGGATGGAATTTAATAATACCGGAAAGAAAGAAGATTCAATGAACTTCATCAACTTACTGTCTA
ATGTACTGATTAAAATTGGTAAAAATGTTCAGGATTCTGAATTCATTTTCCCCATTTTCGAACTCTTTCCCATTGTCTGT
AATTTTTTCTACGAAACACTACCTAAGGAACATATTGTATCAGGGTCGATAGTTTCTATATTCATAACAGCGGGTGTTTC
TTTCAACAAAATGTACTATATTTTAAAAGAACTAATCGAGACATCAGATTCCGATAATTCCGTATTTAATAAAGAAATGA
CCTGGTTAATTCACGAATGGTACAAATCGGACAGGAAATTTAGGGACATTATTTCCTACAACGATATCATTCACTTGAAG
GAATACAAAATTGATAATGATCCAATTGAAAAGTACGTTAAGAACAGCGGCAATAATTTGGGGATTTGTTTCTACAAAGA
ATAAAAATTCATGTTCGACATATAGATAGCAGGGTAATGTACGTGTATATTTTAATGTAATAAAGAGGCCTTACTAGACG
GTAAAGTTAAGAATATCGAGTGAACTTTTCCTTAAGATAAAGGTAAATATAGTCGAGTATTTATTTATTATTCTTTTCCA
CTATACAGTATTTAAAATTCTGTAAGAAATTGATTCTACATACATAAGACAAACGAACAGGTCAGAGAGAATCAGATTTT
TGGTTAGCAAGAATACATTTTGGAGAAGAAAGACATTAACTCCACCTTACTGTATCATCTTATTTGCTTTTTCACTCCTT
CCTAATATTTTTTTTATTTTATTTTGAATTTCTTCCTATTTCTGATGCATTGAACAGATCGTAATCTGTAAGTAAATACC
ATAACGTGCTCACATTTGTCTCCAAATACTGGTGAAATCTTGGCTCCGTTGTGTACAAAACTTCTTAATGAATATATATA
TATTTTTCCCTTATTTTATCTTTTTTTTTCGAATTTTTTATGTAAACATTCTTATACTGGAACAATAGATGGCTAATGAG
TCCCTATAATTTCGATTTTAGATGTTAACGCTTCATTTCTTTTCATATAAAAGACTACCTGCCAAATGTATTTTCTCCTG
AGTAAGTGACATACAAAAACCCGTCCTTATCCTTGTGTTCTTGATATATGGCAGACATCAACGCCGCAGTAGGTGGCAAA
GTATCATTGACAAAAATGAAGATGGCCTTCTCAGGGGGTAGCATAATTCTCTTTCTTATAACATAAACAAATTGCCCTAC
GGTAAGGTCAGCAGGAACTAGATATTTACGCTTATCAATCTCTGGAATATCTGACTTTTCAGCTTTTTCGCAAATCACAG
GTATCCTATTCTTGAACCTGTCAGCAATCCTCTCCGACTCCGCCTTCCTTTTTTCAAATGGATATTCAGACTTAAATGTA
GACTTCATGTCTCTAGTAATTATTTTTATTATGATTTTCTCAACTTTACAATTATTAGATTCTCTTATCAATCCCCTCCT
CAACCTTTAATGGTTCCCCTTTTTGTATTTCCATAATTATACCAAATATTTTTGCCGCCGCCGAAAATAACCGGCCTCCG
GGTGATGATATATCATGTGCTATGATTTCACGGGTATTATACAACATTATCGGTGGAGACAGTTAGCATTACATGACTCT
AACTTAAACGTAAACTTACACATATACATCTATATCACTTCGAGTAGAGAAAAATTTGTACGTATTTATATGAGTTGTTT
TCATAATTTGAACACTTTTAATTTGAAAATGGTGTCATTAATAGATTGTTCTTCATCACCAATTGGGTCTGTCTTTGAGC
CGTCATATTTGGCAATGTCGGATCTACAGGTCTTGCTTAACATATCAAAATGTTCTTTGACAATGGCTTCAAAGTCGATA
GTATCTTTAACTAATTCGTACTCCACTAAAACATCGTCGGTGGCTTCCAAACCACACTTCTTTCTCAATTTTTGGATTCT
GTTGACCAGCTCTCTTGCGAGACCTTCACTCTTTAGTTCAGAGTAAATATTTGTATCCATGATGATTAACACGTCTTGGT
CGGTTCTGGTTTCTTGTCCAGCTTGGACAGCAGATTCTGGCAAGCCTCTAATAGCATTCAAATCTCCTTTAACCAGTTCA
ATACCGGCAACCTCCAACTTTCCGCTTTCCAAATATTCCCGTACTTGCTCAGAAGTGACTGATGGTAGGGCATCTTTAAC
CTTCTTTGCGTCTTTTTTCAACTTCTTACCCAATACAGGCCAATCAGCAACTGCTTTATACTCAACACCATATTTTGCCT
CATCGGAGGTGATAACAACATCACGAACATTTAATTCCTCGATAATGTAGTTTTTCAAGGCTTCTACATCCTTCAAGTAT
GATTCATCACTGTGAAGGATGACCAAAGTCTTCAATGGAGTTTTTAAGGAAATAGTTTTCTTTTCACGAATGTTTCTACC
CAAATCGATAACGGATTGCATTCTAGAAACTGCAGTTTCGATGGCCTCGTCAAAGTATTCTTTCTTGACCACTGGGTAAG
ATAAGAAATGGACTGATCTTCCGTCCTTACCGTATTTTGCTAAGACAGCTTCTGGGATGTATTCCTTCAGTCTCAAATAA
ATGCTTTCTGACAAAAATGGGGTGAATGGAGCCATGGCACGGACAAATGTGAATAAGGCATCGAATAAAGAATTTAATGC
TTTCAAACAGTCCTCAACACCGTTTTCACCCTTCAAACGACGACGATTAAATCTAATATACCAGTTTGTCAATTCATCAA
TGAAATTCAAAAGTTTTGGAACGACAGTGTATAATTTGTACTGACCCATTTCTTCGTGAATGAATTGTACTAGAGATTGC
ATAGAAGCTAAAATCCATCTGTCCATGACATTATCACTTTTCACAGAATCATCATATTGGAAGTCGATGTTAGACATCTT
TTTCAACAAGGCAATTTGACCGTCCAAAAATTTAAAGGAGTTCCACCATGGTAGTAAGACCTTTGAAACAACCTCCTTAA
CACCCTCTTCTTTGAATTTCAAACTTTCAGCTTTTAAAACAGGTGAGTTTATCAAGTACAATCTTAATGCATCCGCACCA
TATTTGTTCAGAACAATGGATGGATCAGGGTAATTTTTCAAGGATTTAGACATCTTTCTACCATCGGCAGCTAAGACAAT
ACCAGAGACGATGACGTTCTTGTATGGAACAGAGCCAAATAGATGGGTACCTAAGACAGCTAACGTGTAGAACCAACCTC
TTGTTTGATCCAAACCTTCAGAGATGAAATTAGCTGGAACTCTTTCGTCAAATTTTTCTGTGTTTTCAAATGGATAATGT
TGAGAAGCATAAGGCATAGAACCAGATTCAAACCAACAATCAAAAACTTCTTCAATTCTCTTTAAGTCACCCTTACCTTG
CTTGGATGGAATTGTCAATTTGTCAATGACATCACGATGCAAGTCAGTGATGTTACGCACACCGGTCAATTCTTCCAATT
CTTTGATAGAACCAACACAGACGACCTCCTCAAAATCGTCTGAAACCCATAAAGGAATTGGAGTACCCCAATATCTATTT
CTGGAAACGTTCCAGTCACGGGCATTGGCGATCCAGTTGGCGAACCTCTTTTCCTTGATGGTGTTAGGAACCCAGTGAGA
TTTCATCACAGAATCCAACATTTGAGGGACAATGTTTTTAACACGAACGAACCAAGCTGGAACAGAACGGTATAACAATG
GGGTATCGGATCTCCAACAGAATGGATAGGAATGGCGAATTTGGGATGCCAATAACAAATTTCCAGTATTAGTTAAGTAC
TTAATAATCAACTTATCAGCGTCCTTGACATAAACACCCTCAAAATCAGGAACGTCTTTCGTGAATCTACCAAGGTCATC
AATGGCGTTAGGTAACACTGAATCTTCGGATATGACGCCGTTCTTCAAACAAGCAGCATTATCCTCTTCACCGAAAGCGG
GAGCGTTATGAACAATACCAGTACCGGAATCACTAGTAACATAATCATCTGAAATAACTCTAAAAGCTGTTTCATGGAAC
TGTTCAGCGAAATATGGGAACAATGGTTCATACTTCAAACCAACCAAATCAGAACCTTTAATTTTTTCCACAATCTTATA
TTTTTCATTCTTAGGCTTCTTATACAAGGTTTTAATCAAAGATTCTAATAAGATGAAATAACGATCTCTGGTTTCGTCGT
AAATCTTTACATATTCGAAATCAGCGTTAACACATAACGACAAATTGGAAGGTAAAGTCCATGGAGTCGTAGTCCATGCG
ACCAATTGAGTTTTTTCCTGGCCAATAACATTGAAACCAATGGTCACAGCTGGGTCGTTAACATCTTTATAGTTTTGCTG
AGCTTCAAAGTTACTCAAGGGAGTGGTTAGGCCAGTAGAATAAGGCATAACTTTGAATCCACGGTAAACTTGACCTTTTT
CATGAAGTTGCTTGAAAGCCCACCATGTGGACTCCATAAAGGATGGATACATAGTCTTGTAATCGTTGTCGAAATCAATC
CAACGACCCAAACGACCAATAGTTTTTCTCCAATCACTGGCATAAGTCATAACAATGGATCTACACTCATTGTTGTAGTT
TTCAAGACCATACTTGAAGACGTCATCTTTACCCGTGATACCTAATTTCTTGTCAATGATATGTTCAATTGGAACACCGT
GTGTATCCCAACCGAATCTTCTTTCCACGTGGTGGCCTGTCATGGTAGCGTATCTTGGAACAATATCCTTAATAGTGGAA
GCAAGAATATGACCGTAATGAGGAGTACCGGTGGCAAATGGAGGCCCATCGAAGAAGGAAAACTCCGGTTTGTCTTTTGT
TAATTCTAATGAAGTATGAAAGGCATCTATTTCATCCCAAAGAGATAGAACTTTTTCTTCCTCCTTTGGAAATGAGAAGT
GTGCGTTACTCTCGGACATATTTCCTTGGTTTTTTGAAGCTTTTGGCTAAAGGTTGTAGGAAGTCGAGTAACATCACTCT
AGTTTAAAGCGCAAAATGATATTTTTCATGCTTAAGAGTCATCATTGTTTCGAGATTTCTTGCGTGCTGCGGAAACAAAA
AAAAAAAAAATTTTTCGTCATCATGGATAGATTACCCGCCATCGTATAAAAGGTTAAACATAAAAAGTAGCTAAATAGAA
CACTATAGAAGAATAATCAATCAACCTCTTCCACTGTTGGACCTGTATCTTCTCCACCTCCCGTAGCACCCGAGTTGGGC
ATGGATCCGGGGAATCCACCGGATTCCCCCGCTCCAGGACCTGCGCCGGCACCAGCACCGTAAAATTTCGTCATTATTGG
ATTGGCAATGCCTTCCAACTCCTTTTGTCTATCCTTATATTCGTCCGTAGAGGCTGCCTGCGATGCATCTAACCAGTCAA
TGGTTTCCTGAGACGCTGTTTCTAATCTCTTTGCATCATCTTCACCTACTTTCTCTTTGAAACTTGCTTCGTTTATGGTA
TTCTTCAAAGTAAATGCATACGATTCAAGCTGATTCTTAGCCTGAACTCGTTCTGCCTCCCTTTCATCGTCAGCCCTATA
TTTTTCAGCTTCAGAAACCATCCTATCAATATCATCCTTCGAGAGCCTACCTTTATCGTTAGTGATCGTGATTTTGTTAC
TCTTACCAGTACCCTTTTCCAAAGCAGACACATTAAGAATACCATTAGCGTCGATATCAAAGGTAACATCAATTTGAGGC
ACACCTCTGGGAGCAGGCGGAATGCCACTTAATTCGAATTTACCAAGTAAGTTATTATCCTTTGTTCTTGTTCTTTCACC
TTCAAAGACTTGAATTAAAACACCAGGTTGATTATCTGCATAGGTAGAGAAGGTTTCCGATTTCTTTGTTGGAATCGTTG
AGTTTCTAGGAATTAGCTTAGTCATTATGCCGCCTGCAGTTTCAATTCCTAGGGACAATGGCGCAACATCCAATAATAGT
AAATCTTGTGTCTTTGTTGATTGATCGCCGGTTAAAATGGCAGCTTGAACGGCTGCACCATAAGCAACAGCCTCATCCGG
GTTGATAGAACGATTAGGCTCTTTGCCATTGAAGAAGTCAGAAACTAATTTCTGAATCTTTGGGATTCTGGTAGATCCAC
CGACTAACACAATCTCATCAATTTGGGACTTGTCCAGCTTCGAATCTTTAAGAACCTTTTCTACTGGTTCCAATGTGGAT
CTGAATAAATCAGCACATAGCTCTTCAAACCTTGCCCTTGTTAACGAAGTGTAGAAATCCATACCTTCAAATAAAGAATC
GATCTCGATCGAGGTTTGAGATGAGGAAGAAAGCGCTCTCTTAGCTCTTTCTGCCGCAGTTCTCAATCTTCTTAACGATC
TTTGATTATTAGAGATGTCCTTTTTCGTTTTCCTTTTGAATTCAGTGGCTAAATGGTTCACCAACCTATTATCAAAATCT
TCACCACCTAAATGAGTGTCTCCTGCGGTAGCCTTAACCTCAAAAACACCCTCATCAATTGAAAGTAAAGAGACGTCAAA
AGTACCACCACCCAAATCAAAAATCAGGACATTGTGCTCAGCCCTGCCTTTCTTATCCAAGCCATAAGCAATTGCTGCTG
CAGTGGGTTCATTGATAATACGTAAAACGTTCATCCCTGCAATAGTTCCTGCATCCTTAGTGGCTTGTCTTTGAGAATCA
TTGAAATATGCAGGAACAGTTACAACAGCATCATTGACCGTAGTTCCCAAATAGTTCTCAGCAGTTTCCTTCATTTTGCT
TAAAACCATGGAAGAAATTTCCTCAGGCGTAAATGTTTTCGTTTCACCCTTATATTCTACTTGCACTACAGGTTTACCAT
CTCTGGATATAACTTTGAAAGGGAAGTGCTTGGCATCTGTCGTCACTTCAGGATCATCAAATTTACGACCAATTAACCGC
TTTGCATCAAAAACTGTATTATGAGGATTGATTGCAGCTTGATTTTTGGCGGCGTCACCAATTAATCTTTCGGTGTCTGT
GAAAGCCACATACGATGGAGTGGTCCTATTACCTTGATCATTTGCAATTATCTCTACCCTATCATTGGAAAAATGAGCAA
CACACGAGTAAGTTGTTCCCAAATCAATACCAACTGCTCTAGACATTTTTCTTTGTAGCGTTTAGTACCTATTCTATCCG
TTTAGTGACAAACATTGACATACAAGAATGTTTATGCTACCAATTTCAGTCACTTTATATACCCTTCCATTCGTTTCCAA
TTGTGCAATATGATACATCCCTTAACCATCTTCTGGTCACCCTTGTGGCTGCTTCTGTAATATTCTATAACTTTCCACAG
CGATCCCTAATTAAGGGCACCCATAACCTCCATAGGCATCAAGTCAAATACGTTTGATGATAGCGCCGCACGATGATCGT
TATGGCCTTTGGTAATAGAGACCGCCAACAATGGTAGGGTTGTGCTCATCATCCTCGTCATCCCTTTCTTCATCACTGAT
ACCGTAAATAAGAGCGTCGTCTTCATTGTCTTTACCAAGCAATTCTGGATATTTGTTTTCCATTATCTTTTCTGTGTTGT
GTAGGGAGTTTTTTTGAAATGACGAATACAGACAAATATTCCAAACTCGTTCATTCAACAAGATGTCTGAGTATTGTTCA
GGCAATGTCTTTATCTGATAATATAAGATTTCGTCTAATTTATCGAGCATATGTTTAGGCACCGTAGCGCTTGAACATAT
CAGTTCGATCATAGCATGCCATTGCAAACTCGACCCGTAGTTACCAAAAAACATGGCATTTAAGAACGCAAACTGCAACT
CCCCAAAATAATTACTTGAATTTTTAAAAATTCCTTGTAGCATTACAGTGTTCAAGTAGTAAGACTTGTCTAAAAAATCC
TCCATTTCATGGCCAGGCCTTATGGCTTCTCTAGATTTGAAGTTTATTACTGTATAGTTTAAAGAATGTGCAGGATCATC
TTCATTCTTGGCTTCCATTTTAGAACCTGCTTTTTGCAAGCTGGATTTTAGCAGCTCATTTTCTTGAACTGTGGTCATCG
AAGAATCTACGTAAGAGAACTGGTTTTCATCTTTCCTTACTATCTTTCGGATTTTATCCATCTGCACAAACTCGGTAAGA
TTGTACCAGGTATCATCTTCGTCAATTTTCGGATAAGAAACCATCATCTGCCGTTCCTTGAAGTTGTGAACAATATTCTC
GAATTTTGCGCCATCCCTTTCTTCCATCATTTTGTAAAGGCCATCTTTAGGATCATACTGAATGTAAAAGTTTCCCATTC
TACAGTCAAACCAGTAGCCATACCTCATGCTGGAATTATCTGCATGCTGAAAATGAATGACATGAACGTGTCCAATGGGG
ATGTCCTTGATTCCGTGAAATGGCTGATTCTCCTTGACATTAAAGGAATACTGATCGATCCCTATAGTTACCTCAATCGG
AGCAGATGTAAATGGTACAGTATTCATTGCAGGCTTCCGATATTTTATTTTTTAGCCCCATGTCCCAGCGATAAGGAGGA
TCTTTGGTGTCCATTCATCTCATTAAACCCTAAACCATTGAAATATTCGTGTTCGTGCGTCGCGATTTTTTCCGCTTTCA
AGATGTGTCCTTTCTTCATCTCTTGGTTCTTATAAAAGGGCGCCGCAAACCCCTCCTAATTACTTTTTCCTTTTCACATC
CCATGGGTTTTATCTTATACCAAATGTTTACCATTCTGAATCGTATAGCCAACAAGTAACCACAGCTGCAATTGTGAAAA
AAATTGATAGGTGTGGTCACCCAACTGTTTTTTTCTCTTTTTCTTTTTTTTTTTTTGAAATGGCTAGACGGTGCTTTTGC
TGGTAAAAGAAAAACTCTTGTTTCAATTTAACATGATGAAAAAATATATTAACACAGACCTGTACTGAACTTTTCGAAGT
TTTGCAGATAACAATATTGCTTTTTTTCTCTGACTTTAACTAATCGTTCTTATTTCTGTATATACTATGACCTTGCAAAC
CTTGAAATGCAAAATTCGTATTCTCTGCTAAATTGAAAAATTTAGAGCATGAAGTGTGTTTTCCAGCAGACACCGCCTGT
GAAAAAGATGGTAAAATGATATGATAATTAAACACACATAATAATAGCATATATGATATATAAGACTATATGAAGAGATG
AGGAGAAGAGAAGAAAAAATTGGTAGTATTTTCATTTCATCTATTTCTTAGCAGTCAATCTTCTTAGGTAGAAAGCTAAT
TCTTCACCTTCCAAGATGTAACCATCACATCTACCGGATTGACCTGGTCTGGAAGAGATACAAGCGTATAATCTACCGGC
GCTGAATTGAGATTCAACGGAAGATTCGATCTTGGCAGAAGCAGCTCTAGCAGCCCACTTTCTTTCAGCGTTCTTGCTCT
TGGCAACAGTTTCTTCTTCCTTGACGTTCTTCTTCTTACCCAAGGTTTGACCGTAGTGAGCTTCGAACCATTGTCTGAAT
GGAGTAGCATCAATTTGGACAATGGCAGCCTTGGTCAAAGTGTTAGTTCTAACCAATTCATTGTTGGATGGATGGTAAAC
AACACCAGCAATTCTGGTCTTCTTGGAGATACCTTCAGAAGCCCAAGAAAAGTTACCGGTTTCAATTCTTAGAGCTCTGT
ATTTCTTGTTACCACCTCTAGTTCTAACAGAGTGAATTCTCTTAGCACCGATCTTGGTGTTGGCTGGTTGACGGCCTAAT
TCGAACTTTCTCTTCTTTCTGAATTGAGCACGCTTGGCACCGGTAGCGGATCTTTTGTGACGAGAATCACGAGAAATACC
CATTTTGTAACTGTAATAGAAAATTTAATGACGCTTGTTAGTAAAATAAAGAACGTACAAAAGTTGCGGAATTTTTTTCT
TATCTTGAAATATGCTTTGGTTTCTTTTCATCTCTTCTTGTGAAAAACTCGGCGTTTCATAAGAGGCTTGATTTTTGGGG
TACACAAAGGATTCAGTTTAGTGCACTGCTCCTGTCACAATTTATATCATCCCTTTTAGTTAAGTTTACTTTTTCCACTA
TCTATTCCATTCAAAGAGAGGTCCTGTAGCATTCAAAATAATATGTAGTTCCATTACTCATATGACCATAGCACATACTT
TTTGTCCTGGTGTGTTTATAACGTCTTCTTGTGAGTACCAAAAAGCAAATGGCAAGTGTAATTTCCTATAACTTTAAGAT
AGGCCTGTAAATAACGTATATGAAACAGTTCCATCCCGTAACACCATGAACACTGCGTAAGAGAAAGCCCTCAAGCTTTC
CCAGCGATGCTCGTGTGTAGGACCGAACATGGAGGGGGGAACTAGGCCCAGCACGGGTTTGGCGAGGCCGCTCTGCTCGC
AGCTCAGGATTCTAAAAGGTTATTCCGCTGAGAAAATCAGAAAATAGGAACTTCTCACGCAATAATTTTAAAGTTGATGA
AAAAGGAAAATTTGTAAAAGTGTAAGGGTGTTAAAGAGGGTGTATGGATGTAAAGTCACAAAAGTTAGAGCAGATGAAAA
AGAAATGGGTGGAGACAAATCCGAAAAAGGACCTATATTATCGCTATAAAGAGCTTCTCATCGCTTTTTTTTTTCAAAGA
CACATACATACCACGACTGTAAGCACATCATTTGTACAATACATTACCAGCTGAAATGTCAACATATGACGAAATCGAAA
TCGAAGATATGACGTTTGAGCCTGAAAATCAAATGTTCACCTATCCTTGTCCCTGTGGAGATAGGTTTCAAATATATCTG
GATGACATGTTTGAGGGCGAAAAAGTTGCTGTTTGTCCCAGCTGCTCACTGATGATCGATGTAGTTTTCGATAAAGAAGA
CTTGGCTGAGTACTACGAAGAGGCAGGCATCCACCCCCCTGAGCCTATTGCCGCTGCTGCCTAAAGATGAGAGGCTAGAT
CGAGAATACAAATAGAAATAAAGAAAGAGCTATATGACTTAGCAACGCAAGCAGAAAAGAAGGTTTGCTTCTTCGCTGGA
CTCCGGTTGGAATTACTATTCAAAATTCCAAGTGCACTGATGGAAAACGTTTTGCTCAGGTTGAGCTCTTTTACTGCATA
TAAGGATACTGGGTAGGTGTATATGATTATTTTATACATGATACGTAGGCTAAAATGATTTGGACCCATTAAATCATCTT
GTCGCATCTCTTTTCTTTTTCCTCCATGCTCAGATTTCAATAATATCATCTCAAATGGCTGTGACAAATTTCACCGGAAA
GGCGAGGGATTTTTCTGTTGACATTATCAAATTAGCTTTTTGTCAAAATAATGAAAAATAAAGAAAATATATAAAAGTAC
ATATTATAATCAAAGCTAGCTCAGGTATATTCCCACCTTGTCGAGCATTCCGGAAGCTACAAATACGACATTGCATACCA
AGAGGCAAACGTTGAACAATGGCTAAAGATATTTTGAAGAACCAGGACCCTAAATTGCAAGCGATGATCGTTGAACACTC
GGCGCCTGCTCCCAAAGAGATACCTATGGACGCTCCTGTTTTGAAAAGAGTCGCTAGACCTTTAAGACATGTAAAGTTCA
TTCCAATTAAATCGCTGATATTCCATACTAAAACAGGGCCCATGGATTTTTCTTATGAAAAGAAGATCAAGACGCCTATT
CCTAAGAACAAAATTGTAGTTCGAGTAAGTAATGTGGGTTTGAACCCTGTAGATATGAAAATCAGGAACGGCTACACATC
GTCGATTTACGGTGAGATCGGCTTGGGGAGAGAGTACAGTGGTGTTATCACTGAGGTAGGCGAGAACCTAAACTACGCCT
GGCACGTGGGTGATGAAGTATACGGTATATACTACCACCCTCATTTGGCCGTGGGATGTTTGCAAAGTTCAATCTTAGTA
GATCCAAAGGTGGACCCAATCCTTTTGAGACCAGAATCGGTTAGCGCCGAAGAAGCTGCAGGCTCCTTATTCTGCCTGGC
CACCGGCTATAATATTCTGAATAAATTATCCAAGAACAAGTATTTGAAGCAAGATTCAAACGTTTTGATTAATGGTGGAA
CTTCGTCAGTGGGGATGTTTGTCATACAATTATTGAAGCGTCATTACAAGTTACAGAAAAAACTAGTGATTGTAACGTCT
GCAAATGGGCCCCAAGTTTTACAGGAGAAATTTCCTGATCTGGCTGATGAAATGATTTTCATCGATTACTTAACGTGTAG
GGGTAAATCTAGTAAACCACTAAGAAAAATGCTCGAAGAAAAGAAAATTTCTCAGTATGATCCGGTCGAGGATAAGGAAA
CTATACTTAACTATAATGAGGGGAAGTTCGATGTTGTACTCGATTTTGTCGGTGGTTACGATATTTTGAGTCATTCTAGT
TCATTGATTCACGGCGGTGGTGCGTACGTAACCACTGTAGGTGATTACGTTGCCAATTATAAAGAAGACATTTTCGATTC
ATGGGATAACCCAAGTGCCAATGCAAGAAAAATGTTCGGGTCTATTATCTGGTCATATAACTACACACATTACTATTTTG
ATCCGAATGCAAAGACGGCTTCCGCCAATAATGATTGGATTGAGCAATGTGGCGACTTTTTGAAGAACGGTACTGTAAAA
TGTGTCGTCGACAAAGTTTATGACTGGAAAGACCATAAAGAAGCATTTTCTTATATGGCCACTCAACGTGCCCAAGGAAA
GTTAATCATGAACGTCGAAAAATTCTAGATACCCACTTACATTTACAATATGTTTTATTTTTAAACTTAATGAACTTCAT
AATTTAATGCTTAATATTTTCCCCCTCCCACCTTCTCCTGGCGTTCTCTGTACGTACATAACCATTTATTTTAATATATA
ATCAAATATTGTAACAATTGAAGCAGATGAGTCTCGCTCCTTAGTTAAGCACGTGCCGATGATATCAATTGGATTTGTTA
GCAAATCAGCCTTGCTGCTCGATTCTCTGCTTTTTTTTTACTTCTCGGTCATTGAAAAATCCTGACGAAAATATTTCAAG
GTCCTATATGGTCATCGACCTTGAGCATGTGGTAGACTACATAATGCACATAGACTCTCAGCTTCAACTCCACAAGGCTT
CTCCAGCAAAAATGAATTCAGAGTCTCGAGAAGATATGGCTATAAATAGTATCAAATTGCTAGCGGGAAACTCCCATCCT
GATTTGGCTGAACAAATATCGAAAAAGTTAGGTATTCCACTTTCCAAAGTTGGTGTGTACCAGTATTCTAATAAAGAAAC
CTCTGTCACCATAGGTGAGAGCCTTCGCGACGAAGATGTGTATATTATCCAAACTGGAATAGGTGAACAAGAAATTAATG
ATTTCTTGATGGAATTATTAATTTTAATTCATGCTTGCCAAATTGCATCTGCAAGAAAGATCACTACTGTAATACCCAAT
TTTCCATATGCAAGACAAGACAAGAAAGATAAATCCCGGGCGCCCATTACCGCAAAGTTGGTTGCCAATTTATTGCAAAC
TGCTGGTGCTGATCATGTCATCACAATGGATCTCCATGCCTCCCAAATTCAAGGGTTTTTCCATATCCCGGTTGACAACC
TATATGCAGAACCAAGTGTTTTAAATTATATTAGAGCCCGGAAAACAGATTTCGACAATGCTATTTTGGTGTCGCCTGAT
GCAGGTGGTGCTAAGAGAGTAGCTGCTTTGGCTGACAAGTTAGATTTAAATTTTGCTTTGATTCACAAAGAGAGGCAAAA
AGCTAACGAGGTTTCAAAAATGGTGCTTGTTGGTGATGTTACCAATAAATCATGTTTATTAGTTGATGATATGGCGGATA
CTTGTGGTACGTTGGTAAAAGCTTGTGATACGTTGATGGAGCATGGTGCCAAAGAAGTTATAGCTATTGTTACACACGGT
ATTTTCTCCGGTTCAGCAAGAGAAAAGCTAAGAAATAGTAGATTGTCTAGAATTGTTTGCACAAATACCGTTCCGGTAGA
TTTGGATTTACCTATTGCTGACCAGATCGATATTAGTCCCACGTTCGCTGAAGCTATAAGAAGACTACACAATGGTGAAT
CCGTGTCATATTTGTTCACCCATGCTCCAGTATAGGACAATTTTTTATTCTTAGATTCCTGATTGCTTGCATGCCTAAAT
ACTTCATAATTGTATTAGTTTAAAAGAAAACCTTTTACTGAGACAAAACTATAAATTTAAGAAAAAGGTTCCGGAGCCGG
TTTAAAAAAAGAAGATTAAAGATATTATATTTATGTAAGAATTAAATTAATACTGTCAGAGAAAAAATAGTTTTAAAGGA
GACGGTGAACCTTTACCTTCCCTTGATATGCAAATATTTTTCAGCTTTTCCTAAAACTAAACATTCTCGACTTTTTTTTA
GAAGACTTTATGGGTGTGTTAGAAACAAAGCTGTCGTCTATAGCAGTATCCAAATCGTCTGCTATAGGCAGCTCTTCCTT
TTTCTTTTGACCACTATTGCAAGTTCTTAGCCAATCATCGTACTTGATTAGATTGTCTATATTATCATCTTGTTCTTTTG
CCATATTTTCACGATCATTCTTTTCAACAGCGTTTGAATACATCGCTTTATAAAACAAAACATATGCTGTTGCCATATTT
GGAGATTCACCTGTGAATTCTAACACTGTTTCCTCTTTAACTGCCTCTACCGTTTCGTCATCAAATAACAACCAGCCAAA
CTTTTCATGTTTACATAGGGAAACATAATGGCCGTGTTGTGGCCCACCGCCCATATGAACGACAATCCCAGCCAATTCAT
ACTTTTGACAAACCTTAGAATTTATTGAAGAGCAAACATTTAGCGTCAGAGGATAGTGAATGTTATTAAAAAGCTTAATA
TTACAGTTTTGTTTCTCAGAATACTTGAATCTTTTCAAGTGTAATGTTAAAGTATCAGGCAATTGCTTCAAACCAACTAA
TCTCTCTGCCTCCTGTAAACCGCAACATTCGTCACAATAAAACTTGTTTGAGCCATTTAGCATTTCTCGCTGGTGATAAC
TTTTCAAAATTTCCTGTATATCTGTTTCCTCATCTCCCTGAACTTCTATGGGGAAATCCAAAAATGGCTCATCCCTAGAT
GTAATGTTATCGCACGTCAGACATTTTATTTGATTCGTTAAAGTGCCTTGAAACAAGTCACTGATGAAATTTTTACTCTT
ACTCGGTTCGCTATCGCTGTTGATATCACTGGCTGCTATTTTTTTATTCTCACGTTCTATATATTCACTCAACTCGTTTA
ATAAGAAATTGAAAAATTCGTGAGCATCCTGATGCATAGTAGTATTAAATAATACATTTTCTCTTTTGAGAACATCAACA
AAAGAGCTAGGCGATACAACACCAGTTAAATACGTATTCTCAGTTATGCATTCAAAGATATCTCTCAAACTGGAATACAA
AGTAGCCTTATCTGAGCCGTTTAAGCTATGGTCAATATTGAGCACTGGCCCACGAATAAGTGCGGATTTCTTTCTATGTT
CTGGGGATATTTGAGAAGAGGAACTAGATCTTCTAGTATCTTTTTTATCAAGTGGAGTGGATAAGCTGCTATTACTTTCT
CCTTTCAAGTCCAGGTTATTACTATTACTGCTACCTCTTGAAGGATTTTCATAATTGAGAACTCTGCCAACAATTATTTT
ACGCGGAACATCCGGAGGTCTATCTGTGACGTTCTCGAAACTCAATCTGCTCGGAGCACCAGGCTCATTAGGTGTTTCGA
CTATCAATGGAGGTGCGTCTTGAGGACGAGAAGAGGGTTTTCCAGTGGTTAATATAGCAGGACTTCCTTCCTTTTTATTA
TTGTCTTGTACATGTTTCGCGCTAAAACTTTTAAAAAATTTACTCTTCTTCTCTGAAGGCCCAGCTGTATTTGAATTTAC
AGAATTTACAGGGGTAGGCTTTCCATCATCAACAGATTGAGGTTTAGGGTTAGGCAAATGTCCATTGGTACCAGCAATGC
TTTTCTCAAAACTTGCTTCGGTAAATATTCTTGGTTTCTTACCTCTCATTTCTTTCTTTCTTGGGTGATCAGATTCTCTT
GATTTTTTTGGAAATTGCAATATATTTTCACGTAATGAGGACAGATTATAGAGACATTGAAGAACTGAGTTACAGTAACA
TGTATTGCCAAAATTTTCGTATCCAAAAACTTTGTTGGAGCCGTCTCCATAGGGCATTGAGTCGGACACCTTCATAGCTA
ATATGGGTGCCTCGGGCCCTTGCGTGATAATGCCTCCGTATGCGTTTATAGCCTTTGCGTTTGAAATATAAAATATCCCA
TCCTGGCTGTAATTACTGCCTTGATTGCACGTTTCAGAAGAATAGTCTAGTCCGGAAGAAATCTGCAAATTATTGTCTTC
ATTCAAAAAAGTTTCCTTGGTATCCAAATTAGAGACAAACAATGAGCTAGAGGGATTATCGGATGATTCGCTATAACAGA
GTTCATCATTTATATCGTGGTTTACAGGCTTAAAGTCAACCTTTTCTACTTCTTCTGTAATGGTATCATTAACAGCCTTT
TTCTTCTTCCCAGACTTACTTATAGTTAGCCATCTTCTGATCATGATTGCGCCCTTCTTGCGTGGGTTTAGTATGTTAAT
GAAAGTACTGGATCCTTACTAAAGCCGAATTTGGCCCCTTCAACAAATAAAGCTTGATGAGTTGAACAGTCAAAGGGTAA
GATCTGGTATAGGCAATAATAATATTATCCAAATGGAAAAAAAAAAAATGAACAGGTGAAAAAAAATCAATTTGAAAACC
AAAGAAAAACTCTATTGATTCCTTTGCTGTTGTCGACCTTCTTTCACACAATAGTTCAATTACGTTCTTTGGGTTCTTTA
TCTTTATAGTTATCTTGCCTCATCTCTATGTTCAACACTTTCGGATCGATGTATTTTTCAGCCTTCCGCTAAAATTGACG
ACCGTCTCCAAACGAATAGGGATAAAGAAGCAAGGACTGAGCGTTGGAGAAAAAAAAAAAGTTACCGGAATGGGAATAGA
TAGATACCTATAAGAAGCGTTATCGTTACTCATGAATTTTGGTAAATGCACACGGATAAATGCATGATATATAAAATATT
AATAAGAATAAAATAAATAGGTAGTGAATAAATATTCTACTTTGGTGTGGTCATCATTTTACAAAGGAGGGAGGTCGTGA
TAACAAACTGATAAATAATCCTTAAGTTGATCCATTCTTGAATATTGTTACATTGGAAATAATCCGAAAAAGAATATGTA
TAAATAAAAGGACTCGAAGTCCTATGTAGCCGTCTTTGCAAATTTTCTTTAATAAATTAGCAGAAAACAAGGGTAATAAT
ATTTCTTAGAATATTAGAAGAATATAGGCGTTAAAAACCTTGTTCCATGTTCATATCGAACCAACCAAAAAAGTCATCAT
TACTGGAGTTGCCTTCAATCCAGCCTGCACTTTGTTGCTGAAAAAAATCCGTTAGTTTGTTTCCAGGAGTCTTCACGTTG
TTTTCATTATCGATGGTTTGGAAGTTAGAAGAAGTTACAGTGTTAGTGCCCGTAGAAAATCGTTGGTTCGTTTTGTTGCT
ATTGATATCATTACTTTTGGAAAACAAGCTCAGAGGTGGATATGCCGTGCTTTTAGAGGAGCCGGGGTCGGAAACGACGG
AATGCAAATCTGTCATATTATTTGACTTCGAAGCAATCGGTGTACGTGAATGGGACATACTACTTTGTGATCTTCCAATC
GCGTTGGCGTTGCTGAATTGATTATTATAATTCATGGTGACATTTTGTAAATTACTGTGCTCCCTTGGAATAGGGTGGTC
TATTCCCAATGTAACATTATTAGATAAGTTGCCAACGGGGTGGTTCCTTAACCCTGGAACGGACGCAGGAAAATGATTAA
CGGGAGTGCTTACTGATCTTTTCATGGAGAGATCAGGAATTACACTAGGTCCGTTACTATAATAGTCTACCTTAGTACTT
TGTGGATTGTTATTCGAAGCGGGGACAGAAGCCACTGGATAAATTGAATTAGAGGGAATTGATATGTCATTAGACGCATC
CAATAACGTCCTATTATTATTATAATCGTTACTATTCGAGGTATTAGCGAATAAACTTTGAAATTTTACGCTGCCTGTTT
CCCCGAGCATGGAAAGAGGTATCCCGTTAATCTCCATTATAGAACCGTCAGAATCTCCGTTATTTGTCTTGGCTAGCTTT
TCTGCCTGCTTTAAGGCATTCTTAGTAGGAACTAAAGTGGTAACAGTGGTTCCACTTGGTGTTGTTTTTGTTACAGTTTC
AAAGTCATCTCTGGAGATATGGTTATATAGTGGCAATGGATATAGTTTTCTGTCCGTTATGCCACCCGTAGACGAAGTGC
CATTGTAGATACCATTTGAGGAAAATTTTCTTTTCTTAGCGGCTTTCTCTAAGGCTTGCTTGTTATATTCGGGATCCATT
TCCCTTCTTCTCGCCTCGTGAACACACCAAACCAAATCATAGAATAGAGACCCTGTTAAATGTGATCTCATCCTAGAAAT
AATACCGTCTTCTTCCACAAAAACTTCTGGATGCATGATCAGTACGAAGTTCAGTTTTTCTAACATACTTGCAGTTCTCG
AAATATCATTCTCAACACTAGTGGCCCACGCAGTTAACTGATTTCTATAAAGTCTATGGATAGTGACCACGGATTGCCTT
GCTGAATCAAAATATTTGTCAGGAAGTAAAGGAGTCAACTGCAATTTAAAGAGAATCAGTGCAGAAAATGTAGCAGCTTG
TCTAATATAAATAGGCAGTTCAATTAATTGGTGTGTTTCTAAAAGATTATTCAATAGAGTGACAATTTTAGTAGCTGTTA
GATAGGCCTCTGTGACATATGGAATTTGATCGGTAGGAGGTGTTTCGGGTAGGAATGCAAAACAACAGACAGTTAATTTA
ACATAAAGAAAATAAATGTTGACAGTATCGTCACTCTGGAAATTTAAAGTTTTTGCTAATAAATCTAACTCTTTTCCCAA
GATGGACAGTGTCTCAGCACGATACTTTGGTTCCAATAAACCATCAGGACTGGAAGTGGAAGAACCAATGATATGAGACA
ATTTTGCTTGGAAATTCGCCAGGCTGAGCAATCTTCTAAAACTGCCCGGTAGTTTGTATTTACTTTCAACGTGCGGCTCG
TCTTTCTTGTTCCTTTTATCATTGTTGTTATTGTCAATACTGTCATTGTTATCTTCTTCTGATTCTTCGTCACCACAGGA
TAAGGCTTTTTCTAATAAATAGTCTGTCTGTGAAGTTGGTGGCAAACCAAGGATACTCGCCCAACAAAGTTCGGCAAAAA
ATATTCCCAGCCAAGTCCTAGTTCTCCACTTTTCTGCATTTGGCATTGATGTTTGAGTTCTTGTGAATTCAGAAATGAAT
TCACCTCTGTGCAAACCTAATTGATAAGACAGTGACTTTGCTAATCCTACAAAACGGTAAGAACAATCATCTAGGACTTT
TTGGTTAGGCAAAGGCCAAATGCACAATATTAACAAAGCTTGCGAAATATGTGTGGATCTAGGTGTTCTTATCCAGCAGG
TCTCTATGGCAAGTTGCTTGATCAAAGAGCTTAGCTTGCAATACATCGTCGGTTCAGGATCAGACAGACATGCCGTCAAC
ATCACGGTCCAGAAAAGCAACTGAGATTGGGAGTATAATTCGGTGGCGTTATTGGAATACATAATAGGAAAATACGGCAG
ATACCTAGTCACGAAAATATGGTGTAATCTATTCGCTTTTTCAATGGAAATACTAATATCGCCCAGTACAAACTCATCTA
CATTTGCATGCGGCGAAGGCAATAATGGCATAGTCGTGGTGGTGGCTACTACCGGCGTCTTCGTCCTATCTGCATTGTTA
TTTGTTGCTACGTGGCTTGTTGCTGCAAATGGTGGTTGATTTGTTGTCGTTGTAACGGTGGTCGACGTAGTATGAGGGGA
ATATGTTTTTTGAATTGGAGAGAAGGGGCCGTTCGGAGTGTTACCTGCAGAGTTGTTCTTATAAAAAGCCATTTGCAAAG
CAGGAGGTAAAGATTCTTTTGAATTATTAGGCAATGCTGAGTCATTTAGCAGCGGGGGCAGCTTATTTGGCTCTGTTGCA
ACCAAGCCTTTCGAATCTTGCGCTAAAGAAGATGCGCGCAACGTCATGTGAGAAGATGCTTCATTATTTGCTTTAAATTT
ATTCGTATTGCTGCCCTGATTTGCTTGTAAGAGTTGGGGTTCCCTGGACAAATAAGTTTGAACTGAAACCTTAGAATCTC
GTTGAGCCGCGGAAGAAGTTGGAGAACCTGAGGAAGGAGAAGAATCTGGGTTAGGGATAATAGTACCCGGAGTTGGAGTT
GGATGCAGATTGAGCTTATTCAAAAGGCTATTGCCCATGGGAATCTGTTGTAAAAGATGAACGAAAACGCTGTCATTGGC
CAGAAGAGTATCGAGTTTAGATTTGATTTCATCCACATCTTGTCTCAGTAGTTGCAACTGTGAGCCCTTCTTAGGCCTGA
ATTGAGGATTGATTTCACAGTGGAGACCAATTTTTTCGCATCTGGAGCAAGGATGAGGGAAATTTTGACTAGCATCGCAT
TTGATTTTGTGCTGTCTACAATGTGTACATGAGGTAACTGGTCTATGGTTGATTTGATGACTGTCATCATGGTGAGATAT
TCGTTGTTTCTTACTTGGGAACTGGTGCTGTTGCAACTGTTGCTGCTCCGGTTGTCTTTTCATGTGAGCAGAACTAAAAT
CTTGGTCTTGGTCAGAATCTCGATTATCCTTCACCATGACGAGAATGCGTATACGCAGAGCCAATATAATCTGTATACGG
GACCTTTGACATTAAGGTTTCTGCAGAGAGTTTATTACATGCATTTTCATATATATATTTTTAACGCCATTCCTTTACGG
TATGTAAAGAAAAATGATCCAATGAGCGGCCCTTCGTACGAGATGAGATATAATAAGAATGAAAGATAGATAAAAGTTTT
AGTTAGAGATACTTCATATACCTGTATATAGTAAAGTCGTTTATTTCAAAGCTTATTTCGACTTGGTGAATCTTAAATAG
GGTTTAATTTCATTAAATTGACCAAATTTAGCCTTCGCCTCATCATTGGAGACAGAGGGAGGAATAATGACATCGTCAGC
TGGCTGCCAATTAATTGGAGTTACTACGCCCTCCTTGTCAGTCAATTGCAAGGCGTCGATTACCCTTAACACTTCAGAAG
TGTTTCTTCCGACGGTGGAAGGGTAGGTAAAAATCAGTCTAATCTTCTTCTTGGGATCGATGACGAAAACAGACCTCACG
GTCTTCAGTGACCCATCATTGATATTTTTGAATCCTTCGGCATCTACCATATCATATAGGAATGCCACGTTTCTAAAAGT
GTCACCAATTATTGGGAAACCAACATTTTTAACCTTTGCTATTTCCTTGATGTCTTGAATCCATTTTTCGTGGGACTCAA
CATCTTCCACTGAAAGCCCGATCAATTTAACATTTCTCTTGTCGAATTCCGGCTTCAATTTGGCGAATGCGCTGACTTCG
GTGGTGCAGACAGGGGTGAAATCTGCTGGGTGAGAAAACAAGACCCCCCAAGAGTCGCCCAAGTAGTCGTAAAAATTGAT
TTTACCAACCGTTGTGTCAGCATCAAAGTTAGGAGCATCAGAGTTTATTCTTAGTCTTGGTTGATCACTTTGTTTGAATT
GTTTGCACAGAATAGGTGCTGTGGCAAATGTTTTAATCGTCTGTGATTGCAAGTGAGCCTGCTTAGGAAGGGTCCATGCC
GTCCTCTTTAATTGAGCGCTACAAATTCTACTAAACATCCTTTGCTTCCTGCTTCTTTGAAATTTATCTCATCCTACTGC
GAGAATCTAGAAGCACAATTTTCTATATCTCTCCTTCTCTCTTTATATACCAATAGCAGCAACATCCGGCCCCTTGTTTC
TTTACGTAATTAAAAATCTCCGGGGCTAGCTTTTGCCGGGGAACCCATCCCGAAAAAATTGCAAAAAAAAAAATAGCCGC
CGACCGTTGGTCGCTATTCACGGAATGATAGAAAAATAGCCGCGCTGCTCGTCCTGGGTGACCTTTTGTATATTGTATAA
AGATAAACATAGTGCTATCAGGAATATCTTTATATACACACGCATACTGAATGTGGTTGAAGTTCAAAAAATATCACAAA
CGTTAAGAAGTTTTACTGGTAAACATATAGACATAGTGGAGCGCTTGCTCGAGGTCAAATGCAGACGGATACGAGAGCGC
GGGAGGGAAACCGGAGAAGGTCAATATGCCCATAATTCTTCTTCTTTGAGGTTGGCAATTATATATTGTATCTGAATTAG
GCAAATAGAAAAGAGACCTTACCATTAGCGCCATCGTAGAGTCCCATTTCACCTTTTCTTAGTTCTTTATATATGTCTGC
GTATGGCCCACATATGCGCGCACAGTGCGCGCCACCCTCTAAGAACGATAAACATAAAATAAACACATAAACAATCAACG
ACAGTTCGCGCTTCCCTCACTAAATATGGCGAGATAGTTAAACAATCATGGCTCGTTCTTCCTTGCCCAACCGCCGCACC
GCCCAGTTCGAAGCGAACAAGAGGAGGACCATTGCACATGCTCCATCTCCAAGTCTTTCAAATGGGATGCACACTCTAAC
GCCGCCCACCTGTAACAATGGTGCTGCCACTTCAGACTCCAATATACATGTATATGTAAGGTGCAGATCGCGTAATAAGC
GAGAAATAGAGGAAAAAAGTAGTGTAGTTATATCTACACTAGGCCCACAAGGGAAAGAAATCATTCTGTCCAACGGTTCT
CACCAATCGTATTCGTCCTCGAAGAAAACTTACCAATTTGATCAGGTGTTCGGCGCAGAATCTGACCAGGAAACAGTGTT
TAATGCCACTGCAAAAAACTACATTAAGGAAATGTTGCACGGGTACAATTGTACAATATTTGCATACGGTCAAACGGGAA
CAGGTAAAACCTACACTATGTCTGGCGATATAAATATTCTCGGTGATGTGCAATCTACCGATAATCTATTATTAGGAGAG
CATGCAGGTATCATACCACGGGTTCTGGTCGATTTGTTTAAAGAATTGAGCTCCTTAAATAAAGAGTACTCCGTAAAAAT
ATCCTTTTTAGAGTTGTACAATGAAAATTTGAAAGATCTGCTCTCTGATAGTGAGGACGATGATCCTGCAGTCAACGATC
CCAAGAGGCAGATTCGTATTTTTGACAATAACAACAATAATTCATCCATCATGGTCAAGGGGATGCAGGAAATCTTTATT
AACTCTGCACACGAAGGCTTGAATTTGCTAATGCAGGGTTCGTTAAAAAGGAAAGTGGCCGCTACTAAATGCAACGATCT
TTCATCAAGGTCTCACACCGTCTTTACAATCACAACAAACATAGTTGAGCAAGATAGCAAAGACCATGGACAAAACAAAA
ATTTTGTTAAAATTGGCAAATTGAATTTGGTGGATTTGGCAGGCAGTGAAAACATCAACAGATCGGGTGCGGAGAATAAA
AGGGCTCAAGAAGCTGGCCTAATAAACAAATCGCTGCTAACACTAGGCCGTGTTATCAACGCACTCGTTGATCATTCTAA
CCATATACCTTACAGAGAATCTAAGCTAACAAGATTGCTACAAGACTCTTTAGGTGGTATGACGAAAACATGCATTATCG
CAACTATATCACCTGCGAAAATATCCATGGAAGAGACTGCAAGTACGCTAGAATATGCAACGAGAGCCAAATCAATTAAG
AATACTCCACAAGTAAATCAGTCTTTATCGAAGGATACATGTCTCAAAGACTACATTCAAGAGATTGAAAAATTAAGAAA
TGATTTGAAAAATTCAAGAAACAAACAAGGTATATTTATAACTCAAGATCAGTTGGACCTTTACGAGAGCAATTCTATCT
TGATTGATGAGCAAAATCTAAAAATACATAACCTGCGAGAACAAATTAAAAAATTCAAAGAAAACTACCTGAACCAATTA
GATATCAATAATCTTTTACAGTCTGAAAAGGAAAAACTAATTGCCATAATACAGAATTTTAATGTCGATTTTTCTAACTT
TTACTCGGAAATCCAAAAAATTCACCATACTAATCTCGAACTAATGAATGAAGTCATACAACAGAGAGATTTTTCACTAG
AAAATTCTCAAAAACAGTATAATACGAACCAGAACATGCAATTAAAAATCTCTCAACAAGTTTTACAGACTTTGAACACT
TTACAGGGCTCTTTAAATAATTATAACTCTAAATGTTCCGAAGTTATCAAAGGCGTCACCGAAGAACTAACCAGGAACGT
AAATACCCATAAGGCGAAACACGATTCTACTCTCAAATCGTTATTAAACATTACTACTAACTTATTGATGAATCAGATGA
ACGAACTGGTGCGTAGTATTTCGACTTCATTGGAAATATTTCAGAGTGATTCTACTTCTCACTATCGTAAAGATTTGAAT
GAAATCTACCAATCACATCAACAATTTCTAAAAAATTTACAAAACGATATTAAAAGCTGTCTTGATTCGATAGGCAGTTC
AATTCTAACTTCCATAAACGAAATATCGCAAAATTGCACCACTAACTTGAATAGTATGAATGTTTTAATAGAAAACCAGC
AGTCAGGATCATCGAAATTAATTAAAGAGCAAGATTTAGAAATAAAAAAACTGAAAAACGATCTGATCAATGAGCGCAGG
ATTTCTAACCAATTCAACCAACAGTTGGCTGAAATGAAGCGATATTTTCAGGATCACGTTTCCAGGACGCGTAGTGAATT
CCACGACGAACTTAACAAATGTATCGATAACCTAAAAGATAAACAATCTAAGTTGGATCAAGATATCTGGCAGAAGACGG
CCTCTATTTTCAACGAAACAGATATCGTAGTTAATAAAATTCATTCCGACTCAATAGCATCCCTCGCTCATAATGCTGAA
AACACTTTGAAAACGGTTTCTCAGAACAATGAAAGCTTTACTAACGATTTAATCAGTCTATCACGCGGAATGAACATGGA
CATATCCTCCAAACTGAGAAGTTTGCCCATCAATGAATTTTTAAACAAGATATCACAAACCATTTGTGAAACCTGTGGCG
ATGATAACACAATCGCATCAAATCCAGTATTGACCTCTATTAAAAAATTTCAAAATATAATTTGTTCAGACATTGCCCTA
ACAAATGAGAAGATCATGTCATTAATAGATGAAATACAATCACAAATTGAAACCATATCTAATGAAAACAATATCAATTT
GATTGCAATAAATGAAAATTTTAATTCTTTGTGCAATTTTATATTAACTGATTACGATGAGAATATTATGCAAATCTCAA
AAACACAAGATGAGGTGCTTTCTGAACATTGCGAGAAGCTACAATCACTGAAAATACTGGGTATGGACATTTTCACTGCT
CACAGCATAGAAAAACCCCTTCATGAGCATACAAGACCTGAAGCGTCAGTAATCAAGGCTTTACCCTTATTGGATTATCC
AAAACAATTTCAGATTTATAGGGATGCTGAAAATAAGAGCAAAGACGACACATCTAATTCTCGTACTTGTATACCAAACT
TGTCAACTAATGAAAATTTTCCTCTTTCACAATTCAGTCCAAAAACCCCAGTGCCAGTGCCTGATCAACCTCTACCAAAA
GTTCTTATACCGAAAAGCATAAACTCGGCCAAGTCCAATAGATCAAAGACCTTACCAAATACAGAGGGTACTGGACGAGA
ATCGCAGAACAATTTGAAGAGAAGATTTACCACCGAGCCAATATTGAAGGGAGAAGAAACTGAAAATAATGACATACTGC
AAAATAAAAAACTTCATCAATAAGGGGATATAGCCATTGTAAAATATTTGTATCACTATATGCATTGAGTGTAAACTGTT
GCACCTATAAAGAATGAAAACAATCTAGTATGTGTACTTACATAATTACACAGTCTTTTTTTTTTTTACCTTGTTTATCC
TTCTTGTTCTTCAAGCTTGTAGGTTTTTTTGACTCAGTTTTTACTGCAGGAAAATCTTTACGAATCATGTTTGAACTGCC
CATATTTGATAAACTAACTTCTTGCTTTGCTGCCATCGACTGCTCAGCAACTTCCCTTGACATTCCCTTTGCTGAGGAAG
AACTTTTCCTGATGCTTGTATCAGAACCCGTTTTAATACCATTTCTATTCGTGTTTGAATTCATGTTAATTTGCAAACCT
TGTGGCTCACGATCACGTTTTGGATTTCCAGTAAAGAATGTTTCAGATTTTGAAGAAACTCTTGAATTTGACCCTACGTT
ACTTGTTTGACTGTCCACAGTAGAGAATAAATTCAAAGTACTGATACTTTTATTTTTTTTATGCTGTTTTTTACCAATGC
TGGCTAGTCCACCGTCCCTTGAGCGTAGCTTATTAATCGCCCTCTTGTCCTCGTTCCCTGCAGCTTTCTCGTACCATTTC
CATGCGTATTCCATGTTACGATCACAGCCCTTGCCATGCTCATAGAAGTAGCCCAGAGTGAATTGGGCCTTTGGCAAACC
AGCATTAGCTGCACGCAAGGCCCATTGAAAAGCCTCATTTTCATCTTTTTCAAAAGCAGGTTCTGCTCCCAGTAAGTACC
ATGCACATAAACCTAACATTGCCACAGAATCGCCTTTTAACGCTGCCTGCGTATAATAGTGTACAGAAAGTGATGTATCC
TGCCCTACTGTATCATTACCTGTTTCATAAATCTGTGCCAACAAAGTTGCTGAAGGAACATGCCCTAAACTTGCTGCTTG
AATATATAGTTCCATTGCATACTTTTCATCCGGAATGACAACATCTAAGAACCCTTCATGATAAATCTTAGCCAATTCGT
ATGGTGCTGCGGCCGTCAACTCATTAGCTCTTGCTGCAGCCCTTGATAACCATTTTACCCCATTTAATTTAGTATTAACG
TCGGTTGGAAGACCCATTCTGCCGTAGAATGAATAAAGTCCCAATTTATACATTGCTGAGGGATGATTCCTGCTAGCCGC
AAACTTTAAAAAATTGACTGACTTACGAGAATCTCTTGTTGTTCCTAGTCCTTCTTCTAAGCAATGCGATGCTCTGTAAG
CACTTTCTATATGACCATGCTTTGCAGCTGCTTGAAATAAGACAAATGCTTCTTTATTTTCAATCTTCCCAAATGCTCCG
GATGAGTAGCCGTCCGCTAATAAGTATTGGGCATCTGAATAACCCTTTATGCTCAGTTTCTTCAAATAACTTTGCGCTTC
TTTCAAAAACTGAAGTTTTAAGTCAGATTGGCTGACATTTCCTTCCTTGTCACTATCTTGAACAAGAGCATTGGAAGATT
CAATAGTCAGTGCGGTTTGTAACATATATTGCGCATACTGGAATAACACTTCAGGATCTTTAGATTTTTTAACGTTTTGT
CTATACATTTCTATTGTTTTTAGCCTTGGAACTAAGGAAGTATTATTTTTACCACCCAAATATCGACTGATCATCTGATG
TGACAAATCTGCTACAGATTCATTAGTAGCCGTTAATTGGGTATCACTGCTACCATTCAACAGGTACATGTGAGACAAAT
CTACAGAACGAGTTCTTTTCTTTATTTGCTCCTTCGTAAGAGATGTACTCGAATTTGTCTGTCTTAATGCTCCCGGTGAC
GGAGAATTTGTAGGAGTACTTCCCAAAGAACTTAAGGAAGTATTATTTGAATTATTAAGATGAAGCTGTGGGGGTGGGAC
TGGAACGAAATCTTCCTCTTGACTATTGCCTATATCGTTTGATAGTAGAGGTACTGACGCAGCTCTAAGATGCTCATTGA
TAAGCGGTTGGTTTGCCGACCGCTTAGGAAGGTCTGCGGTACTGAAGTCTTCATTGTCCCTGTTTTCCCTATTCTCTTTA
TTATCTGAAAAATCTTGACCTACCTTCAACGAACTGTTTTGAAACTGTAGGCCCCTGTTATCAAAATTTATATGCTGTGA
TTGCATTAAATGCTTCTTATATGGATGTACCTGCGGTGAACTTGCCATTTTTTATCCTTTTATTTTAACTTTATCACCAA
AAAAGACGAGAACCTGGTAGTATACAATGGAAGGCTTATTAACAGCAAGTCTAAAGTCAAGTGCCAACACCTAGTTTGTC
TCTACTCTTAAATCTTACATCATCCTCGAGAGGGTCTGCAGAAAGAATTTTTCGTTCTTTTTTTAGCAAGTCAAAACGCG
AAGTGAAACGTGGGAAAATATAACGATGACCTTTCTTAAAACATGCATGAAGACTCGTGAAAGTCATATGTACATATGTC
GTATAGATTTGCAGATAGTTGCAACAAATAATTAGCGATTAGTTATGGCCTATACATGGCAGCTAAGTGCGATGGCATGT
TCAAATGTATTATATTAAATCAAATGAACTTAAAATGCGATGTTTGGGTGCAAAATATCTATAGATGATAGAGACGGTTC
ATTGATCTTACGGATCAACTTTGAGATCAGTAAGGCTGACTAGATGGTACAATTTTGTGCAGTCAATGGACTATTAAGGG
ATCGCAAAGAGGTATGTGCGCCAGTTTAAACGAGGTAAAAAAGAATGACACCTATGGGGTCTCACAAAAGGGCTACAATG
ACAATTTCAGTGAAAGTGAGGGCGTCCTTCATGGTAGTAAGTCGATGCCCACTAGCATGAAAAATATGCTACAGTCTCCC
ACGATGGTCAACATGTGTGATATTTTACAAAACAAGGAAGCTGCTAATGACGAAAAACCTGTGATACCTACTACGGATAC
CGCCACTGCGGGGACTGGTACTGAAGATATTAGCTCCACTCAATCCGAGGAAACTGATCAGAATAGTCATCTTATTGCCT
CAGAGATCTTGGAAGGCACTTTCAAAGATGTATCTTACAAGGAATATGCAAATTTCTTGGGAAACGATAACAATAATCAA
GTCTTGACTGAGTTTGTAAAGTTATTGAGTCCTTTGCCGTCGTCACTATTAGAAACGCTTTTCAATTTATCGAAAAGTAT
ATATTTCATTGCAGAAGCGCAAAATATCGACCGGATACTAGAGTGCTTGAGCATAGAATGGATAGCTTGCCACCCGAACA
CACATTGGAAGTCAGGCTATAAGTCATGTCATATAGTCTTATTTTCCCTGTTGATCCTTAATTCGGATTTGCACAACAAC
TTTCAAGTTGACCATAAAAAGATTAAGTTTTCCATGGTTGCATTTATCAACAATACACTGAGGGCACTAAGAGAGGAAAA
TGAATACGAAGAATTGAAAATATACTCCCGCGAACATTTGATCATCGAAGAACTTTCCGAATACTATAAAACGTTAAATG
AAACGCCTTTACCGTTATGCACAGAATCTAGAACATCAATAAATATATCAGATAACCAATCTTCCTTGAAAAGGTTCTCT
ACTCTAGGATCACGGGAATTTAGTACATCAAATTTACGTAGTGTTAACTCTAATTCTACTACACTATATTCAAGAGATGG
TCAAGTATCTGTACGAGAAATGAGCGCAAAATCAAATAAAAACTTTCACAATAATCACCCCATGGATGCACTCTACCTTA
AAGAGTCTTTTGATGACGGTTTAATTACCGAAAACGGCTCCAGTTGGTTCATGGACGATTTAATTCTTATAAGCAAGAAA
TCTTTACCACGTAAATATTCTAAAAGAGACAAAGATCAAGTGGCGGCACCAAAAATGACCTCTAAGAGAAACAAATCGTT
CTTCGGATGGCTAAAACCATCTAAAACGACTACACTTATTGAGCACACATCTAGAAGGACTTCTTTATCGTATTTGAATA
AGGATTCTGAATGGGAGAGGGTGAAAATACAGGTCAAGGAGGGCAGAATTTTTATTTTCAAAATTAAACCAGATGTTAAG
GATATCATCCAATCAAGTGAAACAGACAGTGCTACCATCGACTATTTCAAAGATATCAGTAGCTCTTATTTTGCTTACTC
ACTGCTTGAAGCTGAAGCACATGTCGTGCAAGATAATATAATTATAGGTAGTGGAGCAATGAAATCAAATGTGTGTAACA
AAAACACCAAGAGGAAAAGTGGCAACTTTACCGTTAGTTTTCCAGAGAATATCAACGGACCAAAGCTTGTTCTGGAGTTC
CAGACGAGAAGTGTTGAAGAAGCCCACAAGTTTATGGACTGTATCAACTTCTGGGCAGGTAGGATTTCTCCAGTTCCTTT
AACACAATTCGAAGCCGTATCTAACGCAGAATATGGATGGAGTGACAAGATCTTGACAGAGCACGCTTCCCTCAATCTTA
AAAATATTGTTGTAAGTGAATGGAAGCCACTATTGGGGCTAGAGCTACTATACGAAGATGCGAAAGATGTAGAGATGGTC
GAACTAAAAGAAAGGCTAAAGGAATTGATGAACTTCACCAGACAGCTTGGTATATGGATAGATAAACATAACGAAATAAA
GGATAAGCTGGTCGAAATTTGGAGCTTTGACGATAACTATTTTGAAGCAGTCATGAATAATTGGAATTCGAGATATTTGT
ATATGAATAATCAATATAAGAAACGACTGAGCTACTTGAAAGCTTTGCAAAAAGCCATGGGTTCTGTTCAGTTCTAAGTA
TATTTAAAGATATAAATATAAAGACTGCGCTGAAGAAATATAAACTTGAAAACTGTACTCTGCCTTTTATTTACAAGGGA
TATTGAGATGATTTGTGTGAATGAAGTAGCGACAGAAAAAAAGCTTTTATTTCGAGTTCGCATCATTGTCACTTTCCTGC
TTTTTCTTGGCGTACTGTCTATCTAAGATAGTCTTTAATATAGCGTCCTCGCCATATTCTTCTTCCTCAATTTTCTTCCA
TCTCTTTTCTACATCAGCTCTCTTTATTCTACTTTCAATGACAGCACGTTTCTTGTTATTCAAACTTGCCTCCTTGAGAC
ACTTGTTCAAAGCATCCTTTTCGTTGTTACAAAGGCCAAATATTCTCTTGTAATATTCCTTTTGATGGCATTTATCGAGT
GCATTGATGAAGTCCAAACAGGCTAAAATGAAGAAGGGGAGAATACAATGTTAGTAAGTCGGAGCACAGAAAAAGGCAAA
TATATGAAGTAAAATCTGGATACTTACAATGAAAACGTTCAGCTTCTAACTGTGGATGCATGTTGTAGTACTTGTCTTAT
CTTGCTTTTGTTCAACTGCACTTGTAAATCAGTGAATGTTATTGGACGCGCAGCGATTTTTTAATAGGTCTTTCTCTATT
AATGTAATATGCGAATTGAAACATAATGTAAACACAAGAAGAAAATTCGAAATAAAGGACTGGCCAACAATAATGTTAGT
GAGCAGAAACGACAAGCCCAAAATCAGTAGTGAGGAAGTCACACATTTTATAGACGACTATAAAAAGAGGAGGAAAACTC
AGATGACACGATTCTTCGGAATCACTATTTTTACACTTATAACATGTAGAATTGCCATGAAGAAAATGATAACTGCAAAA
GGTATGCATAGGCAATAACTTCGGCCTCATACTCAAAGAACACGTTTACTAACATAACTTATTTACATAGTGCCATTGAA
CACTTTTCAAGCAAACTACGCCAGCCGGACGCAGACAATAACACACACACAAAAGAGTCTTGCAGGTTCTCTTTTAGCGG
CAACGGGCATGACACTAGGTATATTTGGTATGGGCATCACAGGGACATGTTGGAGCTGGGATGTTTCATCATTTCAGGAA
CTAAAGCAACGTCTGGAAAGGCGTGCCAACAACGAATTTGTAGTGACAAACATGCCTCTGGATAAAAGAAGCCAGCAAGT
AGTGGACAGCTTAGTTAAGACACACAATTCATCTCTTTGTAAATAGTGTTATACCATAGTAGTAGTTTCAATAATATATT
CCACTACTTATATGTGTTACCCGCATTAGAACTCTTATTGGTGGCGAAAATCGATGGCAATAAAGAACGGAAGGGGTTTA
ATAGTTGTATGCTTAACATATTTCGATTTAAATATATAAGAAACGTCGGTAGCACAACAATTAACTCATTATTTAGGTAT
GGCGGAAATACCTGATGAAACCATCCAGCAGTTCATGGCATTGACCAATGTGTCGCATAACATAGCCGTTCAATATCTCT
CTGAATTTGGAGATTTAAATGAAGCACTAAATTCCTATTATGCTTCTCAAACGGATGACCAAAAGGATAGAAGAGAGGAA
GCACATTGGAACAGACAGCAGGAGAAGGCCCTCAAGCAAGAAGCCTTCTCCACCAACTCTTCGAATAAAGCCATAAATAC
GGAGCACGTTGGTGGGTTATGTCCAAAACCAGGATCCTCACAAGGTAGCAACGAGTACTTGAAAAGGAAAGGTTCTACCT
CTCCTGAACCAACCAAGGGTAGTAGCCGCTCTGGAAGTGGTAACAACTCCAGGTTTATGAGCTTTTCGGATATGGTAAGA
GGTCAAGCTGATGATGACGATGAAGATCAACCGAGAAATACTTTTGCTGGTGGTGAAACATCCGGCTTAGAGGTTACAGA
TCCTTCAGATCCTAATTCATTACTGAAGGATTTGCTGGAAAAAGCGAGAAGGGGTGGTCAAATGGGCGCTGAAAACGGAT
TCCGTGATGACGAAGACCATGAAATGGGTGCCAATAGGTTTACTGGAAGAGGTTTTAGATTAGGGTCAACCATCGACGCA
GCAGATGAAGTCGTAGAAGACAACACTTCACAATCACAACGTAGACCAGAAAAAGTCACAAGAGAAATTACATTTTGGAA
GGAAGGTTTTCAAGTGGCCGATGGTCCGCTTTATCGCTATGATGATCCTGCGAACAGTTTCTATTTGAGCGAGTTAAATC
AAGGGAGGGCTCCATTAAAGCTCTTAGATGTGCAATTTGGACAAGAAGTTGAAGTTAATGTATATAAAAAATTAGATGAG
TCTTATAAAGCTCCGACGAGAAAACTGGGCGGTTTTTCAGGCCAGGGCCAAAGACTAGGATCTCCTATCCCGGGTGAATC
GTCACCTGCGGAGGTTCCAAAGAATGAGACACCCGCTGCTCAGGAACAACCCATGCCGGACAATGAGCCAAAACAAGGCG
ACACCTCCATCCAAATTAGATACGCAAATGGCAAAAGAGAAGTTTTGCACTGCAATTCCACAGATACAGTAAAGTTTTTG
TATGAGCATGTGACATCAAATGCGAACACTGACCCATCGAGGAATTTCACCTTGAATTATGCCTTTCCTATCAAACCAAT
AAGCAACGATGAGACAACATTGAAGGACGCTGATCTGCTGAACTCCGTTGTCGTGCAAAGATGGGCATGAGCATAAATAT
ACAAAAACAGAAACGGGAAAAGACTTCAACTTAATATATAAATGCACGTATATCTATACCCGTAGTATATATCATTTGTA
CCTCAATACAATTTCAAATCACCTGTTATTTGATCCAATACTGCTTTTGGAGCAGGTCCTAAACCCAATACGGTGGCACT
TCCCGCAGCAATCTGTGTTCTACCAGCATCATGAATAACTGCTGCATTCACCCCAAGTGATATAGCCTTCGCATACAACT
CGTCCATTGTAAACTTATCTGGACATTTCAACGTTATTTTAGCCTGTCCAGCATTTAGCCATCTTTGTGTCATAATTGGG
TTGTATGAAGCACGCGCGGGGTTTGTAGCAATATGTCTAAAACATGACAATGCTGCGTGACAGCATTGTGCCGCTATTTT
GCCCTTTGTCATGCCAAGATCTTGACGAATCACCAATGCCATCCTAACTTCTCCAGGTATATCATTCAATGAAGTGGACT
CAATATCTTCGTCCTCATCGCTCTCATCTTCGCTTTCACTTTCCTCCTCATCAGTGTCATTGTGTAGCTTTCCTTCCTTC
ATTTCTTTAGAACGCAGTAAAGTAGCTGAGGATTTCTTAGTTGATGATGCGTTCGACGTACCCAACTGGTAACCCACGGC
AAAGGAGATTGCGGTGAAAGTAGCCCATAAAGCTATGGTGTAATTCGAAGAAACTGTCATCTTTTCCATTAAAAAGGACG
TTATCATGTTACTCCGCTGTCAACAAGTAATATAGCAAGAAACAATTAGCTCTTATGCTTAAGAGCTTCTAGAAGAGTAG
TAATAACCTTTAAACATTATTTTCGTCAGGCGTGATATCAGCGAGTTGAAGAAAAAACAACATGGGTTGTCCCTCAAGAG
AATAAACTCAAAGGAGTAAAAGGTGTTTAGAGCTTGTTGGCTCGATTGTTGCCACCGGAAGGCCCCTTTCTGTTTTTAGA
CTATATTCATTTTACTTTTTGAAGTTTCTATTATAGGCAGACGAAGAAGGCCAAGAAGACAAATCGAAGAAAGAGAGAGA
TAACATGGGTCAAATATTGTCCAATCCAATTATCGACAAAGAGCATCATTCTGGTACGGACTGTTTGACAGCGTTTGGAC
TATGTGCCATGCAAGGCTGGCGTATGTCCATGGAAGATGCCCATATTGTTGAGCCGAACCTTTTGGCTGAGTCTGACGAG
GAACATCTCGCATTTTATGGTATATTTGACGGTCATGGTGGTTCTTCTGTAGCGGAGTTTTGTGGCTCTAAAATGATATC
TATACTGAAAAAACAGGAGAGCTTCAAGAGCGGTATGTTAGAGCAGTGCTTAATAGATACCTTTTTAGCTACAGATGTTG
AGTTGTTGAAAGATGAAAAATTAAAAGATGACCATAGTGGTTGTACAGCAACTGTGATATTGGTATCTCAATTGAAAAAG
CTACTAATTTGCGCCAATTCCGGTGATAGTAGAACAGTTCTATCTACTGGTGGTAATAGTAAAGCAATGTCATTTGATCA
TAAGCCCACATTGTTAAGTGAAAAATCTCGTATTGTAGCTGCTGATGGTTTTGTTGAGATGGACCGTGTTAATGGAAATT
TAGCGTTATCAAGAGCCATAGGTGATTTTGAATTCAAATCTAACACAAAATTGGGACCTCATGAGCAAGTCGTTACATGT
GTTCCTGATATCATTTGTCACAATTTGAATTATGATGAGGATGAATTTGTTATTTTAGCATGTGATGGTATTTGGGATTG
TTTAACTTCTCAAGAGTGTGTTGACTTGGTTCACTACGGTATAAGTCAAGGTAATATGACGTTGAGCGACATTTCATCTA
GAATCGTAGATGTTTGTTGTTCACCCACAACTGAAGGCTCAGGAATTGGCTGTGATAATATGAGTATTTCCATTGTTGCT
TTACTAAAGGAAAATGAATCTGAGTCACAATGGTTTGAGCGTATGAGATCAAAAAATTACAATATCCAAACGTCTTTTGT
CCAAAGAAGGAAAAGTATTTTTGATTTCCATGATTTTTCGGATGATGATAACGAAGTGTTCGCAATAACCACCAAAAAAT
TACAAGACCGCTTGAATCGTAGTAAAGATAATGACGACATGGAAATTGATGATCTTGATACCGAATTGGACAGCAGTGCT
ACTCCCTCAAAGTTATCAGGTGAGGATAGAACTGGCCCTATTGACTTGTTTTCGTTGGAGGCTCTATTAGAAGCCGGGAT
TCAAATAAGGCAGAGGCCCAGCTCCGACAGTGACGGCAACACTTCTTATTTCCATGGTGCTTCTTTATCAGATATGTTGG
CATCTTTAAGCAATGCGGCTGCAGGAGAAACAGAACCTAATGATGCTGATGATAACGATGATAACGACGGCGAAGAAAAC
GGCAAGAATGAAAATGCGAAGAAGGGTTCCAAGATTGAAGAAATTGAATAATAAATATTGTCGAACCGTACTTTGCAACG
AAAGAGTAGTCAAACTTTGTTATCTTTATTTGTTATTCCTCTTCTGCCGATGGATTGTTTTTTACTGGATCATCTTTGCG
GCCCATATTGAGGAGATGGTGAAATTCATAAAAATCATTACGAGAGAATGATAAATTGTAACAGAATTTATAAATCCTAT
TCATATAGATACATCTGTTTTTCCTTACTCTGTTTTTATTTTGTTGGTAACCTTTGAATCCTTTTTGATGAAAAAAATAG
AAAAAAAAAAAAAAAAAAAATGAAAGCAATATCGACTGTATGTATATGCGCACCATAATTTTCCTATTAATAGTTTAAGC
ATAATTAGTGTACTTACTAAAAATAATGTAACTTTGCTCTTTGCACCAATAGATGTTACTCTCCAAATATCTTACAGGTC
GTCTTCCACGTGGTATCTATCAAAGTAGCCAGATCCACGTCCTTGACTTCCGATACGACAATTGCTACTTGTTCCATATT
ACAAGGCTCATTACGGCCCTTGACCATGTAAAGTTCTTCTGCATTCAACTTGTCAGCGAGCTTATTTTTCTTAACGGACT
TGAATGCAGGGTATTCGAAATCCCTAACCTCCTGGTATTTGGCTAAGTACTGGAAAGATGCATGCGTTCTTTTAATCTCA
CACCACGGAGCATCTGTCTCTAATAACAACCTTTCTGTTGGTATTTGCTTTACAACAGCTAGATTTTCCTCGGTTCTCAA
CGAGCAACCGTTTACTCCTATGAAGATGTTGGGTGATAAGTTCAGTAATTTCTGCAAATCTATCGCAGAACCAGTGAATG
AATGGACCACTAGTTTTCTATCTGGATGAAATTTGTAAAACCCGCTAGACGACGATGCACCTAACTTTTGTAGCTGAAAG
GTATCCCTCTCATCAGTGAACCCGGCAATAAATCTTTCCAATATTTGAACAAAATCGTCACATGCGCTTCTCATATGCAG
AAACAATGGATAGCTGCTGAGTTTATCGTTCAAACAACTTATTTTCAGTTGCTCTTCAAAAAAAACCTTTTGCATCTCTT
TAGAACTATAGTGAAATCTGTCGTAGTCCAACCCGATCTCACCAATTGACCTGAAACTTGTATCATGAGGTTTTGCTTGC
TGATTCATCAAATCATAAAGCTCTTTCAGTTTACCCTGTGCAAAAGATGGATTACTAATAACTTTAGCATATAGAGACTC
ATTATATGCTTCATCCATGGAAGGGTTATCAATAGAAGCGCTAGCCTTGTCCCCTTGACTAGCATCCGCAAACTCGTTAA
CGCAACATGGGTGAACACCTATTGTGTGATACAGCTTTAACGGGCTAAGATCTTTGACGCTGCTTACCAACTCAATGGCA
CTTTGAGACTCCGCTATGGATGATCCTGTAACAAGGGCATTTTTCACGTGCCTCTGAGCAGCACGCTCTAATAATTTTAC
ATAATCTGCTGGATGGTACTGCTTACCATTGTAAATACCGTGAAACATAGGATCTGTCAGATTCAATCCAATATCATAGT
ATTTCAGCGGAGAATCCGTGGCAGTTGATGTCATGCTATAATATTGTGTCAAAATTGGTTTCCAGAGCCTAGAACAACTT
TTGTTCGAGGATTTCAATAAGATGCCCCACATATAACTATAACAGTACTGGCGCCTCAAAAAAATGCCTTGGCAGCGAAA
GTGTCCACCTTTAGTTGTCCATTGCTACCAGGACATCACCACTGGGCCCTTCCAGCATGCTGGAAAGATTGTTCTTAGAA
GAGTGCTGTTCTAAGTAACCCGGCGTTAGTAGGGGCTAAGCCTTCTAGAAGGCCGGAAAAGGCTCAGAAATGCCTGCAGT
GCAAAGCTTTTCAGGAACGTTACTAGCGCAAGTCTTCTGGCTGCTGTTTAGCAACCTCTTTGCAGGTATTTCGCAGCGGG
ATTTCGCAGGTGTCTTGCCTAGCGTATCAACACTTAGTAGCAGTTAGGTTCTAAAGTTAAACTCCACTTCCGTTCTTCTT
CGAGTTCCTTTTTGAGCGGTTTGGCCTATCTTGTCTCATCATCTTGTTAGTGTGCGACGTTATCTGTGGGTGAGAGAGGC
TATTTTTGGTCCGGTGAAAAAAAAATTTTTTCTCTGCTGAGAGCTGAAATTTGAAAATTGAGATGAGATGCGATGCGATG
AGATGCGAGACCAATGCGATGAGACACTTTTCTACTTCCTTACACAGAAGTCGTGTATAGTTTTTGTACGTTGATATTAA
TAAAGGCTTTTCATATCATTTTGTTTTCAGGTAAACAAATCTGGCAAATCTCCACTGCTTGAGTCATTAAAACTACTCAC
TCAAGAAGGCATATACACGACAGTGGGTAGAGAAAAGAATATATCACTGTTCTTATTGAAGTTCCCTCGCGATGACGTTG
CCGAAACTCAGTAGCGTTTCTGTTTCATCAGGACATGTTAGTGCCAACTCACATGGTTTCTCAATACTAAGCAAACACCC
TCACCCAAATAATCTTGTCCATTCCCACTCACTTTCTCACACAAATGCGAAGAGCCACCTGCCTATCAGTAGCACTAGCA
CTAAAGAGAACAGCACGAACAAGGAGGAGGCGGAATCACTCAAAAAAAACAACCCCTCTTCTTGGGACCCTAGTGATGAT
ATCAAGCTCCGCCACCTGAAAGAGATCAAGAACTTGGGCTGGAAGGAGATTGCACATCATTTCCCAAATAGAACTCCTAA
CGCTTGTCAATTCAGATGGAGGAGACTGAAATCAGGCAACTTAAAGTCTAACAAGACCGCAGTTATTGACATCAATAAGC
TATTCGGCGTGTATGCGACTGGTGATGCTACCCCATCCGCGGGTACTCCGTCTGCGGAAGAAGCCGTAAAAGAGGAAGCT
GTTGAGGATGAAGATATTACTGCAGGTTCTAGTGCTATCGAGGATTCTCCACCGGATTTCAAGCCATTAGTTAAGCCTAA
ATACATGGACAGAAAACTGATAACTCAAAGATCTACATCAACATTTTCGGACCATGAGCCACAACACACGAAACCAAGGA
AACTGTTTGTTAAGCCAAGGTCCTTCTCTCATTCTATAACAACCAACACGCCTAATGTAAAGACTGCTCAGCAGACAAAT
CTAAGCCTTTATAACACTACTTCAGCAAAGACAAATAAAGCTGTTAATTCCAATGATTATGAGAATATTGGTCTTGTGCC
TAAAATTATTATCAGGTCTAGAAGGAACTCCTTTATTCCTTCAACTCAAATCCCTCATTCAACGACGAAGACTAGGAAAA
ACTCGCATTCCGTAATTTCTTCTAGAAGATCATCTTTTAACATGATGCATTCAAGAAGATCATCCTTCAACTCTCACGCT
CCTACGGAGCCTATTTCTAGAAGAGCTTCCTTGGTAGTTAGCCCGTATATGTCACCCAGAAGGTTATCTACATCGCAATC
CGTTCATTATCATCCACAGCACCAATACTATCTTAACCCCATAGCGTCTCCCAACTGCAAGACAGACCACGCAAATGACA
AAATCACGCACACGAGGACTTTCTTAGATATGCAAAAATTCGCTAATAAACACCCGTGGTCTAGAGAAGATGATGAAGTG
CTACTTAACAATACGAAGGACAAACAAAACCATTTGTCGCCGCTAGAAATTTCTATTGTTCTGCCTAATAATAGATCCGA
GTTGGAAATCCAACAAAGAATGGATTATTTAAAGAGAAAAGGACGTGTAAGTGGTTTTCATACAAATGAAGGATGCAAAG
ACGAGGAGGAGGAGGATGACATTGACCCACTGCACAAGGAGAATGGCATTAACACGCCATCGCAGCAATCGCAAAATTAC
GGTATGTTAGAGGCTAAACATGATAATCCAAAGTCTAGTGAGCTTTCTTCTATGACCAGCGCAAATGACATACGCAATGA
GCAAGATGAACTTCCAGGTATAAATTCTATCTTTAAAAATATATTTTAAGCTAAGAGACGAATTTAGTTTGTTTTGACTA
TTCGTTTAATGAGTACAAATTAATCGCACCCACACATGTACACACACACATATATATCTTTATATATACACATAAAATTT
ATTCGTAGGAGAATTCTGTAATACTATTGACTACAAGGGTTCTTATTGCTATTAATAATGTTACATGTATATGCTTATAT
CCAATATATACCCATCGCCGCTTATTCTTCGTCATCCTCTATTAGAGTTATTTTTCTTCTTTTTCTGACTCTCTCCTTCC
TTATGTGGCTTTCTATATCGTTTTCATCCTGCTCTTGTCCTTTTCTCTTCCCATCCTCATCATCATCACTGTCTTCTTCA
TATGTGTCTTCCTCCTCATCATTTTCTTCTGATATTTGCTCATCCTCAATGTCATCATCAAGGGTAAAGTCTTCGTCTTC
GTCTTCATCTTCTTTGGCGTTTTCACCTACATATAATTCAGTATCTACATCGTTTTCTACTTCATCCTGCTCTAAACTTG
ATATTCCAGTATCGTTTCTCCTAGCTGCATGATTTCCAAGTGGTGTTTCGGAGTTTTTAATAGTGAAGCAGAGCTCCCAA
TGAGTTTCTGTACTAAATTTTGATCTTGGTATCCCTTTGCGATCATGGATGCTTTCCAGCACTCTTTTTTCCGCTTGATA
GATTAATCTATCATTATTTGTGTTCTTATAATCACACATATACTCTGTTAAGGAGGAAACAGTGTCTTCAAAAAAATCAG
TAGCAGGTACTTCCGGTTCTATGATATTGTTTACATGAAGCTTGGATGTTTTGTGCTCACTACTTCTTCTTCTTCTTCTT
CTGCGTTTATTATGTGCTCTACTGTTGTTATAGTTTTCTATATGTGTGTTATTCGAAATTACCGGAGCCATAGTTTCATT
TGTAAGAGCTTCGTCCGCTAATGCGGTGGGTTCTAAGTTCATCATCCCATTTATACCAAATGACGGCCCTAATATAATAG
GTTCCCACAATAGTTTGTCATATTTGACGCGAGGATAGTTTTTTGAGCTCCAAGTTTTGTAAATATTTTCAATCCTGTTC
CAAGAATCGATTTTAATAATATAGTTGAAATCATCCAAACTGGATAATGAGCGTGTTTTATGGCGATACAAAACTTGAAG
TTGTTCCAATCCAAACACAACGTCTGTTGGTATCATTCCTGTTAGTTTAGCGATATCGTTTAGGCTAACCTGCTGAAAAG
TATCTTCATTTTTATTATTTGATCGACGTCTAGCACTGTCTCTTAATTTTAATAGCACTTCAGCACATTTTATCTTCCAA
AACGTTCTGTAAGTCAATAATCCTAAATCCGACAATGGTTTTTCAGGAGTTCCAAATTTTGACTCCTTTCTGGATAATAA
ATATGAAAATTCCATCAAAAACTGACCATATCCTTTCCTCTGGTATATGGGTAGAGTTAAAATACAACTTAGGTTATAGT
CATTGGAGTTGAATTTTTCCTTGGAGAAATAGCCTACGAAATGGAATTTGGCTGCGTTTTGATAGGGATGGTTCTCTGTA
TCCTCTCTCTCCGTTAGAATATAGAATATAAACGGTTCAACATCGTAATACAAAGTCTTAGAATTGATAAAACATTTTGC
CAACAGGCAAAGATTTTGACAATACAAGACATTCTCCCGCCCATCAATTTCCCAAACAGACAGCTTACCGTCGCGATAAA
TTTCATTTCCGGGGGGCTTAAAAGTTAGACACTTTAGTTGGTGTCTATAAAAAGTATATCGAGAAGTCATATATTTTAGG
CAGAACTCACATATAAAAACCATTTTATTTTGGTTGATGTGTTCCGGAAAAGGAGATGTATACCAAGGTTTAATTTCATA
ATTTCGAAGAACAATGTATTCTATCTGGGAAAACCACACTTTATTTTTGATTCTTGGTACTTTCCCTTTCCTTTTTTTCC
TATCTTCGTTTTCTTGATCGGTTTCATTATGATTGCAAAGTGATACGTTACCATTAATGTACGTTGCAGACTTAGAGTTT
TCTAAAAATGTAAGAAACTTTATTTTATCTTCCCAGGTGGGTAAAGTTCTTTTTGTACTGAAATCTTTCATTTTTTTTAT
TGTTCCGCCGTATGGTACGTACCATTGCCAAGAATCGTTATCCCTGAATGGCGTATTATCAGAAGAATATGGGTACTCCA
TGTTTTCGGTTGCTAGATCCCATGTTTGCTTTAACCTGTTAACTCTTCTTTGAAACCCGATTAGAGGACCGGATGATGTT
ATATTTTTGTTAACTAAAGGTGCTATGACTGAAGATTTAGATATTAGTCTTTCAAAATTGAAAAATTTGATAGAATCATA
CTTAATTCTAACCTTCAACTCCTCGCTGACTTCAATATTAGGTTCAATAATGGGGAAACTTACTGCTCCCATCTTATTGT
CCCTATTAACGATATTTTGAGAAGAATTTTCTGACGCAAGTTTGGACTGCTGGGAAATCAACCCTTTTTTTATTTTATTA
AGGCCTTTATCAGACCGAACACTTCCTCTTATTCGATGTGATATACTGGCATCGGAGTTGAATAGTCGTCTTGTAGTTCT
ATGTCCATTTGTATCGCTTCTGACAAATTGAGAATGTATCAGATCATCGATCTCTAAGTTTTTCAATAATGCATTTTTTT
TGGGTTTTGGCGATTCGTCGTTTGCTGTTAATGACATTATCTGCAAATTATACGGAGACTAATTAATGAAGAAGGAAGAA
GAGAGAGGGCGGTATGAATAACACCTATGAGAAAAGAATAGCAATGCTTTTCCTTTTTTACCTTTTATATTCGTTCTTTC
TTCTTTTGCCTCTTTTAATATGCTTTGTTTCTGTGCTATTTTCCCGACTCTTTATTTCAAACAATGAAGCCCCCAATTAA
TCAAGAACCACCAAAATAGCATGTCAGTTGAACACTCAACGACTAAAAAAACGAATAATTTCTTGTTCAATTGGCCTGAA
CGTTTGACTATGAAACTTTCTGCTCTTCTCTGATCATTGTAAACAAAGAAATGTCAATAAATTATTGTTACCCGACTTTC
TATATACTACAAATACCGCCAATGATGCAGTGAGCAAGATATCAATTAATGCAAAAACAATATCGAGTAAGGTAGAAACA
TCTCTGTGATTAAACATCGTACATATAAATACCATATATAAAAGTATGTGGGAAAAGAACGTTCAAAAAAAAAAAGTAAG
TAGTAGGTTAAAAATAAAATCTCAAAAGAGGGAAAAAAAAAAAAGAGGGATAATTTTGGCTTGATTACATTGCGTTACTT
AAAGTAGCCTCATCATTCATTCATTATCATCGTTTCATCGACATTAGGTGACGTTTCTCAGTAAAAATTAACTTCATCAT
GATCATTAATTTCATATTCATATTCGGTTATTTTTTTTTTTTTTTATATTTTTTTTCAATGGTGTTTTTGATGGTTTTTA
TTATATATATATATTTTTTTATCTTTTATCTTGTGTAAGCACCCCTCATTACTTGTATCGTGCGATATACAAATACCAAA
CAAACTCTATAATCATAGAATAATGGAAGTATATATTACCATAGATTCTTCTTGTTTTGGTTTTGTAAATCCAGTCCGCT
TAAAGAACGATTCAAGCCCTGTTCCAAGCCATCATCTAGTCCAGAGTGACTCAAAGATTTATAGATCAAGTCGGCACTAT
TCAAATTGTGTGCGGACAACATGGACTCATCGTGATAAGACTGATATGAGAAATTAGAATGTACTGAGCCATTTGTGTGC
TGTGGAAGCAGTTGGGACTGTGAGTTTGCTGAAGATGGGCCGTTAAGGTTGTACAACTGCTGGGAAGACAATGAAGCATT
TTGGTATGCCACTGGTACCCGTTGTTGAGTTTGGGACTGTGCTGGTGGTTGCGCTTGGGATAGGGTTTGGCTGTTGATTG
GGATTTGTGAATTTGGAGGTGAAATTTGAGAATTTCTCAGTAAGGGATTAACGGAATTGATTTGATAATGGTTGGCAGAA
TAACCGGATGGAATTCTTGAGGATGGTGTTAAAGTAGCTTGTTGTCTTAAAAAAGATTGTTGTTGTTGCGCAGCTGACTG
AACATTTTGCTGTGTTTGTGGTTGAGGTTGTTGCGGTTGGTCTGCGGAATTGTATTGAGAACTATGGTGTATGTTCATTT
TAGGTGAGGTTAGTGTTGGTTGCATGGAGAATTGTCCCTGTGAAGAAATTTTTGGTGTTGAGCTGGCGCTATTGTTATTA
ATGATGACATTGTTACCGTTACCGTTATTACTGTTAATAGTATTGCTGTTGGAAGAATTGTTAACGGCCTGATTGCTAAT
ACTATTCGCTGCAGCTGCTGCATGGGCCTGTAACAAACTTGTATAAGATTGTGACCTATTCATGGAGCCGCCAGTGGAGT
TTGGCTGCAAAGGATGAGCAGATGTCATTTGACCTTGTTGTTGCAAATGAGATTGTAAATTAGCATGATCCAGAATCTTT
CTTCTGATAATAATAAATCTTGGATCATATACTTCTACTAGCCCTAAGTACGAGCACAAAACATTGATAATTCTCTTGTG
GGAAGCGGATATACCCATGGGATAAGCCAACTCGTAATAATACTTTTCTCTATCCTTAAATAACAATAATTGGGAATAAA
TTTCCAAAGTGTCAGGGTCATTGAAGTCCAGTTGTTGGGGTGGGAGAGGCAAAGTGGAAGTTGATGGTAAAGGCGCATAA
AATCTCTCAGTGGACATCTGGGCTTGATTATTAACGTTTGTTTGGTACAACGATGAAGAAGTATGTTGGGCAGAAAGTGA
AGGTTGGTTCAGAATGATGTTACCACTATTGTTGTTATTAGAACTGTTATTGTTAATGGTATTATTCATTGGACTGTTCA
TCATGCTATTAGCATTAATGCCGTTCATTAGAGTCGAGAATAATTGATTGTTAGAAGTATTATTGTTTCCGCTTCCACTC
ATTTTAGATAAAGAATCCAAAGAAAGATTAGATGACGATCTGTGTTGTTCTTCTAATTGTCCTCTTTTCTCTCTCTTCTC
CCTCTCGATTCTTTCTCTTTCAGCTTGGGGAAGCATTTTTTTATATTCCACTTTCAATTTCCTCCCGCTGATTTCCTTTC
CATTCAAAGAAGTTATCACTTGAGTAGTTTCTTCAGGAGTGGTGAAATTCGCAAAGGCTAGTCCTCTGAAAATACCGTTA
TCAAAGTGGTAATTGAAGGCATAAGGAAGGGGAAGATCCATTTCTTCAATAATGTCTAACAATTGCTCTTTTTTAATAGC
AAACGGAATGTTTTTAATAACAATAGCATTTGGGATAACATCATCGTCCAAAGCACCATTGGTGGGGGCATTATTCAAAT
TTGTAGAAGAAACGTTTTGTTCGGCATTTTTTGCAGAGTTCTCACCAGTTTCCGTTTGCACACCGTTTTCTTTGTCAATT
GCATCTCTAGTTTCGATAGATTGCTGATTTGTTTCCTGGTCATTAGTCTCCGTATTTATATTATTATCCTGAGCATCATT
GATGGCTGCAGGAGGAGCATTCTCAAAAGAACTGGTCTCCATTTCTTATTGTTGTTGAACACGCTTTCCCTAGTCTGTAG
CCTGCCTCTATGAGTACTATATCACACTTCTTCTTGCGCTAATCTCCAAAGACCTGCTGGTAATCTCAGCTGAAAGGCTG
CCTTTAATTGTTATTCTTTTCCAGGAAAAAATCGCAAAGTTGCAGCATCCGTGTTTCGTGACATCATTGAAGGTTACCCT
AATCTATTACCTCGGATTAACTTGAATTAATAAGGACACACAGGTATAGGGAAGGTAAAGTTGAAGTAATGATAAGAAGT
GGGCAGCACCGAAGCAGTTTATCTGAACTAACTTCTGTACGACTCGAGAATATAGTAAGAACACCATCATTAACCTGAAA
GTTAAAAATGTCAGACCCTGTAGAGTTATTGAAAAGAGTATGTAGTAGGGAAATATATCAAAGGAACAAAATGAAAGCTA
TGTGATTCCGTAATTTACGAAGGCAAATTACTAACATTGAAATACGGGAATTGATATTTCCCGTTGTGTTAAGGCTGAGA
AGAAGGGTGTTCCTTCATCGGGTTTCATGAAATTGTTTAGCGGTTCTGATTCATACAAGTTTGAGGAGGCTGCTGATCTT
TGTGTCCAAGCAGCCACCATTTACCGTCTAAGAAAAGAGTTAAACTTGGCAGGAGACTCGTTTTTGAAAGCTGCTGACTA
TCAGAAAAAGGCTGGTAATGAAGACGAAGCAGGAAATACCTACGTAGAGGCTTATAAATGCTTTAAAAGCGGTGGAAACT
CTGTGAACGCCGTGGATTCATTAGAAAATGCTATTCAAATTTTTACTCATAGGGGGCAGTTCCGGAGAGGTGCTAATTTC
AAGTTTGAGCTTGGAGAAATTCTAGAAAATGATTTGCATGACTATGCAAAAGCTATAGATTGCTATGAGCTCGCTGGTGA
GTGGTATGCCCAAGACCAGTCGGTAGCATTATCGAATAAGTGTTTTATCAAATGCGCAGATCTAAAGGCTCTTGACGGTC
AATATATTGAAGCAAGTGATATATATTCGAAGTTGATCAAGAGCAGCATGGGCAATAGATTGAGCCAATGGAGTTTGAAG
GATTACTTCCTAAAAAAAGGGCTTTGTCAGCTAGCTGCTACTGATGCAGTCGCTGCTGCAAGAACTTTACAAGAGGGTCA
AAGTGAAGATCCGAATTTTGCGGATTCAAGGGAGTCAAATTTCTTGAAAAGTTTAATCGATGCTGTTAATGAAGGTGATA
GCGAGCAGCTAAGCGAACACTGTAAGGAGTTTGACAATTTTATGAGACTAGATAAATGGAAAATTACCATTTTGAATAAA
ATTAAGGAGTCCATCCAGCAACAAGAAGATGATTTGTTATGAACGGCATATACTTACGCGCACATACATATATACATATA
TATTATAAATGTAACACTTGTTTTACCCGAAACGGCGAAGTAATTGTGTACCGCCGTGCACCTTTTCCTCGAGATAAACA
TATAGCGATGACTTAGAGAACAAAGTAGTATTAGTATCATATACTTCCAACGTTAATCAAGCGCAATAAACCTTTGTTCG
TGTGTTTCAAAGTTATTGCAAGAGCGAAGTTGAAGCCATCTTTTCACGAGAAGTTAGCTGTGGTTCGAGTCTGTCGCACG
CCGTGTAATGTAAGGATCTTCCCTTAGCTTTTCTGATCCGGAGCCCTTGAGGGATATTACGCATCGCGTATCTTCATACG
ATTACTGTACTTTGCTGACTTGCATTCTTGATATTGGGCTATAGTTGGCACTTCGCTCGTTTCTTTTCTTTCGTTATATA
ACGTAACCTTTTTTTTTTTAACTTCCTTATCCTGCCCCTTATCACTCTGAACCCCATAGATAAACAAAGACAGAACTCTG
TCCTACTTTATCTATTACTAAACTCAACACATTACAGCCCAATATTATAAATACGTTCTTCTTCGTTACAAGAATAGGCG
AGGTTGTACGAACTGCAAACTAGCTGCAAATTAATTGTAACACTTAAGTGGAGAGCAGAGAGTAGCAGCACTGAAGGAAA
AGGGAGAAGCTTATCTTACTGTAGAAGAAAATGGGATTGCGTTACTCCATATATATTGAAAATCCGTTATCTTCCCCATC
ATCATCGTATAAATCAATAAACGACCCGTTATTCCACTCTCAGCATCGATCGCAAAAAAACGTGAGCTTCATCACCTACG
GTTGTAGACATTGCAAGACACATCTTTCCAGTTCCTTCCAGATTATTTCTAGAGATTATAGGGGTAGGACCGGAACTGCT
TATTTAATGAACAAAGTTGTTAATGTCGTTGAAGGAAAGGTCGAGCAACGAAGAATGTTGACTGGCGACTACTTAGTCTG
TGATATTCTTTGTCATTGGTGCAAGAGGAACGTAGGTTGGAAATACTTGCAGAGCAGCAATGATGATCAGCAGTATAAGG
AAGGAAAGTTTATCTTAGAGCTGAAAAACATTTGTAAATGTACTTGATGTCTTCCTTTGTCTGCTATCTAGCACCTCTCG
TCTTTTAGTGCTTTTTAGCGTATGATTCTTTTTAAGAATCTGGTCTTTCTTCCTTCTATTTTGATTGGGTATATTTCTAT
TCGTGTTTCATTACTGGTCTGGGTTAATTGGGTTTTGGTTTGGTCCAGTTGTTTTCAAGTAGCCTTTATTTTTTCATTGT
GGTATTTTATCTTATCGATTTATACTTTTTTTTATTCAAAGAAAATTAAACAGATAATCTCTTATGAGCCTAGCTACTTT
GTTTTTTCTTACAGGGCCATTGACTTATGCCCTGAACGAGTCTTACTTTACTTTTTTTGTATTTTCAATAATGTCGTGTT
TCCCATGTTGTAATACGCCCAAAGATTATGTGGTAGAGCTTTTTTTTTTTTTGGTTAGTGTATTTACCAAACTGGGATGA
TTTTCAAAACTTATGAAGCAGTTTCAATACATAACTGTCTAACGTAAAAATTTTATAAAATGGAAAAATAGATGATGATA
ACTATAACAATTTTAAAGTACAACATATTCTACTTTTAGAATAATTCACAATATACAAGGACGATCCTGGAAAAGGGTAA
ATATGATTCAGCTTCGAGGAAGAAGTACAAAAAGAAGACGAAATGGTCCATTACAGACTAAGCACTATCCAACAAAAAGT
TAGTGGCGGCTTCTAGATCCCAGTTGCACTTTTCCAAGGCATTGTGCGCTTCTTCTTCAGTAAATCCCATGCCACTTAAC
TCCTCGACGGCTAGAGACTTTGGAGTAGTTGCAACCCCGCGGTTAACTATTGGACCTTTTGACAAGCTAGCATCAACGAT
AGGATCATTCTTCAATGGAATTGGTTGTTGTGGAATGCTTGGGGTAGCTACTTTGGTTGGTTCAGCTTTGGAGTTACCAA
ATCCAGCAAAAATCTCGTCCCACTCATCGTTGCTTACTTGAGCAGGGTCACTGGTTGACTGTTGTTGTACTTGTGGTTTT
GGGATAGTTGGGTTAGAGGAACTAGTTAACGTCCCTGTAAAAGCGTTCATTTGTAGTTCGTCATCGAGATCCTTATGGTC
TATGGTTTCAAATTGCTCCATCGACCCAGCATTCGCAACATTCTCAAATTCAGATTCCGAATCAGCACCATTATCTTCCT
CCACAGCCGCTTGTTCTAACCCTGCGAATTCATCATCAAATTCGTCCTTAACAGGCAAAATGGAATTGGTGCTTGCCTTT
TTTGAGTTACCTTCATTATGTGAAGGAGAAGTGCCTGGAGCGGGATATTTTATGACTTGTTCCGTGTGGATTTCCAAACT
TGATGTGGGCTGGGCATTATAGGGAGTTTGAAGGGTCTTCACTGTTGCTGATGGAATTTCTCTGGTATCTTCAAACTCAT
CATCGTCTGAAGAGGATGAATCGCTTTCGTCAATATGCAATTCCTGAATTGGTGGAAACTCTTCATTTATTGTCTTTGCT
TTTGGTTGAGCAGAGATTTTTGGAGATTCTTGGATAGAACTGACCGACTCACCGTCTTCATTTGAATTAGCCCTTTTTGT
GGTACTTCCGTCTTCAATAACTTCTGTAGTTTCGTTGCTCAAAACATCAGTAGAAGCGGTAGCTGGGGTAGCTTCCCATT
CACCAGGAATGTGAGATAAGTTTCCAGTATTATCTCTATTCGCAGTATTATTGATGGTGTCACGTTCTTCCAACGTTTCC
GGTAGCTCAACATCATCTCTTACGGATTGAGGAGCATTGTTTGCAACAGACGATGTCAAGGATTGACTTCTTGGAATACC
ATATTCATTCAAATCACCATCAAACCTATCACTTAATGTTTCAGTTAAGTTTGGATTTGCTGTCTCATTTCCTGACTGGG
TGCCGTTGTTTGTATTGGCATTTTCACTATCGCTTTGAGATCCCAAAGTTGGAACGTCTCTATCAAATACGTCACTTTCG
GTTCTTTCTGTCTTTTCTTCATCGTCTTTAACCCGATTAACATTCAAGTTTGAATTCTCAACAGTAGTTTCGACAAATTT
GGATACAGTGTCTTCGTGAACATTTCCTCTTGATGTGGCTTCTTTGGTTGTTGTATCTGTATTAGAGGCGCTTTTCGCAA
TAATGTCCTTAGCATCCTCAGGTAATTGTCCCATAGCTAAATTCATTTGTCTTTCGGATAACTCTCTCACATTGTTAGCG
TATTCGATGTTTCTCTCCTTTAACTCTTGATCAGCTTTTTCAAAAGAAGCTTTTCTCTGTGATAGATCGTCGAACATTTC
TTGCAATTTAGAAACGTGCTGATGGTAGAGATTTTCTTGTTCTTCAATTTGTCTGTTACGTTCTTCCAATTGTTTTTCAC
GGTCCGTTAAATCAGTATCCTTGTTGGACAGATCCTGGTATTTAGCTTGTAATTGTGCGTGTTGCTCCTCCACGGTCTTT
TGGTAGTCATTTAACTCCTTTTGTTTAGTTAAGTAAACGCTTATCTTTTCGCCAAGACCATCGATTTCCTTCTGCAAGTT
TGCTACTGTGACTTGATTCAACTCTAGCTGTTTTGAATTAACATCTACCATTGACCTTTCTTGCTTGACCTGTTGTTGTT
TTTCATTTAATTGTGACTGTAAGGAGGCTGTCATCGAGTTCAAATTCGTAATTTGTTCTTTTAATTCTGCGTTCTTTGTT
TGAGATTCTTGCAAATCAGTAGTTAGTTCATTGAGTTTGGACTCAGCGGCATGGTAGTTTGCTTCGGATACAGCCAACTG
TTGCGCTAATGTTTCGTTTTCTTTGTTTACTTGAAGTACTTGTGCTTCCAGTTGTTCCGTTTGTTTAACATTTTGGTCAT
GGGTAGAACGTAAATTGTTCAATTTGATTTGAATGGAATTTTTCATCTCAGTAACACGTTTCAACTCCTGGGTCGCTCTT
GACTTTTTGTCATTAGTTATACTTGCCTGCTTGGACAGGGAGTTTACTTGGTTAGATAAATTAGCCATTTCTGTGGTAGC
ATTAGATAACTGAGCAGAAGCTTCACCATCTGCAAATAAATCCTGGTTCTTGAATGCATTATTGGAAGATCTTGAAAAAG
CGGATGCGCCTAAAGCAGCAGCACCCACTGCGGCGCCTACAGCAGCACCAGTGGCAGCGCTAGTGGCAGCGCCTGCTGGC
ATGCTAAACACAGAAAAGTTGGGAACTTGTGGCAGTGTTGTTGAAGCTGTACGTTTGACTGGACTTGAAGCATGTTTTGG
AACTGGCGGAGGCTGAGCGCTAAAAGTATCACTGGATTCCCTTAGTTGCTCTTGTTCCTCTGGTTCTTCCTTGATTATAC
TTTGACCGAAGTTTGAGGTGGGAGTAAATTTCTTCAATCCAGAGGAGGAGTGAGTTAAAGGTGGAGGCTGCTGTGGCTGT
TGTTGTTGTAATGTTGCTTGGCCATTGTTATTATCATATGAAAAACTATTATTTGTGTTGTTTTGAACCACAGTTTGTGC
TTTAGTGGGAGAAGGAGAGCTGAATGAAGGGTTCAAAGCCAGTAAATCATTCAAAGAACCGTTATTTGAGTTTTGAGGAA
GAACTTGTGGAACTGTTGGTTGAGTATTAACTGCTGGGGCAGAAACTTGGTGTGGCATATCCTGTAAAGAAGGCTTACTT
GCTCTTGAGGGGATGGCAATTTGAGGTGCACTTTGTTGTTGAGGAAGTGGGTTTGGCGGATAAAGTCCTAAAGCGGGGGA
CTGTAATAATTCATTGGGGATAACATCCGGTAATTCGACACCAGCATTCTTTTTTTGAATTAAGAACATGGCAATAGCAA
ATTCCAATTTGGTGAATTCAGCATTGTTGTGGATGTCAGCTAAGTCCCAGATGGTGGCTAACGTCTCTTGGTTTAATCTA
GAGGATAAGAAGAATGGAACCAACACAGCAGAGCTTAGCGAACCAGCATGTTGCTTATCTAATGAATCAAAAATTGCATC
AAACTGTTGTTTTTTTTCAAAACTTAAAGACCAATCTGAAGCAGCATTACTGAATGCACCAGTAGATAGACGTGATATAG
TAGAGTGTCTTGTTAGTGAAGATACGCCAGTGGAGTTAGCACTCAAAGGAGTAGTCCTGTTTGGTTGATTAACAACAACA
GGTTCTAAACGAATAGAATCCCACAGCTGAGTAGGCAACACGGCCGGTGGTGTGTTCATACTAGGATGATGAGACATACA
TAGTTGGATCAAATACATGGCCATTATAAACTCAGATTTGTCTAAGACACCGGATGCGTCTCTATCACAAAGAGCCCAAA
TTTCACCTAAAGTTTGATTTGGTAATCTTGCCTTTAAAAATATATCCTTGGCTTTATCACCAGCAACAGTTTGAGCACCC
TTTGCTGTCCTATCAAACAGTTGTGAAAATTTAGCAATATCATTTGAGGATAAGGCAGGAATATCAGTGTTGTTTGTATT
GCCGGTTGCACTACCGCTTTGCATAGGGGCTGGGTTCTGATTTATAGAAAAAGAAGCCAGTTGAGTAGGTGTGCTCTCAT
ATAGGGCAGCGGAAATTGGTTGGTTGGGAGCATTTTGCAATTGAGCGATCATTCTCAAAGCAGCCGAAAACTCGTTCAAG
TTCAAAAACCCTTTATTGTCTATATCGACGGTAGCCCACACTTGCGATAGTAATTGCCCTGGAAGACCAGAAGACGCGAA
GAGCGGTCTGACTGCCTCGCCAGTGACCACCCCGAGATCTTCCGTATCCAATTGGTGAAATTTCTGATTATAAAAGGCTT
GTTCCTGAGAGGATAATGGAGTTCTAAAAGTAATAGATGCCATGGCCTATATCGTTCGAATCCTATTGAAAACACACAGA
TAAAAACAGGAAAAAAGATAGATCTAGAGCTTCACGAATCTATTTATTAGTTTCAACGCGCTATATTATTTCGCGAGAAC
CAGTAATTCTCTATTTAAAAGCACTCTATTGCCTATCACAAAGTGCTCTGTTGTGTGTTGTTTTCAATGTGCTTCTGAAA
AGGGGTTTGTAATAGTTGAAGATTTTGATTATAGGAGAAATCTAATCCCCCTCCGAAGCGCCGACGGGTAATGATTGTGT
AGTTTTTCATTTCGCGATCAAAAGCATGTATTTTGACACAGCTAACAATACCTATTATCATTTTTTGTTGGTGTTCTCAT
CGATTGTCAAAGCACAATAAAAAGCTATGAGCTCGACGATGTTGGATGATGTGGATAATAATATGATGGGTATCAAGTCT
ATCAGCCTTTATGAATTACTTAGCGATGTGGTGAAACAGGGCGACAAGACGCGATTGGTGACGGCGGGTCCCGAGCAAGT
TTTGCCTGATTTAATCCGGCATATCACTGAAACAATACCGTTTGACCTATTTATAAACCTTAAGAATGAAATGAACGATG
CGAGAAATCTCGTTACTAGATTAAATTGGCTGGGTAAGTTTCTGAATGATAATTTTTTACAAAATCATACATTTCCATTC
ACAATACTTCGGATATGCGAATTGTGTTATGATCCTTTCAAATATTACAAGATCAATGAATTGGAGAAGTTTGTAAATGC
GCTAGAAAAATGTTGCATGGTAACTAGCAGTTGGCAGGTTTTTGATAAAACACACGGTGAGAAGCAAGAGGACGATAAGG
AGAAAGATATTAACTTCATCAAGAATCAAGAAGATGTCTCACTAATGAAGATACCGTGGATGACCGAAAACAATACTAGG
GAGTTGGCACCCTTTATTAGAGAAATCGACTCTATAATGAGTGTCAACCTAGGCTACGATGACGAGGATGAAGAGGAAGG
ATTTTTTGATGGTGATGAAGATAGGGAGATGGGGAATAAGAGTAAGCGTAATGTTTTGCTGAAAGATGAAAATTTCATGG
TGGAAGAATACTATGAGGATGATTGCGGGATAAACGATGATAATAGCGATAATAAAGGACAAAATTGTCAGAGCGATGTT
ACGAAGAATAATAGCGATGATGAAGATGACGATGACAACGACGACGATTATCGTGAAGATGGTGCAGATGAAGATGATGA
GGATGATGATCACATGGGCAGCACAGATGACGATGAAGATGATGACGAAGATAGGCAGGCGGGCGAAAGTACCAAGGTGC
AAAATTTTGACAAGAAAAATGAAACTCCAAGGAAGAGGAAGCCCACAGATTTAGATAACTTTGAATATGACGAATCACCA
TCATTCACAAACATGGATCTCACGACGCCAAAGAAATATAAACATACCGCAACGGGCAGGTTCTCCATAATAGAGTCGCC
ATCGTCTTCGCTCCTCAATGCCATGGACGGCAGTAATGAGATCTCATCGAGCCAGGAGGAGGAGAAAGAGGATGCTCATG
AAAACCATGAGGGTAGAAGTGAAGGACTGTTACCAGGTGACGAATTAGTGAGTCCATCGATGAGCTCTTCACAAGAGGAT
AAGATGGTTGCGATTGCTGGTATTACCTACCGTGAGAATATTAGCAGTCCATTAGGCAAGAAGTCCAGATGATCGAGAGA
TGACTTCTCTACCAACAACTTCCCATTTGCATAATATCATTAAATATGTTTTACCAAAAAAAAGTTCATCTTTCTTATTT
TTAAAATCGATAGTTCTTCAGGATCTTGGTCACATATATATATATATATATATATACACTTATATAAAATAAGACGTTTA
TTTAATCTTGTTTTCTTACGAGTTTCTTTTTTTTTCTTTTTTTATTTTCTACTTTTGCAAGGAACAGTGACCTTGCCAAT
AAATAATGAAGACTACTTGGGTTACTAGAATATAAAATACATGTAAAAAATTCATTTATGGTGTGAGTGTGCGAGCGTGC
CTGTATACATCTAGCAGCTTGCTTATTTCTATTTTATGTGCATGGAAAATATATTATCACACATCTTACCATCTCATCAT
GGACATGTCACTTCTGATTCTCATGTAATCTAATAACCCTTCAATTTGGCCTGTACCAGCAATAGCAATATCTTGGTCCC
ATAATCTCTTACCGGCCCAAGCCTTAACATCTTTGACTGTGATTGCATCAATTTTCTTGAAAGCCTCACCCAGAGACAGT
TTGGAGCCCTTGATTAGGACTTCTGCGCCTAACAAGTTAGCGTCATTGACGGGATTACCAGATTCGTATAACTGCCCTAA
TTGTAATTTCAACAGCGATTTGGCACGTTCAACTTCAGTATCAGTGACAGAAATGGTCAATCTGTTCCATTGTTTCAAAG
TGAAATGGATGAGGTCGTCAATCATGGTAACGTTTCTCGTGGCCGTAGAGAACCCCCATAAACCGGAATCTTTGTAAGAA
AGAGAGAAATGATTGAAATTGTCGCATAATTGGTACTCCTGTATGTTGTCTAACAATTTGATACCTTGTAATCTAGAAGC
GGGTTCGAAGGCGTTGTATGAGCCGAAAATTTGGGCGGCTAATTTAGCAACAAAATAATTTGGTGAATTGACAGGTTCAC
CTTCCACAGCCAGCGAAATCCACGCCTTTGGCAAGGTGTCGTCTCTCAATCTAACTTCGGAACCCAAGAAAGCGGCCTTT
TTCTTGAGTACGGGCTTGGTACCGGTTTGCAAACTTAGGTTTTTGGATTCGATGGAATTTACTAAATCCTCATGTTTGAT
ATTACCGGTACCAACAACAACAGCATTTGAATTCAAGAAATGGTTATTGGCAAAAGATTCCAGATCAGCAACAACTAAAT
TCTCCAAGGACTCCAAAGTACCTCTAGTAGGCAAAGATAATGGAGTGTTTTGGAAGGCGGTGGAGTGTAAATGTTCCAAA
ACTCTGTTGGGATGGTCGTTTTCTTCAAAATCTTGAACTTGCTTCAAGACAGATTTCTTCGTGGCCTCGAAGTTAGAAGA
AGATAGCAAATTAGCCTTTTGTTGGATGAAAGACTGATTCAAGAAGTCTAGTGATTTATCGGTAGAACCTGGCAAAGAAG
ATACAATGTAAGATTGGAAGTCTCTGGAGATATTGGAAGACAATGCCAAACCTTCCTTGGCGGCAACAGCAGAGTTTTCT
TTGGATAGAAAGATGTTCTTCCATAAATTGGAAACCCCGTTGTTATAAGGGTTTTCGTTGGCAGCACCGGAGCCGAAGAC
AACACCGACAGAGGCTGTGTGAGCGGAAGGATTATGCTCAGTGGCTACAACTATACCGTTAGATAATTGCGTTACTTCGG
CCTTGGGGGTTGCTACAGCTGTAGCCAAAGACCTCTTGAACTGGTTAGATACAGTCTTTGAAGTTACTGTTCTTAGCATT
TTTTTTGTTTATATATCTTGTGTTTTCTTTCTCAGTGATATGGTGACGATGATGTTCTTCTCGTATTATTACTCCACAAT
TGTCTTGATCAGCAATGGTAGCAATTTAATATTAGGATTCGTTACCTATACGAACAGGGATGATATAATATTTTTTCTGT
GAAAGCTATTGCTTTATTATACGCTGTTTTCCTCGAATAAGACGGGGAAAGAGAGTAGGGGAATATCGGTTAGGGAGCGC
TGTAGGCCTTTAATTTTCTTGTTTGGTTTTTATTTGGTGCAGCTGACAGCGCGGGCCCTTGAACTTCTGGAGGACAAAAA
ACACTGTTAATTTATTGGCATTTCATTGGTGCAGAAAGCGTGCTGTCCGGGTCACAGTTAAAGTTCATATACATGTTACC
CTACCCAGTCCGGGTTATGTAAATCGTGAAAAAGAATATCTGGTTTTAAAATCTCTCTTTTCTTTTTCCCCCTGGTGGGT
ATGGGTGAAATGCTAGAGAGGCAAAAAAAAAGGTTGCCAAGTAAAGCGAAGTATTTGAAGTATACTGCAAGCATCACCGA
AACAGGAAATCACGAAGCTGACTCATCTGTGATTTTCCGTCCCCACCATAGTGATGTAACATGCAGTAACGCACGGCGGG
CCGAAAGTCGGACTTTACCCCAGATTTGTAGTTGTATCCTATTGGATCACGGGCGACGGACAAGACCCGAAGTGCGGACC
GGCATGGTCAGCTTGCACGGAAGCTTTAAGGGTTTCCCTTGTTTCGGCATTAGAAGAGGCATTTCGCACGTTTTACCGGG
TCAGAAACTTCGAGGAAGCTGTGACAATTGGAAAAAAAGGCAAAACTAAATGCAATGTATCCGGTTGCCCATGCATTATT
TGTGATGTTTTCGGATGTAGTTCGCTGCGCTCCGCGGCGATATATCCTCTAGCGAGAGGCATATGTATAAATATATATAT
ATATATCTAACAAAAGCATTCAAGTTTCTTTCTCTGGTGTTACGTCTTTGTTCGACTTTCTCTGCTTACAGCCCTGTATG
ACCAAAGAAAAAATAAAAAGACAGCTACATACCAGCAGAAATTTTTTATAGTATTACACTATACATCCAAGTTTTTTCAC
AATTATTTATTGTTTTTCTCACATAGAAAATTCCGCATACTGCGATTATAATGAACTCTACAACCCCATCGATTCAAGAT
CAATATATTTTGGCCAGCAAAGTACGCTCCAAGCTGGCAAAATGCGTTAGCGTGACTACTAAAAACAAAGACTACAACCT
GAGAGTTTTAGTCGGGCACGCAAACTTGCTGGATAAGATTACAGAAAATGTGGAAACTCATAATGCTGCAACCAACGCCC
TTGCCGGAGACCCTTTCAGTAAAGGACCTGAAAACTTGTCCATCGAACATATCGAATTGTCCAATGCTAATGCTAGTAAA
AATGACGTCGGTAAGGAGGAAAATGCAGAAAAGACGATAGAAAGTGAAGATTACTGTGATTTTTACTCTAGTGACGAAGA
TCCAGATGCTGACACTCTATCTTCTACTGACAGTGAAGACGATGATGATTATGAAGACTATGATTTTGAGTACGATTACT
CTGGCGGTGATTATAACAAGAAAATTGACATGTACTTTAGTTTTCACACCGCACCTAATTATCAATATTTGACTCACACA
AACTCTCATTCCGAGCAGACGGATGAACTTGCCGAATCAACGCCGCGCTACAATGCTCTTCCCGCCACTGCCTCTACGAC
AGAGGAAGAACAGGACACTGAAACGCTCGATGCTGTGAGTTTGCATAGTTCAGCGCCAATCTTCCGTGTGCTCTCTCGGC
GGGTAAATGGACAAGAAGATGACAGCGAAAACGAGAGTAGTAGCGATGTCGACGATGGTTCCGTACCATTAACGAGATTT
CATTCTTGTCCTATCACAGCATAAATTAAAATGAAGGAAATAACACAACTTCGTTTTGCATTATCATATTCACATCTGCA
TCCTATTTTTTTTTTCTCATTGTTGTTGTATCATTATTACTAACTAGTGCATCACCACTTGTCTAAATACCAAACGCAAA
ATATATATATTCTTACTTCATAACGTTCAAAATAAAGTTTTTAGTTTAAAATAAAATAAAATAAAAAAAAAAAAAAAAAA
AAAAAAGAACCTTTTGTTTTCGCCCAGTATATGGGTAAATTAACGGTTCCTTTTATTAGTCATTTTCAACTCTATACCAT
GCTCCAAAACGGCGTTCGGCACAGGTTTTTTATTTTACCACGATAACTCAATATGTACAAGATTATTGCATAGGCGAAAA
GTAAAGTTTTAATATGGTACTTTGCGCAATAAAACTACGAATTCAAACGTAAAATAAGACTACAGAGACTAAGGTAAGAC
CTGTTCTGCTCAGATAAGTGGCGTTGTCCAAGTATCAGTTCTACGGGAACGTAAGAAAAAATTTTGCGTGAGCTCTCTTG
AGAACCAAACCTTCTTTTTTTTTTTTACGAAATGCTATTTCGTTGCAGTGAGAAGGATTTTTTGAAAACAGAAATGAGTT
AGGCCAGGCTGCTCGTACTCGCTTAAATTAGGAGTGCGAGACTGAAGACCTATGGTAAACAAGACTTTTTTTAACTAATC
AAGCATGCGTAATGTTATTTTTACAAAATAAAGGTTACAATTTGAGATTATGCAGAAGCATATGTCTATATGTATGCAAC
AAATATGATGAGGCCTATGCAGATTATAAGTAAATTATTTTTTTTTTTTTTTGGCTTTGACATTATCATGATAAGGTGCT
ACTTGCGTTGTTAACAATTGTGTTTAGATATATCGTATCTTTTCATAGCCAGTGGAAACGCCGCCATATTCTTCAAAAGC
TTCTCTTTCAGTTCCGAATTCTTCTACTTCGACCCACTCTTCGAGCCATTTACGGTCAGTTATCTTGGCATCGCCTGGAA
TACCCTTAATTGGGTAAAAATACACTAAAATGCAGTAACTCAATGCTGCAAGGAGATAACCAACGAAATAGTTTAGGTAG
TAAACTTTCATAGCGCCAATAGGCACAGAAACTCCCACTGAACCTAAAAAGCCTGCAAAATTAGGAGCAATACCAAATAT
ATAAGCTACCACCGCCCTCCAGTTCGTACCATATTTATTGTACATGTAGTACGATCCTGGCTTGTCGGTGTAGCAATGGA
AAATATTAACGTAACCCTTTCTGACAATGAAGTAATCGGCTGATATTACACCCGCAATAGCACTTAAGAAAACTGCATAT
GCCGCTAGTGCCGTAGTAAACTTTGACGATGATGATAATAAATCCCAGGGGCAAATCGCCAACGATATTAGAGCACAAAT
ATAAGAACCGCGTCTGATATTGATGAATTTAGGCAATAATGCAGTCAGATCGGTACCTGCAGGGATCGAGTTACCAGACA
AGTTGGCACCCAGCTGGTCAAACGCAAAAATGAAAGATATTAAGAATACACCGGCTCTGTTCCCCGAAGTATAGTTATCC
AAGTACCTGTTCAGAATGTCTAGGGGACTCCAATAATTTACTCCGTACAATGTATAAGCTGCGGAGACAGACAATATTCC
GATTAAGGAAATAATGGCATAGCAGACGGGTAGCGCAATCAATTGCGAGTAAACAGATGACTTGTAGGTCTTACCGAATC
TAGTGAAGTCAGGAGCGTTTAGGATTAAAGTAGAGAAGTTATCCAGAGCACTCATAATAGCTCTAATGACAGACCATGCT
AAAACCGTCTTGCTGATTGCGCCACCATTGTCATTTAGGGAACCCAATGCCAAATGACCTTTGGCCTTACAAAGAGTCCA
AATCAAAAAACCGAAGGCCGCAAATGGAGTGATGGCGGATTTGAGTGCAAATATATGACGCAATTTGTCAGGTGGAAACC
ATAGGAACGGTAAACATGCGACCCAGAAGACCATGAAGCACATGAACTCGAAGTTCGTCAAATTGGGGTTCTTTATGGTG
TCTTTGATTCTAGTATTCAAATTAGTACCGAAGATAGCCTTTAGCATCAACTGAACACATTGACTACCGATATAAGCCAA
AGTAGAATTCCAGACACATGCCATGACGACACGGTTGATGACAATCCAGATGGAGAAGTAGATACCAAATGATACTCTTG
AGGAAATGGGGAAAGAGATATGGTAATTGTTCCCCACTTTGGAACCCAGTATCAAGAAAAATGCGACAAACGTGTATCCA
ACCCAAATACAGATCCAAGTCTGCCACCAGTTAAGCCCTAACTGTAGCCCAGTGGCTGAGATTTGCCATGTATTGACGTT
AAAGGACCCAGAAATCCAAAAGAAAATGTACTGCTTCCATGTCCACGTTCTTCTTTTTGCCTCCACGGGCCGCAGATCTG
TGTTGTACAAGTACGTCGAACGGAGGGACTCCTGTAAATCTTTAAATGTCCTAATTGGATTTTCGGGCTTATGATCGGCC
AAATCGGTAGAGTCATTCTTAACCTCAAAAAACTCGACAACTCTTTGCAGCCAAGACACCTTTTCGTCATCCTGAGCAAT
GGTTATATTGTTTTCTGAATCGGTATCTTTTTTTTCAATGACATTAGCATCAATCTTAGAAGTAATTTTAGTCGCATCAC
CCATCTCGGACTCTTTCGTGATTTCTTCGTAATCCTCCGTCGGTATAGTGTCGTCCTTCATTGTTTTTGAAGAATTATCG
AATCCAGAATCAGATACCGGCATTTTCTCTTATATAGAATTAATGAATGAGAGGACTAGTTACCGCCTTTTATTTCCGCA
ATGTGCTGCAAAGTAAAGCAAAGCTGTCCAATACTATGTTTTAAATTTTACAAGAAGGTCGAAGCAATACTACTGTTATA
TAAAAGATAGGATAGCATGTCATCGAGTAATTGAGCAAGAGAGGAAATGAAAAACTTTTCCGTTGGAGAATTGATCAAAA
ATTTTCAAAAATACGACATGTCCCTGTGTTGTCCAGGCTGACACAATAGTTTCAGTAGCGAGAACCGCCAAGTTTTATTG
CAGCATCCTTTAATGGCAAAGATGGCGCGATAAGGACGAAACCGGCAAATCCCGAGCATCAACCACAGTGAACGCCGCGG
AGAAACTCAAAGGCGAAAGGGGAGAAAAAAAGAAATTAATGGCACATACCGCTTTGTGGCATGGCTCAATCACATTTCTT
TTTCTTCTTTCTGATCGCCCGCAGGAGAGGCAGCGCCGTTTGTGTCCCATCGCAAGGACAAACTAGCTAGGACATGAGAC
TTCTAAGCCGTTCAGTCGAAAGAGTTAGGGCATTAGTCTCTAAAGATAAGTGTGGGGGCTTGGTTGAGTCTTGATTTAAA
AGCTTGGAGTAGGCATTTTACGATCTATTTTCTCTCGAAATAAAGTAAAGGTATTGCTGCAAAGGAATTGCCGTAATATT
TAAAACTTCTTGCTTAAGTGATGTAAAGGCAGTGAGGCGATAGCAATGTTTCGTAGAGCCTGTGACTAGTGAAGCATAGG
CAATAAATTGTTTTTTTTTTCTGATTTTGTATTGCCGTCTCTGCGTCGCAGAGATTTGGTGTTCGTACGGAGCGATAATT
GTTTTTATCTTTTCCAACTTAAAGGATCGAGGAAACTCAAAGGGTGGCAAAAACAAGCGGTATAATACAAGGTGAACTGA
GTTGGAAAGAGAGTAGCCAAGACTATTGAACTATAAAGTTAAACAAAATATGGCCACTATTGCATCAGAATACTCTTCGG
AGGCGTCAAATACACCCATTGAACATCAATTCAATCCTTACGGTGATAATGGTGGTACAATCCTGGGCATTGCAGGTGAA
GATTTCGCAGTGTTAGCAGGCGATACAAGAAATATCACCGATTACTCAATTAATTCTCGTTATGAACCCAAGGTTTTTGA
TTGTGGTGATAACATAGTCATGTCGGCGAATGGATTTGCAGCAGACGGCGACGCTTTAGTAAAAAGATTCAAAAATAGTG
TAAAATGGTACCATTTCGACCACAACGACAAAAAACTATCTATAAACTCTGCAGCAAGGAACATTCAACATCTTCTGTAC
GGGAAGAGGTTTTTCCCTTACTACGTTCATACGATCATTGCGGGTCTTGACGAAGATGGTAAGGGCGCTGTCTATTCGTT
CGACCCAGTTGGCTCCTACGAAAGAGAACAGTGTAGAGCAGGTGGTGCTGCGGCATCATTGATCATGCCATTTTTGGACA
ATCAGGTTAATTTCAAAAATCAATATGAGCCAGGTACAAACGGTAAAGTCAAAAAGCCTTTGAAATACTTGTCCGTGGAA
GAAGTCATCAAACTGGTGAGAGACTCGTTCACTTCTGCTACAGAAAGACATATACAAGTGGGTGATGGGCTGGAAATCCT
TATTGTCACCAAGGATGGTGTAAGGAAAGAATTTTATGAGCTAAAAAGAGATTAATGCATACATATCATAGTATAAAAAG
AAATAGACCAATATCAACATCAATTTTATGTATTTTTTTTTTCTTTTGGTATAGCATTGATATATTGAAATTTGTATATA
TTGCTGCGAACACTATTTAAAACAGGTTTTTTTTTTATTTTGGCAGTTTGAAACCCTTTCCTCTGATGACTTTAGTGTAG
TAAATGTAAAAGAAATCAGAGTACAACAGAGTTTGCAAAAGTCCCGCGAAGAAGGCAATCTTGTCCAATTTTTTATCTTC
CGTGCTGTACCTCCAAATCCAGTTAGGAATATACAATGCTCTGTATAATCCCATGGCAAAAATATAATGAACAGTTAGAC
TTCTAGTCTTCCCACCCTTAGATAGCATGTACAATTGAGGTAGAATAGCCACACTCTCCAACCATACAGAAAAACTCCAT
GCTAATTCAAGAAAAGTGAACTTGTGATGGAAAAAAACACTCATTAGAGCACTCCCAATTAGTAAATGCTGGATCTTAAA
GGTATCATGCATAAGCATTTCATTATACGCAATGGTGTTGGTTCTTTTAGACCCTTGTAATAGCACTACAATGTAAGCGG
TAGATACAATGAAAAATATTTTCATTAGAGCATTGTATAGGGATACCCAGTGAAAAGTCAAGAGATCCAAGTATCGTGTT
ATGAAAACCAAAGCGTACAACGTTTGGGTCTTGAAAGAAATACCTTCAATGTACCTTGTGGTCTTGATATTATGAATCAG
GATCAGTATACTGGTTAGATGTGATAAATCACCTGTCTTGATGGTCGGGAAAAAGCCCTTTCTCTGTTAGTAAGATTGGG
TTCGATCTACGGCGGGAAAAGCCTCATGAAACTCCAAATAGTAACATACCTAAGATTCTAAACGGATTCATTGCTTACTG
ATTATGCCTCAACTTGCGCGTATATCTCACTCTTGAACAAGTGCCCTCAGCAAATTCATCTGCCTCGAAATTTGAACTTA
TTTTTAACGTGTTCAATATTTAGCTAAAACGTCGTTTTCAGTCCGGGTACCGCAGATAAGCCATCCCGGATCTTTAAAGG
AAAACGAGGAATTCAGTGGTGCAGACTACACTTTAATCTCAATTGACCAAAGTGAGTCCTCAAGTAAGACGAATATTATT
TTTCTTTCACGACTCAATTGAATTCCTAATAACACTTTTGTTTGCTGTATTAGCTTTTAGCTTTGAGAGCGATGAAGCAA
GAGAGAAAAATAAGGGTAGAAAAAAAAATTAGAAATTGAGGAGGGGAAGGTATTCTAACCTGGTGAATTCCCAGATACAT
AAGTATAAGAATTTCTCGGCAGAGATTATATACAATAAAGAATAAGGTTCAGTTGGACGATTGCGATAGTAGCGTGAATA
ACAATTTACTTTAATCAATCGTTAGGATACTTCTAATGGGCTTTTTTAACAATAATCCGGTAATTGAATTCTTCCACAGA
ATAACGAGAAAACCCAGTACCATTGCGATGTGGGTGTTTGCTGGTCTGATTTGTTCAAGTACATTTTATTTAATGTTCAT
GTCATCACCTACAATCGACTTCAACTCGAAGAGTAAGAAAAAAAATGATAAATAATCTCCCTGTTCAGTACTTTGGTAAA
AGCACGCCATGGAAAATTATTTAGAACTTCCTTATACAAAACTAAATATTTGAGCATATTCTATATTCATACATAGATAC
ATTCTTTGAATTTCAAGACTCTTATTTCTCATTTTGAAAGCCAAGATTGGAGGAAAAATCGTAAATTTTTATCCAGTCAG
TAACAACTGTTGGCCAGTCGAAAACTCTATCGAAACAGCTTCTATATGTCAGATAAGATAGATTTATTAAATTAAATATA
TTCAGGAGAGGAAAGACAACATGAACGAAAAAAAAAAAACAGTGTAGAGAAGCACTACAAATATTTTCTCTTCCAAAAAA
TATAATATACATAAAAAAATTAGAAATTTATCTTTGTTAATGCAGTAGACTTTTAATTCTAAAATTTTGATTTAAAAGTT
GAATTTGTTTTCGCCGGCCTCAAGATCGTACTTACCTTCAATGACATCTTGAAGGATACCAGCGGAAGCAGCAACTAAAC
CCAAAAATGGTTTGGATGGATCTAAGACCTTTGATGTGTATTCTGGGTGATATTGAGTAGCAATATAGTATGGGTGATTC
TTTAATTCCAAAATCTCACAACGCTTTCCAGTGTCGTCCTTACCTACAAAGATCAACCCGTTGTTTTCCAATTCATCAAC
CATCTTTGGATTGATTTCGTAACGGTGACGGTGTCTTTCATGGACTTCGGAGACGTCACCGTATAACTTCTTGATTTGAC
TCCATTCAGTTTCATTTTGGAAAAATGTTGGTCTCAAACCTAATCTCATTGAGCCCCCCATGGTTTCCTTGTCAATTTCA
GGCATGAAAACGACAACGTGATTTTTTTCATCAATGTCTGGATAAAATTCTGCCGAATGACTGTCTTTTCTTCCCAACAC
ACTACGTGTAAATTCAATGGTGGCAATTTGTAAACCCAGGCAAACCCCTAAGAATGGAATGTGATTTTCACGAGCCCATC
TAGCAGCCAAAACCATACCTTCAGTACCTCTAACACCAAAACCACCGGGGATTAAGATACCGTCTGCGGTACTGACCATG
TTCCATGCTTCATGAAATTTAGTTTTGTTGCTTTCTTGTGCTTCAGGTTCCAAATCAGTAGCTTCCACCCATTTAATGTC
TAACTTACGACGACACTTCATGGATGAATGTTCCAATGCTTTTATCACTGATAGATAAGAATCTTTCAAGTTGGTGTATT
TCCCAACCAAAGCAATCTTCACTGTTTCCATGGATTCATCGAAGTTACCTGTTGTGGCCTTCCATTTAGACAATAATTCC
AGGCCTCTTTGTTTTTCTTCTTCTGTAAGTGATATTTCATCTAACTTTAATCTGGCGTGTAAGTAATCAATCATCTTTTG
TTCCAGTAGCAACAATGGGACGTGATAAGTAGAATTAACATCGTGAACGTTAACCACCTGTTCAGGCCCCACATGACAAA
ACATGGCAATCTTATCGATTGTTGGTTTATCCAAAGTTTCACTACATCTACAGGCGATCATATCTGGAACTAAACCAAGA
GACCTCAAACCTTTGATGGCAGCTTGAGTTGGCTTAGTTTTTTGTTCACCGTGGATGACAGGAACTAGAGAAACGTGTAT
CAAGGCAAAATTTTCCTTTCCAACTTTAAATTGGAATTGTCTTAGTGCCTCCACAAAAGGAGCACTTTCAATGTCACCAA
CTGTCCCACCCAATTCAATGATACAAACATCTGGTTCCATACCGGTGTCATCTACAGGAATTTTGGCCACGCGCTCAATC
CAATCTTGGATAGCGTTGGTCAAATGAGGGACAATTTGCACGGTTTTGCCTAAATAGTCACCTTTTCTTTCCTTAGCAAT
AACGTGCGAGTATATTTTACCAGTAGTAATGTTATGATCTTTAGTCAAAGTAACTCCAAGGTATCTCTCGTAGTTACCCA
AGTCCAAATCTGTTTCACCACCGTCGTCAAGCACGAAACATTCACCATGTTCCAAAGGAGACATAGTACCTGCATCAATG
TTCATATAAGGGTCAATTTTAATTGACGTAACCTTTAAACCGAGGGTTTTCATTAGCATACCAGTTGAAGATGCAAGAAC
ACCTTTACCGATACCCGAAATGACACCACCTGAAACAACAACGTACTTCATTTTCTGTCTATAAGTTTCTTTTGTTCTAT
TGACCAATTCACTGAGAAACTGCCTGAAACTTTTTCGACCTTAGAATGGCAGAAAAATGGCAAATACTGTAAAATACTTA
ACATTTAACTAAATTTTATTCTATGCTTTTCCTCTCGATGAGATGAGCTGTGAAAAATTTTGAAAAAAAAAAAAAAAAAA
AAAAAAAAAAAAATTTGTTATCACCAATAACGAGAAACCTAACTCTAAAACTTAGGGTCAAAGAACAGAACCCTAGGCTT
TGTATCCAGTTGAATCACTAATTACGAAAGAATGCTGGTGGAAATAATAATATCATATTGGTGCTCAAATAACAAGAAGA
CTTCTTTGGAAGAAATTATTACCAATTAACAGTCCACTTGTAGAGCGTACATATTGCCGGGAAGTTGATTACCTTTCACC
AGAGGTACAGAGGAATAGAATTTTGCAACATGTTCCCCTATTTAACAAGAATGAATTTATCCATAAAGATGGGAGGGCTA
ACTTTAAAAGAAAGTTCCCCCAATGCTTTTTTAAATAACACCACTATTGCTAGGAGATTCAAGCATGAATATGCCCCACG
TTTCAAAATCGTACAGAAAAAGCAAAAAGGTAGAGTGCCAGTTCGTACAGGTGGTTCAATAAAGGGATCCACTTTGCAAT
TTGGTAAGTACGGATTACGACTGAAAAGCGAAGGTATTAGGATATCCGCGCAACAGCTGAAGGAAGCAGATAACGCAATT
ATGAGATATGTCAGGCCTTTAAACAATGGTCATTTGTGGAGGCGTTTGTGTACAAACGTTGCTGTATGTATCAAGGGTAA
CGAAACAAGAATGGGTAAAGGTAAAGGTGGGTTTGACCACTGGATGGTGAGGGTACCCACAGGGAAGATCCTTTTCGAAA
TAAATGGTGATGATTTGCATGAAAAAGTCGCACGGGAAGCCTTCAGAAAAGCAGGCACCAAGTTACCTGGGGTATATGAA
TTTGTATCCTTGGATTCTCTGGTTAGAGTTGGATTACATAGTTTCAAAAATCCTAAAGACGACCCAGTGAAGAATTTTTA
CGATGAAAATGCAAAGAAGCCATCAAAGAAGTATTTGAATATTTTAAAGTCTCAAGAACCACAGTACAAACTCTTCAGAG
GACGTTGAACGGATTGAACACACCATGTATACATGTATATAACTATTGAAAAATATCGATATTCACAATCAAGTAATCTA
GCCATGGCTATGAGTTTATTAATTCTAGTATGCACTGTATACTCTCTGCGGAAGAATAGGAGTTTTTCCCCGGAGTGAGC
GCTGAAGAAACACATGACGACGTGAAAAAACACTTGTTTGATCCAGCTGAGGTATAAACACTGAGAAATATTTGAGGGTC
AAAGAAGCACTAGGAACGTTACAGTTGGAATTTGCTAGTCAATCGAGTTTCCAATTTCGCAACCTTTATTATAGTACTAA
TCTTATAAGCCATGGATCGCAAAAAAACACTTATAAACTCAAGTGTTTCTAATAATAACAGTACCATCAAGGGCCTACAG
TTATTCATTGCAGATCTTCGTTCTGCACAACAAGCACAAGAGCAGGAAAAGAGAATACAATCTGAAATTGTCAAAATTAA
ACAGCATTTCGATGCTGCAAAGAAAAAACAAGGCAATCACGACAGATTAGGTGGCTATCAAAGAAAGAAGTACGTTGCCA
AGCTAGCCTATATATATATTACTTCTAATACGACAAAACTAAATGAAATTTTATTCGGGTTGGAGCAAACGGTAGAGCTG
TTGAAGTCCAGCATATTTTCTGAAAAATTCATTGGATATATGACCCTTGAGTTGCTTTATGAACGTAGTGAAGTTGTTGC
CAAAGTTAACGATGAGGTGAATTATCAACTGATGAAAGATCTCTCTTCTTCCGATGATAATTTCGTAATGTTGGCGCTGA
ATTTTGTTGGTGTAGTAGGAGAACTTACGAACCGTCTAGCGTACAACGATGATATCACAACAGGAGTATTCAAGATATTA
AGATCACCGACCTCCTCCATTTATCTCAAGAAAAAATCAGCATTGTCATTTCTAGCACTATTGAAAAGTAATCATTCTAT
ACTGACCGAAGATTTACAACGTAAGCAACTATGGATACAAAGGATATTAAGCTTATTGGATGATACGGAAAACTATAGGT
TAACTTTAGCTACGATTCCGTTAATAGAATTCATTGCAAAATACATTGATCCCAGTTACTGTACGAGACTATTACCACAG
CTAACAGAAATTTTGTACAATTGTGTTGTTGTTGGTACTTCAAGATCTAGTGACAATCAGTTTCCGTTAGAATATACGTT
CGCGAATATGCCAAATCCTTGGCTTATCACAAAAGTTGTCTCTTTGTTGAGCATATTGATTGCCTCACCAACTGAGAGGG
ATTCTGGCTCATTACTACAAACCAACAACATAGATAATGAATTACTAAATAAACTTCGAAAGTGTGTTTCCGTTGCCATC
GAATTAGGAACCAGACAAGCTCAAGATCCCATGGAACGTATCGTCCAAAACACAGTATTGTTTTCATTGATCAATTTCGC
CTCTAAGCTAGATCCGTCGGATGAAGCTATCAGCAATTCTGTGACAGCCTTATGTTCCCTGCTAACATCTAAGGAAATTA
ATATTCGGTATTTAACGCTAGATTCATTGGTCAAATTATGCTCATCAAGCGGGAAACCTGCAATTGATGCCGTTCGTTAC
AAGAATTTGGATATGATTTTTCATCTTTTGAACACAGAAAGAGATTCATCTATTGTTAGGAAGGTTGTTGACTTGTTATA
TACCTTTACTGATGTTGAAAACGTTAAGATTATTGTGGACGGTTTACTGCAGTATATTTTATCTCCGAAAAATCTTGCTG
AACCGCAAATAAAATCTGATATTGCAGTTAAAATAGCTATTTTGACCGAGAAATATGCCACGGATATCAATTGGTTTGTA
ATTATTTCGTTGCAGTTGCTATCATTAACTTCAAATACAACTATTAACGATGATGAGATCTGGCAACGACTATGTCAAAT
TGTAGTGAACAATCCATCTTTACATAGAATAACATGTGAACGGTTGGTGGACTATTTATGTAAAAAGCAAGCATCTGAAG
CTATTATTAAAGCTGCGGCTTTTCTACTAGGGGAGTACTCAAGTCTCATAACAGACAGGATTTCAAGCGCAAATTTATTT
ACTTTGTTTGCCGAGAAATATTTTAGTGCACCAAATGTGGCTAAGGCGATGATATTGACTACGATGATCAAGTTGTACAA
GACCTCACCTGAGATCGGCTCCAACGTCATCAAATTTTTCCAATTGGAATTGAACTCTCTTGATATTGAGTTGCAAACAA
GATCCTTCGAATATCTCAACATTATTCAACTGGCTAAGGTGAACGGAAATACAGATATTTTGCAAATTTTATTTGAACCA
ATGCCGCCTTTTAACAGCAAATCTAATCCATTATTGAAGAGATTAGGGTCACTGCCGGCATCAGCGGGTAGCACAACTTT
AATAAATACACCATCCGAAGCATCCTCCTCCACGCCTGACTTACTATCAAAAAGAGCAAACTCTTCCAGGTCGATCATGG
TTCCCATGCCCCCACCATCTCGTAGGAACACCATTGATGATGTAAATTCCAAAATTAGTTCATCTGAAGACTTTTCAGGA
AAGGACTCTTATTATTCAAGGCAGATCCTCGCTCCAAATTGGAGGGAAGGTTTCACAAGAATGATTTCGCATAAGCAGGG
TGTGCTTTTCACATCATCTTTGATGAAAGTTTTCTATCGGATAACCACTCCTGATGCACAACAGCCATACGTGTTTCATA
TATCTCTTGCCTTCATTAACCTGACTGAGTGGGAAATCACGGGATTATCCACACAGATTATCCCTTCAAAAACGCAAGGT
AATCCTGAGTATTTAATTATGAATATTAATACACCTTCTACTGCTACTATTGGGCCCCATAAAAGGGCAGAGCAAAGCTA
TGAAGTTTCAATAAGAAAACCTTTCGACGTTGAAGATAGTCCAATTTTGGCAATTCATTTCAAATGTGGCGGTAGTACAA
ACACTATCAATTTGAAAACTGCCATAGGCATGACTACAACACTAATTAGCAGCGATGTCAATCCTAGCATGCATTTGAAT
TTGGCACAGTTCATCAGCCGTTGGAAGACTTTGAGCGATGCTTTGGGAAAAGAGGGAGAATACCAAAAATCTGGCATAAA
GCTCAACAAGGATTTTAGAAAAGTTGAAACAATCAGTTTAGAAGACGGACTTCTACTATTGACGCAAACAGTGAAGAGGT
TGGGCTTTGATATAGTCGATCAGACCAGTGTTCGTAGTACATTGTTTGTCTCGGGTATTATTCATACGAAAAGTGAGGGA
AACTTCGGTTGTTTAATGAAGATACAATACCAGGTAAATGGAACAGTTAATGTTACCTGTAAAACAACGACGGCCGGTCC
CCTGGCGAAGTACATTGTCGAATGTATAAAGAATGTGCTTACGAAGTAAAATTTTCTCAAATTCACTATAATGAAAATCA
TCCGCATTGTACATATATAAACACACACACACATATATATATATATTTGAGATTCTATTTATTTTCATTTTGTGTTGTAA
TGCTATAAAAAAAAAGATCTTCGTATAAAATCTCAGTTCATTCAACCTACTAAATGATTCTAGCTTCATTTTTTGGAGGT
CTAGCACCAAAAATGTCGGTACCAATTCTGACTTCCGCTGTTCCTTGCCTTATAGCCTCCCTGAAATCAGCACTCATCCC
CATAGACAATTTCAATGATGTACCAAATTTAGCATCAATCTTCTTCTTCCACTCAACCAGCGTAGCAAAGTCTCTGTTTT
CTTTGCTATCTTCATGAGAGACGTTCCATGAACCAATAGTCATTAACCCATTCAACTTAATATACTTGCATTCTTCGGAT
AAGAAGAAGTCGATGACTTCAAATATTTCTGCTTCATTATTCAAGCCCGATTTTTGATCCTCATGGGAGGTATTAATTTG
AACATTACACAATATTGGGTTGCAATCTGGTTGAAATTTAGCCCTCGATTCGTTTAATTTTTTGGCTTTCTTCAAGGAGT
CGATTGTTTCAACAGAGTATAAATTTGGCACTTTAGCCAAATCTTTACATTTATTCGTTTGCAAACCGCCAATAAAGTGC
CACTTGATATCGTCTGGTAGTAATTTTGCCTTTTCGATCAACTCTTGAACATAGTTTTCCCCGAACTCCCTCACACCATG
GTCGTAAAGAATTTGTATATCGCTAGCTGGTTTCAATTTCGAAACAACCAATAATAAAATTTTGGAGGCATTTTCATTAA
CATGAACATTTTTTGCCTCTGCATTCACAACTTCCCTTACAGATTCGTATTGGGCAATTAATTGTGTCTTTCTATCTTCA
TCATAAGTAATACCAGTGGACATATTGCAATGTGATGCTGGAATCTTAGTCAAAAAGGAAAGAGTGATGCCTATCAGTTT
TTTTTTTTATTATGCATTTAAGAGTAGTCTCTACTTATGAACATTTTCTCTGGCCTCTGATCACGTTACTTTATTACCCG
GATACTGATCATGTTATGGTCTTTAATCAATAAGTAAGTTATAGAGCCAGTTTCAAGGTCGATAGTTCAGGTGTATAACA
ATACTTTTTGGTGCTACCTTGAGCTATTCCATTAGTTAAGTTTGAATTAAATATATCAACTAGCAATCAAGTCAACTCTA
GCGCGCTTCCACACGTTGTGTAGATAAACTGGCTCTTCACCTTCAACAAGCGTCAATTTCCCGTCTTCAAGATCAGGGCA
TTGGACAGTAATTTGTGCATAGGATCCCCTGTTACCTGTTGCTCTAATAAATCTTCCGGGATTTATAACAACTACGTTTT
GGACAACTCTTGCAAAGTGTTGTAATTCACTGGGTATAATCATTATGTCAGGCGAGAACCCACCAACAAACTCTGTTAGT
CCCAGATAACTCACGTCTAAATCTGCACCAGATATATGTTCATAAACTTTTTCTTCTTTGCTTTCCATATCATTGGTTTC
CTTCTTCGTAGATACGTCTTTTGGTTTTATTCTTGTACGAATACTACCTGGAAATATGGGGTAATACCTGCGCTGTTGTA
AAATATGCTCAGAAACACGATCTAATCTATATCTTGATGAGGTAGTACCGCCTTTTATGACTTCCTTTAGATCTTTGAAT
GTATCAACGTTTGAGCAACCGAAGTATATCTCATTTATTTGAAAAGATGAAGGATTAGCCATGCATTTGAAGTTCCTTTT
AGGCAGCTGTAAAGCCTTTCTAATTAAAGAAGCTTGTGGATATGCGGCGTGATTAGAAATTGCATCTTTTGTGGAGGGTA
TCAATACGGTTTGGATATGTGGTGATATGGTTTTTAGAATAGGAGTAAATAACTTCAAAAAAAGCTCGTCCAATGTTTTG
GGCTGTGTCTTGAACTGGGGAAAATTTGGCAATTTACCACTCGCTATCAGAGGATGGGTGATATCTATAAATGGGCCAAA
CATTATCAAGACGTGAGGTTTTACCTCATTATTTATACTATCGATAAATTCTTGCAACAATTCGAGGGAGAAGTTATCAT
TTGCAAAGTATGGGCCACAGGTCACGATAACCTTCAAAGAAGAACCTTCCAAATTTGCTTGAAACTCCTGCAGTTCCTGC
GATGTGGACACTGGGGAGTTTGGATAAGGTAGCGGCAAAATAGAGTTAACGGTGAAGTAATCCCCATTAGCATTTTTACC
TTTGAATGCCACAATTTGGCCTAAGAAAAACGAAAGCTCGTTGACCTGCGATAGATCTAACCTTACCCTTCTTCCAACGC
CGCCCATTCTTGAGGTCTCTAGGGAAAGCGATTCTGGATTCAAAAACTTGTCGTAGGTCGGCGAATCTGGAACTATCCTT
CCAACAGCATAAATTTCGGACTGAGATTGAATAGTTGGATCAGCGAAGTCGTTTGGAGATAACTTATAGTGATTTTGAAT
AATCTTAGTAAACGATTCAATTTGATCATCGAGGACATCAGACGCTTCCTGTAAGTTTTGCCTCATTGTTCTGAATTTAT
ACTTTTTAGCATCATAAAATGGTTCTACTTTGACCTGGTTATATGATGGTTCTTCAGTCGAAAGAAGGCCTACATTTGGA
TTACCAGATGATATTTCAATATTTTCAGGGTTCAAAGAATCCAAAATTTCACCAGCAGGAACATTTTGCCTCGATGTGGT
AGGAGTGTTTGTTGTTGGAGTTTGGAATGTCGACGAGCCGGGAGTCTTGGCATCCGAGCTTTTAGCGTGGGACAATGGAG
CACTGTCACCCACAGCATCTTCTGCCATGCCTGGAGTAAACTCCAATTTTAAAGAACTATTTCCTTTTTCATTTGTTTCT
GCCTCAGAGCCTACATTATATGTTTGCTTGGAATCACTGAGTGAAAAGGGACCATGTAACTTTCTTTTTTTTAAAGTCGG
AGTCTTTGGAATACTAAGGCCAAACAAGGGACTTGAATTCAAACTTTTTTTAATCACTGGTTTTTTTGTGGATGTGTTTA
CCTTAGAGGACGATGAAATTTGGTTAGCACGCTTTTCCATTTGTAATTGTAAAAATTGTTTAAACTCATCTATGTTCTTG
GAAGTCAGATCTGTGTGAGTTTGACGCCTTTGATTGGAGAACTGCTCCCATTTAATGTATAGATCCTCGACGGACAATGC
ATGCAGTTTAGTTAAATTCTCTAATGCAGTGATGATTTCCGGCTTGTCTGCATCAGGCCCAAAATGAGTGATGACATCGA
TAGATCCGCTCATTTTTTTTTTTTTCAGTCACTTGCTCCTGCCTAAATTTACCTTCAAGCTTTGTTGAACCAATTGACAA
TCAATTATCTTGATATTTTTATATGCAAATATATTATGTATATGAAACAAAATGTTATATGTGTCTACAAAGAGCTCATA
TTATTACAGTTTTAGAAAAGAGAAAGAACTAAGAAACTCTGGTGAGACGCGTCACGGTAAAAAAAAATTACGCGTCTACC
ACGCTATTCTCTATTCGTTTGAGGCGATGAACATGATCATTTTAAAGACATTCTTAGGCAAACAATCGAATAATCGTTCG
GTTTCTTGCTCAGTATAATCTGGAGTAGTTTGGAGGACTCTCAAACAACGAGCTAATACCACGGCACTGGTGAAGTTCCA
CGAAGTATTATCAGTCCCCATAATGAAATAGCTCATTGTTTGGATAATCTCTGATATATTAGATTTCTTGAATTGTTGGC
AAATGGTAGGAGATTGCAGCATCTTCCATAAGGTCTCAATTAAAAATGTTTCTTTCACACCAGCGGTGTCAGGCTGAATT
TCAGTAACCAACATGCTTAGAATTCTTGTTGCCGAATGTTTTTTGAAAAAGTGCGATAACATTAGACTGTCCCTGAACTC
TTGCGCTAATTTATAGATTTCGTTTCCATAATCAGAAAATTTATTAAGCATTAAAAGGATCTGTTCCCATACTTCTTCGA
AACACATTCTCACCGAAACGCCATCATCGTCGGCATTCTCGCTTAGTGTATTTAGAAACTTTTTCCAAACCAAAAGACAA
TGAACGAGAATTATGGACTTACTGGATATTTTTGATGGAATTGAAGGCGTGTCATCAGTAGATTTCAAAAGCATAATAGC
AACATCCAGTAGTTCATCAAAACCATTTTCATTCGTCAACCAATCGGTCATTTTTTGATTTTGAAAACAAGTAATCAAGG
GTTCGATCAGGTAATTTATATGTTTCATAGTGAACGATCCACTTTTTATCCTGTTTATTGCCTTTGACATGTGATTGAAA
TAGACATCAAAATCCATCAAAGTGTTGCCATTAGAATCAACCATTAAAAGATGACTAATTTCATATACAGTCAAGGAATC
CCTTGGGAAATTATCCATGATAAGCAAATGCATCTTCTCTGATTTTTTGTTATTAACTAGTTTCATCTTTTTGGAGTTTA
TGTCTTGTTCAGTTAGTGCTACGTCTCTTTCTCTCTTTACTGTGATCCTTTGCTTTTGACCCATATTCTCGTCCCCGTTT
ATTTTGATTGGTGACATTGTTTCCAAATCAGGCTTTTCATTCTCATTCCCATTTCCAATAAGTTTTTCTGGCTCATTTAT
TATCTTTGGAGGATCTGTACTGAATTTTACTGTTGGTTCATTATCGTCCTTCAATTTCCTTTCGGTATTTTCACCACTGT
TTTGAAAAATTTCACTTAAATTCAAATCAGATTTTTGAGAATTTTCCATATCTATATCATCTTCCTCCTTTGCTGGGTTT
GGCTGGTCCAGTTGATAAACACTTACTATTTTCGTCATTTCTGAAAGCTTTTTATCTTTGTCATTATCATCATGAATAAC
TACGCTGTCTGTGCTTGATGTTCTTTTTCCAACGTTATTCTTCAACTCTAGTGTTTTATCAGTTTCCAAGTTTTTGAAGG
GATTAATCATTGTCATTTCCATGCATTTCTTAACATCATTTTCGTCTACAGCATCGTCGGATTCCTCATCCCCTTCAGAT
TTTTTATTGTCGATGGGAGTGAAGCTTACAGAACTTTCTCTAGAAATGATGTCTTCTACCTTAAAGTTGGCATCCTTCTT
TTCAAGTTCATGACAGATTTTCATCTTGGTAGATACAATGTCAAAATCAGCTAGCAATTTATTAAAACGATTATTATCGA
ATTTATAAATTTCAAAAATTAGATTGAAATAACATGTGTAGTCAAACTCTTTACCGTAGATTTGAAAGAGTATCATTGAT
ATTTTAGGCATGAGATCGTTCGTTCCTGACCTCAGAGTGTTATCATGTTTTATGTTCAAGTTACGGAAAATCTCTAAAAG
TAACTTGAAATTATAATTGAAAAAAGTGGTTTTGTATTTCATATAGTATAGTTTGAAATCATTCGGACAATTATTGGCAT
TCAAGAAATTGAATAAATCCGCGATAGTTATAATCAAGTTAGTAAGCTCGTAGGGCTTTTCAGGATTCATTCTATTCTTT
AAGATTTCCGCGTAATCAAAACTATTAATAGAATATAGCTCAATGAGGTAATTTAAGGGAACTCCATTTGTAAACTTCTC
TATACTCAAAAATGGCTTGAAATCATTTGGTGACTTTATCATAATTTGGCGTAGCTTTTTCATAATCATGGGAAATTCAA
ATTTTGGGGCTGATGATGACTGTTGCGATGTCAACAGTAACTCCTTTTGTAAATACTGTAAAGCATCTTTGATCTGAGCT
GGAAACGAAGCATCATTGAATTTTTTGTAAAGGGTTTCATATTCACCAAGTTTATTACTGCCTTTTAATGAGATTGGAGA
AGATGACATCGAAACATCATTTTTATCCATATATTTCTTTATCAACGGGTTAGAGTAACTATTTGATAACTCATCAGTCA
AGTCGATTTGGTTTGACGGAAAGTCATCAAAATTTGTGTAATTTTCAGATACTTTTGTGGCGGCAGTAGAAGAAGGAGGG
GCACTAACTTTTCTTTTAGTAACATTATTATTATCTTTGGTGTTGCTGTTTGAAACAGAGTTCATACTGTCATGATGCCT
TGCCCTTTTTTCATTTTCTTTACTTGAATATTCACTAGTAGACCTTAAGTTTGTTTTCAGCTTATTTGATAGTTTACTGG
CTATGACACTTCCACCAGCTGTGACTGCAGGAGCGTTGAGTAGGGAGGTGGAGGAAGATTGAGTCGGTTGGGCATAACTT
GGATAGTTCCTTTTCTGCTCCAGTAAACTGGTTTTTCTTGAAGAATTATTCGAAGAGTGAGAGTACAATCGAGACGTTGC
AGAGGAGGCGGAGGCAGTAGAGGACACCCTGGAAACTTGATAGTTTATATTCAAATGAGCAGGGATTGCCAATTCTGTTG
CTTTTTTCAACTGTGGAGAAAAGGAAGAACTCAATAATCTTTTGGCATTTGTAGGATAACATTTGTAGAAATACCAAAAA
GTTAACCTCATTGCCTCTCTAACGGTTGTCTGTGAATCTGAAATGCCCTTTTTTAGCCATTCTTCGATGTATATGATGTT
ATTCTCCAACTTTGAGGTTGGCGAAGTTGTATTTGAATTGTTGAGCGAAAGATTGGAGTCGTTGAACTTAATCAGGAAGC
TACGCAGCAGTATTGCAGAGCAAAATCTCGGTGTTACGGTTTTCTCATTTATTAATAAAAAAGATAATTGGAATAGTTTA
TTATGGAAATGATTTATATCAATGATCAAAGTAATTAAACAATGAAATGCAGTTTGTGAAGAGATTTTCTTGGTAGATGA
TAACAAGTTCTTGAAAATGACAAATATTTGGTCCAATATTGATAGGGGCAACTGATCGTTTAGGATATGGATTAGCCTCT
TGAGGAAAAGTAATGCAGTTAATGATAACGTTGTCCTCAACGACGAGGTAGCTCTTGAAATCAACTCAATCAACTGCACC
TCCTTTATTACAGTGACAAATTCCTCTGGATTATCTTTGGGAATGTTGCCGGATATAATGTTGTCTAATTCAATTATATT
TGATTGCCTTAGCTTCCAATTTTGTTCTGTTTCCTTTACACTTTGGAACGGTGCCAACAAATTCTCCAAGTCTTGTTGTA
ATTGGTTCAAAGACTCATAGTTTTTTTTCATCGCTGGGTCTTTACTGCTCAAGTTGTTTGATAACTGCGGCAATTTCGCT
TCGGCTAATAGTAATTGAAACTCGTACTCTTCGTCAAACAAGGTCGATTTATCTTCTTGTGAACCATGCTGGTCCTGTGA
CTTTGCTAAACTTATGAATTTTTGCTTGAATTTCTCAACTTCTAAATCGTTAATAAATCCATCTATCAGATCCTGTGAAT
TTTCGTCATCCATTTTCAAATACTTGTACATTATATCGAAAATAAGCTCTATTATTACATTATTGTTATCATCGTTTGCG
TGTTCATTTAGGTTGTTATTTAAAAGGTTGGTGAAAGACAGCATGAAAAACCTCAGTAGTTGCAAATGATTTGAATTATT
TTTCTCGTTGATCTGGATCAACTCATCGATGGTCAATAATGTAGATTTTATCCTATTCAGGTAATCTCCGTTTTGGTTTT
CACTTGGTCTTCGCAAGAAATTTGCTAGAATAGCTTGGATCTTCGATGGATTAACCAAATAAATGGCTTCAATGGCTTTA
ATGGAAGCCAGCCAAAATTTCTTCTCATTAGGCAACTCGAAAATTAAGTGGTTTAGTAATTGCTCAACTAGAGTGTCATT
GAATTGTACTGGAGACTGCATGGCCACACGTTTGATAAGGTAACAAAGCGAGGAATGTGATAGGAAGATTAACCGCGGGT
ACGAACGGTAAGCGTAATGGCCGGAGATGAACAGTAACGCAGCGAAATAAGCTTGGATCGACGATTCGTTAACTAGTTCC
TTTTTTACATGTCCTTTGAACCGTGTAAGCAGTGCCATTTTTTCCTCGATGGGTACAGACTCGTCCTTGAATACGGTATA
CAAAGGGAAGGAATCGTCTGGATGTGTATTAGTGTTGCTGTTATTATTGGTCTCATTGTTGAAGGACGACATTATTTCTG
AAGAATACAAGGTCTCTCCAAAAACCCTAATAATTACCGCTAAATATGCCTGTCAATCGGATGAAGGGAAGTTTCAACCT
CAAATGTAAATAAATAGATGTTTAGCGTTTTAGAATAAATAAGTAAATAATTTGATTTTCTATAAAGATGTTAATGCGCC
AATACGCGCCGACGGGGTAACGCATTAAAATAACATGGTATTTTCGTTTCATTACAAAAAAAGCACTATATGTACTAATA
ATTATGCTACACTTGTGTTTATATTGCCAGCGTCGATGTTGATGACAACGCAGAGTTCATACGGTTTTGGTTTTGGGCTT
CACTTGTCTCAGTAGGTTGAGGGTTTGTATGAAGTTTCAGAGGCTCCGTTAGTAAATGACCCATTCTTTCTATCTTGGTC
CTGAGATAACCTTCTATCTCCTTGGAGTCTATGCCTTCACTGGAGTTTGTCCAGTGTATGGGTACCATAGGCACTCGTTC
AACGCACTTAAGGTAAGGCGCATGATCTACCTGTTTTATCTTTTCCGGGTTATTTGTCAGCAGCCTGACATTACCGATGC
CAAGATCCAGCAAAATAGCCTTACCCAGCGAGAAGTCCCTAGCATCCACGGGATGTTTCAGCATTAAGTTGGCCTGCACT
GTGTCAGCACCTAAGTCTTGCAGGTTGTAGGCCTTGAGTTTCTCACCTAACCCGATGCCACGACCCTCTTGTCTTAGATA
CACGATAACACCATGGCCGTTTCCACCTTTGATGTTGCTTGTGGGTTCGTGGTCGCAAGCGATAAGCCTACCGGCCCTAT
CGAATTGTTCACCACAATCACAACGGGCGCTCCATGCGTTTTCACCGGTGTAACATTCAGAATGGATCCGTACCAGCGTG
TCGTTATGGGCGTCCCATGTAGTGGCTTTGGAAGCTAATAACTCACCTGTACTATCATCAAACTCCAGAGCTAATCCGAG
TCTATCGTCTTCGTCTGCCACAGTTCTGCCGGGATACAGTTTGCCAATATAAGCGCCCCTGATCATTCTATCTTGTTGCG
TCTCGCACTGTCTTCTACGGAATAGCGAGCGCGACCGTATGTCTTCACCAAACACAATGGCTAGATGTTCCTTGTTGTCC
CTGTTGTTACTGTAAAGATGTAAAAAGATATCCGGACCCTGTGTGGTTGGGATACGAGCTCTTGCGACACATTGTACTAG
AGGCAAGCCGCCATCGCCGTTCCTGCCATCACCCGTACCACTAACCTCGTATTTGCTGCTATCCTGTTTACTGTTGTCGT
AGTTATCTATGGTCATCCTGTAGGTTTGTTGTAGTTTTATGTACGCCACTTTTTGTAATGACTCAATTATTGTCCACGCC
AGCACAGCAACTTCTTTATATATACTATAGCGGCGCTGGCGCTCACCCCACAAGAGCGTCCGACTAATTTCTGACAAATC
GTAAAAAGAAAAAGAAAAACTCAAAGGAAAAAGAAAAAGTCTCACCCTACACAACTTGTTTTCAAAAACGGTATAGACCC
TACTATTTCTGTTTTAGCCCTATGCTAAGTCTAGACATTACCCTATCCCTTTTAACGAAAGCCCTTTTGTTTTTTTTCTG
TGTGTCCGGCCGCTCAGCCAAACAACAAACAAGACTATAATCTGGAGCATAAGTACCCGAGCATATATAACTACTTGGCA
TACGAAGTAAAAGCATATTGCTCCCCACTCCTATCGCGCGTCCCCTGTACAACAAAGCATCAACTTATCGGGTAACTTAG
AGACAGCATTAGTATATATACCAGCCATGTCACAGTTCTTCGAAGCTGCTACTCCCGTTGCAATTCCCACAAACAATACC
AACGGCGGCTCCAGTGATGCCGGCAGCGCCGCCACTGGCGGCGCCCCCGTTGTTGGCACCACCGCTCAACCCACCATCAA
TCACAGGCTTTTGCTGTCATTGAAAGAGGCTGCCAAGATCATTGGCACTAAGGGCTCCACCATCTCACGCATAAGAGCTG
CAAACGCCGTCAAGATCGGTATTTCTGAAAAGGTGCCCGGTTGCTCTGACAGGATCCTGTCCTGTGCTGGGAACGTAATC
AATGTGGCCAATGCCATTGGTGATATTGTTGACGTGCTTAACAAACGGAATCCCGAAAATGAGGACGCAGCTGAGGGCGA
AGCGGAAGAGCACTACTACTTCCACTTTTTGAACCATATTTTACCAGCTCCCTCAAAGGACGAGATCAGAGATCTGCAGC
AACTGGAGGACATCGGTTATGTGAGGCTCATTGTGGCCAATTCCCATATCTCATCGATTATCGGGAAAGCAGGCGCCACC
ATCAAGTCCCTGATCAATAAGCACGGCGTTAAGATCGTGGCTTCCAAGGACTTCTTACCTGCTAGCGACGAGAGAATTAT
CGAGATCCAGGGTTTCCCAGGATCCATCACCAATGTACTTATCGAAATTAGCGAGATCATCTTGAGTGACGTTGACGTCA
GATTCAGCACAGAAAGATCTTATTTCCCTCATCTGAAAAAGTCCTCCGGTGAGCCAACTTCCCCTTCTACCTCATCTAAC
ACTAGGATCGAATTGAAGATTCCAGAACTGTATGTAGGCGCCATTATTGGCCGTGGAATGAACAGAATTAAGAATTTGAA
AACTTTCACAAAAACCAATATTGTCGTGGAAAGGAAGGATGACGATGATAAAGACGAAAATTTTAGAAAATTCATAATCA
CAAGTAAATTTCCTAAGAATGTCAAACTTGCTGAGTCCATGCTTTTGAAGAACCTGAATACTGAAATTGAGAAACGTGAA
AACTACAAGAGAAAATTGGAAGCTGCCGAAGGAGATGCCACTGTTGTTACTGAACGCTCTGATTCTGCTTCTTTCTTGGA
AGAGAAGGAAGAACCTCAAGAGAATCATGATAACAAAGAGGAGCAGTCGTAGTATATACGTGTGCGTGCGCACGTCCCAC
ACAGACAAAACAAACTATCATCTTAACGAATAATGTTGCATCATTACTAGTTTAAACTGTATTTTTATTAAAGGGAAAAA
AATGATTCAATATGTATATATTTATTCATGTATATGTATTTTGAATTAAAAAAAAACGTTTTATAAATACTCAATAAAGC
CGTTGTATTTTCTTTATTACTATCGAAATTCTTGCTTTAAACATTTCGCGCATCGCCGGCTAGAGGCACAGAGAGGGAAG
GGGAAAATAACATGAAAAAATCGTAAGTTTCTAGGCAATGGTATAAACAAATAAACAATAAACATGCAATTACAGCTCTA
GAACACATATTATCTTCATGGATGAATGATAAACTCCAAGAAGAGCATAACGAAAAAGACACCACTTCACAAATTAATGG
TTTCACGCCGCCGCATATGAGTATAGACTTTCATTCAAATAACAATAGCAATATCATCGAGACTATTGGCGTTTCCAAAA
GATTAGGAAATTCTGTATTAAGTGAACTGGATTCTAGAGCTAGCTCAAAATTTGAATTTTTAAAAGATCAATCCGAACAA
CAATACAACGGCGACAAGAACAATGAACCAAAATCGGGCTCGTATAATATTAATGAGTTCTTCCAAGCAAAGCACGACTC
TCAATTTGGCCAGATGGAGTCGCTAGACACACATTATACCCTTTTACATACGCCCAAGAGAAAGTCACAACATGCAATCC
CACAGGATCGATCGGATTCGATGAAAAGGTCGAGACCGTCCCGCTCAATTCCATACACTACACCAGTGGTAAACGATATC
ACAAGAAGAATACGAAGATTGAAATTACGGAACTCATTGGTTAATGGTAATGACATAGTGGCTAGAGCGAGATCTATGCA
AGCAAATTCTAACATTAATTCAATAAAGAACACACCATTGTCAAAGCCCAAGCCATTTATGCACAAACCAAACTTTCTAA
TGCCCACTACGAATTCTTTGAACAAGATCAATTCCGCTCACCGTAATACATCCTCCTCTTCGACAGCTTCATCGATACCA
AGATCTAAAGTACACAGATCGATATCAATAAGAGATTTACACGCCAAAACCAAACCGGTAGAACGCACGCCAGTTGCGCA
AGGAACAAATTCGCAATTGAAGAATTCAGTTTCCGTTTTTGATAGACTTTACAAGCAAACAACGTTCTCTAGGTCGACGT
CTATGAACAACTTATCGTCAGGAACCTCTGCAAAATCCAAGGAACACACAAATGTAAAGACTCGGTTGGTTAAAAGTAAG
ACAAGTGGTTCATTGTCCAGTAACCTTAAGCAAAGTACTGCCACCGGCACAAAGAGTGATAGACCTATTTGGCGGTGATT
AAGTAATAAAAAAATTGCATTTTATAAGAAACATCATGTGATGACATTTAAAAAGTGGGAAAGAATACTACTAATATAAA
ACTATTTACTGGATATTTAGAATTTTTTTTTTTTCTTCTTTATACGTAAAAGTTGTTCAAAAAATTTCATCGTTTTCTTT
TTTTATGAATCTTTGATTCTTGTTGAAAAGAATTTCTAAAAAAATAGGAGGATAATAATATTATCAAAACAAATCGTGTC
ACTCATTAAACACCAAAAATCCAAAGAAGAAAAAAAGGAAAATGTGAGAAAGAATTTAGATTAAGAATCAAGCCAGATTA
GACTTATTTGAACTTCTTACCAAACAAGATCATTTGCAGTTGGTCGTACATTGAGATAACACCAGCACCTGCGACACCTC
TTAAGATGTTAGCACCACAACCCTTGAATAGAGAACCAACACCTTCAGCAGCAACAATCTTCCTCAAACAGTCAAAGGCA
CCGTCGTACTTAACAGCTTGACCGGAGGTCATCATCATTCTTCTTCTAACGGTATCCAATGGGTAAGAACATGTAGAAGC
ACCAGTAGTAACAACCCAACCCAACAAGAATGAAGCCAAGAATGAACCTTCCAAAGAACCAGTCAACAATAGAGGCTTCA
AAGAATCGTACATACCGAAGTATAGACCTCTGTAGACAACAATACCAACGACAGAAGGTAAGAAACCTCTGTAAAGACCA
GCAACACCATCAGATTTTAAGGTCTTCTTGTAGACATCGATCAAACCGTTGAATTGACGAGCACCACCCTTTTTAGAGGA
CTTGGAGTCAGCAGCCAATCTAGTTCTTGCATAATCCAAAGAGTAAACAAATAGTAATGACAAGGCACCAGCAGCACCAC
CAGATGCCAAGTTACCGGCAAACCATTTGGCGTAACCTTCTTCCTTCTTGAAACCAAACATGGCCTTGATCTTGTCCTTG
AAGGCGAAATTCAAAGCTTGAGTGGGGAAATAACGGATAACGTTAGCAGTGTTACCTCTCCAGAATGAGATAACACCTTC
CTGTGTAGCGGTTCTCTTGAAACAGTCTAAGATACCTGCGTATTTTCTGTCCAAAGTACCTTGTTTTAACATTTCATCTT
GGTTTTGGATCAAAAGTTTAACTCTTTCGATGGGAGATGCAGCAGTTTTGGCGACAGCGGCACTGACACCACCCATTAAG
AAATCAATCAAAAAGTTAGATTCCTTCTTTGGAGCTGGGGCTGGAGGTAATGGGGTTTTGACTTGGGCGTTGGAAGACAT
GGCTATTTGCTTATATGTATGTTAATGTATGATTCTGAAGTATAAAAGAGCACACAAAAAAGAACAACGACAAATATAAA
TAATATAGAGGGGCTCCTTTGACTTGTAGATGTATTGCAATGTTCCGTATAACTAACAGTGAATATATACTTTTTTGAGT
GGGTTGTCGTGAAAAATTAATATTAAAAACTCAAATGGTATTTATATTGTGCGACGACGTGGGCCCGATCGACGGAGACA
TGTCCCCGATAATCGCACCTCACCCTCTGAGAGTGGGGCCTTCTCATTGGCCCGCGCTCTACACCAATCAGCATAGCGCA
TTTACCGCCTTTCGCTTGTTCTCCATTGGAAACAGTGCTCGTGCATCGTGATGTTATTTGTTACGTATGGAAAAATCGTG
TCTATACTTCTGTATAATATATGTATGGTTATAGTGAACACATATATATAAATACATATATAAGAGGAAGAAAAGGAAAT
TATTTCGTTATCAGTTGGGCTGCTTTTGTCGTAAGTTTTGTTGTTCTTGAATGACTTTATTAAGCTGTTCGTCATTCTTA
AAATCTTGTCGCCAATTGCATATGGGGCAGTGCAACTGTTTTCCCCAGAAGACCGGAACCAACGGTATAAACCAAATAGT
GAAAAATTCCTTTCTTTTTATGGGGCCGACACTATAATTGTGACAATTCGGGCAATACAGGTTTTGATGTCCGGGAACGG
TATCGTATGAAGAGTCGAAACTCTTCATACCACATACAATAGGTATGAATGACATGGTAATTTTTTCTTTTTGAGGTTGT
[truncated: 11,915,215 more chars]
