# Supplementary material for: McClintock: An Integrated Pipeline for Detecting Transposable Element Insertions in Whole-Genome Shotgun Sequencing Data
Source: G3 (Bethesda). 2017 Jun 21;7(8):2763–78. doi: 10.1534/g3.117.043893 (PMC5555480; doi:10.1534/g3.117.043893)
Supplement: Supplementary file 2 [file 2763FileS2.zip › SRA072302/reference/sacCer2.fasta.fai]

chrI	230208	6	80	81
chrII	813178	233099	80	81
chrIII	316617	1056450	80	81
chrIV	1531919	1377032	80	81
chrIX	439885	2928107	80	81
chrM	85779	3373497	80	81
chrV	576869	3460355	80	81
chrVI	270148	4044442	80	81
chrVII	1090947	4317975	80	81
chrVIII	562643	5422568	80	81
chrX	745742	5992251	80	81
chrXI	666454	6747322	80	81
chrXII	1078175	7422115	80	81
chrXIII	924429	8513777	80	81
chrXIV	784333	9449770	80	81
chrXV	1091289	10243915	80	81
chrXVI	948062	11348854	80	81
2micron	6318	12308776	80	81
