# Supplementary material for: McClintock: An Integrated Pipeline for Detecting Transposable Element Insertions in Whole-Genome Shotgun Sequencing Data
Source: G3 (Bethesda). 2017 Jun 21;7(8):2763–78. doi: 10.1534/g3.117.043893 (PMC5555480; doi:10.1534/g3.117.043893)
Supplement: Supplementary file 2 [file 2763FileS2.zip › SRA072302/SRR800764/results/SRR800764_popoolationte_nonredundant.bed]

track name="SRR800764_PoPoolationTE" description="SRR800764_PoPoolationTE"
chrI	138708	139042	TY1_reference_SRR800764_popoolationte_rp_1	0	.
chrI	160051	166224	TY1_reference_SRR800764_popoolationte_rp_2	0	.
chrII	8796	9572	TY1_reference_SRR800764_popoolationte_rp_5	0	.
chrII	29452	36267	TY1_reference_SRR800764_popoolationte_rp_6	0	.
chrII	196983	197374	TY1_reference_SRR800764_popoolationte_rp_8	0	.
chrII	197488	198119	TY3_reference_SRR800764_popoolationte_rp_9	0	.
chrII	198113	198307	TY1_reference_SRR800764_popoolationte_rp_10	0	.
chrII	258613	259031	TY1_reference_SRR800764_popoolationte_rp_13	0	.
chrII	266120	266309	TY1_reference_SRR800764_popoolationte_rp_14	0	.
chrII	350403	350801	TY1_reference_SRR800764_popoolationte_rp_17	0	.
chrIII	84757	91013	TY3_non-reference_SRR800764_popoolationte_rp_27	0	.
chrIII	124083	124516	TY1_reference_SRR800764_popoolationte_rp_30	0	.
chrIII	142740	143129	TY1_reference_SRR800764_popoolationte_rp_31	0	.
chrIII	149430	149837	TY1_reference_SRR800764_popoolationte_rp_32	0	.
chrIII	150171	150585	TY1_reference_SRR800764_popoolationte_rp_33	0	.
chrIII	150641	151101	TY4_reference_SRR800764_popoolationte_rp_34	0	.
chrIII	168339	169113	TY3_reference_SRR800764_popoolationte_rp_36	0	.
chrIII	227594	227867	TY1_reference_SRR800764_popoolationte_rp_39	0	.
chrIII	291323	291760	TY1_reference_SRR800764_popoolationte_rp_40	0	.
chrIV	359267	359532	TY1_reference_SRR800764_popoolationte_rp_48	0	.
chrIV	437091	437743	TY1_reference_SRR800764_popoolationte_rp_51	0	.
chrIV	512936	519690	TY1_non-reference_SRR800764_popoolationte_rp_52	0	.
chrIV	620501	620604	TY1_reference_SRR800764_popoolationte_rp_57	0	.
chrIV	651638	652008	TY1_reference_SRR800764_popoolationte_rp_60	0	.
chrIV	668000	668477	TY3_reference_SRR800764_popoolationte_rp_61	0	.
chrIV	668571	668858	TY1_reference_SRR800764_popoolationte_rp_62	0	.
chrIV	802848	805695	TY1_reference_SRR800764_popoolationte_rp_63	0	.
chrIV	871367	884271	TY1_reference_SRR800764_popoolationte_rp_65	0	.
chrIV	945902	946345	TY3_reference_SRR800764_popoolationte_rp_68	0	.
chrIV	1023086	1023518	TY3_reference_SRR800764_popoolationte_rp_71	0	.
chrIV	1095588	1101928	TY1_reference_SRR800764_popoolationte_rp_72	0	.
chrIV	1352588	1353270	TY1_reference_SRR800764_popoolationte_rp_78	0	.
chrIV	1461776	1461884	TY3_non-reference_SRR800764_popoolationte_rp_79	0	.
chrIV	1461874	1462076	TY1_reference_SRR800764_popoolationte_rp_80	0	.
chrIV	1516269	1516477	TY2_reference_SRR800764_popoolationte_rp_81	0	.
chrIV	1518372	1518838	TY1_reference_SRR800764_popoolationte_rp_82	0	.
chrIX	196602	197533	TY1_reference_SRR800764_popoolationte_rp_85	0	.
chrIX	300355	300775	TY1_reference_SRR800764_popoolationte_rp_87	0	.
chrIX	301580	301788	TY1_reference_SRR800764_popoolationte_rp_88	0	.
chrIX	426142	426481	TY1_reference_SRR800764_popoolationte_rp_92	0	.
chrV	6872	7172	TY5_reference_SRR800764_popoolationte_rp_102	0	.
chrV	9572	9794	TY2_reference_SRR800764_popoolationte_rp_103	0	.
chrV	99250	99711	TY1_reference_SRR800764_popoolationte_rp_105	0	.
chrV	118176	118602	TY4_reference_SRR800764_popoolationte_rp_106	0	.
chrV	136006	136241	TY1_reference_SRR800764_popoolationte_rp_107	0	.
chrV	137274	137665	TY1_reference_SRR800764_popoolationte_rp_108	0	.
chrV	138175	138603	TY1_reference_SRR800764_popoolationte_rp_109	0	.
chrV	176301	176894	TY1_reference_SRR800764_popoolationte_rp_110	0	.
chrV	207262	207428	TY3_non-reference_SRR800764_popoolationte_rp_111	0	.
chrV	287719	288103	TY1_reference_SRR800764_popoolationte_rp_115	0	.
chrV	288588	288788	TY1_reference_SRR800764_popoolationte_rp_116	0	.
chrV	314029	314471	TY4_reference_SRR800764_popoolationte_rp_117	0	.
chrV	434549	435014	TY3_reference_SRR800764_popoolationte_rp_119	0	.
chrV	438461	438671	TY1_reference_SRR800764_popoolationte_rp_124	0	.
chrV	442681	443114	TY1_reference_SRR800764_popoolationte_rp_125	0	.
chrV	469251	469464	TY1_reference_SRR800764_popoolationte_rp_127	0	.
chrV	551361	551811	TY1_reference_SRR800764_popoolationte_rp_130	0	.
chrV	566640	567116	TY1_non-reference_SRR800764_popoolationte_rp_132	0	.
chrVI	100518	100958	TY1_reference_SRR800764_popoolationte_rp_133	0	.
chrVI	101300	101419	TY3_non-reference_SRR800764_popoolationte_rp_134	0	.
chrVI	119021	119228	TY1_reference_SRR800764_popoolationte_rp_135	0	.
chrVI	158295	158721	TY1_reference_SRR800764_popoolationte_rp_138	0	.
chrVI	191607	191904	TY1_reference_SRR800764_popoolationte_rp_143	0	.
chrVI	204896	205064	TY3_non-reference_SRR800764_popoolationte_rp_144	0	.
chrVI	206860	207177	TY1_reference_SRR800764_popoolationte_rp_146	0	.
chrVI	261232	261524	TY1_reference_SRR800764_popoolationte_rp_147	0	.
chrVII	73824	73957	TY3_non-reference_SRR800764_popoolationte_rp_150	0	.
chrVII	110757	111753	TY1_reference_SRR800764_popoolationte_rp_153	0	.
chrVII	114892	115319	TY1_reference_SRR800764_popoolationte_rp_154	0	.
chrVII	121117	121418	TY1_reference_SRR800764_popoolationte_rp_155	0	.
chrVII	122014	122226	TY1_reference_SRR800764_popoolationte_rp_156	0	.
chrVII	204942	205393	TY4_reference_SRR800764_popoolationte_rp_157	0	.
chrVII	287890	288167	TY1_reference_SRR800764_popoolationte_rp_158	0	.
chrVII	320306	320757	TY4_reference_SRR800764_popoolationte_rp_161	0	.
chrVII	327040	327402	TY1_reference_SRR800764_popoolationte_rp_162	0	.
chrVII	412409	412781	TY1_reference_SRR800764_popoolationte_rp_164	0	.
chrVII	412757	412970	TY3_1p_reference_SRR800764_popoolationte_rp_165	0	.
chrVII	423037	423250	TY3_non-reference_SRR800764_popoolationte_rp_166	0	.
chrVII	561613	561813	TY3_non-reference_SRR800764_popoolationte_rp_169	0	.
chrVII	568094	568346	TY3_1p_reference_SRR800764_popoolationte_rp_171	0	.
chrVII	660591	660985	TY1_reference_SRR800764_popoolationte_rp_172	0	.
chrVII	735934	736379	TY3_reference_SRR800764_popoolationte_rp_178	0	.
chrVII	773983	774224	TY1_reference_SRR800764_popoolationte_rp_181	0	.
chrVII	793188	793619	TY1_reference_SRR800764_popoolationte_rp_184	0	.
chrVII	811046	811288	TY4_reference_SRR800764_popoolationte_rp_185	0	.
chrVII	845232	845726	TY3_reference_SRR800764_popoolationte_rp_187	0	.
chrVII	875298	875720	TY1_reference_SRR800764_popoolationte_rp_188	0	.
chrVII	875903	876336	TY1_reference_SRR800764_popoolationte_rp_189	0	.
chrVIII	7937	8293	TY5_reference_SRR800764_popoolationte_rp_192	0	.
chrVIII	13193	13376	TY5_reference_SRR800764_popoolationte_rp_193	0	.
chrVIII	92204	92440	TY1_reference_SRR800764_popoolationte_rp_194	0	.
chrVIII	133516	134295	TY1_reference_SRR800764_popoolationte_rp_200	0	.
chrVIII	146232	146711	TY3_reference_SRR800764_popoolationte_rp_201	0	.
chrVIII	146783	147756	TY4_reference_SRR800764_popoolationte_rp_202	0	.
chrVIII	237954	238256	TY1_reference_SRR800764_popoolationte_rp_203	0	.
chrVIII	238244	238448	TY4_reference_SRR800764_popoolationte_rp_204	0	.
chrVIII	388963	389073	TY3_non-reference_SRR800764_popoolationte_rp_206	0	.
chrVIII	389570	389657	TY1_reference_SRR800764_popoolationte_rp_208	0	.
chrVIII	463870	464198	TY1_reference_SRR800764_popoolationte_rp_209	0	.
chrVIII	466339	466546	TY3_1p_reference_SRR800764_popoolationte_rp_210	0	.
chrVIII	529942	530426	TY1_reference_SRR800764_popoolationte_rp_212	0	.
chrX	29133	29476	TY1_reference_SRR800764_popoolationte_rp_213	0	.
chrX	59427	59833	TY1_reference_SRR800764_popoolationte_rp_214	0	.
chrX	377955	378323	TY3_1p_reference_SRR800764_popoolationte_rp_221	0	.
chrX	416208	416480	TY4_reference_SRR800764_popoolationte_rp_222	0	.
chrX	416456	417066	TY1_reference_SRR800764_popoolationte_rp_223	0	.
chrX	421868	422333	TY4_reference_SRR800764_popoolationte_rp_224	0	.
chrX	422536	422932	TY1_reference_SRR800764_popoolationte_rp_225	0	.
chrX	517903	518146	TY1_reference_SRR800764_popoolationte_rp_226	0	.
chrX	537689	538082	TY1_reference_SRR800764_popoolationte_rp_229	0	.
chrX	540715	541468	TY1_reference_SRR800764_popoolationte_rp_230	0	.
chrX	543391	543815	TY1_reference_SRR800764_popoolationte_rp_231	0	.
chrXI	74189	74577	TY1_reference_SRR800764_popoolationte_rp_234	0	.
chrXI	83759	84204	TY1_reference_SRR800764_popoolationte_rp_235	0	.
chrXI	141121	141346	TY1_reference_SRR800764_popoolationte_rp_236	0	.
chrXI	219006	219421	TY1_reference_SRR800764_popoolationte_rp_238	0	.
chrXI	490055	490111	TY1_reference_SRR800764_popoolationte_rp_242	0	.
chrXI	513121	513535	TY1_reference_SRR800764_popoolationte_rp_244	0	.
chrXII	91524	91872	TY4_reference_SRR800764_popoolationte_rp_246	0	.
chrXII	91910	92547	TY1_reference_SRR800764_popoolationte_rp_247	0	.
chrXII	167960	168428	TY3_reference_SRR800764_popoolationte_rp_248	0	.
chrXII	365781	366196	TY1_reference_SRR800764_popoolationte_rp_253	0	.
chrXII	426776	427058	TY3_1p_reference_SRR800764_popoolationte_rp_256	0	.
chrXII	448794	449166	TY1_reference_SRR800764_popoolationte_rp_257	0	.
chrXII	592656	593087	TY1_reference_SRR800764_popoolationte_rp_259	0	.
chrXII	656933	657413	TY3_reference_SRR800764_popoolationte_rp_262	0	.
chrXII	657401	657842	TY1_reference_SRR800764_popoolationte_rp_263	0	.
chrXII	687835	688011	TY3_non-reference_SRR800764_popoolationte_rp_264	0	.
chrXII	734333	734723	TY1_reference_SRR800764_popoolationte_rp_267	0	.
chrXII	784148	784349	TY1_reference_SRR800764_popoolationte_rp_268	0	.
chrXII	793497	793923	TY3_reference_SRR800764_popoolationte_rp_269	0	.
chrXII	796716	797139	TY1_reference_SRR800764_popoolationte_rp_270	0	.
chrXII	963165	963577	TY1_reference_SRR800764_popoolationte_rp_272	0	.
chrXII	976201	981757	TY1_non-reference_SRR800764_popoolationte_rp_273	0	.
chrXIII	131938	132368	TY1_reference_SRR800764_popoolationte_rp_276	0	.
chrXIII	167894	168312	TY1_reference_SRR800764_popoolationte_rp_277	0	.
chrXIII	183895	184117	TY3_non-reference_SRR800764_popoolationte_rp_278	0	.
chrXIII	196283	202293	TY1_reference_SRR800764_popoolationte_rp_279	0	.
chrXIII	259543	259644	TY1_reference_SRR800764_popoolationte_rp_280	0	.
chrXIII	372576	379246	TY1_reference_SRR800764_popoolationte_rp_285	0	.
chrXIII	420921	421367	TY1_reference_SRR800764_popoolationte_rp_286	0	.
chrXIII	503590	504192	TY1_reference_SRR800764_popoolationte_rp_293	0	.
chrXIII	504817	505048	TY3_non-reference_SRR800764_popoolationte_rp_294	0	.
chrXIII	747967	748175	TY1_reference_SRR800764_popoolationte_rp_297	0	.
chrXIII	808946	809278	TY1_reference_SRR800764_popoolationte_rp_301	0	.
chrXIV	546372	546737	TY3_1p_reference_SRR800764_popoolationte_rp_305	0	.
chrXIV	552751	553187	TY1_reference_SRR800764_popoolationte_rp_308	0	.
chrXIV	727313	727718	TY1_reference_SRR800764_popoolationte_rp_314	0	.
chrXV	33584	33980	TY1_reference_SRR800764_popoolationte_rp_317	0	.
chrXV	113225	113674	TY1_reference_SRR800764_popoolationte_rp_318	0	.
chrXV	226636	227091	TY3_reference_SRR800764_popoolationte_rp_320	0	.
chrXV	227641	228308	TY1_reference_SRR800764_popoolationte_rp_322	0	.
chrXV	300635	301077	TY1_reference_SRR800764_popoolationte_rp_325	0	.
chrXV	340550	340947	TY1_reference_SRR800764_popoolationte_rp_326	0	.
chrXV	354032	354523	TY3_reference_SRR800764_popoolationte_rp_327	0	.
chrXV	487377	487516	TY3_non-reference_SRR800764_popoolationte_rp_336	0	.
chrXV	703104	703430	TY3_reference_SRR800764_popoolationte_rp_343	0	.
chrXV	703381	710159	TY1_reference_SRR800764_popoolationte_rp_344	0	.
chrXV	968940	976451	TY3_reference_SRR800764_popoolationte_rp_345	0	.
chrXVI	55618	55908	TY1_reference_SRR800764_popoolationte_rp_348	0	.
chrXVI	210398	210820	TY1_reference_SRR800764_popoolationte_rp_350	0	.
chrXVI	436009	443175	TY1_reference_SRR800764_popoolationte_rp_351	0	.
chrXVI	561119	561370	TY3_1p_reference_SRR800764_popoolationte_rp_354	0	.
chrXVI	689012	689490	TY1_reference_SRR800764_popoolationte_rp_357	0	.
chrXVI	769161	769708	TY3_reference_SRR800764_popoolationte_rp_358	0	.
chrXVI	769748	769970	TY1_reference_SRR800764_popoolationte_rp_359	0	.
chrXVI	777792	778203	TY1_reference_SRR800764_popoolationte_rp_362	0	.
chrXVI	780866	781269	TY1_reference_SRR800764_popoolationte_rp_363	0	.
chrXVI	804441	810609	TY1_reference_SRR800764_popoolationte_rp_364	0	.
chrXVI	844307	850552	TY1_reference_SRR800764_popoolationte_rp_365	0	.
chrXVI	850570	856973	TY3_reference_SRR800764_popoolationte_rp_366	0	.
chrXVI	880328	880777	TY3_reference_SRR800764_popoolationte_rp_367	0	.
chrXVI	880719	881015	TY3_1p_reference_SRR800764_popoolationte_rp_368	0	.
chrXVI	881430	881877	TY4_reference_SRR800764_popoolationte_rp_369	0	.
chrXVI	933015	933450	TY4_reference_SRR800764_popoolationte_rp_370	0	.
chrXVI	933484	933726	TY1_reference_SRR800764_popoolationte_rp_371	0	.
chrXVI	937826	938044	TY1_reference_SRR800764_popoolationte_rp_372	0	.
