# Supplementary material for: McClintock: An Integrated Pipeline for Detecting Transposable Element Insertions in Whole-Genome Shotgun Sequencing Data
Source: G3 (Bethesda). 2017 Jun 21;7(8):2763–78. doi: 10.1534/g3.117.043893 (PMC5555480; doi:10.1534/g3.117.043893)
Supplement: Supplementary file 2 [file 2763FileS2.zip › SRA072302/SRR800764/results/SRR800764_retroseq_nonredundant.bed]

track name="SRR800764_RetroSeq" description="SRR800764_RetroSeq"
chrI	189705	189707	TY1_non-reference_SRR800764_retroseq_rp_1	0	.
chrII	643452	643454	TY4_non-reference_SRR800764_retroseq_rp_2	0	.
chrIII	84419	84421	TY1_non-reference_SRR800764_retroseq_rp_6	0	.
chrIII	84421	84423	TY1_non-reference_SRR800764_retroseq_rp_7	0	.
chrIII	90896	90898	TY3_non-reference_SRR800764_retroseq_rp_9	0	.
chrIV	1305498	1305500	TY1_non-reference_SRR800764_retroseq_rp_10	0	.
chrV	312435	312437	TY2_non-reference_SRR800764_retroseq_rp_13	0	.
chrV	566974	566976	TY1_non-reference_SRR800764_retroseq_rp_14	0	.
chrVI	167968	167970	TY1_non-reference_SRR800764_retroseq_rp_16	0	.
chrVI	204994	204996	TY3_non-reference_SRR800764_retroseq_rp_18	0	.
chrVI	205379	205381	TY3_non-reference_SRR800764_retroseq_rp_19	0	.
chrVII	74214	74216	TY3_non-reference_SRR800764_retroseq_rp_20	0	.
chrVII	110809	110811	TY3_non-reference_SRR800764_retroseq_rp_22	0	.
chrVII	111221	111223	TY1_non-reference_SRR800764_retroseq_rp_23	0	.
chrVII	328414	328416	TY3_non-reference_SRR800764_retroseq_rp_24	0	.
chrVII	328416	328418	TY1_non-reference_SRR800764_retroseq_rp_25	0	.
chrVII	328418	328420	TY2_non-reference_SRR800764_retroseq_rp_26	0	.
chrVII	401617	401619	TY3_non-reference_SRR800764_retroseq_rp_27	0	.
chrVII	401789	401791	TY1_non-reference_SRR800764_retroseq_rp_28	0	.
chrVII	402153	402155	TY1_non-reference_SRR800764_retroseq_rp_29	0	.
chrVII	561745	561747	TY3_non-reference_SRR800764_retroseq_rp_30	0	.
chrVII	931393	931395	TY1_non-reference_SRR800764_retroseq_rp_32	0	.
chrVIII	389149	389151	TY3_non-reference_SRR800764_retroseq_rp_33	0	.
chrVIII	389351	389353	TY3_non-reference_SRR800764_retroseq_rp_34	0	.
chrX	204550	204552	TY1_non-reference_SRR800764_retroseq_rp_36	0	.
chrXI	379343	379345	TY3_non-reference_SRR800764_retroseq_rp_39	0	.
chrXII	818514	818516	TY2_non-reference_SRR800764_retroseq_rp_40	0	.
chrXII	981862	981864	TY1_non-reference_SRR800764_retroseq_rp_41	0	.
chrXIII	321239	321241	TY3_non-reference_SRR800764_retroseq_rp_44	0	.
chrXIII	503977	503979	TY1_non-reference_SRR800764_retroseq_rp_46	0	.
chrXIII	504839	504841	TY1_non-reference_SRR800764_retroseq_rp_47	0	.
chrXIII	768457	768459	TY3_non-reference_SRR800764_retroseq_rp_48	0	.
chrXIII	768732	768734	TY3_non-reference_SRR800764_retroseq_rp_49	0	.
chrXV	462776	462778	TY1_non-reference_SRR800764_retroseq_rp_50	0	.
