# Supplementary material for: McClintock: An Integrated Pipeline for Detecting Transposable Element Insertions in Whole-Genome Shotgun Sequencing Data
Source: G3 (Bethesda). 2017 Jun 21;7(8):2763–78. doi: 10.1534/g3.117.043893 (PMC5555480; doi:10.1534/g3.117.043893)
Supplement: Supplementary file 2 [file 2763FileS2.zip › SRA072302/SRR800765/results/SRR800765_ngs_te_mapper_nonredundant.bed]

track name="SRR800765_ngs_te_mapper" description="SRR800765_ngs_te_mapper"
chrII	221237	221242	TY2_non-reference_SRR800765_ngs_te_mapper_sr_1	0	+
chrIII	84069	90769	TY2_reference_SRR800765_ngs_te_mapper_sr_2	0	+
chrIII	84811	90769	TY2_reference_SRR800765_ngs_te_mapper_sr_3	0	+
chrIV	83162	83167	TY2_non-reference_SRR800765_ngs_te_mapper_sr_4	0	-
chrIV	668094	668434	TY3_reference_SRR800765_ngs_te_mapper_sr_5	0	+
chrIV	1023134	1023474	TY3_reference_SRR800765_ngs_te_mapper_sr_6	0	+
chrVI	101353	101358	TY3_non-reference_SRR800765_ngs_te_mapper_sr_7	0	+
chrVII	931691	932022	TY1_reference_SRR800765_ngs_te_mapper_sr_8	0	+
chrXI	202538	202543	TY2_non-reference_SRR800765_ngs_te_mapper_sr_9	0	+
chrXI	379308	379313	TY3_non-reference_SRR800765_ngs_te_mapper_sr_10	0	-
chrXII	687945	687949	TY3_non-reference_SRR800765_ngs_te_mapper_sr_11	0	+
chrXIII	503770	504140	TY4_reference_SRR800765_ngs_te_mapper_sr_12	0	+
chrXV	340990	340995	TY1_non-reference_SRR800765_ngs_te_mapper_sr_13	0	-
chrXV	487425	487430	TY3_non-reference_SRR800765_ngs_te_mapper_sr_14	0	-
chrXV	663897	663901	TY3_non-reference_SRR800765_ngs_te_mapper_sr_15	0	-
chrXVI	769317	769657	TY3_reference_SRR800765_ngs_te_mapper_sr_16	0	+
