# Supplementary material for: McClintock: An Integrated Pipeline for Detecting Transposable Element Insertions in Whole-Genome Shotgun Sequencing Data
Source: G3 (Bethesda). 2017 Jun 21;7(8):2763–78. doi: 10.1534/g3.117.043893 (PMC5555480; doi:10.1534/g3.117.043893)
Supplement: Supplementary file 2 [file 2763FileS2.zip › SRA072302/SRR800765/results/SRR800765_popoolationte_nonredundant.bed]

track name="SRR800765_PoPoolationTE" description="SRR800765_PoPoolationTE"
chrI	138696	139054	TY1_reference_SRR800765_popoolationte_rp_1	0	.
chrI	160028	166217	TY1_reference_SRR800765_popoolationte_rp_2	0	.
chrI	189367	189807	TY2_reference_SRR800765_popoolationte_rp_3	0	.
chrII	8797	9589	TY1_reference_SRR800765_popoolationte_rp_4	0	.
chrII	29442	36278	TY1_reference_SRR800765_popoolationte_rp_5	0	.
chrII	196981	197376	TY1_reference_SRR800765_popoolationte_rp_6	0	.
chrII	197550	198119	TY3_reference_SRR800765_popoolationte_rp_7	0	.
chrII	198078	198337	TY1_reference_SRR800765_popoolationte_rp_8	0	.
chrII	258596	259067	TY1_reference_SRR800765_popoolationte_rp_11	0	.
chrII	266051	266439	TY1_reference_SRR800765_popoolationte_rp_12	0	.
chrII	350399	350819	TY1_reference_SRR800765_popoolationte_rp_15	0	.
chrII	405733	405839	TY1_non-reference_SRR800765_popoolationte_rp_16	0	.
chrII	460406	460817	TY1_reference_SRR800765_popoolationte_rp_17	0	.
chrIII	149410	149835	TY1_reference_SRR800765_popoolationte_rp_23	0	.
chrIII	150158	150594	TY1_reference_SRR800765_popoolationte_rp_24	0	.
chrIII	150643	151108	TY4_reference_SRR800765_popoolationte_rp_25	0	.
chrIII	168334	169114	TY3_reference_SRR800765_popoolationte_rp_27	0	.
chrIII	291318	291767	TY1_reference_SRR800765_popoolationte_rp_31	0	.
chrIII	294946	295369	TY1_reference_SRR800765_popoolationte_rp_34	0	.
chrIV	83237	83546	TY3_1p_reference_SRR800765_popoolationte_rp_38	0	.
chrIV	359261	359532	TY1_reference_SRR800765_popoolationte_rp_39	0	.
chrIV	437091	437753	TY1_reference_SRR800765_popoolationte_rp_42	0	.
chrIV	512932	513698	TY1_reference_SRR800765_popoolationte_rp_43	0	.
chrIV	520902	521045	TY3_non-reference_SRR800765_popoolationte_rp_47	0	.
chrIV	620446	620719	TY1_reference_SRR800765_popoolationte_rp_48	0	.
chrIV	667997	668483	TY3_reference_SRR800765_popoolationte_rp_52	0	.
chrIV	668542	668870	TY1_reference_SRR800765_popoolationte_rp_53	0	.
chrIV	802818	805712	TY1_reference_SRR800765_popoolationte_rp_54	0	.
chrIV	871363	884276	TY1_reference_SRR800765_popoolationte_rp_56	0	.
chrIV	945898	946379	TY3_reference_SRR800765_popoolationte_rp_59	0	.
chrIV	1017329	1017441	TY2_non-reference_SRR800765_popoolationte_rp_60	0	.
chrIV	1023077	1023534	TY3_reference_SRR800765_popoolationte_rp_63	0	.
chrIV	1095578	1101928	TY1_reference_SRR800765_popoolationte_rp_64	0	.
chrIV	1305294	1305519	TY3_reference_SRR800765_popoolationte_rp_71	0	.
chrIV	1352571	1353274	TY1_reference_SRR800765_popoolationte_rp_72	0	.
chrIV	1461770	1462201	TY1_reference_SRR800765_popoolationte_rp_73	0	.
chrIV	1516274	1516489	TY2_reference_SRR800765_popoolationte_rp_74	0	.
chrIV	1518369	1518848	TY1_reference_SRR800765_popoolationte_rp_75	0	.
chrIX	196600	197534	TY1_reference_SRR800765_popoolationte_rp_76	0	.
chrIX	205153	210752	TY3_reference_SRR800765_popoolationte_rp_78	0	.
chrIX	300345	300776	TY1_reference_SRR800765_popoolationte_rp_79	0	.
chrIX	301544	301704	TY1_reference_SRR800765_popoolationte_rp_80	0	.
chrIX	336330	336502	TY3_non-reference_SRR800765_popoolationte_rp_83	0	.
chrIX	336511	336948	TY1_reference_SRR800765_popoolationte_rp_84	0	.
chrIX	426135	426474	TY1_reference_SRR800765_popoolationte_rp_86	0	.
chrV	6930	7182	TY5_reference_SRR800765_popoolationte_rp_91	0	.
chrV	9502	9793	TY2_reference_SRR800765_popoolationte_rp_92	0	.
chrV	62085	62815	TY1_reference_SRR800765_popoolationte_rp_93	0	.
chrV	99245	99713	TY1_reference_SRR800765_popoolationte_rp_94	0	.
chrV	118115	118660	TY4_reference_SRR800765_popoolationte_rp_95	0	.
chrV	137270	137672	TY1_reference_SRR800765_popoolationte_rp_98	0	.
chrV	138168	138604	TY1_reference_SRR800765_popoolationte_rp_99	0	.
chrV	176295	176896	TY1_reference_SRR800765_popoolationte_rp_100	0	.
chrV	207262	207428	TY3_non-reference_SRR800765_popoolationte_rp_102	0	.
chrV	287713	288106	TY1_reference_SRR800765_popoolationte_rp_105	0	.
chrV	314020	314475	TY4_reference_SRR800765_popoolationte_rp_108	0	.
chrV	435011	435489	TY1_reference_SRR800765_popoolationte_rp_111	0	.
chrV	438399	438636	TY1_reference_SRR800765_popoolationte_rp_114	0	.
chrV	442679	443120	TY1_reference_SRR800765_popoolationte_rp_115	0	.
chrV	469233	469443	TY1_reference_SRR800765_popoolationte_rp_117	0	.
chrV	492341	498572	TY3_non-reference_SRR800765_popoolationte_rp_118	0	.
chrV	566635	567134	TY1_non-reference_SRR800765_popoolationte_rp_121	0	.
chrVI	100506	100964	TY1_reference_SRR800765_popoolationte_rp_122	0	.
chrVI	119012	119237	TY1_reference_SRR800765_popoolationte_rp_125	0	.
chrVI	158279	158724	TY1_reference_SRR800765_popoolationte_rp_128	0	.
chrVI	191597	191904	TY1_reference_SRR800765_popoolationte_rp_133	0	.
chrVI	204892	205075	TY3_non-reference_SRR800765_popoolationte_rp_134	0	.
chrVI	206841	207206	TY1_reference_SRR800765_popoolationte_rp_136	0	.
chrVI	261234	261525	TY1_reference_SRR800765_popoolationte_rp_137	0	.
chrVII	110758	111753	TY1_reference_SRR800765_popoolationte_rp_140	0	.
chrVII	114887	115321	TY1_reference_SRR800765_popoolationte_rp_141	0	.
chrVII	121115	121418	TY1_reference_SRR800765_popoolationte_rp_142	0	.
chrVII	204937	205391	TY4_reference_SRR800765_popoolationte_rp_144	0	.
chrVII	287881	288198	TY1_reference_SRR800765_popoolationte_rp_145	0	.
chrVII	320298	320761	TY4_reference_SRR800765_popoolationte_rp_148	0	.
chrVII	327078	327405	TY1_reference_SRR800765_popoolationte_rp_149	0	.
chrVII	412388	412771	TY1_reference_SRR800765_popoolationte_rp_154	0	.
chrVII	561604	561813	TY3_non-reference_SRR800765_popoolationte_rp_158	0	.
chrVII	568060	568362	TY3_1p_reference_SRR800765_popoolationte_rp_160	0	.
chrVII	660579	660994	TY1_reference_SRR800765_popoolationte_rp_161	0	.
chrVII	773935	774234	TY1_reference_SRR800765_popoolationte_rp_170	0	.
chrVII	793190	793622	TY1_reference_SRR800765_popoolationte_rp_173	0	.
chrVII	811047	811294	TY4_reference_SRR800765_popoolationte_rp_174	0	.
chrVII	845231	845728	TY3_reference_SRR800765_popoolationte_rp_175	0	.
chrVII	930952	931100	TY3_non-reference_SRR800765_popoolationte_rp_180	0	.
chrVII	931106	932076	TY1_reference_SRR800765_popoolationte_rp_181	0	.
chrVIII	7934	8280	TY5_reference_SRR800765_popoolationte_rp_183	0	.
chrVIII	13149	13468	TY5_reference_SRR800765_popoolationte_rp_184	0	.
chrVIII	133514	134269	TY1_reference_SRR800765_popoolationte_rp_189	0	.
chrVIII	237955	238257	TY1_reference_SRR800765_popoolationte_rp_191	0	.
chrVIII	238241	238483	TY4_reference_SRR800765_popoolationte_rp_192	0	.
chrVIII	358636	359531	TY1_reference_SRR800765_popoolationte_rp_193	0	.
chrVIII	388964	389078	TY3_non-reference_SRR800765_popoolationte_rp_194	0	.
chrVIII	463853	464200	TY1_reference_SRR800765_popoolationte_rp_197	0	.
chrX	29133	29486	TY1_reference_SRR800765_popoolationte_rp_201	0	.
chrX	59425	59833	TY1_reference_SRR800765_popoolationte_rp_202	0	.
chrX	374368	374642	TY3_non-reference_SRR800765_popoolationte_rp_205	0	.
chrX	377949	378338	TY3_1p_reference_SRR800765_popoolationte_rp_210	0	.
chrX	416186	416480	TY4_reference_SRR800765_popoolationte_rp_211	0	.
chrX	416449	417072	TY1_reference_SRR800765_popoolationte_rp_212	0	.
chrX	421866	422337	TY4_reference_SRR800765_popoolationte_rp_213	0	.
chrX	422535	422929	TY1_reference_SRR800765_popoolationte_rp_214	0	.
chrX	517866	518180	TY1_reference_SRR800765_popoolationte_rp_215	0	.
chrX	531447	531822	TY1_reference_SRR800765_popoolationte_rp_216	0	.
chrX	537666	538082	TY1_reference_SRR800765_popoolationte_rp_217	0	.
chrX	543386	543824	TY1_reference_SRR800765_popoolationte_rp_220	0	.
chrXI	74187	74601	TY1_reference_SRR800765_popoolationte_rp_223	0	.
chrXI	83750	84205	TY1_reference_SRR800765_popoolationte_rp_224	0	.
chrXI	141063	141386	TY1_reference_SRR800765_popoolationte_rp_225	0	.
chrXI	218970	219427	TY1_reference_SRR800765_popoolationte_rp_228	0	.
chrXI	513100	513534	TY1_reference_SRR800765_popoolationte_rp_234	0	.
chrXII	91517	91875	TY4_reference_SRR800765_popoolationte_rp_235	0	.
chrXII	167931	168437	TY3_reference_SRR800765_popoolationte_rp_237	0	.
chrXII	365777	366193	TY1_reference_SRR800765_popoolationte_rp_242	0	.
chrXII	373716	374430	TY1_reference_SRR800765_popoolationte_rp_244	0	.
chrXII	426775	427064	TY3_1p_reference_SRR800765_popoolationte_rp_245	0	.
chrXII	448789	449169	TY1_reference_SRR800765_popoolationte_rp_246	0	.
chrXII	592650	593091	TY1_reference_SRR800765_popoolationte_rp_250	0	.
chrXII	656928	657414	TY3_reference_SRR800765_popoolationte_rp_253	0	.
chrXII	657400	657843	TY1_reference_SRR800765_popoolationte_rp_254	0	.
chrXII	687853	688011	TY3_non-reference_SRR800765_popoolationte_rp_255	0	.
chrXII	734332	734726	TY1_reference_SRR800765_popoolationte_rp_258	0	.
chrXII	784128	784387	TY1_reference_SRR800765_popoolationte_rp_259	0	.
chrXII	793490	793923	TY3_reference_SRR800765_popoolationte_rp_260	0	.
chrXII	796712	797140	TY1_reference_SRR800765_popoolationte_rp_261	0	.
chrXII	963162	963586	TY1_reference_SRR800765_popoolationte_rp_265	0	.
chrXII	976147	981795	TY1_non-reference_SRR800765_popoolationte_rp_266	0	.
chrXIII	131937	132368	TY1_reference_SRR800765_popoolationte_rp_271	0	.
chrXIII	167883	168311	TY1_reference_SRR800765_popoolationte_rp_272	0	.
chrXIII	196230	202342	TY1_reference_SRR800765_popoolationte_rp_274	0	.
chrXIII	259544	259954	TY1_reference_SRR800765_popoolationte_rp_275	0	.
chrXIII	321279	321578	TY4_reference_SRR800765_popoolationte_rp_278	0	.
chrXIII	372571	379250	TY1_reference_SRR800765_popoolationte_rp_280	0	.
chrXIII	747934	748237	TY1_reference_SRR800765_popoolationte_rp_292	0	.
chrXIII	768493	769262	TY1_reference_SRR800765_popoolationte_rp_293	0	.
chrXIV	519073	525140	TY3_non-reference_SRR800765_popoolationte_rp_298	0	.
chrXIV	546349	546736	TY3_1p_reference_SRR800765_popoolationte_rp_299	0	.
chrXIV	552744	553181	TY1_reference_SRR800765_popoolationte_rp_301	0	.
chrXIV	561231	568083	TY1_reference_SRR800765_popoolationte_rp_302	0	.
chrXIV	726066	727268	TY3_1p_reference_SRR800765_popoolationte_rp_305	0	.
chrXIV	727312	727740	TY1_reference_SRR800765_popoolationte_rp_306	0	.
chrXV	16684	17001	TY1_reference_SRR800765_popoolationte_rp_307	0	.
chrXV	33568	33984	TY1_reference_SRR800765_popoolationte_rp_310	0	.
chrXV	113225	113680	TY1_reference_SRR800765_popoolationte_rp_311	0	.
chrXV	226606	227086	TY3_reference_SRR800765_popoolationte_rp_312	0	.
chrXV	227630	228315	TY1_reference_SRR800765_popoolationte_rp_314	0	.
chrXV	354030	354523	TY3_reference_SRR800765_popoolationte_rp_320	0	.
chrXV	437247	438541	TY1_non-reference_SRR800765_popoolationte_rp_324	0	.
chrXV	463486	463725	TY1_reference_SRR800765_popoolationte_rp_325	0	.
chrXV	487372	487516	TY3_non-reference_SRR800765_popoolationte_rp_326	0	.
chrXV	663759	663953	TY3_non-reference_SRR800765_popoolationte_rp_330	0	.
chrXV	968932	976447	TY3_reference_SRR800765_popoolationte_rp_336	0	.
chrXVI	55585	55910	TY1_reference_SRR800765_popoolationte_rp_339	0	.
chrXVI	210386	210824	TY1_reference_SRR800765_popoolationte_rp_342	0	.
chrXVI	436001	443177	TY1_reference_SRR800765_popoolationte_rp_343	0	.
chrXVI	561108	561388	TY3_1p_reference_SRR800765_popoolationte_rp_346	0	.
chrXVI	688991	689505	TY1_reference_SRR800765_popoolationte_rp_349	0	.
chrXVI	769159	769713	TY3_reference_SRR800765_popoolationte_rp_350	0	.
chrXVI	769711	769970	TY1_reference_SRR800765_popoolationte_rp_351	0	.
chrXVI	777790	778206	TY1_reference_SRR800765_popoolationte_rp_354	0	.
chrXVI	780867	781271	TY1_reference_SRR800765_popoolationte_rp_355	0	.
chrXVI	804390	810631	TY1_reference_SRR800765_popoolationte_rp_356	0	.
chrXVI	844301	850559	TY1_reference_SRR800765_popoolationte_rp_357	0	.
chrXVI	850561	856974	TY3_reference_SRR800765_popoolationte_rp_358	0	.
chrXVI	880327	880772	TY3_reference_SRR800765_popoolationte_rp_359	0	.
chrXVI	880702	881020	TY3_1p_reference_SRR800765_popoolationte_rp_360	0	.
chrXVI	881429	881879	TY4_reference_SRR800765_popoolationte_rp_361	0	.
chrXVI	933015	933453	TY4_reference_SRR800765_popoolationte_rp_362	0	.
chrXVI	933447	933735	TY1_reference_SRR800765_popoolationte_rp_363	0	.
chrXVI	937785	938071	TY1_reference_SRR800765_popoolationte_rp_364	0	.
