# Supplementary material for: McClintock: An Integrated Pipeline for Detecting Transposable Element Insertions in Whole-Genome Shotgun Sequencing Data
Source: G3 (Bethesda). 2017 Jun 21;7(8):2763–78. doi: 10.1534/g3.117.043893 (PMC5555480; doi:10.1534/g3.117.043893)
Supplement: Supplementary file 2 [file 2763FileS2.zip › SRA072302/SRR800765/results/SRR800765_retroseq_nonredundant.bed]

track name="SRR800765_RetroSeq" description="SRR800765_RetroSeq"
chrII	405834	405836	TY1_non-reference_SRR800765_retroseq_rp_1	0	.
chrII	643579	643581	TY1_non-reference_SRR800765_retroseq_rp_2	0	.
chrII	643580	643582	TY2_non-reference_SRR800765_retroseq_rp_4	0	.
chrIII	84417	84419	TY1_non-reference_SRR800765_retroseq_rp_6	0	.
chrIII	142789	142791	TY2_non-reference_SRR800765_retroseq_rp_7	0	.
chrIII	149735	149737	TY1_non-reference_SRR800765_retroseq_rp_8	0	.
chrIII	151667	151669	TY1_non-reference_SRR800765_retroseq_rp_9	0	.
chrIII	227871	227873	TY1_non-reference_SRR800765_retroseq_rp_10	0	.
chrIII	295287	295289	TY1_non-reference_SRR800765_retroseq_rp_12	0	.
chrIII	297295	297297	TY1_non-reference_SRR800765_retroseq_rp_13	0	.
chrIII	297323	297325	TY2_non-reference_SRR800765_retroseq_rp_15	0	.
chrIV	83153	83155	TY2_non-reference_SRR800765_retroseq_rp_16	0	.
chrIV	83187	83189	TY1_non-reference_SRR800765_retroseq_rp_17	0	.
chrIV	521006	521008	TY3_non-reference_SRR800765_retroseq_rp_19	0	.
chrIV	1017406	1017408	TY1_non-reference_SRR800765_retroseq_rp_20	0	.
chrIX	196833	196835	TY1_non-reference_SRR800765_retroseq_rp_22	0	.
chrIX	324476	324478	TY1_non-reference_SRR800765_retroseq_rp_23	0	.
chrIX	324507	324509	TY4_non-reference_SRR800765_retroseq_rp_24	0	.
chrIX	336422	336424	TY3_non-reference_SRR800765_retroseq_rp_25	0	.
chrV	177536	177538	TY1_non-reference_SRR800765_retroseq_rp_26	0	.
chrV	207357	207359	TY3_non-reference_SRR800765_retroseq_rp_27	0	.
chrV	288691	288693	TY1_non-reference_SRR800765_retroseq_rp_28	0	.
chrV	435818	435820	TY1_non-reference_SRR800765_retroseq_rp_30	0	.
chrV	435822	435824	TY3_non-reference_SRR800765_retroseq_rp_31	0	.
chrV	436272	436274	TY1_non-reference_SRR800765_retroseq_rp_32	0	.
chrV	449910	449912	TY2_non-reference_SRR800765_retroseq_rp_34	0	.
chrV	498477	498479	TY3_non-reference_SRR800765_retroseq_rp_35	0	.
chrV	566812	566814	TY5_non-reference_SRR800765_retroseq_rp_36	0	.
chrV	566813	566815	TY1_non-reference_SRR800765_retroseq_rp_37	0	.
chrVI	101415	101417	TY3_non-reference_SRR800765_retroseq_rp_39	0	.
chrVI	137653	137655	TY1_non-reference_SRR800765_retroseq_rp_40	0	.
chrVI	204993	204995	TY3_non-reference_SRR800765_retroseq_rp_41	0	.
chrVI	205521	205523	TY3_non-reference_SRR800765_retroseq_rp_42	0	.
chrVII	74309	74311	TY1_non-reference_SRR800765_retroseq_rp_43	0	.
chrVII	110891	110893	TY1_non-reference_SRR800765_retroseq_rp_44	0	.
chrVII	319723	319725	TY4_non-reference_SRR800765_retroseq_rp_45	0	.
chrVII	561736	561738	TY3_non-reference_SRR800765_retroseq_rp_46	0	.
chrVII	736073	736075	TY2_non-reference_SRR800765_retroseq_rp_47	0	.
chrVII	736105	736107	TY1_non-reference_SRR800765_retroseq_rp_48	0	.
chrVII	876090	876092	TY1_non-reference_SRR800765_retroseq_rp_49	0	.
chrVII	931034	931036	TY3_non-reference_SRR800765_retroseq_rp_50	0	.
chrVII	931353	931355	TY3_non-reference_SRR800765_retroseq_rp_51	0	.
chrVIII	146858	146860	TY1_non-reference_SRR800765_retroseq_rp_54	0	.
chrVIII	388989	388991	TY3_non-reference_SRR800765_retroseq_rp_55	0	.
chrVIII	389346	389348	TY3_non-reference_SRR800765_retroseq_rp_56	0	.
chrX	197267	197269	TY3_non-reference_SRR800765_retroseq_rp_57	0	.
chrX	354467	354469	TY2_non-reference_SRR800765_retroseq_rp_58	0	.
chrX	374480	374482	TY3_non-reference_SRR800765_retroseq_rp_59	0	.
chrX	540810	540812	TY4_non-reference_SRR800765_retroseq_rp_60	0	.
chrX	617770	617772	TY1_non-reference_SRR800765_retroseq_rp_62	0	.
chrXI	308361	308363	TY1_non-reference_SRR800765_retroseq_rp_63	0	.
chrXI	379137	379139	TY3_1p_non-reference_SRR800765_retroseq_rp_64	0	.
chrXI	379341	379343	TY3_non-reference_SRR800765_retroseq_rp_65	0	.
chrXII	366635	366637	TY1_non-reference_SRR800765_retroseq_rp_66	0	.
chrXII	687946	687948	TY3_non-reference_SRR800765_retroseq_rp_67	0	.
chrXII	818492	818494	TY1_non-reference_SRR800765_retroseq_rp_68	0	.
chrXII	818493	818495	TY2_non-reference_SRR800765_retroseq_rp_69	0	.
chrXIII	321646	321648	TY2_non-reference_SRR800765_retroseq_rp_70	0	.
chrXIII	321651	321653	TY1_non-reference_SRR800765_retroseq_rp_71	0	.
chrXIII	480876	480878	TY1_non-reference_SRR800765_retroseq_rp_72	0	.
chrXIII	808877	808879	TY2_non-reference_SRR800765_retroseq_rp_73	0	.
chrXIII	808880	808882	TY1_non-reference_SRR800765_retroseq_rp_74	0	.
chrXIII	837640	837642	TY2_non-reference_SRR800765_retroseq_rp_76	0	.
chrXIV	104674	104676	TY2_non-reference_SRR800765_retroseq_rp_77	0	.
chrXIV	561462	561464	TY2_non-reference_SRR800765_retroseq_rp_79	0	.
chrXIV	561865	561867	TY2_non-reference_SRR800765_retroseq_rp_80	0	.
chrXIV	632101	632103	TY2_non-reference_SRR800765_retroseq_rp_81	0	.
chrXV	341046	341048	TY1_non-reference_SRR800765_retroseq_rp_84	0	.
chrXV	462773	462775	TY1_non-reference_SRR800765_retroseq_rp_85	0	.
chrXV	487454	487456	TY3_non-reference_SRR800765_retroseq_rp_87	0	.
chrXV	663883	663885	TY3_non-reference_SRR800765_retroseq_rp_88	0	.
chrXV	976445	976447	TY3_non-reference_SRR800765_retroseq_rp_89	0	.
chrXVI	64018	64020	TY1_non-reference_SRR800765_retroseq_rp_91	0	.
