# Supplementary material for: McClintock: An Integrated Pipeline for Detecting Transposable Element Insertions in Whole-Genome Shotgun Sequencing Data
Source: G3 (Bethesda). 2017 Jun 21;7(8):2763–78. doi: 10.1534/g3.117.043893 (PMC5555480; doi:10.1534/g3.117.043893)
Supplement: Supplementary file 2 [file 2763FileS2.zip › SRA072302/SRR800765/results/SRR800765_telocate_nonredundant.bed]

track name="SRR800765_TE-locate" description="SRR800765_TE-locate"
chrI	138753	138990	TY1_reference_SRR800765_telocate_rp_1	0	-
chrI	160105	160237	TY1_reference_SRR800765_telocate_rp_2	0	-
chrI	166250	166251	TY1_non-reference_SRR800765_telocate_rp_3	0	+
chrI	182968	182969	TY2_non-reference_SRR800765_telocate_rp_5	0	-
chrI	189419	189754	TY2_reference_SRR800765_telocate_rp_6	0	+
chrII	8847	9518	TY1_reference_SRR800765_telocate_rp_7	0	+
chrII	29500	35793	TY1_reference_SRR800765_telocate_rp_8	0	+
chrII	29640	35599	TY2_reference_SRR800765_telocate_rp_9	0	+
chrII	197032	197323	TY1_reference_SRR800765_telocate_rp_10	0	-
chrII	197716	198057	TY3_reference_SRR800765_telocate_rp_11	0	+
chrII	258667	258974	TY1_reference_SRR800765_telocate_rp_13	0	-
chrII	327067	327393	TY1_reference_SRR800765_telocate_rp_14	0	+
chrII	350456	350749	TY1_reference_SRR800765_telocate_rp_15	0	+
chrII	405600	405601	TY1_non-reference_SRR800765_telocate_rp_16	0	.
chrII	460472	460762	TY1_reference_SRR800765_telocate_rp_17	0	+
chrII	643372	643373	TY1_non-reference_SRR800765_telocate_rp_18	0	-
chrII	644972	644973	TY2_non-reference_SRR800765_telocate_rp_19	0	+
chrIII	83054	83196	TY1_reference_SRR800765_telocate_rp_20	0	-
chrIII	84810	90769	TY2_reference_SRR800765_telocate_rp_21	0	+
chrIII	90925	90926	TY3_non-reference_SRR800765_telocate_rp_22	0	+
chrIII	149479	149787	TY1_reference_SRR800765_telocate_rp_23	0	+
chrIII	150692	151051	TY4_reference_SRR800765_telocate_rp_24	0	-
chrIII	151518	151849	TY1_reference_SRR800765_telocate_rp_25	0	+
chrIII	169568	169884	TY1_reference_SRR800765_telocate_rp_27	0	+
chrIII	227840	227841	TY2_non-reference_SRR800765_telocate_rp_28	0	-
chrIII	291372	291709	TY1_reference_SRR800765_telocate_rp_29	0	+
chrIII	291918	292164	TY5_reference_SRR800765_telocate_rp_30	0	+
chrIII	294999	295317	TY1_reference_SRR800765_telocate_rp_31	0	+
chrIII	297094	297095	TY4_non-reference_SRR800765_telocate_rp_32	0	-
chrIV	82798	82799	TY1_non-reference_SRR800765_telocate_rp_33	0	+
chrIV	82958	82959	TY2_non-reference_SRR800765_telocate_rp_34	0	-
chrIV	83291	83483	TY3_1p_reference_SRR800765_telocate_rp_35	0	+
chrIV	359316	359480	TY1_reference_SRR800765_telocate_rp_36	0	-
chrIV	437519	437697	TY1_reference_SRR800765_telocate_rp_38	0	-
chrIV	513256	513588	TY1_reference_SRR800765_telocate_rp_40	0	-
chrIV	513690	519645	TY2_reference_SRR800765_telocate_rp_41	0	-
chrIV	520832	520833	TY3_non-reference_SRR800765_telocate_rp_43	0	.
chrIV	651517	651518	TY3_non-reference_SRR800765_telocate_rp_45	0	+
chrIV	651687	651956	TY1_reference_SRR800765_telocate_rp_46	0	-
chrIV	668623	668782	TY1_reference_SRR800765_telocate_rp_47	0	+
chrIV	802902	805652	TY1_reference_SRR800765_telocate_rp_48	0	+
chrIV	871419	871742	TY1_reference_SRR800765_telocate_rp_49	0	+
chrIV	878061	878300	TY1_reference_SRR800765_telocate_rp_50	0	+
chrIV	884394	884395	TY1_non-reference_SRR800765_telocate_rp_51	0	+
chrIV	945347	945670	TY1_reference_SRR800765_telocate_rp_52	0	+
chrIV	945951	946292	TY3_reference_SRR800765_telocate_rp_53	0	-
chrIV	980942	980943	TY1_non-reference_SRR800765_telocate_rp_54	0	-
chrIV	1017186	1017187	TY1_non-reference_SRR800765_telocate_rp_55	0	-
chrIV	1017261	1017262	TY2_non-reference_SRR800765_telocate_rp_56	0	-
chrIV	1018211	1018366	TY4_reference_SRR800765_telocate_rp_57	0	+
chrIV	1023133	1023474	TY3_reference_SRR800765_telocate_rp_58	0	+
chrIV	1095638	1101876	TY1_reference_SRR800765_telocate_rp_59	0	-
chrIV	1175128	1175807	TY3_reference_SRR800765_telocate_rp_61	0	-
chrIV	1201080	1201275	TY1_reference_SRR800765_telocate_rp_62	0	+
chrIV	1352968	1353219	TY1_reference_SRR800765_telocate_rp_63	0	+
chrIV	1518468	1518787	TY1_reference_SRR800765_telocate_rp_64	0	+
chrIX	300406	300725	TY1_reference_SRR800765_telocate_rp_67	0	-
chrIX	336302	336303	TY3_non-reference_SRR800765_telocate_rp_68	0	-
chrIX	343631	343632	TY3_non-reference_SRR800765_telocate_rp_69	0	.
chrIX	426197	426422	TY1_reference_SRR800765_telocate_rp_70	0	-
chrM	6030	6031	TY2_non-reference_SRR800765_telocate_rp_71	0	.
chrM	12409	12410	TY2_non-reference_SRR800765_telocate_rp_72	0	.
chrM	16088	16089	TY2_non-reference_SRR800765_telocate_rp_73	0	.
chrM	17713	17714	TY1_non-reference_SRR800765_telocate_rp_74	0	.
chrM	18018	18019	TY2_non-reference_SRR800765_telocate_rp_75	0	.
chrM	19433	19434	TY1_non-reference_SRR800765_telocate_rp_76	0	+
chrM	40109	40110	TY1_non-reference_SRR800765_telocate_rp_77	0	.
chrM	58203	58204	TY2_non-reference_SRR800765_telocate_rp_78	0	.
chrM	69823	69824	TY2_non-reference_SRR800765_telocate_rp_79	0	.
chrM	73344	73345	TY2_non-reference_SRR800765_telocate_rp_80	0	-
chrM	73730	73731	TY1_non-reference_SRR800765_telocate_rp_81	0	-
chrM	82359	82360	TY1_non-reference_SRR800765_telocate_rp_82	0	.
chrV	6985	7117	TY5_reference_SRR800765_telocate_rp_83	0	+
chrV	62474	62756	TY1_reference_SRR800765_telocate_rp_84	0	+
chrV	99302	99660	TY1_reference_SRR800765_telocate_rp_85	0	-
chrV	118226	118556	TY4_reference_SRR800765_telocate_rp_86	0	-
chrV	135607	135939	TY2_reference_SRR800765_telocate_rp_87	0	-
chrV	138220	138553	TY1_reference_SRR800765_telocate_rp_89	0	+
chrV	176348	176845	TY1_reference_SRR800765_telocate_rp_90	0	+
chrV	207111	207112	TY3_non-reference_SRR800765_telocate_rp_91	0	.
chrV	248827	249107	TY1_reference_SRR800765_telocate_rp_92	0	+
chrV	287770	288056	TY1_reference_SRR800765_telocate_rp_93	0	-
chrV	288485	288486	TY2_non-reference_SRR800765_telocate_rp_94	0	-
chrV	312271	312437	TY1_reference_SRR800765_telocate_rp_95	0	+
chrV	314078	314424	TY4_reference_SRR800765_telocate_rp_96	0	+
chrV	354133	354836	TY1_reference_SRR800765_telocate_rp_97	0	+
chrV	442729	443068	TY1_reference_SRR800765_telocate_rp_99	0	+
chrV	449625	449626	TY2_non-reference_SRR800765_telocate_rp_100	0	-
chrV	492433	498505	TY3_reference_SRR800765_telocate_rp_101	0	-
chrV	498564	498565	TY3_non-reference_SRR800765_telocate_rp_102	0	+
chrV	551436	551759	TY1_reference_SRR800765_telocate_rp_103	0	+
chrV	566585	566586	TY1_non-reference_SRR800765_telocate_rp_104	0	+
chrVI	100574	100902	TY1_reference_SRR800765_telocate_rp_105	0	+
chrVI	101157	101158	TY3_non-reference_SRR800765_telocate_rp_106	0	-
chrVI	144908	144909	TY1_non-reference_SRR800765_telocate_rp_108	0	-
chrVI	181738	181884	TY1_reference_SRR800765_telocate_rp_110	0	+
chrVI	204773	204774	TY3_non-reference_SRR800765_telocate_rp_112	0	+
chrVI	206909	207126	TY1_reference_SRR800765_telocate_rp_113	0	+
chrVI	261282	261475	TY1_reference_SRR800765_telocate_rp_114	0	+
chrVII	74056	74057	TY1_non-reference_SRR800765_telocate_rp_116	0	.
chrVII	109732	109733	TY1_non-reference_SRR800765_telocate_rp_117	0	-
chrVII	111792	111793	TY1_non-reference_SRR800765_telocate_rp_118	0	+
chrVII	114942	115273	TY1_reference_SRR800765_telocate_rp_119	0	+
chrVII	204989	205343	TY4_reference_SRR800765_telocate_rp_121	0	+
chrVII	318685	318826	TY1_reference_SRR800765_telocate_rp_123	0	+
chrVII	320357	320710	TY4_reference_SRR800765_telocate_rp_124	0	-
chrVII	327131	327346	TY1_reference_SRR800765_telocate_rp_125	0	-
chrVII	402305	402306	TY1_non-reference_SRR800765_telocate_rp_126	0	-
chrVII	405484	405485	TY2_non-reference_SRR800765_telocate_rp_127	0	+
chrVII	412457	412727	TY1_reference_SRR800765_telocate_rp_128	0	+
chrVII	535547	541786	TY1_reference_SRR800765_telocate_rp_129	0	-
chrVII	561557	561558	TY3_non-reference_SRR800765_telocate_rp_130	0	-
chrVII	568167	568287	TY3_1p_reference_SRR800765_telocate_rp_131	0	+
chrVII	660646	660936	TY1_reference_SRR800765_telocate_rp_132	0	-
chrVII	701113	701354	TY1_reference_SRR800765_telocate_rp_133	0	+
chrVII	707198	712549	TY3_reference_SRR800765_telocate_rp_134	0	+
chrVII	735548	735877	TY1_reference_SRR800765_telocate_rp_135	0	+
chrVII	738740	739040	TY1_reference_SRR800765_telocate_rp_136	0	+
chrVII	774040	774167	TY1_reference_SRR800765_telocate_rp_137	0	+
chrVII	778788	779117	TY2_reference_SRR800765_telocate_rp_138	0	+
chrVII	793243	793564	TY1_reference_SRR800765_telocate_rp_139	0	+
chrVII	811100	811238	TY4_reference_SRR800765_telocate_rp_140	0	-
chrVII	817397	823311	TY1_reference_SRR800765_telocate_rp_141	0	-
chrVII	845285	845635	TY3_reference_SRR800765_telocate_rp_142	0	+
chrVII	857388	857389	TY3_non-reference_SRR800765_telocate_rp_143	0	-
chrVII	875349	875666	TY1_reference_SRR800765_telocate_rp_144	0	+
chrVII	879029	879240	TY4_reference_SRR800765_telocate_rp_145	0	+
chrVII	930816	930817	TY3_non-reference_SRR800765_telocate_rp_146	0	+
chrVII	931690	932022	TY1_reference_SRR800765_telocate_rp_147	0	+
chrVIII	7992	8224	TY5_reference_SRR800765_telocate_rp_148	0	-
chrVIII	85534	91757	TY4_reference_SRR800765_telocate_rp_149	0	+
chrVIII	116766	117054	TY1_reference_SRR800765_telocate_rp_150	0	-
chrVIII	133197	133395	TY1_reference_SRR800765_telocate_rp_151	0	-
chrVIII	146669	146670	TY1_non-reference_SRR800765_telocate_rp_152	0	-
chrVIII	214550	214551	TY2_non-reference_SRR800765_telocate_rp_153	0	+
chrVIII	238006	238205	TY1_reference_SRR800765_telocate_rp_154	0	+
chrVIII	358684	359477	TY1_reference_SRR800765_telocate_rp_155	0	-
chrVIII	388849	388850	TY3_non-reference_SRR800765_telocate_rp_156	0	.
chrVIII	463919	464147	TY1_reference_SRR800765_telocate_rp_157	0	-
chrVIII	554098	554099	TY5_non-reference_SRR800765_telocate_rp_159	0	-
chrX	29186	29409	TY1_reference_SRR800765_telocate_rp_160	0	+
chrX	59503	59783	TY1_reference_SRR800765_telocate_rp_161	0	+
chrX	197238	197239	TY3_non-reference_SRR800765_telocate_rp_162	0	-
chrX	204552	204553	TY1_non-reference_SRR800765_telocate_rp_163	0	-
chrX	354160	354161	TY2_non-reference_SRR800765_telocate_rp_164	0	-
chrX	355195	355196	TY1_non-reference_SRR800765_telocate_rp_165	0	+
chrX	373622	373623	TY1_non-reference_SRR800765_telocate_rp_166	0	-
chrX	374383	374384	TY3_non-reference_SRR800765_telocate_rp_167	0	+
chrX	377599	377854	TY1_reference_SRR800765_telocate_rp_168	0	-
chrX	378008	378279	TY3_1p_reference_SRR800765_telocate_rp_169	0	-
chrX	416259	416425	TY4_reference_SRR800765_telocate_rp_170	0	+
chrX	421917	422290	TY4_reference_SRR800765_telocate_rp_171	0	+
chrX	422587	422881	TY1_reference_SRR800765_telocate_rp_172	0	+
chrX	517950	518091	TY1_reference_SRR800765_telocate_rp_173	0	+
chrX	531507	531757	TY1_reference_SRR800765_telocate_rp_174	0	-
chrX	537732	538027	TY1_reference_SRR800765_telocate_rp_175	0	-
chrX	540574	540575	TY4_non-reference_SRR800765_telocate_rp_176	0	-
chrX	543440	543762	TY1_reference_SRR800765_telocate_rp_177	0	+
chrX	617602	617603	TY1_non-reference_SRR800765_telocate_rp_178	0	-
chrX	617777	617778	TY4_non-reference_SRR800765_telocate_rp_179	0	.
chrXI	74240	74523	TY1_reference_SRR800765_telocate_rp_180	0	+
chrXI	83812	84120	TY1_reference_SRR800765_telocate_rp_181	0	-
chrXI	141175	141294	TY1_reference_SRR800765_telocate_rp_182	0	-
chrXI	162835	163174	TY1_reference_SRR800765_telocate_rp_183	0	+
chrXI	219057	219367	TY1_reference_SRR800765_telocate_rp_184	0	-
chrXI	308132	308133	TY1_non-reference_SRR800765_telocate_rp_186	0	-
chrXI	489928	490057	TY1_reference_SRR800765_telocate_rp_187	0	-
chrXI	513173	513483	TY1_reference_SRR800765_telocate_rp_188	0	-
chrXII	91572	91822	TY4_reference_SRR800765_telocate_rp_189	0	-
chrXII	168041	168379	TY3_reference_SRR800765_telocate_rp_190	0	-
chrXII	214893	214894	TY1_non-reference_SRR800765_telocate_rp_191	0	+
chrXII	365831	366145	TY1_reference_SRR800765_telocate_rp_192	0	-
chrXII	373769	373969	TY1_reference_SRR800765_telocate_rp_193	0	-
chrXII	426828	427002	TY3_1p_reference_SRR800765_telocate_rp_194	0	-
chrXII	448842	449114	TY1_reference_SRR800765_telocate_rp_195	0	+
chrXII	451719	451720	TY1_non-reference_SRR800765_telocate_rp_196	0	.
chrXII	452242	452243	TY2_non-reference_SRR800765_telocate_rp_197	0	.
chrXII	453332	453333	TY1_non-reference_SRR800765_telocate_rp_198	0	-
chrXII	454090	454091	TY2_non-reference_SRR800765_telocate_rp_199	0	-
chrXII	454324	454325	TY3_non-reference_SRR800765_telocate_rp_200	0	.
chrXII	454875	454876	TY1_non-reference_SRR800765_telocate_rp_201	0	.
chrXII	456091	456092	TY2_non-reference_SRR800765_telocate_rp_202	0	-
chrXII	457239	457240	TY1_non-reference_SRR800765_telocate_rp_203	0	-
chrXII	458430	458431	TY3_non-reference_SRR800765_telocate_rp_204	0	.
chrXII	458825	458826	TY2_non-reference_SRR800765_telocate_rp_205	0	.
chrXII	459207	459208	TY1_non-reference_SRR800765_telocate_rp_206	0	.
chrXII	460549	460550	TY2_non-reference_SRR800765_telocate_rp_207	0	+
chrXII	461032	461033	TY1_non-reference_SRR800765_telocate_rp_208	0	.
chrXII	461878	461879	TY3_non-reference_SRR800765_telocate_rp_209	0	.
chrXII	462276	462277	TY2_non-reference_SRR800765_telocate_rp_210	0	+
chrXII	462928	462929	TY1_non-reference_SRR800765_telocate_rp_211	0	+
chrXII	465114	465115	TY2_non-reference_SRR800765_telocate_rp_212	0	+
chrXII	465169	465170	TY3_non-reference_SRR800765_telocate_rp_213	0	.
chrXII	466707	466708	TY2_non-reference_SRR800765_telocate_rp_214	0	+
chrXII	466750	466751	TY1_non-reference_SRR800765_telocate_rp_215	0	+
chrXII	467159	467160	TY3_non-reference_SRR800765_telocate_rp_216	0	.
chrXII	467542	467543	TY4_non-reference_SRR800765_telocate_rp_217	0	.
chrXII	468423	468424	TY1_non-reference_SRR800765_telocate_rp_218	0	+
chrXII	592707	593037	TY1_reference_SRR800765_telocate_rp_219	0	-
chrXII	657023	657366	TY3_reference_SRR800765_telocate_rp_220	0	+
chrXII	687742	687743	TY3_non-reference_SRR800765_telocate_rp_221	0	.
chrXII	688130	688363	TY2_reference_SRR800765_telocate_rp_222	0	-
chrXII	734383	734673	TY1_reference_SRR800765_telocate_rp_223	0	-
chrXII	793551	793870	TY3_reference_SRR800765_telocate_rp_224	0	+
chrXII	796763	797088	TY1_reference_SRR800765_telocate_rp_225	0	+
chrXII	817839	818072	TY4_reference_SRR800765_telocate_rp_226	0	+
chrXII	818536	818537	TY2_non-reference_SRR800765_telocate_rp_227	0	+
chrXII	963216	963535	TY1_reference_SRR800765_telocate_rp_228	0	+
chrXII	976141	976142	TY1_non-reference_SRR800765_telocate_rp_229	0	+
chrXII	981801	981802	TY1_non-reference_SRR800765_telocate_rp_230	0	+
chrXII	1052059	1052060	TY1_non-reference_SRR800765_telocate_rp_231	0	-
chrXIII	131988	132317	TY1_reference_SRR800765_telocate_rp_232	0	-
chrXIII	167944	168262	TY1_reference_SRR800765_telocate_rp_233	0	-
chrXIII	184006	184007	TY4_non-reference_SRR800765_telocate_rp_234	0	-
chrXIII	190106	190107	TY4_non-reference_SRR800765_telocate_rp_235	0	+
chrXIII	202332	202333	TY1_non-reference_SRR800765_telocate_rp_237	0	+
chrXIII	259595	259901	TY1_reference_SRR800765_telocate_rp_238	0	-
chrXIII	290047	290223	TY4_reference_SRR800765_telocate_rp_239	0	-
chrXIII	321341	321527	TY4_reference_SRR800765_telocate_rp_240	0	-
chrXIII	321615	321616	TY2_non-reference_SRR800765_telocate_rp_241	0	+
chrXIII	321689	321690	TY1_non-reference_SRR800765_telocate_rp_242	0	+
chrXIII	462884	463103	TY1_reference_SRR800765_telocate_rp_243	0	-
chrXIII	503190	503381	TY1_reference_SRR800765_telocate_rp_245	0	+
chrXIII	503769	504140	TY4_reference_SRR800765_telocate_rp_246	0	+
chrXIII	573110	573337	TY1_reference_SRR800765_telocate_rp_247	0	-
chrXIII	768878	769211	TY1_reference_SRR800765_telocate_rp_248	0	+
chrXIII	837475	837753	TY1_reference_SRR800765_telocate_rp_249	0	+
chrXIII	865700	865701	TY1_non-reference_SRR800765_telocate_rp_250	0	-
chrXIV	104745	104746	TY1_non-reference_SRR800765_telocate_rp_252	0	+
chrXIV	518957	518958	TY3_non-reference_SRR800765_telocate_rp_253	0	-
chrXIV	525095	525096	TY3_non-reference_SRR800765_telocate_rp_254	0	+
chrXIV	546423	546685	TY3_1p_reference_SRR800765_telocate_rp_255	0	+
chrXIV	552281	552482	TY1_reference_SRR800765_telocate_rp_256	0	-
chrXIV	727363	727667	TY1_reference_SRR800765_telocate_rp_257	0	-
chrXV	33628	33930	TY1_reference_SRR800765_telocate_rp_259	0	+
chrXV	113293	113626	TY1_reference_SRR800765_telocate_rp_260	0	-
chrXV	226695	227037	TY3_reference_SRR800765_telocate_rp_261	0	+
chrXV	227692	228263	TY1_reference_SRR800765_telocate_rp_262	0	+
chrXV	300234	300441	TY1_reference_SRR800765_telocate_rp_263	0	-
chrXV	354128	354467	TY3_reference_SRR800765_telocate_rp_265	0	+
chrXV	354681	354959	TY1_reference_SRR800765_telocate_rp_266	0	+
chrXV	437303	438486	TY1_reference_SRR800765_telocate_rp_267	0	-
chrXV	462811	462812	TY2_non-reference_SRR800765_telocate_rp_269	0	+
chrXV	487203	487204	TY3_non-reference_SRR800765_telocate_rp_270	0	.
chrXV	594513	594813	TY1_reference_SRR800765_telocate_rp_271	0	+
chrXV	600895	600896	TY1_non-reference_SRR800765_telocate_rp_272	0	+
chrXV	697503	697770	TY1_reference_SRR800765_telocate_rp_273	0	-
chrXV	703157	703382	TY3_reference_SRR800765_telocate_rp_274	0	-
chrXV	968988	976400	TY3_reference_SRR800765_telocate_rp_275	0	+
chrXV	976475	976476	TY3_non-reference_SRR800765_telocate_rp_276	0	+
chrXV	979866	980140	TY1_reference_SRR800765_telocate_rp_277	0	+
chrXVI	55662	55858	TY1_reference_SRR800765_telocate_rp_278	0	-
chrXVI	210449	210770	TY1_reference_SRR800765_telocate_rp_279	0	+
chrXVI	436057	436728	TY1_reference_SRR800765_telocate_rp_280	0	+
chrXVI	443282	443283	TY1_non-reference_SRR800765_telocate_rp_281	0	+
chrXVI	560809	561081	TY1_reference_SRR800765_telocate_rp_282	0	+
chrXVI	571692	571834	TY1_reference_SRR800765_telocate_rp_283	0	+
chrXVI	769316	769657	TY3_reference_SRR800765_telocate_rp_284	0	+
chrXVI	775857	776502	TY3_1p_reference_SRR800765_telocate_rp_285	0	+
chrXVI	776664	776854	TY1_reference_SRR800765_telocate_rp_286	0	-
chrXVI	780917	781217	TY1_reference_SRR800765_telocate_rp_287	0	-
chrXVI	804494	804634	TY1_reference_SRR800765_telocate_rp_288	0	+
chrXVI	810579	810580	TY1_non-reference_SRR800765_telocate_rp_289	0	+
chrXVI	844354	850508	TY1_reference_SRR800765_telocate_rp_290	0	-
chrXVI	850513	850514	TY3_non-reference_SRR800765_telocate_rp_291	0	.
chrXVI	880381	880722	TY3_reference_SRR800765_telocate_rp_292	0	+
chrXVI	881482	881826	TY4_reference_SRR800765_telocate_rp_293	0	-
chrXVI	933066	933400	TY4_reference_SRR800765_telocate_rp_294	0	+
chrXVI	933538	933675	TY1_reference_SRR800765_telocate_rp_295	0	+
