# Supplementary material for: McClintock: An Integrated Pipeline for Detecting Transposable Element Insertions in Whole-Genome Shotgun Sequencing Data
Source: G3 (Bethesda). 2017 Jun 21;7(8):2763–78. doi: 10.1534/g3.117.043893 (PMC5555480; doi:10.1534/g3.117.043893)
Supplement: Supplementary file 2 [file 2763FileS2.zip › SRA072302/SRR800766/results/SRR800766_ngs_te_mapper_nonredundant.bed]

track name="SRR800766_ngs_te_mapper" description="SRR800766_ngs_te_mapper"
chrI	182614	182953	TY3_reference_SRR800766_ngs_te_mapper_sr_1	0	+
chrIII	90842	90847	TY3_non-reference_SRR800766_ngs_te_mapper_sr_2	0	+
chrIX	205217	210644	TY3_reference_SRR800766_ngs_te_mapper_sr_3	0	+
chrIX	325729	325734	TY3_non-reference_SRR800766_ngs_te_mapper_sr_4	0	-
chrV	207145	207150	TY1_non-reference_SRR800766_ngs_te_mapper_sr_5	0	+
chrVI	181367	181372	TY4_non-reference_SRR800766_ngs_te_mapper_sr_6	0	+
chrVIII	91387	91757	TY4_reference_SRR800766_ngs_te_mapper_sr_7	0	+
chrXII	427116	427121	TY3_non-reference_SRR800766_ngs_te_mapper_sr_8	0	-
chrXII	628368	628373	TY3_non-reference_SRR800766_ngs_te_mapper_sr_9	0	+
chrXII	941190	947148	TY2_reference_SRR800766_ngs_te_mapper_sr_10	0	+
chrXIII	480703	480708	TY3_non-reference_SRR800766_ngs_te_mapper_sr_11	0	+
chrXIII	837910	837915	TY3_non-reference_SRR800766_ngs_te_mapper_sr_12	0	-
chrXV	117703	123628	TY1_reference_SRR800766_ngs_te_mapper_sr_13	0	+
chrXV	288176	288181	TY3_non-reference_SRR800766_ngs_te_mapper_sr_14	0	+
chrXVI	622639	622644	TY3_non-reference_SRR800766_ngs_te_mapper_sr_15	0	+
chrXVI	744265	744270	TY3_non-reference_SRR800766_ngs_te_mapper_sr_16	0	+
