# Supplementary material for: McClintock: An Integrated Pipeline for Detecting Transposable Element Insertions in Whole-Genome Shotgun Sequencing Data
Source: G3 (Bethesda). 2017 Jun 21;7(8):2763–78. doi: 10.1534/g3.117.043893 (PMC5555480; doi:10.1534/g3.117.043893)
Supplement: Supplementary file 2 [file 2763FileS2.zip › SRA072302/SRR800766/results/SRR800766_popoolationte_nonredundant.bed]

track name="SRR800766_PoPoolationTE" description="SRR800766_PoPoolationTE"
chrI	138694	139049	TY1_reference_SRR800766_popoolationte_rp_3	0	.
chrI	139062	139194	TY3_non-reference_SRR800766_popoolationte_rp_4	0	.
chrII	8794	9594	TY1_reference_SRR800766_popoolationte_rp_9	0	.
chrII	29448	35847	TY1_reference_SRR800766_popoolationte_rp_10	0	.
chrII	197629	198115	TY3_reference_SRR800766_popoolationte_rp_12	0	.
chrII	258616	259021	TY1_reference_SRR800766_popoolationte_rp_14	0	.
chrII	266023	266308	TY1_reference_SRR800766_popoolationte_rp_15	0	.
chrII	460403	460814	TY1_reference_SRR800766_popoolationte_rp_20	0	.
chrIII	14374	14521	TY5_non-reference_SRR800766_popoolationte_rp_22	0	.
chrIII	82500	82674	TY3_non-reference_SRR800766_popoolationte_rp_23	0	.
chrIII	84758	90999	TY3_non-reference_SRR800766_popoolationte_rp_26	0	.
chrIII	142741	143139	TY1_reference_SRR800766_popoolationte_rp_28	0	.
chrIII	150160	150586	TY1_reference_SRR800766_popoolationte_rp_29	0	.
chrIII	150639	151106	TY4_reference_SRR800766_popoolationte_rp_30	0	.
chrIII	227596	227886	TY1_reference_SRR800766_popoolationte_rp_33	0	.
chrIII	291322	291762	TY1_reference_SRR800766_popoolationte_rp_34	0	.
chrIV	83242	83547	TY3_1p_reference_SRR800766_popoolationte_rp_42	0	.
chrIV	359263	359558	TY1_reference_SRR800766_popoolationte_rp_43	0	.
chrIV	437083	437774	TY1_reference_SRR800766_popoolationte_rp_46	0	.
chrIV	668554	668861	TY1_reference_SRR800766_popoolationte_rp_53	0	.
chrIV	802799	805713	TY1_reference_SRR800766_popoolationte_rp_54	0	.
chrIV	871365	884271	TY1_reference_SRR800766_popoolationte_rp_56	0	.
chrIV	1095401	1095560	TY3_non-reference_SRR800766_popoolationte_rp_62	0	.
chrIV	1095580	1101933	TY1_reference_SRR800766_popoolationte_rp_63	0	.
chrIV	1174773	1175038	TY1_reference_SRR800766_popoolationte_rp_66	0	.
chrIV	1305289	1305509	TY3_reference_SRR800766_popoolationte_rp_70	0	.
chrIV	1352573	1353281	TY1_reference_SRR800766_popoolationte_rp_71	0	.
chrIV	1461859	1462086	TY1_reference_SRR800766_popoolationte_rp_72	0	.
chrIV	1516251	1516477	TY2_reference_SRR800766_popoolationte_rp_73	0	.
chrIV	1518417	1518839	TY1_reference_SRR800766_popoolationte_rp_74	0	.
chrIX	301599	301794	TY1_reference_SRR800766_popoolationte_rp_79	0	.
chrIX	325684	325820	TY3_non-reference_SRR800766_popoolationte_rp_82	0	.
chrIX	336524	336944	TY1_reference_SRR800766_popoolationte_rp_83	0	.
chrIX	426145	426473	TY1_reference_SRR800766_popoolationte_rp_84	0	.
chrV	6932	7254	TY5_reference_SRR800766_popoolationte_rp_95	0	.
chrV	9575	9789	TY2_reference_SRR800766_popoolationte_rp_96	0	.
chrV	62085	62806	TY1_reference_SRR800766_popoolationte_rp_97	0	.
chrV	99248	99714	TY1_reference_SRR800766_popoolationte_rp_98	0	.
chrV	136004	136248	TY1_reference_SRR800766_popoolationte_rp_100	0	.
chrV	137263	137666	TY1_reference_SRR800766_popoolationte_rp_101	0	.
chrV	138168	138615	TY1_reference_SRR800766_popoolationte_rp_102	0	.
chrV	176299	176897	TY1_reference_SRR800766_popoolationte_rp_104	0	.
chrV	287721	288109	TY1_reference_SRR800766_popoolationte_rp_109	0	.
chrV	288579	288825	TY1_reference_SRR800766_popoolationte_rp_110	0	.
chrV	313989	314503	TY4_reference_SRR800766_popoolationte_rp_111	0	.
chrV	435884	436686	TY4_reference_SRR800766_popoolationte_rp_115	0	.
chrV	442668	443118	TY1_reference_SRR800766_popoolationte_rp_118	0	.
chrV	566642	566993	TY5_reference_SRR800766_popoolationte_rp_126	0	.
chrVI	100524	100967	TY1_reference_SRR800766_popoolationte_rp_128	0	.
chrVI	119022	119237	TY1_reference_SRR800766_popoolationte_rp_129	0	.
chrVI	137604	143996	TY1_reference_SRR800766_popoolationte_rp_130	0	.
chrVI	158293	158723	TY1_reference_SRR800766_popoolationte_rp_133	0	.
chrVI	181305	181522	TY4_non-reference_SRR800766_popoolationte_rp_136	0	.
chrVI	191608	191910	TY1_reference_SRR800766_popoolationte_rp_138	0	.
chrVI	206848	207191	TY1_reference_SRR800766_popoolationte_rp_140	0	.
chrVI	261226	261527	TY1_reference_SRR800766_popoolationte_rp_141	0	.
chrVII	73823	73960	TY3_non-reference_SRR800766_popoolationte_rp_143	0	.
chrVII	110754	111753	TY1_reference_SRR800766_popoolationte_rp_144	0	.
chrVII	121116	121388	TY1_reference_SRR800766_popoolationte_rp_146	0	.
chrVII	121981	122237	TY1_reference_SRR800766_popoolationte_rp_147	0	.
chrVII	204938	205394	TY4_reference_SRR800766_popoolationte_rp_148	0	.
chrVII	320305	320759	TY4_reference_SRR800766_popoolationte_rp_152	0	.
chrVII	323551	323730	TY3_non-reference_SRR800766_popoolationte_rp_153	0	.
chrVII	327071	327402	TY1_reference_SRR800766_popoolationte_rp_154	0	.
chrVII	568067	568342	TY3_1p_reference_SRR800766_popoolationte_rp_165	0	.
chrVII	660598	661005	TY1_reference_SRR800766_popoolationte_rp_166	0	.
chrVII	773955	774243	TY1_reference_SRR800766_popoolationte_rp_175	0	.
chrVII	793189	793619	TY1_reference_SRR800766_popoolationte_rp_176	0	.
chrVII	794355	794497	TY3_non-reference_SRR800766_popoolationte_rp_177	0	.
chrVII	811016	811300	TY4_reference_SRR800766_popoolationte_rp_178	0	.
chrVII	876336	876480	TY3_non-reference_SRR800766_popoolationte_rp_183	0	.
chrVIII	7935	8278	TY5_reference_SRR800766_popoolationte_rp_187	0	.
chrVIII	13197	13396	TY5_reference_SRR800766_popoolationte_rp_188	0	.
chrVIII	78493	78608	TY1_non-reference_SRR800766_popoolationte_rp_189	0	.
chrVIII	85285	92187	TY1_non-reference_SRR800766_popoolationte_rp_190	0	.
chrVIII	146272	147789	TY4_reference_SRR800766_popoolationte_rp_197	0	.
chrVIII	238196	238475	TY4_reference_SRR800766_popoolationte_rp_201	0	.
chrVIII	358445	358645	TY3_non-reference_SRR800766_popoolationte_rp_202	0	.
chrVIII	358636	359529	TY1_reference_SRR800766_popoolationte_rp_203	0	.
chrVIII	463865	464202	TY1_reference_SRR800766_popoolationte_rp_207	0	.
chrVIII	475724	475838	TY3_non-reference_SRR800766_popoolationte_rp_210	0	.
chrX	29137	29527	TY1_reference_SRR800766_popoolationte_rp_212	0	.
chrX	59324	59836	TY1_reference_SRR800766_popoolationte_rp_213	0	.
chrX	415883	416124	TY3_non-reference_SRR800766_popoolationte_rp_219	0	.
chrX	416211	416487	TY4_reference_SRR800766_popoolationte_rp_220	0	.
chrX	416450	417071	TY1_reference_SRR800766_popoolationte_rp_221	0	.
chrX	421866	422337	TY4_reference_SRR800766_popoolationte_rp_222	0	.
chrX	422530	422949	TY1_reference_SRR800766_popoolationte_rp_223	0	.
chrX	531443	531840	TY1_reference_SRR800766_popoolationte_rp_225	0	.
chrX	540705	541471	TY1_reference_SRR800766_popoolationte_rp_228	0	.
chrX	543384	543811	TY1_reference_SRR800766_popoolationte_rp_229	0	.
chrXI	74569	74702	TY3_non-reference_SRR800766_popoolationte_rp_231	0	.
chrXI	83768	84173	TY1_reference_SRR800766_popoolationte_rp_232	0	.
chrXI	141121	141370	TY1_reference_SRR800766_popoolationte_rp_233	0	.
chrXI	218999	219430	TY1_reference_SRR800766_popoolationte_rp_235	0	.
chrXI	313037	313199	TY3_non-reference_SRR800766_popoolationte_rp_238	0	.
chrXI	513123	513536	TY1_reference_SRR800766_popoolationte_rp_242	0	.
chrXII	91467	91873	TY4_reference_SRR800766_popoolationte_rp_243	0	.
chrXII	91908	92531	TY1_reference_SRR800766_popoolationte_rp_244	0	.
chrXII	167988	168427	TY3_reference_SRR800766_popoolationte_rp_245	0	.
chrXII	373713	374433	TY1_reference_SRR800766_popoolationte_rp_252	0	.
chrXII	426766	427056	TY3_1p_reference_SRR800766_popoolationte_rp_253	0	.
chrXII	448792	449167	TY1_reference_SRR800766_popoolationte_rp_256	0	.
chrXII	592648	593098	TY1_reference_SRR800766_popoolationte_rp_259	0	.
chrXII	784122	784342	TY1_reference_SRR800766_popoolationte_rp_267	0	.
chrXII	976194	981744	TY1_non-reference_SRR800766_popoolationte_rp_273	0	.
chrXII	1063519	1064106	TY5_non-reference_SRR800766_popoolationte_rp_275	0	.
chrXIII	167890	168310	TY1_reference_SRR800766_popoolationte_rp_277	0	.
chrXIII	196287	202283	TY1_reference_SRR800766_popoolationte_rp_279	0	.
chrXIII	259551	259616	TY1_reference_SRR800766_popoolationte_rp_280	0	.
chrXIII	321274	321606	TY4_reference_SRR800766_popoolationte_rp_284	0	.
chrXIII	372578	379260	TY1_reference_SRR800766_popoolationte_rp_285	0	.
chrXIII	747961	748210	TY1_reference_SRR800766_popoolationte_rp_297	0	.
chrXIII	768408	768525	TY3_non-reference_SRR800766_popoolationte_rp_298	0	.
chrXIII	768492	769288	TY1_reference_SRR800766_popoolationte_rp_299	0	.
chrXIII	808483	808958	TY1_reference_SRR800766_popoolationte_rp_301	0	.
chrXIV	560987	561091	TY4_reference_SRR800766_popoolationte_rp_310	0	.
chrXV	33572	33981	TY1_reference_SRR800766_popoolationte_rp_316	0	.
chrXV	340549	340953	TY1_reference_SRR800766_popoolationte_rp_325	0	.
chrXV	353987	354522	TY3_reference_SRR800766_popoolationte_rp_326	0	.
chrXV	437250	438542	TY1_non-reference_SRR800766_popoolationte_rp_330	0	.
chrXV	463476	463694	TY1_reference_SRR800766_popoolationte_rp_331	0	.
chrXV	968937	976449	TY3_reference_SRR800766_popoolationte_rp_343	0	.
chrXV	979808	980193	TY1_reference_SRR800766_popoolationte_rp_344	0	.
chrXVI	55609	55907	TY1_reference_SRR800766_popoolationte_rp_345	0	.
chrXVI	436001	436779	TY1_reference_SRR800766_popoolationte_rp_349	0	.
chrXVI	561110	561392	TY3_1p_reference_SRR800766_popoolationte_rp_353	0	.
chrXVI	622529	622696	TY3_non-reference_SRR800766_popoolationte_rp_356	0	.
chrXVI	769730	769956	TY1_reference_SRR800766_popoolationte_rp_360	0	.
chrXVI	777790	778209	TY1_reference_SRR800766_popoolationte_rp_363	0	.
chrXVI	780867	781274	TY1_reference_SRR800766_popoolationte_rp_364	0	.
chrXVI	804434	810609	TY1_reference_SRR800766_popoolationte_rp_365	0	.
chrXVI	844303	856974	TY1_reference_SRR800766_popoolationte_rp_367	0	.
chrXVI	880725	881016	TY3_1p_reference_SRR800766_popoolationte_rp_369	0	.
chrXVI	881429	881885	TY4_reference_SRR800766_popoolationte_rp_370	0	.
chrXVI	933017	933446	TY4_reference_SRR800766_popoolationte_rp_371	0	.
chrXVI	933469	933729	TY1_reference_SRR800766_popoolationte_rp_372	0	.
chrXVI	937795	938063	TY1_reference_SRR800766_popoolationte_rp_373	0	.
