# Supplementary material for: McClintock: An Integrated Pipeline for Detecting Transposable Element Insertions in Whole-Genome Shotgun Sequencing Data
Source: G3 (Bethesda). 2017 Jun 21;7(8):2763–78. doi: 10.1534/g3.117.043893 (PMC5555480; doi:10.1534/g3.117.043893)
Supplement: Supplementary file 2 [file 2763FileS2.zip › SRA072302/SRR800766/results/SRR800766_relocate_nonredundant.bed]

track name="SRR800766_RelocaTE" description="SRR800766_RelocaTE"
chrI	189419	189754	TY2_reference_SRR800766_relocate_sr_1	0	+
chrII	197716	198057	TY3_reference_SRR800766_relocate_sr_2	0	+
chrIII	90842	90847	TY3_non-reference_SRR800766_relocate_sr_3	0	+
chrIII	291918	292164	TY5_reference_SRR800766_relocate_sr_4	0	+
chrIII	294999	295317	TY1_reference_SRR800766_relocate_sr_5	0	+
chrIV	871746	878042	TY1_reference_SRR800766_relocate_sr_6	0	-
chrV	138649	138654	TY3_1p_non-reference_SRR800766_relocate_sr_7	0	-
chrV	431485	431818	TY2_reference_SRR800766_relocate_sr_8	0	-
chrV	436601	436633	TY1_reference_SRR800766_relocate_sr_9	0	+
chrVI	161807	162129	TY1_reference_SRR800766_relocate_sr_10	0	-
chrVII	401961	402293	TY1_reference_SRR800766_relocate_sr_11	0	+
chrVIII	475789	475793	TY3_non-reference_SRR800766_relocate_sr_12	0	-
chrX	197398	197492	TY3_reference_SRR800766_relocate_sr_13	0	+
chrX	540758	541079	TY1_reference_SRR800766_relocate_sr_14	0	+
chrXI	74612	74617	TY3_non-reference_SRR800766_relocate_sr_15	0	-
chrXI	162835	163174	TY1_reference_SRR800766_relocate_sr_16	0	+
chrXI	301983	302269	TY1_reference_SRR800766_relocate_sr_17	0	-
chrXII	92048	92380	TY1_reference_SRR800766_relocate_sr_18	0	-
chrXII	592707	593037	TY1_reference_SRR800766_relocate_sr_19	0	-
chrXII	628368	628373	TY3_non-reference_SRR800766_relocate_sr_20	0	+
chrXII	657023	657366	TY3_reference_SRR800766_relocate_sr_21	0	+
chrXII	734383	734673	TY1_reference_SRR800766_relocate_sr_22	0	-
chrXII	796954	796958	TY4_non-reference_SRR800766_relocate_sr_23	0	+
chrXIII	321229	321234	TY3_non-reference_SRR800766_relocate_sr_24	0	-
chrXIII	837910	837915	TY3_non-reference_SRR800766_relocate_sr_25	0	-
chrXIV	96450	96609	TY4_reference_SRR800766_relocate_sr_26	0	+
chrXIV	102631	102700	TY3_reference_SRR800766_relocate_sr_27	0	-
chrXIV	561036	561041	TY4_non-reference_SRR800766_relocate_sr_28	0	-
chrXIV	632120	632491	TY4_reference_SRR800766_relocate_sr_29	0	-
chrXIV	726234	726575	TY3_reference_SRR800766_relocate_sr_30	0	+
chrXV	113293	113626	TY1_reference_SRR800766_relocate_sr_31	0	-
chrXV	288176	288181	TY3_non-reference_SRR800766_relocate_sr_32	0	+
chrXV	464297	464302	TY4_non-reference_SRR800766_relocate_sr_33	0	-
chrXVI	56356	63006	TY1_reference_SRR800766_relocate_sr_34	0	+
chrXVI	622639	622643	TY3_non-reference_SRR800766_relocate_sr_35	0	+
chrXVI	744265	744269	TY3_1p_non-reference_SRR800766_relocate_sr_36	0	+
chrXVI	880381	880722	TY3_reference_SRR800766_relocate_sr_37	0	+
