# Supplementary material for: McClintock: An Integrated Pipeline for Detecting Transposable Element Insertions in Whole-Genome Shotgun Sequencing Data
Source: G3 (Bethesda). 2017 Jun 21;7(8):2763–78. doi: 10.1534/g3.117.043893 (PMC5555480; doi:10.1534/g3.117.043893)
Supplement: Supplementary file 2 [file 2763FileS2.zip › SRA072302/SRR800766/results/SRR800766_retroseq_nonredundant.bed]

track name="SRR800766_RetroSeq" description="SRR800766_RetroSeq"
chrI	139170	139172	TY3_non-reference_SRR800766_retroseq_rp_1	0	.
chrI	181411	181413	TY1_non-reference_SRR800766_retroseq_rp_2	0	.
chrI	189643	189645	TY1_non-reference_SRR800766_retroseq_rp_3	0	.
chrII	8738	8740	TY2_non-reference_SRR800766_retroseq_rp_4	0	.
chrII	9282	9284	TY1_non-reference_SRR800766_retroseq_rp_6	0	.
chrII	36346	36348	TY1_non-reference_SRR800766_retroseq_rp_7	0	.
chrII	197411	197413	TY1_non-reference_SRR800766_retroseq_rp_10	0	.
chrII	350218	350220	TY1_non-reference_SRR800766_retroseq_rp_12	0	.
chrII	405613	405615	TY1_non-reference_SRR800766_retroseq_rp_14	0	.
chrII	643314	643316	TY2_non-reference_SRR800766_retroseq_rp_16	0	.
chrII	643324	643326	TY1_non-reference_SRR800766_retroseq_rp_17	0	.
chrIII	14507	14509	TY5_non-reference_SRR800766_retroseq_rp_18	0	.
chrIII	82586	82588	TY3_non-reference_SRR800766_retroseq_rp_19	0	.
chrIII	82925	82927	TY3_non-reference_SRR800766_retroseq_rp_20	0	.
chrIII	84136	84138	TY4_non-reference_SRR800766_retroseq_rp_23	0	.
chrIII	90899	90901	TY3_non-reference_SRR800766_retroseq_rp_26	0	.
chrIII	143021	143023	TY1_non-reference_SRR800766_retroseq_rp_27	0	.
chrIII	149453	149455	TY2_non-reference_SRR800766_retroseq_rp_28	0	.
chrIII	149727	149729	TY4_non-reference_SRR800766_retroseq_rp_29	0	.
chrIII	149732	149734	TY1_non-reference_SRR800766_retroseq_rp_31	0	.
chrIII	151751	151753	TY1_non-reference_SRR800766_retroseq_rp_33	0	.
chrIII	169356	169358	TY2_non-reference_SRR800766_retroseq_rp_34	0	.
chrIII	169362	169364	TY1_non-reference_SRR800766_retroseq_rp_35	0	.
chrIII	291915	291917	TY5_non-reference_SRR800766_retroseq_rp_36	0	.
chrIII	295222	295224	TY2_non-reference_SRR800766_retroseq_rp_37	0	.
chrIII	295246	295248	TY1_non-reference_SRR800766_retroseq_rp_38	0	.
chrIV	434792	434794	TY1_non-reference_SRR800766_retroseq_rp_39	0	.
chrIV	436566	436568	TY1_non-reference_SRR800766_retroseq_rp_41	0	.
chrIV	520376	520378	TY2_non-reference_SRR800766_retroseq_rp_44	0	.
chrIV	520686	520688	TY1_non-reference_SRR800766_retroseq_rp_46	0	.
chrIV	520750	520752	TY2_non-reference_SRR800766_retroseq_rp_47	0	.
chrIV	620210	620212	TY1_non-reference_SRR800766_retroseq_rp_48	0	.
chrIV	651646	651648	TY2_non-reference_SRR800766_retroseq_rp_49	0	.
chrIV	981054	981056	TY3_non-reference_SRR800766_retroseq_rp_50	0	.
chrIV	992626	992628	TY1_non-reference_SRR800766_retroseq_rp_51	0	.
chrIV	1151585	1151587	TY2_non-reference_SRR800766_retroseq_rp_53	0	.
chrIV	1175762	1175764	TY1_non-reference_SRR800766_retroseq_rp_54	0	.
chrIV	1524051	1524053	TY5_non-reference_SRR800766_retroseq_rp_55	0	.
chrIX	196600	196602	TY1_non-reference_SRR800766_retroseq_rp_56	0	.
chrIX	196618	196620	TY2_non-reference_SRR800766_retroseq_rp_57	0	.
chrIX	204958	204960	TY2_non-reference_SRR800766_retroseq_rp_58	0	.
chrIX	204976	204978	TY1_non-reference_SRR800766_retroseq_rp_59	0	.
chrIX	246519	246521	TY1_non-reference_SRR800766_retroseq_rp_60	0	.
chrIX	324539	324541	TY2_non-reference_SRR800766_retroseq_rp_61	0	.
chrIX	325729	325731	TY3_non-reference_SRR800766_retroseq_rp_62	0	.
chrV	118333	118335	TY2_non-reference_SRR800766_retroseq_rp_64	0	.
chrV	118340	118342	TY1_non-reference_SRR800766_retroseq_rp_65	0	.
chrV	136489	136491	TY1_non-reference_SRR800766_retroseq_rp_66	0	.
chrV	138705	138707	TY1_non-reference_SRR800766_retroseq_rp_69	0	.
chrV	138708	138710	TY3_non-reference_SRR800766_retroseq_rp_70	0	.
chrV	177511	177513	TY1_non-reference_SRR800766_retroseq_rp_71	0	.
chrV	207165	207167	TY1_non-reference_SRR800766_retroseq_rp_72	0	.
chrV	438467	438469	TY2_non-reference_SRR800766_retroseq_rp_75	0	.
chrV	438469	438471	TY1_non-reference_SRR800766_retroseq_rp_76	0	.
chrV	469233	469235	TY1_non-reference_SRR800766_retroseq_rp_77	0	.
chrV	469247	469249	TY2_non-reference_SRR800766_retroseq_rp_78	0	.
chrV	498703	498705	TY1_non-reference_SRR800766_retroseq_rp_79	0	.
chrV	498715	498717	TY2_non-reference_SRR800766_retroseq_rp_80	0	.
chrV	569131	569133	TY5_non-reference_SRR800766_retroseq_rp_84	0	.
chrVI	111250	111252	TY1_non-reference_SRR800766_retroseq_rp_85	0	.
chrVI	181410	181412	TY1_non-reference_SRR800766_retroseq_rp_89	0	.
chrVI	205092	205094	TY3_1p_non-reference_SRR800766_retroseq_rp_91	0	.
chrVI	205245	205247	TY1_non-reference_SRR800766_retroseq_rp_92	0	.
chrVII	73915	73917	TY3_non-reference_SRR800766_retroseq_rp_93	0	.
chrVII	115318	115320	TY2_non-reference_SRR800766_retroseq_rp_94	0	.
chrVII	287741	287743	TY1_non-reference_SRR800766_retroseq_rp_96	0	.
chrVII	319623	319625	TY4_non-reference_SRR800766_retroseq_rp_97	0	.
chrVII	323681	323683	TY3_non-reference_SRR800766_retroseq_rp_98	0	.
chrVII	328226	328228	TY1_non-reference_SRR800766_retroseq_rp_99	0	.
chrVII	328228	328230	TY2_non-reference_SRR800766_retroseq_rp_100	0	.
chrVII	401713	401715	TY1_non-reference_SRR800766_retroseq_rp_101	0	.
chrVII	404745	404747	TY1_non-reference_SRR800766_retroseq_rp_102	0	.
chrVII	423135	423137	TY3_non-reference_SRR800766_retroseq_rp_103	0	.
chrVII	567947	567949	TY1_non-reference_SRR800766_retroseq_rp_104	0	.
chrVII	661589	661591	TY1_non-reference_SRR800766_retroseq_rp_105	0	.
chrVII	661608	661610	TY2_non-reference_SRR800766_retroseq_rp_106	0	.
chrVII	735675	735677	TY2_non-reference_SRR800766_retroseq_rp_107	0	.
chrVII	739050	739052	TY2_non-reference_SRR800766_retroseq_rp_108	0	.
chrVII	779465	779467	TY2_non-reference_SRR800766_retroseq_rp_109	0	.
chrVII	794437	794439	TY3_non-reference_SRR800766_retroseq_rp_111	0	.
chrVII	823469	823471	TY1_non-reference_SRR800766_retroseq_rp_112	0	.
chrVII	845513	845515	TY1_non-reference_SRR800766_retroseq_rp_113	0	.
chrVII	845545	845547	TY2_non-reference_SRR800766_retroseq_rp_114	0	.
chrVII	857719	857721	TY1_non-reference_SRR800766_retroseq_rp_115	0	.
chrVII	876411	876413	TY1_non-reference_SRR800766_retroseq_rp_116	0	.
chrVII	876432	876434	TY3_non-reference_SRR800766_retroseq_rp_117	0	.
chrVII	879001	879003	TY1_non-reference_SRR800766_retroseq_rp_118	0	.
chrVII	931387	931389	TY1_non-reference_SRR800766_retroseq_rp_120	0	.
chrVII	931402	931404	TY2_non-reference_SRR800766_retroseq_rp_121	0	.
chrVII	931550	931552	TY1_non-reference_SRR800766_retroseq_rp_123	0	.
chrVII	931867	931869	TY1_non-reference_SRR800766_retroseq_rp_124	0	.
chrVII	931872	931874	TY2_non-reference_SRR800766_retroseq_rp_125	0	.
chrVIII	78550	78552	TY1_non-reference_SRR800766_retroseq_rp_126	0	.
chrVIII	134110	134112	TY1_non-reference_SRR800766_retroseq_rp_128	0	.
chrVIII	358574	358576	TY3_non-reference_SRR800766_retroseq_rp_129	0	.
chrVIII	389104	389106	TY1_non-reference_SRR800766_retroseq_rp_130	0	.
chrVIII	389360	389362	TY1_non-reference_SRR800766_retroseq_rp_132	0	.
chrVIII	389384	389386	TY2_non-reference_SRR800766_retroseq_rp_133	0	.
chrVIII	475784	475786	TY3_non-reference_SRR800766_retroseq_rp_134	0	.
chrX	354109	354111	TY1_non-reference_SRR800766_retroseq_rp_135	0	.
chrX	377836	377838	TY2_non-reference_SRR800766_retroseq_rp_140	0	.
chrX	416017	416019	TY3_non-reference_SRR800766_retroseq_rp_141	0	.
chrX	518033	518035	TY2_non-reference_SRR800766_retroseq_rp_142	0	.
chrX	538043	538045	TY4_non-reference_SRR800766_retroseq_rp_143	0	.
chrX	538276	538278	TY4_non-reference_SRR800766_retroseq_rp_144	0	.
chrX	541118	541120	TY1_non-reference_SRR800766_retroseq_rp_145	0	.
chrXI	74652	74654	TY2_non-reference_SRR800766_retroseq_rp_147	0	.
chrXI	74670	74672	TY3_non-reference_SRR800766_retroseq_rp_148	0	.
chrXI	313132	313134	TY3_non-reference_SRR800766_retroseq_rp_149	0	.
chrXI	313421	313423	TY3_non-reference_SRR800766_retroseq_rp_150	0	.
chrXII	366082	366084	TY4_non-reference_SRR800766_retroseq_rp_151	0	.
chrXII	427166	427168	TY3_non-reference_SRR800766_retroseq_rp_152	0	.
chrXII	490480	490482	TY1_non-reference_SRR800766_retroseq_rp_153	0	.
chrXII	490483	490485	TY2_non-reference_SRR800766_retroseq_rp_154	0	.
chrXII	628408	628410	TY2_non-reference_SRR800766_retroseq_rp_156	0	.
chrXII	657128	657130	TY1_non-reference_SRR800766_retroseq_rp_157	0	.
chrXII	688167	688169	TY4_non-reference_SRR800766_retroseq_rp_158	0	.
chrXII	688168	688170	TY1_non-reference_SRR800766_retroseq_rp_159	0	.
chrXII	793619	793621	TY1_non-reference_SRR800766_retroseq_rp_160	0	.
chrXII	797010	797012	TY2_non-reference_SRR800766_retroseq_rp_162	0	.
chrXII	818480	818482	TY3_non-reference_SRR800766_retroseq_rp_163	0	.
chrXII	818517	818519	TY2_non-reference_SRR800766_retroseq_rp_164	0	.
chrXII	1052238	1052240	TY2_non-reference_SRR800766_retroseq_rp_165	0	.
chrXIII	196277	196279	TY1_non-reference_SRR800766_retroseq_rp_167	0	.
chrXIII	321217	321219	TY3_non-reference_SRR800766_retroseq_rp_170	0	.
chrXIII	480767	480769	TY3_non-reference_SRR800766_retroseq_rp_171	0	.
chrXIII	504733	504735	TY1_non-reference_SRR800766_retroseq_rp_174	0	.
chrXIII	768452	768454	TY3_non-reference_SRR800766_retroseq_rp_176	0	.
chrXIII	768749	768751	TY3_non-reference_SRR800766_retroseq_rp_177	0	.
chrXIII	808413	808415	TY1_non-reference_SRR800766_retroseq_rp_178	0	.
chrXIII	808711	808713	TY1_non-reference_SRR800766_retroseq_rp_179	0	.
chrXIII	808749	808751	TY1_non-reference_SRR800766_retroseq_rp_180	0	.
chrXIII	837950	837952	TY2_non-reference_SRR800766_retroseq_rp_182	0	.
chrXIV	104363	104365	TY2_non-reference_SRR800766_retroseq_rp_184	0	.
chrXIV	442719	442721	TY1_non-reference_SRR800766_retroseq_rp_185	0	.
chrXIV	442724	442726	TY2_non-reference_SRR800766_retroseq_rp_186	0	.
chrXIV	561035	561037	TY4_non-reference_SRR800766_retroseq_rp_187	0	.
chrXIV	561524	561526	TY2_non-reference_SRR800766_retroseq_rp_188	0	.
chrXIV	561690	561692	TY1_non-reference_SRR800766_retroseq_rp_189	0	.
chrXIV	632121	632123	TY1_non-reference_SRR800766_retroseq_rp_190	0	.
chrXIV	632124	632126	TY2_non-reference_SRR800766_retroseq_rp_191	0	.
chrXIV	726312	726314	TY3_non-reference_SRR800766_retroseq_rp_192	0	.
chrXIV	727237	727239	TY3_non-reference_SRR800766_retroseq_rp_194	0	.
chrXV	111225	111227	TY1_non-reference_SRR800766_retroseq_rp_196	0	.
chrXV	113611	113613	TY1_non-reference_SRR800766_retroseq_rp_197	0	.
chrXV	227189	227191	TY1_non-reference_SRR800766_retroseq_rp_199	0	.
chrXV	227193	227195	TY3_non-reference_SRR800766_retroseq_rp_200	0	.
chrXV	228290	228292	TY2_non-reference_SRR800766_retroseq_rp_201	0	.
chrXV	228293	228295	TY1_non-reference_SRR800766_retroseq_rp_203	0	.
chrXV	288219	288221	TY3_non-reference_SRR800766_retroseq_rp_204	0	.
chrXV	300980	300982	TY1_non-reference_SRR800766_retroseq_rp_206	0	.
chrXV	354618	354620	TY2_non-reference_SRR800766_retroseq_rp_207	0	.
chrXV	464353	464355	TY4_non-reference_SRR800766_retroseq_rp_208	0	.
chrXV	571590	571592	TY2_non-reference_SRR800766_retroseq_rp_209	0	.
chrXV	848257	848259	TY1_non-reference_SRR800766_retroseq_rp_211	0	.
chrXV	854779	854781	TY1_non-reference_SRR800766_retroseq_rp_213	0	.
chrXVI	63059	63061	TY1_non-reference_SRR800766_retroseq_rp_215	0	.
chrXVI	63994	63996	TY2_non-reference_SRR800766_retroseq_rp_217	0	.
chrXVI	210936	210938	TY1_non-reference_SRR800766_retroseq_rp_218	0	.
chrXVI	622628	622630	TY3_non-reference_SRR800766_retroseq_rp_219	0	.
chrXVI	688527	688529	TY3_non-reference_SRR800766_retroseq_rp_220	0	.
chrXVI	744271	744273	TY1_non-reference_SRR800766_retroseq_rp_222	0	.
chrXVI	850538	850540	TY2_non-reference_SRR800766_retroseq_rp_223	0	.
chrXVI	880558	880560	TY1_non-reference_SRR800766_retroseq_rp_224	0	.
chrXVI	880565	880567	TY2_non-reference_SRR800766_retroseq_rp_225	0	.
