# Supplementary material for: McClintock: An Integrated Pipeline for Detecting Transposable Element Insertions in Whole-Genome Shotgun Sequencing Data
Source: G3 (Bethesda). 2017 Jun 21;7(8):2763–78. doi: 10.1534/g3.117.043893 (PMC5555480; doi:10.1534/g3.117.043893)
Supplement: Supplementary file 2 [file 2763FileS2.zip › SRA072302/SRR800766/results/SRR800766_telocate_nonredundant.bed]

track name="SRR800766_TE-locate" description="SRR800766_TE-locate"
chrI	1026	1027	TY5_non-reference_SRR800766_telocate_rp_1	0	+
chrI	22231	22552	TY1_reference_SRR800766_telocate_rp_2	0	+
chrI	138995	138996	TY3_non-reference_SRR800766_telocate_rp_4	0	-
chrI	160105	160237	TY1_reference_SRR800766_telocate_rp_5	0	-
chrI	166180	166181	TY2_non-reference_SRR800766_telocate_rp_6	0	+
chrI	166219	166220	TY1_non-reference_SRR800766_telocate_rp_7	0	+
chrI	181160	181161	TY1_non-reference_SRR800766_telocate_rp_8	0	+
chrI	189076	189077	TY1_non-reference_SRR800766_telocate_rp_9	0	.
chrI	203200	203201	TY1_non-reference_SRR800766_telocate_rp_11	0	+
chrII	6794	6795	TY5_non-reference_SRR800766_telocate_rp_12	0	.
chrII	29500	35793	TY1_reference_SRR800766_telocate_rp_15	0	+
chrII	29640	35599	TY2_reference_SRR800766_telocate_rp_16	0	+
chrII	36291	36292	TY1_non-reference_SRR800766_telocate_rp_17	0	+
chrII	36326	36327	TY2_non-reference_SRR800766_telocate_rp_18	0	-
chrII	197373	197374	TY2_non-reference_SRR800766_telocate_rp_20	0	-
chrII	197716	198057	TY3_reference_SRR800766_telocate_rp_21	0	+
chrII	221039	226955	TY1_reference_SRR800766_telocate_rp_23	0	+
chrII	226973	226974	TY2_non-reference_SRR800766_telocate_rp_24	0	-
chrII	258667	258974	TY1_reference_SRR800766_telocate_rp_25	0	-
chrII	350067	350068	TY2_non-reference_SRR800766_telocate_rp_27	0	.
chrII	405316	405317	TY1_non-reference_SRR800766_telocate_rp_29	0	.
chrII	460472	460762	TY1_reference_SRR800766_telocate_rp_30	0	+
chrII	643081	643082	TY1_non-reference_SRR800766_telocate_rp_31	0	-
chrII	643103	643104	TY2_non-reference_SRR800766_telocate_rp_32	0	-
chrII	644973	644974	TY2_non-reference_SRR800766_telocate_rp_33	0	+
chrIII	1178	4322	TY5_reference_SRR800766_telocate_rp_34	0	+
chrIII	4805	4806	TY5_non-reference_SRR800766_telocate_rp_35	0	+
chrIII	14307	14308	TY5_non-reference_SRR800766_telocate_rp_36	0	-
chrIII	82452	82453	TY3_non-reference_SRR800766_telocate_rp_37	0	-
chrIII	82699	83036	TY1_reference_SRR800766_telocate_rp_38	0	+
chrIII	90870	90871	TY1_non-reference_SRR800766_telocate_rp_39	0	-
chrIII	90888	90889	TY3_non-reference_SRR800766_telocate_rp_40	0	+
chrIII	149076	149077	TY4_non-reference_SRR800766_telocate_rp_42	0	-
chrIII	149198	149199	TY2_non-reference_SRR800766_telocate_rp_43	0	-
chrIII	150217	150540	TY1_reference_SRR800766_telocate_rp_44	0	+
chrIII	150692	151051	TY4_reference_SRR800766_telocate_rp_45	0	-
chrIII	151951	151952	TY1_non-reference_SRR800766_telocate_rp_46	0	+
chrIII	227659	227810	TY1_reference_SRR800766_telocate_rp_48	0	-
chrIII	291372	291709	TY1_reference_SRR800766_telocate_rp_49	0	+
chrIII	291918	292164	TY5_reference_SRR800766_telocate_rp_50	0	+
chrIII	295374	295375	TY2_non-reference_SRR800766_telocate_rp_52	0	+
chrIII	315543	315544	TY5_non-reference_SRR800766_telocate_rp_53	0	-
chrIV	3335	3461	TY5_reference_SRR800766_telocate_rp_54	0	+
chrIV	8079	8420	TY4_reference_SRR800766_telocate_rp_55	0	+
chrIV	83291	83483	TY3_1p_reference_SRR800766_telocate_rp_56	0	+
chrIV	359316	359480	TY1_reference_SRR800766_telocate_rp_57	0	-
chrIV	434420	434737	TY1_reference_SRR800766_telocate_rp_58	0	-
chrIV	436438	436439	TY2_non-reference_SRR800766_telocate_rp_60	0	-
chrIV	512985	513641	TY1_reference_SRR800766_telocate_rp_61	0	-
chrIV	513690	519645	TY2_reference_SRR800766_telocate_rp_62	0	-
chrIV	519747	519748	TY3_non-reference_SRR800766_telocate_rp_63	0	+
chrIV	519941	520157	TY1_reference_SRR800766_telocate_rp_64	0	+
chrIV	619966	619967	TY1_non-reference_SRR800766_telocate_rp_65	0	-
chrIV	668623	668782	TY1_reference_SRR800766_telocate_rp_67	0	+
chrIV	802657	802658	TY1_non-reference_SRR800766_telocate_rp_68	0	.
chrIV	871419	871742	TY1_reference_SRR800766_telocate_rp_69	0	+
chrIV	878061	878300	TY1_reference_SRR800766_telocate_rp_70	0	+
chrIV	884326	884327	TY1_non-reference_SRR800766_telocate_rp_71	0	+
chrIV	945347	945670	TY1_reference_SRR800766_telocate_rp_72	0	+
chrIV	945951	946292	TY3_reference_SRR800766_telocate_rp_73	0	-
chrIV	980851	980852	TY3_non-reference_SRR800766_telocate_rp_74	0	-
chrIV	1017552	1017675	TY1_reference_SRR800766_telocate_rp_75	0	-
chrIV	1018211	1018366	TY4_reference_SRR800766_telocate_rp_76	0	+
chrIV	1095284	1095285	TY3_non-reference_SRR800766_telocate_rp_77	0	-
chrIV	1095764	1101690	TY1_reference_SRR800766_telocate_rp_78	0	+
chrIV	1151033	1151363	TY1_reference_SRR800766_telocate_rp_79	0	+
chrIV	1174831	1174952	TY1_reference_SRR800766_telocate_rp_80	0	+
chrIV	1377778	1377779	TY1_non-reference_SRR800766_telocate_rp_84	0	.
chrIV	1518468	1518787	TY1_reference_SRR800766_telocate_rp_85	0	+
chrIV	1523792	1523793	TY5_non-reference_SRR800766_telocate_rp_86	0	-
chrIX	7714	7715	TY5_non-reference_SRR800766_telocate_rp_87	0	+
chrIX	81957	81958	TY1_non-reference_SRR800766_telocate_rp_88	0	.
chrIX	196427	196428	TY2_non-reference_SRR800766_telocate_rp_90	0	-
chrIX	204666	204667	TY2_non-reference_SRR800766_telocate_rp_91	0	.
chrIX	204783	204784	TY1_non-reference_SRR800766_telocate_rp_92	0	.
chrIX	247547	247548	TY1_non-reference_SRR800766_telocate_rp_93	0	-
chrIX	325221	325222	TY1_non-reference_SRR800766_telocate_rp_96	0	+
chrIX	325793	325794	TY3_non-reference_SRR800766_telocate_rp_97	0	.
chrIX	329415	329416	TY1_non-reference_SRR800766_telocate_rp_98	0	.
chrIX	336575	336892	TY1_reference_SRR800766_telocate_rp_99	0	-
chrIX	426197	426422	TY1_reference_SRR800766_telocate_rp_100	0	-
chrIX	438970	438971	TY5_non-reference_SRR800766_telocate_rp_101	0	-
chrM	12969	12970	TY1_non-reference_SRR800766_telocate_rp_102	0	.
chrM	14882	14883	TY1_non-reference_SRR800766_telocate_rp_103	0	.
chrM	16460	16461	TY1_non-reference_SRR800766_telocate_rp_104	0	.
chrM	18030	18031	TY1_non-reference_SRR800766_telocate_rp_105	0	.
chrM	21031	21032	TY1_non-reference_SRR800766_telocate_rp_106	0	.
chrM	26316	26317	TY1_non-reference_SRR800766_telocate_rp_107	0	.
chrM	26329	26330	TY2_non-reference_SRR800766_telocate_rp_108	0	-
chrM	33636	33637	TY2_non-reference_SRR800766_telocate_rp_109	0	.
chrM	37804	37805	TY1_non-reference_SRR800766_telocate_rp_110	0	.
chrM	39480	39481	TY1_non-reference_SRR800766_telocate_rp_111	0	.
chrM	48199	48200	TY1_non-reference_SRR800766_telocate_rp_112	0	.
chrM	57688	57689	TY1_non-reference_SRR800766_telocate_rp_113	0	-
chrM	59610	59611	TY1_non-reference_SRR800766_telocate_rp_114	0	+
chrM	65278	65279	TY1_non-reference_SRR800766_telocate_rp_115	0	.
chrM	67878	67879	TY1_non-reference_SRR800766_telocate_rp_116	0	.
chrM	73928	73929	TY1_non-reference_SRR800766_telocate_rp_117	0	.
chrV	6985	7117	TY5_reference_SRR800766_telocate_rp_118	0	+
chrV	9630	9738	TY2_reference_SRR800766_telocate_rp_119	0	-
chrV	62474	62756	TY1_reference_SRR800766_telocate_rp_120	0	+
chrV	99302	99660	TY1_reference_SRR800766_telocate_rp_121	0	-
chrV	118226	118556	TY4_reference_SRR800766_telocate_rp_122	0	-
chrV	136062	136183	TY1_reference_SRR800766_telocate_rp_123	0	+
chrV	138220	138553	TY1_reference_SRR800766_telocate_rp_124	0	+
chrV	138745	138746	TY3_non-reference_SRR800766_telocate_rp_125	0	+
chrV	176348	176845	TY1_reference_SRR800766_telocate_rp_126	0	+
chrV	207023	207024	TY1_non-reference_SRR800766_telocate_rp_127	0	-
chrV	248827	249107	TY1_reference_SRR800766_telocate_rp_128	0	+
chrV	287770	288056	TY1_reference_SRR800766_telocate_rp_129	0	-
chrV	312271	312437	TY1_reference_SRR800766_telocate_rp_130	0	+
chrV	314078	314424	TY4_reference_SRR800766_telocate_rp_131	0	+
chrV	354133	354836	TY1_reference_SRR800766_telocate_rp_132	0	+
chrV	431485	431818	TY2_reference_SRR800766_telocate_rp_133	0	-
chrV	435444	435445	TY1_non-reference_SRR800766_telocate_rp_134	0	+
chrV	436274	436601	TY4_reference_SRR800766_telocate_rp_135	0	-
chrV	438308	438309	TY2_non-reference_SRR800766_telocate_rp_136	0	+
chrV	438490	438491	TY1_non-reference_SRR800766_telocate_rp_137	0	+
chrV	442729	443068	TY1_reference_SRR800766_telocate_rp_138	0	+
chrV	468809	468810	TY2_non-reference_SRR800766_telocate_rp_139	0	.
chrV	468837	468838	TY1_non-reference_SRR800766_telocate_rp_140	0	-
chrV	498595	498596	TY1_non-reference_SRR800766_telocate_rp_141	0	+
chrV	551436	551759	TY1_reference_SRR800766_telocate_rp_142	0	+
chrV	566694	566945	TY5_reference_SRR800766_telocate_rp_143	0	-
chrV	568785	569017	TY5_reference_SRR800766_telocate_rp_144	0	+
chrVI	5416	5417	TY5_non-reference_SRR800766_telocate_rp_145	0	+
chrVI	100574	100902	TY1_reference_SRR800766_telocate_rp_146	0	+
chrVI	111054	111055	TY2_non-reference_SRR800766_telocate_rp_147	0	-
chrVI	111311	111312	TY1_non-reference_SRR800766_telocate_rp_148	0	+
chrVI	144199	144518	TY4_reference_SRR800766_telocate_rp_150	0	+
chrVI	158353	158666	TY1_reference_SRR800766_telocate_rp_151	0	+
chrVI	161531	161691	TY1_reference_SRR800766_telocate_rp_152	0	+
chrVI	181255	181256	TY4_non-reference_SRR800766_telocate_rp_154	0	-
chrVI	191670	191834	TY1_reference_SRR800766_telocate_rp_155	0	-
chrVI	205101	205241	TY3_1p_reference_SRR800766_telocate_rp_156	0	+
chrVI	206909	207126	TY1_reference_SRR800766_telocate_rp_157	0	+
chrVI	261282	261475	TY1_reference_SRR800766_telocate_rp_158	0	+
chrVII	862	1079	TY5_reference_SRR800766_telocate_rp_159	0	+
chrVII	73621	73622	TY3_non-reference_SRR800766_telocate_rp_160	0	.
chrVII	111509	111702	TY1_reference_SRR800766_telocate_rp_161	0	+
chrVII	114942	115273	TY1_reference_SRR800766_telocate_rp_162	0	+
chrVII	115393	115394	TY2_non-reference_SRR800766_telocate_rp_163	0	+
chrVII	121167	121340	TY1_reference_SRR800766_telocate_rp_164	0	+
chrVII	204989	205343	TY4_reference_SRR800766_telocate_rp_165	0	+
chrVII	287356	287357	TY3_non-reference_SRR800766_telocate_rp_166	0	-
chrVII	318685	318826	TY1_reference_SRR800766_telocate_rp_168	0	+
chrVII	320357	320710	TY4_reference_SRR800766_telocate_rp_169	0	-
chrVII	323474	323475	TY3_non-reference_SRR800766_telocate_rp_170	0	-
chrVII	327131	327346	TY1_reference_SRR800766_telocate_rp_171	0	-
chrVII	401437	401438	TY3_non-reference_SRR800766_telocate_rp_173	0	-
chrVII	402364	402365	TY1_non-reference_SRR800766_telocate_rp_174	0	+
chrVII	404608	404609	TY1_non-reference_SRR800766_telocate_rp_175	0	-
chrVII	405488	405489	TY2_non-reference_SRR800766_telocate_rp_176	0	+
chrVII	412287	412288	TY1_non-reference_SRR800766_telocate_rp_177	0	.
chrVII	422902	422903	TY3_non-reference_SRR800766_telocate_rp_178	0	-
chrVII	535547	541786	TY1_reference_SRR800766_telocate_rp_179	0	-
chrVII	567793	567794	TY1_non-reference_SRR800766_telocate_rp_180	0	.
chrVII	568167	568287	TY3_1p_reference_SRR800766_telocate_rp_181	0	+
chrVII	660646	660936	TY1_reference_SRR800766_telocate_rp_182	0	-
chrVII	661435	661436	TY2_non-reference_SRR800766_telocate_rp_183	0	-
chrVII	701113	701354	TY1_reference_SRR800766_telocate_rp_184	0	+
chrVII	707198	712549	TY3_reference_SRR800766_telocate_rp_185	0	+
chrVII	712899	713081	TY4_reference_SRR800766_telocate_rp_186	0	+
chrVII	738740	739040	TY1_reference_SRR800766_telocate_rp_187	0	+
chrVII	778788	779117	TY2_reference_SRR800766_telocate_rp_190	0	+
chrVII	793243	793564	TY1_reference_SRR800766_telocate_rp_191	0	+
chrVII	794250	794251	TY3_non-reference_SRR800766_telocate_rp_192	0	-
chrVII	811100	811238	TY4_reference_SRR800766_telocate_rp_193	0	-
chrVII	811348	811349	TY2_non-reference_SRR800766_telocate_rp_194	0	+
chrVII	817397	823311	TY1_reference_SRR800766_telocate_rp_195	0	-
chrVII	823350	823351	TY1_non-reference_SRR800766_telocate_rp_196	0	-
chrVII	823472	823473	TY3_non-reference_SRR800766_telocate_rp_197	0	+
chrVII	845285	845635	TY3_reference_SRR800766_telocate_rp_198	0	+
chrVII	857383	857384	TY3_non-reference_SRR800766_telocate_rp_199	0	-
chrVII	857512	857513	TY1_non-reference_SRR800766_telocate_rp_200	0	.
chrVII	875349	875666	TY1_reference_SRR800766_telocate_rp_201	0	+
chrVII	876404	876405	TY3_non-reference_SRR800766_telocate_rp_202	0	.
chrVII	878832	878833	TY2_non-reference_SRR800766_telocate_rp_203	0	+
chrVII	931064	931065	TY1_non-reference_SRR800766_telocate_rp_204	0	+
chrVII	932057	932058	TY2_non-reference_SRR800766_telocate_rp_205	0	+
chrVII	1083290	1083291	TY5_non-reference_SRR800766_telocate_rp_206	0	-
chrVIII	7992	8224	TY5_reference_SRR800766_telocate_rp_207	0	-
chrVIII	12899	12900	TY1_non-reference_SRR800766_telocate_rp_208	0	+
chrVIII	57256	57257	TY2_non-reference_SRR800766_telocate_rp_209	0	.
chrVIII	78372	78373	TY1_non-reference_SRR800766_telocate_rp_210	0	-
chrVIII	92141	92142	TY1_non-reference_SRR800766_telocate_rp_211	0	.
chrVIII	116415	116747	TY1_reference_SRR800766_telocate_rp_212	0	-
chrVIII	146836	147705	TY4_reference_SRR800766_telocate_rp_214	0	+
chrVIII	237824	237825	TY3_non-reference_SRR800766_telocate_rp_215	0	-
chrVIII	357479	357480	TY3_non-reference_SRR800766_telocate_rp_216	0	-
chrVIII	463919	464147	TY1_reference_SRR800766_telocate_rp_219	0	-
chrVIII	475676	475677	TY3_non-reference_SRR800766_telocate_rp_221	0	-
chrVIII	554364	554365	TY5_non-reference_SRR800766_telocate_rp_222	0	.
chrX	8588	8589	TY5_non-reference_SRR800766_telocate_rp_223	0	-
chrX	29186	29409	TY1_reference_SRR800766_telocate_rp_224	0	+
chrX	59254	59255	TY1_non-reference_SRR800766_telocate_rp_225	0	+
chrX	197238	197239	TY3_non-reference_SRR800766_telocate_rp_226	0	-
chrX	204527	204528	TY1_non-reference_SRR800766_telocate_rp_227	0	.
chrX	353839	353840	TY2_non-reference_SRR800766_telocate_rp_228	0	+
chrX	377599	377854	TY1_reference_SRR800766_telocate_rp_230	0	-
chrX	377865	377866	TY2_non-reference_SRR800766_telocate_rp_231	0	+
chrX	378008	378279	TY3_1p_reference_SRR800766_telocate_rp_232	0	-
chrX	415829	415830	TY3_non-reference_SRR800766_telocate_rp_233	0	.
chrX	416259	416425	TY4_reference_SRR800766_telocate_rp_234	0	+
chrX	421917	422290	TY4_reference_SRR800766_telocate_rp_235	0	+
chrX	422587	422881	TY1_reference_SRR800766_telocate_rp_236	0	+
chrX	517776	517777	TY1_non-reference_SRR800766_telocate_rp_237	0	-
chrX	517815	517816	TY2_non-reference_SRR800766_telocate_rp_238	0	-
chrX	531507	531757	TY1_reference_SRR800766_telocate_rp_239	0	-
chrX	537732	538027	TY1_reference_SRR800766_telocate_rp_240	0	-
chrX	543440	543762	TY1_reference_SRR800766_telocate_rp_242	0	+
chrX	558787	558788	TY1_non-reference_SRR800766_telocate_rp_243	0	.
chrX	737370	737678	TY4_reference_SRR800766_telocate_rp_244	0	-
chrX	742330	742456	TY5_reference_SRR800766_telocate_rp_245	0	-
chrXI	74240	74523	TY1_reference_SRR800766_telocate_rp_246	0	+
chrXI	74650	74651	TY3_non-reference_SRR800766_telocate_rp_247	0	+
chrXI	141175	141294	TY1_reference_SRR800766_telocate_rp_249	0	-
chrXI	162835	163174	TY1_reference_SRR800766_telocate_rp_250	0	+
chrXI	301983	302269	TY1_reference_SRR800766_telocate_rp_252	0	-
chrXI	312932	312933	TY3_non-reference_SRR800766_telocate_rp_253	0	.
chrXI	489928	490057	TY1_reference_SRR800766_telocate_rp_254	0	-
chrXI	664329	664330	TY5_non-reference_SRR800766_telocate_rp_256	0	.
chrXII	91572	91822	TY4_reference_SRR800766_telocate_rp_257	0	-
chrXII	92048	92380	TY1_reference_SRR800766_telocate_rp_258	0	-
chrXII	168041	168379	TY3_reference_SRR800766_telocate_rp_259	0	-
chrXII	213471	213472	TY1_non-reference_SRR800766_telocate_rp_260	0	+
chrXII	365831	366145	TY1_reference_SRR800766_telocate_rp_261	0	-
chrXII	366145	366146	TY4_non-reference_SRR800766_telocate_rp_262	0	-
chrXII	373769	373969	TY1_reference_SRR800766_telocate_rp_263	0	-
chrXII	426669	426670	TY3_non-reference_SRR800766_telocate_rp_264	0	-
chrXII	426828	427002	TY3_1p_reference_SRR800766_telocate_rp_265	0	-
chrXII	448842	449114	TY1_reference_SRR800766_telocate_rp_266	0	+
chrXII	451117	451118	TY2_non-reference_SRR800766_telocate_rp_267	0	+
chrXII	451338	451339	TY1_non-reference_SRR800766_telocate_rp_268	0	-
chrXII	452867	452868	TY1_non-reference_SRR800766_telocate_rp_269	0	-
chrXII	453086	453087	TY2_non-reference_SRR800766_telocate_rp_270	0	.
chrXII	454943	454944	TY1_non-reference_SRR800766_telocate_rp_271	0	-
chrXII	456503	456504	TY1_non-reference_SRR800766_telocate_rp_272	0	-
chrXII	458048	458049	TY1_non-reference_SRR800766_telocate_rp_273	0	-
chrXII	459630	459631	TY1_non-reference_SRR800766_telocate_rp_274	0	.
chrXII	461660	461661	TY1_non-reference_SRR800766_telocate_rp_275	0	+
chrXII	463209	463210	TY1_non-reference_SRR800766_telocate_rp_276	0	+
chrXII	463990	463991	TY2_non-reference_SRR800766_telocate_rp_277	0	+
chrXII	464787	464788	TY1_non-reference_SRR800766_telocate_rp_278	0	+
chrXII	466270	466271	TY1_non-reference_SRR800766_telocate_rp_279	0	+
chrXII	467638	467639	TY3_non-reference_SRR800766_telocate_rp_280	0	.
chrXII	468271	468272	TY1_non-reference_SRR800766_telocate_rp_281	0	+
chrXII	490177	490178	TY1_non-reference_SRR800766_telocate_rp_282	0	+
chrXII	490297	490298	TY2_non-reference_SRR800766_telocate_rp_283	0	+
chrXII	592707	593037	TY1_reference_SRR800766_telocate_rp_284	0	-
chrXII	605326	605327	TY1_non-reference_SRR800766_telocate_rp_285	0	-
chrXII	628215	628216	TY3_non-reference_SRR800766_telocate_rp_286	0	.
chrXII	628363	628364	TY2_non-reference_SRR800766_telocate_rp_287	0	.
chrXII	656850	656851	TY1_non-reference_SRR800766_telocate_rp_289	0	-
chrXII	657023	657366	TY3_reference_SRR800766_telocate_rp_290	0	+
chrXII	687928	687929	TY4_non-reference_SRR800766_telocate_rp_291	0	-
chrXII	734383	734673	TY1_reference_SRR800766_telocate_rp_292	0	-
chrXII	793295	793296	TY1_non-reference_SRR800766_telocate_rp_293	0	-
chrXII	793551	793870	TY3_reference_SRR800766_telocate_rp_294	0	+
chrXII	796763	797088	TY1_reference_SRR800766_telocate_rp_295	0	+
chrXII	817839	818072	TY4_reference_SRR800766_telocate_rp_296	0	+
chrXII	818498	818499	TY2_non-reference_SRR800766_telocate_rp_297	0	+
chrXII	963216	963535	TY1_reference_SRR800766_telocate_rp_298	0	+
chrXII	976073	976074	TY1_non-reference_SRR800766_telocate_rp_299	0	+
chrXII	981713	981714	TY1_non-reference_SRR800766_telocate_rp_300	0	+
chrXII	1050782	1050783	TY2_non-reference_SRR800766_telocate_rp_301	0	-
chrXII	1052063	1052064	TY1_non-reference_SRR800766_telocate_rp_302	0	-
chrXII	1063426	1063427	TY5_non-reference_SRR800766_telocate_rp_303	0	+
chrXII	1063906	1063907	TY1_non-reference_SRR800766_telocate_rp_304	0	+
chrXIII	131832	131833	TY1_non-reference_SRR800766_telocate_rp_305	0	-
chrXIII	167944	168262	TY1_reference_SRR800766_telocate_rp_306	0	-
chrXIII	196023	196024	TY1_non-reference_SRR800766_telocate_rp_307	0	.
chrXIII	196025	196026	TY2_non-reference_SRR800766_telocate_rp_308	0	-
chrXIII	202239	202240	TY1_non-reference_SRR800766_telocate_rp_309	0	+
chrXIII	259408	259409	TY1_non-reference_SRR800766_telocate_rp_310	0	.
chrXIII	290047	290223	TY4_reference_SRR800766_telocate_rp_311	0	-
chrXIII	321133	321134	TY3_non-reference_SRR800766_telocate_rp_312	0	.
chrXIII	462884	463103	TY1_reference_SRR800766_telocate_rp_313	0	-
chrXIII	480511	480512	TY3_non-reference_SRR800766_telocate_rp_314	0	+
chrXIII	481212	481544	TY1_reference_SRR800766_telocate_rp_315	0	-
chrXIII	503190	503381	TY1_reference_SRR800766_telocate_rp_316	0	+
chrXIII	504792	504793	TY1_non-reference_SRR800766_telocate_rp_317	0	+
chrXIII	504877	504878	TY3_non-reference_SRR800766_telocate_rp_318	0	+
chrXIII	521381	521382	TY1_non-reference_SRR800766_telocate_rp_319	0	.
chrXIII	573110	573337	TY1_reference_SRR800766_telocate_rp_320	0	-
chrXIII	768326	768327	TY3_non-reference_SRR800766_telocate_rp_321	0	.
chrXIII	807506	807507	TY2_non-reference_SRR800766_telocate_rp_322	0	+
chrXIII	820488	820489	TY1_non-reference_SRR800766_telocate_rp_324	0	+
chrXIII	837475	837753	TY1_reference_SRR800766_telocate_rp_325	0	+
chrXIV	96450	96609	TY4_reference_SRR800766_telocate_rp_326	0	+
chrXIV	441884	441885	TY3_non-reference_SRR800766_telocate_rp_327	0	+
chrXIV	442471	442472	TY1_non-reference_SRR800766_telocate_rp_328	0	.
chrXIV	442660	442661	TY2_non-reference_SRR800766_telocate_rp_329	0	.
chrXIV	546423	546685	TY3_1p_reference_SRR800766_telocate_rp_330	0	+
chrXIV	552281	552482	TY1_reference_SRR800766_telocate_rp_331	0	-
chrXIV	560935	560936	TY4_non-reference_SRR800766_telocate_rp_332	0	+
chrXIV	568107	568108	TY3_1p_non-reference_SRR800766_telocate_rp_333	0	+
chrXIV	632006	632112	TY1_reference_SRR800766_telocate_rp_334	0	-
chrXIV	632495	632496	TY2_non-reference_SRR800766_telocate_rp_335	0	+
chrXIV	727238	727239	TY2_non-reference_SRR800766_telocate_rp_338	0	+
chrXV	987	988	TY5_non-reference_SRR800766_telocate_rp_339	0	-
chrXV	11270	11271	TY5_non-reference_SRR800766_telocate_rp_340	0	.
chrXV	33628	33930	TY1_reference_SRR800766_telocate_rp_341	0	+
chrXV	110987	110988	TY1_non-reference_SRR800766_telocate_rp_342	0	.
chrXV	113293	113626	TY1_reference_SRR800766_telocate_rp_343	0	-
chrXV	156438	156439	TY1_non-reference_SRR800766_telocate_rp_344	0	-
chrXV	226695	227037	TY3_reference_SRR800766_telocate_rp_345	0	+
chrXV	228324	228325	TY2_non-reference_SRR800766_telocate_rp_347	0	+
chrXV	288066	288067	TY3_non-reference_SRR800766_telocate_rp_348	0	.
chrXV	300234	300441	TY1_reference_SRR800766_telocate_rp_349	0	-
chrXV	354569	354570	TY2_non-reference_SRR800766_telocate_rp_350	0	+
chrXV	437303	438486	TY1_reference_SRR800766_telocate_rp_352	0	-
chrXV	464096	464097	TY4_non-reference_SRR800766_telocate_rp_353	0	.
chrXV	600808	600809	TY1_non-reference_SRR800766_telocate_rp_355	0	+
chrXV	697503	697770	TY1_reference_SRR800766_telocate_rp_357	0	-
chrXV	703157	703382	TY3_reference_SRR800766_telocate_rp_358	0	-
chrXV	710115	710116	TY1_non-reference_SRR800766_telocate_rp_359	0	+
chrXV	848068	848069	TY1_non-reference_SRR800766_telocate_rp_360	0	.
chrXV	854635	854636	TY1_non-reference_SRR800766_telocate_rp_361	0	+
chrXV	854659	854660	TY2_non-reference_SRR800766_telocate_rp_362	0	-
chrXV	968988	976400	TY3_reference_SRR800766_telocate_rp_363	0	+
chrXV	979866	980140	TY1_reference_SRR800766_telocate_rp_364	0	+
chrXVI	55662	55858	TY1_reference_SRR800766_telocate_rp_365	0	-
chrXVI	210449	210770	TY1_reference_SRR800766_telocate_rp_366	0	+
chrXVI	210793	210794	TY2_non-reference_SRR800766_telocate_rp_367	0	-
chrXVI	436057	436728	TY1_reference_SRR800766_telocate_rp_368	0	+
chrXVI	571692	571834	TY1_reference_SRR800766_telocate_rp_370	0	+
chrXVI	622421	622422	TY3_non-reference_SRR800766_telocate_rp_371	0	+
chrXVI	688159	688160	TY3_non-reference_SRR800766_telocate_rp_372	0	-
chrXVI	709257	709258	TY1_non-reference_SRR800766_telocate_rp_373	0	.
chrXVI	743408	743409	TY1_non-reference_SRR800766_telocate_rp_374	0	+
chrXVI	744104	744105	TY3_non-reference_SRR800766_telocate_rp_375	0	.
chrXVI	769205	769206	TY1_non-reference_SRR800766_telocate_rp_376	0	-
chrXVI	775857	776502	TY3_1p_reference_SRR800766_telocate_rp_377	0	+
chrXVI	777841	778152	TY1_reference_SRR800766_telocate_rp_378	0	+
chrXVI	780917	781217	TY1_reference_SRR800766_telocate_rp_379	0	-
chrXVI	804494	804634	TY1_reference_SRR800766_telocate_rp_380	0	+
chrXVI	810648	810649	TY1_non-reference_SRR800766_telocate_rp_381	0	+
chrXVI	819500	819501	TY1_non-reference_SRR800766_telocate_rp_382	0	.
chrXVI	844354	850508	TY1_reference_SRR800766_telocate_rp_383	0	-
chrXVI	860653	860654	TY1_non-reference_SRR800766_telocate_rp_384	0	+
chrXVI	881482	881826	TY4_reference_SRR800766_telocate_rp_385	0	-
chrXVI	933066	933400	TY4_reference_SRR800766_telocate_rp_386	0	+
chrXVI	933538	933675	TY1_reference_SRR800766_telocate_rp_387	0	+
chrXVI	937875	937992	TY1_reference_SRR800766_telocate_rp_388	0	-
