# Supplementary material for: McClintock: An Integrated Pipeline for Detecting Transposable Element Insertions in Whole-Genome Shotgun Sequencing Data
Source: G3 (Bethesda). 2017 Jun 21;7(8):2763–78. doi: 10.1534/g3.117.043893 (PMC5555480; doi:10.1534/g3.117.043893)
Supplement: Supplementary file 2 [file 2763FileS2.zip › SRA072302/SRR800766/results/SRR800766_temp_nonredundant.bed]

track name="SRR800766_TEMP" description="SRR800766_TEMP"
chrI	22231	22552	TY1_reference_SRR800766_temp_nonab_2	0	+
chrI	138753	138990	TY1_reference_SRR800766_temp_nonab_15	0	-
chrI	139138	139252	TY3_non-reference_SRR800766_temp_rp_16	0	-
chrI	160105	160237	TY1_reference_SRR800766_temp_nonab_19	0	-
chrI	160238	166163	TY1_reference_SRR800766_temp_nonab_20	0	-
chrI	183135	183468	TY1_reference_SRR800766_temp_nonab_31	0	+
chrI	189419	189754	TY2_reference_SRR800766_temp_nonab_32	0	+
chrI	209459	209769	TY1_reference_SRR800766_temp_nonab_34	0	-
chrII	36290	36296	TY1_non-reference_SRR800766_temp_rp_47	0	-
chrII	197032	197323	TY1_reference_SRR800766_temp_nonab_55	0	-
chrII	197157	197178	TY1_non-reference_SRR800766_temp_rp_56	0	-
chrII	197365	197377	TY2_non-reference_SRR800766_temp_rp_57	0	+
chrII	197716	198057	TY3_reference_SRR800766_temp_nonab_58	0	+
chrII	198169	198252	TY1_reference_SRR800766_temp_nonab_60	0	-
chrII	220933	221039	TY1_reference_SRR800766_temp_nonab_63	0	+
chrII	221039	226955	TY1_reference_SRR800766_temp_nonab_65	0	+
chrII	258667	258974	TY1_reference_SRR800766_temp_nonab_74	0	-
chrII	266177	266256	TY1_reference_SRR800766_temp_nonab_81	0	-
chrII	327067	327393	TY1_reference_SRR800766_temp_nonab_84	0	+
chrII	327393	327693	TY1_reference_SRR800766_temp_nonab_85	0	+
chrII	350218	350222	TY2_non-reference_SRR800766_temp_rp_90	0	-
chrII	350456	350749	TY1_reference_SRR800766_temp_nonab_91	0	+
chrII	405561	405567	TY1_non-reference_SRR800766_temp_rp_96	0	-
chrII	460472	460762	TY1_reference_SRR800766_temp_nonab_99	0	+
chrII	643482	643853	TY4_reference_SRR800766_temp_nonab_112	0	-
chrII	643853	643997	TY1_reference_SRR800766_temp_nonab_113	0	+
chrII	644363	644596	TY1_reference_SRR800766_temp_nonab_114	0	-
chrIII	1178	4322	TY5_reference_SRR800766_temp_nonab_127	0	+
chrIII	4479	4580	TY5_reference_SRR800766_temp_nonab_128	0	+
chrIII	82495	82581	TY3_non-reference_SRR800766_temp_rp_134	0	-
chrIII	84068	84718	TY1_reference_SRR800766_temp_nonab_138	0	+
chrIII	84294	84626	TY2_reference_SRR800766_temp_nonab_139	0	+
chrIII	90846	90929	TY3_non-reference_SRR800766_temp_rp_145	0	+
chrIII	142789	143078	TY1_reference_SRR800766_temp_nonab_149	0	-
chrIII	149479	149787	TY1_reference_SRR800766_temp_nonab_150	0	+
chrIII	150217	150540	TY1_reference_SRR800766_temp_nonab_151	0	+
chrIII	150692	151051	TY4_reference_SRR800766_temp_nonab_152	0	-
chrIII	151464	151518	TY1_reference_SRR800766_temp_nonab_153	0	-
chrIII	151518	151849	TY1_reference_SRR800766_temp_nonab_155	0	+
chrIII	168386	169064	TY3_reference_SRR800766_temp_nonab_156	0	+
chrIII	168605	168929	TY1_reference_SRR800766_temp_nonab_157	0	-
chrIII	169568	169884	TY1_reference_SRR800766_temp_nonab_161	0	+
chrIII	227659	227810	TY1_reference_SRR800766_temp_nonab_165	0	-
chrIII	291372	291709	TY1_reference_SRR800766_temp_nonab_173	0	+
chrIII	291918	292164	TY5_reference_SRR800766_temp_nonab_174	0	+
chrIII	292287	292525	TY5_reference_SRR800766_temp_nonab_175	0	+
chrIII	294999	295317	TY1_reference_SRR800766_temp_nonab_176	0	+
chrIII	295050	295302	TY1_non-reference_SRR800766_temp_rp_177	0	+
chrIII	295855	295926	TY1_reference_SRR800766_temp_nonab_178	0	+
chrIII	295954	296187	TY1_reference_SRR800766_temp_nonab_179	0	-
chrIV	3335	3461	TY5_reference_SRR800766_temp_nonab_180	0	+
chrIV	8079	8420	TY4_reference_SRR800766_temp_nonab_181	0	+
chrIV	83291	83483	TY3_1p_reference_SRR800766_temp_nonab_184	0	+
chrIV	359316	359480	TY1_reference_SRR800766_temp_nonab_193	0	-
chrIV	434948	435096	TY1_reference_SRR800766_temp_nonab_197	0	+
chrIV	436565	436571	TY2_non-reference_SRR800766_temp_rp_199	0	+
chrIV	437519	437697	TY1_reference_SRR800766_temp_nonab_200	0	-
chrIV	512985	513641	TY1_reference_SRR800766_temp_nonab_205	0	-
chrIV	513256	513588	TY1_reference_SRR800766_temp_nonab_207	0	-
chrIV	513690	519645	TY2_reference_SRR800766_temp_nonab_208	0	-
chrIV	519941	520157	TY1_reference_SRR800766_temp_nonab_215	0	+
chrIV	520179	520474	TY1_reference_SRR800766_temp_nonab_216	0	-
chrIV	520256	520816	TY2_non-reference_SRR800766_temp_rp_217	0	-
chrIV	520474	520794	TY2_reference_SRR800766_temp_nonab_218	0	+
chrIV	620558	620662	TY1_reference_SRR800766_temp_nonab_226	0	-
chrIV	645237	651501	TY3_reference_SRR800766_temp_nonab_230	0	-
chrIV	645507	651417	TY1_reference_SRR800766_temp_nonab_231	0	-
chrIV	651605	651612	TY2_non-reference_SRR800766_temp_rp_233	0	-
chrIV	651687	651956	TY1_reference_SRR800766_temp_nonab_234	0	-
chrIV	668623	668782	TY1_reference_SRR800766_temp_nonab_236	0	+
chrIV	802902	805652	TY1_reference_SRR800766_temp_nonab_244	0	+
chrIV	805755	805972	TY1_reference_SRR800766_temp_nonab_245	0	-
chrIV	871419	871742	TY1_reference_SRR800766_temp_nonab_249	0	+
chrIV	878061	878300	TY1_reference_SRR800766_temp_nonab_251	0	+
chrIV	945347	945670	TY1_reference_SRR800766_temp_nonab_255	0	+
chrIV	945697	945757	TY1_reference_SRR800766_temp_nonab_256	0	-
chrIV	981005	981071	TY3_non-reference_SRR800766_temp_rp_258	0	-
chrIV	981167	987126	TY2_reference_SRR800766_temp_nonab_259	0	+
chrIV	987154	992639	TY1_reference_SRR800766_temp_nonab_260	0	-
chrIV	992639	992739	TY1_reference_SRR800766_temp_nonab_261	0	+
chrIV	992739	992812	TY3_reference_SRR800766_temp_nonab_262	0	-
chrIV	1017552	1017675	TY1_reference_SRR800766_temp_nonab_263	0	-
chrIV	1017677	1018020	TY4_reference_SRR800766_temp_nonab_264	0	-
chrIV	1018211	1018366	TY4_reference_SRR800766_temp_nonab_265	0	+
chrIV	1018388	1018514	TY1_reference_SRR800766_temp_nonab_266	0	+
chrIV	1095467	1095477	TY3_non-reference_SRR800766_temp_rp_269	0	+
chrIV	1151033	1151363	TY1_reference_SRR800766_temp_nonab_276	0	+
chrIV	1174831	1174952	TY1_reference_SRR800766_temp_nonab_280	0	+
chrIV	1175724	1175730	TY1_non-reference_SRR800766_temp_rp_284	0	-
chrIV	1201080	1201275	TY1_reference_SRR800766_temp_nonab_288	0	+
chrIV	1201449	1201590	TY1_reference_SRR800766_temp_nonab_289	0	+
chrIV	1305351	1305442	TY3_reference_SRR800766_temp_nonab_294	0	-
chrIV	1352968	1353219	TY1_reference_SRR800766_temp_nonab_296	0	+
chrIV	1461956	1462025	TY1_reference_SRR800766_temp_nonab_303	0	+
chrIV	1516336	1516421	TY2_reference_SRR800766_temp_nonab_309	0	-
chrIV	1518468	1518787	TY1_reference_SRR800766_temp_nonab_310	0	+
chrIX	196649	197020	TY4_reference_SRR800766_temp_nonab_319	0	-
chrIX	197136	197485	TY1_reference_SRR800766_temp_nonab_321	0	-
chrIX	204937	204943	TY2_non-reference_SRR800766_temp_rp_322	0	+
chrIX	246216	246549	TY2_reference_SRR800766_temp_nonab_332	0	+
chrIX	300406	300725	TY1_reference_SRR800766_temp_nonab_334	0	-
chrIX	301655	301730	TY1_reference_SRR800766_temp_nonab_335	0	+
chrIX	324388	324732	TY3_reference_SRR800766_temp_nonab_338	0	+
chrIX	324476	324589	TY2_non-reference_SRR800766_temp_rp_339	0	+
chrIX	324828	325162	TY1_reference_SRR800766_temp_nonab_340	0	+
chrIX	325162	325216	TY1_reference_SRR800766_temp_nonab_341	0	+
chrIX	325729	325734	TY3_non-reference_SRR800766_temp_sr_342	0	-
chrIX	336575	336892	TY1_reference_SRR800766_temp_nonab_345	0	-
chrIX	426197	426422	TY1_reference_SRR800766_temp_nonab_355	0	-
chrV	6985	7117	TY5_reference_SRR800766_temp_nonab_414	0	+
chrV	9630	9738	TY2_reference_SRR800766_temp_nonab_415	0	-
chrV	62474	62756	TY1_reference_SRR800766_temp_nonab_419	0	+
chrV	99302	99660	TY1_reference_SRR800766_temp_nonab_422	0	-
chrV	118226	118556	TY4_reference_SRR800766_temp_nonab_424	0	-
chrV	118291	118299	TY2_non-reference_SRR800766_temp_rp_425	0	+
chrV	136062	136183	TY1_reference_SRR800766_temp_nonab_426	0	+
chrV	137323	137612	TY1_reference_SRR800766_temp_nonab_427	0	+
chrV	138220	138553	TY1_reference_SRR800766_temp_nonab_428	0	+
chrV	176348	176845	TY1_reference_SRR800766_temp_nonab_431	0	+
chrV	176574	176714	TY1_reference_SRR800766_temp_nonab_432	0	-
chrV	177409	177554	TY1_non-reference_SRR800766_temp_rp_433	0	+
chrV	207076	207145	TY1_non-reference_SRR800766_temp_rp_437	0	+
chrV	248827	249107	TY1_reference_SRR800766_temp_nonab_441	0	+
chrV	249107	249406	TY1_reference_SRR800766_temp_nonab_442	0	-
chrV	249443	249751	TY1_reference_SRR800766_temp_nonab_443	0	+
chrV	287770	288056	TY1_reference_SRR800766_temp_nonab_450	0	-
chrV	288642	288724	TY1_reference_SRR800766_temp_nonab_451	0	+
chrV	312205	312261	TY3_1p_reference_SRR800766_temp_nonab_454	0	+
chrV	312271	312437	TY1_reference_SRR800766_temp_nonab_455	0	+
chrV	314078	314424	TY4_reference_SRR800766_temp_nonab_457	0	+
chrV	431485	431818	TY2_reference_SRR800766_temp_nonab_461	0	-
chrV	435123	435438	TY1_reference_SRR800766_temp_nonab_463	0	-
chrV	436274	436601	TY4_reference_SRR800766_temp_nonab_465	0	-
chrV	436601	436633	TY1_reference_SRR800766_temp_nonab_467	0	+
chrV	438473	438482	TY2_non-reference_SRR800766_temp_rp_468	0	-
chrV	438521	438584	TY1_reference_SRR800766_temp_nonab_469	0	-
chrV	442729	443068	TY1_reference_SRR800766_temp_nonab_471	0	+
chrV	443365	449626	TY2_reference_SRR800766_temp_nonab_472	0	+
chrV	443392	449316	TY1_reference_SRR800766_temp_nonab_473	0	-
chrV	449735	450035	TY1_reference_SRR800766_temp_nonab_477	0	+
chrV	469004	469013	TY2_non-reference_SRR800766_temp_rp_478	0	+
chrV	469173	469219	TY2_non-reference_SRR800766_temp_rp_479	0	-
chrV	469211	469217	TY1_non-reference_SRR800766_temp_rp_480	0	-
chrV	469325	469388	TY1_reference_SRR800766_temp_nonab_481	0	-
chrV	492433	498505	TY3_reference_SRR800766_temp_nonab_483	0	-
chrV	492690	498416	TY1_reference_SRR800766_temp_nonab_484	0	-
chrV	498588	498595	TY2_non-reference_SRR800766_temp_rp_485	0	-
chrV	498588	498645	TY1_non-reference_SRR800766_temp_rp_486	0	-
chrV	551436	551759	TY1_reference_SRR800766_temp_nonab_490	0	+
chrV	552002	552216	TY1_reference_SRR800766_temp_nonab_491	0	-
chrV	566694	566945	TY5_reference_SRR800766_temp_nonab_492	0	-
chrV	568785	569017	TY5_reference_SRR800766_temp_nonab_494	0	+
chrVI	100574	100902	TY1_reference_SRR800766_temp_nonab_499	0	+
chrVI	111243	111250	TY2_non-reference_SRR800766_temp_rp_500	0	-
chrVI	119073	119171	TY1_reference_SRR800766_temp_nonab_501	0	+
chrVI	144199	144518	TY4_reference_SRR800766_temp_nonab_502	0	+
chrVI	144533	144815	TY1_reference_SRR800766_temp_nonab_503	0	-
chrVI	158353	158666	TY1_reference_SRR800766_temp_nonab_505	0	+
chrVI	161531	161691	TY1_reference_SRR800766_temp_nonab_506	0	+
chrVI	161807	162129	TY1_reference_SRR800766_temp_nonab_507	0	-
chrVI	181148	181156	TY2_non-reference_SRR800766_temp_rp_508	0	-
chrVI	181367	181372	TY4_non-reference_SRR800766_temp_sr_509	0	+
chrVI	181387	181471	TY1_reference_SRR800766_temp_nonab_510	0	+
chrVI	181738	181884	TY1_reference_SRR800766_temp_nonab_511	0	+
chrVI	191670	191834	TY1_reference_SRR800766_temp_nonab_512	0	-
chrVI	205101	205241	TY3_1p_reference_SRR800766_temp_nonab_515	0	+
chrVI	205255	205503	TY1_reference_SRR800766_temp_nonab_516	0	-
chrVI	206909	207126	TY1_reference_SRR800766_temp_nonab_517	0	+
chrVI	261282	261475	TY1_reference_SRR800766_temp_nonab_521	0	+
chrVII	862	1079	TY5_reference_SRR800766_temp_nonab_522	0	+
chrVII	1079	1239	TY5_reference_SRR800766_temp_nonab_523	0	+
chrVII	73910	73916	TY3_non-reference_SRR800766_temp_sr_531	0	+
chrVII	110810	111509	TY2_reference_SRR800766_temp_nonab_534	0	-
chrVII	110858	111229	TY4_reference_SRR800766_temp_nonab_535	0	+
chrVII	111509	111702	TY1_reference_SRR800766_temp_nonab_536	0	+
chrVII	114942	115273	TY1_reference_SRR800766_temp_nonab_537	0	+
chrVII	115224	115394	TY2_non-reference_SRR800766_temp_rp_538	0	-
chrVII	121167	121340	TY1_reference_SRR800766_temp_nonab_539	0	+
chrVII	122092	122145	TY1_reference_SRR800766_temp_nonab_540	0	-
chrVII	204989	205343	TY4_reference_SRR800766_temp_nonab_544	0	+
chrVII	287601	287603	TY2_non-reference_SRR800766_temp_rp_545	0	-
chrVII	287676	287692	TY2_non-reference_SRR800766_temp_rp_547	0	+
chrVII	287691	287697	TY1_non-reference_SRR800766_temp_rp_548	0	+
chrVII	287944	288115	TY1_reference_SRR800766_temp_nonab_549	0	+
chrVII	318685	318826	TY1_reference_SRR800766_temp_nonab_551	0	+
chrVII	318826	318984	TY4_reference_SRR800766_temp_nonab_552	0	-
chrVII	319032	319344	TY1_reference_SRR800766_temp_nonab_553	0	-
chrVII	320357	320710	TY4_reference_SRR800766_temp_nonab_554	0	-
chrVII	323642	323644	TY3_non-reference_SRR800766_temp_rp_556	0	-
chrVII	327131	327346	TY1_reference_SRR800766_temp_nonab_557	0	-
chrVII	327906	328220	TY1_reference_SRR800766_temp_nonab_559	0	+
chrVII	328105	328173	TY2_non-reference_SRR800766_temp_rp_560	0	+
chrVII	328155	328229	TY1_non-reference_SRR800766_temp_rp_561	0	+
chrVII	328229	328503	TY1_reference_SRR800766_temp_nonab_562	0	+
chrVII	401618	401887	TY2_non-reference_SRR800766_temp_rp_571	0	+
chrVII	401618	401897	TY3_reference_SRR800766_temp_nonab_570	0	+
chrVII	401961	402293	TY1_reference_SRR800766_temp_nonab_572	0	+
chrVII	405006	405148	TY2_reference_SRR800766_temp_nonab_573	0	+
chrVII	405148	405210	TY2_reference_SRR800766_temp_nonab_574	0	+
chrVII	405230	405456	TY3_reference_SRR800766_temp_nonab_575	0	-
chrVII	412457	412727	TY1_reference_SRR800766_temp_nonab_577	0	+
chrVII	412464	412472	TY2_non-reference_SRR800766_temp_rp_578	0	-
chrVII	412818	412887	TY3_1p_reference_SRR800766_temp_nonab_580	0	+
chrVII	412954	412962	TY2_non-reference_SRR800766_temp_rp_581	0	+
chrVII	412954	412963	TY1_non-reference_SRR800766_temp_rp_582	0	+
chrVII	423081	423086	TY3_non-reference_SRR800766_temp_sr_583	0	-
chrVII	535547	541786	TY1_reference_SRR800766_temp_nonab_590	0	-
chrVII	535763	541689	TY1_reference_SRR800766_temp_nonab_593	0	+
chrVII	567918	567980	TY1_non-reference_SRR800766_temp_rp_596	0	-
chrVII	568167	568287	TY3_1p_reference_SRR800766_temp_nonab_597	0	+
chrVII	660646	660936	TY1_reference_SRR800766_temp_nonab_606	0	-
chrVII	661567	661579	TY2_non-reference_SRR800766_temp_rp_607	0	+
chrVII	701113	701354	TY1_reference_SRR800766_temp_nonab_612	0	+
chrVII	701355	701546	TY1_reference_SRR800766_temp_nonab_613	0	+
chrVII	712899	713081	TY4_reference_SRR800766_temp_nonab_621	0	+
chrVII	713087	713388	TY1_reference_SRR800766_temp_nonab_622	0	-
chrVII	735491	735546	TY1_reference_SRR800766_temp_nonab_625	0	-
chrVII	735548	735877	TY1_reference_SRR800766_temp_nonab_626	0	+
chrVII	738564	738604	TY1_reference_SRR800766_temp_nonab_627	0	+
chrVII	738740	739040	TY1_reference_SRR800766_temp_nonab_628	0	+
chrVII	738990	739000	TY2_non-reference_SRR800766_temp_rp_629	0	-
chrVII	774040	774167	TY1_reference_SRR800766_temp_nonab_633	0	+
chrVII	779236	779520	TY1_reference_SRR800766_temp_nonab_635	0	-
chrVII	779346	779357	TY1_non-reference_SRR800766_temp_rp_636	0	-
chrVII	793243	793564	TY1_reference_SRR800766_temp_nonab_638	0	+
chrVII	794409	794439	TY3_non-reference_SRR800766_temp_rp_639	0	+
chrVII	811100	811238	TY4_reference_SRR800766_temp_nonab_640	0	-
chrVII	811451	817397	TY2_reference_SRR800766_temp_nonab_641	0	+
chrVII	817397	823311	TY1_reference_SRR800766_temp_nonab_642	0	-
chrVII	845285	845635	TY3_reference_SRR800766_temp_nonab_647	0	+
chrVII	845462	845496	TY2_non-reference_SRR800766_temp_rp_648	0	-
chrVII	857671	857677	TY1_non-reference_SRR800766_temp_rp_650	0	-
chrVII	875349	875666	TY1_reference_SRR800766_temp_nonab_653	0	+
chrVII	875955	876284	TY1_reference_SRR800766_temp_nonab_654	0	+
chrVII	876385	876414	TY3_non-reference_SRR800766_temp_rp_656	0	-
chrVII	878994	879001	TY2_non-reference_SRR800766_temp_rp_657	0	-
chrVII	879029	879240	TY4_reference_SRR800766_temp_nonab_658	0	+
chrVII	879272	879464	TY1_reference_SRR800766_temp_nonab_659	0	+
chrVII	931639	931646	TY2_non-reference_SRR800766_temp_rp_665	0	-
chrVIII	7992	8224	TY5_reference_SRR800766_temp_nonab_673	0	-
chrVIII	13260	13324	TY5_reference_SRR800766_temp_nonab_674	0	-
chrVIII	78552	78561	TY1_non-reference_SRR800766_temp_sr_680	0	+
chrVIII	85383	85534	TY3_reference_SRR800766_temp_nonab_682	0	-
chrVIII	85534	91757	TY4_reference_SRR800766_temp_nonab_683	0	+
chrVIII	91772	92095	TY2_reference_SRR800766_temp_nonab_685	0	-
chrVIII	92271	92386	TY1_reference_SRR800766_temp_nonab_688	0	+
chrVIII	92293	92308	TY1_non-reference_SRR800766_temp_rp_689	0	+
chrVIII	116766	117054	TY1_reference_SRR800766_temp_nonab_690	0	-
chrVIII	133197	133395	TY1_reference_SRR800766_temp_nonab_691	0	-
chrVIII	133269	133276	TY2_non-reference_SRR800766_temp_rp_692	0	+
chrVIII	133567	134217	TY1_reference_SRR800766_temp_nonab_693	0	-
chrVIII	133679	134002	TY1_reference_SRR800766_temp_nonab_694	0	+
chrVIII	133754	134110	TY1_non-reference_SRR800766_temp_rp_695	0	-
chrVIII	146836	147705	TY4_reference_SRR800766_temp_nonab_696	0	+
chrVIII	237993	237999	TY2_non-reference_SRR800766_temp_rp_708	0	+
chrVIII	238006	238205	TY1_reference_SRR800766_temp_nonab_709	0	+
chrVIII	238304	238394	TY4_reference_SRR800766_temp_nonab_710	0	+
chrVIII	358544	358592	TY3_non-reference_SRR800766_temp_rp_721	0	+
chrVIII	358684	359477	TY1_reference_SRR800766_temp_nonab_722	0	-
chrVIII	358852	359070	TY4_reference_SRR800766_temp_nonab_723	0	-
chrVIII	359081	359346	TY1_reference_SRR800766_temp_nonab_724	0	+
chrVIII	389071	389077	TY2_non-reference_SRR800766_temp_rp_725	0	+
chrVIII	389629	389847	TY1_reference_SRR800766_temp_nonab_727	0	-
chrVIII	463919	464147	TY1_reference_SRR800766_temp_nonab_735	0	-
chrVIII	466422	466474	TY3_1p_reference_SRR800766_temp_nonab_736	0	+
chrVIII	466555	466863	TY1_reference_SRR800766_temp_nonab_737	0	+
chrVIII	466880	466975	TY3_reference_SRR800766_temp_nonab_738	0	-
chrVIII	475787	475795	TY3_non-reference_SRR800766_temp_sr_739	0	-
chrVIII	530069	530379	TY1_reference_SRR800766_temp_nonab_743	0	-
chrVIII	543609	549637	TY1_reference_SRR800766_temp_nonab_744	0	-
chrX	29186	29409	TY1_reference_SRR800766_temp_nonab_747	0	+
chrX	59503	59783	TY1_reference_SRR800766_temp_nonab_752	0	+
chrX	197398	197492	TY3_reference_SRR800766_temp_nonab_764	0	+
chrX	197492	204392	TY1_reference_SRR800766_temp_nonab_765	0	+
chrX	197542	203768	TY4_reference_SRR800766_temp_nonab_766	0	+
chrX	203792	204114	TY2_reference_SRR800766_temp_nonab_767	0	-
chrX	354055	354062	TY2_non-reference_SRR800766_temp_rp_777	0	-
chrX	354538	354838	TY1_reference_SRR800766_temp_nonab_778	0	-
chrX	354606	355175	TY2_non-reference_SRR800766_temp_rp_779	0	-
chrX	354838	355170	TY2_reference_SRR800766_temp_nonab_780	0	-
chrX	374767	374835	TY4_reference_SRR800766_temp_nonab_781	0	-
chrX	374848	374902	TY1_reference_SRR800766_temp_nonab_782	0	-
chrX	377538	377590	TY1_reference_SRR800766_temp_nonab_783	0	+
chrX	377599	377854	TY1_reference_SRR800766_temp_nonab_784	0	-
chrX	377838	377846	TY2_non-reference_SRR800766_temp_rp_786	0	-
chrX	378008	378279	TY3_1p_reference_SRR800766_temp_nonab_787	0	-
chrX	416040	416046	TY3_non-reference_SRR800766_temp_sr_791	0	+
chrX	416259	416425	TY4_reference_SRR800766_temp_nonab_792	0	+
chrX	416503	417018	TY1_reference_SRR800766_temp_nonab_793	0	+
chrX	422587	422881	TY1_reference_SRR800766_temp_nonab_795	0	+
chrX	472455	483965	TY1_reference_SRR800766_temp_nonab_799	0	+
chrX	478043	483965	TY1_reference_SRR800766_temp_nonab_800	0	+
chrX	517950	518091	TY1_reference_SRR800766_temp_nonab_804	0	+
chrX	531507	531757	TY1_reference_SRR800766_temp_nonab_805	0	-
chrX	537732	538027	TY1_reference_SRR800766_temp_nonab_806	0	-
chrX	538014	538021	TY4_non-reference_SRR800766_temp_rp_807	0	+
chrX	540758	541079	TY1_reference_SRR800766_temp_nonab_809	0	+
chrX	541087	541420	TY2_reference_SRR800766_temp_nonab_810	0	-
chrX	543440	543762	TY1_reference_SRR800766_temp_nonab_812	0	+
chrX	737370	737678	TY4_reference_SRR800766_temp_nonab_826	0	-
chrX	742330	742456	TY5_reference_SRR800766_temp_nonab_827	0	-
chrXI	74240	74523	TY1_reference_SRR800766_temp_nonab_831	0	+
chrXI	74398	74405	TY2_non-reference_SRR800766_temp_rp_832	0	+
chrXI	74426	74432	TY1_non-reference_SRR800766_temp_rp_834	0	-
chrXI	74617	74644	TY3_non-reference_SRR800766_temp_rp_835	0	-
chrXI	83812	84120	TY1_reference_SRR800766_temp_nonab_836	0	-
chrXI	83937	83939	TY2_non-reference_SRR800766_temp_rp_837	0	-
chrXI	83938	83944	TY1_non-reference_SRR800766_temp_rp_838	0	-
chrXI	141175	141294	TY1_reference_SRR800766_temp_nonab_845	0	-
chrXI	162835	163174	TY1_reference_SRR800766_temp_nonab_846	0	+
chrXI	163174	163394	TY4_reference_SRR800766_temp_nonab_847	0	-
chrXI	219057	219367	TY1_reference_SRR800766_temp_nonab_851	0	-
chrXI	301949	301983	TY1_reference_SRR800766_temp_nonab_855	0	+
chrXI	301983	302269	TY1_reference_SRR800766_temp_nonab_856	0	-
chrXI	378913	378980	TY3_reference_SRR800766_temp_nonab_863	0	-
chrXI	378990	379112	TY1_reference_SRR800766_temp_nonab_864	0	+
chrXI	379112	379265	TY3_1p_reference_SRR800766_temp_nonab_865	0	-
chrXI	489928	490057	TY1_reference_SRR800766_temp_nonab_872	0	-
chrXI	490106	490430	TY1_reference_SRR800766_temp_nonab_873	0	+
chrXI	490430	490489	TY1_reference_SRR800766_temp_nonab_874	0	+
chrXI	513173	513483	TY1_reference_SRR800766_temp_nonab_877	0	-
chrXI	664813	664914	TY5_reference_SRR800766_temp_nonab_891	0	-
chrXI	665067	665306	TY5_reference_SRR800766_temp_nonab_892	0	+
chrXII	91572	91822	TY4_reference_SRR800766_temp_nonab_895	0	-
chrXII	91958	92480	TY1_reference_SRR800766_temp_nonab_896	0	-
chrXII	92048	92380	TY1_reference_SRR800766_temp_nonab_897	0	-
chrXII	168041	168379	TY3_reference_SRR800766_temp_nonab_903	0	-
chrXII	168541	168649	TY1_reference_SRR800766_temp_nonab_904	0	+
chrXII	168649	168732	TY1_reference_SRR800766_temp_nonab_905	0	-
chrXII	221007	221307	TY1_reference_SRR800766_temp_nonab_908	0	+
chrXII	365831	366145	TY1_reference_SRR800766_temp_nonab_915	0	-
chrXII	366050	366060	TY4_non-reference_SRR800766_temp_rp_916	0	-
chrXII	373479	373534	TY1_reference_SRR800766_temp_nonab_917	0	-
chrXII	373769	373969	TY1_reference_SRR800766_temp_nonab_918	0	-
chrXII	426828	427002	TY3_1p_reference_SRR800766_temp_nonab_921	0	-
chrXII	427116	427121	TY3_non-reference_SRR800766_temp_sr_922	0	-
chrXII	448842	449114	TY1_reference_SRR800766_temp_nonab_924	0	+
chrXII	451269	451290	TY2_non-reference_SRR800766_temp_rp_925	0	-
chrXII	475974	481898	TY1_reference_SRR800766_temp_nonab_931	0	-
chrXII	490566	490577	TY2_non-reference_SRR800766_temp_rp_932	0	+
chrXII	592707	593037	TY1_reference_SRR800766_temp_nonab_937	0	-
chrXII	599170	599831	TY4_reference_SRR800766_temp_nonab_939	0	-
chrXII	599269	599518	TY1_reference_SRR800766_temp_nonab_940	0	+
chrXII	599842	599913	TY1_reference_SRR800766_temp_nonab_941	0	+
chrXII	628368	628373	TY3_non-reference_SRR800766_temp_sr_943	0	+
chrXII	657023	657366	TY3_reference_SRR800766_temp_nonab_945	0	+
chrXII	657085	657091	TY1_non-reference_SRR800766_temp_rp_946	0	-
chrXII	657450	657769	TY1_reference_SRR800766_temp_nonab_948	0	+
chrXII	688114	688122	TY4_non-reference_SRR800766_temp_rp_949	0	+
chrXII	688130	688363	TY2_reference_SRR800766_temp_nonab_950	0	-
chrXII	688370	688666	TY1_reference_SRR800766_temp_nonab_951	0	+
chrXII	734383	734673	TY1_reference_SRR800766_temp_nonab_953	0	-
chrXII	734615	734618	TY1_non-reference_SRR800766_temp_rp_954	0	+
chrXII	734616	734625	TY2_non-reference_SRR800766_temp_rp_955	0	+
chrXII	784207	784288	TY1_reference_SRR800766_temp_nonab_958	0	-
chrXII	793551	793870	TY3_reference_SRR800766_temp_nonab_959	0	+
chrXII	793619	793621	TY1_non-reference_SRR800766_temp_rp_960	0	+
chrXII	796763	797088	TY1_reference_SRR800766_temp_nonab_963	0	+
chrXII	817839	818072	TY4_reference_SRR800766_temp_nonab_965	0	+
chrXII	818072	818403	TY1_reference_SRR800766_temp_nonab_966	0	-
chrXII	818473	818489	TY2_non-reference_SRR800766_temp_rp_967	0	+
chrXII	963216	963535	TY1_reference_SRR800766_temp_nonab_976	0	+
chrXII	963435	963441	TY1_non-reference_SRR800766_temp_rp_977	0	-
chrXII	1052300	1052630	TY1_reference_SRR800766_temp_nonab_985	0	-
chrXII	1052659	1052754	TY1_reference_SRR800766_temp_nonab_986	0	-
chrXIII	131988	132317	TY1_reference_SRR800766_temp_nonab_995	0	-
chrXIII	132019	132026	TY2_non-reference_SRR800766_temp_rp_996	0	+
chrXIII	167944	168262	TY1_reference_SRR800766_temp_nonab_999	0	-
chrXIII	196260	196269	TY2_non-reference_SRR800766_temp_rp_1001	0	-
chrXIII	196331	202234	TY1_reference_SRR800766_temp_nonab_1002	0	+
chrXIII	259595	259901	TY1_reference_SRR800766_temp_nonab_1007	0	-
chrXIII	259621	259632	TY1_non-reference_SRR800766_temp_rp_1008	0	-
chrXIII	289946	290015	TY1_reference_SRR800766_temp_nonab_1010	0	-
chrXIII	290047	290223	TY4_reference_SRR800766_temp_nonab_1011	0	-
chrXIII	290440	290521	TY1_reference_SRR800766_temp_nonab_1012	0	+
chrXIII	290582	290660	TY1_reference_SRR800766_temp_nonab_1013	0	-
chrXIII	321229	321235	TY3_non-reference_SRR800766_temp_sr_1015	0	-
chrXIII	321341	321527	TY4_reference_SRR800766_temp_nonab_1016	0	-
chrXIII	378730	379060	TY1_reference_SRR800766_temp_nonab_1018	0	-
chrXIII	420972	421316	TY1_reference_SRR800766_temp_nonab_1022	0	-
chrXIII	462884	463103	TY1_reference_SRR800766_temp_nonab_1023	0	-
chrXIII	463139	463460	TY1_reference_SRR800766_temp_nonab_1024	0	-
chrXIII	480671	480703	TY3_non-reference_SRR800766_temp_rp_1027	0	+
chrXIII	481212	481544	TY1_reference_SRR800766_temp_nonab_1028	0	-
chrXIII	481569	481807	TY1_reference_SRR800766_temp_nonab_1029	0	+
chrXIII	503190	503381	TY1_reference_SRR800766_temp_nonab_1030	0	+
chrXIII	504241	504781	TY4_reference_SRR800766_temp_nonab_1031	0	+
chrXIII	504344	504676	TY1_reference_SRR800766_temp_nonab_1032	0	+
chrXIII	504710	504716	TY2_non-reference_SRR800766_temp_rp_1034	0	-
chrXIII	573110	573337	TY1_reference_SRR800766_temp_nonab_1040	0	-
chrXIII	573355	573445	TY1_reference_SRR800766_temp_nonab_1041	0	-
chrXIII	748024	748124	TY1_reference_SRR800766_temp_nonab_1051	0	+
chrXIII	768878	769211	TY1_reference_SRR800766_temp_nonab_1056	0	+
chrXIII	808414	808422	TY2_non-reference_SRR800766_temp_rp_1061	0	+
chrXIII	808998	809232	TY1_reference_SRR800766_temp_nonab_1063	0	+
chrXIII	837475	837753	TY1_reference_SRR800766_temp_nonab_1067	0	+
chrXIII	837753	837904	TY3_reference_SRR800766_temp_nonab_1069	0	+
chrXIII	837914	837975	TY3_non-reference_SRR800766_temp_rp_1071	0	-
chrXIV	96450	96609	TY4_reference_SRR800766_temp_nonab_1077	0	+
chrXIV	96609	102523	TY1_reference_SRR800766_temp_nonab_1078	0	-
chrXIV	102548	104702	TY1_reference_SRR800766_temp_nonab_1080	0	+
chrXIV	102631	102700	TY3_reference_SRR800766_temp_nonab_1081	0	-
chrXIV	104345	104351	TY2_non-reference_SRR800766_temp_rp_1083	0	+
chrXIV	442656	442664	TY1_non-reference_SRR800766_temp_rp_1099	0	-
chrXIV	546423	546685	TY3_1p_reference_SRR800766_temp_nonab_1105	0	+
chrXIV	552281	552482	TY1_reference_SRR800766_temp_nonab_1106	0	-
chrXIV	552799	553128	TY1_reference_SRR800766_temp_nonab_1107	0	+
chrXIV	561036	561043	TY4_non-reference_SRR800766_temp_sr_1108	0	-
chrXIV	561377	561486	TY1_reference_SRR800766_temp_nonab_1109	0	+
chrXIV	561492	561500	TY1_non-reference_SRR800766_temp_rp_1111	0	+
chrXIV	561499	561606	TY1_reference_SRR800766_temp_nonab_1112	0	-
chrXIV	631936	631999	TY3_1p_reference_SRR800766_temp_nonab_1115	0	+
chrXIV	632006	632112	TY1_reference_SRR800766_temp_nonab_1116	0	-
chrXIV	632120	632491	TY4_reference_SRR800766_temp_nonab_1118	0	-
chrXIV	726234	726575	TY3_reference_SRR800766_temp_nonab_1124	0	+
chrXIV	726951	727214	TY3_1p_reference_SRR800766_temp_nonab_1126	0	+
chrXIV	727219	727224	TY2_non-reference_SRR800766_temp_rp_1127	0	-
chrXIV	727363	727667	TY1_reference_SRR800766_temp_nonab_1128	0	-
chrXV	2893	3223	TY1_reference_SRR800766_temp_nonab_1132	0	-
chrXV	3808	3986	TY4_reference_SRR800766_temp_nonab_1133	0	+
chrXV	16738	16933	TY1_reference_SRR800766_temp_nonab_1134	0	+
chrXV	18162	18259	TY1_reference_SRR800766_temp_nonab_1135	0	-
chrXV	18300	18554	TY1_reference_SRR800766_temp_nonab_1136	0	-
chrXV	33628	33930	TY1_reference_SRR800766_temp_nonab_1138	0	+
chrXV	111166	111173	TY1_non-reference_SRR800766_temp_rp_1142	0	-
chrXV	113293	113626	TY1_reference_SRR800766_temp_nonab_1144	0	-
chrXV	113598	113612	TY2_non-reference_SRR800766_temp_rp_1145	0	-
chrXV	113684	113752	TY1_reference_SRR800766_temp_nonab_1146	0	-
chrXV	226695	227037	TY3_reference_SRR800766_temp_nonab_1149	0	+
chrXV	227044	227298	TY1_non-reference_SRR800766_temp_rp_1150	0	-
chrXV	227095	227234	TY1_reference_SRR800766_temp_nonab_1152	0	+
chrXV	227692	228263	TY1_reference_SRR800766_temp_nonab_1153	0	+
chrXV	227860	228178	TY1_reference_SRR800766_temp_nonab_1154	0	-
chrXV	228237	228244	TY2_non-reference_SRR800766_temp_rp_1156	0	-
chrXV	288176	288181	TY3_non-reference_SRR800766_temp_sr_1163	0	+
chrXV	300234	300441	TY1_reference_SRR800766_temp_nonab_1164	0	-
chrXV	300685	301023	TY1_reference_SRR800766_temp_nonab_1165	0	-
chrXV	300960	300966	TY2_non-reference_SRR800766_temp_rp_1166	0	+
chrXV	340599	340900	TY1_reference_SRR800766_temp_nonab_1171	0	-
chrXV	354128	354467	TY3_reference_SRR800766_temp_nonab_1173	0	+
chrXV	354568	354574	TY2_non-reference_SRR800766_temp_rp_1174	0	-
chrXV	354681	354959	TY1_reference_SRR800766_temp_nonab_1175	0	+
chrXV	355117	355188	TY1_reference_SRR800766_temp_nonab_1176	0	+
chrXV	436923	437008	TY1_reference_SRR800766_temp_nonab_1181	0	+
chrXV	437303	438486	TY1_reference_SRR800766_temp_nonab_1182	0	-
chrXV	463541	463647	TY1_reference_SRR800766_temp_nonab_1185	0	+
chrXV	464296	464304	TY4_non-reference_SRR800766_temp_sr_1186	0	-
chrXV	571360	571462	TY4_reference_SRR800766_temp_nonab_1194	0	-
chrXV	571490	571808	TY1_reference_SRR800766_temp_nonab_1195	0	+
chrXV	571528	571534	TY2_non-reference_SRR800766_temp_rp_1196	0	+
chrXV	594513	594813	TY1_reference_SRR800766_temp_nonab_1202	0	+
chrXV	594614	594619	TY1_non-reference_SRR800766_temp_rp_1203	0	+
chrXV	664003	664326	TY1_reference_SRR800766_temp_nonab_1209	0	-
chrXV	664329	664465	TY1_reference_SRR800766_temp_nonab_1210	0	+
chrXV	697503	697770	TY1_reference_SRR800766_temp_nonab_1212	0	-
chrXV	697809	697906	TY4_reference_SRR800766_temp_nonab_1213	0	-
chrXV	703157	703382	TY3_reference_SRR800766_temp_nonab_1214	0	-
chrXV	703430	703662	TY1_reference_SRR800766_temp_nonab_1215	0	-
chrXV	703670	703754	TY1_reference_SRR800766_temp_nonab_1216	0	+
chrXV	703773	710109	TY4_reference_SRR800766_temp_nonab_1218	0	+
chrXV	704064	710025	TY2_reference_SRR800766_temp_nonab_1220	0	-
chrXV	848257	848264	TY1_non-reference_SRR800766_temp_rp_1225	0	-
chrXV	854779	854785	TY2_non-reference_SRR800766_temp_rp_1229	0	+
chrXV	969299	969429	TY1_reference_SRR800766_temp_nonab_1238	0	+
chrXV	979866	980140	TY1_reference_SRR800766_temp_nonab_1240	0	+
chrXVI	55662	55858	TY1_reference_SRR800766_temp_nonab_1252	0	-
chrXVI	56289	56356	TY3_reference_SRR800766_temp_nonab_1253	0	+
chrXVI	56356	63006	TY1_reference_SRR800766_temp_nonab_1254	0	+
chrXVI	56451	62375	TY1_reference_SRR800766_temp_nonab_1256	0	+
chrXVI	62388	62720	TY2_reference_SRR800766_temp_nonab_1257	0	+
chrXVI	210449	210770	TY1_reference_SRR800766_temp_nonab_1270	0	+
chrXVI	210917	210923	TY2_non-reference_SRR800766_temp_rp_1272	0	-
chrXVI	436057	436728	TY1_reference_SRR800766_temp_nonab_1277	0	+
chrXVI	436246	436584	TY1_reference_SRR800766_temp_nonab_1278	0	-
chrXVI	560809	561081	TY1_reference_SRR800766_temp_nonab_1285	0	+
chrXVI	561164	561320	TY3_1p_reference_SRR800766_temp_nonab_1286	0	-
chrXVI	571692	571834	TY1_reference_SRR800766_temp_nonab_1287	0	+
chrXVI	571841	572170	TY1_reference_SRR800766_temp_nonab_1288	0	-
chrXVI	622639	622644	TY3_non-reference_SRR800766_temp_sr_1293	0	+
chrXVI	689058	689439	TY1_reference_SRR800766_temp_nonab_1297	0	-
chrXVI	744269	744293	TY3_non-reference_SRR800766_temp_rp_1302	0	+
chrXVI	769800	769897	TY1_reference_SRR800766_temp_nonab_1304	0	+
chrXVI	775857	776502	TY3_1p_reference_SRR800766_temp_nonab_1305	0	+
chrXVI	776090	776401	TY1_reference_SRR800766_temp_nonab_1306	0	+
chrXVI	776160	776162	TY2_non-reference_SRR800766_temp_rp_1308	0	-
chrXVI	776161	776162	TY1_non-reference_SRR800766_temp_rp_1307	0	-
chrXVI	776664	776854	TY1_reference_SRR800766_temp_nonab_1309	0	-
chrXVI	777841	778152	TY1_reference_SRR800766_temp_nonab_1310	0	+
chrXVI	780917	781217	TY1_reference_SRR800766_temp_nonab_1311	0	-
chrXVI	850495	850503	TY2_non-reference_SRR800766_temp_rp_1316	0	+
chrXVI	880381	880722	TY3_reference_SRR800766_temp_nonab_1321	0	+
chrXVI	880769	880965	TY3_1p_reference_SRR800766_temp_nonab_1322	0	-
chrXVI	881482	881826	TY4_reference_SRR800766_temp_nonab_1323	0	-
chrXVI	933066	933400	TY4_reference_SRR800766_temp_nonab_1331	0	+
chrXVI	933538	933675	TY1_reference_SRR800766_temp_nonab_1332	0	+
chrXVI	937875	937992	TY1_reference_SRR800766_temp_nonab_1333	0	-
