# Supplementary material for: McClintock: An Integrated Pipeline for Detecting Transposable Element Insertions in Whole-Genome Shotgun Sequencing Data
Source: G3 (Bethesda). 2017 Jun 21;7(8):2763–78. doi: 10.1534/g3.117.043893 (PMC5555480; doi:10.1534/g3.117.043893)
Supplement: Supplementary file 2 [file 2763FileS2.zip › SRA072302/SRR800767/results/SRR800767_popoolationte_nonredundant.bed]

track name="SRR800767_PoPoolationTE" description="SRR800767_PoPoolationTE"
chrI	160055	166258	TY1_reference_SRR800767_popoolationte_rp_4	0	.
chrI	181048	181274	TY3_non-reference_SRR800767_popoolationte_rp_5	0	.
chrII	8796	9572	TY1_reference_SRR800767_popoolationte_rp_9	0	.
chrII	29450	35847	TY1_reference_SRR800767_popoolationte_rp_10	0	.
chrII	197492	198119	TY3_reference_SRR800767_popoolationte_rp_13	0	.
chrII	198091	198329	TY1_reference_SRR800767_popoolationte_rp_14	0	.
chrII	258612	259057	TY1_reference_SRR800767_popoolationte_rp_17	0	.
chrII	266088	266413	TY1_reference_SRR800767_popoolationte_rp_18	0	.
chrII	350405	350803	TY1_reference_SRR800767_popoolationte_rp_21	0	.
chrII	460418	460806	TY1_reference_SRR800767_popoolationte_rp_22	0	.
chrII	643406	644058	TY1_reference_SRR800767_popoolationte_rp_23	0	.
chrIII	84758	91016	TY3_non-reference_SRR800767_popoolationte_rp_30	0	.
chrIII	124079	124508	TY1_reference_SRR800767_popoolationte_rp_33	0	.
chrIII	142736	143130	TY1_reference_SRR800767_popoolationte_rp_34	0	.
chrIII	149425	149840	TY1_reference_SRR800767_popoolationte_rp_35	0	.
chrIII	150166	150589	TY1_reference_SRR800767_popoolationte_rp_36	0	.
chrIII	150640	151102	TY4_reference_SRR800767_popoolationte_rp_37	0	.
chrIII	168290	169120	TY3_reference_SRR800767_popoolationte_rp_38	0	.
chrIII	227593	227864	TY1_reference_SRR800767_popoolationte_rp_41	0	.
chrIII	291321	291760	TY1_reference_SRR800767_popoolationte_rp_42	0	.
chrIII	294949	295368	TY1_reference_SRR800767_popoolationte_rp_45	0	.
chrIV	359252	359549	TY1_reference_SRR800767_popoolationte_rp_48	0	.
chrIV	437086	437747	TY1_reference_SRR800767_popoolationte_rp_51	0	.
chrIV	512930	513699	TY1_reference_SRR800767_popoolationte_rp_52	0	.
chrIV	620460	620715	TY1_reference_SRR800767_popoolationte_rp_56	0	.
chrIV	645185	651556	TY3_non-reference_SRR800767_popoolationte_rp_57	0	.
chrIV	651636	652008	TY1_reference_SRR800767_popoolationte_rp_58	0	.
chrIV	667999	668488	TY3_reference_SRR800767_popoolationte_rp_59	0	.
chrIV	668567	668870	TY1_reference_SRR800767_popoolationte_rp_60	0	.
chrIV	802847	805703	TY1_reference_SRR800767_popoolationte_rp_61	0	.
chrIV	871364	884273	TY1_reference_SRR800767_popoolationte_rp_63	0	.
chrIV	945905	946364	TY3_reference_SRR800767_popoolationte_rp_66	0	.
chrIV	1023080	1023526	TY3_reference_SRR800767_popoolationte_rp_69	0	.
chrIV	1095587	1101930	TY1_reference_SRR800767_popoolationte_rp_70	0	.
chrIV	1174754	1175029	TY1_reference_SRR800767_popoolationte_rp_73	0	.
chrIV	1175067	1175906	TY3_non-reference_SRR800767_popoolationte_rp_74	0	.
chrIV	1352577	1353276	TY1_reference_SRR800767_popoolationte_rp_78	0	.
chrIV	1461776	1461881	TY3_non-reference_SRR800767_popoolationte_rp_79	0	.
chrIV	1461891	1462139	TY1_reference_SRR800767_popoolationte_rp_80	0	.
chrIV	1516271	1516479	TY2_reference_SRR800767_popoolationte_rp_81	0	.
chrIV	1518374	1518838	TY1_reference_SRR800767_popoolationte_rp_82	0	.
chrIX	196598	197533	TY1_reference_SRR800767_popoolationte_rp_83	0	.
chrIX	300355	300776	TY1_reference_SRR800767_popoolationte_rp_85	0	.
chrIX	301587	301786	TY1_reference_SRR800767_popoolationte_rp_86	0	.
chrIX	336524	336948	TY1_reference_SRR800767_popoolationte_rp_89	0	.
chrIX	426142	426489	TY1_reference_SRR800767_popoolationte_rp_90	0	.
chrV	6909	7185	TY5_reference_SRR800767_popoolationte_rp_91	0	.
chrV	9563	9805	TY2_reference_SRR800767_popoolationte_rp_92	0	.
chrV	99251	99721	TY1_reference_SRR800767_popoolationte_rp_94	0	.
chrV	118173	118608	TY4_reference_SRR800767_popoolationte_rp_95	0	.
chrV	136010	136239	TY1_reference_SRR800767_popoolationte_rp_96	0	.
chrV	137273	137669	TY1_reference_SRR800767_popoolationte_rp_97	0	.
chrV	138165	138598	TY1_reference_SRR800767_popoolationte_rp_98	0	.
chrV	176296	176896	TY1_reference_SRR800767_popoolationte_rp_99	0	.
chrV	207262	207432	TY3_non-reference_SRR800767_popoolationte_rp_100	0	.
chrV	287719	288107	TY1_reference_SRR800767_popoolationte_rp_103	0	.
chrV	288570	288820	TY1_reference_SRR800767_popoolationte_rp_104	0	.
chrV	314027	314478	TY4_reference_SRR800767_popoolationte_rp_105	0	.
chrV	434531	435019	TY3_reference_SRR800767_popoolationte_rp_108	0	.
chrV	438421	438667	TY1_reference_SRR800767_popoolationte_rp_111	0	.
chrV	442680	443123	TY1_reference_SRR800767_popoolationte_rp_112	0	.
chrV	492341	498557	TY3_non-reference_SRR800767_popoolationte_rp_115	0	.
chrV	566642	567116	TY1_non-reference_SRR800767_popoolationte_rp_118	0	.
chrVI	100506	100957	TY1_reference_SRR800767_popoolationte_rp_119	0	.
chrVI	101303	101437	TY3_non-reference_SRR800767_popoolationte_rp_120	0	.
chrVI	118960	119255	TY1_reference_SRR800767_popoolationte_rp_121	0	.
chrVI	158293	158724	TY1_reference_SRR800767_popoolationte_rp_124	0	.
chrVI	191591	191908	TY1_reference_SRR800767_popoolationte_rp_129	0	.
chrVI	204895	205072	TY3_non-reference_SRR800767_popoolationte_rp_130	0	.
chrVI	206854	207181	TY1_reference_SRR800767_popoolationte_rp_132	0	.
chrVI	261229	261526	TY1_reference_SRR800767_popoolationte_rp_133	0	.
chrVII	110758	111757	TY1_reference_SRR800767_popoolationte_rp_136	0	.
chrVII	121117	121418	TY1_reference_SRR800767_popoolationte_rp_137	0	.
chrVII	121912	122266	TY1_reference_SRR800767_popoolationte_rp_138	0	.
chrVII	204937	205392	TY4_reference_SRR800767_popoolationte_rp_139	0	.
chrVII	320304	320755	TY4_reference_SRR800767_popoolationte_rp_144	0	.
chrVII	327077	327404	TY1_reference_SRR800767_popoolationte_rp_145	0	.
chrVII	412405	412793	TY1_reference_SRR800767_popoolationte_rp_150	0	.
chrVII	561610	561813	TY3_non-reference_SRR800767_popoolationte_rp_154	0	.
chrVII	568088	568344	TY3_1p_reference_SRR800767_popoolationte_rp_156	0	.
chrVII	660594	660986	TY1_reference_SRR800767_popoolationte_rp_157	0	.
chrVII	735935	736419	TY3_reference_SRR800767_popoolationte_rp_163	0	.
chrVII	773960	774228	TY1_reference_SRR800767_popoolationte_rp_166	0	.
chrVII	793187	793620	TY1_reference_SRR800767_popoolationte_rp_169	0	.
chrVII	811046	811321	TY4_reference_SRR800767_popoolationte_rp_170	0	.
chrVII	845233	845726	TY3_reference_SRR800767_popoolationte_rp_171	0	.
chrVII	875903	876338	TY1_reference_SRR800767_popoolationte_rp_173	0	.
chrVIII	13199	13411	TY5_reference_SRR800767_popoolationte_rp_177	0	.
chrVIII	133017	133177	TY3_non-reference_SRR800767_popoolationte_rp_181	0	.
chrVIII	133518	134313	TY1_reference_SRR800767_popoolationte_rp_183	0	.
chrVIII	146232	146720	TY3_reference_SRR800767_popoolationte_rp_184	0	.
chrVIII	146782	147760	TY4_reference_SRR800767_popoolationte_rp_185	0	.
chrVIII	237952	238256	TY1_reference_SRR800767_popoolationte_rp_186	0	.
chrVIII	238235	238450	TY4_reference_SRR800767_popoolationte_rp_187	0	.
chrVIII	358634	359530	TY1_reference_SRR800767_popoolationte_rp_188	0	.
chrVIII	388965	389073	TY3_non-reference_SRR800767_popoolationte_rp_189	0	.
chrVIII	389562	389896	TY1_reference_SRR800767_popoolationte_rp_191	0	.
chrVIII	463865	464197	TY1_reference_SRR800767_popoolationte_rp_192	0	.
chrVIII	466340	466552	TY3_1p_reference_SRR800767_popoolationte_rp_193	0	.
chrVIII	529912	530430	TY1_reference_SRR800767_popoolationte_rp_195	0	.
chrX	29133	29497	TY1_reference_SRR800767_popoolationte_rp_196	0	.
chrX	59423	59837	TY1_reference_SRR800767_popoolationte_rp_197	0	.
chrX	377952	378326	TY3_1p_reference_SRR800767_popoolationte_rp_200	0	.
chrX	416204	416479	TY4_reference_SRR800767_popoolationte_rp_201	0	.
chrX	416456	417075	TY1_reference_SRR800767_popoolationte_rp_202	0	.
chrX	421864	422333	TY4_reference_SRR800767_popoolationte_rp_203	0	.
chrX	422539	422928	TY1_reference_SRR800767_popoolationte_rp_204	0	.
chrX	517879	518140	TY1_reference_SRR800767_popoolationte_rp_205	0	.
chrX	531456	531809	TY1_reference_SRR800767_popoolationte_rp_206	0	.
chrX	540714	541470	TY1_reference_SRR800767_popoolationte_rp_208	0	.
chrX	543387	543814	TY1_reference_SRR800767_popoolationte_rp_209	0	.
chrXI	74186	74577	TY1_reference_SRR800767_popoolationte_rp_211	0	.
chrXI	83752	84205	TY1_reference_SRR800767_popoolationte_rp_212	0	.
chrXI	141084	141372	TY1_reference_SRR800767_popoolationte_rp_213	0	.
chrXI	219006	219425	TY1_reference_SRR800767_popoolationte_rp_215	0	.
chrXI	490051	490112	TY1_reference_SRR800767_popoolationte_rp_219	0	.
chrXI	513120	513535	TY1_reference_SRR800767_popoolationte_rp_221	0	.
chrXII	91512	91872	TY4_reference_SRR800767_popoolationte_rp_222	0	.
chrXII	167932	168429	TY3_reference_SRR800767_popoolationte_rp_224	0	.
chrXII	215027	221360	TY1_reference_SRR800767_popoolationte_rp_227	0	.
chrXII	365781	366199	TY1_reference_SRR800767_popoolationte_rp_228	0	.
chrXII	426764	427065	TY3_1p_reference_SRR800767_popoolationte_rp_232	0	.
chrXII	448790	449166	TY1_reference_SRR800767_popoolationte_rp_233	0	.
chrXII	592651	593088	TY1_reference_SRR800767_popoolationte_rp_237	0	.
chrXII	656972	657413	TY3_reference_SRR800767_popoolationte_rp_240	0	.
chrXII	657399	657847	TY1_reference_SRR800767_popoolationte_rp_241	0	.
chrXII	687838	688037	TY3_non-reference_SRR800767_popoolationte_rp_242	0	.
chrXII	734331	734728	TY1_reference_SRR800767_popoolationte_rp_245	0	.
chrXII	784155	784357	TY1_reference_SRR800767_popoolationte_rp_246	0	.
chrXII	793492	793927	TY3_reference_SRR800767_popoolationte_rp_247	0	.
chrXII	796716	797139	TY1_reference_SRR800767_popoolationte_rp_248	0	.
chrXII	963165	963585	TY1_reference_SRR800767_popoolationte_rp_250	0	.
chrXIII	131929	132370	TY1_reference_SRR800767_popoolationte_rp_255	0	.
chrXIII	167889	168309	TY1_reference_SRR800767_popoolationte_rp_256	0	.
chrXIII	183895	184124	TY3_non-reference_SRR800767_popoolationte_rp_257	0	.
chrXIII	196245	202303	TY1_reference_SRR800767_popoolationte_rp_259	0	.
chrXIII	259541	259953	TY1_reference_SRR800767_popoolationte_rp_260	0	.
chrXIII	289892	290274	TY4_reference_SRR800767_popoolationte_rp_261	0	.
chrXIII	290508	290711	TY1_reference_SRR800767_popoolationte_rp_262	0	.
chrXIII	321136	321282	TY3_non-reference_SRR800767_popoolationte_rp_263	0	.
chrXIII	321279	321582	TY4_reference_SRR800767_popoolationte_rp_264	0	.
chrXIII	372573	379249	TY1_reference_SRR800767_popoolationte_rp_265	0	.
chrXIII	420920	421370	TY1_reference_SRR800767_popoolationte_rp_266	0	.
chrXIII	503549	504201	TY1_reference_SRR800767_popoolationte_rp_273	0	.
chrXIII	747949	748179	TY1_reference_SRR800767_popoolationte_rp_276	0	.
chrXIII	768357	768502	TY3_non-reference_SRR800767_popoolationte_rp_277	0	.
chrXIII	768491	769270	TY1_reference_SRR800767_popoolationte_rp_278	0	.
chrXIV	546369	546740	TY3_1p_reference_SRR800767_popoolationte_rp_284	0	.
chrXIV	552747	553188	TY1_reference_SRR800767_popoolationte_rp_287	0	.
chrXIV	727312	727724	TY1_reference_SRR800767_popoolationte_rp_294	0	.
chrXV	16682	17006	TY1_reference_SRR800767_popoolationte_rp_295	0	.
chrXV	33580	33982	TY1_reference_SRR800767_popoolationte_rp_298	0	.
chrXV	113586	113678	TY1_reference_SRR800767_popoolationte_rp_300	0	.
chrXV	226606	227095	TY3_reference_SRR800767_popoolationte_rp_301	0	.
chrXV	227640	228316	TY1_reference_SRR800767_popoolationte_rp_303	0	.
chrXV	300635	301073	TY1_reference_SRR800767_popoolationte_rp_306	0	.
chrXV	340541	340955	TY1_reference_SRR800767_popoolationte_rp_307	0	.
chrXV	354032	354519	TY3_reference_SRR800767_popoolationte_rp_308	0	.
chrXV	463489	463710	TY1_reference_SRR800767_popoolationte_rp_314	0	.
chrXV	487375	487518	TY3_non-reference_SRR800767_popoolationte_rp_315	0	.
chrXV	664761	665195	TY2_reference_SRR800767_popoolationte_rp_321	0	.
chrXV	703104	703442	TY3_reference_SRR800767_popoolationte_rp_323	0	.
chrXV	703378	710163	TY1_reference_SRR800767_popoolationte_rp_324	0	.
chrXV	968930	976451	TY3_reference_SRR800767_popoolationte_rp_326	0	.
chrXV	979815	980198	TY1_reference_SRR800767_popoolationte_rp_327	0	.
chrXVI	55605	55911	TY1_reference_SRR800767_popoolationte_rp_328	0	.
chrXVI	210393	210821	TY1_reference_SRR800767_popoolationte_rp_330	0	.
chrXVI	436005	443174	TY1_reference_SRR800767_popoolationte_rp_331	0	.
chrXVI	561113	561376	TY3_1p_reference_SRR800767_popoolationte_rp_334	0	.
chrXVI	689007	689498	TY1_reference_SRR800767_popoolationte_rp_338	0	.
chrXVI	769158	769716	TY3_reference_SRR800767_popoolationte_rp_339	0	.
chrXVI	769710	769959	TY1_reference_SRR800767_popoolationte_rp_340	0	.
chrXVI	777789	778212	TY1_reference_SRR800767_popoolationte_rp_343	0	.
chrXVI	780865	781273	TY1_reference_SRR800767_popoolationte_rp_344	0	.
chrXVI	804437	810615	TY1_reference_SRR800767_popoolationte_rp_345	0	.
chrXVI	844300	850558	TY1_reference_SRR800767_popoolationte_rp_346	0	.
chrXVI	850564	856973	TY3_reference_SRR800767_popoolationte_rp_347	0	.
chrXVI	880286	880787	TY3_reference_SRR800767_popoolationte_rp_348	0	.
chrXVI	880715	881020	TY3_1p_reference_SRR800767_popoolationte_rp_349	0	.
chrXVI	881429	881879	TY4_reference_SRR800767_popoolationte_rp_350	0	.
chrXVI	933012	933451	TY4_reference_SRR800767_popoolationte_rp_351	0	.
chrXVI	933470	933727	TY1_reference_SRR800767_popoolationte_rp_352	0	.
chrXVI	937820	938050	TY1_reference_SRR800767_popoolationte_rp_353	0	.
