# Supplementary material for: McClintock: An Integrated Pipeline for Detecting Transposable Element Insertions in Whole-Genome Shotgun Sequencing Data
Source: G3 (Bethesda). 2017 Jun 21;7(8):2763–78. doi: 10.1534/g3.117.043893 (PMC5555480; doi:10.1534/g3.117.043893)
Supplement: Supplementary file 2 [file 2763FileS2.zip › SRA072302/SRR800767/results/SRR800767_retroseq_nonredundant.bed]

track name="SRR800767_RetroSeq" description="SRR800767_RetroSeq"
chrI	181173	181175	TY3_non-reference_SRR800767_retroseq_rp_1	0	.
chrI	181224	181226	TY1_non-reference_SRR800767_retroseq_rp_2	0	.
chrI	182785	182787	TY1_non-reference_SRR800767_retroseq_rp_3	0	.
chrII	197139	197141	TY1_non-reference_SRR800767_retroseq_rp_4	0	.
chrIII	84355	84357	TY1_non-reference_SRR800767_retroseq_rp_10	0	.
chrIII	84395	84397	TY1_non-reference_SRR800767_retroseq_rp_11	0	.
chrIII	90894	90896	TY3_non-reference_SRR800767_retroseq_rp_13	0	.
chrIII	149396	149398	TY2_non-reference_SRR800767_retroseq_rp_14	0	.
chrIV	20209	20211	TY1_non-reference_SRR800767_retroseq_rp_18	0	.
chrIV	83468	83470	TY1_non-reference_SRR800767_retroseq_rp_20	0	.
chrIV	1461872	1461874	TY3_non-reference_SRR800767_retroseq_rp_24	0	.
chrIX	324481	324483	TY3_non-reference_SRR800767_retroseq_rp_25	0	.
chrV	207351	207353	TY3_non-reference_SRR800767_retroseq_rp_27	0	.
chrV	312421	312423	TY2_non-reference_SRR800767_retroseq_rp_29	0	.
chrV	436346	436348	TY1_non-reference_SRR800767_retroseq_rp_30	0	.
chrV	450023	450025	TY2_non-reference_SRR800767_retroseq_rp_34	0	.
chrV	566927	566929	TY1_non-reference_SRR800767_retroseq_rp_36	0	.
chrVI	101405	101407	TY3_non-reference_SRR800767_retroseq_rp_37	0	.
chrVI	204993	204995	TY3_non-reference_SRR800767_retroseq_rp_38	0	.
chrVI	205529	205531	TY3_non-reference_SRR800767_retroseq_rp_39	0	.
chrVII	110989	110991	TY1_non-reference_SRR800767_retroseq_rp_40	0	.
chrVII	115437	115439	TY2_non-reference_SRR800767_retroseq_rp_41	0	.
chrVII	121167	121169	TY1_non-reference_SRR800767_retroseq_rp_42	0	.
chrVII	319720	319722	TY4_non-reference_SRR800767_retroseq_rp_45	0	.
chrVII	422898	422900	TY1_non-reference_SRR800767_retroseq_rp_46	0	.
chrVII	561738	561740	TY3_non-reference_SRR800767_retroseq_rp_48	0	.
chrVIII	133150	133152	TY3_non-reference_SRR800767_retroseq_rp_51	0	.
chrVIII	388975	388977	TY3_non-reference_SRR800767_retroseq_rp_52	0	.
chrVIII	389388	389390	TY3_non-reference_SRR800767_retroseq_rp_53	0	.
chrVIII	475932	475934	TY1_non-reference_SRR800767_retroseq_rp_54	0	.
chrX	197352	197354	TY3_non-reference_SRR800767_retroseq_rp_56	0	.
chrX	354638	354640	TY2_non-reference_SRR800767_retroseq_rp_57	0	.
chrX	354662	354664	TY1_non-reference_SRR800767_retroseq_rp_58	0	.
chrX	355003	355005	TY1_non-reference_SRR800767_retroseq_rp_59	0	.
chrX	355011	355013	TY2_non-reference_SRR800767_retroseq_rp_60	0	.
chrX	538013	538015	TY1_non-reference_SRR800767_retroseq_rp_61	0	.
chrX	538301	538303	TY1_non-reference_SRR800767_retroseq_rp_63	0	.
chrXI	379356	379358	TY3_non-reference_SRR800767_retroseq_rp_65	0	.
chrXII	91963	91965	TY2_non-reference_SRR800767_retroseq_rp_66	0	.
chrXII	687937	687939	TY3_non-reference_SRR800767_retroseq_rp_67	0	.
chrXII	818506	818508	TY1_non-reference_SRR800767_retroseq_rp_68	0	.
chrXIII	184110	184112	TY3_non-reference_SRR800767_retroseq_rp_70	0	.
chrXIII	321222	321224	TY3_non-reference_SRR800767_retroseq_rp_73	0	.
chrXIII	480883	480885	TY1_non-reference_SRR800767_retroseq_rp_74	0	.
chrXIII	503989	503991	TY1_non-reference_SRR800767_retroseq_rp_75	0	.
chrXIII	768450	768452	TY3_non-reference_SRR800767_retroseq_rp_76	0	.
chrXIII	768726	768728	TY3_non-reference_SRR800767_retroseq_rp_77	0	.
chrXIII	768758	768760	TY1_non-reference_SRR800767_retroseq_rp_78	0	.
chrXIV	631616	631618	TY1_non-reference_SRR800767_retroseq_rp_79	0	.
chrXV	227179	227181	TY1_non-reference_SRR800767_retroseq_rp_82	0	.
chrXV	462798	462800	TY1_non-reference_SRR800767_retroseq_rp_84	0	.
chrXV	487462	487464	TY3_non-reference_SRR800767_retroseq_rp_86	0	.
