# Supplementary material for: McClintock: An Integrated Pipeline for Detecting Transposable Element Insertions in Whole-Genome Shotgun Sequencing Data
Source: G3 (Bethesda). 2017 Jun 21;7(8):2763–78. doi: 10.1534/g3.117.043893 (PMC5555480; doi:10.1534/g3.117.043893)
Supplement: Supplementary file 2 [file 2763FileS2.zip › SRA072302/SRR800767/results/SRR800767_telocate_nonredundant.bed]

track name="SRR800767_TE-locate" description="SRR800767_TE-locate"
2micron	380	381	TY2_non-reference_SRR800767_telocate_rp_1	0	.
2micron	4880	4881	TY2_non-reference_SRR800767_telocate_rp_2	0	-
chrI	907	908	TY5_non-reference_SRR800767_telocate_rp_3	0	+
chrI	138753	138990	TY1_reference_SRR800767_telocate_rp_4	0	-
chrI	160105	160237	TY1_reference_SRR800767_telocate_rp_5	0	-
chrI	166239	166240	TY1_non-reference_SRR800767_telocate_rp_6	0	+
chrI	180968	180969	TY3_non-reference_SRR800767_telocate_rp_7	0	+
chrI	189842	189843	TY1_non-reference_SRR800767_telocate_rp_9	0	.
chrII	29500	35793	TY1_reference_SRR800767_telocate_rp_11	0	+
chrII	29640	35599	TY2_reference_SRR800767_telocate_rp_12	0	+
chrII	197032	197323	TY1_reference_SRR800767_telocate_rp_13	0	-
chrII	197716	198057	TY3_reference_SRR800767_telocate_rp_14	0	+
chrII	258667	258974	TY1_reference_SRR800767_telocate_rp_15	0	-
chrII	327067	327393	TY1_reference_SRR800767_telocate_rp_16	0	+
chrII	350456	350749	TY1_reference_SRR800767_telocate_rp_17	0	+
chrII	460472	460762	TY1_reference_SRR800767_telocate_rp_18	0	+
chrII	643853	643997	TY1_reference_SRR800767_telocate_rp_19	0	+
chrIII	1178	4322	TY5_reference_SRR800767_telocate_rp_20	0	+
chrIII	82699	83036	TY1_reference_SRR800767_telocate_rp_21	0	+
chrIII	90844	90845	TY3_non-reference_SRR800767_telocate_rp_22	0	+
chrIII	124131	124463	TY1_reference_SRR800767_telocate_rp_23	0	-
chrIII	142789	143078	TY1_reference_SRR800767_telocate_rp_24	0	-
chrIII	149479	149787	TY1_reference_SRR800767_telocate_rp_25	0	+
chrIII	150692	151051	TY4_reference_SRR800767_telocate_rp_26	0	-
chrIII	151350	151351	TY2_non-reference_SRR800767_telocate_rp_27	0	.
chrIII	151356	151357	TY1_non-reference_SRR800767_telocate_rp_28	0	-
chrIII	169568	169884	TY1_reference_SRR800767_telocate_rp_30	0	+
chrIII	227659	227810	TY1_reference_SRR800767_telocate_rp_31	0	-
chrIII	291372	291709	TY1_reference_SRR800767_telocate_rp_32	0	+
chrIII	291918	292164	TY5_reference_SRR800767_telocate_rp_33	0	+
chrIII	294999	295317	TY1_reference_SRR800767_telocate_rp_34	0	+
chrIII	315604	315605	TY5_non-reference_SRR800767_telocate_rp_35	0	-
chrIV	3335	3461	TY5_reference_SRR800767_telocate_rp_36	0	+
chrIV	8079	8420	TY4_reference_SRR800767_telocate_rp_37	0	+
chrIV	20014	20015	TY1_non-reference_SRR800767_telocate_rp_38	0	+
chrIV	20059	20060	TY2_non-reference_SRR800767_telocate_rp_39	0	-
chrIV	82074	82075	TY2_non-reference_SRR800767_telocate_rp_40	0	-
chrIV	83291	83483	TY3_1p_reference_SRR800767_telocate_rp_41	0	+
chrIV	83505	83506	TY1_non-reference_SRR800767_telocate_rp_42	0	+
chrIV	359316	359480	TY1_reference_SRR800767_telocate_rp_43	0	-
chrIV	434739	434944	TY1_reference_SRR800767_telocate_rp_44	0	-
chrIV	437519	437697	TY1_reference_SRR800767_telocate_rp_45	0	-
chrIV	512985	513641	TY1_reference_SRR800767_telocate_rp_46	0	-
chrIV	513690	519645	TY2_reference_SRR800767_telocate_rp_47	0	-
chrIV	651515	651516	TY3_non-reference_SRR800767_telocate_rp_50	0	-
chrIV	651687	651956	TY1_reference_SRR800767_telocate_rp_51	0	-
chrIV	668093	668434	TY3_reference_SRR800767_telocate_rp_52	0	+
chrIV	668623	668782	TY1_reference_SRR800767_telocate_rp_53	0	+
chrIV	767361	767362	TY2_non-reference_SRR800767_telocate_rp_54	0	.
chrIV	871419	871742	TY1_reference_SRR800767_telocate_rp_56	0	+
chrIV	878061	878300	TY1_reference_SRR800767_telocate_rp_57	0	+
chrIV	884217	884218	TY1_non-reference_SRR800767_telocate_rp_58	0	+
chrIV	945347	945670	TY1_reference_SRR800767_telocate_rp_59	0	+
chrIV	945951	946292	TY3_reference_SRR800767_telocate_rp_60	0	-
chrIV	1017552	1017675	TY1_reference_SRR800767_telocate_rp_62	0	-
chrIV	1018211	1018366	TY4_reference_SRR800767_telocate_rp_63	0	+
chrIV	1023133	1023474	TY3_reference_SRR800767_telocate_rp_64	0	+
chrIV	1095638	1101876	TY1_reference_SRR800767_telocate_rp_65	0	-
chrIV	1151033	1151363	TY1_reference_SRR800767_telocate_rp_66	0	+
chrIV	1174831	1174952	TY1_reference_SRR800767_telocate_rp_67	0	+
chrIV	1175128	1175807	TY3_reference_SRR800767_telocate_rp_68	0	-
chrIV	1201080	1201275	TY1_reference_SRR800767_telocate_rp_69	0	+
chrIV	1352968	1353219	TY1_reference_SRR800767_telocate_rp_70	0	+
chrIV	1461611	1461612	TY3_non-reference_SRR800767_telocate_rp_71	0	.
chrIV	1518468	1518787	TY1_reference_SRR800767_telocate_rp_72	0	+
chrIV	1524242	1524243	TY5_non-reference_SRR800767_telocate_rp_73	0	-
chrIX	8308	8309	TY5_non-reference_SRR800767_telocate_rp_74	0	+
chrIX	197136	197485	TY1_reference_SRR800767_telocate_rp_75	0	-
chrIX	204681	204682	TY1_non-reference_SRR800767_telocate_rp_76	0	.
chrIX	300406	300725	TY1_reference_SRR800767_telocate_rp_77	0	-
chrIX	324194	324195	TY3_non-reference_SRR800767_telocate_rp_78	0	-
chrIX	325754	325755	TY3_non-reference_SRR800767_telocate_rp_79	0	+
chrIX	336575	336892	TY1_reference_SRR800767_telocate_rp_80	0	-
chrIX	426197	426422	TY1_reference_SRR800767_telocate_rp_81	0	-
chrM	16706	16707	TY2_non-reference_SRR800767_telocate_rp_82	0	-
chrM	18413	18414	TY2_non-reference_SRR800767_telocate_rp_83	0	-
chrM	26321	26322	TY2_non-reference_SRR800767_telocate_rp_84	0	+
chrV	9630	9738	TY2_reference_SRR800767_telocate_rp_86	0	-
chrV	62141	62474	TY2_reference_SRR800767_telocate_rp_87	0	+
chrV	118226	118556	TY4_reference_SRR800767_telocate_rp_89	0	-
chrV	136062	136183	TY1_reference_SRR800767_telocate_rp_90	0	+
chrV	138220	138553	TY1_reference_SRR800767_telocate_rp_91	0	+
chrV	176348	176845	TY1_reference_SRR800767_telocate_rp_92	0	+
chrV	207105	207106	TY3_non-reference_SRR800767_telocate_rp_93	0	.
chrV	248827	249107	TY1_reference_SRR800767_telocate_rp_94	0	+
chrV	287770	288056	TY1_reference_SRR800767_telocate_rp_95	0	-
chrV	312271	312437	TY1_reference_SRR800767_telocate_rp_96	0	+
chrV	314078	314424	TY4_reference_SRR800767_telocate_rp_97	0	+
chrV	354133	354836	TY1_reference_SRR800767_telocate_rp_98	0	+
chrV	434626	434967	TY3_reference_SRR800767_telocate_rp_99	0	-
chrV	435941	436273	TY2_reference_SRR800767_telocate_rp_100	0	-
chrV	442729	443068	TY1_reference_SRR800767_telocate_rp_101	0	+
chrV	450041	450042	TY2_non-reference_SRR800767_telocate_rp_102	0	+
chrV	492433	498505	TY3_reference_SRR800767_telocate_rp_103	0	-
chrV	498506	498507	TY3_non-reference_SRR800767_telocate_rp_104	0	+
chrV	551436	551759	TY1_reference_SRR800767_telocate_rp_105	0	+
chrV	566552	566553	TY1_non-reference_SRR800767_telocate_rp_106	0	+
chrVI	100574	100902	TY1_reference_SRR800767_telocate_rp_107	0	+
chrVI	101197	101198	TY3_non-reference_SRR800767_telocate_rp_108	0	-
chrVI	144843	144844	TY1_non-reference_SRR800767_telocate_rp_110	0	-
chrVI	158353	158666	TY1_reference_SRR800767_telocate_rp_111	0	+
chrVI	161531	161691	TY1_reference_SRR800767_telocate_rp_112	0	+
chrVI	191670	191834	TY1_reference_SRR800767_telocate_rp_114	0	-
chrVI	204773	204774	TY3_non-reference_SRR800767_telocate_rp_115	0	.
chrVI	206909	207126	TY1_reference_SRR800767_telocate_rp_116	0	+
chrVI	261282	261475	TY1_reference_SRR800767_telocate_rp_117	0	+
chrVII	862	1079	TY5_reference_SRR800767_telocate_rp_118	0	+
chrVII	110625	110626	TY1_non-reference_SRR800767_telocate_rp_119	0	+
chrVII	114942	115273	TY1_reference_SRR800767_telocate_rp_120	0	+
chrVII	115275	115276	TY2_non-reference_SRR800767_telocate_rp_121	0	-
chrVII	121167	121340	TY1_reference_SRR800767_telocate_rp_122	0	+
chrVII	204989	205343	TY4_reference_SRR800767_telocate_rp_123	0	+
chrVII	287944	288115	TY1_reference_SRR800767_telocate_rp_124	0	+
chrVII	318685	318826	TY1_reference_SRR800767_telocate_rp_125	0	+
chrVII	320357	320710	TY4_reference_SRR800767_telocate_rp_126	0	-
chrVII	327906	328220	TY1_reference_SRR800767_telocate_rp_128	0	+
chrVII	402354	402355	TY1_non-reference_SRR800767_telocate_rp_129	0	-
chrVII	405457	405458	TY2_non-reference_SRR800767_telocate_rp_130	0	+
chrVII	422730	422731	TY1_non-reference_SRR800767_telocate_rp_131	0	-
chrVII	422733	422734	TY2_non-reference_SRR800767_telocate_rp_132	0	+
chrVII	535547	541786	TY1_reference_SRR800767_telocate_rp_133	0	-
chrVII	561518	561519	TY3_non-reference_SRR800767_telocate_rp_134	0	-
chrVII	568167	568287	TY3_1p_reference_SRR800767_telocate_rp_135	0	+
chrVII	660646	660936	TY1_reference_SRR800767_telocate_rp_136	0	-
chrVII	701113	701354	TY1_reference_SRR800767_telocate_rp_137	0	+
chrVII	712899	713081	TY4_reference_SRR800767_telocate_rp_138	0	+
chrVII	735548	735877	TY1_reference_SRR800767_telocate_rp_139	0	+
chrVII	735986	736327	TY3_reference_SRR800767_telocate_rp_140	0	+
chrVII	738740	739040	TY1_reference_SRR800767_telocate_rp_141	0	+
chrVII	774040	774167	TY1_reference_SRR800767_telocate_rp_142	0	+
chrVII	778788	779117	TY2_reference_SRR800767_telocate_rp_143	0	+
chrVII	793243	793564	TY1_reference_SRR800767_telocate_rp_144	0	+
chrVII	811100	811238	TY4_reference_SRR800767_telocate_rp_145	0	-
chrVII	845285	845635	TY3_reference_SRR800767_telocate_rp_146	0	+
chrVII	857382	857383	TY3_non-reference_SRR800767_telocate_rp_147	0	-
chrVII	875349	875666	TY1_reference_SRR800767_telocate_rp_148	0	+
chrVII	879029	879240	TY4_reference_SRR800767_telocate_rp_149	0	+
chrVII	931690	932022	TY1_reference_SRR800767_telocate_rp_150	0	+
chrVIII	116415	116747	TY1_reference_SRR800767_telocate_rp_151	0	-
chrVIII	132910	132911	TY3_non-reference_SRR800767_telocate_rp_152	0	-
chrVIII	133567	134217	TY1_reference_SRR800767_telocate_rp_153	0	-
chrVIII	146323	146664	TY3_reference_SRR800767_telocate_rp_154	0	-
chrVIII	146836	147705	TY4_reference_SRR800767_telocate_rp_155	0	+
chrVIII	238006	238205	TY1_reference_SRR800767_telocate_rp_156	0	+
chrVIII	358684	359477	TY1_reference_SRR800767_telocate_rp_157	0	-
chrVIII	388870	388871	TY3_non-reference_SRR800767_telocate_rp_158	0	+
chrVIII	463919	464147	TY1_reference_SRR800767_telocate_rp_160	0	-
chrVIII	466555	466863	TY1_reference_SRR800767_telocate_rp_161	0	+
chrVIII	475744	475745	TY1_non-reference_SRR800767_telocate_rp_162	0	-
chrVIII	475942	475943	TY2_non-reference_SRR800767_telocate_rp_163	0	+
chrVIII	530069	530379	TY1_reference_SRR800767_telocate_rp_164	0	-
chrX	59503	59783	TY1_reference_SRR800767_telocate_rp_166	0	+
chrX	197231	197232	TY3_non-reference_SRR800767_telocate_rp_167	0	-
chrX	204527	204528	TY1_non-reference_SRR800767_telocate_rp_168	0	-
chrX	355174	355175	TY2_non-reference_SRR800767_telocate_rp_170	0	+
chrX	377599	377854	TY1_reference_SRR800767_telocate_rp_171	0	-
chrX	378008	378279	TY3_1p_reference_SRR800767_telocate_rp_172	0	-
chrX	416259	416425	TY4_reference_SRR800767_telocate_rp_173	0	+
chrX	421917	422290	TY4_reference_SRR800767_telocate_rp_174	0	+
chrX	422587	422881	TY1_reference_SRR800767_telocate_rp_175	0	+
chrX	517950	518091	TY1_reference_SRR800767_telocate_rp_176	0	+
chrX	531507	531757	TY1_reference_SRR800767_telocate_rp_177	0	-
chrX	537732	538027	TY1_reference_SRR800767_telocate_rp_178	0	-
chrX	540758	541079	TY1_reference_SRR800767_telocate_rp_179	0	+
chrX	543440	543762	TY1_reference_SRR800767_telocate_rp_180	0	+
chrX	737370	737678	TY4_reference_SRR800767_telocate_rp_181	0	-
chrX	742330	742456	TY5_reference_SRR800767_telocate_rp_182	0	-
chrXI	74240	74523	TY1_reference_SRR800767_telocate_rp_183	0	+
chrXI	83812	84120	TY1_reference_SRR800767_telocate_rp_184	0	-
chrXI	141175	141294	TY1_reference_SRR800767_telocate_rp_185	0	-
chrXI	162835	163174	TY1_reference_SRR800767_telocate_rp_186	0	+
chrXI	219057	219367	TY1_reference_SRR800767_telocate_rp_187	0	-
chrXI	301983	302269	TY1_reference_SRR800767_telocate_rp_188	0	-
chrXI	378990	379112	TY1_reference_SRR800767_telocate_rp_189	0	+
chrXI	379306	379307	TY3_non-reference_SRR800767_telocate_rp_190	0	+
chrXI	489928	490057	TY1_reference_SRR800767_telocate_rp_191	0	-
chrXI	513173	513483	TY1_reference_SRR800767_telocate_rp_192	0	-
chrXII	91572	91822	TY4_reference_SRR800767_telocate_rp_193	0	-
chrXII	92048	92380	TY1_reference_SRR800767_telocate_rp_194	0	-
chrXII	168041	168379	TY3_reference_SRR800767_telocate_rp_195	0	-
chrXII	214945	214946	TY1_non-reference_SRR800767_telocate_rp_196	0	+
chrXII	365831	366145	TY1_reference_SRR800767_telocate_rp_197	0	-
chrXII	373769	373969	TY1_reference_SRR800767_telocate_rp_198	0	-
chrXII	426828	427002	TY3_1p_reference_SRR800767_telocate_rp_199	0	-
chrXII	448842	449114	TY1_reference_SRR800767_telocate_rp_200	0	+
chrXII	452479	452480	TY2_non-reference_SRR800767_telocate_rp_201	0	-
chrXII	452974	452975	TY1_non-reference_SRR800767_telocate_rp_202	0	.
chrXII	454087	454088	TY2_non-reference_SRR800767_telocate_rp_203	0	-
chrXII	455978	455979	TY2_non-reference_SRR800767_telocate_rp_204	0	-
chrXII	456848	456849	TY1_non-reference_SRR800767_telocate_rp_205	0	-
chrXII	458037	458038	TY2_non-reference_SRR800767_telocate_rp_206	0	-
chrXII	458438	458439	TY1_non-reference_SRR800767_telocate_rp_207	0	-
chrXII	461006	461007	TY1_non-reference_SRR800767_telocate_rp_208	0	.
chrXII	461952	461953	TY2_non-reference_SRR800767_telocate_rp_209	0	+
chrXII	462550	462551	TY1_non-reference_SRR800767_telocate_rp_210	0	.
chrXII	463758	463759	TY3_non-reference_SRR800767_telocate_rp_211	0	.
chrXII	463979	463980	TY2_non-reference_SRR800767_telocate_rp_212	0	+
chrXII	464822	464823	TY1_non-reference_SRR800767_telocate_rp_213	0	.
chrXII	466482	466483	TY1_non-reference_SRR800767_telocate_rp_214	0	+
chrXII	466982	466983	TY2_non-reference_SRR800767_telocate_rp_215	0	+
chrXII	592707	593037	TY1_reference_SRR800767_telocate_rp_216	0	-
chrXII	603996	603997	TY1_non-reference_SRR800767_telocate_rp_217	0	-
chrXII	657023	657366	TY3_reference_SRR800767_telocate_rp_218	0	+
chrXII	687741	687742	TY3_non-reference_SRR800767_telocate_rp_219	0	.
chrXII	688130	688363	TY2_reference_SRR800767_telocate_rp_220	0	-
chrXII	734383	734673	TY1_reference_SRR800767_telocate_rp_221	0	-
chrXII	793551	793870	TY3_reference_SRR800767_telocate_rp_222	0	+
chrXII	796763	797088	TY1_reference_SRR800767_telocate_rp_223	0	+
chrXII	817839	818072	TY4_reference_SRR800767_telocate_rp_224	0	+
chrXII	818493	818494	TY2_non-reference_SRR800767_telocate_rp_225	0	+
chrXII	963216	963535	TY1_reference_SRR800767_telocate_rp_226	0	+
chrXII	976086	976087	TY1_non-reference_SRR800767_telocate_rp_228	0	+
chrXII	1052083	1052084	TY1_non-reference_SRR800767_telocate_rp_229	0	-
chrXIII	167944	168262	TY1_reference_SRR800767_telocate_rp_231	0	-
chrXIII	183836	183837	TY3_non-reference_SRR800767_telocate_rp_232	0	.
chrXIII	196115	196116	TY1_non-reference_SRR800767_telocate_rp_233	0	+
chrXIII	202262	202263	TY1_non-reference_SRR800767_telocate_rp_234	0	+
chrXIII	290047	290223	TY4_reference_SRR800767_telocate_rp_236	0	-
chrXIII	321034	321035	TY3_non-reference_SRR800767_telocate_rp_237	0	-
chrXIII	420972	421316	TY1_reference_SRR800767_telocate_rp_238	0	-
chrXIII	462884	463103	TY1_reference_SRR800767_telocate_rp_239	0	-
chrXIII	503190	503381	TY1_reference_SRR800767_telocate_rp_241	0	+
chrXIII	573110	573337	TY1_reference_SRR800767_telocate_rp_242	0	-
chrXIII	768309	768310	TY3_non-reference_SRR800767_telocate_rp_243	0	-
chrXIII	808535	808905	TY4_reference_SRR800767_telocate_rp_244	0	-
chrXIII	837475	837753	TY1_reference_SRR800767_telocate_rp_245	0	+
chrXIV	443025	443026	TY3_non-reference_SRR800767_telocate_rp_247	0	+
chrXIV	546423	546685	TY3_1p_reference_SRR800767_telocate_rp_248	0	+
chrXIV	552281	552482	TY1_reference_SRR800767_telocate_rp_249	0	-
chrXIV	568112	568113	TY3_1p_non-reference_SRR800767_telocate_rp_250	0	+
chrXIV	631438	631439	TY2_non-reference_SRR800767_telocate_rp_251	0	-
chrXIV	631598	631599	TY1_non-reference_SRR800767_telocate_rp_252	0	+
chrXIV	727363	727667	TY1_reference_SRR800767_telocate_rp_254	0	-
chrXV	11266	11267	TY5_non-reference_SRR800767_telocate_rp_255	0	.
chrXV	16738	16933	TY1_reference_SRR800767_telocate_rp_256	0	+
chrXV	33628	33930	TY1_reference_SRR800767_telocate_rp_257	0	+
chrXV	113293	113626	TY1_reference_SRR800767_telocate_rp_258	0	-
chrXV	226695	227037	TY3_reference_SRR800767_telocate_rp_259	0	+
chrXV	274719	274720	TY1_non-reference_SRR800767_telocate_rp_261	0	-
chrXV	300234	300441	TY1_reference_SRR800767_telocate_rp_262	0	-
chrXV	340599	340900	TY1_reference_SRR800767_telocate_rp_263	0	-
chrXV	354128	354467	TY3_reference_SRR800767_telocate_rp_264	0	+
chrXV	354681	354959	TY1_reference_SRR800767_telocate_rp_265	0	+
chrXV	437303	438486	TY1_reference_SRR800767_telocate_rp_266	0	-
chrXV	462816	462817	TY2_non-reference_SRR800767_telocate_rp_268	0	+
chrXV	487229	487230	TY3_non-reference_SRR800767_telocate_rp_269	0	-
chrXV	600765	600766	TY1_non-reference_SRR800767_telocate_rp_271	0	+
chrXV	664003	664326	TY1_reference_SRR800767_telocate_rp_272	0	-
chrXV	664814	665147	TY2_reference_SRR800767_telocate_rp_273	0	+
chrXV	697503	697770	TY1_reference_SRR800767_telocate_rp_274	0	-
chrXV	703157	703382	TY3_reference_SRR800767_telocate_rp_275	0	-
chrXV	703430	703662	TY1_reference_SRR800767_telocate_rp_276	0	-
chrXV	710220	710221	TY1_non-reference_SRR800767_telocate_rp_277	0	+
chrXV	848061	848062	TY1_non-reference_SRR800767_telocate_rp_278	0	.
chrXV	968988	976400	TY3_reference_SRR800767_telocate_rp_279	0	+
chrXV	979866	980140	TY1_reference_SRR800767_telocate_rp_280	0	+
chrXVI	55662	55858	TY1_reference_SRR800767_telocate_rp_281	0	-
chrXVI	210449	210770	TY1_reference_SRR800767_telocate_rp_282	0	+
chrXVI	436057	436728	TY1_reference_SRR800767_telocate_rp_283	0	+
chrXVI	443185	443186	TY1_non-reference_SRR800767_telocate_rp_284	0	+
chrXVI	560477	560809	TY1_reference_SRR800767_telocate_rp_285	0	+
chrXVI	571692	571834	TY1_reference_SRR800767_telocate_rp_286	0	+
chrXVI	622496	622497	TY3_non-reference_SRR800767_telocate_rp_287	0	.
chrXVI	689058	689439	TY1_reference_SRR800767_telocate_rp_288	0	-
chrXVI	769316	769657	TY3_reference_SRR800767_telocate_rp_289	0	+
chrXVI	775857	776502	TY3_1p_reference_SRR800767_telocate_rp_290	0	+
chrXVI	776664	776854	TY1_reference_SRR800767_telocate_rp_291	0	-
chrXVI	780917	781217	TY1_reference_SRR800767_telocate_rp_292	0	-
chrXVI	804494	804634	TY1_reference_SRR800767_telocate_rp_293	0	+
chrXVI	810658	810659	TY1_non-reference_SRR800767_telocate_rp_294	0	+
chrXVI	844354	850508	TY1_reference_SRR800767_telocate_rp_295	0	-
chrXVI	850511	850512	TY3_non-reference_SRR800767_telocate_rp_296	0	-
chrXVI	880381	880722	TY3_reference_SRR800767_telocate_rp_297	0	+
chrXVI	881482	881826	TY4_reference_SRR800767_telocate_rp_298	0	-
chrXVI	933066	933400	TY4_reference_SRR800767_telocate_rp_299	0	+
chrXVI	937875	937992	TY1_reference_SRR800767_telocate_rp_300	0	-
