# Supplementary material for: McClintock: An Integrated Pipeline for Detecting Transposable Element Insertions in Whole-Genome Shotgun Sequencing Data
Source: G3 (Bethesda). 2017 Jun 21;7(8):2763–78. doi: 10.1534/g3.117.043893 (PMC5555480; doi:10.1534/g3.117.043893)
Supplement: Supplementary file 2 [file 2763FileS2.zip › SRA072302/SRR800768/results/SRR800768_popoolationte_nonredundant.bed]

track name="SRR800768_PoPoolationTE" description="SRR800768_PoPoolationTE"
chrI	138704	139057	TY1_reference_SRR800768_popoolationte_rp_1	0	.
chrI	160044	166217	TY1_reference_SRR800768_popoolationte_rp_2	0	.
chrII	29450	35853	TY1_reference_SRR800768_popoolationte_rp_6	0	.
chrII	196982	197373	TY1_reference_SRR800768_popoolationte_rp_8	0	.
chrII	198118	198325	TY1_reference_SRR800768_popoolationte_rp_10	0	.
chrII	258610	259066	TY1_reference_SRR800768_popoolationte_rp_13	0	.
chrII	266091	266326	TY1_reference_SRR800768_popoolationte_rp_14	0	.
chrII	350398	350807	TY1_reference_SRR800768_popoolationte_rp_17	0	.
chrII	460421	460811	TY1_reference_SRR800768_popoolationte_rp_18	0	.
chrIII	84754	91055	TY3_non-reference_SRR800768_popoolationte_rp_24	0	.
chrIII	142735	143132	TY1_reference_SRR800768_popoolationte_rp_27	0	.
chrIII	149423	149840	TY1_reference_SRR800768_popoolationte_rp_28	0	.
chrIII	150163	150589	TY1_reference_SRR800768_popoolationte_rp_29	0	.
chrIII	150637	151102	TY4_reference_SRR800768_popoolationte_rp_30	0	.
chrIII	168290	169115	TY3_reference_SRR800768_popoolationte_rp_33	0	.
chrIII	227606	227867	TY1_reference_SRR800768_popoolationte_rp_36	0	.
chrIII	291322	291762	TY1_reference_SRR800768_popoolationte_rp_37	0	.
chrIII	294946	295370	TY1_reference_SRR800768_popoolationte_rp_40	0	.
chrIV	83242	83541	TY3_1p_reference_SRR800768_popoolationte_rp_44	0	.
chrIV	359263	359535	TY1_reference_SRR800768_popoolationte_rp_45	0	.
chrIV	437090	437756	TY1_reference_SRR800768_popoolationte_rp_48	0	.
chrIV	620488	620728	TY1_reference_SRR800768_popoolationte_rp_51	0	.
chrIV	645134	651555	TY3_non-reference_SRR800768_popoolationte_rp_52	0	.
chrIV	651635	652007	TY1_reference_SRR800768_popoolationte_rp_53	0	.
chrIV	667991	668492	TY3_reference_SRR800768_popoolationte_rp_54	0	.
chrIV	668572	668857	TY1_reference_SRR800768_popoolationte_rp_55	0	.
chrIV	802848	805704	TY1_reference_SRR800768_popoolationte_rp_56	0	.
chrIV	871365	884276	TY1_reference_SRR800768_popoolationte_rp_58	0	.
chrIV	945898	946369	TY3_reference_SRR800768_popoolationte_rp_61	0	.
chrIV	1023080	1023530	TY3_reference_SRR800768_popoolationte_rp_64	0	.
chrIV	1095569	1101925	TY1_reference_SRR800768_popoolationte_rp_65	0	.
chrIV	1174773	1175004	TY1_reference_SRR800768_popoolationte_rp_66	0	.
chrIV	1175074	1175857	TY3_non-reference_SRR800768_popoolationte_rp_67	0	.
chrIV	1305253	1305497	TY3_reference_SRR800768_popoolationte_rp_71	0	.
chrIV	1352400	1352615	TY3_non-reference_SRR800768_popoolationte_rp_72	0	.
chrIV	1352574	1353276	TY1_reference_SRR800768_popoolationte_rp_73	0	.
chrIV	1461774	1461885	TY3_non-reference_SRR800768_popoolationte_rp_74	0	.
chrIV	1461884	1462096	TY1_reference_SRR800768_popoolationte_rp_75	0	.
chrIX	196598	197534	TY1_reference_SRR800768_popoolationte_rp_77	0	.
chrIX	300353	300778	TY1_reference_SRR800768_popoolationte_rp_79	0	.
chrIX	301585	301794	TY1_reference_SRR800768_popoolationte_rp_80	0	.
chrIX	336521	336945	TY1_reference_SRR800768_popoolationte_rp_81	0	.
chrIX	426138	426481	TY1_reference_SRR800768_popoolationte_rp_82	0	.
chrV	99236	99712	TY1_reference_SRR800768_popoolationte_rp_85	0	.
chrV	118172	118607	TY4_reference_SRR800768_popoolationte_rp_86	0	.
chrV	135554	136247	TY1_reference_SRR800768_popoolationte_rp_87	0	.
chrV	137272	137674	TY1_reference_SRR800768_popoolationte_rp_89	0	.
chrV	138168	138604	TY1_reference_SRR800768_popoolationte_rp_90	0	.
chrV	207262	207428	TY3_non-reference_SRR800768_popoolationte_rp_91	0	.
chrV	312115	312549	TY1_reference_SRR800768_popoolationte_rp_94	0	.
chrV	314023	314480	TY4_reference_SRR800768_popoolationte_rp_95	0	.
chrV	438397	438669	TY1_reference_SRR800768_popoolationte_rp_100	0	.
chrV	442678	443119	TY1_reference_SRR800768_popoolationte_rp_101	0	.
chrV	469250	469500	TY1_reference_SRR800768_popoolationte_rp_103	0	.
chrV	492345	498572	TY3_non-reference_SRR800768_popoolationte_rp_104	0	.
chrV	551357	551811	TY1_reference_SRR800768_popoolationte_rp_105	0	.
chrV	566634	567117	TY1_non-reference_SRR800768_popoolationte_rp_107	0	.
chrVI	100485	100959	TY1_reference_SRR800768_popoolationte_rp_108	0	.
chrVI	101300	101432	TY3_non-reference_SRR800768_popoolationte_rp_109	0	.
chrVI	118997	119270	TY1_reference_SRR800768_popoolationte_rp_110	0	.
chrVI	158295	158725	TY1_reference_SRR800768_popoolationte_rp_113	0	.
chrVI	191596	191905	TY1_reference_SRR800768_popoolationte_rp_118	0	.
chrVI	204893	205076	TY3_non-reference_SRR800768_popoolationte_rp_119	0	.
chrVI	206857	207182	TY1_reference_SRR800768_popoolationte_rp_121	0	.
chrVII	73822	73964	TY3_non-reference_SRR800768_popoolationte_rp_124	0	.
chrVII	74114	74217	TY1_non-reference_SRR800768_popoolationte_rp_125	0	.
chrVII	110757	111761	TY1_reference_SRR800768_popoolationte_rp_126	0	.
chrVII	114890	115323	TY1_reference_SRR800768_popoolationte_rp_127	0	.
chrVII	121119	121418	TY1_reference_SRR800768_popoolationte_rp_128	0	.
chrVII	122010	122235	TY1_reference_SRR800768_popoolationte_rp_129	0	.
chrVII	204935	205392	TY4_reference_SRR800768_popoolationte_rp_130	0	.
chrVII	287890	288169	TY1_reference_SRR800768_popoolationte_rp_131	0	.
chrVII	318981	319402	TY1_reference_SRR800768_popoolationte_rp_133	0	.
chrVII	320304	320760	TY4_reference_SRR800768_popoolationte_rp_135	0	.
chrVII	327080	327396	TY1_reference_SRR800768_popoolationte_rp_136	0	.
chrVII	412404	412784	TY1_reference_SRR800768_popoolationte_rp_140	0	.
chrVII	561604	561813	TY3_non-reference_SRR800768_popoolationte_rp_144	0	.
chrVII	568079	568345	TY3_1p_reference_SRR800768_popoolationte_rp_146	0	.
chrVII	660595	660988	TY1_reference_SRR800768_popoolationte_rp_147	0	.
chrVII	773976	774222	TY1_reference_SRR800768_popoolationte_rp_156	0	.
chrVII	793180	793618	TY1_reference_SRR800768_popoolationte_rp_158	0	.
chrVII	811039	811291	TY4_reference_SRR800768_popoolationte_rp_159	0	.
chrVII	875294	875719	TY1_reference_SRR800768_popoolationte_rp_161	0	.
chrVII	875904	876350	TY1_reference_SRR800768_popoolationte_rp_162	0	.
chrVII	931121	932079	TY1_reference_SRR800768_popoolationte_rp_165	0	.
chrVIII	7934	8291	TY5_reference_SRR800768_popoolationte_rp_166	0	.
chrVIII	13200	13391	TY5_reference_SRR800768_popoolationte_rp_167	0	.
chrVIII	92181	92455	TY1_reference_SRR800768_popoolationte_rp_168	0	.
chrVIII	133016	133173	TY3_non-reference_SRR800768_popoolationte_rp_171	0	.
chrVIII	133515	134322	TY1_reference_SRR800768_popoolationte_rp_173	0	.
chrVIII	146782	147755	TY4_reference_SRR800768_popoolationte_rp_174	0	.
chrVIII	238217	238445	TY4_reference_SRR800768_popoolationte_rp_175	0	.
chrVIII	358628	359537	TY1_reference_SRR800768_popoolationte_rp_176	0	.
chrVIII	463867	464198	TY1_reference_SRR800768_popoolationte_rp_179	0	.
chrX	29127	29497	TY1_reference_SRR800768_popoolationte_rp_182	0	.
chrX	59427	59833	TY1_reference_SRR800768_popoolationte_rp_183	0	.
chrX	377946	378352	TY3_1p_reference_SRR800768_popoolationte_rp_188	0	.
chrX	416210	416481	TY4_reference_SRR800768_popoolationte_rp_189	0	.
chrX	416456	417072	TY1_reference_SRR800768_popoolationte_rp_190	0	.
chrX	421861	422338	TY4_reference_SRR800768_popoolationte_rp_191	0	.
chrX	422538	422927	TY1_reference_SRR800768_popoolationte_rp_192	0	.
chrX	517890	518145	TY1_reference_SRR800768_popoolationte_rp_193	0	.
chrX	531456	531808	TY1_reference_SRR800768_popoolationte_rp_194	0	.
chrX	537689	538473	TY1_reference_SRR800768_popoolationte_rp_195	0	.
chrX	540714	541470	TY1_reference_SRR800768_popoolationte_rp_197	0	.
chrX	543381	543816	TY1_reference_SRR800768_popoolationte_rp_198	0	.
chrXI	74184	74577	TY1_reference_SRR800768_popoolationte_rp_199	0	.
chrXI	83742	84206	TY1_reference_SRR800768_popoolationte_rp_200	0	.
chrXI	141112	141357	TY1_reference_SRR800768_popoolationte_rp_201	0	.
chrXI	218997	219425	TY1_reference_SRR800768_popoolationte_rp_204	0	.
chrXII	91520	91872	TY4_reference_SRR800768_popoolationte_rp_208	0	.
chrXII	167930	168428	TY3_reference_SRR800768_popoolationte_rp_210	0	.
chrXII	215023	221352	TY1_reference_SRR800768_popoolationte_rp_213	0	.
chrXII	365778	366195	TY1_reference_SRR800768_popoolationte_rp_214	0	.
chrXII	373720	374490	TY1_reference_SRR800768_popoolationte_rp_216	0	.
chrXII	426776	427052	TY3_1p_reference_SRR800768_popoolationte_rp_217	0	.
chrXII	448790	449172	TY1_reference_SRR800768_popoolationte_rp_218	0	.
chrXII	592657	593088	TY1_reference_SRR800768_popoolationte_rp_220	0	.
chrXII	656933	657412	TY3_reference_SRR800768_popoolationte_rp_223	0	.
chrXII	657402	657853	TY1_reference_SRR800768_popoolationte_rp_224	0	.
chrXII	687838	688015	TY3_non-reference_SRR800768_popoolationte_rp_225	0	.
chrXII	734320	734724	TY1_reference_SRR800768_popoolationte_rp_228	0	.
chrXII	784153	784359	TY1_reference_SRR800768_popoolationte_rp_229	0	.
chrXII	793488	793926	TY3_reference_SRR800768_popoolationte_rp_230	0	.
chrXII	963164	963582	TY1_reference_SRR800768_popoolationte_rp_233	0	.
chrXII	976188	981750	TY1_non-reference_SRR800768_popoolationte_rp_234	0	.
chrXIII	131933	132370	TY1_reference_SRR800768_popoolationte_rp_235	0	.
chrXIII	167881	168312	TY1_reference_SRR800768_popoolationte_rp_236	0	.
chrXIII	196217	202295	TY1_reference_SRR800768_popoolationte_rp_240	0	.
chrXIII	259543	259952	TY1_reference_SRR800768_popoolationte_rp_241	0	.
chrXIII	289888	290277	TY4_reference_SRR800768_popoolationte_rp_242	0	.
chrXIII	290507	290607	TY1_reference_SRR800768_popoolationte_rp_243	0	.
chrXIII	321291	321580	TY4_reference_SRR800768_popoolationte_rp_244	0	.
chrXIII	372571	379251	TY1_reference_SRR800768_popoolationte_rp_245	0	.
chrXIII	420917	421368	TY1_reference_SRR800768_popoolationte_rp_246	0	.
chrXIII	503592	504210	TY1_reference_SRR800768_popoolationte_rp_253	0	.
chrXIII	504816	505047	TY3_non-reference_SRR800768_popoolationte_rp_255	0	.
chrXIII	747964	748214	TY1_reference_SRR800768_popoolationte_rp_258	0	.
chrXIII	768361	768503	TY3_non-reference_SRR800768_popoolationte_rp_259	0	.
chrXIII	768493	769267	TY1_reference_SRR800768_popoolationte_rp_260	0	.
chrXIV	546372	546739	TY3_1p_reference_SRR800768_popoolationte_rp_264	0	.
chrXIV	552751	553201	TY1_reference_SRR800768_popoolationte_rp_267	0	.
chrXIV	727308	727723	TY1_reference_SRR800768_popoolationte_rp_271	0	.
chrXV	2826	3274	TY1_reference_SRR800768_popoolationte_rp_272	0	.
chrXV	3759	4038	TY4_reference_SRR800768_popoolationte_rp_273	0	.
chrXV	16684	17001	TY1_reference_SRR800768_popoolationte_rp_275	0	.
chrXV	33575	33986	TY1_reference_SRR800768_popoolationte_rp_278	0	.
chrXV	113225	113679	TY1_reference_SRR800768_popoolationte_rp_279	0	.
chrXV	226606	227089	TY3_reference_SRR800768_popoolationte_rp_280	0	.
chrXV	227038	227304	TY1_reference_SRR800768_popoolationte_rp_281	0	.
chrXV	227644	228314	TY1_reference_SRR800768_popoolationte_rp_282	0	.
chrXV	340549	340953	TY1_reference_SRR800768_popoolationte_rp_286	0	.
chrXV	463463	463714	TY1_reference_SRR800768_popoolationte_rp_293	0	.
chrXV	487370	487516	TY3_non-reference_SRR800768_popoolationte_rp_295	0	.
chrXV	703104	703438	TY3_reference_SRR800768_popoolationte_rp_302	0	.
chrXV	703377	710159	TY1_reference_SRR800768_popoolationte_rp_303	0	.
chrXVI	55607	55910	TY1_reference_SRR800768_popoolationte_rp_304	0	.
chrXVI	560226	560358	TY3_non-reference_SRR800768_popoolationte_rp_310	0	.
chrXVI	561107	561375	TY3_1p_reference_SRR800768_popoolationte_rp_313	0	.
chrXVI	689006	689494	TY1_reference_SRR800768_popoolationte_rp_315	0	.
chrXVI	777790	778206	TY1_reference_SRR800768_popoolationte_rp_320	0	.
chrXVI	780866	781274	TY1_reference_SRR800768_popoolationte_rp_321	0	.
chrXVI	804444	810613	TY1_reference_SRR800768_popoolationte_rp_322	0	.
chrXVI	844301	850560	TY1_reference_SRR800768_popoolationte_rp_323	0	.
chrXVI	850559	856973	TY3_reference_SRR800768_popoolationte_rp_324	0	.
chrXVI	880282	880783	TY3_reference_SRR800768_popoolationte_rp_325	0	.
chrXVI	880714	881021	TY3_1p_reference_SRR800768_popoolationte_rp_326	0	.
chrXVI	881431	881877	TY4_reference_SRR800768_popoolationte_rp_327	0	.
chrXVI	933012	933451	TY4_reference_SRR800768_popoolationte_rp_328	0	.
chrXVI	933483	933732	TY1_reference_SRR800768_popoolationte_rp_329	0	.
chrXVI	937812	938044	TY1_reference_SRR800768_popoolationte_rp_330	0	.
