# Supplementary material for: McClintock: An Integrated Pipeline for Detecting Transposable Element Insertions in Whole-Genome Shotgun Sequencing Data
Source: G3 (Bethesda). 2017 Jun 21;7(8):2763–78. doi: 10.1534/g3.117.043893 (PMC5555480; doi:10.1534/g3.117.043893)
Supplement: Supplementary file 2 [file 2763FileS2.zip › SRA072302/SRR800768/results/SRR800768_retroseq_nonredundant.bed]

track name="SRR800768_RetroSeq" description="SRR800768_RetroSeq"
chrI	182451	182453	TY1_non-reference_SRR800768_retroseq_rp_1	0	.
chrI	182770	182772	TY1_non-reference_SRR800768_retroseq_rp_3	0	.
chrII	644474	644476	TY2_non-reference_SRR800768_retroseq_rp_5	0	.
chrII	644491	644493	TY1_non-reference_SRR800768_retroseq_rp_6	0	.
chrIII	4687	4689	TY2_non-reference_SRR800768_retroseq_rp_7	0	.
chrIII	4692	4694	TY1_non-reference_SRR800768_retroseq_rp_8	0	.
chrIII	82654	82656	TY1_non-reference_SRR800768_retroseq_rp_9	0	.
chrIII	82908	82910	TY1_non-reference_SRR800768_retroseq_rp_11	0	.
chrIII	90905	90907	TY3_non-reference_SRR800768_retroseq_rp_18	0	.
chrIV	620171	620173	TY1_non-reference_SRR800768_retroseq_rp_21	0	.
chrIV	651392	651394	TY3_non-reference_SRR800768_retroseq_rp_23	0	.
chrIV	668183	668185	TY1_non-reference_SRR800768_retroseq_rp_24	0	.
chrIV	1257159	1257161	TY1_non-reference_SRR800768_retroseq_rp_25	0	.
chrIV	1352533	1352535	TY3_non-reference_SRR800768_retroseq_rp_27	0	.
chrIV	1352844	1352846	TY3_non-reference_SRR800768_retroseq_rp_28	0	.
chrIV	1461872	1461874	TY3_non-reference_SRR800768_retroseq_rp_29	0	.
chrIX	205010	205012	TY1_non-reference_SRR800768_retroseq_rp_30	0	.
chrIX	324223	324225	TY2_non-reference_SRR800768_retroseq_rp_32	0	.
chrV	138361	138363	TY2_non-reference_SRR800768_retroseq_rp_34	0	.
chrV	207344	207346	TY3_non-reference_SRR800768_retroseq_rp_35	0	.
chrV	312188	312190	TY1_non-reference_SRR800768_retroseq_rp_36	0	.
chrV	436219	436221	TY1_non-reference_SRR800768_retroseq_rp_37	0	.
chrV	449790	449792	TY2_non-reference_SRR800768_retroseq_rp_39	0	.
chrV	468404	468406	TY1_non-reference_SRR800768_retroseq_rp_40	0	.
chrV	566972	566974	TY1_non-reference_SRR800768_retroseq_rp_42	0	.
chrVI	101403	101405	TY3_non-reference_SRR800768_retroseq_rp_43	0	.
chrVI	204993	204995	TY3_non-reference_SRR800768_retroseq_rp_44	0	.
chrVI	205249	205251	TY3_non-reference_SRR800768_retroseq_rp_45	0	.
chrVII	73908	73910	TY3_non-reference_SRR800768_retroseq_rp_46	0	.
chrVII	74165	74167	TY1_non-reference_SRR800768_retroseq_rp_47	0	.
chrVII	110902	110904	TY1_non-reference_SRR800768_retroseq_rp_48	0	.
chrVII	561741	561743	TY3_non-reference_SRR800768_retroseq_rp_50	0	.
chrVII	701186	701188	TY2_non-reference_SRR800768_retroseq_rp_51	0	.
chrVII	779566	779568	TY2_non-reference_SRR800768_retroseq_rp_52	0	.
chrVII	794360	794362	TY2_non-reference_SRR800768_retroseq_rp_53	0	.
chrVIII	13542	13544	TY1_non-reference_SRR800768_retroseq_rp_56	0	.
chrVIII	133149	133151	TY3_non-reference_SRR800768_retroseq_rp_58	0	.
chrVIII	238191	238193	TY2_non-reference_SRR800768_retroseq_rp_59	0	.
chrVIII	358885	358887	TY2_non-reference_SRR800768_retroseq_rp_60	0	.
chrVIII	388984	388986	TY3_non-reference_SRR800768_retroseq_rp_61	0	.
chrVIII	388990	388992	TY2_non-reference_SRR800768_retroseq_rp_62	0	.
chrVIII	389366	389368	TY3_non-reference_SRR800768_retroseq_rp_63	0	.
chrVIII	389377	389379	TY1_non-reference_SRR800768_retroseq_rp_64	0	.
chrVIII	466911	466913	TY2_non-reference_SRR800768_retroseq_rp_65	0	.
chrVIII	466920	466922	TY1_non-reference_SRR800768_retroseq_rp_66	0	.
chrX	116301	116303	TY1_non-reference_SRR800768_retroseq_rp_67	0	.
chrX	197303	197305	TY3_non-reference_SRR800768_retroseq_rp_69	0	.
chrX	354970	354972	TY1_non-reference_SRR800768_retroseq_rp_71	0	.
chrXI	301895	301897	TY2_non-reference_SRR800768_retroseq_rp_72	0	.
chrXI	379318	379320	TY3_non-reference_SRR800768_retroseq_rp_73	0	.
chrXII	92294	92296	TY2_non-reference_SRR800768_retroseq_rp_74	0	.
chrXII	221210	221212	TY2_non-reference_SRR800768_retroseq_rp_75	0	.
chrXII	687938	687940	TY3_non-reference_SRR800768_retroseq_rp_76	0	.
chrXII	796962	796964	TY2_non-reference_SRR800768_retroseq_rp_77	0	.
chrXII	818532	818534	TY1_non-reference_SRR800768_retroseq_rp_78	0	.
chrXII	1059048	1059050	TY1_non-reference_SRR800768_retroseq_rp_80	0	.
chrXIII	183975	183977	TY3_non-reference_SRR800768_retroseq_rp_81	0	.
chrXIII	196091	196093	TY2_non-reference_SRR800768_retroseq_rp_82	0	.
chrXIII	480881	480883	TY1_non-reference_SRR800768_retroseq_rp_84	0	.
chrXIII	504928	504930	TY3_non-reference_SRR800768_retroseq_rp_85	0	.
chrXIII	768464	768466	TY3_non-reference_SRR800768_retroseq_rp_86	0	.
chrXIII	768754	768756	TY3_non-reference_SRR800768_retroseq_rp_87	0	.
chrXIII	837689	837691	TY2_non-reference_SRR800768_retroseq_rp_88	0	.
chrXIV	561603	561605	TY2_non-reference_SRR800768_retroseq_rp_92	0	.
chrXIV	561684	561686	TY2_non-reference_SRR800768_retroseq_rp_94	0	.
chrXV	300939	300941	TY2_non-reference_SRR800768_retroseq_rp_96	0	.
chrXV	354457	354459	TY2_non-reference_SRR800768_retroseq_rp_97	0	.
chrXV	437918	437920	TY2_non-reference_SRR800768_retroseq_rp_98	0	.
chrXV	487421	487423	TY3_non-reference_SRR800768_retroseq_rp_99	0	.
chrXV	594648	594650	TY2_non-reference_SRR800768_retroseq_rp_100	0	.
chrXVI	210397	210399	TY2_non-reference_SRR800768_retroseq_rp_101	0	.
chrXVI	443309	443311	TY1_non-reference_SRR800768_retroseq_rp_103	0	.
chrXVI	560286	560288	TY3_non-reference_SRR800768_retroseq_rp_105	0	.
chrXVI	572127	572129	TY2_non-reference_SRR800768_retroseq_rp_106	0	.
chrXVI	769581	769583	TY1_non-reference_SRR800768_retroseq_rp_107	0	.
