# Supplementary material for: McClintock: An Integrated Pipeline for Detecting Transposable Element Insertions in Whole-Genome Shotgun Sequencing Data
Source: G3 (Bethesda). 2017 Jun 21;7(8):2763–78. doi: 10.1534/g3.117.043893 (PMC5555480; doi:10.1534/g3.117.043893)
Supplement: Supplementary file 2 [file 2763FileS2.zip › SRA072302/SRR800769/results/SRR800769_popoolationte_nonredundant.bed]

track name="SRR800769_PoPoolationTE" description="SRR800769_PoPoolationTE"
chrI	138702	139045	TY1_reference_SRR800769_popoolationte_rp_1	0	.
chrI	160050	166232	TY1_reference_SRR800769_popoolationte_rp_2	0	.
chrII	8796	9571	TY1_reference_SRR800769_popoolationte_rp_5	0	.
chrII	29446	36275	TY1_reference_SRR800769_popoolationte_rp_6	0	.
chrII	196981	197374	TY1_reference_SRR800769_popoolationte_rp_8	0	.
chrII	197491	198126	TY3_reference_SRR800769_popoolationte_rp_9	0	.
chrII	258613	259067	TY1_reference_SRR800769_popoolationte_rp_12	0	.
chrII	266114	266317	TY1_reference_SRR800769_popoolationte_rp_13	0	.
chrII	350404	350803	TY1_reference_SRR800769_popoolationte_rp_16	0	.
chrII	460421	460811	TY1_reference_SRR800769_popoolationte_rp_17	0	.
chrII	643432	644056	TY1_reference_SRR800769_popoolationte_rp_18	0	.
chrIII	1111	4373	TY5_reference_SRR800769_popoolationte_rp_20	0	.
chrIII	124076	124517	TY1_reference_SRR800769_popoolationte_rp_27	0	.
chrIII	150160	150596	TY1_reference_SRR800769_popoolationte_rp_30	0	.
chrIII	150640	151106	TY4_reference_SRR800769_popoolationte_rp_31	0	.
chrIII	168290	169114	TY3_reference_SRR800769_popoolationte_rp_33	0	.
chrIII	227604	227862	TY1_reference_SRR800769_popoolationte_rp_36	0	.
chrIII	291321	291763	TY1_reference_SRR800769_popoolationte_rp_37	0	.
chrIII	294948	295368	TY1_reference_SRR800769_popoolationte_rp_40	0	.
chrIV	83236	83538	TY3_1p_reference_SRR800769_popoolationte_rp_43	0	.
chrIV	359265	359534	TY1_reference_SRR800769_popoolationte_rp_44	0	.
chrIV	437090	437749	TY1_reference_SRR800769_popoolationte_rp_47	0	.
chrIV	512934	519691	TY1_non-reference_SRR800769_popoolationte_rp_48	0	.
chrIV	620485	620722	TY1_reference_SRR800769_popoolationte_rp_52	0	.
chrIV	645134	651554	TY3_non-reference_SRR800769_popoolationte_rp_53	0	.
chrIV	651638	652011	TY1_reference_SRR800769_popoolationte_rp_54	0	.
chrIV	802847	805705	TY1_reference_SRR800769_popoolationte_rp_58	0	.
chrIV	871361	884271	TY1_reference_SRR800769_popoolationte_rp_60	0	.
chrIV	945904	946365	TY3_reference_SRR800769_popoolationte_rp_63	0	.
chrIV	1023081	1023525	TY3_reference_SRR800769_popoolationte_rp_67	0	.
chrIV	1095588	1101929	TY1_reference_SRR800769_popoolationte_rp_68	0	.
chrIV	1174774	1175018	TY1_reference_SRR800769_popoolationte_rp_70	0	.
chrIV	1175073	1175900	TY3_non-reference_SRR800769_popoolationte_rp_71	0	.
chrIV	1305272	1305508	TY3_reference_SRR800769_popoolationte_rp_75	0	.
chrIV	1352576	1353271	TY1_reference_SRR800769_popoolationte_rp_76	0	.
chrIV	1461775	1461890	TY3_non-reference_SRR800769_popoolationte_rp_77	0	.
chrIV	1461881	1462091	TY1_reference_SRR800769_popoolationte_rp_78	0	.
chrIV	1516274	1516488	TY2_reference_SRR800769_popoolationte_rp_79	0	.
chrIV	1518372	1518845	TY1_reference_SRR800769_popoolationte_rp_80	0	.
chrIX	196598	197534	TY1_reference_SRR800769_popoolationte_rp_81	0	.
chrIX	205156	210737	TY3_reference_SRR800769_popoolationte_rp_83	0	.
chrIX	300354	300778	TY1_reference_SRR800769_popoolationte_rp_84	0	.
chrIX	301590	301780	TY1_reference_SRR800769_popoolationte_rp_85	0	.
chrIX	336525	336943	TY1_reference_SRR800769_popoolationte_rp_87	0	.
chrIX	426138	426481	TY1_reference_SRR800769_popoolationte_rp_88	0	.
chrV	6924	7181	TY5_reference_SRR800769_popoolationte_rp_92	0	.
chrV	9561	9810	TY2_reference_SRR800769_popoolationte_rp_93	0	.
chrV	99249	99714	TY1_reference_SRR800769_popoolationte_rp_95	0	.
chrV	118173	118635	TY4_reference_SRR800769_popoolationte_rp_96	0	.
chrV	136008	136243	TY1_reference_SRR800769_popoolationte_rp_97	0	.
chrV	137265	137668	TY1_reference_SRR800769_popoolationte_rp_98	0	.
chrV	138169	138604	TY1_reference_SRR800769_popoolationte_rp_99	0	.
chrV	176295	176897	TY1_reference_SRR800769_popoolationte_rp_100	0	.
chrV	207262	207430	TY3_non-reference_SRR800769_popoolationte_rp_101	0	.
chrV	287713	288116	TY1_reference_SRR800769_popoolationte_rp_104	0	.
chrV	288585	288807	TY1_reference_SRR800769_popoolationte_rp_105	0	.
chrV	314027	314474	TY4_reference_SRR800769_popoolationte_rp_106	0	.
chrV	438460	438642	TY1_reference_SRR800769_popoolationte_rp_111	0	.
chrV	442680	443123	TY1_reference_SRR800769_popoolationte_rp_112	0	.
chrV	443310	450087	TY1_reference_SRR800769_popoolationte_rp_113	0	.
chrV	469273	469459	TY1_reference_SRR800769_popoolationte_rp_115	0	.
chrV	492342	498557	TY3_non-reference_SRR800769_popoolationte_rp_116	0	.
chrV	551358	551810	TY1_reference_SRR800769_popoolationte_rp_117	0	.
chrVI	100506	100958	TY1_reference_SRR800769_popoolationte_rp_120	0	.
chrVI	101302	101418	TY3_non-reference_SRR800769_popoolationte_rp_121	0	.
chrVI	119012	119240	TY1_reference_SRR800769_popoolationte_rp_122	0	.
chrVI	158293	158728	TY1_reference_SRR800769_popoolationte_rp_125	0	.
chrVI	191607	191895	TY1_reference_SRR800769_popoolationte_rp_130	0	.
chrVI	204894	205073	TY3_non-reference_SRR800769_popoolationte_rp_131	0	.
chrVI	206859	207177	TY1_reference_SRR800769_popoolationte_rp_133	0	.
chrVI	261231	261536	TY1_reference_SRR800769_popoolationte_rp_134	0	.
chrVII	73820	73966	TY3_non-reference_SRR800769_popoolationte_rp_138	0	.
chrVII	110757	111754	TY1_reference_SRR800769_popoolationte_rp_141	0	.
chrVII	114880	115320	TY1_reference_SRR800769_popoolationte_rp_142	0	.
chrVII	121115	121425	TY1_reference_SRR800769_popoolationte_rp_143	0	.
chrVII	122038	122267	TY1_reference_SRR800769_popoolationte_rp_144	0	.
chrVII	204931	205390	TY4_reference_SRR800769_popoolationte_rp_145	0	.
chrVII	287892	288167	TY1_reference_SRR800769_popoolationte_rp_146	0	.
chrVII	320306	320762	TY4_reference_SRR800769_popoolationte_rp_148	0	.
chrVII	327077	327402	TY1_reference_SRR800769_popoolationte_rp_149	0	.
chrVII	412369	412782	TY1_reference_SRR800769_popoolationte_rp_152	0	.
chrVII	412729	412953	TY3_1p_reference_SRR800769_popoolationte_rp_153	0	.
chrVII	568089	568344	TY3_1p_reference_SRR800769_popoolationte_rp_156	0	.
chrVII	660594	660985	TY1_reference_SRR800769_popoolationte_rp_157	0	.
chrVII	735934	736430	TY3_reference_SRR800769_popoolationte_rp_164	0	.
chrVII	773979	774225	TY1_reference_SRR800769_popoolationte_rp_167	0	.
chrVII	793189	793617	TY1_reference_SRR800769_popoolationte_rp_170	0	.
chrVII	811047	811293	TY4_reference_SRR800769_popoolationte_rp_171	0	.
chrVII	845232	845730	TY3_reference_SRR800769_popoolationte_rp_172	0	.
chrVII	875279	875722	TY1_reference_SRR800769_popoolationte_rp_173	0	.
chrVII	875904	876337	TY1_reference_SRR800769_popoolationte_rp_174	0	.
chrVII	931120	932077	TY1_reference_SRR800769_popoolationte_rp_176	0	.
chrVIII	7939	8280	TY5_reference_SRR800769_popoolationte_rp_178	0	.
chrVIII	13149	13385	TY5_reference_SRR800769_popoolationte_rp_179	0	.
chrVIII	92167	92438	TY1_reference_SRR800769_popoolationte_rp_180	0	.
chrVIII	133017	133170	TY3_non-reference_SRR800769_popoolationte_rp_183	0	.
chrVIII	146231	146718	TY3_reference_SRR800769_popoolationte_rp_186	0	.
chrVIII	146781	147755	TY4_reference_SRR800769_popoolationte_rp_187	0	.
chrVIII	237941	238257	TY1_reference_SRR800769_popoolationte_rp_188	0	.
chrVIII	238245	238464	TY4_reference_SRR800769_popoolationte_rp_189	0	.
chrVIII	358629	359531	TY1_reference_SRR800769_popoolationte_rp_190	0	.
chrVIII	389573	389638	TY1_reference_SRR800769_popoolationte_rp_193	0	.
chrVIII	463859	464198	TY1_reference_SRR800769_popoolationte_rp_194	0	.
chrVIII	466340	466554	TY3_1p_reference_SRR800769_popoolationte_rp_195	0	.
chrX	29133	29477	TY1_reference_SRR800769_popoolationte_rp_198	0	.
chrX	59426	59832	TY1_reference_SRR800769_popoolationte_rp_199	0	.
chrX	377954	378327	TY3_1p_reference_SRR800769_popoolationte_rp_206	0	.
chrX	416210	416479	TY4_reference_SRR800769_popoolationte_rp_207	0	.
chrX	416451	417076	TY1_reference_SRR800769_popoolationte_rp_208	0	.
chrX	421866	422341	TY4_reference_SRR800769_popoolationte_rp_209	0	.
chrX	422536	422927	TY1_reference_SRR800769_popoolationte_rp_210	0	.
chrX	531454	531808	TY1_reference_SRR800769_popoolationte_rp_213	0	.
chrX	537682	538093	TY1_reference_SRR800769_popoolationte_rp_214	0	.
chrX	540715	541467	TY1_reference_SRR800769_popoolationte_rp_215	0	.
chrX	543091	543200	TY2_non-reference_SRR800769_popoolationte_rp_216	0	.
chrX	543388	543818	TY1_reference_SRR800769_popoolationte_rp_217	0	.
chrXI	74186	74598	TY1_reference_SRR800769_popoolationte_rp_219	0	.
chrXI	83750	84207	TY1_reference_SRR800769_popoolationte_rp_220	0	.
chrXI	141113	141353	TY1_reference_SRR800769_popoolationte_rp_221	0	.
chrXI	219005	219429	TY1_reference_SRR800769_popoolationte_rp_224	0	.
chrXI	490052	490119	TY1_reference_SRR800769_popoolationte_rp_230	0	.
chrXI	513121	513536	TY1_reference_SRR800769_popoolationte_rp_232	0	.
chrXII	91521	91872	TY4_reference_SRR800769_popoolationte_rp_234	0	.
chrXII	167927	168428	TY3_reference_SRR800769_popoolationte_rp_236	0	.
chrXII	215025	221362	TY1_reference_SRR800769_popoolationte_rp_239	0	.
chrXII	365779	366199	TY1_reference_SRR800769_popoolationte_rp_240	0	.
chrXII	426763	427055	TY3_1p_reference_SRR800769_popoolationte_rp_243	0	.
chrXII	448786	449167	TY1_reference_SRR800769_popoolationte_rp_244	0	.
chrXII	592657	593090	TY1_reference_SRR800769_popoolationte_rp_246	0	.
chrXII	656933	657418	TY3_reference_SRR800769_popoolationte_rp_249	0	.
chrXII	657402	657847	TY1_reference_SRR800769_popoolationte_rp_250	0	.
chrXII	687799	688012	TY3_non-reference_SRR800769_popoolationte_rp_251	0	.
chrXII	734332	734721	TY1_reference_SRR800769_popoolationte_rp_254	0	.
chrXII	793496	793927	TY3_reference_SRR800769_popoolationte_rp_256	0	.
chrXII	963164	963578	TY1_reference_SRR800769_popoolationte_rp_258	0	.
chrXII	976168	981815	TY1_non-reference_SRR800769_popoolationte_rp_259	0	.
chrXIII	131940	132370	TY1_reference_SRR800769_popoolationte_rp_261	0	.
chrXIII	167882	168316	TY1_reference_SRR800769_popoolationte_rp_262	0	.
chrXIII	196280	202338	TY1_reference_SRR800769_popoolationte_rp_264	0	.
chrXIII	259540	259952	TY1_reference_SRR800769_popoolationte_rp_265	0	.
chrXIII	321287	321597	TY4_reference_SRR800769_popoolationte_rp_268	0	.
chrXIII	372570	379250	TY1_reference_SRR800769_popoolationte_rp_269	0	.
chrXIII	420922	421370	TY1_reference_SRR800769_popoolationte_rp_270	0	.
chrXIII	503592	504206	TY1_reference_SRR800769_popoolationte_rp_277	0	.
chrXIII	504817	505048	TY3_non-reference_SRR800769_popoolationte_rp_279	0	.
chrXIII	747966	748183	TY1_reference_SRR800769_popoolationte_rp_282	0	.
chrXIII	768488	769264	TY1_reference_SRR800769_popoolationte_rp_283	0	.
chrXIV	546372	546739	TY3_1p_reference_SRR800769_popoolationte_rp_289	0	.
chrXIV	552746	553190	TY1_reference_SRR800769_popoolationte_rp_292	0	.
chrXIV	727307	727718	TY1_reference_SRR800769_popoolationte_rp_299	0	.
chrXV	33583	33981	TY1_reference_SRR800769_popoolationte_rp_300	0	.
chrXV	113223	113677	TY1_reference_SRR800769_popoolationte_rp_301	0	.
chrXV	226605	227092	TY3_reference_SRR800769_popoolationte_rp_303	0	.
chrXV	227027	227285	TY1_reference_SRR800769_popoolationte_rp_304	0	.
chrXV	227641	228314	TY1_reference_SRR800769_popoolationte_rp_305	0	.
chrXV	340549	340954	TY1_reference_SRR800769_popoolationte_rp_309	0	.
chrXV	354033	354518	TY3_reference_SRR800769_popoolationte_rp_310	0	.
chrXV	463483	463715	TY1_reference_SRR800769_popoolationte_rp_316	0	.
chrXV	487375	487516	TY3_non-reference_SRR800769_popoolationte_rp_317	0	.
chrXV	703104	703435	TY3_reference_SRR800769_popoolationte_rp_323	0	.
chrXV	703377	710158	TY1_reference_SRR800769_popoolationte_rp_324	0	.
chrXV	968929	976456	TY3_reference_SRR800769_popoolationte_rp_325	0	.
chrXV	979815	980191	TY1_reference_SRR800769_popoolationte_rp_326	0	.
chrXVI	55597	55907	TY1_reference_SRR800769_popoolationte_rp_327	0	.
chrXVI	210403	210824	TY1_reference_SRR800769_popoolationte_rp_329	0	.
chrXVI	436002	443174	TY1_reference_SRR800769_popoolationte_rp_330	0	.
chrXVI	561114	561375	TY3_1p_reference_SRR800769_popoolationte_rp_333	0	.
chrXVI	689003	689490	TY1_reference_SRR800769_popoolationte_rp_336	0	.
chrXVI	769160	769712	TY3_reference_SRR800769_popoolationte_rp_337	0	.
chrXVI	769747	769952	TY1_reference_SRR800769_popoolationte_rp_338	0	.
chrXVI	777788	778203	TY1_reference_SRR800769_popoolationte_rp_341	0	.
chrXVI	780865	781272	TY1_reference_SRR800769_popoolationte_rp_342	0	.
chrXVI	804441	810611	TY1_reference_SRR800769_popoolationte_rp_343	0	.
chrXVI	844303	850553	TY1_reference_SRR800769_popoolationte_rp_344	0	.
chrXVI	850560	856981	TY3_reference_SRR800769_popoolationte_rp_345	0	.
chrXVI	880284	880785	TY3_reference_SRR800769_popoolationte_rp_346	0	.
chrXVI	880718	881023	TY3_1p_reference_SRR800769_popoolationte_rp_347	0	.
chrXVI	881426	881883	TY4_reference_SRR800769_popoolationte_rp_348	0	.
chrXVI	933013	933452	TY4_reference_SRR800769_popoolationte_rp_349	0	.
chrXVI	933481	933742	TY1_reference_SRR800769_popoolationte_rp_350	0	.
chrXVI	937822	938058	TY1_reference_SRR800769_popoolationte_rp_351	0	.
