# Supplementary material for: McClintock: An Integrated Pipeline for Detecting Transposable Element Insertions in Whole-Genome Shotgun Sequencing Data
Source: G3 (Bethesda). 2017 Jun 21;7(8):2763–78. doi: 10.1534/g3.117.043893 (PMC5555480; doi:10.1534/g3.117.043893)
Supplement: Supplementary file 2 [file 2763FileS2.zip › SRA072302/SRR800769/results/SRR800769_retroseq_nonredundant.bed]

track name="SRR800769_RetroSeq" description="SRR800769_RetroSeq"
chrI	180901	180903	TY1_non-reference_SRR800769_retroseq_rp_1	0	.
chrII	198266	198268	TY1_non-reference_SRR800769_retroseq_rp_4	0	.
chrIII	84036	84038	TY2_non-reference_SRR800769_retroseq_rp_6	0	.
chrIII	84333	84335	TY1_non-reference_SRR800769_retroseq_rp_7	0	.
chrIII	90897	90899	TY3_non-reference_SRR800769_retroseq_rp_8	0	.
chrIII	142961	142963	TY2_non-reference_SRR800769_retroseq_rp_9	0	.
chrIII	149826	149828	TY1_non-reference_SRR800769_retroseq_rp_10	0	.
chrIII	149860	149862	TY2_non-reference_SRR800769_retroseq_rp_11	0	.
chrIII	171058	171060	TY1_non-reference_SRR800769_retroseq_rp_13	0	.
chrIII	295220	295222	TY1_non-reference_SRR800769_retroseq_rp_15	0	.
chrIII	296274	296276	TY1_non-reference_SRR800769_retroseq_rp_16	0	.
chrIII	296279	296281	TY2_non-reference_SRR800769_retroseq_rp_17	0	.
chrIV	668555	668557	TY1_non-reference_SRR800769_retroseq_rp_19	0	.
chrIV	1018318	1018320	TY4_non-reference_SRR800769_retroseq_rp_21	0	.
chrIV	1151152	1151154	TY2_non-reference_SRR800769_retroseq_rp_22	0	.
chrIV	1176185	1176187	TY3_non-reference_SRR800769_retroseq_rp_23	0	.
chrIV	1461865	1461867	TY3_non-reference_SRR800769_retroseq_rp_26	0	.
chrIX	324193	324195	TY1_non-reference_SRR800769_retroseq_rp_27	0	.
chrIX	324754	324756	TY3_non-reference_SRR800769_retroseq_rp_29	0	.
chrIX	325425	325427	TY3_non-reference_SRR800769_retroseq_rp_30	0	.
chrV	138277	138279	TY1_non-reference_SRR800769_retroseq_rp_31	0	.
chrV	207336	207338	TY3_non-reference_SRR800769_retroseq_rp_32	0	.
chrV	434727	434729	TY4_non-reference_SRR800769_retroseq_rp_33	0	.
chrV	434740	434742	TY1_non-reference_SRR800769_retroseq_rp_34	0	.
chrV	434751	434753	TY2_non-reference_SRR800769_retroseq_rp_35	0	.
chrVI	101405	101407	TY3_non-reference_SRR800769_retroseq_rp_37	0	.
chrVI	204993	204995	TY3_non-reference_SRR800769_retroseq_rp_38	0	.
chrVI	205551	205553	TY3_non-reference_SRR800769_retroseq_rp_39	0	.
chrVII	4348	4350	TY1_non-reference_SRR800769_retroseq_rp_40	0	.
chrVII	74174	74176	TY3_non-reference_SRR800769_retroseq_rp_42	0	.
chrVII	74197	74199	TY1_non-reference_SRR800769_retroseq_rp_43	0	.
chrVII	110934	110936	TY1_non-reference_SRR800769_retroseq_rp_44	0	.
chrVII	319391	319393	TY1_non-reference_SRR800769_retroseq_rp_45	0	.
chrVII	319704	319706	TY2_non-reference_SRR800769_retroseq_rp_46	0	.
chrVII	319705	319707	TY1_non-reference_SRR800769_retroseq_rp_47	0	.
chrVII	401682	401684	TY1_non-reference_SRR800769_retroseq_rp_48	0	.
chrVII	401773	401775	TY2_non-reference_SRR800769_retroseq_rp_49	0	.
chrVII	700198	700200	TY1_non-reference_SRR800769_retroseq_rp_50	0	.
chrVII	712769	712771	TY1_non-reference_SRR800769_retroseq_rp_52	0	.
chrVII	712772	712774	TY2_non-reference_SRR800769_retroseq_rp_53	0	.
chrVIII	133643	133645	TY2_non-reference_SRR800769_retroseq_rp_55	0	.
chrVIII	133649	133651	TY3_non-reference_SRR800769_retroseq_rp_56	0	.
chrVIII	388991	388993	TY3_non-reference_SRR800769_retroseq_rp_57	0	.
chrVIII	389382	389384	TY3_non-reference_SRR800769_retroseq_rp_58	0	.
chrVIII	474564	474566	TY1_non-reference_SRR800769_retroseq_rp_59	0	.
chrX	204749	204751	TY1_non-reference_SRR800769_retroseq_rp_61	0	.
chrX	354888	354890	TY1_non-reference_SRR800769_retroseq_rp_64	0	.
chrX	374802	374804	TY1_non-reference_SRR800769_retroseq_rp_68	0	.
chrX	424927	424929	TY1_non-reference_SRR800769_retroseq_rp_70	0	.
chrX	543185	543187	TY1_non-reference_SRR800769_retroseq_rp_72	0	.
chrXI	303204	303206	TY1_non-reference_SRR800769_retroseq_rp_74	0	.
chrXI	308017	308019	TY1_non-reference_SRR800769_retroseq_rp_76	0	.
chrXI	379340	379342	TY3_non-reference_SRR800769_retroseq_rp_78	0	.
chrXI	469073	469075	TY1_non-reference_SRR800769_retroseq_rp_79	0	.
chrXI	469074	469076	TY2_non-reference_SRR800769_retroseq_rp_80	0	.
chrXII	92373	92375	TY2_non-reference_SRR800769_retroseq_rp_81	0	.
chrXII	374116	374118	TY2_non-reference_SRR800769_retroseq_rp_82	0	.
chrXII	374177	374179	TY1_non-reference_SRR800769_retroseq_rp_83	0	.
chrXII	569838	569840	TY1_non-reference_SRR800769_retroseq_rp_84	0	.
chrXII	687928	687930	TY2_non-reference_SRR800769_retroseq_rp_88	0	.
chrXII	687936	687938	TY1_non-reference_SRR800769_retroseq_rp_90	0	.
chrXII	784379	784381	TY2_non-reference_SRR800769_retroseq_rp_92	0	.
chrXII	796961	796963	TY2_non-reference_SRR800769_retroseq_rp_93	0	.
chrXII	818512	818514	TY1_non-reference_SRR800769_retroseq_rp_94	0	.
chrXIII	183986	183988	TY3_non-reference_SRR800769_retroseq_rp_97	0	.
chrXIII	378827	378829	TY2_non-reference_SRR800769_retroseq_rp_98	0	.
chrXIII	480883	480885	TY1_non-reference_SRR800769_retroseq_rp_99	0	.
chrXIII	504926	504928	TY3_non-reference_SRR800769_retroseq_rp_101	0	.
chrXIII	808429	808431	TY1_non-reference_SRR800769_retroseq_rp_102	0	.
chrXIV	104325	104327	TY2_non-reference_SRR800769_retroseq_rp_104	0	.
chrXIV	561094	561096	TY2_non-reference_SRR800769_retroseq_rp_105	0	.
chrXIV	726899	726901	TY1_non-reference_SRR800769_retroseq_rp_108	0	.
chrXV	436886	436888	TY1_non-reference_SRR800769_retroseq_rp_109	0	.
chrXV	462797	462799	TY1_non-reference_SRR800769_retroseq_rp_110	0	.
chrXV	464437	464439	TY1_non-reference_SRR800769_retroseq_rp_112	0	.
chrXV	487422	487424	TY3_non-reference_SRR800769_retroseq_rp_114	0	.
chrXV	594509	594511	TY2_non-reference_SRR800769_retroseq_rp_115	0	.
chrXV	976445	976447	TY3_non-reference_SRR800769_retroseq_rp_116	0	.
chrXVI	96479	96481	TY1_non-reference_SRR800769_retroseq_rp_117	0	.
chrXVI	339381	339383	TY1_non-reference_SRR800769_retroseq_rp_119	0	.
chrXVI	776427	776429	TY1_non-reference_SRR800769_retroseq_rp_121	0	.
