# Supplementary material for: McClintock: An Integrated Pipeline for Detecting Transposable Element Insertions in Whole-Genome Shotgun Sequencing Data
Source: G3 (Bethesda). 2017 Jun 21;7(8):2763–78. doi: 10.1534/g3.117.043893 (PMC5555480; doi:10.1534/g3.117.043893)
Supplement: Supplementary file 2 [file 2763FileS2.zip › SRA072302/SRR800769/results/SRR800769_telocate_nonredundant.bed]

track name="SRR800769_TE-locate" description="SRR800769_TE-locate"
chrI	884	885	TY5_non-reference_SRR800769_telocate_rp_1	0	.
chrI	138753	138990	TY1_reference_SRR800769_telocate_rp_2	0	-
chrI	160105	160237	TY1_reference_SRR800769_telocate_rp_3	0	-
chrI	166242	166243	TY1_non-reference_SRR800769_telocate_rp_4	0	+
chrI	180659	180660	TY2_non-reference_SRR800769_telocate_rp_5	0	.
chrI	180857	180858	TY1_non-reference_SRR800769_telocate_rp_6	0	+
chrI	183135	183468	TY1_reference_SRR800769_telocate_rp_7	0	+
chrI	189816	189817	TY1_non-reference_SRR800769_telocate_rp_8	0	-
chrII	6878	6879	TY5_non-reference_SRR800769_telocate_rp_9	0	-
chrII	8847	9518	TY1_reference_SRR800769_telocate_rp_10	0	+
chrII	29500	35793	TY1_reference_SRR800769_telocate_rp_11	0	+
chrII	29640	35599	TY2_reference_SRR800769_telocate_rp_12	0	+
chrII	123124	123125	TY2_non-reference_SRR800769_telocate_rp_13	0	-
chrII	197032	197323	TY1_reference_SRR800769_telocate_rp_14	0	-
chrII	198251	198252	TY2_non-reference_SRR800769_telocate_rp_15	0	+
chrII	258667	258974	TY1_reference_SRR800769_telocate_rp_16	0	-
chrII	327067	327393	TY1_reference_SRR800769_telocate_rp_17	0	+
chrII	350456	350749	TY1_reference_SRR800769_telocate_rp_18	0	+
chrII	460472	460762	TY1_reference_SRR800769_telocate_rp_19	0	+
chrII	643853	643997	TY1_reference_SRR800769_telocate_rp_20	0	+
chrIII	7532	7533	TY2_non-reference_SRR800769_telocate_rp_22	0	-
chrIII	7753	7754	TY1_non-reference_SRR800769_telocate_rp_23	0	+
chrIII	82699	83036	TY1_reference_SRR800769_telocate_rp_24	0	+
chrIII	90895	90896	TY3_non-reference_SRR800769_telocate_rp_26	0	+
chrIII	124131	124463	TY1_reference_SRR800769_telocate_rp_27	0	-
chrIII	149479	149787	TY1_reference_SRR800769_telocate_rp_29	0	+
chrIII	149856	149857	TY2_non-reference_SRR800769_telocate_rp_30	0	+
chrIII	150692	151051	TY4_reference_SRR800769_telocate_rp_31	0	-
chrIII	151518	151849	TY1_reference_SRR800769_telocate_rp_32	0	+
chrIII	168605	168929	TY1_reference_SRR800769_telocate_rp_34	0	-
chrIII	170776	170777	TY1_non-reference_SRR800769_telocate_rp_35	0	-
chrIII	170918	170919	TY2_non-reference_SRR800769_telocate_rp_36	0	.
chrIII	227659	227810	TY1_reference_SRR800769_telocate_rp_37	0	-
chrIII	291372	291709	TY1_reference_SRR800769_telocate_rp_38	0	+
chrIII	291918	292164	TY5_reference_SRR800769_telocate_rp_39	0	+
chrIII	294999	295317	TY1_reference_SRR800769_telocate_rp_40	0	+
chrIII	296279	296280	TY2_non-reference_SRR800769_telocate_rp_41	0	+
chrIII	315791	315792	TY5_non-reference_SRR800769_telocate_rp_42	0	-
chrIV	83291	83483	TY3_1p_reference_SRR800769_telocate_rp_43	0	+
chrIV	359316	359480	TY1_reference_SRR800769_telocate_rp_44	0	-
chrIV	434739	434944	TY1_reference_SRR800769_telocate_rp_45	0	-
chrIV	437519	437697	TY1_reference_SRR800769_telocate_rp_46	0	-
chrIV	512985	513641	TY1_reference_SRR800769_telocate_rp_47	0	-
chrIV	513690	519645	TY2_reference_SRR800769_telocate_rp_48	0	-
chrIV	625472	625473	TY2_non-reference_SRR800769_telocate_rp_50	0	.
chrIV	645237	651501	TY3_reference_SRR800769_telocate_rp_51	0	-
chrIV	651532	651533	TY3_non-reference_SRR800769_telocate_rp_52	0	+
chrIV	651687	651956	TY1_reference_SRR800769_telocate_rp_53	0	-
chrIV	668093	668434	TY3_reference_SRR800769_telocate_rp_54	0	+
chrIV	668510	668511	TY2_non-reference_SRR800769_telocate_rp_55	0	+
chrIV	802902	805652	TY1_reference_SRR800769_telocate_rp_56	0	+
chrIV	871419	871742	TY1_reference_SRR800769_telocate_rp_57	0	+
chrIV	878061	878300	TY1_reference_SRR800769_telocate_rp_58	0	+
chrIV	884295	884296	TY1_non-reference_SRR800769_telocate_rp_59	0	+
chrIV	945347	945670	TY1_reference_SRR800769_telocate_rp_60	0	+
chrIV	945951	946292	TY3_reference_SRR800769_telocate_rp_61	0	-
chrIV	981000	981001	TY1_non-reference_SRR800769_telocate_rp_62	0	-
chrIV	1017552	1017675	TY1_reference_SRR800769_telocate_rp_63	0	-
chrIV	1018211	1018366	TY4_reference_SRR800769_telocate_rp_64	0	+
chrIV	1023133	1023474	TY3_reference_SRR800769_telocate_rp_65	0	+
chrIV	1095638	1101876	TY1_reference_SRR800769_telocate_rp_66	0	-
chrIV	1150910	1150911	TY2_non-reference_SRR800769_telocate_rp_67	0	.
chrIV	1174831	1174952	TY1_reference_SRR800769_telocate_rp_68	0	+
chrIV	1175128	1175807	TY3_reference_SRR800769_telocate_rp_69	0	-
chrIV	1175904	1175905	TY2_non-reference_SRR800769_telocate_rp_70	0	.
chrIV	1182960	1182961	TY2_non-reference_SRR800769_telocate_rp_71	0	.
chrIV	1201080	1201275	TY1_reference_SRR800769_telocate_rp_72	0	+
chrIV	1352968	1353219	TY1_reference_SRR800769_telocate_rp_73	0	+
chrIV	1461641	1461642	TY3_non-reference_SRR800769_telocate_rp_74	0	-
chrIV	1518468	1518787	TY1_reference_SRR800769_telocate_rp_75	0	+
chrIV	1524261	1524262	TY5_non-reference_SRR800769_telocate_rp_76	0	+
chrIV	1528571	1528572	TY2_non-reference_SRR800769_telocate_rp_77	0	-
chrIV	1528573	1528574	TY1_non-reference_SRR800769_telocate_rp_78	0	-
chrIX	3542	3543	TY2_non-reference_SRR800769_telocate_rp_79	0	+
chrIX	7829	7830	TY5_non-reference_SRR800769_telocate_rp_80	0	.
chrIX	300406	300725	TY1_reference_SRR800769_telocate_rp_83	0	-
chrIX	323967	323968	TY1_non-reference_SRR800769_telocate_rp_84	0	-
chrIX	324145	324146	TY2_non-reference_SRR800769_telocate_rp_85	0	+
chrIX	324214	324215	TY3_non-reference_SRR800769_telocate_rp_86	0	-
chrIX	325827	325828	TY3_non-reference_SRR800769_telocate_rp_87	0	+
chrIX	336575	336892	TY1_reference_SRR800769_telocate_rp_88	0	-
chrIX	426197	426422	TY1_reference_SRR800769_telocate_rp_89	0	-
chrM	4187	4188	TY2_non-reference_SRR800769_telocate_rp_90	0	.
chrM	36957	36958	TY2_non-reference_SRR800769_telocate_rp_91	0	.
chrM	39749	39750	TY1_non-reference_SRR800769_telocate_rp_92	0	.
chrM	48196	48197	TY2_non-reference_SRR800769_telocate_rp_93	0	.
chrM	57533	57534	TY2_non-reference_SRR800769_telocate_rp_94	0	.
chrM	59244	59245	TY2_non-reference_SRR800769_telocate_rp_95	0	.
chrM	73922	73923	TY2_non-reference_SRR800769_telocate_rp_96	0	.
chrM	79318	79319	TY2_non-reference_SRR800769_telocate_rp_97	0	.
chrV	3305	3306	TY2_non-reference_SRR800769_telocate_rp_98	0	-
chrV	62141	62474	TY2_reference_SRR800769_telocate_rp_100	0	+
chrV	99302	99660	TY1_reference_SRR800769_telocate_rp_101	0	-
chrV	118226	118556	TY4_reference_SRR800769_telocate_rp_102	0	-
chrV	137323	137612	TY1_reference_SRR800769_telocate_rp_103	0	+
chrV	176348	176845	TY1_reference_SRR800769_telocate_rp_104	0	+
chrV	207226	207227	TY3_non-reference_SRR800769_telocate_rp_105	0	.
chrV	248827	249107	TY1_reference_SRR800769_telocate_rp_106	0	+
chrV	287770	288056	TY1_reference_SRR800769_telocate_rp_107	0	-
chrV	312271	312437	TY1_reference_SRR800769_telocate_rp_108	0	+
chrV	314078	314424	TY4_reference_SRR800769_telocate_rp_109	0	+
chrV	354133	354836	TY1_reference_SRR800769_telocate_rp_110	0	+
chrV	442729	443068	TY1_reference_SRR800769_telocate_rp_112	0	+
chrV	487828	488160	TY2_reference_SRR800769_telocate_rp_113	0	+
chrV	492433	498505	TY3_reference_SRR800769_telocate_rp_114	0	-
chrV	498523	498524	TY3_non-reference_SRR800769_telocate_rp_115	0	+
chrV	551436	551759	TY1_reference_SRR800769_telocate_rp_116	0	+
chrV	566694	566945	TY5_reference_SRR800769_telocate_rp_117	0	-
chrV	573339	573340	TY1_non-reference_SRR800769_telocate_rp_118	0	-
chrV	573382	573383	TY2_non-reference_SRR800769_telocate_rp_119	0	-
chrVI	100574	100902	TY1_reference_SRR800769_telocate_rp_120	0	+
chrVI	101163	101164	TY3_non-reference_SRR800769_telocate_rp_121	0	-
chrVI	144843	144844	TY1_non-reference_SRR800769_telocate_rp_123	0	-
chrVI	158353	158666	TY1_reference_SRR800769_telocate_rp_124	0	+
chrVI	161531	161691	TY1_reference_SRR800769_telocate_rp_125	0	+
chrVI	181738	181884	TY1_reference_SRR800769_telocate_rp_126	0	+
chrVI	204697	204698	TY3_non-reference_SRR800769_telocate_rp_128	0	.
chrVI	206909	207126	TY1_reference_SRR800769_telocate_rp_129	0	+
chrVI	261282	261475	TY1_reference_SRR800769_telocate_rp_130	0	+
chrVII	73815	73816	TY3_non-reference_SRR800769_telocate_rp_132	0	+
chrVII	73992	73993	TY1_non-reference_SRR800769_telocate_rp_133	0	-
chrVII	110620	110621	TY1_non-reference_SRR800769_telocate_rp_134	0	+
chrVII	114942	115273	TY1_reference_SRR800769_telocate_rp_135	0	+
chrVII	121167	121340	TY1_reference_SRR800769_telocate_rp_136	0	+
chrVII	204989	205343	TY4_reference_SRR800769_telocate_rp_137	0	+
chrVII	319769	319770	TY1_non-reference_SRR800769_telocate_rp_140	0	+
chrVII	320357	320710	TY4_reference_SRR800769_telocate_rp_141	0	-
chrVII	327131	327346	TY1_reference_SRR800769_telocate_rp_142	0	-
chrVII	401507	401508	TY1_non-reference_SRR800769_telocate_rp_143	0	-
chrVII	405466	405467	TY2_non-reference_SRR800769_telocate_rp_144	0	+
chrVII	412457	412727	TY1_reference_SRR800769_telocate_rp_145	0	+
chrVII	535547	541786	TY1_reference_SRR800769_telocate_rp_146	0	-
chrVII	568167	568287	TY3_1p_reference_SRR800769_telocate_rp_147	0	+
chrVII	660646	660936	TY1_reference_SRR800769_telocate_rp_148	0	-
chrVII	700040	700041	TY2_non-reference_SRR800769_telocate_rp_150	0	+
chrVII	712571	712572	TY2_non-reference_SRR800769_telocate_rp_151	0	-
chrVII	712706	712707	TY1_non-reference_SRR800769_telocate_rp_152	0	+
chrVII	712899	713081	TY4_reference_SRR800769_telocate_rp_153	0	+
chrVII	735548	735877	TY1_reference_SRR800769_telocate_rp_154	0	+
chrVII	738740	739040	TY1_reference_SRR800769_telocate_rp_155	0	+
chrVII	774040	774167	TY1_reference_SRR800769_telocate_rp_156	0	+
chrVII	778788	779117	TY2_reference_SRR800769_telocate_rp_157	0	+
chrVII	793243	793564	TY1_reference_SRR800769_telocate_rp_158	0	+
chrVII	811100	811238	TY4_reference_SRR800769_telocate_rp_159	0	-
chrVII	845285	845635	TY3_reference_SRR800769_telocate_rp_160	0	+
chrVII	857382	857383	TY2_non-reference_SRR800769_telocate_rp_161	0	+
chrVII	857389	857390	TY3_non-reference_SRR800769_telocate_rp_162	0	-
chrVII	875349	875666	TY1_reference_SRR800769_telocate_rp_163	0	+
chrVII	879029	879240	TY4_reference_SRR800769_telocate_rp_164	0	+
chrVIII	3051	3052	TY2_non-reference_SRR800769_telocate_rp_166	0	+
chrVIII	5417	5418	TY5_non-reference_SRR800769_telocate_rp_167	0	+
chrVIII	7992	8224	TY5_reference_SRR800769_telocate_rp_168	0	-
chrVIII	116415	116747	TY1_reference_SRR800769_telocate_rp_169	0	-
chrVIII	133005	133006	TY3_non-reference_SRR800769_telocate_rp_170	0	-
chrVIII	133397	133398	TY2_non-reference_SRR800769_telocate_rp_171	0	-
chrVIII	146323	146664	TY3_reference_SRR800769_telocate_rp_172	0	-
chrVIII	146836	147705	TY4_reference_SRR800769_telocate_rp_173	0	+
chrVIII	238006	238205	TY1_reference_SRR800769_telocate_rp_174	0	+
chrVIII	358684	359477	TY1_reference_SRR800769_telocate_rp_175	0	-
chrVIII	388813	388814	TY3_non-reference_SRR800769_telocate_rp_176	0	+
chrVIII	463919	464147	TY1_reference_SRR800769_telocate_rp_177	0	-
chrVIII	474421	474422	TY1_non-reference_SRR800769_telocate_rp_178	0	-
chrVIII	474462	474463	TY2_non-reference_SRR800769_telocate_rp_179	0	.
chrX	29186	29409	TY1_reference_SRR800769_telocate_rp_180	0	+
chrX	59503	59783	TY1_reference_SRR800769_telocate_rp_181	0	+
chrX	197238	197239	TY3_non-reference_SRR800769_telocate_rp_182	0	-
chrX	204537	204538	TY2_non-reference_SRR800769_telocate_rp_183	0	.
chrX	204540	204541	TY1_non-reference_SRR800769_telocate_rp_184	0	+
chrX	374838	374839	TY1_non-reference_SRR800769_telocate_rp_186	0	+
chrX	377599	377854	TY1_reference_SRR800769_telocate_rp_187	0	-
chrX	378008	378279	TY3_1p_reference_SRR800769_telocate_rp_188	0	-
chrX	416259	416425	TY4_reference_SRR800769_telocate_rp_189	0	+
chrX	421917	422290	TY4_reference_SRR800769_telocate_rp_190	0	+
chrX	422587	422881	TY1_reference_SRR800769_telocate_rp_191	0	+
chrX	424547	424548	TY2_non-reference_SRR800769_telocate_rp_192	0	-
chrX	424916	424917	TY1_non-reference_SRR800769_telocate_rp_193	0	+
chrX	517950	518091	TY1_reference_SRR800769_telocate_rp_194	0	+
chrX	531507	531757	TY1_reference_SRR800769_telocate_rp_195	0	-
chrX	537732	538027	TY1_reference_SRR800769_telocate_rp_196	0	-
chrX	540758	541079	TY1_reference_SRR800769_telocate_rp_197	0	+
chrX	543144	543145	TY2_non-reference_SRR800769_telocate_rp_199	0	+
chrXI	966	967	TY5_non-reference_SRR800769_telocate_rp_200	0	-
chrXI	74240	74523	TY1_reference_SRR800769_telocate_rp_201	0	+
chrXI	83812	84120	TY1_reference_SRR800769_telocate_rp_202	0	-
chrXI	141175	141294	TY1_reference_SRR800769_telocate_rp_203	0	-
chrXI	162835	163174	TY1_reference_SRR800769_telocate_rp_204	0	+
chrXI	219057	219367	TY1_reference_SRR800769_telocate_rp_205	0	-
chrXI	301983	302269	TY1_reference_SRR800769_telocate_rp_206	0	-
chrXI	302977	302978	TY2_non-reference_SRR800769_telocate_rp_207	0	.
chrXI	307787	307788	TY2_non-reference_SRR800769_telocate_rp_208	0	-
chrXI	308022	308023	TY1_non-reference_SRR800769_telocate_rp_209	0	+
chrXI	378990	379112	TY1_reference_SRR800769_telocate_rp_210	0	+
chrXI	379422	379423	TY3_non-reference_SRR800769_telocate_rp_211	0	+
chrXI	457782	458114	TY1_reference_SRR800769_telocate_rp_212	0	-
chrXI	468868	468869	TY2_non-reference_SRR800769_telocate_rp_213	0	.
chrXI	469044	469045	TY1_non-reference_SRR800769_telocate_rp_214	0	+
chrXI	489928	490057	TY1_reference_SRR800769_telocate_rp_215	0	-
chrXI	513173	513483	TY1_reference_SRR800769_telocate_rp_216	0	-
chrXI	602721	602722	TY2_non-reference_SRR800769_telocate_rp_217	0	.
chrXII	16486	16487	TY5_non-reference_SRR800769_telocate_rp_218	0	-
chrXII	91572	91822	TY4_reference_SRR800769_telocate_rp_219	0	-
chrXII	92048	92380	TY1_reference_SRR800769_telocate_rp_220	0	-
chrXII	92481	92482	TY2_non-reference_SRR800769_telocate_rp_221	0	+
chrXII	168041	168379	TY3_reference_SRR800769_telocate_rp_222	0	-
chrXII	214896	214897	TY1_non-reference_SRR800769_telocate_rp_223	0	+
chrXII	365831	366145	TY1_reference_SRR800769_telocate_rp_224	0	-
chrXII	373769	373969	TY1_reference_SRR800769_telocate_rp_225	0	-
chrXII	426828	427002	TY3_1p_reference_SRR800769_telocate_rp_226	0	-
chrXII	448842	449114	TY1_reference_SRR800769_telocate_rp_227	0	+
chrXII	451786	451787	TY2_non-reference_SRR800769_telocate_rp_228	0	.
chrXII	455381	455382	TY2_non-reference_SRR800769_telocate_rp_229	0	-
chrXII	457290	457291	TY2_non-reference_SRR800769_telocate_rp_230	0	-
chrXII	457881	457882	TY1_non-reference_SRR800769_telocate_rp_231	0	.
chrXII	459122	459123	TY2_non-reference_SRR800769_telocate_rp_232	0	.
chrXII	461871	461872	TY1_non-reference_SRR800769_telocate_rp_233	0	+
chrXII	461895	461896	TY2_non-reference_SRR800769_telocate_rp_234	0	+
chrXII	463804	463805	TY2_non-reference_SRR800769_telocate_rp_235	0	+
chrXII	465605	465606	TY1_non-reference_SRR800769_telocate_rp_236	0	.
chrXII	466412	466413	TY2_non-reference_SRR800769_telocate_rp_237	0	+
chrXII	489932	489933	TY2_non-reference_SRR800769_telocate_rp_238	0	+
chrXII	569657	569658	TY1_non-reference_SRR800769_telocate_rp_239	0	-
chrXII	569705	569706	TY2_non-reference_SRR800769_telocate_rp_240	0	.
chrXII	592707	593037	TY1_reference_SRR800769_telocate_rp_241	0	-
chrXII	599068	599069	TY1_non-reference_SRR800769_telocate_rp_242	0	+
chrXII	657023	657366	TY3_reference_SRR800769_telocate_rp_243	0	+
chrXII	687963	687964	TY3_non-reference_SRR800769_telocate_rp_245	0	+
chrXII	734383	734673	TY1_reference_SRR800769_telocate_rp_246	0	-
chrXII	784064	784065	TY1_non-reference_SRR800769_telocate_rp_247	0	-
chrXII	793551	793870	TY3_reference_SRR800769_telocate_rp_248	0	+
chrXII	796763	797088	TY1_reference_SRR800769_telocate_rp_249	0	+
chrXII	817839	818072	TY4_reference_SRR800769_telocate_rp_250	0	+
chrXII	818505	818506	TY2_non-reference_SRR800769_telocate_rp_251	0	+
chrXII	936282	936283	TY2_non-reference_SRR800769_telocate_rp_252	0	+
chrXII	963216	963535	TY1_reference_SRR800769_telocate_rp_253	0	+
chrXII	976092	976093	TY1_non-reference_SRR800769_telocate_rp_254	0	+
chrXII	981734	981735	TY1_non-reference_SRR800769_telocate_rp_255	0	+
chrXII	1052078	1052079	TY1_non-reference_SRR800769_telocate_rp_256	0	-
chrXIII	131988	132317	TY1_reference_SRR800769_telocate_rp_257	0	-
chrXIII	167944	168262	TY1_reference_SRR800769_telocate_rp_258	0	-
chrXIII	183718	183719	TY3_non-reference_SRR800769_telocate_rp_259	0	-
chrXIII	196171	196172	TY1_non-reference_SRR800769_telocate_rp_260	0	+
chrXIII	202236	202237	TY1_non-reference_SRR800769_telocate_rp_261	0	+
chrXIII	259595	259901	TY1_reference_SRR800769_telocate_rp_262	0	-
chrXIII	290047	290223	TY4_reference_SRR800769_telocate_rp_263	0	-
chrXIII	321341	321527	TY4_reference_SRR800769_telocate_rp_264	0	-
chrXIII	420972	421316	TY1_reference_SRR800769_telocate_rp_265	0	-
chrXIII	462884	463103	TY1_reference_SRR800769_telocate_rp_266	0	-
chrXIII	504780	504781	TY3_non-reference_SRR800769_telocate_rp_269	0	+
chrXIII	573110	573337	TY1_reference_SRR800769_telocate_rp_270	0	-
chrXIII	768878	769211	TY1_reference_SRR800769_telocate_rp_271	0	+
chrXIII	808256	808257	TY1_non-reference_SRR800769_telocate_rp_272	0	-
chrXIII	808287	808288	TY2_non-reference_SRR800769_telocate_rp_273	0	+
chrXIII	808535	808905	TY4_reference_SRR800769_telocate_rp_274	0	-
chrXIII	837475	837753	TY1_reference_SRR800769_telocate_rp_275	0	+
chrXIII	914697	914698	TY2_non-reference_SRR800769_telocate_rp_276	0	-
chrXIV	443028	443029	TY3_non-reference_SRR800769_telocate_rp_278	0	+
chrXIV	546423	546685	TY3_1p_reference_SRR800769_telocate_rp_279	0	+
chrXIV	552281	552482	TY1_reference_SRR800769_telocate_rp_280	0	-
chrXIV	560935	560936	TY2_non-reference_SRR800769_telocate_rp_281	0	-
chrXIV	568111	568112	TY3_1p_non-reference_SRR800769_telocate_rp_283	0	+
chrXIV	727363	727667	TY1_reference_SRR800769_telocate_rp_285	0	-
chrXV	33628	33930	TY1_reference_SRR800769_telocate_rp_286	0	+
chrXV	113293	113626	TY1_reference_SRR800769_telocate_rp_287	0	-
chrXV	226695	227037	TY3_reference_SRR800769_telocate_rp_288	0	+
chrXV	227692	228263	TY1_reference_SRR800769_telocate_rp_289	0	+
chrXV	300234	300441	TY1_reference_SRR800769_telocate_rp_290	0	-
chrXV	340599	340900	TY1_reference_SRR800769_telocate_rp_291	0	-
chrXV	354128	354467	TY3_reference_SRR800769_telocate_rp_292	0	+
chrXV	354681	354959	TY1_reference_SRR800769_telocate_rp_293	0	+
chrXV	437303	438486	TY1_reference_SRR800769_telocate_rp_294	0	-
chrXV	462773	462774	TY2_non-reference_SRR800769_telocate_rp_296	0	+
chrXV	464257	464258	TY1_non-reference_SRR800769_telocate_rp_297	0	-
chrXV	464397	464398	TY2_non-reference_SRR800769_telocate_rp_298	0	-
chrXV	487240	487241	TY3_non-reference_SRR800769_telocate_rp_299	0	.
chrXV	594328	594329	TY2_non-reference_SRR800769_telocate_rp_300	0	-
chrXV	600740	600741	TY1_non-reference_SRR800769_telocate_rp_302	0	+
chrXV	664003	664326	TY1_reference_SRR800769_telocate_rp_303	0	-
chrXV	697503	697770	TY1_reference_SRR800769_telocate_rp_304	0	-
chrXV	703157	703382	TY3_reference_SRR800769_telocate_rp_305	0	-
chrXV	850938	850939	TY2_non-reference_SRR800769_telocate_rp_306	0	.
chrXV	870811	870812	TY2_non-reference_SRR800769_telocate_rp_307	0	.
chrXV	968834	968835	TY3_non-reference_SRR800769_telocate_rp_308	0	-
chrXV	976402	976403	TY3_non-reference_SRR800769_telocate_rp_309	0	+
chrXV	979866	980140	TY1_reference_SRR800769_telocate_rp_310	0	+
chrXV	1010162	1010163	TY2_non-reference_SRR800769_telocate_rp_311	0	.
chrXVI	55662	55858	TY1_reference_SRR800769_telocate_rp_312	0	-
chrXVI	96249	96250	TY1_non-reference_SRR800769_telocate_rp_313	0	-
chrXVI	96328	96329	TY2_non-reference_SRR800769_telocate_rp_314	0	+
chrXVI	210449	210770	TY1_reference_SRR800769_telocate_rp_315	0	+
chrXVI	339069	339070	TY2_non-reference_SRR800769_telocate_rp_316	0	.
chrXVI	339392	339393	TY1_non-reference_SRR800769_telocate_rp_317	0	+
chrXVI	436057	436728	TY1_reference_SRR800769_telocate_rp_318	0	+
chrXVI	443257	443258	TY1_non-reference_SRR800769_telocate_rp_319	0	+
chrXVI	560477	560809	TY1_reference_SRR800769_telocate_rp_320	0	+
chrXVI	571692	571834	TY1_reference_SRR800769_telocate_rp_321	0	+
chrXVI	689058	689439	TY1_reference_SRR800769_telocate_rp_322	0	-
chrXVI	769316	769657	TY3_reference_SRR800769_telocate_rp_323	0	+
chrXVI	775857	776502	TY3_1p_reference_SRR800769_telocate_rp_324	0	+
chrXVI	776514	776515	TY2_non-reference_SRR800769_telocate_rp_325	0	+
chrXVI	776664	776854	TY1_reference_SRR800769_telocate_rp_326	0	-
chrXVI	780917	781217	TY1_reference_SRR800769_telocate_rp_327	0	-
chrXVI	804494	804634	TY1_reference_SRR800769_telocate_rp_328	0	+
chrXVI	810648	810649	TY1_non-reference_SRR800769_telocate_rp_329	0	+
chrXVI	844354	850508	TY1_reference_SRR800769_telocate_rp_330	0	-
chrXVI	850521	850522	TY3_non-reference_SRR800769_telocate_rp_331	0	+
chrXVI	856885	856886	TY3_non-reference_SRR800769_telocate_rp_332	0	+
chrXVI	880381	880722	TY3_reference_SRR800769_telocate_rp_333	0	+
chrXVI	881482	881826	TY4_reference_SRR800769_telocate_rp_334	0	-
chrXVI	933066	933400	TY4_reference_SRR800769_telocate_rp_335	0	+
