# Supplementary material for: McClintock: An Integrated Pipeline for Detecting Transposable Element Insertions in Whole-Genome Shotgun Sequencing Data
Source: G3 (Bethesda). 2017 Jun 21;7(8):2763–78. doi: 10.1534/g3.117.043893 (PMC5555480; doi:10.1534/g3.117.043893)
Supplement: Supplementary file 2 [file 2763FileS2.zip › SRA072302/SRR800769/results/SRR800769_temp_nonredundant.bed]

track name="SRR800769_TEMP" description="SRR800769_TEMP"
chrI	22231	22552	TY1_reference_SRR800769_temp_nonab_2	0	+
chrI	138753	138990	TY1_reference_SRR800769_temp_nonab_7	0	-
chrI	180840	180849	TY2_non-reference_SRR800769_temp_rp_12	0	-
chrI	183135	183468	TY1_reference_SRR800769_temp_nonab_14	0	+
chrI	189419	189754	TY2_reference_SRR800769_temp_nonab_15	0	+
chrI	209459	209769	TY1_reference_SRR800769_temp_nonab_18	0	-
chrII	197032	197323	TY1_reference_SRR800769_temp_nonab_37	0	-
chrII	197716	198057	TY3_reference_SRR800769_temp_nonab_38	0	+
chrII	198169	198252	TY1_reference_SRR800769_temp_nonab_40	0	-
chrII	198227	198234	TY2_non-reference_SRR800769_temp_rp_41	0	+
chrII	258667	258974	TY1_reference_SRR800769_temp_nonab_43	0	-
chrII	266177	266256	TY1_reference_SRR800769_temp_nonab_44	0	-
chrII	327067	327393	TY1_reference_SRR800769_temp_nonab_47	0	+
chrII	327393	327693	TY1_reference_SRR800769_temp_nonab_49	0	+
chrII	350456	350749	TY1_reference_SRR800769_temp_nonab_51	0	+
chrII	460472	460762	TY1_reference_SRR800769_temp_nonab_57	0	+
chrII	644363	644596	TY1_reference_SRR800769_temp_nonab_70	0	-
chrIII	1178	4322	TY5_reference_SRR800769_temp_nonab_84	0	+
chrIII	4479	4580	TY5_reference_SRR800769_temp_nonab_88	0	+
chrIII	7694	7736	TY2_non-reference_SRR800769_temp_rp_89	0	-
chrIII	84068	84718	TY1_reference_SRR800769_temp_nonab_96	0	+
chrIII	84294	84626	TY2_reference_SRR800769_temp_nonab_97	0	+
chrIII	90842	90847	TY3_non-reference_SRR800769_temp_sr_107	0	+
chrIII	124131	124463	TY1_reference_SRR800769_temp_nonab_109	0	-
chrIII	142789	143078	TY1_reference_SRR800769_temp_nonab_112	0	-
chrIII	142844	142851	TY2_non-reference_SRR800769_temp_rp_113	0	+
chrIII	149479	149787	TY1_reference_SRR800769_temp_nonab_114	0	+
chrIII	149820	149826	TY2_non-reference_SRR800769_temp_rp_116	0	+
chrIII	150217	150540	TY1_reference_SRR800769_temp_nonab_117	0	+
chrIII	150692	151051	TY4_reference_SRR800769_temp_nonab_118	0	-
chrIII	151464	151518	TY1_reference_SRR800769_temp_nonab_119	0	-
chrIII	151518	151849	TY1_reference_SRR800769_temp_nonab_120	0	+
chrIII	169568	169884	TY1_reference_SRR800769_temp_nonab_126	0	+
chrIII	171014	171022	TY2_non-reference_SRR800769_temp_rp_127	0	+
chrIII	227659	227810	TY1_reference_SRR800769_temp_nonab_130	0	-
chrIII	291372	291709	TY1_reference_SRR800769_temp_nonab_132	0	+
chrIII	291918	292164	TY5_reference_SRR800769_temp_nonab_133	0	+
chrIII	292287	292525	TY5_reference_SRR800769_temp_nonab_134	0	+
chrIII	294999	295317	TY1_reference_SRR800769_temp_nonab_136	0	+
chrIII	295855	295926	TY1_reference_SRR800769_temp_nonab_137	0	+
chrIII	295954	296187	TY1_reference_SRR800769_temp_nonab_138	0	-
chrIII	296228	296234	TY2_non-reference_SRR800769_temp_rp_139	0	-
chrIV	3335	3461	TY5_reference_SRR800769_temp_nonab_140	0	+
chrIV	8079	8420	TY4_reference_SRR800769_temp_nonab_141	0	+
chrIV	83291	83483	TY3_1p_reference_SRR800769_temp_nonab_143	0	+
chrIV	359316	359480	TY1_reference_SRR800769_temp_nonab_155	0	-
chrIV	434739	434944	TY1_reference_SRR800769_temp_nonab_163	0	-
chrIV	434948	435096	TY1_reference_SRR800769_temp_nonab_164	0	+
chrIV	512985	513641	TY1_reference_SRR800769_temp_nonab_167	0	-
chrIV	513256	513588	TY1_reference_SRR800769_temp_nonab_168	0	-
chrIV	519941	520157	TY1_reference_SRR800769_temp_nonab_175	0	+
chrIV	520179	520474	TY1_reference_SRR800769_temp_nonab_176	0	-
chrIV	520474	520794	TY2_reference_SRR800769_temp_nonab_177	0	+
chrIV	620558	620662	TY1_reference_SRR800769_temp_nonab_184	0	-
chrIV	645237	651501	TY3_reference_SRR800769_temp_nonab_188	0	-
chrIV	645507	651417	TY1_reference_SRR800769_temp_nonab_189	0	-
chrIV	651687	651956	TY1_reference_SRR800769_temp_nonab_192	0	-
chrIV	668093	668434	TY3_reference_SRR800769_temp_nonab_193	0	+
chrIV	668508	668515	TY2_non-reference_SRR800769_temp_rp_194	0	+
chrIV	668623	668782	TY1_reference_SRR800769_temp_nonab_195	0	+
chrIV	802902	805652	TY1_reference_SRR800769_temp_nonab_202	0	+
chrIV	805755	805972	TY1_reference_SRR800769_temp_nonab_204	0	-
chrIV	871419	871742	TY1_reference_SRR800769_temp_nonab_207	0	+
chrIV	878061	878300	TY1_reference_SRR800769_temp_nonab_212	0	+
chrIV	945347	945670	TY1_reference_SRR800769_temp_nonab_216	0	+
chrIV	945697	945757	TY1_reference_SRR800769_temp_nonab_217	0	-
chrIV	945951	946292	TY3_reference_SRR800769_temp_nonab_218	0	-
chrIV	981167	987126	TY2_reference_SRR800769_temp_nonab_220	0	+
chrIV	987154	992639	TY1_reference_SRR800769_temp_nonab_226	0	-
chrIV	992639	992739	TY1_reference_SRR800769_temp_nonab_229	0	+
chrIV	992739	992812	TY3_reference_SRR800769_temp_nonab_230	0	-
chrIV	1017552	1017675	TY1_reference_SRR800769_temp_nonab_232	0	-
chrIV	1017677	1018020	TY4_reference_SRR800769_temp_nonab_233	0	-
chrIV	1018211	1018366	TY4_reference_SRR800769_temp_nonab_234	0	+
chrIV	1018388	1018514	TY1_reference_SRR800769_temp_nonab_235	0	+
chrIV	1023133	1023474	TY3_reference_SRR800769_temp_nonab_236	0	+
chrIV	1151033	1151363	TY1_reference_SRR800769_temp_nonab_242	0	+
chrIV	1151390	1151511	TY1_reference_SRR800769_temp_nonab_244	0	-
chrIV	1174831	1174952	TY1_reference_SRR800769_temp_nonab_245	0	+
chrIV	1175128	1175807	TY3_reference_SRR800769_temp_nonab_246	0	-
chrIV	1175310	1175642	TY1_reference_SRR800769_temp_nonab_247	0	+
chrIV	1176115	1176121	TY2_non-reference_SRR800769_temp_rp_248	0	-
chrIV	1201080	1201275	TY1_reference_SRR800769_temp_nonab_251	0	+
chrIV	1201449	1201590	TY1_reference_SRR800769_temp_nonab_252	0	+
chrIV	1305351	1305442	TY3_reference_SRR800769_temp_nonab_259	0	-
chrIV	1352968	1353219	TY1_reference_SRR800769_temp_nonab_264	0	+
chrIV	1516336	1516421	TY2_reference_SRR800769_temp_nonab_284	0	-
chrIV	1518468	1518787	TY1_reference_SRR800769_temp_nonab_285	0	+
chrIX	197136	197485	TY1_reference_SRR800769_temp_nonab_296	0	-
chrIX	205216	210644	TY3_reference_SRR800769_temp_nonab_298	0	+
chrIX	300406	300725	TY1_reference_SRR800769_temp_nonab_303	0	-
chrIX	301655	301730	TY1_reference_SRR800769_temp_nonab_304	0	+
chrIX	324140	324146	TY2_non-reference_SRR800769_temp_rp_307	0	+
chrIX	324388	324732	TY3_reference_SRR800769_temp_nonab_309	0	+
chrIX	324828	325162	TY1_reference_SRR800769_temp_nonab_310	0	+
chrIX	325162	325216	TY1_reference_SRR800769_temp_nonab_311	0	+
chrIX	336575	336892	TY1_reference_SRR800769_temp_nonab_313	0	-
chrIX	426197	426422	TY1_reference_SRR800769_temp_nonab_323	0	-
chrV	6985	7117	TY5_reference_SRR800769_temp_nonab_386	0	+
chrV	9630	9738	TY2_reference_SRR800769_temp_nonab_387	0	-
chrV	62141	62474	TY2_reference_SRR800769_temp_nonab_390	0	+
chrV	62474	62756	TY1_reference_SRR800769_temp_nonab_391	0	+
chrV	99302	99660	TY1_reference_SRR800769_temp_nonab_393	0	-
chrV	118226	118556	TY4_reference_SRR800769_temp_nonab_396	0	-
chrV	136062	136183	TY1_reference_SRR800769_temp_nonab_397	0	+
chrV	137323	137612	TY1_reference_SRR800769_temp_nonab_398	0	+
chrV	138220	138553	TY1_reference_SRR800769_temp_nonab_399	0	+
chrV	176348	176845	TY1_reference_SRR800769_temp_nonab_402	0	+
chrV	176574	176714	TY1_reference_SRR800769_temp_nonab_403	0	-
chrV	207335	207363	TY3_non-reference_SRR800769_temp_rp_406	0	+
chrV	248827	249107	TY1_reference_SRR800769_temp_nonab_413	0	+
chrV	249107	249406	TY1_reference_SRR800769_temp_nonab_414	0	-
chrV	249443	249751	TY1_reference_SRR800769_temp_nonab_415	0	+
chrV	287770	288056	TY1_reference_SRR800769_temp_nonab_419	0	-
chrV	288642	288724	TY1_reference_SRR800769_temp_nonab_420	0	+
chrV	312205	312261	TY3_1p_reference_SRR800769_temp_nonab_421	0	+
chrV	312271	312437	TY1_reference_SRR800769_temp_nonab_422	0	+
chrV	314078	314424	TY4_reference_SRR800769_temp_nonab_424	0	+
chrV	354133	354836	TY1_reference_SRR800769_temp_nonab_426	0	+
chrV	354355	354726	TY4_reference_SRR800769_temp_nonab_427	0	-
chrV	354846	354913	TY3_reference_SRR800769_temp_nonab_428	0	-
chrV	434626	434967	TY3_reference_SRR800769_temp_nonab_439	0	-
chrV	435065	435122	TY1_reference_SRR800769_temp_nonab_440	0	+
chrV	435123	435438	TY1_reference_SRR800769_temp_nonab_441	0	-
chrV	435941	436273	TY2_reference_SRR800769_temp_nonab_442	0	-
chrV	436274	436601	TY4_reference_SRR800769_temp_nonab_444	0	-
chrV	436601	436633	TY1_reference_SRR800769_temp_nonab_445	0	+
chrV	438521	438584	TY1_reference_SRR800769_temp_nonab_446	0	-
chrV	442729	443068	TY1_reference_SRR800769_temp_nonab_447	0	+
chrV	443365	449626	TY2_reference_SRR800769_temp_nonab_448	0	+
chrV	443392	449316	TY1_reference_SRR800769_temp_nonab_449	0	-
chrV	449735	450035	TY1_reference_SRR800769_temp_nonab_451	0	+
chrV	469325	469388	TY1_reference_SRR800769_temp_nonab_456	0	-
chrV	487828	488160	TY2_reference_SRR800769_temp_nonab_460	0	+
chrV	492433	498505	TY3_reference_SRR800769_temp_nonab_462	0	-
chrV	492690	498416	TY1_reference_SRR800769_temp_nonab_463	0	-
chrV	551436	551759	TY1_reference_SRR800769_temp_nonab_467	0	+
chrV	552002	552216	TY1_reference_SRR800769_temp_nonab_468	0	-
chrV	566694	566945	TY5_reference_SRR800769_temp_nonab_471	0	-
chrV	568785	569017	TY5_reference_SRR800769_temp_nonab_472	0	+
chrVI	100574	100902	TY1_reference_SRR800769_temp_nonab_477	0	+
chrVI	101353	101358	TY3_non-reference_SRR800769_temp_sr_478	0	+
chrVI	119073	119171	TY1_reference_SRR800769_temp_nonab_479	0	+
chrVI	137657	143937	TY1_reference_SRR800769_temp_nonab_482	0	+
chrVI	137907	143866	TY2_reference_SRR800769_temp_nonab_483	0	+
chrVI	144199	144518	TY4_reference_SRR800769_temp_nonab_485	0	+
chrVI	144533	144815	TY1_reference_SRR800769_temp_nonab_486	0	-
chrVI	158353	158666	TY1_reference_SRR800769_temp_nonab_487	0	+
chrVI	161531	161691	TY1_reference_SRR800769_temp_nonab_488	0	+
chrVI	161807	162129	TY1_reference_SRR800769_temp_nonab_489	0	-
chrVI	181387	181471	TY1_reference_SRR800769_temp_nonab_490	0	+
chrVI	181738	181884	TY1_reference_SRR800769_temp_nonab_491	0	+
chrVI	191670	191834	TY1_reference_SRR800769_temp_nonab_493	0	-
chrVI	205101	205241	TY3_1p_reference_SRR800769_temp_nonab_495	0	+
chrVI	205255	205503	TY1_reference_SRR800769_temp_nonab_496	0	-
chrVI	206909	207126	TY1_reference_SRR800769_temp_nonab_498	0	+
chrVI	261282	261475	TY1_reference_SRR800769_temp_nonab_501	0	+
chrVII	862	1079	TY5_reference_SRR800769_temp_nonab_502	0	+
chrVII	1079	1239	TY5_reference_SRR800769_temp_nonab_503	0	+
chrVII	4307	4377	TY2_non-reference_SRR800769_temp_rp_504	0	-
chrVII	74165	74171	TY1_non-reference_SRR800769_temp_rp_510	0	+
chrVII	110810	111509	TY2_reference_SRR800769_temp_nonab_513	0	-
chrVII	110858	111229	TY4_reference_SRR800769_temp_nonab_514	0	+
chrVII	111509	111702	TY1_reference_SRR800769_temp_nonab_516	0	+
chrVII	114942	115273	TY1_reference_SRR800769_temp_nonab_517	0	+
chrVII	121167	121340	TY1_reference_SRR800769_temp_nonab_519	0	+
chrVII	122092	122145	TY1_reference_SRR800769_temp_nonab_520	0	-
chrVII	204989	205343	TY4_reference_SRR800769_temp_nonab_528	0	+
chrVII	287944	288115	TY1_reference_SRR800769_temp_nonab_536	0	+
chrVII	318685	318826	TY1_reference_SRR800769_temp_nonab_538	0	+
chrVII	318826	318984	TY4_reference_SRR800769_temp_nonab_539	0	-
chrVII	319032	319344	TY1_reference_SRR800769_temp_nonab_540	0	-
chrVII	319457	319703	TY2_non-reference_SRR800769_temp_rp_541	0	-
chrVII	320357	320710	TY4_reference_SRR800769_temp_nonab_542	0	-
chrVII	327131	327346	TY1_reference_SRR800769_temp_nonab_543	0	-
chrVII	327906	328220	TY1_reference_SRR800769_temp_nonab_544	0	+
chrVII	328229	328503	TY1_reference_SRR800769_temp_nonab_545	0	+
chrVII	401618	401887	TY2_non-reference_SRR800769_temp_rp_549	0	+
chrVII	401618	401897	TY3_reference_SRR800769_temp_nonab_548	0	+
chrVII	401961	402293	TY1_reference_SRR800769_temp_nonab_550	0	+
chrVII	405006	405148	TY2_reference_SRR800769_temp_nonab_551	0	+
chrVII	405148	405210	TY2_reference_SRR800769_temp_nonab_552	0	+
chrVII	405230	405456	TY3_reference_SRR800769_temp_nonab_554	0	-
chrVII	412457	412727	TY1_reference_SRR800769_temp_nonab_556	0	+
chrVII	412818	412887	TY3_1p_reference_SRR800769_temp_nonab_557	0	+
chrVII	568167	568287	TY3_1p_reference_SRR800769_temp_nonab_565	0	+
chrVII	660646	660936	TY1_reference_SRR800769_temp_nonab_573	0	-
chrVII	700189	700196	TY2_non-reference_SRR800769_temp_rp_576	0	+
chrVII	701113	701354	TY1_reference_SRR800769_temp_nonab_577	0	+
chrVII	701355	701546	TY1_reference_SRR800769_temp_nonab_578	0	+
chrVII	712696	712705	TY2_non-reference_SRR800769_temp_rp_579	0	-
chrVII	712899	713081	TY4_reference_SRR800769_temp_nonab_580	0	+
chrVII	713087	713388	TY1_reference_SRR800769_temp_nonab_581	0	-
chrVII	735491	735546	TY1_reference_SRR800769_temp_nonab_585	0	-
chrVII	735548	735877	TY1_reference_SRR800769_temp_nonab_586	0	+
chrVII	735986	736327	TY3_reference_SRR800769_temp_nonab_587	0	+
chrVII	738564	738604	TY1_reference_SRR800769_temp_nonab_588	0	+
chrVII	738740	739040	TY1_reference_SRR800769_temp_nonab_589	0	+
chrVII	774040	774167	TY1_reference_SRR800769_temp_nonab_592	0	+
chrVII	778788	779117	TY2_reference_SRR800769_temp_nonab_593	0	+
chrVII	779117	779236	TY1_reference_SRR800769_temp_nonab_594	0	+
chrVII	779236	779520	TY1_reference_SRR800769_temp_nonab_595	0	-
chrVII	793243	793564	TY1_reference_SRR800769_temp_nonab_598	0	+
chrVII	811100	811238	TY4_reference_SRR800769_temp_nonab_600	0	-
chrVII	811451	817397	TY2_reference_SRR800769_temp_nonab_601	0	+
chrVII	817397	823311	TY1_reference_SRR800769_temp_nonab_602	0	-
chrVII	845285	845635	TY3_reference_SRR800769_temp_nonab_608	0	+
chrVII	875349	875666	TY1_reference_SRR800769_temp_nonab_611	0	+
chrVII	875955	876284	TY1_reference_SRR800769_temp_nonab_612	0	+
chrVII	879029	879240	TY4_reference_SRR800769_temp_nonab_613	0	+
chrVII	879272	879464	TY1_reference_SRR800769_temp_nonab_615	0	+
chrVII	931690	932022	TY1_reference_SRR800769_temp_nonab_619	0	+
chrVIII	7992	8224	TY5_reference_SRR800769_temp_nonab_629	0	-
chrVIII	13260	13324	TY5_reference_SRR800769_temp_nonab_630	0	-
chrVIII	92271	92386	TY1_reference_SRR800769_temp_nonab_638	0	+
chrVIII	116415	116747	TY1_reference_SRR800769_temp_nonab_640	0	-
chrVIII	116766	117054	TY1_reference_SRR800769_temp_nonab_641	0	-
chrVIII	133112	133115	TY3_non-reference_SRR800769_temp_rp_642	0	+
chrVIII	133197	133395	TY1_reference_SRR800769_temp_nonab_643	0	-
chrVIII	133567	134217	TY1_reference_SRR800769_temp_nonab_644	0	-
chrVIII	133583	133593	TY2_non-reference_SRR800769_temp_rp_645	0	-
chrVIII	133679	134002	TY1_reference_SRR800769_temp_nonab_646	0	+
chrVIII	146323	146664	TY3_reference_SRR800769_temp_nonab_648	0	-
chrVIII	146836	147705	TY4_reference_SRR800769_temp_nonab_649	0	+
chrVIII	238006	238205	TY1_reference_SRR800769_temp_nonab_653	0	+
chrVIII	238304	238394	TY4_reference_SRR800769_temp_nonab_654	0	+
chrVIII	358684	359477	TY1_reference_SRR800769_temp_nonab_662	0	-
chrVIII	358852	359070	TY4_reference_SRR800769_temp_nonab_663	0	-
chrVIII	359081	359346	TY1_reference_SRR800769_temp_nonab_664	0	+
chrVIII	389009	389015	TY3_non-reference_SRR800769_temp_sr_666	0	-
chrVIII	389629	389847	TY1_reference_SRR800769_temp_nonab_667	0	-
chrVIII	463919	464147	TY1_reference_SRR800769_temp_nonab_673	0	-
chrVIII	466422	466474	TY3_1p_reference_SRR800769_temp_nonab_674	0	+
chrVIII	466555	466863	TY1_reference_SRR800769_temp_nonab_675	0	+
chrVIII	466880	466975	TY3_reference_SRR800769_temp_nonab_676	0	-
chrVIII	474558	474566	TY2_non-reference_SRR800769_temp_rp_678	0	+
chrVIII	530069	530379	TY1_reference_SRR800769_temp_nonab_681	0	-
chrVIII	543609	549637	TY1_reference_SRR800769_temp_nonab_682	0	-
chrX	29186	29409	TY1_reference_SRR800769_temp_nonab_685	0	+
chrX	59503	59783	TY1_reference_SRR800769_temp_nonab_686	0	+
chrX	197398	197492	TY3_reference_SRR800769_temp_nonab_693	0	+
chrX	197492	204392	TY1_reference_SRR800769_temp_nonab_694	0	+
chrX	197542	203768	TY4_reference_SRR800769_temp_nonab_695	0	+
chrX	203792	204114	TY2_reference_SRR800769_temp_nonab_696	0	-
chrX	204640	204647	TY2_non-reference_SRR800769_temp_rp_697	0	-
chrX	354538	354838	TY1_reference_SRR800769_temp_nonab_706	0	-
chrX	355255	355262	TY2_non-reference_SRR800769_temp_rp_709	0	-
chrX	374767	374835	TY4_reference_SRR800769_temp_nonab_715	0	-
chrX	374798	374807	TY2_non-reference_SRR800769_temp_rp_716	0	-
chrX	374848	374902	TY1_reference_SRR800769_temp_nonab_717	0	-
chrX	377538	377590	TY1_reference_SRR800769_temp_nonab_718	0	+
chrX	377599	377854	TY1_reference_SRR800769_temp_nonab_719	0	-
chrX	378008	378279	TY3_1p_reference_SRR800769_temp_nonab_720	0	-
chrX	416259	416425	TY4_reference_SRR800769_temp_nonab_723	0	+
chrX	416503	417018	TY1_reference_SRR800769_temp_nonab_724	0	+
chrX	421917	422290	TY4_reference_SRR800769_temp_nonab_725	0	+
chrX	422587	422881	TY1_reference_SRR800769_temp_nonab_726	0	+
chrX	424878	424900	TY2_non-reference_SRR800769_temp_rp_728	0	-
chrX	472455	483965	TY1_reference_SRR800769_temp_nonab_731	0	+
chrX	478043	483965	TY1_reference_SRR800769_temp_nonab_732	0	+
chrX	517950	518091	TY1_reference_SRR800769_temp_nonab_737	0	+
chrX	531507	531757	TY1_reference_SRR800769_temp_nonab_738	0	-
chrX	537732	538027	TY1_reference_SRR800769_temp_nonab_739	0	-
chrX	540758	541079	TY1_reference_SRR800769_temp_nonab_740	0	+
chrX	543144	543151	TY2_non-reference_SRR800769_temp_rp_741	0	+
chrX	543440	543762	TY1_reference_SRR800769_temp_nonab_742	0	+
chrX	737370	737678	TY4_reference_SRR800769_temp_nonab_753	0	-
chrX	742330	742456	TY5_reference_SRR800769_temp_nonab_754	0	-
chrXI	74240	74523	TY1_reference_SRR800769_temp_nonab_763	0	+
chrXI	83812	84120	TY1_reference_SRR800769_temp_nonab_764	0	-
chrXI	141175	141294	TY1_reference_SRR800769_temp_nonab_770	0	-
chrXI	162835	163174	TY1_reference_SRR800769_temp_nonab_773	0	+
chrXI	163174	163394	TY4_reference_SRR800769_temp_nonab_774	0	-
chrXI	219057	219367	TY1_reference_SRR800769_temp_nonab_781	0	-
chrXI	301949	301983	TY1_reference_SRR800769_temp_nonab_787	0	+
chrXI	301983	302269	TY1_reference_SRR800769_temp_nonab_788	0	-
chrXI	303143	303150	TY2_non-reference_SRR800769_temp_rp_789	0	-
chrXI	307987	307993	TY2_non-reference_SRR800769_temp_rp_790	0	-
chrXI	378913	378980	TY3_reference_SRR800769_temp_nonab_799	0	-
chrXI	378990	379112	TY1_reference_SRR800769_temp_nonab_800	0	+
chrXI	379112	379265	TY3_1p_reference_SRR800769_temp_nonab_801	0	-
chrXI	457782	458114	TY1_reference_SRR800769_temp_nonab_807	0	-
chrXI	469009	469018	TY2_non-reference_SRR800769_temp_rp_809	0	-
chrXI	489928	490057	TY1_reference_SRR800769_temp_nonab_811	0	-
chrXI	490106	490430	TY1_reference_SRR800769_temp_nonab_812	0	+
chrXI	490430	490489	TY1_reference_SRR800769_temp_nonab_813	0	+
chrXI	513173	513483	TY1_reference_SRR800769_temp_nonab_815	0	-
chrXI	664813	664914	TY5_reference_SRR800769_temp_nonab_827	0	-
chrXI	665067	665306	TY5_reference_SRR800769_temp_nonab_828	0	+
chrXII	91572	91822	TY4_reference_SRR800769_temp_nonab_830	0	-
chrXII	91958	92480	TY1_reference_SRR800769_temp_nonab_831	0	-
chrXII	92048	92380	TY1_reference_SRR800769_temp_nonab_832	0	-
chrXII	168041	168379	TY3_reference_SRR800769_temp_nonab_835	0	-
chrXII	168541	168649	TY1_reference_SRR800769_temp_nonab_836	0	+
chrXII	168649	168732	TY1_reference_SRR800769_temp_nonab_837	0	-
chrXII	221007	221307	TY1_reference_SRR800769_temp_nonab_843	0	+
chrXII	365831	366145	TY1_reference_SRR800769_temp_nonab_860	0	-
chrXII	373479	373534	TY1_reference_SRR800769_temp_nonab_861	0	-
chrXII	373769	373969	TY1_reference_SRR800769_temp_nonab_862	0	-
chrXII	373999	374339	TY3_reference_SRR800769_temp_nonab_864	0	+
chrXII	426828	427002	TY3_1p_reference_SRR800769_temp_nonab_869	0	-
chrXII	448842	449114	TY1_reference_SRR800769_temp_nonab_870	0	+
chrXII	475974	481898	TY1_reference_SRR800769_temp_nonab_873	0	-
chrXII	569829	569838	TY2_non-reference_SRR800769_temp_rp_878	0	+
chrXII	592707	593037	TY1_reference_SRR800769_temp_nonab_880	0	-
chrXII	599170	599831	TY4_reference_SRR800769_temp_nonab_883	0	-
chrXII	599269	599518	TY1_reference_SRR800769_temp_nonab_884	0	+
chrXII	599842	599913	TY1_reference_SRR800769_temp_nonab_885	0	+
chrXII	657023	657366	TY3_reference_SRR800769_temp_nonab_886	0	+
chrXII	657450	657769	TY1_reference_SRR800769_temp_nonab_888	0	+
chrXII	688130	688363	TY2_reference_SRR800769_temp_nonab_890	0	-
chrXII	688370	688666	TY1_reference_SRR800769_temp_nonab_891	0	+
chrXII	734383	734673	TY1_reference_SRR800769_temp_nonab_892	0	-
chrXII	784207	784288	TY1_reference_SRR800769_temp_nonab_896	0	-
chrXII	784276	784282	TY2_non-reference_SRR800769_temp_rp_897	0	+
chrXII	793551	793870	TY3_reference_SRR800769_temp_nonab_900	0	+
chrXII	796763	797088	TY1_reference_SRR800769_temp_nonab_902	0	+
chrXII	796948	796955	TY2_non-reference_SRR800769_temp_rp_903	0	-
chrXII	817839	818072	TY4_reference_SRR800769_temp_nonab_904	0	+
chrXII	818072	818403	TY1_reference_SRR800769_temp_nonab_905	0	-
chrXII	818473	818489	TY2_non-reference_SRR800769_temp_rp_906	0	+
chrXII	963216	963535	TY1_reference_SRR800769_temp_nonab_916	0	+
chrXII	1052300	1052630	TY1_reference_SRR800769_temp_nonab_923	0	-
chrXII	1052659	1052754	TY1_reference_SRR800769_temp_nonab_924	0	-
chrXIII	131988	132317	TY1_reference_SRR800769_temp_nonab_931	0	-
chrXIII	167944	168262	TY1_reference_SRR800769_temp_nonab_934	0	-
chrXIII	259595	259901	TY1_reference_SRR800769_temp_nonab_941	0	-
chrXIII	289946	290015	TY1_reference_SRR800769_temp_nonab_945	0	-
chrXIII	290047	290223	TY4_reference_SRR800769_temp_nonab_946	0	-
chrXIII	290440	290521	TY1_reference_SRR800769_temp_nonab_947	0	+
chrXIII	290582	290660	TY1_reference_SRR800769_temp_nonab_948	0	-
chrXIII	321341	321527	TY4_reference_SRR800769_temp_nonab_955	0	-
chrXIII	378730	379060	TY1_reference_SRR800769_temp_nonab_960	0	-
chrXIII	378792	378799	TY2_non-reference_SRR800769_temp_rp_961	0	-
chrXIII	420972	421316	TY1_reference_SRR800769_temp_nonab_962	0	-
chrXIII	462884	463103	TY1_reference_SRR800769_temp_nonab_966	0	-
chrXIII	463139	463460	TY1_reference_SRR800769_temp_nonab_967	0	-
chrXIII	481212	481544	TY1_reference_SRR800769_temp_nonab_970	0	-
chrXIII	481569	481807	TY1_reference_SRR800769_temp_nonab_971	0	+
chrXIII	503190	503381	TY1_reference_SRR800769_temp_nonab_976	0	+
chrXIII	504241	504781	TY4_reference_SRR800769_temp_nonab_978	0	+
chrXIII	504344	504676	TY1_reference_SRR800769_temp_nonab_979	0	+
chrXIII	573110	573337	TY1_reference_SRR800769_temp_nonab_984	0	-
chrXIII	573355	573445	TY1_reference_SRR800769_temp_nonab_985	0	-
chrXIII	748024	748124	TY1_reference_SRR800769_temp_nonab_1000	0	+
chrXIII	768878	769211	TY1_reference_SRR800769_temp_nonab_1003	0	+
chrXIII	808393	808401	TY2_non-reference_SRR800769_temp_rp_1007	0	+
chrXIII	808535	808905	TY4_reference_SRR800769_temp_nonab_1008	0	-
chrXIII	808998	809232	TY1_reference_SRR800769_temp_nonab_1009	0	+
chrXIII	837475	837753	TY1_reference_SRR800769_temp_nonab_1015	0	+
chrXIII	837753	837904	TY3_reference_SRR800769_temp_nonab_1016	0	+
chrXIV	96450	96609	TY4_reference_SRR800769_temp_nonab_1027	0	+
chrXIV	104265	104278	TY2_non-reference_SRR800769_temp_rp_1029	0	-
chrXIV	546423	546685	TY3_1p_reference_SRR800769_temp_nonab_1057	0	+
chrXIV	552281	552482	TY1_reference_SRR800769_temp_nonab_1059	0	-
chrXIV	552799	553128	TY1_reference_SRR800769_temp_nonab_1060	0	+
chrXIV	561057	561065	TY2_non-reference_SRR800769_temp_rp_1064	0	-
chrXIV	561377	561486	TY1_reference_SRR800769_temp_nonab_1065	0	+
chrXIV	631936	631999	TY3_1p_reference_SRR800769_temp_nonab_1066	0	+
chrXIV	632006	632112	TY1_reference_SRR800769_temp_nonab_1067	0	-
chrXIV	632120	632491	TY4_reference_SRR800769_temp_nonab_1068	0	-
chrXIV	726234	726575	TY3_reference_SRR800769_temp_nonab_1077	0	+
chrXIV	726951	727214	TY3_1p_reference_SRR800769_temp_nonab_1079	0	+
chrXIV	727363	727667	TY1_reference_SRR800769_temp_nonab_1080	0	-
chrXV	2893	3223	TY1_reference_SRR800769_temp_nonab_1083	0	-
chrXV	3808	3986	TY4_reference_SRR800769_temp_nonab_1084	0	+
chrXV	16738	16933	TY1_reference_SRR800769_temp_nonab_1085	0	+
chrXV	18162	18259	TY1_reference_SRR800769_temp_nonab_1086	0	-
chrXV	18300	18554	TY1_reference_SRR800769_temp_nonab_1087	0	-
chrXV	33628	33930	TY1_reference_SRR800769_temp_nonab_1088	0	+
chrXV	113293	113626	TY1_reference_SRR800769_temp_nonab_1092	0	-
chrXV	113684	113752	TY1_reference_SRR800769_temp_nonab_1093	0	-
chrXV	226695	227037	TY3_reference_SRR800769_temp_nonab_1105	0	+
chrXV	227095	227234	TY1_reference_SRR800769_temp_nonab_1106	0	+
chrXV	227692	228263	TY1_reference_SRR800769_temp_nonab_1107	0	+
chrXV	227860	228178	TY1_reference_SRR800769_temp_nonab_1108	0	-
chrXV	300234	300441	TY1_reference_SRR800769_temp_nonab_1112	0	-
chrXV	300685	301023	TY1_reference_SRR800769_temp_nonab_1113	0	-
chrXV	340599	340900	TY1_reference_SRR800769_temp_nonab_1115	0	-
chrXV	354128	354467	TY3_reference_SRR800769_temp_nonab_1116	0	+
chrXV	354681	354959	TY1_reference_SRR800769_temp_nonab_1117	0	+
chrXV	355117	355188	TY1_reference_SRR800769_temp_nonab_1118	0	+
chrXV	436923	437008	TY1_reference_SRR800769_temp_nonab_1123	0	+
chrXV	437303	438486	TY1_reference_SRR800769_temp_nonab_1124	0	-
chrXV	462768	462781	TY2_non-reference_SRR800769_temp_rp_1128	0	+
chrXV	463541	463647	TY1_reference_SRR800769_temp_nonab_1129	0	+
chrXV	464387	464397	TY2_non-reference_SRR800769_temp_rp_1130	0	+
chrXV	487425	487430	TY3_non-reference_SRR800769_temp_sr_1131	0	-
chrXV	571360	571462	TY4_reference_SRR800769_temp_nonab_1139	0	-
chrXV	571490	571808	TY1_reference_SRR800769_temp_nonab_1140	0	+
chrXV	594505	594542	TY2_non-reference_SRR800769_temp_rp_1141	0	+
chrXV	594513	594813	TY1_reference_SRR800769_temp_nonab_1142	0	+
chrXV	664003	664326	TY1_reference_SRR800769_temp_nonab_1148	0	-
chrXV	664329	664465	TY1_reference_SRR800769_temp_nonab_1149	0	+
chrXV	697503	697770	TY1_reference_SRR800769_temp_nonab_1152	0	-
chrXV	697809	697906	TY4_reference_SRR800769_temp_nonab_1153	0	-
chrXV	703157	703382	TY3_reference_SRR800769_temp_nonab_1154	0	-
chrXV	703430	703662	TY1_reference_SRR800769_temp_nonab_1155	0	-
chrXV	703670	703754	TY1_reference_SRR800769_temp_nonab_1156	0	+
chrXV	703773	710109	TY4_reference_SRR800769_temp_nonab_1157	0	+
chrXV	704064	710025	TY2_reference_SRR800769_temp_nonab_1158	0	-
chrXV	969042	969303	TY3_non-reference_SRR800769_temp_rp_1178	0	+
chrXV	969299	969429	TY1_reference_SRR800769_temp_nonab_1179	0	+
chrXV	976372	976381	TY3_non-reference_SRR800769_temp_rp_1180	0	+
chrXV	979866	980140	TY1_reference_SRR800769_temp_nonab_1183	0	+
chrXVI	55662	55858	TY1_reference_SRR800769_temp_nonab_1189	0	-
chrXVI	56289	56356	TY3_reference_SRR800769_temp_nonab_1190	0	+
chrXVI	56356	63006	TY1_reference_SRR800769_temp_nonab_1192	0	+
chrXVI	56451	62375	TY1_reference_SRR800769_temp_nonab_1193	0	+
chrXVI	62388	62720	TY2_reference_SRR800769_temp_nonab_1194	0	+
chrXVI	96424	96430	TY2_non-reference_SRR800769_temp_rp_1197	0	+
chrXVI	210449	210770	TY1_reference_SRR800769_temp_nonab_1203	0	+
chrXVI	339278	339379	TY2_non-reference_SRR800769_temp_rp_1212	0	-
chrXVI	436057	436728	TY1_reference_SRR800769_temp_nonab_1217	0	+
chrXVI	436246	436584	TY1_reference_SRR800769_temp_nonab_1218	0	-
chrXVI	436886	443109	TY4_reference_SRR800769_temp_nonab_1220	0	-
chrXVI	560809	561081	TY1_reference_SRR800769_temp_nonab_1225	0	+
chrXVI	561164	561320	TY3_1p_reference_SRR800769_temp_nonab_1226	0	-
chrXVI	571692	571834	TY1_reference_SRR800769_temp_nonab_1228	0	+
chrXVI	571841	572170	TY1_reference_SRR800769_temp_nonab_1229	0	-
chrXVI	689058	689439	TY1_reference_SRR800769_temp_nonab_1235	0	-
chrXVI	769316	769657	TY3_reference_SRR800769_temp_nonab_1239	0	+
chrXVI	769800	769897	TY1_reference_SRR800769_temp_nonab_1240	0	+
chrXVI	775857	776502	TY3_1p_reference_SRR800769_temp_nonab_1243	0	+
chrXVI	776090	776401	TY1_reference_SRR800769_temp_nonab_1244	0	+
chrXVI	776386	776392	TY2_non-reference_SRR800769_temp_rp_1245	0	+
chrXVI	776664	776854	TY1_reference_SRR800769_temp_nonab_1246	0	-
chrXVI	777841	778152	TY1_reference_SRR800769_temp_nonab_1247	0	+
chrXVI	780917	781217	TY1_reference_SRR800769_temp_nonab_1248	0	-
chrXVI	856550	856881	TY3_reference_SRR800769_temp_nonab_1251	0	+
chrXVI	880381	880722	TY3_reference_SRR800769_temp_nonab_1252	0	+
chrXVI	880769	880965	TY3_1p_reference_SRR800769_temp_nonab_1253	0	-
chrXVI	881482	881826	TY4_reference_SRR800769_temp_nonab_1254	0	-
chrXVI	933066	933400	TY4_reference_SRR800769_temp_nonab_1260	0	+
chrXVI	933538	933675	TY1_reference_SRR800769_temp_nonab_1261	0	+
chrXVI	937875	937992	TY1_reference_SRR800769_temp_nonab_1263	0	-
