# Supplementary material for: McClintock: An Integrated Pipeline for Detecting Transposable Element Insertions in Whole-Genome Shotgun Sequencing Data
Source: G3 (Bethesda). 2017 Jun 21;7(8):2763–78. doi: 10.1534/g3.117.043893 (PMC5555480; doi:10.1534/g3.117.043893)
Supplement: Supplementary file 2 [file 2763FileS2.zip › SRA072302/SRR800770/results/SRR800770_popoolationte_nonredundant.bed]

track name="SRR800770_PoPoolationTE" description="SRR800770_PoPoolationTE"
chrI	138709	139041	TY1_reference_SRR800770_popoolationte_rp_2	0	.
chrI	160023	166219	TY1_reference_SRR800770_popoolationte_rp_3	0	.
chrI	189366	189807	TY2_reference_SRR800770_popoolationte_rp_4	0	.
chrII	8785	9575	TY1_reference_SRR800770_popoolationte_rp_6	0	.
chrII	29446	35846	TY1_reference_SRR800770_popoolationte_rp_7	0	.
chrII	196983	197380	TY1_reference_SRR800770_popoolationte_rp_9	0	.
chrII	258610	259068	TY1_reference_SRR800770_popoolationte_rp_14	0	.
chrII	266106	266362	TY1_reference_SRR800770_popoolationte_rp_15	0	.
chrII	350399	350804	TY1_reference_SRR800770_popoolationte_rp_18	0	.
chrII	460418	460809	TY1_reference_SRR800770_popoolationte_rp_19	0	.
chrIII	1070	4378	TY5_reference_SRR800770_popoolationte_rp_20	0	.
chrIII	124077	124517	TY1_reference_SRR800770_popoolationte_rp_24	0	.
chrIII	142731	143131	TY1_reference_SRR800770_popoolationte_rp_25	0	.
chrIII	149428	149837	TY1_reference_SRR800770_popoolationte_rp_26	0	.
chrIII	150158	150606	TY1_reference_SRR800770_popoolationte_rp_27	0	.
chrIII	150640	151103	TY4_reference_SRR800770_popoolationte_rp_28	0	.
chrIII	168290	169106	TY3_reference_SRR800770_popoolationte_rp_29	0	.
chrIII	291316	291765	TY1_reference_SRR800770_popoolationte_rp_34	0	.
chrIII	294927	295364	TY1_reference_SRR800770_popoolationte_rp_37	0	.
chrIV	83230	83543	TY3_1p_reference_SRR800770_popoolationte_rp_40	0	.
chrIV	359261	359552	TY1_reference_SRR800770_popoolationte_rp_41	0	.
chrIV	437090	437750	TY1_reference_SRR800770_popoolationte_rp_44	0	.
chrIV	512936	519693	TY1_reference_SRR800770_popoolationte_rp_45	0	.
chrIV	620463	620718	TY1_reference_SRR800770_popoolationte_rp_49	0	.
chrIV	667994	668499	TY3_reference_SRR800770_popoolationte_rp_53	0	.
chrIV	668565	668868	TY1_reference_SRR800770_popoolationte_rp_54	0	.
chrIV	802847	805707	TY1_reference_SRR800770_popoolationte_rp_55	0	.
chrIV	871350	884276	TY1_reference_SRR800770_popoolationte_rp_57	0	.
chrIV	945905	946366	TY3_reference_SRR800770_popoolationte_rp_60	0	.
chrIV	1017325	1017432	TY2_non-reference_SRR800770_popoolationte_rp_61	0	.
chrIV	1023080	1023523	TY3_reference_SRR800770_popoolationte_rp_64	0	.
chrIV	1095587	1101928	TY1_reference_SRR800770_popoolationte_rp_65	0	.
chrIV	1305300	1305527	TY3_reference_SRR800770_popoolationte_rp_71	0	.
chrIV	1352581	1353274	TY1_reference_SRR800770_popoolationte_rp_72	0	.
chrIV	1461882	1462115	TY1_reference_SRR800770_popoolationte_rp_73	0	.
chrIV	1516260	1516490	TY2_reference_SRR800770_popoolationte_rp_74	0	.
chrIV	1518369	1518845	TY1_reference_SRR800770_popoolationte_rp_75	0	.
chrIX	205141	210738	TY3_reference_SRR800770_popoolationte_rp_78	0	.
chrIX	300347	300771	TY1_reference_SRR800770_popoolationte_rp_79	0	.
chrIX	301601	301859	TY1_reference_SRR800770_popoolationte_rp_80	0	.
chrIX	336525	336946	TY1_reference_SRR800770_popoolationte_rp_82	0	.
chrIX	426144	426481	TY1_reference_SRR800770_popoolationte_rp_83	0	.
chrV	6907	7221	TY5_reference_SRR800770_popoolationte_rp_91	0	.
chrV	9561	9813	TY2_reference_SRR800770_popoolationte_rp_92	0	.
chrV	99248	99717	TY1_reference_SRR800770_popoolationte_rp_94	0	.
chrV	118172	118611	TY4_reference_SRR800770_popoolationte_rp_95	0	.
chrV	136008	136246	TY1_reference_SRR800770_popoolationte_rp_96	0	.
chrV	137272	137665	TY1_reference_SRR800770_popoolationte_rp_97	0	.
chrV	138166	138604	TY1_reference_SRR800770_popoolationte_rp_98	0	.
chrV	176296	176897	TY1_reference_SRR800770_popoolationte_rp_99	0	.
chrV	207262	207430	TY3_non-reference_SRR800770_popoolationte_rp_101	0	.
chrV	287719	288119	TY1_reference_SRR800770_popoolationte_rp_104	0	.
chrV	314026	314482	TY4_reference_SRR800770_popoolationte_rp_105	0	.
chrV	434520	435020	TY3_reference_SRR800770_popoolationte_rp_108	0	.
chrV	443195	443341	TY3_non-reference_SRR800770_popoolationte_rp_115	0	.
chrV	469210	469470	TY1_reference_SRR800770_popoolationte_rp_118	0	.
chrV	492345	498573	TY3_non-reference_SRR800770_popoolationte_rp_119	0	.
chrV	551351	551817	TY1_reference_SRR800770_popoolationte_rp_120	0	.
chrV	566643	567143	TY1_non-reference_SRR800770_popoolationte_rp_122	0	.
chrVI	100486	100955	TY1_reference_SRR800770_popoolationte_rp_123	0	.
chrVI	119003	119254	TY1_reference_SRR800770_popoolationte_rp_125	0	.
chrVI	158292	158727	TY1_reference_SRR800770_popoolationte_rp_129	0	.
chrVI	191601	191907	TY1_reference_SRR800770_popoolationte_rp_134	0	.
chrVI	204889	205073	TY3_non-reference_SRR800770_popoolationte_rp_135	0	.
chrVI	206856	207182	TY1_reference_SRR800770_popoolationte_rp_137	0	.
chrVI	261226	261527	TY1_reference_SRR800770_popoolationte_rp_138	0	.
chrVII	73822	73969	TY3_non-reference_SRR800770_popoolationte_rp_141	0	.
chrVII	74110	74217	TY1_non-reference_SRR800770_popoolationte_rp_142	0	.
chrVII	114889	115319	TY1_reference_SRR800770_popoolationte_rp_144	0	.
chrVII	121112	121421	TY1_reference_SRR800770_popoolationte_rp_145	0	.
chrVII	121994	122290	TY1_reference_SRR800770_popoolationte_rp_146	0	.
chrVII	204938	205394	TY4_reference_SRR800770_popoolationte_rp_147	0	.
chrVII	287889	288168	TY1_reference_SRR800770_popoolationte_rp_148	0	.
chrVII	319374	319824	TY3_reference_SRR800770_popoolationte_rp_149	0	.
chrVII	320296	320760	TY4_reference_SRR800770_popoolationte_rp_150	0	.
chrVII	327077	327397	TY1_reference_SRR800770_popoolationte_rp_151	0	.
chrVII	412405	412775	TY1_reference_SRR800770_popoolationte_rp_154	0	.
chrVII	561595	561823	TY3_non-reference_SRR800770_popoolationte_rp_158	0	.
chrVII	568094	568342	TY3_1p_reference_SRR800770_popoolationte_rp_160	0	.
chrVII	660593	660990	TY1_reference_SRR800770_popoolationte_rp_161	0	.
chrVII	735935	736421	TY3_reference_SRR800770_popoolationte_rp_167	0	.
chrVII	773988	774229	TY1_reference_SRR800770_popoolationte_rp_170	0	.
chrVII	793185	793618	TY1_reference_SRR800770_popoolationte_rp_173	0	.
chrVII	811020	811303	TY4_reference_SRR800770_popoolationte_rp_174	0	.
chrVII	845231	845736	TY3_reference_SRR800770_popoolationte_rp_175	0	.
chrVII	875298	875722	TY1_reference_SRR800770_popoolationte_rp_176	0	.
chrVII	875902	876336	TY1_reference_SRR800770_popoolationte_rp_177	0	.
chrVII	930947	931093	TY3_non-reference_SRR800770_popoolationte_rp_180	0	.
chrVIII	7923	8329	TY5_reference_SRR800770_popoolationte_rp_184	0	.
chrVIII	13177	13398	TY5_reference_SRR800770_popoolationte_rp_185	0	.
chrVIII	92203	92442	TY1_reference_SRR800770_popoolationte_rp_186	0	.
chrVIII	133513	134273	TY1_reference_SRR800770_popoolationte_rp_190	0	.
chrVIII	146773	147766	TY4_reference_SRR800770_popoolationte_rp_191	0	.
chrVIII	237950	238261	TY1_reference_SRR800770_popoolationte_rp_192	0	.
chrVIII	238173	238447	TY4_reference_SRR800770_popoolationte_rp_193	0	.
chrVIII	358636	359531	TY1_reference_SRR800770_popoolationte_rp_194	0	.
chrVIII	463865	464198	TY1_reference_SRR800770_popoolationte_rp_196	0	.
chrVIII	529910	530433	TY1_reference_SRR800770_popoolationte_rp_199	0	.
chrX	29129	29477	TY1_reference_SRR800770_popoolationte_rp_201	0	.
chrX	59427	59837	TY1_reference_SRR800770_popoolationte_rp_202	0	.
chrX	354480	355227	TY1_reference_SRR800770_popoolationte_rp_204	0	.
chrX	377958	378331	TY3_1p_reference_SRR800770_popoolationte_rp_209	0	.
chrX	416205	416477	TY4_reference_SRR800770_popoolationte_rp_210	0	.
chrX	416448	417066	TY1_reference_SRR800770_popoolationte_rp_211	0	.
chrX	421866	422339	TY4_reference_SRR800770_popoolationte_rp_212	0	.
chrX	422534	422932	TY1_reference_SRR800770_popoolationte_rp_213	0	.
chrX	517871	518142	TY1_reference_SRR800770_popoolationte_rp_214	0	.
chrX	531456	531809	TY1_reference_SRR800770_popoolationte_rp_215	0	.
chrX	537687	538082	TY1_reference_SRR800770_popoolationte_rp_216	0	.
chrX	540706	541469	TY1_reference_SRR800770_popoolationte_rp_217	0	.
chrX	543387	543820	TY1_reference_SRR800770_popoolationte_rp_218	0	.
chrXI	74181	74579	TY1_reference_SRR800770_popoolationte_rp_219	0	.
chrXI	83753	84206	TY1_reference_SRR800770_popoolationte_rp_220	0	.
chrXI	141106	141352	TY1_reference_SRR800770_popoolationte_rp_221	0	.
chrXI	219009	219410	TY1_reference_SRR800770_popoolationte_rp_224	0	.
chrXII	91521	91878	TY4_reference_SRR800770_popoolationte_rp_233	0	.
chrXII	167930	168430	TY3_reference_SRR800770_popoolationte_rp_235	0	.
chrXII	215024	221361	TY1_reference_SRR800770_popoolationte_rp_238	0	.
chrXII	365782	366193	TY1_reference_SRR800770_popoolationte_rp_239	0	.
chrXII	373715	374429	TY1_reference_SRR800770_popoolationte_rp_242	0	.
chrXII	426775	427072	TY3_1p_reference_SRR800770_popoolationte_rp_243	0	.
chrXII	448790	449170	TY1_reference_SRR800770_popoolationte_rp_244	0	.
chrXII	592650	593093	TY1_reference_SRR800770_popoolationte_rp_247	0	.
chrXII	656928	657415	TY3_reference_SRR800770_popoolationte_rp_250	0	.
chrXII	657402	657848	TY1_reference_SRR800770_popoolationte_rp_251	0	.
chrXII	687844	688011	TY3_non-reference_SRR800770_popoolationte_rp_252	0	.
chrXII	734332	734726	TY1_reference_SRR800770_popoolationte_rp_255	0	.
chrXII	784094	784371	TY1_reference_SRR800770_popoolationte_rp_256	0	.
chrXII	793490	793932	TY3_reference_SRR800770_popoolationte_rp_257	0	.
chrXII	796713	797139	TY1_reference_SRR800770_popoolationte_rp_258	0	.
chrXII	963165	963586	TY1_reference_SRR800770_popoolationte_rp_262	0	.
chrXII	976187	981803	TY1_non-reference_SRR800770_popoolationte_rp_263	0	.
chrXIII	131941	132371	TY1_reference_SRR800770_popoolationte_rp_266	0	.
chrXIII	167888	168306	TY1_reference_SRR800770_popoolationte_rp_267	0	.
chrXIII	196254	202295	TY1_reference_SRR800770_popoolationte_rp_270	0	.
chrXIII	259538	259952	TY1_reference_SRR800770_popoolationte_rp_271	0	.
chrXIII	290487	290604	TY1_reference_SRR800770_popoolationte_rp_273	0	.
chrXIII	321286	321579	TY4_reference_SRR800770_popoolationte_rp_274	0	.
chrXIII	372571	379246	TY1_reference_SRR800770_popoolationte_rp_275	0	.
chrXIII	747940	748190	TY1_reference_SRR800770_popoolationte_rp_285	0	.
chrXIII	768490	769284	TY1_reference_SRR800770_popoolationte_rp_286	0	.
chrXIV	519073	525135	TY3_non-reference_SRR800770_popoolationte_rp_289	0	.
chrXIV	546370	546744	TY3_1p_reference_SRR800770_popoolationte_rp_290	0	.
chrXIV	552746	553180	TY1_reference_SRR800770_popoolationte_rp_293	0	.
chrXIV	727310	727737	TY1_reference_SRR800770_popoolationte_rp_296	0	.
chrXV	16684	16994	TY1_reference_SRR800770_popoolationte_rp_297	0	.
chrXV	33578	33984	TY1_reference_SRR800770_popoolationte_rp_300	0	.
chrXV	113218	113677	TY1_reference_SRR800770_popoolationte_rp_301	0	.
chrXV	226606	227092	TY3_reference_SRR800770_popoolationte_rp_303	0	.
chrXV	227637	228314	TY1_reference_SRR800770_popoolationte_rp_305	0	.
chrXV	300633	301079	TY1_reference_SRR800770_popoolationte_rp_308	0	.
chrXV	340542	340951	TY1_reference_SRR800770_popoolationte_rp_309	0	.
chrXV	354031	354523	TY3_reference_SRR800770_popoolationte_rp_310	0	.
chrXV	437250	438540	TY1_non-reference_SRR800770_popoolationte_rp_314	0	.
chrXV	463424	463698	TY1_reference_SRR800770_popoolationte_rp_315	0	.
chrXV	487375	487518	TY3_non-reference_SRR800770_popoolationte_rp_316	0	.
chrXV	968931	976459	TY3_reference_SRR800770_popoolationte_rp_324	0	.
chrXVI	55570	55910	TY1_reference_SRR800770_popoolationte_rp_326	0	.
chrXVI	210392	210821	TY1_reference_SRR800770_popoolationte_rp_328	0	.
chrXVI	435998	443180	TY1_reference_SRR800770_popoolationte_rp_329	0	.
chrXVI	561096	561381	TY3_1p_reference_SRR800770_popoolationte_rp_332	0	.
chrXVI	689007	689493	TY1_reference_SRR800770_popoolationte_rp_335	0	.
chrXVI	769161	769713	TY3_reference_SRR800770_popoolationte_rp_336	0	.
chrXVI	769706	769999	TY1_reference_SRR800770_popoolationte_rp_337	0	.
chrXVI	777790	778208	TY1_reference_SRR800770_popoolationte_rp_340	0	.
chrXVI	780863	781274	TY1_reference_SRR800770_popoolationte_rp_341	0	.
chrXVI	804444	810612	TY1_reference_SRR800770_popoolationte_rp_342	0	.
chrXVI	844299	850564	TY1_reference_SRR800770_popoolationte_rp_343	0	.
chrXVI	850560	856973	TY3_reference_SRR800770_popoolationte_rp_344	0	.
chrXVI	880280	880769	TY3_reference_SRR800770_popoolationte_rp_345	0	.
chrXVI	880713	881015	TY3_1p_reference_SRR800770_popoolationte_rp_346	0	.
chrXVI	881429	881879	TY4_reference_SRR800770_popoolationte_rp_347	0	.
chrXVI	933015	933452	TY4_reference_SRR800770_popoolationte_rp_348	0	.
chrXVI	933479	933732	TY1_reference_SRR800770_popoolationte_rp_349	0	.
chrXVI	937820	938046	TY1_reference_SRR800770_popoolationte_rp_350	0	.
