# Supplementary material for: McClintock: An Integrated Pipeline for Detecting Transposable Element Insertions in Whole-Genome Shotgun Sequencing Data
Source: G3 (Bethesda). 2017 Jun 21;7(8):2763–78. doi: 10.1534/g3.117.043893 (PMC5555480; doi:10.1534/g3.117.043893)
Supplement: Supplementary file 2 [file 2763FileS2.zip › SRA072302/SRR800770/results/SRR800770_retroseq_nonredundant.bed]

track name="SRR800770_RetroSeq" description="SRR800770_RetroSeq"
chrII	327416	327418	TY2_non-reference_SRR800770_retroseq_rp_3	0	.
chrII	643600	643602	TY1_non-reference_SRR800770_retroseq_rp_4	0	.
chrII	643615	643617	TY2_non-reference_SRR800770_retroseq_rp_5	0	.
chrIII	82757	82759	TY1_non-reference_SRR800770_retroseq_rp_6	0	.
chrIII	82993	82995	TY1_non-reference_SRR800770_retroseq_rp_7	0	.
chrIII	150322	150324	TY1_non-reference_SRR800770_retroseq_rp_10	0	.
chrIII	227866	227868	TY2_non-reference_SRR800770_retroseq_rp_14	0	.
chrIII	295243	295245	TY1_non-reference_SRR800770_retroseq_rp_16	0	.
chrIV	83161	83163	TY1_non-reference_SRR800770_retroseq_rp_17	0	.
chrIV	1017427	1017429	TY1_non-reference_SRR800770_retroseq_rp_21	0	.
chrIV	1017428	1017430	TY2_non-reference_SRR800770_retroseq_rp_22	0	.
chrIX	196863	196865	TY1_non-reference_SRR800770_retroseq_rp_23	0	.
chrIX	324483	324485	TY4_non-reference_SRR800770_retroseq_rp_24	0	.
chrIX	324484	324486	TY1_non-reference_SRR800770_retroseq_rp_25	0	.
chrV	177542	177544	TY1_non-reference_SRR800770_retroseq_rp_26	0	.
chrV	207335	207337	TY3_non-reference_SRR800770_retroseq_rp_27	0	.
chrV	288694	288696	TY1_non-reference_SRR800770_retroseq_rp_28	0	.
chrV	288717	288719	TY2_non-reference_SRR800770_retroseq_rp_29	0	.
chrV	431609	431611	TY1_non-reference_SRR800770_retroseq_rp_30	0	.
chrV	436491	436493	TY1_non-reference_SRR800770_retroseq_rp_33	0	.
chrV	436511	436513	TY1_non-reference_SRR800770_retroseq_rp_34	0	.
chrV	566884	566886	TY1_non-reference_SRR800770_retroseq_rp_40	0	.
chrVI	101421	101423	TY3_non-reference_SRR800770_retroseq_rp_41	0	.
chrVI	204993	204995	TY3_non-reference_SRR800770_retroseq_rp_43	0	.
chrVI	205572	205574	TY3_non-reference_SRR800770_retroseq_rp_44	0	.
chrVII	73920	73922	TY3_non-reference_SRR800770_retroseq_rp_45	0	.
chrVII	74193	74195	TY1_non-reference_SRR800770_retroseq_rp_46	0	.
chrVII	110899	110901	TY1_non-reference_SRR800770_retroseq_rp_47	0	.
chrVII	319926	319928	TY4_non-reference_SRR800770_retroseq_rp_48	0	.
chrVII	328047	328049	TY2_non-reference_SRR800770_retroseq_rp_49	0	.
chrVII	561737	561739	TY3_non-reference_SRR800770_retroseq_rp_50	0	.
chrVII	712960	712962	TY1_non-reference_SRR800770_retroseq_rp_51	0	.
chrVII	712962	712964	TY2_non-reference_SRR800770_retroseq_rp_52	0	.
chrVII	728046	728048	TY1_non-reference_SRR800770_retroseq_rp_53	0	.
chrVII	876116	876118	TY1_non-reference_SRR800770_retroseq_rp_55	0	.
chrVII	931034	931036	TY3_non-reference_SRR800770_retroseq_rp_56	0	.
chrVII	931364	931366	TY3_non-reference_SRR800770_retroseq_rp_57	0	.
chrVIII	389304	389306	TY4_non-reference_SRR800770_retroseq_rp_58	0	.
chrX	204710	204712	TY2_non-reference_SRR800770_retroseq_rp_60	0	.
chrX	354058	354060	TY1_non-reference_SRR800770_retroseq_rp_61	0	.
chrX	354991	354993	TY1_non-reference_SRR800770_retroseq_rp_63	0	.
chrX	355044	355046	TY1_non-reference_SRR800770_retroseq_rp_64	0	.
chrXI	308361	308363	TY1_non-reference_SRR800770_retroseq_rp_65	0	.
chrXI	379318	379320	TY3_non-reference_SRR800770_retroseq_rp_66	0	.
chrXI	513491	513493	TY2_non-reference_SRR800770_retroseq_rp_67	0	.
chrXII	366190	366192	TY1_non-reference_SRR800770_retroseq_rp_68	0	.
chrXII	366636	366638	TY1_non-reference_SRR800770_retroseq_rp_70	0	.
chrXII	687943	687945	TY3_non-reference_SRR800770_retroseq_rp_71	0	.
chrXII	818492	818494	TY1_non-reference_SRR800770_retroseq_rp_72	0	.
chrXIII	321653	321655	TY1_non-reference_SRR800770_retroseq_rp_75	0	.
chrXIII	480883	480885	TY1_non-reference_SRR800770_retroseq_rp_77	0	.
chrXIII	809013	809015	TY1_non-reference_SRR800770_retroseq_rp_79	0	.
chrXIII	837646	837648	TY2_non-reference_SRR800770_retroseq_rp_82	0	.
chrXIV	104667	104669	TY2_non-reference_SRR800770_retroseq_rp_83	0	.
chrXIV	561466	561468	TY1_non-reference_SRR800770_retroseq_rp_84	0	.
chrXIV	561802	561804	TY1_non-reference_SRR800770_retroseq_rp_86	0	.
chrXIV	561843	561845	TY2_non-reference_SRR800770_retroseq_rp_87	0	.
chrXV	462815	462817	TY1_non-reference_SRR800770_retroseq_rp_91	0	.
chrXV	487419	487421	TY3_non-reference_SRR800770_retroseq_rp_93	0	.
chrXV	976257	976259	TY3_non-reference_SRR800770_retroseq_rp_95	0	.
chrXVI	64009	64011	TY1_non-reference_SRR800770_retroseq_rp_96	0	.
chrXVI	776395	776397	TY1_non-reference_SRR800770_retroseq_rp_97	0	.
chrXVI	776404	776406	TY1_non-reference_SRR800770_retroseq_rp_98	0	.
