# Supplementary material for: McClintock: An Integrated Pipeline for Detecting Transposable Element Insertions in Whole-Genome Shotgun Sequencing Data
Source: G3 (Bethesda). 2017 Jun 21;7(8):2763–78. doi: 10.1534/g3.117.043893 (PMC5555480; doi:10.1534/g3.117.043893)
Supplement: Supplementary file 2 [file 2763FileS2.zip › SRA072302/SRR800770/results/SRR800770_telocate_nonredundant.bed]

track name="SRR800770_TE-locate" description="SRR800770_TE-locate"
2micron	628	629	TY2_non-reference_SRR800770_telocate_rp_1	0	+
2micron	2087	2088	TY1_non-reference_SRR800770_telocate_rp_2	0	+
chrI	138753	138990	TY1_reference_SRR800770_telocate_rp_3	0	-
chrI	160105	160237	TY1_reference_SRR800770_telocate_rp_4	0	-
chrI	166258	166259	TY1_non-reference_SRR800770_telocate_rp_5	0	+
chrI	189419	189754	TY2_reference_SRR800770_telocate_rp_7	0	+
chrII	3146	3147	TY2_non-reference_SRR800770_telocate_rp_8	0	+
chrII	8534	8535	TY2_non-reference_SRR800770_telocate_rp_9	0	+
chrII	29500	35793	TY1_reference_SRR800770_telocate_rp_11	0	+
chrII	29640	35599	TY2_reference_SRR800770_telocate_rp_12	0	+
chrII	197032	197323	TY1_reference_SRR800770_telocate_rp_13	0	-
chrII	197716	198057	TY3_reference_SRR800770_telocate_rp_14	0	+
chrII	258667	258974	TY1_reference_SRR800770_telocate_rp_15	0	-
chrII	327067	327393	TY1_reference_SRR800770_telocate_rp_16	0	+
chrII	350456	350749	TY1_reference_SRR800770_telocate_rp_17	0	+
chrII	460472	460762	TY1_reference_SRR800770_telocate_rp_18	0	+
chrII	644976	644977	TY2_non-reference_SRR800770_telocate_rp_19	0	+
chrIII	1048	1049	TY5_non-reference_SRR800770_telocate_rp_20	0	+
chrIII	84068	84718	TY1_reference_SRR800770_telocate_rp_22	0	+
chrIII	84810	90769	TY2_reference_SRR800770_telocate_rp_23	0	+
chrIII	124131	124463	TY1_reference_SRR800770_telocate_rp_24	0	-
chrIII	142789	143078	TY1_reference_SRR800770_telocate_rp_25	0	-
chrIII	149479	149787	TY1_reference_SRR800770_telocate_rp_26	0	+
chrIII	150692	151051	TY4_reference_SRR800770_telocate_rp_27	0	-
chrIII	151352	151353	TY1_non-reference_SRR800770_telocate_rp_28	0	-
chrIII	168386	169064	TY3_reference_SRR800770_telocate_rp_29	0	+
chrIII	169568	169884	TY1_reference_SRR800770_telocate_rp_30	0	+
chrIII	227659	227810	TY1_reference_SRR800770_telocate_rp_31	0	-
chrIII	227834	227835	TY2_non-reference_SRR800770_telocate_rp_32	0	-
chrIII	291372	291709	TY1_reference_SRR800770_telocate_rp_33	0	+
chrIII	291918	292164	TY5_reference_SRR800770_telocate_rp_34	0	+
chrIII	294999	295317	TY1_reference_SRR800770_telocate_rp_35	0	+
chrIV	82494	82495	TY2_non-reference_SRR800770_telocate_rp_36	0	-
chrIV	83167	83168	TY1_non-reference_SRR800770_telocate_rp_37	0	+
chrIV	83291	83483	TY3_1p_reference_SRR800770_telocate_rp_38	0	+
chrIV	359316	359480	TY1_reference_SRR800770_telocate_rp_39	0	-
chrIV	437519	437697	TY1_reference_SRR800770_telocate_rp_41	0	-
chrIV	512985	513641	TY1_reference_SRR800770_telocate_rp_42	0	-
chrIV	513690	519645	TY2_reference_SRR800770_telocate_rp_43	0	-
chrIV	519941	520157	TY1_reference_SRR800770_telocate_rp_44	0	+
chrIV	651537	651538	TY3_non-reference_SRR800770_telocate_rp_46	0	+
chrIV	651687	651956	TY1_reference_SRR800770_telocate_rp_47	0	-
chrIV	668093	668434	TY3_reference_SRR800770_telocate_rp_48	0	+
chrIV	668623	668782	TY1_reference_SRR800770_telocate_rp_49	0	+
chrIV	802902	805652	TY1_reference_SRR800770_telocate_rp_50	0	+
chrIV	871419	871742	TY1_reference_SRR800770_telocate_rp_51	0	+
chrIV	878061	878300	TY1_reference_SRR800770_telocate_rp_52	0	+
chrIV	884245	884246	TY1_non-reference_SRR800770_telocate_rp_53	0	+
chrIV	945347	945670	TY1_reference_SRR800770_telocate_rp_54	0	+
chrIV	945951	946292	TY3_reference_SRR800770_telocate_rp_55	0	-
chrIV	980944	980945	TY1_non-reference_SRR800770_telocate_rp_56	0	-
chrIV	1017261	1017262	TY2_non-reference_SRR800770_telocate_rp_59	0	-
chrIV	1018211	1018366	TY4_reference_SRR800770_telocate_rp_60	0	+
chrIV	1023133	1023474	TY3_reference_SRR800770_telocate_rp_61	0	+
chrIV	1095638	1101876	TY1_reference_SRR800770_telocate_rp_62	0	-
chrIV	1150905	1150906	TY1_non-reference_SRR800770_telocate_rp_63	0	+
chrIV	1174831	1174952	TY1_reference_SRR800770_telocate_rp_64	0	+
chrIV	1175128	1175807	TY3_reference_SRR800770_telocate_rp_65	0	-
chrIV	1201080	1201275	TY1_reference_SRR800770_telocate_rp_66	0	+
chrIV	1352968	1353219	TY1_reference_SRR800770_telocate_rp_67	0	+
chrIV	1518468	1518787	TY1_reference_SRR800770_telocate_rp_68	0	+
chrIX	3052	3053	TY2_non-reference_SRR800770_telocate_rp_69	0	+
chrIX	300406	300725	TY1_reference_SRR800770_telocate_rp_72	0	-
chrIX	324388	324732	TY3_reference_SRR800770_telocate_rp_73	0	+
chrIX	336575	336892	TY1_reference_SRR800770_telocate_rp_74	0	-
chrIX	426197	426422	TY1_reference_SRR800770_telocate_rp_75	0	-
chrM	2349	2350	TY2_non-reference_SRR800770_telocate_rp_76	0	.
chrM	4049	4050	TY2_non-reference_SRR800770_telocate_rp_77	0	+
chrM	13576	13577	TY1_non-reference_SRR800770_telocate_rp_78	0	.
chrM	14609	14610	TY2_non-reference_SRR800770_telocate_rp_79	0	.
chrM	16668	16669	TY1_non-reference_SRR800770_telocate_rp_80	0	.
chrM	20979	20980	TY2_non-reference_SRR800770_telocate_rp_81	0	.
chrM	21014	21015	TY1_non-reference_SRR800770_telocate_rp_82	0	.
chrM	39113	39114	TY1_non-reference_SRR800770_telocate_rp_83	0	+
chrM	40869	40870	TY1_non-reference_SRR800770_telocate_rp_84	0	+
chrM	44424	44425	TY2_non-reference_SRR800770_telocate_rp_85	0	.
chrM	45807	45808	TY1_non-reference_SRR800770_telocate_rp_86	0	+
chrM	59563	59564	TY4_non-reference_SRR800770_telocate_rp_87	0	.
chrM	60027	60028	TY2_non-reference_SRR800770_telocate_rp_88	0	.
chrM	60668	60669	TY1_non-reference_SRR800770_telocate_rp_89	0	.
chrM	69231	69232	TY2_non-reference_SRR800770_telocate_rp_90	0	.
chrM	71236	71237	TY1_non-reference_SRR800770_telocate_rp_91	0	.
chrM	73878	73879	TY2_non-reference_SRR800770_telocate_rp_92	0	-
chrM	79483	79484	TY2_non-reference_SRR800770_telocate_rp_93	0	.
chrM	82709	82710	TY1_non-reference_SRR800770_telocate_rp_94	0	-
chrM	84226	84227	TY1_non-reference_SRR800770_telocate_rp_95	0	.
chrV	6985	7117	TY5_reference_SRR800770_telocate_rp_96	0	+
chrV	62141	62474	TY2_reference_SRR800770_telocate_rp_97	0	+
chrV	99302	99660	TY1_reference_SRR800770_telocate_rp_98	0	-
chrV	118226	118556	TY4_reference_SRR800770_telocate_rp_99	0	-
chrV	136062	136183	TY1_reference_SRR800770_telocate_rp_100	0	+
chrV	138220	138553	TY1_reference_SRR800770_telocate_rp_101	0	+
chrV	176348	176845	TY1_reference_SRR800770_telocate_rp_102	0	+
chrV	207214	207215	TY3_non-reference_SRR800770_telocate_rp_103	0	+
chrV	248827	249107	TY1_reference_SRR800770_telocate_rp_104	0	+
chrV	288478	288479	TY1_non-reference_SRR800770_telocate_rp_106	0	-
chrV	288736	288737	TY2_non-reference_SRR800770_telocate_rp_107	0	-
chrV	312271	312437	TY1_reference_SRR800770_telocate_rp_108	0	+
chrV	314078	314424	TY4_reference_SRR800770_telocate_rp_109	0	+
chrV	354133	354836	TY1_reference_SRR800770_telocate_rp_110	0	+
chrV	431349	431350	TY1_non-reference_SRR800770_telocate_rp_111	0	.
chrV	435123	435438	TY1_reference_SRR800770_telocate_rp_112	0	-
chrV	436274	436601	TY4_reference_SRR800770_telocate_rp_113	0	-
chrV	442729	443068	TY1_reference_SRR800770_telocate_rp_114	0	+
chrV	443069	443070	TY3_non-reference_SRR800770_telocate_rp_115	0	.
chrV	492433	498505	TY3_reference_SRR800770_telocate_rp_116	0	-
chrV	498541	498542	TY3_non-reference_SRR800770_telocate_rp_117	0	+
chrV	551436	551759	TY1_reference_SRR800770_telocate_rp_118	0	+
chrV	566559	566560	TY1_non-reference_SRR800770_telocate_rp_119	0	.
chrVI	101204	101205	TY3_non-reference_SRR800770_telocate_rp_121	0	-
chrVI	143938	143939	TY1_non-reference_SRR800770_telocate_rp_123	0	.
chrVI	144199	144518	TY4_reference_SRR800770_telocate_rp_124	0	+
chrVI	158353	158666	TY1_reference_SRR800770_telocate_rp_125	0	+
chrVI	181738	181884	TY1_reference_SRR800770_telocate_rp_127	0	+
chrVI	191670	191834	TY1_reference_SRR800770_telocate_rp_128	0	-
chrVI	206909	207126	TY1_reference_SRR800770_telocate_rp_129	0	+
chrVI	261282	261475	TY1_reference_SRR800770_telocate_rp_130	0	+
chrVII	709	710	TY5_non-reference_SRR800770_telocate_rp_131	0	+
chrVII	73994	73995	TY3_non-reference_SRR800770_telocate_rp_132	0	+
chrVII	74038	74039	TY1_non-reference_SRR800770_telocate_rp_133	0	-
chrVII	110631	110632	TY1_non-reference_SRR800770_telocate_rp_134	0	+
chrVII	114942	115273	TY1_reference_SRR800770_telocate_rp_135	0	+
chrVII	121167	121340	TY1_reference_SRR800770_telocate_rp_136	0	+
chrVII	204989	205343	TY4_reference_SRR800770_telocate_rp_137	0	+
chrVII	318685	318826	TY1_reference_SRR800770_telocate_rp_139	0	+
chrVII	320357	320710	TY4_reference_SRR800770_telocate_rp_140	0	-
chrVII	327131	327346	TY1_reference_SRR800770_telocate_rp_141	0	-
chrVII	327780	327781	TY2_non-reference_SRR800770_telocate_rp_142	0	+
chrVII	402307	402308	TY1_non-reference_SRR800770_telocate_rp_143	0	-
chrVII	405460	405461	TY2_non-reference_SRR800770_telocate_rp_144	0	+
chrVII	535547	541786	TY1_reference_SRR800770_telocate_rp_146	0	-
chrVII	561553	561554	TY3_non-reference_SRR800770_telocate_rp_147	0	-
chrVII	568167	568287	TY3_1p_reference_SRR800770_telocate_rp_148	0	+
chrVII	660646	660936	TY1_reference_SRR800770_telocate_rp_149	0	-
chrVII	701113	701354	TY1_reference_SRR800770_telocate_rp_150	0	+
chrVII	712739	712740	TY1_non-reference_SRR800770_telocate_rp_151	0	-
chrVII	727690	727691	TY1_non-reference_SRR800770_telocate_rp_152	0	+
chrVII	727891	727892	TY2_non-reference_SRR800770_telocate_rp_153	0	-
chrVII	735548	735877	TY1_reference_SRR800770_telocate_rp_154	0	+
chrVII	738740	739040	TY1_reference_SRR800770_telocate_rp_155	0	+
chrVII	774040	774167	TY1_reference_SRR800770_telocate_rp_156	0	+
chrVII	778788	779117	TY2_reference_SRR800770_telocate_rp_157	0	+
chrVII	811100	811238	TY4_reference_SRR800770_telocate_rp_159	0	-
chrVII	845285	845635	TY3_reference_SRR800770_telocate_rp_160	0	+
chrVII	875349	875666	TY1_reference_SRR800770_telocate_rp_161	0	+
chrVII	879029	879240	TY4_reference_SRR800770_telocate_rp_162	0	+
chrVII	931042	931043	TY3_non-reference_SRR800770_telocate_rp_163	0	+
chrVII	931690	932022	TY1_reference_SRR800770_telocate_rp_164	0	+
chrVIII	7992	8224	TY5_reference_SRR800770_telocate_rp_165	0	-
chrVIII	116415	116747	TY1_reference_SRR800770_telocate_rp_166	0	-
chrVIII	133197	133395	TY1_reference_SRR800770_telocate_rp_167	0	-
chrVIII	146836	147705	TY4_reference_SRR800770_telocate_rp_168	0	+
chrVIII	238006	238205	TY1_reference_SRR800770_telocate_rp_169	0	+
chrVIII	358684	359477	TY1_reference_SRR800770_telocate_rp_170	0	-
chrVIII	463919	464147	TY1_reference_SRR800770_telocate_rp_172	0	-
chrVIII	530069	530379	TY1_reference_SRR800770_telocate_rp_173	0	-
chrVIII	554074	554075	TY5_non-reference_SRR800770_telocate_rp_174	0	-
chrX	29186	29409	TY1_reference_SRR800770_telocate_rp_175	0	+
chrX	59503	59783	TY1_reference_SRR800770_telocate_rp_176	0	+
chrX	204532	204533	TY1_non-reference_SRR800770_telocate_rp_177	0	-
chrX	204541	204542	TY2_non-reference_SRR800770_telocate_rp_178	0	-
chrX	378008	378279	TY3_1p_reference_SRR800770_telocate_rp_181	0	-
chrX	414560	414561	TY1_non-reference_SRR800770_telocate_rp_182	0	-
chrX	416259	416425	TY4_reference_SRR800770_telocate_rp_183	0	+
chrX	421917	422290	TY4_reference_SRR800770_telocate_rp_184	0	+
chrX	422587	422881	TY1_reference_SRR800770_telocate_rp_185	0	+
chrX	517950	518091	TY1_reference_SRR800770_telocate_rp_186	0	+
chrX	531507	531757	TY1_reference_SRR800770_telocate_rp_187	0	-
chrX	537732	538027	TY1_reference_SRR800770_telocate_rp_188	0	-
chrX	543440	543762	TY1_reference_SRR800770_telocate_rp_190	0	+
chrXI	74240	74523	TY1_reference_SRR800770_telocate_rp_191	0	+
chrXI	83812	84120	TY1_reference_SRR800770_telocate_rp_192	0	-
chrXI	162835	163174	TY1_reference_SRR800770_telocate_rp_193	0	+
chrXI	219057	219367	TY1_reference_SRR800770_telocate_rp_194	0	-
chrXI	308212	308213	TY1_non-reference_SRR800770_telocate_rp_195	0	-
chrXI	489928	490057	TY1_reference_SRR800770_telocate_rp_196	0	-
chrXI	513173	513483	TY1_reference_SRR800770_telocate_rp_197	0	-
chrXI	513501	513502	TY2_non-reference_SRR800770_telocate_rp_198	0	+
chrXII	91572	91822	TY4_reference_SRR800770_telocate_rp_199	0	-
chrXII	168041	168379	TY3_reference_SRR800770_telocate_rp_200	0	-
chrXII	365831	366145	TY1_reference_SRR800770_telocate_rp_202	0	-
chrXII	373769	373969	TY1_reference_SRR800770_telocate_rp_203	0	-
chrXII	426828	427002	TY3_1p_reference_SRR800770_telocate_rp_204	0	-
chrXII	448842	449114	TY1_reference_SRR800770_telocate_rp_205	0	+
chrXII	451631	451632	TY4_non-reference_SRR800770_telocate_rp_206	0	-
chrXII	451658	451659	TY2_non-reference_SRR800770_telocate_rp_207	0	-
chrXII	451681	451682	TY1_non-reference_SRR800770_telocate_rp_208	0	.
chrXII	453277	453278	TY1_non-reference_SRR800770_telocate_rp_209	0	.
chrXII	453528	453529	TY2_non-reference_SRR800770_telocate_rp_210	0	-
chrXII	454983	454984	TY2_non-reference_SRR800770_telocate_rp_211	0	-
chrXII	455890	455891	TY1_non-reference_SRR800770_telocate_rp_212	0	-
chrXII	456560	456561	TY2_non-reference_SRR800770_telocate_rp_213	0	-
chrXII	456795	456796	TY3_non-reference_SRR800770_telocate_rp_214	0	.
chrXII	457358	457359	TY1_non-reference_SRR800770_telocate_rp_215	0	-
chrXII	458993	458994	TY2_non-reference_SRR800770_telocate_rp_216	0	-
chrXII	459553	459554	TY1_non-reference_SRR800770_telocate_rp_217	0	.
chrXII	461704	461705	TY1_non-reference_SRR800770_telocate_rp_218	0	+
chrXII	462990	462991	TY4_non-reference_SRR800770_telocate_rp_219	0	.
chrXII	463046	463047	TY2_non-reference_SRR800770_telocate_rp_220	0	+
chrXII	463781	463782	TY1_non-reference_SRR800770_telocate_rp_221	0	+
chrXII	464885	464886	TY2_non-reference_SRR800770_telocate_rp_222	0	+
chrXII	465461	465462	TY1_non-reference_SRR800770_telocate_rp_223	0	+
chrXII	466421	466422	TY2_non-reference_SRR800770_telocate_rp_224	0	+
chrXII	467106	467107	TY1_non-reference_SRR800770_telocate_rp_225	0	+
chrXII	468388	468389	TY2_non-reference_SRR800770_telocate_rp_226	0	+
chrXII	490336	490337	TY2_non-reference_SRR800770_telocate_rp_227	0	.
chrXII	657023	657366	TY3_reference_SRR800770_telocate_rp_229	0	+
chrXII	687816	687817	TY3_non-reference_SRR800770_telocate_rp_230	0	.
chrXII	688130	688363	TY2_reference_SRR800770_telocate_rp_231	0	-
chrXII	734383	734673	TY1_reference_SRR800770_telocate_rp_232	0	-
chrXII	793551	793870	TY3_reference_SRR800770_telocate_rp_233	0	+
chrXII	796763	797088	TY1_reference_SRR800770_telocate_rp_234	0	+
chrXII	817839	818072	TY4_reference_SRR800770_telocate_rp_235	0	+
chrXII	818493	818494	TY2_non-reference_SRR800770_telocate_rp_236	0	+
chrXII	963216	963535	TY1_reference_SRR800770_telocate_rp_237	0	+
chrXII	976126	976127	TY1_non-reference_SRR800770_telocate_rp_238	0	+
chrXII	981729	981730	TY1_non-reference_SRR800770_telocate_rp_239	0	+
chrXII	1051394	1051395	TY1_non-reference_SRR800770_telocate_rp_240	0	-
chrXIII	131988	132317	TY1_reference_SRR800770_telocate_rp_241	0	-
chrXIII	167944	168262	TY1_reference_SRR800770_telocate_rp_242	0	-
chrXIII	183820	183821	TY3_non-reference_SRR800770_telocate_rp_243	0	-
chrXIII	196105	196106	TY1_non-reference_SRR800770_telocate_rp_244	0	+
chrXIII	202308	202309	TY1_non-reference_SRR800770_telocate_rp_245	0	+
chrXIII	259595	259901	TY1_reference_SRR800770_telocate_rp_246	0	-
chrXIII	290047	290223	TY4_reference_SRR800770_telocate_rp_247	0	-
chrXIII	321341	321527	TY4_reference_SRR800770_telocate_rp_248	0	-
chrXIII	321651	321652	TY1_non-reference_SRR800770_telocate_rp_249	0	+
chrXIII	321661	321662	TY2_non-reference_SRR800770_telocate_rp_250	0	+
chrXIII	462884	463103	TY1_reference_SRR800770_telocate_rp_251	0	-
chrXIII	503190	503381	TY1_reference_SRR800770_telocate_rp_253	0	+
chrXIII	573110	573337	TY1_reference_SRR800770_telocate_rp_254	0	-
chrXIII	768878	769211	TY1_reference_SRR800770_telocate_rp_255	0	+
chrXIII	837475	837753	TY1_reference_SRR800770_telocate_rp_256	0	+
chrXIV	104709	104710	TY1_non-reference_SRR800770_telocate_rp_258	0	+
chrXIV	519031	519032	TY3_non-reference_SRR800770_telocate_rp_259	0	-
chrXIV	525109	525110	TY3_non-reference_SRR800770_telocate_rp_260	0	+
chrXIV	546423	546685	TY3_1p_reference_SRR800770_telocate_rp_261	0	+
chrXIV	552281	552482	TY1_reference_SRR800770_telocate_rp_262	0	-
chrXIV	568111	568112	TY3_1p_non-reference_SRR800770_telocate_rp_263	0	+
chrXIV	727363	727667	TY1_reference_SRR800770_telocate_rp_264	0	-
chrXV	16738	16933	TY1_reference_SRR800770_telocate_rp_265	0	+
chrXV	33628	33930	TY1_reference_SRR800770_telocate_rp_266	0	+
chrXV	113293	113626	TY1_reference_SRR800770_telocate_rp_267	0	-
chrXV	226695	227037	TY3_reference_SRR800770_telocate_rp_268	0	+
chrXV	227692	228263	TY1_reference_SRR800770_telocate_rp_269	0	+
chrXV	273289	273290	TY1_non-reference_SRR800770_telocate_rp_270	0	-
chrXV	300234	300441	TY1_reference_SRR800770_telocate_rp_271	0	-
chrXV	340599	340900	TY1_reference_SRR800770_telocate_rp_272	0	-
chrXV	354128	354467	TY3_reference_SRR800770_telocate_rp_273	0	+
chrXV	354681	354959	TY1_reference_SRR800770_telocate_rp_274	0	+
chrXV	437303	438486	TY1_reference_SRR800770_telocate_rp_275	0	-
chrXV	462835	462836	TY2_non-reference_SRR800770_telocate_rp_277	0	+
chrXV	487300	487301	TY3_non-reference_SRR800770_telocate_rp_278	0	.
chrXV	594403	594404	TY2_non-reference_SRR800770_telocate_rp_279	0	-
chrXV	594513	594813	TY1_reference_SRR800770_telocate_rp_280	0	+
chrXV	600745	600746	TY1_non-reference_SRR800770_telocate_rp_281	0	+
chrXV	664003	664326	TY1_reference_SRR800770_telocate_rp_282	0	-
chrXV	697503	697770	TY1_reference_SRR800770_telocate_rp_283	0	-
chrXV	703157	703382	TY3_reference_SRR800770_telocate_rp_284	0	-
chrXV	968988	976400	TY3_reference_SRR800770_telocate_rp_285	0	+
chrXV	976404	976405	TY3_non-reference_SRR800770_telocate_rp_286	0	+
chrXV	979866	980140	TY1_reference_SRR800770_telocate_rp_287	0	+
chrXVI	55662	55858	TY1_reference_SRR800770_telocate_rp_288	0	-
chrXVI	210449	210770	TY1_reference_SRR800770_telocate_rp_289	0	+
chrXVI	436057	436728	TY1_reference_SRR800770_telocate_rp_290	0	+
chrXVI	443235	443236	TY1_non-reference_SRR800770_telocate_rp_291	0	+
chrXVI	560809	561081	TY1_reference_SRR800770_telocate_rp_292	0	+
chrXVI	571692	571834	TY1_reference_SRR800770_telocate_rp_293	0	+
chrXVI	689058	689439	TY1_reference_SRR800770_telocate_rp_294	0	-
chrXVI	769316	769657	TY3_reference_SRR800770_telocate_rp_295	0	+
chrXVI	775857	776502	TY3_1p_reference_SRR800770_telocate_rp_296	0	+
chrXVI	776664	776854	TY1_reference_SRR800770_telocate_rp_297	0	-
chrXVI	780917	781217	TY1_reference_SRR800770_telocate_rp_298	0	-
chrXVI	804494	804634	TY1_reference_SRR800770_telocate_rp_299	0	+
chrXVI	810580	810581	TY1_non-reference_SRR800770_telocate_rp_300	0	+
chrXVI	850507	850508	TY3_non-reference_SRR800770_telocate_rp_302	0	-
chrXVI	880381	880722	TY3_reference_SRR800770_telocate_rp_303	0	+
chrXVI	881482	881826	TY4_reference_SRR800770_telocate_rp_304	0	-
chrXVI	933066	933400	TY4_reference_SRR800770_telocate_rp_305	0	+
