# Supplementary material for: McClintock: An Integrated Pipeline for Detecting Transposable Element Insertions in Whole-Genome Shotgun Sequencing Data
Source: G3 (Bethesda). 2017 Jun 21;7(8):2763–78. doi: 10.1534/g3.117.043893 (PMC5555480; doi:10.1534/g3.117.043893)
Supplement: Supplementary file 2 [file 2763FileS2.zip › SRA072302/SRR800771/results/SRR800771_popoolationte_nonredundant.bed]

track name="SRR800771_PoPoolationTE" description="SRR800771_PoPoolationTE"
chrI	138704	139043	TY1_reference_SRR800771_popoolationte_rp_1	0	.
chrI	160013	166241	TY1_reference_SRR800771_popoolationte_rp_2	0	.
chrII	8796	9578	TY1_reference_SRR800771_popoolationte_rp_6	0	.
chrII	196980	197373	TY1_reference_SRR800771_popoolationte_rp_9	0	.
chrII	197605	198119	TY3_reference_SRR800771_popoolationte_rp_10	0	.
chrII	198097	198315	TY1_reference_SRR800771_popoolationte_rp_11	0	.
chrII	258614	259030	TY1_reference_SRR800771_popoolationte_rp_14	0	.
chrII	266125	266326	TY1_reference_SRR800771_popoolationte_rp_15	0	.
chrII	350400	350801	TY1_reference_SRR800771_popoolationte_rp_18	0	.
chrII	405510	405618	TY1_non-reference_SRR800771_popoolationte_rp_19	0	.
chrII	460418	460806	TY1_reference_SRR800771_popoolationte_rp_20	0	.
chrII	644302	644657	TY1_reference_SRR800771_popoolationte_rp_21	0	.
chrII	645090	645237	TY3_non-reference_SRR800771_popoolationte_rp_22	0	.
chrIII	1125	4373	TY5_reference_SRR800771_popoolationte_rp_23	0	.
chrIII	84762	91020	TY3_non-reference_SRR800771_popoolationte_rp_28	0	.
chrIII	149434	149845	TY1_reference_SRR800771_popoolationte_rp_32	0	.
chrIII	150160	150584	TY1_reference_SRR800771_popoolationte_rp_33	0	.
chrIII	150645	151103	TY4_reference_SRR800771_popoolationte_rp_34	0	.
chrIII	168290	169935	TY1_reference_SRR800771_popoolationte_rp_37	0	.
chrIII	227603	227883	TY1_reference_SRR800771_popoolationte_rp_39	0	.
chrIII	291320	291760	TY1_reference_SRR800771_popoolationte_rp_40	0	.
chrIV	83241	83546	TY3_1p_reference_SRR800771_popoolationte_rp_45	0	.
chrIV	359260	359534	TY1_reference_SRR800771_popoolationte_rp_46	0	.
chrIV	437092	437746	TY1_reference_SRR800771_popoolationte_rp_49	0	.
chrIV	512919	519693	TY1_non-reference_SRR800771_popoolationte_rp_50	0	.
chrIV	519873	520874	TY1_reference_SRR800771_popoolationte_rp_51	0	.
chrIV	620488	620749	TY1_reference_SRR800771_popoolationte_rp_55	0	.
chrIV	645140	651553	TY3_non-reference_SRR800771_popoolationte_rp_56	0	.
chrIV	651635	652010	TY1_reference_SRR800771_popoolationte_rp_57	0	.
chrIV	668000	668492	TY3_reference_SRR800771_popoolationte_rp_58	0	.
chrIV	668570	668862	TY1_reference_SRR800771_popoolationte_rp_59	0	.
chrIV	802850	805704	TY1_reference_SRR800771_popoolationte_rp_60	0	.
chrIV	871363	884272	TY1_reference_SRR800771_popoolationte_rp_62	0	.
chrIV	1023079	1023528	TY3_reference_SRR800771_popoolationte_rp_67	0	.
chrIV	1174773	1175020	TY1_reference_SRR800771_popoolationte_rp_72	0	.
chrIV	1175077	1175859	TY3_non-reference_SRR800771_popoolationte_rp_73	0	.
chrIV	1257037	1257147	TY3_non-reference_SRR800771_popoolationte_rp_76	0	.
chrIV	1305294	1305514	TY3_reference_SRR800771_popoolationte_rp_77	0	.
chrIV	1352577	1353291	TY1_reference_SRR800771_popoolationte_rp_78	0	.
chrIV	1461899	1462096	TY1_reference_SRR800771_popoolationte_rp_79	0	.
chrIV	1516285	1516483	TY2_reference_SRR800771_popoolationte_rp_80	0	.
chrIV	1518414	1518840	TY1_reference_SRR800771_popoolationte_rp_81	0	.
chrIX	196594	197533	TY1_reference_SRR800771_popoolationte_rp_82	0	.
chrIX	300342	300777	TY1_reference_SRR800771_popoolationte_rp_84	0	.
chrIX	301591	301800	TY1_reference_SRR800771_popoolationte_rp_85	0	.
chrIX	336529	336944	TY1_reference_SRR800771_popoolationte_rp_88	0	.
chrIX	426140	426493	TY1_reference_SRR800771_popoolationte_rp_89	0	.
chrV	9569	9800	TY2_reference_SRR800771_popoolationte_rp_92	0	.
chrV	99257	99710	TY1_reference_SRR800771_popoolationte_rp_94	0	.
chrV	118124	118636	TY4_reference_SRR800771_popoolationte_rp_95	0	.
chrV	135989	136233	TY1_reference_SRR800771_popoolationte_rp_96	0	.
chrV	137273	137663	TY1_reference_SRR800771_popoolationte_rp_97	0	.
chrV	138166	138606	TY1_reference_SRR800771_popoolationte_rp_98	0	.
chrV	176295	176897	TY1_reference_SRR800771_popoolationte_rp_99	0	.
chrV	287714	288110	TY1_reference_SRR800771_popoolationte_rp_102	0	.
chrV	288520	288829	TY1_reference_SRR800771_popoolationte_rp_103	0	.
chrV	314023	314489	TY4_reference_SRR800771_popoolationte_rp_105	0	.
chrV	442670	443115	TY1_reference_SRR800771_popoolationte_rp_110	0	.
chrV	469269	469478	TY1_reference_SRR800771_popoolationte_rp_113	0	.
chrV	551354	551815	TY1_reference_SRR800771_popoolationte_rp_115	0	.
chrVI	100503	100960	TY1_reference_SRR800771_popoolationte_rp_118	0	.
chrVI	101305	101418	TY3_non-reference_SRR800771_popoolationte_rp_119	0	.
chrVI	119012	119233	TY1_reference_SRR800771_popoolationte_rp_120	0	.
chrVI	137610	143994	TY1_reference_SRR800771_popoolationte_rp_121	0	.
chrVI	158287	158724	TY1_reference_SRR800771_popoolationte_rp_124	0	.
chrVI	191612	191895	TY1_reference_SRR800771_popoolationte_rp_129	0	.
chrVI	206835	207178	TY1_reference_SRR800771_popoolationte_rp_131	0	.
chrVI	261230	261527	TY1_reference_SRR800771_popoolationte_rp_132	0	.
chrVII	121103	121395	TY1_reference_SRR800771_popoolationte_rp_136	0	.
chrVII	122037	122204	TY1_reference_SRR800771_popoolationte_rp_137	0	.
chrVII	204937	205397	TY4_reference_SRR800771_popoolationte_rp_138	0	.
chrVII	318973	319823	TY1_reference_SRR800771_popoolationte_rp_142	0	.
chrVII	320304	320761	TY4_reference_SRR800771_popoolationte_rp_143	0	.
chrVII	327076	327399	TY1_reference_SRR800771_popoolationte_rp_144	0	.
chrVII	412761	412950	TY3_1p_reference_SRR800771_popoolationte_rp_149	0	.
chrVII	561612	561813	TY3_non-reference_SRR800771_popoolationte_rp_152	0	.
chrVII	568098	568346	TY3_1p_reference_SRR800771_popoolationte_rp_155	0	.
chrVII	660593	660989	TY1_reference_SRR800771_popoolationte_rp_156	0	.
chrVII	735931	736418	TY3_reference_SRR800771_popoolationte_rp_162	0	.
chrVII	773984	774222	TY1_reference_SRR800771_popoolationte_rp_165	0	.
chrVII	793189	793616	TY1_reference_SRR800771_popoolationte_rp_168	0	.
chrVII	811029	811289	TY4_reference_SRR800771_popoolationte_rp_169	0	.
chrVII	811396	823566	TY3_non-reference_SRR800771_popoolationte_rp_170	0	.
chrVII	845228	845729	TY3_reference_SRR800771_popoolationte_rp_172	0	.
chrVII	875896	876336	TY1_reference_SRR800771_popoolationte_rp_174	0	.
chrVIII	13178	13414	TY5_reference_SRR800771_popoolationte_rp_177	0	.
chrVIII	92191	92444	TY1_reference_SRR800771_popoolationte_rp_178	0	.
chrVIII	133516	134313	TY1_reference_SRR800771_popoolationte_rp_182	0	.
chrVIII	146230	146716	TY3_reference_SRR800771_popoolationte_rp_183	0	.
chrVIII	146777	147761	TY4_reference_SRR800771_popoolationte_rp_184	0	.
chrVIII	237954	238258	TY1_reference_SRR800771_popoolationte_rp_185	0	.
chrVIII	238245	238459	TY4_reference_SRR800771_popoolationte_rp_186	0	.
chrVIII	358632	359529	TY1_reference_SRR800771_popoolationte_rp_187	0	.
chrVIII	389573	389657	TY1_reference_SRR800771_popoolationte_rp_189	0	.
chrVIII	463868	464197	TY1_reference_SRR800771_popoolationte_rp_190	0	.
chrX	29131	29478	TY1_reference_SRR800771_popoolationte_rp_194	0	.
chrX	59428	59829	TY1_reference_SRR800771_popoolationte_rp_195	0	.
chrX	197306	204867	TY3_reference_SRR800771_popoolationte_rp_196	0	.
chrX	354074	354242	TY4_non-reference_SRR800771_popoolationte_rp_199	0	.
chrX	377957	378331	TY3_1p_reference_SRR800771_popoolationte_rp_202	0	.
chrX	416206	416478	TY4_reference_SRR800771_popoolationte_rp_203	0	.
chrX	416447	417075	TY1_reference_SRR800771_popoolationte_rp_204	0	.
chrX	421865	422333	TY4_reference_SRR800771_popoolationte_rp_205	0	.
chrX	422537	422934	TY1_reference_SRR800771_popoolationte_rp_206	0	.
chrX	517895	518145	TY1_reference_SRR800771_popoolationte_rp_207	0	.
chrX	531457	531828	TY1_reference_SRR800771_popoolationte_rp_208	0	.
chrX	537681	538082	TY1_reference_SRR800771_popoolationte_rp_209	0	.
chrX	540706	541470	TY1_reference_SRR800771_popoolationte_rp_210	0	.
chrX	543389	543816	TY1_reference_SRR800771_popoolationte_rp_211	0	.
chrXI	74185	74577	TY1_reference_SRR800771_popoolationte_rp_213	0	.
chrXI	83757	84170	TY1_reference_SRR800771_popoolationte_rp_214	0	.
chrXI	141105	141374	TY1_reference_SRR800771_popoolationte_rp_215	0	.
chrXI	219006	219428	TY1_reference_SRR800771_popoolationte_rp_218	0	.
chrXI	490046	490133	TY1_reference_SRR800771_popoolationte_rp_221	0	.
chrXII	91519	91873	TY4_reference_SRR800771_popoolationte_rp_225	0	.
chrXII	91904	92535	TY1_reference_SRR800771_popoolationte_rp_226	0	.
chrXII	167932	168428	TY3_reference_SRR800771_popoolationte_rp_227	0	.
chrXII	365772	366198	TY1_reference_SRR800771_popoolationte_rp_232	0	.
chrXII	448791	449166	TY1_reference_SRR800771_popoolationte_rp_236	0	.
chrXII	592652	593092	TY1_reference_SRR800771_popoolationte_rp_238	0	.
chrXII	656933	657417	TY3_reference_SRR800771_popoolationte_rp_241	0	.
chrXII	657394	657844	TY1_reference_SRR800771_popoolationte_rp_242	0	.
chrXII	687835	688011	TY3_non-reference_SRR800771_popoolationte_rp_243	0	.
chrXII	732026	732150	TY3_non-reference_SRR800771_popoolationte_rp_245	0	.
chrXII	784132	784363	TY1_reference_SRR800771_popoolationte_rp_247	0	.
chrXII	793496	793923	TY3_reference_SRR800771_popoolationte_rp_248	0	.
chrXII	796715	797139	TY1_reference_SRR800771_popoolationte_rp_249	0	.
chrXII	963165	963587	TY1_reference_SRR800771_popoolationte_rp_252	0	.
chrXII	976168	981793	TY1_non-reference_SRR800771_popoolationte_rp_253	0	.
chrXIII	131936	132371	TY1_reference_SRR800771_popoolationte_rp_257	0	.
chrXIII	167889	168313	TY1_reference_SRR800771_popoolationte_rp_258	0	.
chrXIII	196256	202298	TY1_reference_SRR800771_popoolationte_rp_259	0	.
chrXIII	481009	481122	TY2_non-reference_SRR800771_popoolationte_rp_272	0	.
chrXIII	503571	504223	TY1_reference_SRR800771_popoolationte_rp_276	0	.
chrXIII	747940	748183	TY1_reference_SRR800771_popoolationte_rp_280	0	.
chrXIII	768342	768503	TY3_non-reference_SRR800771_popoolationte_rp_281	0	.
chrXIII	768492	769262	TY1_reference_SRR800771_popoolationte_rp_282	0	.
chrXIII	808485	808957	TY4_reference_SRR800771_popoolationte_rp_283	0	.
chrXIII	808942	809287	TY1_reference_SRR800771_popoolationte_rp_284	0	.
chrXIV	546370	546738	TY3_1p_reference_SRR800771_popoolationte_rp_292	0	.
chrXIV	552747	553179	TY1_reference_SRR800771_popoolationte_rp_295	0	.
chrXIV	727312	727719	TY1_reference_SRR800771_popoolationte_rp_301	0	.
chrXV	33577	33982	TY1_reference_SRR800771_popoolationte_rp_302	0	.
chrXV	113210	113677	TY1_reference_SRR800771_popoolationte_rp_303	0	.
chrXV	226606	227096	TY3_reference_SRR800771_popoolationte_rp_304	0	.
chrXV	227031	227296	TY1_reference_SRR800771_popoolationte_rp_305	0	.
chrXV	300632	301080	TY1_reference_SRR800771_popoolationte_rp_308	0	.
chrXV	340548	340954	TY1_reference_SRR800771_popoolationte_rp_309	0	.
chrXV	354032	354519	TY3_reference_SRR800771_popoolationte_rp_310	0	.
chrXV	463462	463726	TY1_reference_SRR800771_popoolationte_rp_316	0	.
chrXV	487375	487516	TY3_non-reference_SRR800771_popoolationte_rp_317	0	.
chrXV	968931	976459	TY3_reference_SRR800771_popoolationte_rp_325	0	.
chrXVI	55610	55906	TY1_reference_SRR800771_popoolationte_rp_328	0	.
chrXVI	210399	210821	TY1_reference_SRR800771_popoolationte_rp_331	0	.
chrXVI	436004	443178	TY1_reference_SRR800771_popoolationte_rp_332	0	.
chrXVI	769152	769708	TY3_reference_SRR800771_popoolationte_rp_340	0	.
chrXVI	769724	769964	TY1_reference_SRR800771_popoolationte_rp_341	0	.
chrXVI	777786	778206	TY1_reference_SRR800771_popoolationte_rp_344	0	.
chrXVI	780867	781269	TY1_reference_SRR800771_popoolationte_rp_345	0	.
chrXVI	804433	810610	TY1_reference_SRR800771_popoolationte_rp_346	0	.
chrXVI	844303	850561	TY1_reference_SRR800771_popoolationte_rp_347	0	.
chrXVI	881427	881893	TY4_reference_SRR800771_popoolationte_rp_350	0	.
chrXVI	933015	933449	TY4_reference_SRR800771_popoolationte_rp_351	0	.
chrXVI	933484	933734	TY1_reference_SRR800771_popoolationte_rp_352	0	.
chrXVI	937821	938053	TY1_reference_SRR800771_popoolationte_rp_353	0	.
