# Supplementary material for: McClintock: An Integrated Pipeline for Detecting Transposable Element Insertions in Whole-Genome Shotgun Sequencing Data
Source: G3 (Bethesda). 2017 Jun 21;7(8):2763–78. doi: 10.1534/g3.117.043893 (PMC5555480; doi:10.1534/g3.117.043893)
Supplement: Supplementary file 2 [file 2763FileS2.zip › SRA072302/SRR800771/results/SRR800771_relocate_nonredundant.bed]

track name="SRR800771_RelocaTE" description="SRR800771_RelocaTE"
chrII	643482	643853	TY4_reference_SRR800771_relocate_sr_1	0	-
chrII	645146	645149	TY3_non-reference_SRR800771_relocate_sr_2	0	-
chrIII	1178	4322	TY5_reference_SRR800771_relocate_sr_3	0	+
chrIII	90842	90847	TY3_non-reference_SRR800771_relocate_sr_4	0	+
chrIII	124131	124463	TY1_reference_SRR800771_relocate_sr_5	0	-
chrIII	294999	295317	TY1_reference_SRR800771_relocate_sr_6	0	+
chrIV	645237	651501	TY3_reference_SRR800771_relocate_sr_7	0	-
chrIV	668093	668434	TY3_reference_SRR800771_relocate_sr_8	0	+
chrIV	802902	805652	TY1_reference_SRR800771_relocate_sr_9	0	+
chrIV	871746	878042	TY1_reference_SRR800771_relocate_sr_10	0	-
chrIV	1023133	1023474	TY3_reference_SRR800771_relocate_sr_11	0	+
chrIV	1101965	1101970	TY4_non-reference_SRR800771_relocate_sr_12	0	+
chrIV	1257083	1257088	TY3_non-reference_SRR800771_relocate_sr_13	0	+
chrIX	324388	324732	TY3_reference_SRR800771_relocate_sr_14	0	+
chrV	62141	62474	TY2_reference_SRR800771_relocate_sr_15	0	+
chrV	136062	136183	TY1_reference_SRR800771_relocate_sr_16	0	+
chrV	565330	565335	TY2_non-reference_SRR800771_relocate_sr_17	0	-
chrVI	101353	101358	TY3_non-reference_SRR800771_relocate_sr_18	0	+
chrVI	161807	162129	TY1_reference_SRR800771_relocate_sr_19	0	-
chrVII	110810	111509	TY2_reference_SRR800771_relocate_sr_20	0	-
chrVII	114942	115273	TY1_reference_SRR800771_relocate_sr_21	0	+
chrVII	204488	204493	TY2_non-reference_SRR800771_relocate_sr_22	0	+
chrVII	287778	287783	TY2_non-reference_SRR800771_relocate_sr_23	0	-
chrVII	319425	319765	TY3_reference_SRR800771_relocate_sr_24	0	-
chrVII	401961	402293	TY1_reference_SRR800771_relocate_sr_25	0	+
chrVII	561758	561762	TY3_non-reference_SRR800771_relocate_sr_26	0	-
chrVII	735986	736327	TY3_reference_SRR800771_relocate_sr_27	0	+
chrVIII	146323	146664	TY3_reference_SRR800771_relocate_sr_28	0	-
chrX	204715	204718	TY3_non-reference_SRR800771_relocate_sr_29	0	+
chrXI	301983	302269	TY1_reference_SRR800771_relocate_sr_30	0	-
chrXI	513493	513498	TY2_non-reference_SRR800771_relocate_sr_31	0	+
chrXI	517094	517426	TY1_reference_SRR800771_relocate_sr_32	0	-
chrXII	92048	92380	TY1_reference_SRR800771_relocate_sr_33	0	-
chrXII	373999	374339	TY3_reference_SRR800771_relocate_sr_34	0	+
chrXII	592707	593037	TY1_reference_SRR800771_relocate_sr_35	0	-
chrXII	657023	657366	TY3_reference_SRR800771_relocate_sr_36	0	+
chrXII	687945	687948	TY3_non-reference_SRR800771_relocate_sr_37	0	+
chrXII	734383	734673	TY1_reference_SRR800771_relocate_sr_38	0	-
chrXIII	259611	259616	TY4_non-reference_SRR800771_relocate_sr_39	0	+
chrXIII	481059	481064	TY2_non-reference_SRR800771_relocate_sr_40	0	+
chrXIII	503221	503224	TY2_non-reference_SRR800771_relocate_sr_41	0	-
chrXIII	504344	504676	TY1_reference_SRR800771_relocate_sr_42	0	+
chrXIII	768452	768456	TY3_non-reference_SRR800771_relocate_sr_43	0	-
chrXIII	808535	808905	TY4_reference_SRR800771_relocate_sr_44	0	-
chrXIV	102631	102700	TY3_reference_SRR800771_relocate_sr_45	0	-
chrXIV	632120	632491	TY4_reference_SRR800771_relocate_sr_46	0	-
chrXIV	726234	726575	TY3_reference_SRR800771_relocate_sr_47	0	+
chrXIV	726614	726946	TY2_reference_SRR800771_relocate_sr_48	0	-
chrXV	113293	113626	TY1_reference_SRR800771_relocate_sr_49	0	-
chrXV	226695	227037	TY3_reference_SRR800771_relocate_sr_50	0	+
chrXV	487425	487430	TY3_non-reference_SRR800771_relocate_sr_51	0	-
chrXV	664814	665147	TY2_reference_SRR800771_relocate_sr_52	0	+
chrXV	980256	980588	TY1_reference_SRR800771_relocate_sr_53	0	-
chrXVI	689546	689550	TY3_non-reference_SRR800771_relocate_sr_54	0	+
chrXVI	769316	769657	TY3_reference_SRR800771_relocate_sr_55	0	+
chrXVI	844354	850508	TY1_reference_SRR800771_relocate_sr_56	0	-
chrXVI	856550	856881	TY3_reference_SRR800771_relocate_sr_57	0	+
chrXVI	880381	880722	TY3_reference_SRR800771_relocate_sr_58	0	+
