# Supplementary material for: McClintock: An Integrated Pipeline for Detecting Transposable Element Insertions in Whole-Genome Shotgun Sequencing Data
Source: G3 (Bethesda). 2017 Jun 21;7(8):2763–78. doi: 10.1534/g3.117.043893 (PMC5555480; doi:10.1534/g3.117.043893)
Supplement: Supplementary file 2 [file 2763FileS2.zip › SRA072302/SRR800771/results/SRR800771_retroseq_nonredundant.bed]

track name="SRR800771_RetroSeq" description="SRR800771_RetroSeq"
chrII	405611	405613	TY1_non-reference_SRR800771_retroseq_rp_1	0	.
chrII	645159	645161	TY3_non-reference_SRR800771_retroseq_rp_2	0	.
chrIII	84374	84376	TY1_non-reference_SRR800771_retroseq_rp_3	0	.
chrIII	90899	90901	TY3_non-reference_SRR800771_retroseq_rp_5	0	.
chrIII	295269	295271	TY1_non-reference_SRR800771_retroseq_rp_7	0	.
chrIII	295342	295344	TY1_non-reference_SRR800771_retroseq_rp_8	0	.
chrIV	520507	520509	TY1_non-reference_SRR800771_retroseq_rp_9	0	.
chrIV	620206	620208	TY1_non-reference_SRR800771_retroseq_rp_10	0	.
chrIV	651386	651388	TY3_non-reference_SRR800771_retroseq_rp_11	0	.
chrIV	992786	992788	TY1_non-reference_SRR800771_retroseq_rp_13	0	.
chrIV	1102014	1102016	TY4_non-reference_SRR800771_retroseq_rp_14	0	.
chrIV	1257128	1257130	TY3_non-reference_SRR800771_retroseq_rp_15	0	.
chrIX	324721	324723	TY3_non-reference_SRR800771_retroseq_rp_17	0	.
chrIX	324750	324752	TY1_non-reference_SRR800771_retroseq_rp_18	0	.
chrV	435264	435266	TY1_non-reference_SRR800771_retroseq_rp_20	0	.
chrV	435267	435269	TY1_non-reference_SRR800771_retroseq_rp_21	0	.
chrV	436382	436384	TY1_non-reference_SRR800771_retroseq_rp_23	0	.
chrV	438637	438639	TY1_non-reference_SRR800771_retroseq_rp_24	0	.
chrV	498616	498618	TY1_non-reference_SRR800771_retroseq_rp_25	0	.
chrV	565372	565374	TY1_non-reference_SRR800771_retroseq_rp_27	0	.
chrVI	101408	101410	TY3_non-reference_SRR800771_retroseq_rp_29	0	.
chrVI	137782	137784	TY2_non-reference_SRR800771_retroseq_rp_31	0	.
chrVII	115437	115439	TY1_non-reference_SRR800771_retroseq_rp_32	0	.
chrVII	204498	204500	TY1_non-reference_SRR800771_retroseq_rp_33	0	.
chrVII	287775	287777	TY1_non-reference_SRR800771_retroseq_rp_35	0	.
chrVII	319617	319619	TY4_non-reference_SRR800771_retroseq_rp_37	0	.
chrVII	561733	561735	TY3_non-reference_SRR800771_retroseq_rp_38	0	.
chrVII	567912	567914	TY1_non-reference_SRR800771_retroseq_rp_39	0	.
chrVII	823515	823517	TY3_non-reference_SRR800771_retroseq_rp_41	0	.
chrX	204763	204765	TY3_non-reference_SRR800771_retroseq_rp_43	0	.
chrX	354134	354136	TY1_non-reference_SRR800771_retroseq_rp_44	0	.
chrX	354179	354181	TY4_non-reference_SRR800771_retroseq_rp_45	0	.
chrX	354717	354719	TY1_non-reference_SRR800771_retroseq_rp_46	0	.
chrX	354730	354732	TY4_non-reference_SRR800771_retroseq_rp_47	0	.
chrX	354970	354972	TY4_non-reference_SRR800771_retroseq_rp_48	0	.
chrX	424783	424785	TY1_non-reference_SRR800771_retroseq_rp_49	0	.
chrXI	379322	379324	TY3_non-reference_SRR800771_retroseq_rp_50	0	.
chrXII	426848	426850	TY2_non-reference_SRR800771_retroseq_rp_51	0	.
chrXII	426849	426851	TY1_non-reference_SRR800771_retroseq_rp_52	0	.
chrXII	688230	688232	TY3_non-reference_SRR800771_retroseq_rp_53	0	.
chrXII	732144	732146	TY3_non-reference_SRR800771_retroseq_rp_55	0	.
chrXII	734674	734676	TY4_non-reference_SRR800771_retroseq_rp_56	0	.
chrXIII	259650	259652	TY2_non-reference_SRR800771_retroseq_rp_59	0	.
chrXIII	321343	321345	TY1_non-reference_SRR800771_retroseq_rp_60	0	.
chrXIII	372623	372625	TY1_non-reference_SRR800771_retroseq_rp_61	0	.
chrXIII	481076	481078	TY1_non-reference_SRR800771_retroseq_rp_62	0	.
chrXIII	503234	503236	TY1_non-reference_SRR800771_retroseq_rp_64	0	.
chrXIII	768447	768449	TY1_non-reference_SRR800771_retroseq_rp_67	0	.
chrXIII	768742	768744	TY3_non-reference_SRR800771_retroseq_rp_68	0	.
chrXIV	442845	442847	TY1_non-reference_SRR800771_retroseq_rp_69	0	.
chrXV	462773	462775	TY1_non-reference_SRR800771_retroseq_rp_70	0	.
chrXV	487423	487425	TY3_non-reference_SRR800771_retroseq_rp_71	0	.
chrXV	976435	976437	TY3_non-reference_SRR800771_retroseq_rp_72	0	.
chrXVI	64017	64019	TY1_non-reference_SRR800771_retroseq_rp_73	0	.
chrXVI	689558	689560	TY3_non-reference_SRR800771_retroseq_rp_74	0	.
chrXVI	689590	689592	TY2_non-reference_SRR800771_retroseq_rp_75	0	.
chrXVI	880478	880480	TY2_non-reference_SRR800771_retroseq_rp_76	0	.
