# Supplementary material for: McClintock: An Integrated Pipeline for Detecting Transposable Element Insertions in Whole-Genome Shotgun Sequencing Data
Source: G3 (Bethesda). 2017 Jun 21;7(8):2763–78. doi: 10.1534/g3.117.043893 (PMC5555480; doi:10.1534/g3.117.043893)
Supplement: Supplementary file 2 [file 2763FileS2.zip › SRA072302/SRR800772/results/SRR800772_ngs_te_mapper_nonredundant.bed]

track name="SRR800772_ngs_te_mapper" description="SRR800772_ngs_te_mapper"
chrI	182614	182953	TY3_reference_SRR800772_ngs_te_mapper_sr_1	0	+
chrII	9235	9240	TY4_non-reference_SRR800772_ngs_te_mapper_sr_2	0	+
chrIII	1179	4227	TY5_reference_SRR800772_ngs_te_mapper_sr_3	0	+
chrIII	82700	85142	TY2_reference_SRR800772_ngs_te_mapper_sr_4	0	+
chrIII	84069	85142	TY2_reference_SRR800772_ngs_te_mapper_sr_5	0	+
chrIII	84295	85142	TY2_reference_SRR800772_ngs_te_mapper_sr_6	0	+
chrIII	90842	90847	TY3_non-reference_SRR800772_ngs_te_mapper_sr_7	0	+
chrIII	143079	151849	TY1_reference_SRR800772_ngs_te_mapper_sr_8	0	-
chrIV	437590	437595	TY1_non-reference_SRR800772_ngs_te_mapper_sr_9	0	+
chrIV	668094	668434	TY3_reference_SRR800772_ngs_te_mapper_sr_10	0	+
chrIV	802903	803233	TY1_reference_SRR800772_ngs_te_mapper_sr_11	0	+
chrIV	1175280	1175642	TY1_reference_SRR800772_ngs_te_mapper_sr_12	0	+
chrIX	248830	248835	TY3_non-reference_SRR800772_ngs_te_mapper_sr_13	0	-
chrIX	324389	324732	TY3_reference_SRR800772_ngs_te_mapper_sr_14	0	+
chrVII	735987	736327	TY3_reference_SRR800772_ngs_te_mapper_sr_15	0	+
chrVII	931691	932022	TY1_reference_SRR800772_ngs_te_mapper_sr_16	0	+
chrVIII	85535	85905	TY4_reference_SRR800772_ngs_te_mapper_sr_17	0	+
chrXII	374000	374339	TY3_reference_SRR800772_ngs_te_mapper_sr_18	0	+
chrXII	732076	732081	TY3_non-reference_SRR800772_ngs_te_mapper_sr_19	0	-
chrXIII	321229	321233	TY3_non-reference_SRR800772_ngs_te_mapper_sr_20	0	-
chrXIII	504345	504676	TY1_reference_SRR800772_ngs_te_mapper_sr_21	0	+
chrXIV	546739	547078	TY3_reference_SRR800772_ngs_te_mapper_sr_22	0	+
chrXV	117703	123628	TY1_reference_SRR800772_ngs_te_mapper_sr_23	0	+
chrXVI	560478	560809	TY1_reference_SRR800772_ngs_te_mapper_sr_24	0	+
chrXVI	769317	769657	TY3_reference_SRR800772_ngs_te_mapper_sr_25	0	+
chrXVI	844408	850624	TY1_reference_SRR800772_ngs_te_mapper_sr_26	0	-
