# Supplementary material for: McClintock: An Integrated Pipeline for Detecting Transposable Element Insertions in Whole-Genome Shotgun Sequencing Data
Source: G3 (Bethesda). 2017 Jun 21;7(8):2763–78. doi: 10.1534/g3.117.043893 (PMC5555480; doi:10.1534/g3.117.043893)
Supplement: Supplementary file 2 [file 2763FileS2.zip › SRA072302/SRR800772/results/SRR800772_popoolationte_nonredundant.bed]

track name="SRR800772_PoPoolationTE" description="SRR800772_PoPoolationTE"
chrI	22162	22634	TY1_reference_SRR800772_popoolationte_rp_4	0	.
chrI	160034	166216	TY1_reference_SRR800772_popoolationte_rp_6	0	.
chrII	8802	9573	TY1_reference_SRR800772_popoolationte_rp_11	0	.
chrII	29450	36265	TY1_reference_SRR800772_popoolationte_rp_12	0	.
chrII	197629	198104	TY3_reference_SRR800772_popoolationte_rp_15	0	.
chrII	198085	198321	TY1_reference_SRR800772_popoolationte_rp_16	0	.
chrII	258616	259023	TY1_reference_SRR800772_popoolationte_rp_19	0	.
chrII	266115	266324	TY1_reference_SRR800772_popoolationte_rp_20	0	.
chrII	350405	350799	TY1_reference_SRR800772_popoolationte_rp_23	0	.
chrII	460422	460805	TY1_reference_SRR800772_popoolationte_rp_24	0	.
chrIII	1122	4373	TY5_reference_SRR800772_popoolationte_rp_28	0	.
chrIII	84758	90937	TY3_non-reference_SRR800772_popoolationte_rp_33	0	.
chrIII	124079	124516	TY1_reference_SRR800772_popoolationte_rp_36	0	.
chrIII	142739	143129	TY1_reference_SRR800772_popoolationte_rp_37	0	.
chrIII	149428	149832	TY1_reference_SRR800772_popoolationte_rp_38	0	.
chrIII	150171	150588	TY1_reference_SRR800772_popoolationte_rp_39	0	.
chrIII	150643	151102	TY4_reference_SRR800772_popoolationte_rp_40	0	.
chrIII	168339	169113	TY3_reference_SRR800772_popoolationte_rp_42	0	.
chrIII	291323	291760	TY1_reference_SRR800772_popoolationte_rp_47	0	.
chrIV	83242	83538	TY3_1p_reference_SRR800772_popoolationte_rp_52	0	.
chrIV	359262	359534	TY1_reference_SRR800772_popoolationte_rp_53	0	.
chrIV	437094	437748	TY1_reference_SRR800772_popoolationte_rp_56	0	.
chrIV	512936	519690	TY1_non-reference_SRR800772_popoolationte_rp_58	0	.
chrIV	620496	620729	TY1_reference_SRR800772_popoolationte_rp_62	0	.
chrIV	651638	652006	TY1_reference_SRR800772_popoolationte_rp_63	0	.
chrIV	668000	668478	TY3_reference_SRR800772_popoolationte_rp_64	0	.
chrIV	668572	668858	TY1_reference_SRR800772_popoolationte_rp_65	0	.
chrIV	802849	805702	TY1_reference_SRR800772_popoolationte_rp_66	0	.
chrIV	871367	884271	TY1_reference_SRR800772_popoolationte_rp_69	0	.
chrIV	1095589	1101926	TY1_reference_SRR800772_popoolationte_rp_77	0	.
chrIV	1305299	1305508	TY3_reference_SRR800772_popoolationte_rp_84	0	.
chrIV	1461779	1461883	TY3_non-reference_SRR800772_popoolationte_rp_86	0	.
chrIV	1461881	1462079	TY1_reference_SRR800772_popoolationte_rp_87	0	.
chrIV	1516280	1516475	TY2_reference_SRR800772_popoolationte_rp_88	0	.
chrIV	1518417	1518836	TY1_reference_SRR800772_popoolationte_rp_89	0	.
chrIX	196604	197531	TY1_reference_SRR800772_popoolationte_rp_90	0	.
chrIX	248783	248897	TY3_non-reference_SRR800772_popoolationte_rp_92	0	.
chrIX	300355	300776	TY1_reference_SRR800772_popoolationte_rp_93	0	.
chrIX	324339	324781	TY3_reference_SRR800772_popoolationte_rp_96	0	.
chrIX	325683	325796	TY3_non-reference_SRR800772_popoolationte_rp_99	0	.
chrIX	336529	336942	TY1_reference_SRR800772_popoolationte_rp_100	0	.
chrIX	426153	426479	TY1_reference_SRR800772_popoolationte_rp_101	0	.
chrV	6932	7173	TY5_reference_SRR800772_popoolationte_rp_158	0	.
chrV	9578	9789	TY2_reference_SRR800772_popoolationte_rp_159	0	.
chrV	99253	99708	TY1_reference_SRR800772_popoolationte_rp_161	0	.
chrV	118128	118649	TY4_reference_SRR800772_popoolationte_rp_162	0	.
chrV	136010	136246	TY1_reference_SRR800772_popoolationte_rp_163	0	.
chrV	137274	137663	TY1_reference_SRR800772_popoolationte_rp_164	0	.
chrV	138172	138602	TY1_reference_SRR800772_popoolationte_rp_165	0	.
chrV	176298	176896	TY1_reference_SRR800772_popoolationte_rp_166	0	.
chrV	287724	288107	TY1_reference_SRR800772_popoolationte_rp_170	0	.
chrV	288573	288781	TY1_reference_SRR800772_popoolationte_rp_171	0	.
chrV	314029	314470	TY4_reference_SRR800772_popoolationte_rp_172	0	.
chrV	438464	438647	TY1_reference_SRR800772_popoolationte_rp_176	0	.
chrV	469230	469449	TY1_reference_SRR800772_popoolationte_rp_179	0	.
chrV	492345	498687	TY1_non-reference_SRR800772_popoolationte_rp_180	0	.
chrV	551370	551804	TY1_reference_SRR800772_popoolationte_rp_182	0	.
chrVI	100500	100959	TY1_reference_SRR800772_popoolationte_rp_184	0	.
chrVI	119020	119230	TY1_reference_SRR800772_popoolationte_rp_185	0	.
chrVI	158297	158712	TY1_reference_SRR800772_popoolationte_rp_189	0	.
chrVI	191616	191893	TY1_reference_SRR800772_popoolationte_rp_196	0	.
chrVI	204893	205064	TY3_non-reference_SRR800772_popoolationte_rp_197	0	.
chrVI	206861	207176	TY1_reference_SRR800772_popoolationte_rp_199	0	.
chrVI	261241	261528	TY1_reference_SRR800772_popoolationte_rp_200	0	.
chrVII	73824	73960	TY3_non-reference_SRR800772_popoolationte_rp_202	0	.
chrVII	121113	121392	TY1_reference_SRR800772_popoolationte_rp_205	0	.
chrVII	122014	122213	TY1_reference_SRR800772_popoolationte_rp_206	0	.
chrVII	204898	205392	TY4_reference_SRR800772_popoolationte_rp_207	0	.
chrVII	320310	320753	TY4_reference_SRR800772_popoolationte_rp_214	0	.
chrVII	327080	327390	TY1_reference_SRR800772_popoolationte_rp_215	0	.
chrVII	412749	412948	TY3_1p_reference_SRR800772_popoolationte_rp_220	0	.
chrVII	561613	561813	TY3_non-reference_SRR800772_popoolationte_rp_223	0	.
chrVII	568095	568351	TY3_1p_reference_SRR800772_popoolationte_rp_225	0	.
chrVII	660597	660987	TY1_reference_SRR800772_popoolationte_rp_226	0	.
chrVII	793197	793614	TY1_reference_SRR800772_popoolationte_rp_236	0	.
chrVII	794359	794495	TY3_non-reference_SRR800772_popoolationte_rp_237	0	.
chrVII	811049	823382	TY4_reference_SRR800772_popoolationte_rp_238	0	.
chrVII	811400	823532	TY3_non-reference_SRR800772_popoolationte_rp_240	0	.
chrVII	845238	845726	TY3_reference_SRR800772_popoolationte_rp_242	0	.
chrVII	875298	875721	TY1_reference_SRR800772_popoolationte_rp_243	0	.
chrVII	875901	876338	TY1_reference_SRR800772_popoolationte_rp_244	0	.
chrVIII	7920	8274	TY5_reference_SRR800772_popoolationte_rp_247	0	.
chrVIII	13202	13377	TY5_reference_SRR800772_popoolationte_rp_248	0	.
chrVIII	92208	92450	TY1_reference_SRR800772_popoolationte_rp_249	0	.
chrVIII	133016	133163	TY3_non-reference_SRR800772_popoolationte_rp_252	0	.
chrVIII	133516	134295	TY1_reference_SRR800772_popoolationte_rp_254	0	.
chrVIII	146231	146715	TY3_reference_SRR800772_popoolationte_rp_255	0	.
chrVIII	146783	147757	TY4_reference_SRR800772_popoolationte_rp_256	0	.
chrVIII	238235	238448	TY4_reference_SRR800772_popoolationte_rp_258	0	.
chrVIII	466332	466555	TY3_1p_reference_SRR800772_popoolationte_rp_266	0	.
chrX	29136	29457	TY1_reference_SRR800772_popoolationte_rp_268	0	.
chrX	59441	59832	TY1_reference_SRR800772_popoolationte_rp_269	0	.
chrX	416208	416480	TY4_reference_SRR800772_popoolationte_rp_277	0	.
chrX	416456	417071	TY1_reference_SRR800772_popoolationte_rp_278	0	.
chrX	421868	422338	TY4_reference_SRR800772_popoolationte_rp_279	0	.
chrX	422538	422931	TY1_reference_SRR800772_popoolationte_rp_280	0	.
chrX	517895	518142	TY1_reference_SRR800772_popoolationte_rp_281	0	.
chrX	531461	531816	TY1_reference_SRR800772_popoolationte_rp_282	0	.
chrX	537686	538080	TY1_reference_SRR800772_popoolationte_rp_283	0	.
chrX	540715	541482	TY1_reference_SRR800772_popoolationte_rp_284	0	.
chrX	543391	543815	TY1_reference_SRR800772_popoolationte_rp_287	0	.
chrXI	74196	74573	TY1_reference_SRR800772_popoolationte_rp_289	0	.
chrXI	83761	84205	TY1_reference_SRR800772_popoolationte_rp_290	0	.
chrXI	141116	141349	TY1_reference_SRR800772_popoolationte_rp_291	0	.
chrXI	219004	219425	TY1_reference_SRR800772_popoolationte_rp_293	0	.
chrXI	458136	458344	TY3_non-reference_SRR800772_popoolationte_rp_295	0	.
chrXI	513122	513534	TY1_reference_SRR800772_popoolationte_rp_298	0	.
chrXII	91524	91868	TY4_reference_SRR800772_popoolationte_rp_300	0	.
chrXII	91909	92527	TY1_reference_SRR800772_popoolationte_rp_301	0	.
chrXII	167929	168429	TY3_reference_SRR800772_popoolationte_rp_302	0	.
chrXII	215028	221358	TY1_reference_SRR800772_popoolationte_rp_305	0	.
chrXII	365779	366196	TY1_reference_SRR800772_popoolationte_rp_306	0	.
chrXII	426776	427053	TY3_1p_reference_SRR800772_popoolationte_rp_309	0	.
chrXII	448792	449165	TY1_reference_SRR800772_popoolationte_rp_310	0	.
chrXII	592653	593085	TY1_reference_SRR800772_popoolationte_rp_313	0	.
chrXII	656933	657416	TY3_reference_SRR800772_popoolationte_rp_316	0	.
chrXII	657401	657818	TY1_reference_SRR800772_popoolationte_rp_317	0	.
chrXII	732027	732147	TY3_non-reference_SRR800772_popoolationte_rp_320	0	.
chrXII	784151	784374	TY1_reference_SRR800772_popoolationte_rp_322	0	.
chrXII	793496	793926	TY3_reference_SRR800772_popoolationte_rp_323	0	.
chrXII	796715	797139	TY1_reference_SRR800772_popoolationte_rp_324	0	.
chrXII	963166	963584	TY1_reference_SRR800772_popoolationte_rp_326	0	.
chrXII	976187	981763	TY1_non-reference_SRR800772_popoolationte_rp_328	0	.
chrXIII	131941	132370	TY1_reference_SRR800772_popoolationte_rp_331	0	.
chrXIII	167894	168310	TY1_reference_SRR800772_popoolationte_rp_332	0	.
chrXIII	196235	202302	TY1_reference_SRR800772_popoolationte_rp_333	0	.
chrXIII	290735	290842	TY3_non-reference_SRR800772_popoolationte_rp_341	0	.
chrXIII	321141	321276	TY3_non-reference_SRR800772_popoolationte_rp_342	0	.
chrXIII	321285	321581	TY4_reference_SRR800772_popoolationte_rp_343	0	.
chrXIII	503569	504197	TY1_reference_SRR800772_popoolationte_rp_351	0	.
chrXIII	504817	505046	TY3_non-reference_SRR800772_popoolationte_rp_352	0	.
chrXIII	747961	748183	TY1_reference_SRR800772_popoolationte_rp_354	0	.
chrXIII	768492	769298	TY1_reference_SRR800772_popoolationte_rp_355	0	.
chrXIV	546368	546736	TY3_1p_reference_SRR800772_popoolationte_rp_362	0	.
chrXIV	552746	553185	TY1_reference_SRR800772_popoolationte_rp_365	0	.
chrXIV	727312	727732	TY1_reference_SRR800772_popoolationte_rp_372	0	.
chrXV	33579	33981	TY1_reference_SRR800772_popoolationte_rp_375	0	.
chrXV	226637	227088	TY3_reference_SRR800772_popoolationte_rp_378	0	.
chrXV	227643	228315	TY1_reference_SRR800772_popoolationte_rp_380	0	.
chrXV	300633	301075	TY1_reference_SRR800772_popoolationte_rp_382	0	.
chrXV	340545	340943	TY1_reference_SRR800772_popoolationte_rp_383	0	.
chrXV	354033	354518	TY3_reference_SRR800772_popoolationte_rp_384	0	.
chrXV	463486	463706	TY1_reference_SRR800772_popoolationte_rp_390	0	.
chrXV	968932	976448	TY3_reference_SRR800772_popoolationte_rp_398	0	.
chrXV	979814	980191	TY1_reference_SRR800772_popoolationte_rp_399	0	.
chrXVI	55609	55904	TY1_reference_SRR800772_popoolationte_rp_400	0	.
chrXVI	210399	210819	TY1_reference_SRR800772_popoolationte_rp_401	0	.
chrXVI	436012	443173	TY1_reference_SRR800772_popoolationte_rp_402	0	.
chrXVI	561114	561371	TY3_1p_reference_SRR800772_popoolationte_rp_404	0	.
chrXVI	689008	689490	TY1_reference_SRR800772_popoolationte_rp_408	0	.
chrXVI	769161	769706	TY3_reference_SRR800772_popoolationte_rp_409	0	.
chrXVI	769732	769954	TY1_reference_SRR800772_popoolationte_rp_410	0	.
chrXVI	777791	778203	TY1_reference_SRR800772_popoolationte_rp_413	0	.
chrXVI	780866	781269	TY1_reference_SRR800772_popoolationte_rp_414	0	.
chrXVI	804442	810603	TY1_reference_SRR800772_popoolationte_rp_415	0	.
chrXVI	880716	881014	TY3_1p_reference_SRR800772_popoolationte_rp_419	0	.
chrXVI	881430	881875	TY4_reference_SRR800772_popoolationte_rp_420	0	.
chrXVI	933022	933447	TY4_reference_SRR800772_popoolationte_rp_421	0	.
chrXVI	933491	933733	TY1_reference_SRR800772_popoolationte_rp_422	0	.
chrXVI	937809	938043	TY1_reference_SRR800772_popoolationte_rp_423	0	.
