# Supplementary material for: McClintock: An Integrated Pipeline for Detecting Transposable Element Insertions in Whole-Genome Shotgun Sequencing Data
Source: G3 (Bethesda). 2017 Jun 21;7(8):2763–78. doi: 10.1534/g3.117.043893 (PMC5555480; doi:10.1534/g3.117.043893)
Supplement: Supplementary file 2 [file 2763FileS2.zip › SRA072302/SRR800772/results/SRR800772_retroseq_nonredundant.bed]

track name="SRR800772_RetroSeq" description="SRR800772_RetroSeq"
chrI	139030	139032	TY2_non-reference_SRR800772_retroseq_rp_1	0	.
chrI	183212	183214	TY1_non-reference_SRR800772_retroseq_rp_2	0	.
chrII	197363	197365	TY4_non-reference_SRR800772_retroseq_rp_3	0	.
chrIII	84471	84473	TY1_non-reference_SRR800772_retroseq_rp_8	0	.
chrIII	84488	84490	TY1_non-reference_SRR800772_retroseq_rp_9	0	.
chrIII	84509	84511	TY1_non-reference_SRR800772_retroseq_rp_10	0	.
chrIII	90897	90899	TY3_non-reference_SRR800772_retroseq_rp_12	0	.
chrIII	169379	169381	TY3_non-reference_SRR800772_retroseq_rp_13	0	.
chrIV	437644	437646	TY1_non-reference_SRR800772_retroseq_rp_14	0	.
chrIV	945962	945964	TY1_non-reference_SRR800772_retroseq_rp_17	0	.
chrIV	946171	946173	TY1_non-reference_SRR800772_retroseq_rp_18	0	.
chrIV	1352826	1352828	TY1_non-reference_SRR800772_retroseq_rp_20	0	.
chrIX	248881	248883	TY3_non-reference_SRR800772_retroseq_rp_22	0	.
chrV	435253	435255	TY2_non-reference_SRR800772_retroseq_rp_24	0	.
chrV	436415	436417	TY1_non-reference_SRR800772_retroseq_rp_27	0	.
chrV	436420	436422	TY1_non-reference_SRR800772_retroseq_rp_29	0	.
chrV	498742	498744	TY1_non-reference_SRR800772_retroseq_rp_32	0	.
chrVI	137772	137774	TY3_non-reference_SRR800772_retroseq_rp_33	0	.
chrVI	137773	137775	TY2_non-reference_SRR800772_retroseq_rp_34	0	.
chrVI	181036	181038	TY3_non-reference_SRR800772_retroseq_rp_37	0	.
chrVI	182036	182038	TY2_non-reference_SRR800772_retroseq_rp_39	0	.
chrVI	204994	204996	TY3_non-reference_SRR800772_retroseq_rp_40	0	.
chrVI	205398	205400	TY3_non-reference_SRR800772_retroseq_rp_42	0	.
chrVII	401789	401791	TY1_non-reference_SRR800772_retroseq_rp_44	0	.
chrVII	401886	401888	TY3_non-reference_SRR800772_retroseq_rp_45	0	.
chrVII	402294	402296	TY1_non-reference_SRR800772_retroseq_rp_46	0	.
chrVII	561745	561747	TY3_non-reference_SRR800772_retroseq_rp_47	0	.
chrVII	823499	823501	TY3_non-reference_SRR800772_retroseq_rp_48	0	.
chrVIII	389176	389178	TY3_non-reference_SRR800772_retroseq_rp_49	0	.
chrVIII	389441	389443	TY3_non-reference_SRR800772_retroseq_rp_50	0	.
chrVIII	466938	466940	TY2_non-reference_SRR800772_retroseq_rp_52	0	.
chrX	197305	197307	TY3_non-reference_SRR800772_retroseq_rp_53	0	.
chrX	354707	354709	TY2_non-reference_SRR800772_retroseq_rp_54	0	.
chrX	378318	378320	TY4_non-reference_SRR800772_retroseq_rp_55	0	.
chrX	424734	424736	TY1_non-reference_SRR800772_retroseq_rp_56	0	.
chrX	541256	541258	TY1_non-reference_SRR800772_retroseq_rp_59	0	.
chrX	543181	543183	TY1_non-reference_SRR800772_retroseq_rp_60	0	.
chrX	543184	543186	TY3_non-reference_SRR800772_retroseq_rp_61	0	.
chrXI	458237	458239	TY3_non-reference_SRR800772_retroseq_rp_62	0	.
chrXI	517557	517559	TY2_non-reference_SRR800772_retroseq_rp_64	0	.
chrXII	732125	732127	TY3_non-reference_SRR800772_retroseq_rp_65	0	.
chrXII	734673	734675	TY4_non-reference_SRR800772_retroseq_rp_66	0	.
chrXII	818520	818522	TY2_non-reference_SRR800772_retroseq_rp_67	0	.
chrXIII	202601	202603	TY1_non-reference_SRR800772_retroseq_rp_68	0	.
chrXIII	321236	321238	TY3_non-reference_SRR800772_retroseq_rp_70	0	.
chrXIII	504836	504838	TY1_non-reference_SRR800772_retroseq_rp_71	0	.
chrXIII	809244	809246	TY2_non-reference_SRR800772_retroseq_rp_72	0	.
chrXIII	809246	809248	TY1_non-reference_SRR800772_retroseq_rp_73	0	.
chrXIV	102751	102753	TY3_non-reference_SRR800772_retroseq_rp_74	0	.
chrXV	462767	462769	TY1_non-reference_SRR800772_retroseq_rp_79	0	.
chrXV	487406	487408	TY2_non-reference_SRR800772_retroseq_rp_81	0	.
chrXVI	819497	819499	TY1_non-reference_SRR800772_retroseq_rp_82	0	.
chrXVI	880509	880511	TY1_non-reference_SRR800772_retroseq_rp_84	0	.
chrXVI	880625	880627	TY2_non-reference_SRR800772_retroseq_rp_85	0	.
