# Supplementary material for: McClintock: An Integrated Pipeline for Detecting Transposable Element Insertions in Whole-Genome Shotgun Sequencing Data
Source: G3 (Bethesda). 2017 Jun 21;7(8):2763–78. doi: 10.1534/g3.117.043893 (PMC5555480; doi:10.1534/g3.117.043893)
Supplement: Supplementary file 2 [file 2763FileS2.zip › SRA072302/SRR800772/results/SRR800772_telocate_nonredundant.bed]

track name="SRR800772_TE-locate" description="SRR800772_TE-locate"
2micron	403	404	TY1_non-reference_SRR800772_telocate_rp_1	0	-
2micron	1128	1129	TY3_non-reference_SRR800772_telocate_rp_2	0	.
2micron	1912	1913	TY1_non-reference_SRR800772_telocate_rp_3	0	.
2micron	3499	3500	TY1_non-reference_SRR800772_telocate_rp_4	0	.
2micron	4987	4988	TY1_non-reference_SRR800772_telocate_rp_5	0	-
2micron	5004	5005	TY3_non-reference_SRR800772_telocate_rp_6	0	.
2micron	5067	5068	TY2_non-reference_SRR800772_telocate_rp_7	0	-
chrI	6627	6628	TY1_non-reference_SRR800772_telocate_rp_8	0	.
chrI	22231	22552	TY1_reference_SRR800772_telocate_rp_9	0	+
chrI	29465	29466	TY2_non-reference_SRR800772_telocate_rp_10	0	.
chrI	29526	29527	TY1_non-reference_SRR800772_telocate_rp_11	0	.
chrI	138753	138990	TY1_reference_SRR800772_telocate_rp_12	0	-
chrI	138995	138996	TY2_non-reference_SRR800772_telocate_rp_13	0	-
chrI	160105	160237	TY1_reference_SRR800772_telocate_rp_14	0	-
chrI	166228	166229	TY1_non-reference_SRR800772_telocate_rp_15	0	+
chrI	182502	182503	TY1_non-reference_SRR800772_telocate_rp_16	0	.
chrI	183028	183029	TY2_non-reference_SRR800772_telocate_rp_17	0	-
chrI	189419	189754	TY2_reference_SRR800772_telocate_rp_18	0	+
chrII	8847	9518	TY1_reference_SRR800772_telocate_rp_19	0	+
chrII	9092	9424	TY2_reference_SRR800772_telocate_rp_20	0	+
chrII	29640	35599	TY2_reference_SRR800772_telocate_rp_22	0	+
chrII	35847	36218	TY4_reference_SRR800772_telocate_rp_23	0	-
chrII	180725	180726	TY1_non-reference_SRR800772_telocate_rp_24	0	.
chrII	197380	197381	TY4_non-reference_SRR800772_telocate_rp_26	0	+
chrII	220933	221039	TY1_reference_SRR800772_telocate_rp_27	0	+
chrII	227034	227035	TY1_non-reference_SRR800772_telocate_rp_28	0	+
chrII	258667	258974	TY1_reference_SRR800772_telocate_rp_29	0	-
chrII	345925	345926	TY2_non-reference_SRR800772_telocate_rp_31	0	.
chrII	438904	438905	TY1_non-reference_SRR800772_telocate_rp_33	0	.
chrII	460472	460762	TY1_reference_SRR800772_telocate_rp_34	0	+
chrII	643482	643853	TY4_reference_SRR800772_telocate_rp_35	0	-
chrII	644363	644596	TY1_reference_SRR800772_telocate_rp_36	0	-
chrII	644976	644977	TY3_non-reference_SRR800772_telocate_rp_37	0	.
chrII	808693	808694	TY2_non-reference_SRR800772_telocate_rp_38	0	-
chrII	808848	808849	TY1_non-reference_SRR800772_telocate_rp_39	0	+
chrIII	1178	4322	TY5_reference_SRR800772_telocate_rp_40	0	+
chrIII	7552	7553	TY2_non-reference_SRR800772_telocate_rp_41	0	-
chrIII	7732	7733	TY1_non-reference_SRR800772_telocate_rp_42	0	+
chrIII	82699	83036	TY1_reference_SRR800772_telocate_rp_43	0	+
chrIII	90850	90851	TY3_non-reference_SRR800772_telocate_rp_44	0	+
chrIII	124131	124463	TY1_reference_SRR800772_telocate_rp_45	0	-
chrIII	142789	143078	TY1_reference_SRR800772_telocate_rp_46	0	-
chrIII	149479	149787	TY1_reference_SRR800772_telocate_rp_47	0	+
chrIII	150692	151051	TY4_reference_SRR800772_telocate_rp_48	0	-
chrIII	151518	151849	TY1_reference_SRR800772_telocate_rp_49	0	+
chrIII	169568	169884	TY1_reference_SRR800772_telocate_rp_51	0	+
chrIII	193108	193109	TY1_non-reference_SRR800772_telocate_rp_52	0	.
chrIII	227659	227810	TY1_reference_SRR800772_telocate_rp_53	0	-
chrIII	291372	291709	TY1_reference_SRR800772_telocate_rp_54	0	+
chrIII	291918	292164	TY5_reference_SRR800772_telocate_rp_55	0	+
chrIII	294868	294869	TY4_non-reference_SRR800772_telocate_rp_56	0	-
chrIII	294999	295317	TY1_reference_SRR800772_telocate_rp_57	0	+
chrIII	295414	295415	TY2_non-reference_SRR800772_telocate_rp_58	0	+
chrIII	315783	315784	TY5_non-reference_SRR800772_telocate_rp_59	0	-
chrIV	3335	3461	TY5_reference_SRR800772_telocate_rp_60	0	+
chrIV	8079	8420	TY4_reference_SRR800772_telocate_rp_61	0	+
chrIV	83291	83483	TY3_1p_reference_SRR800772_telocate_rp_62	0	+
chrIV	160085	160086	TY1_non-reference_SRR800772_telocate_rp_63	0	-
chrIV	186820	186821	TY1_non-reference_SRR800772_telocate_rp_64	0	.
chrIV	359316	359480	TY1_reference_SRR800772_telocate_rp_65	0	-
chrIV	434739	434944	TY1_reference_SRR800772_telocate_rp_66	0	-
chrIV	499378	499379	TY1_non-reference_SRR800772_telocate_rp_68	0	.
chrIV	513256	513588	TY1_reference_SRR800772_telocate_rp_70	0	-
chrIV	513690	519645	TY2_reference_SRR800772_telocate_rp_71	0	-
chrIV	593158	593159	TY1_non-reference_SRR800772_telocate_rp_73	0	.
chrIV	597778	597779	TY1_non-reference_SRR800772_telocate_rp_74	0	+
chrIV	645507	651417	TY1_reference_SRR800772_telocate_rp_77	0	-
chrIV	651508	651509	TY3_non-reference_SRR800772_telocate_rp_78	0	-
chrIV	651687	651956	TY1_reference_SRR800772_telocate_rp_79	0	-
chrIV	668093	668434	TY3_reference_SRR800772_telocate_rp_80	0	+
chrIV	668623	668782	TY1_reference_SRR800772_telocate_rp_81	0	+
chrIV	805755	805972	TY1_reference_SRR800772_telocate_rp_83	0	-
chrIV	871419	871742	TY1_reference_SRR800772_telocate_rp_84	0	+
chrIV	871818	877777	TY2_reference_SRR800772_telocate_rp_85	0	+
chrIV	878061	878300	TY1_reference_SRR800772_telocate_rp_86	0	+
chrIV	884298	884299	TY1_non-reference_SRR800772_telocate_rp_87	0	+
chrIV	945347	945670	TY1_reference_SRR800772_telocate_rp_88	0	+
chrIV	945951	946292	TY3_reference_SRR800772_telocate_rp_89	0	-
chrIV	981008	981009	TY4_non-reference_SRR800772_telocate_rp_90	0	-
chrIV	987154	992639	TY1_reference_SRR800772_telocate_rp_91	0	-
chrIV	992847	992848	TY1_non-reference_SRR800772_telocate_rp_92	0	+
chrIV	1017101	1017102	TY3_non-reference_SRR800772_telocate_rp_93	0	+
chrIV	1017552	1017675	TY1_reference_SRR800772_telocate_rp_94	0	-
chrIV	1017677	1018020	TY4_reference_SRR800772_telocate_rp_95	0	-
chrIV	1095638	1101876	TY1_reference_SRR800772_telocate_rp_96	0	-
chrIV	1151033	1151363	TY1_reference_SRR800772_telocate_rp_97	0	+
chrIV	1175128	1175807	TY3_reference_SRR800772_telocate_rp_99	0	-
chrIV	1203474	1203475	TY1_non-reference_SRR800772_telocate_rp_101	0	-
chrIV	1206696	1212614	TY1_reference_SRR800772_telocate_rp_102	0	+
chrIV	1352522	1352523	TY1_non-reference_SRR800772_telocate_rp_103	0	-
chrIV	1394641	1394642	TY1_non-reference_SRR800772_telocate_rp_104	0	.
chrIV	1394711	1394712	TY2_non-reference_SRR800772_telocate_rp_105	0	-
chrIV	1461631	1461632	TY3_non-reference_SRR800772_telocate_rp_106	0	.
chrIV	1518468	1518787	TY1_reference_SRR800772_telocate_rp_107	0	+
chrIV	1524489	1524490	TY5_non-reference_SRR800772_telocate_rp_108	0	.
chrIV	1526251	1526252	TY1_non-reference_SRR800772_telocate_rp_109	0	-
chrIX	129	130	TY3_non-reference_SRR800772_telocate_rp_110	0	.
chrIX	2754	2755	TY1_non-reference_SRR800772_telocate_rp_111	0	-
chrIX	7723	7724	TY5_non-reference_SRR800772_telocate_rp_112	0	+
chrIX	197136	197485	TY1_reference_SRR800772_telocate_rp_113	0	-
chrIX	205216	210644	TY3_reference_SRR800772_telocate_rp_114	0	+
chrIX	212004	212005	TY1_non-reference_SRR800772_telocate_rp_115	0	.
chrIX	248677	248678	TY3_non-reference_SRR800772_telocate_rp_117	0	-
chrIX	300406	300725	TY1_reference_SRR800772_telocate_rp_118	0	-
chrIX	324388	324732	TY3_reference_SRR800772_telocate_rp_119	0	+
chrIX	325797	325798	TY3_non-reference_SRR800772_telocate_rp_120	0	-
chrIX	336575	336892	TY1_reference_SRR800772_telocate_rp_121	0	-
chrIX	426197	426422	TY1_reference_SRR800772_telocate_rp_122	0	-
chrM	974	975	TY1_non-reference_SRR800772_telocate_rp_123	0	.
chrM	3545	3546	TY1_non-reference_SRR800772_telocate_rp_124	0	.
chrM	4002	4003	TY2_non-reference_SRR800772_telocate_rp_125	0	.
chrM	5040	5041	TY1_non-reference_SRR800772_telocate_rp_126	0	.
chrM	5642	5643	TY4_non-reference_SRR800772_telocate_rp_127	0	.
chrM	5935	5936	TY3_non-reference_SRR800772_telocate_rp_128	0	.
chrM	6045	6046	TY2_non-reference_SRR800772_telocate_rp_129	0	.
chrM	6629	6630	TY1_non-reference_SRR800772_telocate_rp_130	0	.
chrM	8064	8065	TY1_non-reference_SRR800772_telocate_rp_131	0	-
chrM	11441	11442	TY1_non-reference_SRR800772_telocate_rp_132	0	.
chrM	13317	13318	TY1_non-reference_SRR800772_telocate_rp_133	0	.
chrM	14317	14318	TY2_non-reference_SRR800772_telocate_rp_134	0	.
chrM	14914	14915	TY1_non-reference_SRR800772_telocate_rp_135	0	.
chrM	19106	19107	TY1_non-reference_SRR800772_telocate_rp_136	0	.
chrM	19508	19509	TY2_non-reference_SRR800772_telocate_rp_137	0	.
chrM	21155	21156	TY1_non-reference_SRR800772_telocate_rp_138	0	.
chrM	23665	23666	TY1_non-reference_SRR800772_telocate_rp_139	0	+
chrM	24058	24059	TY2_non-reference_SRR800772_telocate_rp_140	0	-
chrM	25268	25269	TY1_non-reference_SRR800772_telocate_rp_141	0	+
chrM	25736	25737	TY2_non-reference_SRR800772_telocate_rp_142	0	.
chrM	27029	27030	TY1_non-reference_SRR800772_telocate_rp_143	0	.
chrM	27709	27710	TY3_non-reference_SRR800772_telocate_rp_144	0	.
chrM	28684	28685	TY1_non-reference_SRR800772_telocate_rp_145	0	-
chrM	30631	30632	TY1_non-reference_SRR800772_telocate_rp_146	0	.
chrM	33648	33649	TY1_non-reference_SRR800772_telocate_rp_147	0	.
chrM	35312	35313	TY1_non-reference_SRR800772_telocate_rp_148	0	.
chrM	36792	36793	TY1_non-reference_SRR800772_telocate_rp_149	0	-
chrM	38420	38421	TY1_non-reference_SRR800772_telocate_rp_150	0	-
chrM	39856	39857	TY1_non-reference_SRR800772_telocate_rp_151	0	.
chrM	40105	40106	TY3_non-reference_SRR800772_telocate_rp_152	0	+
chrM	40220	40221	TY4_non-reference_SRR800772_telocate_rp_153	0	.
chrM	41461	41462	TY2_non-reference_SRR800772_telocate_rp_154	0	.
chrM	41651	41652	TY3_non-reference_SRR800772_telocate_rp_155	0	.
chrM	41977	41978	TY1_non-reference_SRR800772_telocate_rp_156	0	.
chrM	43408	43409	TY1_non-reference_SRR800772_telocate_rp_157	0	.
chrM	44868	44869	TY1_non-reference_SRR800772_telocate_rp_158	0	.
chrM	46583	46584	TY1_non-reference_SRR800772_telocate_rp_159	0	+
chrM	48468	48469	TY1_non-reference_SRR800772_telocate_rp_160	0	+
chrM	51145	51146	TY3_non-reference_SRR800772_telocate_rp_161	0	.
chrM	51585	51586	TY1_non-reference_SRR800772_telocate_rp_162	0	-
chrM	53009	53010	TY1_non-reference_SRR800772_telocate_rp_163	0	.
chrM	54411	54412	TY1_non-reference_SRR800772_telocate_rp_164	0	.
chrM	55222	55223	TY2_non-reference_SRR800772_telocate_rp_165	0	+
chrM	55936	55937	TY1_non-reference_SRR800772_telocate_rp_166	0	.
chrM	57486	57487	TY1_non-reference_SRR800772_telocate_rp_167	0	.
chrM	57583	57584	TY2_non-reference_SRR800772_telocate_rp_168	0	.
chrM	59052	59053	TY1_non-reference_SRR800772_telocate_rp_169	0	.
chrM	59072	59073	TY3_non-reference_SRR800772_telocate_rp_170	0	.
chrM	61021	61022	TY1_non-reference_SRR800772_telocate_rp_171	0	-
chrM	61146	61147	TY2_non-reference_SRR800772_telocate_rp_172	0	.
chrM	67258	67259	TY1_non-reference_SRR800772_telocate_rp_173	0	.
chrM	68756	68757	TY1_non-reference_SRR800772_telocate_rp_174	0	.
chrM	73775	73776	TY1_non-reference_SRR800772_telocate_rp_175	0	.
chrM	73938	73939	TY2_non-reference_SRR800772_telocate_rp_176	0	.
chrM	77106	77107	TY1_non-reference_SRR800772_telocate_rp_177	0	.
chrM	78809	78810	TY1_non-reference_SRR800772_telocate_rp_178	0	.
chrM	81949	81950	TY1_non-reference_SRR800772_telocate_rp_179	0	-
chrM	83937	83938	TY1_non-reference_SRR800772_telocate_rp_180	0	.
chrM	83989	83990	TY3_non-reference_SRR800772_telocate_rp_181	0	.
chrV	9630	9738	TY2_reference_SRR800772_telocate_rp_183	0	-
chrV	62141	62474	TY2_reference_SRR800772_telocate_rp_184	0	+
chrV	62474	62756	TY1_reference_SRR800772_telocate_rp_185	0	+
chrV	99302	99660	TY1_reference_SRR800772_telocate_rp_186	0	-
chrV	118226	118556	TY4_reference_SRR800772_telocate_rp_187	0	-
chrV	136062	136183	TY1_reference_SRR800772_telocate_rp_188	0	+
chrV	138220	138553	TY1_reference_SRR800772_telocate_rp_189	0	+
chrV	176348	176845	TY1_reference_SRR800772_telocate_rp_190	0	+
chrV	248827	249107	TY1_reference_SRR800772_telocate_rp_191	0	+
chrV	287770	288056	TY1_reference_SRR800772_telocate_rp_192	0	-
chrV	312271	312437	TY1_reference_SRR800772_telocate_rp_193	0	+
chrV	314078	314424	TY4_reference_SRR800772_telocate_rp_194	0	+
chrV	332297	332298	TY1_non-reference_SRR800772_telocate_rp_195	0	.
chrV	345552	345553	TY3_non-reference_SRR800772_telocate_rp_196	0	.
chrV	354133	354836	TY1_reference_SRR800772_telocate_rp_197	0	+
chrV	354355	354726	TY4_reference_SRR800772_telocate_rp_198	0	-
chrV	435123	435438	TY1_reference_SRR800772_telocate_rp_199	0	-
chrV	436274	436601	TY4_reference_SRR800772_telocate_rp_200	0	-
chrV	442729	443068	TY1_reference_SRR800772_telocate_rp_201	0	+
chrV	443237	443238	TY4_non-reference_SRR800772_telocate_rp_202	0	+
chrV	498518	498519	TY1_non-reference_SRR800772_telocate_rp_203	0	-
chrV	498769	498770	TY2_non-reference_SRR800772_telocate_rp_204	0	+
chrV	523157	523158	TY1_non-reference_SRR800772_telocate_rp_205	0	.
chrV	551436	551759	TY1_reference_SRR800772_telocate_rp_206	0	+
chrV	565133	565134	TY2_non-reference_SRR800772_telocate_rp_207	0	-
chrVI	143953	143954	TY1_non-reference_SRR800772_telocate_rp_210	0	+
chrVI	144199	144518	TY4_reference_SRR800772_telocate_rp_211	0	+
chrVI	158353	158666	TY1_reference_SRR800772_telocate_rp_212	0	+
chrVI	180803	180804	TY3_non-reference_SRR800772_telocate_rp_214	0	.
chrVI	181738	181884	TY1_reference_SRR800772_telocate_rp_215	0	+
chrVI	181995	181996	TY2_non-reference_SRR800772_telocate_rp_216	0	+
chrVI	204735	204736	TY3_non-reference_SRR800772_telocate_rp_218	0	+
chrVI	206909	207126	TY1_reference_SRR800772_telocate_rp_219	0	+
chrVI	261119	261120	TY1_non-reference_SRR800772_telocate_rp_220	0	-
chrVII	73740	73741	TY3_non-reference_SRR800772_telocate_rp_222	0	-
chrVII	95232	95233	TY1_non-reference_SRR800772_telocate_rp_223	0	.
chrVII	110624	110625	TY2_non-reference_SRR800772_telocate_rp_224	0	-
chrVII	110657	110658	TY4_non-reference_SRR800772_telocate_rp_225	0	.
chrVII	114942	115273	TY1_reference_SRR800772_telocate_rp_226	0	+
chrVII	121167	121340	TY1_reference_SRR800772_telocate_rp_227	0	+
chrVII	147529	147530	TY1_non-reference_SRR800772_telocate_rp_228	0	.
chrVII	204989	205343	TY4_reference_SRR800772_telocate_rp_229	0	+
chrVII	243812	243813	TY1_non-reference_SRR800772_telocate_rp_230	0	.
chrVII	287537	287538	TY2_non-reference_SRR800772_telocate_rp_231	0	.
chrVII	309837	309838	TY3_non-reference_SRR800772_telocate_rp_233	0	+
chrVII	318685	318826	TY1_reference_SRR800772_telocate_rp_234	0	+
chrVII	320357	320710	TY4_reference_SRR800772_telocate_rp_235	0	-
chrVII	327131	327346	TY1_reference_SRR800772_telocate_rp_236	0	-
chrVII	389314	389315	TY1_non-reference_SRR800772_telocate_rp_237	0	.
chrVII	401508	401509	TY3_non-reference_SRR800772_telocate_rp_238	0	-
chrVII	402366	402367	TY1_non-reference_SRR800772_telocate_rp_239	0	-
chrVII	405463	405464	TY2_non-reference_SRR800772_telocate_rp_240	0	+
chrVII	412290	412291	TY2_non-reference_SRR800772_telocate_rp_242	0	-
chrVII	444370	444371	TY1_non-reference_SRR800772_telocate_rp_243	0	.
chrVII	535547	541786	TY1_reference_SRR800772_telocate_rp_244	0	-
chrVII	561552	561553	TY3_non-reference_SRR800772_telocate_rp_245	0	-
chrVII	567804	567805	TY3_non-reference_SRR800772_telocate_rp_246	0	+
chrVII	568167	568287	TY3_1p_reference_SRR800772_telocate_rp_247	0	+
chrVII	660646	660936	TY1_reference_SRR800772_telocate_rp_248	0	-
chrVII	685966	685967	TY1_non-reference_SRR800772_telocate_rp_249	0	.
chrVII	707198	712549	TY3_reference_SRR800772_telocate_rp_251	0	+
chrVII	712899	713081	TY4_reference_SRR800772_telocate_rp_252	0	+
chrVII	735003	735004	TY2_non-reference_SRR800772_telocate_rp_254	0	-
chrVII	735986	736327	TY3_reference_SRR800772_telocate_rp_255	0	+
chrVII	738740	739040	TY1_reference_SRR800772_telocate_rp_256	0	+
chrVII	773923	773924	TY2_non-reference_SRR800772_telocate_rp_257	0	.
chrVII	774040	774167	TY1_reference_SRR800772_telocate_rp_258	0	+
chrVII	794217	794218	TY3_non-reference_SRR800772_telocate_rp_261	0	.
chrVII	811100	811238	TY4_reference_SRR800772_telocate_rp_262	0	-
chrVII	823338	823339	TY3_non-reference_SRR800772_telocate_rp_263	0	+
chrVII	845285	845635	TY3_reference_SRR800772_telocate_rp_264	0	+
chrVII	857383	857384	TY3_non-reference_SRR800772_telocate_rp_265	0	-
chrVII	875955	876284	TY1_reference_SRR800772_telocate_rp_267	0	+
chrVII	878905	878906	TY1_non-reference_SRR800772_telocate_rp_268	0	-
chrVII	879029	879240	TY4_reference_SRR800772_telocate_rp_269	0	+
chrVII	1080129	1080130	TY1_non-reference_SRR800772_telocate_rp_270	0	+
chrVII	1080177	1080178	TY2_non-reference_SRR800772_telocate_rp_271	0	+
chrVIII	7992	8224	TY5_reference_SRR800772_telocate_rp_272	0	-
chrVIII	85534	91757	TY4_reference_SRR800772_telocate_rp_273	0	+
chrVIII	92271	92386	TY1_reference_SRR800772_telocate_rp_274	0	+
chrVIII	116415	116747	TY1_reference_SRR800772_telocate_rp_275	0	-
chrVIII	132885	132886	TY3_non-reference_SRR800772_telocate_rp_276	0	-
chrVIII	133567	134217	TY1_reference_SRR800772_telocate_rp_277	0	-
chrVIII	146323	146664	TY3_reference_SRR800772_telocate_rp_278	0	-
chrVIII	146836	147705	TY4_reference_SRR800772_telocate_rp_279	0	+
chrVIII	238006	238205	TY1_reference_SRR800772_telocate_rp_280	0	+
chrVIII	358684	359477	TY1_reference_SRR800772_telocate_rp_281	0	-
chrVIII	388811	388812	TY3_non-reference_SRR800772_telocate_rp_282	0	.
chrVIII	388896	388897	TY3_1p_non-reference_SRR800772_telocate_rp_283	0	-
chrVIII	389629	389847	TY1_reference_SRR800772_telocate_rp_284	0	-
chrVIII	463919	464147	TY1_reference_SRR800772_telocate_rp_285	0	-
chrVIII	466555	466863	TY1_reference_SRR800772_telocate_rp_286	0	+
chrVIII	466979	466980	TY2_non-reference_SRR800772_telocate_rp_287	0	-
chrX	15142	15143	TY1_non-reference_SRR800772_telocate_rp_288	0	.
chrX	29186	29409	TY1_reference_SRR800772_telocate_rp_289	0	+
chrX	197248	197249	TY3_non-reference_SRR800772_telocate_rp_291	0	-
chrX	328026	328027	TY1_non-reference_SRR800772_telocate_rp_292	0	.
chrX	354838	355170	TY2_reference_SRR800772_telocate_rp_294	0	-
chrX	377599	377854	TY1_reference_SRR800772_telocate_rp_295	0	-
chrX	378312	378313	TY4_non-reference_SRR800772_telocate_rp_296	0	+
chrX	416259	416425	TY4_reference_SRR800772_telocate_rp_297	0	+
chrX	421917	422290	TY4_reference_SRR800772_telocate_rp_298	0	+
chrX	422587	422881	TY1_reference_SRR800772_telocate_rp_299	0	+
chrX	424553	424554	TY2_non-reference_SRR800772_telocate_rp_300	0	-
chrX	424556	424557	TY1_non-reference_SRR800772_telocate_rp_301	0	+
chrX	517950	518091	TY1_reference_SRR800772_telocate_rp_302	0	+
chrX	537732	538027	TY1_reference_SRR800772_telocate_rp_304	0	-
chrX	540758	541079	TY1_reference_SRR800772_telocate_rp_305	0	+
chrX	542746	542747	TY3_non-reference_SRR800772_telocate_rp_306	0	-
chrX	737370	737678	TY4_reference_SRR800772_telocate_rp_308	0	-
chrX	742330	742456	TY5_reference_SRR800772_telocate_rp_309	0	-
chrXI	74240	74523	TY1_reference_SRR800772_telocate_rp_310	0	+
chrXI	141175	141294	TY1_reference_SRR800772_telocate_rp_312	0	-
chrXI	202287	202627	TY3_reference_SRR800772_telocate_rp_314	0	-
chrXI	219057	219367	TY1_reference_SRR800772_telocate_rp_315	0	-
chrXI	261661	261662	TY1_non-reference_SRR800772_telocate_rp_316	0	+
chrXI	301983	302269	TY1_reference_SRR800772_telocate_rp_317	0	-
chrXI	339851	339852	TY1_non-reference_SRR800772_telocate_rp_318	0	.
chrXI	378990	379112	TY1_reference_SRR800772_telocate_rp_319	0	+
chrXI	450507	450508	TY1_non-reference_SRR800772_telocate_rp_320	0	.
chrXI	457612	457613	TY3_non-reference_SRR800772_telocate_rp_321	0	+
chrXI	470341	470342	TY1_non-reference_SRR800772_telocate_rp_322	0	.
chrXI	489928	490057	TY1_reference_SRR800772_telocate_rp_323	0	-
chrXI	513173	513483	TY1_reference_SRR800772_telocate_rp_324	0	-
chrXI	516939	516940	TY2_non-reference_SRR800772_telocate_rp_325	0	+
chrXI	516983	516984	TY1_non-reference_SRR800772_telocate_rp_326	0	-
chrXII	91572	91822	TY4_reference_SRR800772_telocate_rp_328	0	-
chrXII	168041	168379	TY3_reference_SRR800772_telocate_rp_329	0	-
chrXII	341743	341744	TY1_non-reference_SRR800772_telocate_rp_331	0	+
chrXII	365831	366145	TY1_reference_SRR800772_telocate_rp_332	0	-
chrXII	373769	373969	TY1_reference_SRR800772_telocate_rp_333	0	-
chrXII	426828	427002	TY3_1p_reference_SRR800772_telocate_rp_334	0	-
chrXII	429518	429519	TY1_non-reference_SRR800772_telocate_rp_335	0	.
chrXII	448842	449114	TY1_reference_SRR800772_telocate_rp_336	0	+
chrXII	451668	451669	TY1_non-reference_SRR800772_telocate_rp_337	0	-
chrXII	453103	453104	TY1_non-reference_SRR800772_telocate_rp_338	0	-
chrXII	454532	454533	TY1_non-reference_SRR800772_telocate_rp_339	0	-
chrXII	454641	454642	TY2_non-reference_SRR800772_telocate_rp_340	0	.
chrXII	456909	456910	TY1_non-reference_SRR800772_telocate_rp_341	0	-
chrXII	457385	457386	TY3_non-reference_SRR800772_telocate_rp_342	0	.
chrXII	458075	458076	TY2_non-reference_SRR800772_telocate_rp_343	0	-
chrXII	458679	458680	TY1_non-reference_SRR800772_telocate_rp_344	0	-
chrXII	459287	459288	TY3_non-reference_SRR800772_telocate_rp_345	0	+
chrXII	459867	459868	TY2_non-reference_SRR800772_telocate_rp_346	0	.
chrXII	460091	460092	TY1_non-reference_SRR800772_telocate_rp_347	0	+
chrXII	460800	460801	TY3_non-reference_SRR800772_telocate_rp_348	0	+
chrXII	462082	462083	TY2_non-reference_SRR800772_telocate_rp_349	0	+
chrXII	462175	462176	TY1_non-reference_SRR800772_telocate_rp_350	0	+
chrXII	462705	462706	TY4_non-reference_SRR800772_telocate_rp_351	0	.
chrXII	463194	463195	TY3_non-reference_SRR800772_telocate_rp_352	0	.
chrXII	463722	463723	TY1_non-reference_SRR800772_telocate_rp_353	0	+
chrXII	465198	465199	TY1_non-reference_SRR800772_telocate_rp_354	0	+
chrXII	465533	465534	TY2_non-reference_SRR800772_telocate_rp_355	0	+
chrXII	465850	465851	TY3_non-reference_SRR800772_telocate_rp_356	0	.
chrXII	466730	466731	TY1_non-reference_SRR800772_telocate_rp_357	0	+
chrXII	468276	468277	TY1_non-reference_SRR800772_telocate_rp_358	0	+
chrXII	489367	489368	TY1_non-reference_SRR800772_telocate_rp_359	0	.
chrXII	525856	525857	TY1_non-reference_SRR800772_telocate_rp_360	0	-
chrXII	592707	593037	TY1_reference_SRR800772_telocate_rp_361	0	-
chrXII	605342	605343	TY1_non-reference_SRR800772_telocate_rp_362	0	-
chrXII	657023	657366	TY3_reference_SRR800772_telocate_rp_363	0	+
chrXII	688130	688363	TY2_reference_SRR800772_telocate_rp_364	0	-
chrXII	731553	731554	TY3_non-reference_SRR800772_telocate_rp_365	0	+
chrXII	734383	734673	TY1_reference_SRR800772_telocate_rp_366	0	-
chrXII	734674	734675	TY4_non-reference_SRR800772_telocate_rp_367	0	-
chrXII	793551	793870	TY3_reference_SRR800772_telocate_rp_368	0	+
chrXII	796763	797088	TY1_reference_SRR800772_telocate_rp_369	0	+
chrXII	817839	818072	TY4_reference_SRR800772_telocate_rp_370	0	+
chrXII	818476	818477	TY2_non-reference_SRR800772_telocate_rp_371	0	+
chrXII	902126	902127	TY1_non-reference_SRR800772_telocate_rp_372	0	.
chrXII	963216	963535	TY1_reference_SRR800772_telocate_rp_373	0	+
chrXII	976131	976132	TY1_non-reference_SRR800772_telocate_rp_374	0	+
chrXII	981713	981714	TY1_non-reference_SRR800772_telocate_rp_375	0	+
chrXII	1052300	1052630	TY1_reference_SRR800772_telocate_rp_376	0	-
chrXII	1064156	1064157	TY5_non-reference_SRR800772_telocate_rp_377	0	-
chrXIII	131988	132317	TY1_reference_SRR800772_telocate_rp_378	0	-
chrXIII	144599	144600	TY4_non-reference_SRR800772_telocate_rp_379	0	.
chrXIII	202300	202301	TY1_non-reference_SRR800772_telocate_rp_382	0	.
chrXIII	290047	290223	TY4_reference_SRR800772_telocate_rp_384	0	-
chrXIII	290665	290666	TY3_non-reference_SRR800772_telocate_rp_385	0	.
chrXIII	298857	298858	TY1_non-reference_SRR800772_telocate_rp_386	0	.
chrXIII	321018	321019	TY3_non-reference_SRR800772_telocate_rp_387	0	.
chrXIII	321341	321527	TY4_reference_SRR800772_telocate_rp_388	0	-
chrXIII	340410	340411	TY1_non-reference_SRR800772_telocate_rp_389	0	.
chrXIII	490380	490381	TY1_non-reference_SRR800772_telocate_rp_393	0	-
chrXIII	503190	503381	TY1_reference_SRR800772_telocate_rp_394	0	+
chrXIII	504780	504781	TY3_non-reference_SRR800772_telocate_rp_395	0	+
chrXIII	573110	573337	TY1_reference_SRR800772_telocate_rp_396	0	-
chrXIII	710364	710365	TY1_non-reference_SRR800772_telocate_rp_397	0	.
chrXIII	735674	735675	TY1_non-reference_SRR800772_telocate_rp_398	0	.
chrXIII	768878	769211	TY1_reference_SRR800772_telocate_rp_399	0	+
chrXIII	808998	809232	TY1_reference_SRR800772_telocate_rp_400	0	+
chrXIII	809239	809240	TY2_non-reference_SRR800772_telocate_rp_401	0	+
chrXIII	837475	837753	TY1_reference_SRR800772_telocate_rp_402	0	+
chrXIII	895173	895174	TY1_non-reference_SRR800772_telocate_rp_403	0	-
chrXIV	442559	442560	TY1_non-reference_SRR800772_telocate_rp_405	0	+
chrXIV	443023	443024	TY3_non-reference_SRR800772_telocate_rp_406	0	+
chrXIV	546423	546685	TY3_1p_reference_SRR800772_telocate_rp_407	0	+
chrXIV	552799	553128	TY1_reference_SRR800772_telocate_rp_409	0	+
chrXIV	561194	561195	TY2_non-reference_SRR800772_telocate_rp_411	0	+
chrXIV	568050	568051	TY1_non-reference_SRR800772_telocate_rp_412	0	+
chrXIV	568108	568109	TY3_1p_non-reference_SRR800772_telocate_rp_413	0	+
chrXIV	632006	632112	TY1_reference_SRR800772_telocate_rp_414	0	-
chrXIV	632120	632491	TY4_reference_SRR800772_telocate_rp_415	0	-
chrXIV	727363	727667	TY1_reference_SRR800772_telocate_rp_417	0	-
chrXIV	751551	751552	TY1_non-reference_SRR800772_telocate_rp_418	0	.
chrXIV	757864	757865	TY1_non-reference_SRR800772_telocate_rp_419	0	-
chrXIV	768281	768282	TY1_non-reference_SRR800772_telocate_rp_420	0	.
chrXV	33628	33930	TY1_reference_SRR800772_telocate_rp_421	0	+
chrXV	113293	113626	TY1_reference_SRR800772_telocate_rp_422	0	-
chrXV	113765	113766	TY2_non-reference_SRR800772_telocate_rp_423	0	+
chrXV	226695	227037	TY3_reference_SRR800772_telocate_rp_424	0	+
chrXV	227692	228263	TY1_reference_SRR800772_telocate_rp_425	0	+
chrXV	249144	249145	TY1_non-reference_SRR800772_telocate_rp_426	0	-
chrXV	300234	300441	TY1_reference_SRR800772_telocate_rp_427	0	-
chrXV	340599	340900	TY1_reference_SRR800772_telocate_rp_428	0	-
chrXV	354128	354467	TY3_reference_SRR800772_telocate_rp_429	0	+
chrXV	354681	354959	TY1_reference_SRR800772_telocate_rp_430	0	+
chrXV	382387	382388	TY1_non-reference_SRR800772_telocate_rp_431	0	-
chrXV	437303	438486	TY1_reference_SRR800772_telocate_rp_432	0	-
chrXV	461308	461309	TY1_non-reference_SRR800772_telocate_rp_433	0	-
chrXV	462812	462813	TY2_non-reference_SRR800772_telocate_rp_434	0	+
chrXV	463541	463647	TY1_reference_SRR800772_telocate_rp_435	0	+
chrXV	476004	476005	TY1_non-reference_SRR800772_telocate_rp_436	0	.
chrXV	487185	487186	TY1_non-reference_SRR800772_telocate_rp_437	0	-
chrXV	556629	556630	TY1_non-reference_SRR800772_telocate_rp_438	0	.
chrXV	594513	594813	TY1_reference_SRR800772_telocate_rp_439	0	+
chrXV	600819	600820	TY1_non-reference_SRR800772_telocate_rp_440	0	+
chrXV	664003	664326	TY1_reference_SRR800772_telocate_rp_441	0	-
chrXV	697503	697770	TY1_reference_SRR800772_telocate_rp_442	0	-
chrXV	703157	703382	TY3_reference_SRR800772_telocate_rp_443	0	-
chrXV	703430	703662	TY1_reference_SRR800772_telocate_rp_444	0	-
chrXV	710138	710139	TY1_non-reference_SRR800772_telocate_rp_445	0	+
chrXV	968988	976400	TY3_reference_SRR800772_telocate_rp_446	0	+
chrXV	979866	980140	TY1_reference_SRR800772_telocate_rp_447	0	+
chrXVI	55662	55858	TY1_reference_SRR800772_telocate_rp_448	0	-
chrXVI	157248	157249	TY1_non-reference_SRR800772_telocate_rp_449	0	.
chrXVI	436886	443109	TY4_reference_SRR800772_telocate_rp_452	0	-
chrXVI	443161	443162	TY1_non-reference_SRR800772_telocate_rp_453	0	+
chrXVI	558879	558880	TY1_non-reference_SRR800772_telocate_rp_454	0	-
chrXVI	571692	571834	TY1_reference_SRR800772_telocate_rp_456	0	+
chrXVI	581688	581689	TY1_non-reference_SRR800772_telocate_rp_457	0	.
chrXVI	689058	689439	TY1_reference_SRR800772_telocate_rp_458	0	-
chrXVI	775857	776502	TY3_1p_reference_SRR800772_telocate_rp_460	0	+
chrXVI	776664	776854	TY1_reference_SRR800772_telocate_rp_461	0	-
chrXVI	780917	781217	TY1_reference_SRR800772_telocate_rp_462	0	-
chrXVI	804494	804634	TY1_reference_SRR800772_telocate_rp_463	0	+
chrXVI	810568	810569	TY1_non-reference_SRR800772_telocate_rp_464	0	+
chrXVI	819239	819240	TY1_non-reference_SRR800772_telocate_rp_465	0	.
chrXVI	844354	850508	TY1_reference_SRR800772_telocate_rp_466	0	-
chrXVI	850507	850508	TY3_non-reference_SRR800772_telocate_rp_467	0	-
chrXVI	880381	880722	TY3_reference_SRR800772_telocate_rp_468	0	+
chrXVI	881482	881826	TY4_reference_SRR800772_telocate_rp_469	0	-
chrXVI	933538	933675	TY1_reference_SRR800772_telocate_rp_471	0	+
chrXVI	937875	937992	TY1_reference_SRR800772_telocate_rp_472	0	-
