# Supplementary material for: McClintock: An Integrated Pipeline for Detecting Transposable Element Insertions in Whole-Genome Shotgun Sequencing Data
Source: G3 (Bethesda). 2017 Jun 21;7(8):2763–78. doi: 10.1534/g3.117.043893 (PMC5555480; doi:10.1534/g3.117.043893)
Supplement: Supplementary file 2 [file 2763FileS2.zip › SRA072302/SRR800772/results/SRR800772_temp_nonredundant.bed]

track name="SRR800772_TEMP" description="SRR800772_TEMP"
chrI	6755	6763	TY1_non-reference_SRR800772_temp_rp_8	0	+
chrI	22231	22552	TY1_reference_SRR800772_temp_nonab_10	0	+
chrI	138753	138990	TY1_reference_SRR800772_temp_nonab_25	0	-
chrI	138975	138981	TY2_non-reference_SRR800772_temp_rp_27	0	+
chrI	183024	183031	TY1_non-reference_SRR800772_temp_rp_42	0	+
chrI	183135	183468	TY1_reference_SRR800772_temp_nonab_43	0	+
chrI	189419	189754	TY2_reference_SRR800772_temp_nonab_46	0	+
chrI	209459	209769	TY1_reference_SRR800772_temp_nonab_49	0	-
chrII	197032	197323	TY1_reference_SRR800772_temp_nonab_80	0	-
chrII	197305	197368	TY4_non-reference_SRR800772_temp_rp_81	0	-
chrII	197716	198057	TY3_reference_SRR800772_temp_nonab_82	0	+
chrII	258667	258974	TY1_reference_SRR800772_temp_nonab_93	0	-
chrII	266177	266256	TY1_reference_SRR800772_temp_nonab_101	0	-
chrII	327067	327393	TY1_reference_SRR800772_temp_nonab_113	0	+
chrII	327393	327693	TY1_reference_SRR800772_temp_nonab_114	0	+
chrII	350456	350749	TY1_reference_SRR800772_temp_nonab_123	0	+
chrII	460472	460762	TY1_reference_SRR800772_temp_nonab_143	0	+
chrII	644363	644596	TY1_reference_SRR800772_temp_nonab_181	0	-
chrII	645143	645149	TY3_non-reference_SRR800772_temp_sr_183	0	-
chrIII	1178	4322	TY5_reference_SRR800772_temp_nonab_201	0	+
chrIII	4479	4580	TY5_reference_SRR800772_temp_nonab_204	0	+
chrIII	90842	90847	TY3_non-reference_SRR800772_temp_sr_234	0	+
chrIII	124131	124463	TY1_reference_SRR800772_temp_nonab_238	0	-
chrIII	142789	143078	TY1_reference_SRR800772_temp_nonab_244	0	-
chrIII	149479	149787	TY1_reference_SRR800772_temp_nonab_247	0	+
chrIII	150217	150540	TY1_reference_SRR800772_temp_nonab_248	0	+
chrIII	150692	151051	TY4_reference_SRR800772_temp_nonab_249	0	-
chrIII	151464	151518	TY1_reference_SRR800772_temp_nonab_250	0	-
chrIII	151518	151849	TY1_reference_SRR800772_temp_nonab_251	0	+
chrIII	168450	169002	TY3_non-reference_SRR800772_temp_rp_257	0	+
chrIII	169568	169884	TY1_reference_SRR800772_temp_nonab_262	0	+
chrIII	227659	227810	TY1_reference_SRR800772_temp_nonab_270	0	-
chrIII	291372	291709	TY1_reference_SRR800772_temp_nonab_275	0	+
chrIII	291918	292164	TY5_reference_SRR800772_temp_nonab_276	0	+
chrIII	292287	292525	TY5_reference_SRR800772_temp_nonab_277	0	+
chrIII	294999	295317	TY1_reference_SRR800772_temp_nonab_278	0	+
chrIII	295855	295926	TY1_reference_SRR800772_temp_nonab_281	0	+
chrIII	295954	296187	TY1_reference_SRR800772_temp_nonab_282	0	-
chrIV	3335	3461	TY5_reference_SRR800772_temp_nonab_286	0	+
chrIV	8079	8420	TY4_reference_SRR800772_temp_nonab_287	0	+
chrIV	83291	83483	TY3_1p_reference_SRR800772_temp_nonab_296	0	+
chrIV	359316	359480	TY1_reference_SRR800772_temp_nonab_332	0	-
chrIV	434739	434944	TY1_reference_SRR800772_temp_nonab_351	0	-
chrIV	434948	435096	TY1_reference_SRR800772_temp_nonab_353	0	+
chrIV	437519	437697	TY1_reference_SRR800772_temp_nonab_355	0	-
chrIV	437589	437595	TY1_non-reference_SRR800772_temp_rp_356	0	+
chrIV	512985	513641	TY1_reference_SRR800772_temp_nonab_372	0	-
chrIV	513256	513588	TY1_reference_SRR800772_temp_nonab_373	0	-
chrIV	519941	520157	TY1_reference_SRR800772_temp_nonab_379	0	+
chrIV	520179	520474	TY1_reference_SRR800772_temp_nonab_380	0	-
chrIV	520474	520794	TY2_reference_SRR800772_temp_nonab_381	0	+
chrIV	620558	620662	TY1_reference_SRR800772_temp_nonab_398	0	-
chrIV	651687	651956	TY1_reference_SRR800772_temp_nonab_408	0	-
chrIV	668623	668782	TY1_reference_SRR800772_temp_nonab_410	0	+
chrIV	802902	805652	TY1_reference_SRR800772_temp_nonab_433	0	+
chrIV	805755	805972	TY1_reference_SRR800772_temp_nonab_436	0	-
chrIV	871419	871742	TY1_reference_SRR800772_temp_nonab_443	0	+
chrIV	877820	877927	TY1_non-reference_SRR800772_temp_rp_450	0	-
chrIV	878061	878300	TY1_reference_SRR800772_temp_nonab_451	0	+
chrIV	945347	945670	TY1_reference_SRR800772_temp_nonab_460	0	+
chrIV	945697	945757	TY1_reference_SRR800772_temp_nonab_461	0	-
chrIV	945730	945736	TY1_non-reference_SRR800772_temp_rp_462	0	+
chrIV	981167	987126	TY2_reference_SRR800772_temp_nonab_470	0	+
chrIV	987154	992639	TY1_reference_SRR800772_temp_nonab_477	0	-
chrIV	992639	992739	TY1_reference_SRR800772_temp_nonab_480	0	+
chrIV	992739	992812	TY3_reference_SRR800772_temp_nonab_482	0	-
chrIV	1017287	1017293	TY3_non-reference_SRR800772_temp_sr_486	0	+
chrIV	1017552	1017675	TY1_reference_SRR800772_temp_nonab_487	0	-
chrIV	1017677	1018020	TY4_reference_SRR800772_temp_nonab_488	0	-
chrIV	1018211	1018366	TY4_reference_SRR800772_temp_nonab_489	0	+
chrIV	1151033	1151363	TY1_reference_SRR800772_temp_nonab_512	0	+
chrIV	1174831	1174952	TY1_reference_SRR800772_temp_nonab_515	0	+
chrIV	1175128	1175807	TY3_reference_SRR800772_temp_nonab_516	0	-
chrIV	1175310	1175642	TY1_reference_SRR800772_temp_nonab_517	0	+
chrIV	1201080	1201275	TY1_reference_SRR800772_temp_nonab_522	0	+
chrIV	1201449	1201590	TY1_reference_SRR800772_temp_nonab_523	0	+
chrIV	1305351	1305442	TY3_reference_SRR800772_temp_nonab_545	0	-
chrIV	1352636	1352968	TY2_reference_SRR800772_temp_nonab_555	0	+
chrIV	1352803	1352967	TY2_non-reference_SRR800772_temp_rp_557	0	-
chrIV	1352968	1353219	TY1_reference_SRR800772_temp_nonab_558	0	+
chrIV	1394810	1394818	TY2_non-reference_SRR800772_temp_rp_564	0	-
chrIV	1516336	1516421	TY2_reference_SRR800772_temp_nonab_589	0	-
chrIV	1518468	1518787	TY1_reference_SRR800772_temp_nonab_590	0	+
chrIX	197136	197485	TY1_reference_SRR800772_temp_nonab_617	0	-
chrIX	197369	197403	TY1_non-reference_SRR800772_temp_rp_618	0	-
chrIX	212180	212189	TY1_non-reference_SRR800772_temp_rp_635	0	+
chrIX	248830	248835	TY3_non-reference_SRR800772_temp_sr_639	0	-
chrIX	300406	300725	TY1_reference_SRR800772_temp_nonab_646	0	-
chrIX	301655	301730	TY1_reference_SRR800772_temp_nonab_647	0	+
chrIX	324388	324732	TY3_reference_SRR800772_temp_nonab_652	0	+
chrIX	324828	325162	TY1_reference_SRR800772_temp_nonab_653	0	+
chrIX	325162	325216	TY1_reference_SRR800772_temp_nonab_654	0	+
chrIX	325729	325733	TY3_non-reference_SRR800772_temp_sr_655	0	+
chrIX	336575	336892	TY1_reference_SRR800772_temp_nonab_658	0	-
chrIX	426197	426422	TY1_reference_SRR800772_temp_nonab_674	0	-
chrV	6985	7117	TY5_reference_SRR800772_temp_nonab_860	0	+
chrV	9630	9738	TY2_reference_SRR800772_temp_nonab_861	0	-
chrV	62474	62756	TY1_reference_SRR800772_temp_nonab_874	0	+
chrV	99302	99660	TY1_reference_SRR800772_temp_nonab_877	0	-
chrV	118226	118556	TY4_reference_SRR800772_temp_nonab_882	0	-
chrV	136062	136183	TY1_reference_SRR800772_temp_nonab_885	0	+
chrV	137323	137612	TY1_reference_SRR800772_temp_nonab_886	0	+
chrV	138220	138553	TY1_reference_SRR800772_temp_nonab_887	0	+
chrV	176348	176845	TY1_reference_SRR800772_temp_nonab_897	0	+
chrV	176574	176714	TY1_reference_SRR800772_temp_nonab_898	0	-
chrV	248827	249107	TY1_reference_SRR800772_temp_nonab_913	0	+
chrV	249107	249406	TY1_reference_SRR800772_temp_nonab_914	0	-
chrV	249443	249751	TY1_reference_SRR800772_temp_nonab_915	0	+
chrV	287770	288056	TY1_reference_SRR800772_temp_nonab_924	0	-
chrV	288642	288724	TY1_reference_SRR800772_temp_nonab_925	0	+
chrV	312205	312261	TY3_1p_reference_SRR800772_temp_nonab_929	0	+
chrV	312271	312437	TY1_reference_SRR800772_temp_nonab_930	0	+
chrV	314078	314424	TY4_reference_SRR800772_temp_nonab_933	0	+
chrV	435123	435438	TY1_reference_SRR800772_temp_nonab_958	0	-
chrV	435208	435215	TY2_non-reference_SRR800772_temp_rp_959	0	-
chrV	436274	436601	TY4_reference_SRR800772_temp_nonab_962	0	-
chrV	436366	436372	TY1_non-reference_SRR800772_temp_rp_963	0	+
chrV	436601	436633	TY1_reference_SRR800772_temp_nonab_965	0	+
chrV	438521	438584	TY1_reference_SRR800772_temp_nonab_966	0	-
chrV	442729	443068	TY1_reference_SRR800772_temp_nonab_967	0	+
chrV	443365	449626	TY2_reference_SRR800772_temp_nonab_968	0	+
chrV	443392	449316	TY1_reference_SRR800772_temp_nonab_969	0	-
chrV	449735	450035	TY1_reference_SRR800772_temp_nonab_974	0	+
chrV	469325	469388	TY1_reference_SRR800772_temp_nonab_978	0	-
chrV	492433	498505	TY3_reference_SRR800772_temp_nonab_981	0	-
chrV	492690	498416	TY1_reference_SRR800772_temp_nonab_982	0	-
chrV	498585	498673	TY1_non-reference_SRR800772_temp_rp_990	0	+
chrV	551436	551759	TY1_reference_SRR800772_temp_nonab_997	0	+
chrV	552002	552216	TY1_reference_SRR800772_temp_nonab_999	0	-
chrV	566694	566945	TY5_reference_SRR800772_temp_nonab_1007	0	-
chrV	568785	569017	TY5_reference_SRR800772_temp_nonab_1008	0	+
chrVI	100574	100902	TY1_reference_SRR800772_temp_nonab_1019	0	+
chrVI	119073	119171	TY1_reference_SRR800772_temp_nonab_1022	0	+
chrVI	144199	144518	TY4_reference_SRR800772_temp_nonab_1027	0	+
chrVI	144533	144815	TY1_reference_SRR800772_temp_nonab_1028	0	-
chrVI	158353	158666	TY1_reference_SRR800772_temp_nonab_1030	0	+
chrVI	161531	161691	TY1_reference_SRR800772_temp_nonab_1031	0	+
chrVI	161807	162129	TY1_reference_SRR800772_temp_nonab_1032	0	-
chrVI	181009	181041	TY3_non-reference_SRR800772_temp_rp_1035	0	-
chrVI	181387	181471	TY1_reference_SRR800772_temp_nonab_1036	0	+
chrVI	181738	181884	TY1_reference_SRR800772_temp_nonab_1038	0	+
chrVI	181980	181991	TY2_non-reference_SRR800772_temp_rp_1039	0	-
chrVI	191670	191834	TY1_reference_SRR800772_temp_nonab_1041	0	-
chrVI	205101	205241	TY3_1p_reference_SRR800772_temp_nonab_1046	0	+
chrVI	205255	205503	TY1_reference_SRR800772_temp_nonab_1047	0	-
chrVI	206909	207126	TY1_reference_SRR800772_temp_nonab_1049	0	+
chrVI	261282	261475	TY1_reference_SRR800772_temp_nonab_1057	0	+
chrVI	261298	261305	TY1_non-reference_SRR800772_temp_rp_1058	0	-
chrVII	862	1079	TY5_reference_SRR800772_temp_nonab_1062	0	+
chrVII	1079	1239	TY5_reference_SRR800772_temp_nonab_1063	0	+
chrVII	73910	73916	TY3_non-reference_SRR800772_temp_sr_1082	0	+
chrVII	110810	111509	TY2_reference_SRR800772_temp_nonab_1096	0	-
chrVII	110858	111229	TY4_reference_SRR800772_temp_nonab_1097	0	+
chrVII	111102	111443	TY4_non-reference_SRR800772_temp_rp_1099	0	-
chrVII	111509	111702	TY1_reference_SRR800772_temp_nonab_1101	0	+
chrVII	114942	115273	TY1_reference_SRR800772_temp_nonab_1103	0	+
chrVII	115318	115325	TY1_non-reference_SRR800772_temp_rp_1104	0	-
chrVII	121167	121340	TY1_reference_SRR800772_temp_nonab_1107	0	+
chrVII	122092	122145	TY1_reference_SRR800772_temp_nonab_1108	0	-
chrVII	204989	205343	TY4_reference_SRR800772_temp_nonab_1130	0	+
chrVII	287776	287786	TY2_non-reference_SRR800772_temp_rp_1150	0	-
chrVII	287944	288115	TY1_reference_SRR800772_temp_nonab_1151	0	+
chrVII	319032	319344	TY1_reference_SRR800772_temp_nonab_1161	0	-
chrVII	320357	320710	TY4_reference_SRR800772_temp_nonab_1164	0	-
chrVII	327131	327346	TY1_reference_SRR800772_temp_nonab_1167	0	-
chrVII	327906	328220	TY1_reference_SRR800772_temp_nonab_1168	0	+
chrVII	328229	328503	TY1_reference_SRR800772_temp_nonab_1170	0	+
chrVII	401961	402293	TY1_reference_SRR800772_temp_nonab_1191	0	+
chrVII	405006	405148	TY2_reference_SRR800772_temp_nonab_1193	0	+
chrVII	405148	405210	TY2_reference_SRR800772_temp_nonab_1194	0	+
chrVII	405230	405456	TY3_reference_SRR800772_temp_nonab_1196	0	-
chrVII	412457	412727	TY1_reference_SRR800772_temp_nonab_1199	0	+
chrVII	412818	412887	TY3_1p_reference_SRR800772_temp_nonab_1201	0	+
chrVII	561711	561754	TY3_non-reference_SRR800772_temp_rp_1225	0	-
chrVII	568167	568287	TY3_1p_reference_SRR800772_temp_nonab_1227	0	+
chrVII	660646	660936	TY1_reference_SRR800772_temp_nonab_1245	0	-
chrVII	701113	701354	TY1_reference_SRR800772_temp_nonab_1254	0	+
chrVII	701355	701546	TY1_reference_SRR800772_temp_nonab_1256	0	+
chrVII	712899	713081	TY4_reference_SRR800772_temp_nonab_1271	0	+
chrVII	713087	713388	TY1_reference_SRR800772_temp_nonab_1272	0	-
chrVII	735177	735186	TY2_non-reference_SRR800772_temp_rp_1274	0	-
chrVII	735491	735546	TY1_reference_SRR800772_temp_nonab_1275	0	-
chrVII	735548	735877	TY1_reference_SRR800772_temp_nonab_1276	0	+
chrVII	738564	738604	TY1_reference_SRR800772_temp_nonab_1280	0	+
chrVII	738740	739040	TY1_reference_SRR800772_temp_nonab_1281	0	+
chrVII	774040	774167	TY1_reference_SRR800772_temp_nonab_1285	0	+
chrVII	774166	774180	TY2_non-reference_SRR800772_temp_rp_1286	0	-
chrVII	778788	779117	TY2_reference_SRR800772_temp_nonab_1287	0	+
chrVII	779236	779520	TY1_reference_SRR800772_temp_nonab_1288	0	-
chrVII	793243	793564	TY1_reference_SRR800772_temp_nonab_1292	0	+
chrVII	794408	794429	TY3_non-reference_SRR800772_temp_rp_1294	0	-
chrVII	811100	811238	TY4_reference_SRR800772_temp_nonab_1296	0	-
chrVII	811451	817397	TY2_reference_SRR800772_temp_nonab_1298	0	+
chrVII	817397	823311	TY1_reference_SRR800772_temp_nonab_1301	0	-
chrVII	823467	823476	TY3_non-reference_SRR800772_temp_rp_1305	0	-
chrVII	845285	845635	TY3_reference_SRR800772_temp_nonab_1313	0	+
chrVII	875349	875666	TY1_reference_SRR800772_temp_nonab_1317	0	+
chrVII	875955	876284	TY1_reference_SRR800772_temp_nonab_1318	0	+
chrVII	879029	879240	TY4_reference_SRR800772_temp_nonab_1319	0	+
chrVII	879096	879103	TY2_non-reference_SRR800772_temp_rp_1320	0	+
chrVII	879272	879464	TY1_reference_SRR800772_temp_nonab_1321	0	+
chrVIII	7992	8224	TY5_reference_SRR800772_temp_nonab_1347	0	-
chrVIII	13260	13324	TY5_reference_SRR800772_temp_nonab_1348	0	-
chrVIII	92271	92386	TY1_reference_SRR800772_temp_nonab_1375	0	+
chrVIII	116415	116747	TY1_reference_SRR800772_temp_nonab_1380	0	-
chrVIII	116766	117054	TY1_reference_SRR800772_temp_nonab_1381	0	-
chrVIII	133109	133115	TY3_non-reference_SRR800772_temp_rp_1384	0	+
chrVIII	133197	133395	TY1_reference_SRR800772_temp_nonab_1385	0	-
chrVIII	133567	134217	TY1_reference_SRR800772_temp_nonab_1386	0	-
chrVIII	133679	134002	TY1_reference_SRR800772_temp_nonab_1387	0	+
chrVIII	146836	147705	TY4_reference_SRR800772_temp_nonab_1393	0	+
chrVIII	238006	238205	TY1_reference_SRR800772_temp_nonab_1406	0	+
chrVIII	238110	238116	TY1_non-reference_SRR800772_temp_rp_1408	0	+
chrVIII	238304	238394	TY4_reference_SRR800772_temp_nonab_1409	0	+
chrVIII	358684	359477	TY1_reference_SRR800772_temp_nonab_1425	0	-
chrVIII	358852	359070	TY4_reference_SRR800772_temp_nonab_1426	0	-
chrVIII	359081	359346	TY1_reference_SRR800772_temp_nonab_1427	0	+
chrVIII	389009	389015	TY3_non-reference_SRR800772_temp_sr_1428	0	-
chrVIII	389629	389847	TY1_reference_SRR800772_temp_nonab_1429	0	-
chrVIII	463919	464147	TY1_reference_SRR800772_temp_nonab_1443	0	-
chrVIII	466422	466474	TY3_1p_reference_SRR800772_temp_nonab_1444	0	+
chrVIII	466555	466863	TY1_reference_SRR800772_temp_nonab_1445	0	+
chrVIII	466883	466891	TY2_non-reference_SRR800772_temp_rp_1446	0	+
chrVIII	530069	530379	TY1_reference_SRR800772_temp_nonab_1455	0	-
chrVIII	543609	549637	TY1_reference_SRR800772_temp_nonab_1456	0	-
chrX	29186	29409	TY1_reference_SRR800772_temp_nonab_1458	0	+
chrX	59503	59783	TY1_reference_SRR800772_temp_nonab_1465	0	+
chrX	197398	197492	TY3_reference_SRR800772_temp_nonab_1484	0	+
chrX	197492	204392	TY1_reference_SRR800772_temp_nonab_1486	0	+
chrX	197542	203768	TY4_reference_SRR800772_temp_nonab_1487	0	+
chrX	203792	204114	TY2_reference_SRR800772_temp_nonab_1497	0	-
chrX	354538	354838	TY1_reference_SRR800772_temp_nonab_1512	0	-
chrX	374767	374835	TY4_reference_SRR800772_temp_nonab_1515	0	-
chrX	374848	374902	TY1_reference_SRR800772_temp_nonab_1516	0	-
chrX	377538	377590	TY1_reference_SRR800772_temp_nonab_1517	0	+
chrX	377599	377854	TY1_reference_SRR800772_temp_nonab_1518	0	-
chrX	378008	378279	TY3_1p_reference_SRR800772_temp_nonab_1519	0	-
chrX	378271	378277	TY4_non-reference_SRR800772_temp_sr_1520	0	-
chrX	416259	416425	TY4_reference_SRR800772_temp_nonab_1526	0	+
chrX	416503	417018	TY1_reference_SRR800772_temp_nonab_1527	0	+
chrX	421917	422290	TY4_reference_SRR800772_temp_nonab_1529	0	+
chrX	422587	422881	TY1_reference_SRR800772_temp_nonab_1530	0	+
chrX	424677	424685	TY2_non-reference_SRR800772_temp_rp_1532	0	-
chrX	472455	483965	TY1_reference_SRR800772_temp_nonab_1541	0	+
chrX	478043	483965	TY1_reference_SRR800772_temp_nonab_1544	0	+
chrX	517950	518091	TY1_reference_SRR800772_temp_nonab_1550	0	+
chrX	531507	531757	TY1_reference_SRR800772_temp_nonab_1555	0	-
chrX	537732	538027	TY1_reference_SRR800772_temp_nonab_1557	0	-
chrX	540758	541079	TY1_reference_SRR800772_temp_nonab_1558	0	+
chrX	543047	543054	TY3_non-reference_SRR800772_temp_rp_1562	0	+
chrX	543440	543762	TY1_reference_SRR800772_temp_nonab_1565	0	+
chrX	737370	737678	TY4_reference_SRR800772_temp_nonab_1599	0	-
chrX	742330	742456	TY5_reference_SRR800772_temp_nonab_1600	0	-
chrXI	74240	74523	TY1_reference_SRR800772_temp_nonab_1607	0	+
chrXI	83812	84120	TY1_reference_SRR800772_temp_nonab_1610	0	-
chrXI	141175	141294	TY1_reference_SRR800772_temp_nonab_1620	0	-
chrXI	162835	163174	TY1_reference_SRR800772_temp_nonab_1621	0	+
chrXI	163174	163394	TY4_reference_SRR800772_temp_nonab_1623	0	-
chrXI	219057	219367	TY1_reference_SRR800772_temp_nonab_1633	0	-
chrXI	301949	301983	TY1_reference_SRR800772_temp_nonab_1646	0	+
chrXI	301983	302269	TY1_reference_SRR800772_temp_nonab_1647	0	-
chrXI	378990	379112	TY1_reference_SRR800772_temp_nonab_1658	0	+
chrXI	379112	379265	TY3_1p_reference_SRR800772_temp_nonab_1659	0	-
chrXI	458187	458244	TY3_non-reference_SRR800772_temp_rp_1671	0	+
chrXI	489928	490057	TY1_reference_SRR800772_temp_nonab_1679	0	-
chrXI	490106	490430	TY1_reference_SRR800772_temp_nonab_1680	0	+
chrXI	490430	490489	TY1_reference_SRR800772_temp_nonab_1681	0	+
chrXI	513173	513483	TY1_reference_SRR800772_temp_nonab_1684	0	-
chrXI	517502	517510	TY2_non-reference_SRR800772_temp_rp_1687	0	+
chrXI	664813	664914	TY5_reference_SRR800772_temp_nonab_1711	0	-
chrXI	665067	665306	TY5_reference_SRR800772_temp_nonab_1712	0	+
chrXII	91572	91822	TY4_reference_SRR800772_temp_nonab_1720	0	-
chrXII	91958	92480	TY1_reference_SRR800772_temp_nonab_1721	0	-
chrXII	92048	92380	TY1_reference_SRR800772_temp_nonab_1723	0	-
chrXII	168041	168379	TY3_reference_SRR800772_temp_nonab_1735	0	-
chrXII	168541	168649	TY1_reference_SRR800772_temp_nonab_1736	0	+
chrXII	221007	221307	TY1_reference_SRR800772_temp_nonab_1744	0	+
chrXII	365831	366145	TY1_reference_SRR800772_temp_nonab_1769	0	-
chrXII	373769	373969	TY1_reference_SRR800772_temp_nonab_1771	0	-
chrXII	426828	427002	TY3_1p_reference_SRR800772_temp_nonab_1778	0	-
chrXII	448842	449114	TY1_reference_SRR800772_temp_nonab_1785	0	+
chrXII	475974	481898	TY1_reference_SRR800772_temp_nonab_1793	0	-
chrXII	592707	593037	TY1_reference_SRR800772_temp_nonab_1807	0	-
chrXII	599170	599831	TY4_reference_SRR800772_temp_nonab_1808	0	-
chrXII	599269	599518	TY1_reference_SRR800772_temp_nonab_1809	0	+
chrXII	599842	599913	TY1_reference_SRR800772_temp_nonab_1810	0	+
chrXII	657023	657366	TY3_reference_SRR800772_temp_nonab_1821	0	+
chrXII	657450	657769	TY1_reference_SRR800772_temp_nonab_1823	0	+
chrXII	688130	688363	TY2_reference_SRR800772_temp_nonab_1833	0	-
chrXII	688370	688666	TY1_reference_SRR800772_temp_nonab_1834	0	+
chrXII	732081	732134	TY3_non-reference_SRR800772_temp_rp_1840	0	-
chrXII	734383	734673	TY1_reference_SRR800772_temp_nonab_1841	0	-
chrXII	734617	734625	TY4_non-reference_SRR800772_temp_sr_1842	0	+
chrXII	784207	784288	TY1_reference_SRR800772_temp_nonab_1848	0	-
chrXII	793551	793870	TY3_reference_SRR800772_temp_nonab_1851	0	+
chrXII	796763	797088	TY1_reference_SRR800772_temp_nonab_1852	0	+
chrXII	817839	818072	TY4_reference_SRR800772_temp_nonab_1857	0	+
chrXII	818072	818403	TY1_reference_SRR800772_temp_nonab_1858	0	-
chrXII	818468	818474	TY2_non-reference_SRR800772_temp_rp_1859	0	+
chrXII	963216	963535	TY1_reference_SRR800772_temp_nonab_1885	0	+
chrXII	1052300	1052630	TY1_reference_SRR800772_temp_nonab_1899	0	-
chrXIII	131988	132317	TY1_reference_SRR800772_temp_nonab_1924	0	-
chrXIII	167944	168262	TY1_reference_SRR800772_temp_nonab_1936	0	-
chrXIII	202551	202563	TY2_non-reference_SRR800772_temp_rp_1944	0	-
chrXIII	259413	259421	TY1_non-reference_SRR800772_temp_rp_1953	0	-
chrXIII	259595	259901	TY1_reference_SRR800772_temp_nonab_1954	0	-
chrXIII	289946	290015	TY1_reference_SRR800772_temp_nonab_1961	0	-
chrXIII	290047	290223	TY4_reference_SRR800772_temp_nonab_1962	0	-
chrXIII	290440	290521	TY1_reference_SRR800772_temp_nonab_1963	0	+
chrXIII	290582	290660	TY1_reference_SRR800772_temp_nonab_1964	0	-
chrXIII	321229	321233	TY3_non-reference_SRR800772_temp_sr_1970	0	-
chrXIII	321341	321527	TY4_reference_SRR800772_temp_nonab_1971	0	-
chrXIII	372628	372634	TY1_non-reference_SRR800772_temp_rp_1981	0	-
chrXIII	378730	379060	TY1_reference_SRR800772_temp_nonab_1983	0	-
chrXIII	420972	421316	TY1_reference_SRR800772_temp_nonab_1991	0	-
chrXIII	462884	463103	TY1_reference_SRR800772_temp_nonab_1997	0	-
chrXIII	463139	463460	TY1_reference_SRR800772_temp_nonab_1998	0	-
chrXIII	481212	481544	TY1_reference_SRR800772_temp_nonab_2002	0	-
chrXIII	481569	481807	TY1_reference_SRR800772_temp_nonab_2003	0	+
chrXIII	503190	503381	TY1_reference_SRR800772_temp_nonab_2008	0	+
chrXIII	504241	504781	TY4_reference_SRR800772_temp_nonab_2009	0	+
chrXIII	504344	504676	TY1_reference_SRR800772_temp_nonab_2010	0	+
chrXIII	504877	504882	TY3_non-reference_SRR800772_temp_sr_2011	0	+
chrXIII	573110	573337	TY1_reference_SRR800772_temp_nonab_2023	0	-
chrXIII	573355	573445	TY1_reference_SRR800772_temp_nonab_2024	0	-
chrXIII	748024	748124	TY1_reference_SRR800772_temp_nonab_2048	0	+
chrXIII	768878	769211	TY1_reference_SRR800772_temp_nonab_2056	0	+
chrXIII	808998	809232	TY1_reference_SRR800772_temp_nonab_2065	0	+
chrXIII	809180	809187	TY2_non-reference_SRR800772_temp_rp_2066	0	-
chrXIII	837475	837753	TY1_reference_SRR800772_temp_nonab_2080	0	+
chrXIII	837753	837904	TY3_reference_SRR800772_temp_nonab_2081	0	+
chrXIV	96450	96609	TY4_reference_SRR800772_temp_nonab_2110	0	+
chrXIV	96609	102523	TY1_reference_SRR800772_temp_nonab_2112	0	-
chrXIV	102548	104702	TY1_reference_SRR800772_temp_nonab_2117	0	+
chrXIV	102631	102700	TY3_reference_SRR800772_temp_nonab_2118	0	-
chrXIV	102703	102737	TY3_non-reference_SRR800772_temp_rp_2119	0	-
chrXIV	546423	546685	TY3_1p_reference_SRR800772_temp_nonab_2186	0	+
chrXIV	552281	552482	TY1_reference_SRR800772_temp_nonab_2191	0	-
chrXIV	552799	553128	TY1_reference_SRR800772_temp_nonab_2192	0	+
chrXIV	631936	631999	TY3_1p_reference_SRR800772_temp_nonab_2205	0	+
chrXIV	632006	632112	TY1_reference_SRR800772_temp_nonab_2206	0	-
chrXIV	632120	632491	TY4_reference_SRR800772_temp_nonab_2207	0	-
chrXIV	726234	726575	TY3_reference_SRR800772_temp_nonab_2223	0	+
chrXIV	726614	726946	TY2_reference_SRR800772_temp_nonab_2224	0	-
chrXIV	726951	727214	TY3_1p_reference_SRR800772_temp_nonab_2225	0	+
chrXIV	727363	727667	TY1_reference_SRR800772_temp_nonab_2226	0	-
chrXV	2893	3223	TY1_reference_SRR800772_temp_nonab_2236	0	-
chrXV	3808	3986	TY4_reference_SRR800772_temp_nonab_2237	0	+
chrXV	16738	16933	TY1_reference_SRR800772_temp_nonab_2238	0	+
chrXV	18300	18554	TY1_reference_SRR800772_temp_nonab_2239	0	-
chrXV	33628	33930	TY1_reference_SRR800772_temp_nonab_2241	0	+
chrXV	113293	113626	TY1_reference_SRR800772_temp_nonab_2251	0	-
chrXV	113684	113752	TY1_reference_SRR800772_temp_nonab_2252	0	-
chrXV	113705	113712	TY2_non-reference_SRR800772_temp_rp_2253	0	-
chrXV	226695	227037	TY3_reference_SRR800772_temp_nonab_2268	0	+
chrXV	227692	228263	TY1_reference_SRR800772_temp_nonab_2269	0	+
chrXV	227860	228178	TY1_reference_SRR800772_temp_nonab_2270	0	-
chrXV	300234	300441	TY1_reference_SRR800772_temp_nonab_2282	0	-
chrXV	300685	301023	TY1_reference_SRR800772_temp_nonab_2283	0	-
chrXV	340599	340900	TY1_reference_SRR800772_temp_nonab_2294	0	-
chrXV	354128	354467	TY3_reference_SRR800772_temp_nonab_2296	0	+
chrXV	354681	354959	TY1_reference_SRR800772_temp_nonab_2297	0	+
chrXV	355117	355188	TY1_reference_SRR800772_temp_nonab_2298	0	+
chrXV	436923	437008	TY1_reference_SRR800772_temp_nonab_2311	0	+
chrXV	437303	438486	TY1_reference_SRR800772_temp_nonab_2312	0	-
chrXV	462774	462780	TY2_non-reference_SRR800772_temp_rp_2317	0	+
chrXV	463541	463647	TY1_reference_SRR800772_temp_nonab_2318	0	+
chrXV	487356	487362	TY2_non-reference_SRR800772_temp_rp_2325	0	-
chrXV	487356	487363	TY1_non-reference_SRR800772_temp_rp_2324	0	-
chrXV	571490	571808	TY1_reference_SRR800772_temp_nonab_2336	0	+
chrXV	594513	594813	TY1_reference_SRR800772_temp_nonab_2340	0	+
chrXV	594618	594715	TY1_non-reference_SRR800772_temp_rp_2341	0	-
chrXV	664003	664326	TY1_reference_SRR800772_temp_nonab_2351	0	-
chrXV	664329	664465	TY1_reference_SRR800772_temp_nonab_2352	0	+
chrXV	697503	697770	TY1_reference_SRR800772_temp_nonab_2361	0	-
chrXV	697809	697906	TY4_reference_SRR800772_temp_nonab_2362	0	-
chrXV	703157	703382	TY3_reference_SRR800772_temp_nonab_2364	0	-
chrXV	703430	703662	TY1_reference_SRR800772_temp_nonab_2365	0	-
chrXV	703670	703754	TY1_reference_SRR800772_temp_nonab_2367	0	+
chrXV	703773	710109	TY4_reference_SRR800772_temp_nonab_2368	0	+
chrXV	704064	710025	TY2_reference_SRR800772_temp_nonab_2369	0	-
chrXV	969299	969429	TY1_reference_SRR800772_temp_nonab_2408	0	+
chrXV	976256	976336	TY1_reference_SRR800772_temp_nonab_2414	0	-
chrXV	979866	980140	TY1_reference_SRR800772_temp_nonab_2416	0	+
chrXVI	55662	55858	TY1_reference_SRR800772_temp_nonab_2439	0	-
chrXVI	56289	56356	TY3_reference_SRR800772_temp_nonab_2440	0	+
chrXVI	210449	210770	TY1_reference_SRR800772_temp_nonab_2470	0	+
chrXVI	436057	436728	TY1_reference_SRR800772_temp_nonab_2495	0	+
chrXVI	436246	436584	TY1_reference_SRR800772_temp_nonab_2496	0	-
chrXVI	560372	560379	TY1_non-reference_SRR800772_temp_rp_2522	0	+
chrXVI	560809	561081	TY1_reference_SRR800772_temp_nonab_2524	0	+
chrXVI	561164	561320	TY3_1p_reference_SRR800772_temp_nonab_2525	0	-
chrXVI	571692	571834	TY1_reference_SRR800772_temp_nonab_2528	0	+
chrXVI	571841	572170	TY1_reference_SRR800772_temp_nonab_2529	0	-
chrXVI	689058	689439	TY1_reference_SRR800772_temp_nonab_2541	0	-
chrXVI	769316	769657	TY3_reference_SRR800772_temp_nonab_2556	0	+
chrXVI	769800	769897	TY1_reference_SRR800772_temp_nonab_2557	0	+
chrXVI	775857	776502	TY3_1p_reference_SRR800772_temp_nonab_2560	0	+
chrXVI	776090	776401	TY1_reference_SRR800772_temp_nonab_2561	0	+
chrXVI	777841	778152	TY1_reference_SRR800772_temp_nonab_2562	0	+
chrXVI	780917	781217	TY1_reference_SRR800772_temp_nonab_2563	0	-
chrXVI	819442	819448	TY2_non-reference_SRR800772_temp_rp_2567	0	-
chrXVI	819442	819449	TY1_non-reference_SRR800772_temp_rp_2568	0	-
chrXVI	856550	856881	TY3_reference_SRR800772_temp_nonab_2580	0	+
chrXVI	880381	880722	TY3_reference_SRR800772_temp_nonab_2588	0	+
chrXVI	880769	880965	TY3_1p_reference_SRR800772_temp_nonab_2590	0	-
chrXVI	881482	881826	TY4_reference_SRR800772_temp_nonab_2592	0	-
chrXVI	933066	933400	TY4_reference_SRR800772_temp_nonab_2600	0	+
