# Supplementary material for: McClintock: An Integrated Pipeline for Detecting Transposable Element Insertions in Whole-Genome Shotgun Sequencing Data
Source: G3 (Bethesda). 2017 Jun 21;7(8):2763–78. doi: 10.1534/g3.117.043893 (PMC5555480; doi:10.1534/g3.117.043893)
Supplement: Supplementary file 2 [file 2763FileS2.zip › SRA072302/SRR800773/results/SRR800773_ngs_te_mapper_nonredundant.bed]

track name="SRR800773_ngs_te_mapper" description="SRR800773_ngs_te_mapper"
chrI	182614	182953	TY3_reference_SRR800773_ngs_te_mapper_sr_1	0	+
chrIII	1179	4227	TY5_reference_SRR800773_ngs_te_mapper_sr_2	0	+
chrIII	124303	124308	TY4_non-reference_SRR800773_ngs_te_mapper_sr_3	0	+
chrIII	143079	151849	TY1_reference_SRR800773_ngs_te_mapper_sr_4	0	-
chrIII	296152	296157	TY1_non-reference_SRR800773_ngs_te_mapper_sr_5	0	+
chrIV	802903	803233	TY1_reference_SRR800773_ngs_te_mapper_sr_6	0	+
chrIV	946230	946235	TY2_non-reference_SRR800773_ngs_te_mapper_sr_7	0	+
chrIX	205217	210644	TY3_reference_SRR800773_ngs_te_mapper_sr_8	0	+
chrVII	74166	74171	TY1_non-reference_SRR800773_ngs_te_mapper_sr_9	0	+
chrVII	110859	111229	TY4_reference_SRR800773_ngs_te_mapper_sr_10	0	+
chrVIII	91387	91757	TY4_reference_SRR800773_ngs_te_mapper_sr_11	0	+
chrXI	47001	47006	TY2_non-reference_SRR800773_ngs_te_mapper_sr_12	0	+
chrXIII	91964	91969	TY3_non-reference_SRR800773_ngs_te_mapper_sr_13	0	+
chrXIII	321229	321233	TY3_non-reference_SRR800773_ngs_te_mapper_sr_14	0	-
chrXIII	503770	504140	TY4_reference_SRR800773_ngs_te_mapper_sr_15	0	+
chrXIII	573134	573139	TY4_non-reference_SRR800773_ngs_te_mapper_sr_16	0	-
chrXV	117703	123628	TY1_reference_SRR800773_ngs_te_mapper_sr_17	0	+
chrXVI	769317	769657	TY3_reference_SRR800773_ngs_te_mapper_sr_18	0	+
