# Supplementary material for: McClintock: An Integrated Pipeline for Detecting Transposable Element Insertions in Whole-Genome Shotgun Sequencing Data
Source: G3 (Bethesda). 2017 Jun 21;7(8):2763–78. doi: 10.1534/g3.117.043893 (PMC5555480; doi:10.1534/g3.117.043893)
Supplement: Supplementary file 2 [file 2763FileS2.zip › SRA072302/SRR800773/results/SRR800773_popoolationte_nonredundant.bed]

track name="SRR800773_PoPoolationTE" description="SRR800773_PoPoolationTE"
chrI	138705	139046	TY1_reference_SRR800773_popoolationte_rp_2	0	.
chrI	160052	166222	TY1_reference_SRR800773_popoolationte_rp_3	0	.
chrII	29443	35850	TY1_reference_SRR800773_popoolationte_rp_8	0	.
chrII	196982	197374	TY1_reference_SRR800773_popoolationte_rp_10	0	.
chrII	197610	198128	TY3_reference_SRR800773_popoolationte_rp_11	0	.
chrII	198051	198387	TY1_reference_SRR800773_popoolationte_rp_12	0	.
chrII	258613	259070	TY1_reference_SRR800773_popoolationte_rp_15	0	.
chrII	266085	266308	TY1_reference_SRR800773_popoolationte_rp_16	0	.
chrII	350403	350803	TY1_reference_SRR800773_popoolationte_rp_19	0	.
chrII	460421	460808	TY1_reference_SRR800773_popoolationte_rp_21	0	.
chrII	644314	644648	TY1_reference_SRR800773_popoolationte_rp_23	0	.
chrIII	82443	82666	TY3_non-reference_SRR800773_popoolationte_rp_26	0	.
chrIII	150641	151102	TY4_reference_SRR800773_popoolationte_rp_32	0	.
chrIII	227605	227867	TY1_reference_SRR800773_popoolationte_rp_38	0	.
chrIII	291319	291760	TY1_reference_SRR800773_popoolationte_rp_39	0	.
chrIII	294953	295367	TY1_reference_SRR800773_popoolationte_rp_42	0	.
chrIV	359256	359548	TY1_reference_SRR800773_popoolationte_rp_45	0	.
chrIV	437090	437754	TY1_reference_SRR800773_popoolationte_rp_47	0	.
chrIV	512932	513700	TY1_reference_SRR800773_popoolationte_rp_49	0	.
chrIV	619964	620124	TY3_non-reference_SRR800773_popoolationte_rp_53	0	.
chrIV	651631	652009	TY1_reference_SRR800773_popoolationte_rp_56	0	.
chrIV	668561	668858	TY1_reference_SRR800773_popoolationte_rp_57	0	.
chrIV	802800	805713	TY1_reference_SRR800773_popoolationte_rp_58	0	.
chrIV	871365	884273	TY1_reference_SRR800773_popoolationte_rp_60	0	.
chrIV	1095587	1101925	TY1_reference_SRR800773_popoolationte_rp_68	0	.
chrIV	1174773	1175004	TY1_reference_SRR800773_popoolationte_rp_70	0	.
chrIV	1305249	1305506	TY3_reference_SRR800773_popoolationte_rp_75	0	.
chrIV	1461873	1462100	TY1_reference_SRR800773_popoolationte_rp_78	0	.
chrIV	1516253	1516476	TY2_reference_SRR800773_popoolationte_rp_79	0	.
chrIV	1518414	1518839	TY1_reference_SRR800773_popoolationte_rp_80	0	.
chrIX	196600	197533	TY1_reference_SRR800773_popoolationte_rp_82	0	.
chrIX	205156	210736	TY3_reference_SRR800773_popoolationte_rp_84	0	.
chrIX	336525	336944	TY1_reference_SRR800773_popoolationte_rp_89	0	.
chrIX	426130	426478	TY1_reference_SRR800773_popoolationte_rp_90	0	.
chrV	9572	9815	TY2_reference_SRR800773_popoolationte_rp_98	0	.
chrV	62080	62808	TY1_reference_SRR800773_popoolationte_rp_99	0	.
chrV	99251	99717	TY1_reference_SRR800773_popoolationte_rp_100	0	.
chrV	118127	118652	TY4_reference_SRR800773_popoolationte_rp_101	0	.
chrV	135994	136237	TY1_reference_SRR800773_popoolationte_rp_102	0	.
chrV	137269	137663	TY1_reference_SRR800773_popoolationte_rp_103	0	.
chrV	138168	138606	TY1_reference_SRR800773_popoolationte_rp_104	0	.
chrV	176296	176905	TY1_reference_SRR800773_popoolationte_rp_105	0	.
chrV	287720	288110	TY1_reference_SRR800773_popoolationte_rp_108	0	.
chrV	288563	288790	TY1_reference_SRR800773_popoolationte_rp_109	0	.
chrV	313988	314502	TY4_reference_SRR800773_popoolationte_rp_111	0	.
chrV	354080	355004	TY1_reference_SRR800773_popoolationte_rp_112	0	.
chrV	435016	435489	TY1_reference_SRR800773_popoolationte_rp_115	0	.
chrV	438431	438647	TY1_reference_SRR800773_popoolationte_rp_118	0	.
chrV	442667	443123	TY1_reference_SRR800773_popoolationte_rp_119	0	.
chrV	469263	469451	TY1_reference_SRR800773_popoolationte_rp_122	0	.
chrV	551356	551824	TY1_reference_SRR800773_popoolationte_rp_124	0	.
chrV	566641	566990	TY5_reference_SRR800773_popoolationte_rp_126	0	.
chrV	568733	569069	TY5_reference_SRR800773_popoolationte_rp_127	0	.
chrVI	100517	100963	TY1_reference_SRR800773_popoolationte_rp_128	0	.
chrVI	119014	119232	TY1_reference_SRR800773_popoolationte_rp_129	0	.
chrVI	137600	143988	TY1_reference_SRR800773_popoolationte_rp_130	0	.
chrVI	158299	158720	TY1_reference_SRR800773_popoolationte_rp_133	0	.
chrVI	191607	191914	TY1_reference_SRR800773_popoolationte_rp_138	0	.
chrVI	204836	205064	TY3_non-reference_SRR800773_popoolationte_rp_139	0	.
chrVI	206852	207177	TY1_reference_SRR800773_popoolationte_rp_141	0	.
chrVII	73824	73958	TY3_non-reference_SRR800773_popoolationte_rp_147	0	.
chrVII	74105	74219	TY1_non-reference_SRR800773_popoolationte_rp_148	0	.
chrVII	110756	111753	TY1_reference_SRR800773_popoolationte_rp_149	0	.
chrVII	121118	121419	TY1_reference_SRR800773_popoolationte_rp_151	0	.
chrVII	121976	122313	TY1_reference_SRR800773_popoolationte_rp_152	0	.
chrVII	204891	205390	TY4_reference_SRR800773_popoolationte_rp_153	0	.
chrVII	287889	288171	TY1_reference_SRR800773_popoolationte_rp_155	0	.
chrVII	318979	319820	TY1_reference_SRR800773_popoolationte_rp_157	0	.
chrVII	320306	320760	TY4_reference_SRR800773_popoolationte_rp_158	0	.
chrVII	327078	327397	TY1_reference_SRR800773_popoolationte_rp_159	0	.
chrVII	401560	401966	TY3_reference_SRR800773_popoolationte_rp_162	0	.
chrVII	561595	561814	TY3_non-reference_SRR800773_popoolationte_rp_168	0	.
chrVII	568099	568364	TY3_1p_reference_SRR800773_popoolationte_rp_170	0	.
chrVII	660587	660989	TY1_reference_SRR800773_popoolationte_rp_171	0	.
chrVII	773988	774252	TY1_reference_SRR800773_popoolationte_rp_180	0	.
chrVII	793186	793618	TY1_reference_SRR800773_popoolationte_rp_183	0	.
chrVII	811038	811311	TY4_reference_SRR800773_popoolationte_rp_184	0	.
chrVII	845231	845726	TY3_reference_SRR800773_popoolationte_rp_185	0	.
chrVII	875298	875723	TY1_reference_SRR800773_popoolationte_rp_186	0	.
chrVIII	7881	8283	TY5_reference_SRR800773_popoolationte_rp_190	0	.
chrVIII	13192	13439	TY5_reference_SRR800773_popoolationte_rp_191	0	.
chrVIII	92211	92448	TY1_reference_SRR800773_popoolationte_rp_192	0	.
chrVIII	133015	133171	TY3_non-reference_SRR800773_popoolationte_rp_195	0	.
chrVIII	133514	134340	TY1_reference_SRR800773_popoolationte_rp_197	0	.
chrVIII	146777	147766	TY4_reference_SRR800773_popoolationte_rp_198	0	.
chrVIII	238217	238506	TY4_reference_SRR800773_popoolationte_rp_200	0	.
chrVIII	358627	359529	TY1_reference_SRR800773_popoolationte_rp_201	0	.
chrVIII	389569	389902	TY1_reference_SRR800773_popoolationte_rp_203	0	.
chrVIII	463864	464198	TY1_reference_SRR800773_popoolationte_rp_204	0	.
chrX	29136	29456	TY1_reference_SRR800773_popoolationte_rp_207	0	.
chrX	59438	59832	TY1_reference_SRR800773_popoolationte_rp_208	0	.
chrX	377954	378331	TY3_1p_reference_SRR800773_popoolationte_rp_211	0	.
chrX	416207	416479	TY4_reference_SRR800773_popoolationte_rp_212	0	.
chrX	421866	422333	TY4_reference_SRR800773_popoolationte_rp_214	0	.
chrX	422535	422936	TY1_reference_SRR800773_popoolationte_rp_215	0	.
chrX	517900	518143	TY1_reference_SRR800773_popoolationte_rp_216	0	.
chrX	537684	538088	TY1_reference_SRR800773_popoolationte_rp_219	0	.
chrX	540712	541466	TY1_reference_SRR800773_popoolationte_rp_220	0	.
chrX	543385	543815	TY1_reference_SRR800773_popoolationte_rp_221	0	.
chrXI	74185	74577	TY1_reference_SRR800773_popoolationte_rp_223	0	.
chrXI	83731	84208	TY1_reference_SRR800773_popoolationte_rp_224	0	.
chrXI	141115	141347	TY1_reference_SRR800773_popoolationte_rp_225	0	.
chrXI	219008	219420	TY1_reference_SRR800773_popoolationte_rp_228	0	.
chrXI	513116	513544	TY1_reference_SRR800773_popoolationte_rp_233	0	.
chrXII	91521	91872	TY4_reference_SRR800773_popoolationte_rp_236	0	.
chrXII	91905	92547	TY1_reference_SRR800773_popoolationte_rp_237	0	.
chrXII	167927	168430	TY3_reference_SRR800773_popoolationte_rp_238	0	.
chrXII	215024	221359	TY1_reference_SRR800773_popoolationte_rp_241	0	.
chrXII	365775	366200	TY1_reference_SRR800773_popoolationte_rp_242	0	.
chrXII	373720	374440	TY1_reference_SRR800773_popoolationte_rp_244	0	.
chrXII	426771	427051	TY3_1p_reference_SRR800773_popoolationte_rp_245	0	.
chrXII	448789	449165	TY1_reference_SRR800773_popoolationte_rp_246	0	.
chrXII	592653	593088	TY1_reference_SRR800773_popoolationte_rp_247	0	.
chrXII	656933	657416	TY3_reference_SRR800773_popoolationte_rp_250	0	.
chrXII	657399	657849	TY1_reference_SRR800773_popoolationte_rp_251	0	.
chrXII	687795	688038	TY3_non-reference_SRR800773_popoolationte_rp_252	0	.
chrXII	731603	732049	TY4_non-reference_SRR800773_popoolationte_rp_255	0	.
chrXII	734332	734760	TY1_reference_SRR800773_popoolationte_rp_256	0	.
chrXII	784157	784214	TY1_reference_SRR800773_popoolationte_rp_257	0	.
chrXII	796715	797139	TY1_reference_SRR800773_popoolationte_rp_259	0	.
chrXII	963164	963578	TY1_reference_SRR800773_popoolationte_rp_263	0	.
chrXII	976122	981776	TY1_non-reference_SRR800773_popoolationte_rp_264	0	.
chrXIII	131939	132370	TY1_reference_SRR800773_popoolationte_rp_269	0	.
chrXIII	167884	168312	TY1_reference_SRR800773_popoolationte_rp_270	0	.
chrXIII	183931	184120	TY3_non-reference_SRR800773_popoolationte_rp_271	0	.
chrXIII	196280	202312	TY1_reference_SRR800773_popoolationte_rp_272	0	.
chrXIII	290495	290716	TY1_reference_SRR800773_popoolationte_rp_275	0	.
chrXIII	321135	321288	TY3_non-reference_SRR800773_popoolationte_rp_276	0	.
chrXIII	321281	321587	TY4_reference_SRR800773_popoolationte_rp_277	0	.
chrXIII	747945	748190	TY1_reference_SRR800773_popoolationte_rp_288	0	.
chrXIII	768488	769264	TY1_reference_SRR800773_popoolationte_rp_289	0	.
chrXIII	808486	809287	TY1_reference_SRR800773_popoolationte_rp_290	0	.
chrXIV	546370	547142	TY3_1p_reference_SRR800773_popoolationte_rp_296	0	.
chrXIV	552754	553180	TY1_reference_SRR800773_popoolationte_rp_299	0	.
chrXIV	560726	560833	TY3_non-reference_SRR800773_popoolationte_rp_300	0	.
chrXIV	631886	632678	TY3_non-reference_SRR800773_popoolationte_rp_304	0	.
chrXIV	727314	727736	TY1_reference_SRR800773_popoolationte_rp_307	0	.
chrXV	16688	16997	TY1_reference_SRR800773_popoolationte_rp_308	0	.
chrXV	33577	33985	TY1_reference_SRR800773_popoolationte_rp_311	0	.
chrXV	113219	113677	TY1_reference_SRR800773_popoolationte_rp_312	0	.
chrXV	226604	227090	TY3_reference_SRR800773_popoolationte_rp_313	0	.
chrXV	227037	227282	TY1_reference_SRR800773_popoolationte_rp_314	0	.
chrXV	227638	228315	TY1_reference_SRR800773_popoolationte_rp_315	0	.
chrXV	300636	301076	TY1_reference_SRR800773_popoolationte_rp_317	0	.
chrXV	340554	340954	TY1_reference_SRR800773_popoolationte_rp_318	0	.
chrXV	354030	354522	TY3_reference_SRR800773_popoolationte_rp_319	0	.
chrXV	463434	463690	TY1_reference_SRR800773_popoolationte_rp_325	0	.
chrXV	979812	980193	TY1_reference_SRR800773_popoolationte_rp_334	0	.
chrXVI	55610	55907	TY1_reference_SRR800773_popoolationte_rp_335	0	.
chrXVI	436005	443176	TY1_reference_SRR800773_popoolationte_rp_338	0	.
chrXVI	561112	561379	TY3_1p_reference_SRR800773_popoolationte_rp_341	0	.
chrXVI	689015	689495	TY1_reference_SRR800773_popoolationte_rp_345	0	.
chrXVI	769161	769708	TY3_reference_SRR800773_popoolationte_rp_346	0	.
chrXVI	769745	769950	TY1_reference_SRR800773_popoolationte_rp_347	0	.
chrXVI	780868	781269	TY1_reference_SRR800773_popoolationte_rp_351	0	.
chrXVI	804432	810619	TY1_reference_SRR800773_popoolationte_rp_352	0	.
chrXVI	880275	880765	TY3_reference_SRR800773_popoolationte_rp_355	0	.
chrXVI	880715	881019	TY3_1p_reference_SRR800773_popoolationte_rp_356	0	.
chrXVI	881422	881876	TY4_reference_SRR800773_popoolationte_rp_357	0	.
chrXVI	933017	933454	TY4_reference_SRR800773_popoolationte_rp_358	0	.
chrXVI	933483	933728	TY1_reference_SRR800773_popoolationte_rp_359	0	.
chrXVI	937820	938062	TY1_reference_SRR800773_popoolationte_rp_360	0	.
