# Supplementary material for: McClintock: An Integrated Pipeline for Detecting Transposable Element Insertions in Whole-Genome Shotgun Sequencing Data
Source: G3 (Bethesda). 2017 Jun 21;7(8):2763–78. doi: 10.1534/g3.117.043893 (PMC5555480; doi:10.1534/g3.117.043893)
Supplement: Supplementary file 2 [file 2763FileS2.zip › SRA072302/SRR800773/results/SRR800773_retroseq_nonredundant.bed]

track name="SRR800773_RetroSeq" description="SRR800773_RetroSeq"
chrII	405612	405614	TY1_non-reference_SRR800773_retroseq_rp_1	0	.
chrIII	82519	82521	TY3_non-reference_SRR800773_retroseq_rp_2	0	.
chrIII	82876	82878	TY1_non-reference_SRR800773_retroseq_rp_3	0	.
chrIII	82888	82890	TY3_non-reference_SRR800773_retroseq_rp_4	0	.
chrIII	84151	84153	TY4_non-reference_SRR800773_retroseq_rp_6	0	.
chrIII	84375	84377	TY1_non-reference_SRR800773_retroseq_rp_7	0	.
chrIII	142989	142991	TY2_non-reference_SRR800773_retroseq_rp_8	0	.
chrIII	150320	150322	TY3_non-reference_SRR800773_retroseq_rp_9	0	.
chrIII	150324	150326	TY1_non-reference_SRR800773_retroseq_rp_10	0	.
chrIII	151963	151965	TY2_non-reference_SRR800773_retroseq_rp_12	0	.
chrIII	152069	152071	TY1_non-reference_SRR800773_retroseq_rp_13	0	.
chrIII	168477	168479	TY2_non-reference_SRR800773_retroseq_rp_14	0	.
chrIII	168544	168546	TY1_non-reference_SRR800773_retroseq_rp_15	0	.
chrIII	169410	169412	TY1_non-reference_SRR800773_retroseq_rp_16	0	.
chrIII	295176	295178	TY1_non-reference_SRR800773_retroseq_rp_17	0	.
chrIII	296192	296194	TY1_non-reference_SRR800773_retroseq_rp_18	0	.
chrIV	83274	83276	TY1_non-reference_SRR800773_retroseq_rp_19	0	.
chrIV	434725	434727	TY2_non-reference_SRR800773_retroseq_rp_21	0	.
chrIV	434729	434731	TY1_non-reference_SRR800773_retroseq_rp_22	0	.
chrIV	435062	435064	TY2_non-reference_SRR800773_retroseq_rp_23	0	.
chrIV	489259	489261	TY1_non-reference_SRR800773_retroseq_rp_24	0	.
chrIV	489260	489262	TY2_non-reference_SRR800773_retroseq_rp_25	0	.
chrIV	620046	620048	TY3_non-reference_SRR800773_retroseq_rp_26	0	.
chrIV	1017314	1017316	TY3_non-reference_SRR800773_retroseq_rp_27	0	.
chrIV	1352669	1352671	TY4_non-reference_SRR800773_retroseq_rp_28	0	.
chrIX	300470	300472	TY1_non-reference_SRR800773_retroseq_rp_30	0	.
chrIX	300473	300475	TY4_non-reference_SRR800773_retroseq_rp_31	0	.
chrIX	324788	324790	TY3_non-reference_SRR800773_retroseq_rp_32	0	.
chrV	312262	312264	TY1_non-reference_SRR800773_retroseq_rp_35	0	.
chrV	436385	436387	TY1_non-reference_SRR800773_retroseq_rp_38	0	.
chrV	436417	436419	TY4_non-reference_SRR800773_retroseq_rp_39	0	.
chrV	450040	450042	TY2_non-reference_SRR800773_retroseq_rp_40	0	.
chrV	498631	498633	TY1_non-reference_SRR800773_retroseq_rp_41	0	.
chrV	569073	569075	TY5_non-reference_SRR800773_retroseq_rp_45	0	.
chrVI	137783	137785	TY2_non-reference_SRR800773_retroseq_rp_46	0	.
chrVI	204983	204985	TY3_non-reference_SRR800773_retroseq_rp_48	0	.
chrVI	205219	205221	TY3_non-reference_SRR800773_retroseq_rp_49	0	.
chrVII	73936	73938	TY3_non-reference_SRR800773_retroseq_rp_50	0	.
chrVII	74180	74182	TY1_non-reference_SRR800773_retroseq_rp_51	0	.
chrVII	110885	110887	TY1_non-reference_SRR800773_retroseq_rp_52	0	.
chrVII	115393	115395	TY1_non-reference_SRR800773_retroseq_rp_54	0	.
chrVII	319728	319730	TY4_non-reference_SRR800773_retroseq_rp_56	0	.
chrVII	561737	561739	TY3_non-reference_SRR800773_retroseq_rp_58	0	.
chrVII	700500	700502	TY1_non-reference_SRR800773_retroseq_rp_59	0	.
chrVII	736074	736076	TY2_non-reference_SRR800773_retroseq_rp_60	0	.
chrVIII	133133	133135	TY3_non-reference_SRR800773_retroseq_rp_62	0	.
chrX	354925	354927	TY2_non-reference_SRR800773_retroseq_rp_67	0	.
chrX	354926	354928	TY4_non-reference_SRR800773_retroseq_rp_68	0	.
chrX	354956	354958	TY1_non-reference_SRR800773_retroseq_rp_69	0	.
chrX	416567	416569	TY2_non-reference_SRR800773_retroseq_rp_70	0	.
chrX	424677	424679	TY1_non-reference_SRR800773_retroseq_rp_71	0	.
chrXI	47025	47027	TY1_non-reference_SRR800773_retroseq_rp_72	0	.
chrXII	366145	366147	TY2_non-reference_SRR800773_retroseq_rp_74	0	.
chrXII	373496	373498	TY1_non-reference_SRR800773_retroseq_rp_75	0	.
chrXII	494425	494427	TY1_non-reference_SRR800773_retroseq_rp_77	0	.
chrXII	687930	687932	TY3_non-reference_SRR800773_retroseq_rp_79	0	.
chrXII	731850	731852	TY4_non-reference_SRR800773_retroseq_rp_80	0	.
chrXII	734757	734759	TY1_non-reference_SRR800773_retroseq_rp_81	0	.
chrXII	793653	793655	TY1_non-reference_SRR800773_retroseq_rp_82	0	.
chrXII	793658	793660	TY2_non-reference_SRR800773_retroseq_rp_83	0	.
chrXII	902882	902884	TY1_non-reference_SRR800773_retroseq_rp_84	0	.
chrXIII	92015	92017	TY3_non-reference_SRR800773_retroseq_rp_85	0	.
chrXIII	183991	183993	TY3_non-reference_SRR800773_retroseq_rp_86	0	.
chrXIII	259652	259654	TY4_non-reference_SRR800773_retroseq_rp_87	0	.
chrXIII	259664	259666	TY2_non-reference_SRR800773_retroseq_rp_88	0	.
chrXIII	321240	321242	TY3_non-reference_SRR800773_retroseq_rp_89	0	.
chrXIII	379107	379109	TY2_non-reference_SRR800773_retroseq_rp_90	0	.
chrXIII	573187	573189	TY4_non-reference_SRR800773_retroseq_rp_93	0	.
chrXIV	442834	442836	TY1_non-reference_SRR800773_retroseq_rp_95	0	.
chrXIV	560807	560809	TY3_non-reference_SRR800773_retroseq_rp_96	0	.
chrXIV	632095	632097	TY3_non-reference_SRR800773_retroseq_rp_99	0	.
chrXV	16665	16667	TY1_non-reference_SRR800773_retroseq_rp_100	0	.
chrXV	17956	17958	TY1_non-reference_SRR800773_retroseq_rp_101	0	.
chrXV	348344	348346	TY1_non-reference_SRR800773_retroseq_rp_102	0	.
chrXV	462774	462776	TY1_non-reference_SRR800773_retroseq_rp_103	0	.
chrXV	487285	487287	TY1_non-reference_SRR800773_retroseq_rp_104	0	.
chrXVI	210726	210728	TY2_non-reference_SRR800773_retroseq_rp_106	0	.
chrXVI	581924	581926	TY1_non-reference_SRR800773_retroseq_rp_108	0	.
chrXVI	744142	744144	TY1_non-reference_SRR800773_retroseq_rp_109	0	.
chrXVI	744154	744156	TY2_non-reference_SRR800773_retroseq_rp_110	0	.
chrXVI	775986	775988	TY1_non-reference_SRR800773_retroseq_rp_111	0	.
chrXVI	775988	775990	TY2_non-reference_SRR800773_retroseq_rp_112	0	.
chrXVI	819481	819483	TY1_non-reference_SRR800773_retroseq_rp_114	0	.
