# Supplementary material for: McClintock: An Integrated Pipeline for Detecting Transposable Element Insertions in Whole-Genome Shotgun Sequencing Data
Source: G3 (Bethesda). 2017 Jun 21;7(8):2763–78. doi: 10.1534/g3.117.043893 (PMC5555480; doi:10.1534/g3.117.043893)
Supplement: Supplementary file 2 [file 2763FileS2.zip › SRA072302/SRR800773/results/SRR800773_telocate_nonredundant.bed]

track name="SRR800773_TE-locate" description="SRR800773_TE-locate"
2micron	919	920	TY1_non-reference_SRR800773_telocate_rp_1	0	.
2micron	5085	5086	TY1_non-reference_SRR800773_telocate_rp_2	0	.
chrI	998	999	TY5_non-reference_SRR800773_telocate_rp_3	0	-
chrI	138753	138990	TY1_reference_SRR800773_telocate_rp_4	0	-
chrI	160105	160237	TY1_reference_SRR800773_telocate_rp_5	0	-
chrI	166233	166234	TY1_non-reference_SRR800773_telocate_rp_6	0	+
chrI	183483	183484	TY1_non-reference_SRR800773_telocate_rp_7	0	+
chrI	189419	189754	TY2_reference_SRR800773_telocate_rp_8	0	+
chrII	6794	6795	TY5_non-reference_SRR800773_telocate_rp_9	0	-
chrII	8847	9518	TY1_reference_SRR800773_telocate_rp_10	0	+
chrII	29500	35793	TY1_reference_SRR800773_telocate_rp_11	0	+
chrII	197032	197323	TY1_reference_SRR800773_telocate_rp_12	0	-
chrII	220933	221039	TY1_reference_SRR800773_telocate_rp_13	0	+
chrII	258667	258974	TY1_reference_SRR800773_telocate_rp_14	0	-
chrII	350456	350749	TY1_reference_SRR800773_telocate_rp_16	0	+
chrII	405354	405355	TY1_non-reference_SRR800773_telocate_rp_17	0	.
chrII	460472	460762	TY1_reference_SRR800773_telocate_rp_18	0	+
chrII	643482	643853	TY4_reference_SRR800773_telocate_rp_19	0	-
chrII	644363	644596	TY1_reference_SRR800773_telocate_rp_20	0	-
chrIII	82581	82582	TY3_non-reference_SRR800773_telocate_rp_22	0	.
chrIII	82699	83036	TY1_reference_SRR800773_telocate_rp_23	0	+
chrIII	142789	143078	TY1_reference_SRR800773_telocate_rp_24	0	-
chrIII	150042	150043	TY2_non-reference_SRR800773_telocate_rp_26	0	+
chrIII	150692	151051	TY4_reference_SRR800773_telocate_rp_27	0	-
chrIII	151518	151849	TY1_reference_SRR800773_telocate_rp_28	0	+
chrIII	168197	168198	TY2_non-reference_SRR800773_telocate_rp_29	0	+
chrIII	168386	169064	TY3_reference_SRR800773_telocate_rp_30	0	+
chrIII	169568	169884	TY1_reference_SRR800773_telocate_rp_31	0	+
chrIII	227659	227810	TY1_reference_SRR800773_telocate_rp_32	0	-
chrIII	291372	291709	TY1_reference_SRR800773_telocate_rp_33	0	+
chrIII	291918	292164	TY5_reference_SRR800773_telocate_rp_34	0	+
chrIII	294999	295317	TY1_reference_SRR800773_telocate_rp_35	0	+
chrIII	315768	315769	TY5_non-reference_SRR800773_telocate_rp_36	0	-
chrIV	3335	3461	TY5_reference_SRR800773_telocate_rp_37	0	+
chrIV	8079	8420	TY4_reference_SRR800773_telocate_rp_38	0	+
chrIV	83137	83138	TY1_non-reference_SRR800773_telocate_rp_39	0	-
chrIV	359316	359480	TY1_reference_SRR800773_telocate_rp_40	0	-
chrIV	434420	434737	TY1_reference_SRR800773_telocate_rp_41	0	-
chrIV	437519	437697	TY1_reference_SRR800773_telocate_rp_42	0	-
chrIV	489015	489016	TY2_non-reference_SRR800773_telocate_rp_43	0	+
chrIV	489223	489224	TY1_non-reference_SRR800773_telocate_rp_44	0	+
chrIV	512985	513641	TY1_reference_SRR800773_telocate_rp_45	0	-
chrIV	513690	519645	TY2_reference_SRR800773_telocate_rp_46	0	-
chrIV	619180	619181	TY3_non-reference_SRR800773_telocate_rp_48	0	-
chrIV	651687	651956	TY1_reference_SRR800773_telocate_rp_49	0	-
chrIV	668623	668782	TY1_reference_SRR800773_telocate_rp_50	0	+
chrIV	802688	802689	TY1_non-reference_SRR800773_telocate_rp_51	0	.
chrIV	871419	871742	TY1_reference_SRR800773_telocate_rp_52	0	+
chrIV	878061	878300	TY1_reference_SRR800773_telocate_rp_53	0	+
chrIV	884252	884253	TY1_non-reference_SRR800773_telocate_rp_54	0	+
chrIV	945347	945670	TY1_reference_SRR800773_telocate_rp_55	0	+
chrIV	945951	946292	TY3_reference_SRR800773_telocate_rp_56	0	-
chrIV	981026	981027	TY1_non-reference_SRR800773_telocate_rp_57	0	-
chrIV	1017088	1017089	TY3_non-reference_SRR800773_telocate_rp_58	0	+
chrIV	1017552	1017675	TY1_reference_SRR800773_telocate_rp_59	0	-
chrIV	1018211	1018366	TY4_reference_SRR800773_telocate_rp_60	0	+
chrIV	1095638	1101876	TY1_reference_SRR800773_telocate_rp_61	0	-
chrIV	1151033	1151363	TY1_reference_SRR800773_telocate_rp_62	0	+
chrIV	1175128	1175807	TY3_reference_SRR800773_telocate_rp_63	0	-
chrIV	1201080	1201275	TY1_reference_SRR800773_telocate_rp_64	0	+
chrIV	1352474	1352475	TY4_non-reference_SRR800773_telocate_rp_65	0	-
chrIV	1518468	1518787	TY1_reference_SRR800773_telocate_rp_66	0	+
chrIV	1523667	1523668	TY5_non-reference_SRR800773_telocate_rp_67	0	-
chrIX	7723	7724	TY5_non-reference_SRR800773_telocate_rp_68	0	+
chrIX	197136	197485	TY1_reference_SRR800773_telocate_rp_69	0	-
chrIX	336575	336892	TY1_reference_SRR800773_telocate_rp_73	0	-
chrIX	426197	426422	TY1_reference_SRR800773_telocate_rp_74	0	-
chrM	7651	7652	TY1_non-reference_SRR800773_telocate_rp_75	0	.
chrM	15812	15813	TY1_non-reference_SRR800773_telocate_rp_76	0	.
chrM	19149	19150	TY1_non-reference_SRR800773_telocate_rp_77	0	.
chrM	20594	20595	TY2_non-reference_SRR800773_telocate_rp_78	0	.
chrM	24147	24148	TY1_non-reference_SRR800773_telocate_rp_79	0	.
chrM	28636	28637	TY1_non-reference_SRR800773_telocate_rp_80	0	.
chrM	34032	34033	TY1_non-reference_SRR800773_telocate_rp_81	0	-
chrM	37875	37876	TY1_non-reference_SRR800773_telocate_rp_82	0	.
chrM	39562	39563	TY1_non-reference_SRR800773_telocate_rp_83	0	.
chrM	46629	46630	TY1_non-reference_SRR800773_telocate_rp_84	0	.
chrM	58065	58066	TY1_non-reference_SRR800773_telocate_rp_85	0	.
chrM	70559	70560	TY2_non-reference_SRR800773_telocate_rp_86	0	.
chrM	75221	75222	TY1_non-reference_SRR800773_telocate_rp_87	0	.
chrM	78806	78807	TY1_non-reference_SRR800773_telocate_rp_88	0	.
chrV	9630	9738	TY2_reference_SRR800773_telocate_rp_89	0	-
chrV	62474	62756	TY1_reference_SRR800773_telocate_rp_90	0	+
chrV	99302	99660	TY1_reference_SRR800773_telocate_rp_91	0	-
chrV	118226	118556	TY4_reference_SRR800773_telocate_rp_92	0	-
chrV	136062	136183	TY1_reference_SRR800773_telocate_rp_93	0	+
chrV	138220	138553	TY1_reference_SRR800773_telocate_rp_94	0	+
chrV	176348	176845	TY1_reference_SRR800773_telocate_rp_95	0	+
chrV	248827	249107	TY1_reference_SRR800773_telocate_rp_96	0	+
chrV	287770	288056	TY1_reference_SRR800773_telocate_rp_97	0	-
chrV	312016	312017	TY2_non-reference_SRR800773_telocate_rp_98	0	+
chrV	314078	314424	TY4_reference_SRR800773_telocate_rp_99	0	+
chrV	354133	354836	TY1_reference_SRR800773_telocate_rp_100	0	+
chrV	436274	436601	TY4_reference_SRR800773_telocate_rp_101	0	-
chrV	442729	443068	TY1_reference_SRR800773_telocate_rp_102	0	+
chrV	449735	450035	TY1_reference_SRR800773_telocate_rp_103	0	+
chrV	450050	450051	TY2_non-reference_SRR800773_telocate_rp_104	0	+
chrV	487828	488160	TY2_reference_SRR800773_telocate_rp_105	0	+
chrV	498579	498580	TY1_non-reference_SRR800773_telocate_rp_106	0	+
chrV	566694	566945	TY5_reference_SRR800773_telocate_rp_108	0	-
chrV	568785	569017	TY5_reference_SRR800773_telocate_rp_109	0	+
chrVI	100574	100902	TY1_reference_SRR800773_telocate_rp_110	0	+
chrVI	158353	158666	TY1_reference_SRR800773_telocate_rp_112	0	+
chrVI	161531	161691	TY1_reference_SRR800773_telocate_rp_113	0	+
chrVI	181738	181884	TY1_reference_SRR800773_telocate_rp_114	0	+
chrVI	191670	191834	TY1_reference_SRR800773_telocate_rp_115	0	-
chrVI	204993	204994	TY3_non-reference_SRR800773_telocate_rp_116	0	+
chrVI	206909	207126	TY1_reference_SRR800773_telocate_rp_117	0	+
chrVI	261129	261130	TY1_non-reference_SRR800773_telocate_rp_118	0	-
chrVII	73986	73987	TY3_non-reference_SRR800773_telocate_rp_120	0	+
chrVII	73990	73991	TY1_non-reference_SRR800773_telocate_rp_121	0	-
chrVII	110635	110636	TY1_non-reference_SRR800773_telocate_rp_122	0	.
chrVII	114942	115273	TY1_reference_SRR800773_telocate_rp_123	0	+
chrVII	115288	115289	TY2_non-reference_SRR800773_telocate_rp_124	0	+
chrVII	121167	121340	TY1_reference_SRR800773_telocate_rp_125	0	+
chrVII	204989	205343	TY4_reference_SRR800773_telocate_rp_126	0	+
chrVII	318685	318826	TY1_reference_SRR800773_telocate_rp_128	0	+
chrVII	320357	320710	TY4_reference_SRR800773_telocate_rp_129	0	-
chrVII	327131	327346	TY1_reference_SRR800773_telocate_rp_130	0	-
chrVII	401431	401432	TY3_non-reference_SRR800773_telocate_rp_131	0	-
chrVII	405006	405148	TY2_reference_SRR800773_telocate_rp_132	0	+
chrVII	535547	541786	TY1_reference_SRR800773_telocate_rp_133	0	-
chrVII	561462	561463	TY3_non-reference_SRR800773_telocate_rp_134	0	-
chrVII	568167	568287	TY3_1p_reference_SRR800773_telocate_rp_135	0	+
chrVII	712899	713081	TY4_reference_SRR800773_telocate_rp_138	0	+
chrVII	735548	735877	TY1_reference_SRR800773_telocate_rp_139	0	+
chrVII	738740	739040	TY1_reference_SRR800773_telocate_rp_141	0	+
chrVII	774040	774167	TY1_reference_SRR800773_telocate_rp_142	0	+
chrVII	778788	779117	TY2_reference_SRR800773_telocate_rp_143	0	+
chrVII	793243	793564	TY1_reference_SRR800773_telocate_rp_144	0	+
chrVII	811100	811238	TY4_reference_SRR800773_telocate_rp_145	0	-
chrVII	845285	845635	TY3_reference_SRR800773_telocate_rp_146	0	+
chrVII	875349	875666	TY1_reference_SRR800773_telocate_rp_147	0	+
chrVII	879029	879240	TY4_reference_SRR800773_telocate_rp_148	0	+
chrVIII	7992	8224	TY5_reference_SRR800773_telocate_rp_149	0	-
chrVIII	132888	132889	TY3_non-reference_SRR800773_telocate_rp_151	0	-
chrVIII	133197	133395	TY1_reference_SRR800773_telocate_rp_152	0	-
chrVIII	146836	147705	TY4_reference_SRR800773_telocate_rp_153	0	+
chrVIII	358684	359477	TY1_reference_SRR800773_telocate_rp_155	0	-
chrVIII	463919	464147	TY1_reference_SRR800773_telocate_rp_156	0	-
chrX	8579	8580	TY5_non-reference_SRR800773_telocate_rp_157	0	-
chrX	29186	29409	TY1_reference_SRR800773_telocate_rp_158	0	+
chrX	59503	59783	TY1_reference_SRR800773_telocate_rp_159	0	+
chrX	197258	197259	TY1_non-reference_SRR800773_telocate_rp_160	0	-
chrX	377599	377854	TY1_reference_SRR800773_telocate_rp_162	0	-
chrX	378008	378279	TY3_1p_reference_SRR800773_telocate_rp_163	0	-
chrX	421917	422290	TY4_reference_SRR800773_telocate_rp_165	0	+
chrX	422587	422881	TY1_reference_SRR800773_telocate_rp_166	0	+
chrX	424527	424528	TY1_non-reference_SRR800773_telocate_rp_167	0	.
chrX	424678	424679	TY2_non-reference_SRR800773_telocate_rp_168	0	+
chrX	517950	518091	TY1_reference_SRR800773_telocate_rp_169	0	+
chrX	531205	531206	TY1_non-reference_SRR800773_telocate_rp_170	0	+
chrX	540758	541079	TY1_reference_SRR800773_telocate_rp_172	0	+
chrX	543440	543762	TY1_reference_SRR800773_telocate_rp_173	0	+
chrX	737370	737678	TY4_reference_SRR800773_telocate_rp_174	0	-
chrX	742330	742456	TY5_reference_SRR800773_telocate_rp_175	0	-
chrXI	46818	46819	TY1_non-reference_SRR800773_telocate_rp_176	0	-
chrXI	46835	46836	TY2_non-reference_SRR800773_telocate_rp_177	0	+
chrXI	74240	74523	TY1_reference_SRR800773_telocate_rp_178	0	+
chrXI	83812	84120	TY1_reference_SRR800773_telocate_rp_179	0	-
chrXI	141175	141294	TY1_reference_SRR800773_telocate_rp_180	0	-
chrXI	162835	163174	TY1_reference_SRR800773_telocate_rp_181	0	+
chrXI	489928	490057	TY1_reference_SRR800773_telocate_rp_183	0	-
chrXI	513173	513483	TY1_reference_SRR800773_telocate_rp_184	0	-
chrXI	665310	665311	TY5_non-reference_SRR800773_telocate_rp_186	0	-
chrXII	12337	12338	TY5_non-reference_SRR800773_telocate_rp_187	0	+
chrXII	91572	91822	TY4_reference_SRR800773_telocate_rp_188	0	-
chrXII	168041	168379	TY3_reference_SRR800773_telocate_rp_189	0	-
chrXII	214944	214945	TY1_non-reference_SRR800773_telocate_rp_190	0	+
chrXII	365831	366145	TY1_reference_SRR800773_telocate_rp_191	0	-
chrXII	373147	373148	TY2_non-reference_SRR800773_telocate_rp_192	0	.
chrXII	426828	427002	TY3_1p_reference_SRR800773_telocate_rp_194	0	-
chrXII	448842	449114	TY1_reference_SRR800773_telocate_rp_195	0	+
chrXII	453792	453793	TY1_non-reference_SRR800773_telocate_rp_196	0	.
chrXII	456066	456067	TY1_non-reference_SRR800773_telocate_rp_197	0	-
chrXII	456074	456075	TY2_non-reference_SRR800773_telocate_rp_198	0	-
chrXII	459165	459166	TY1_non-reference_SRR800773_telocate_rp_199	0	-
chrXII	459607	459608	TY2_non-reference_SRR800773_telocate_rp_200	0	.
chrXII	463363	463364	TY1_non-reference_SRR800773_telocate_rp_201	0	+
chrXII	467450	467451	TY1_non-reference_SRR800773_telocate_rp_202	0	+
chrXII	492903	492904	TY2_non-reference_SRR800773_telocate_rp_203	0	-
chrXII	494211	494212	TY1_non-reference_SRR800773_telocate_rp_204	0	.
chrXII	592707	593037	TY1_reference_SRR800773_telocate_rp_205	0	-
chrXII	657023	657366	TY3_reference_SRR800773_telocate_rp_206	0	+
chrXII	687981	687982	TY3_non-reference_SRR800773_telocate_rp_207	0	+
chrXII	688130	688363	TY2_reference_SRR800773_telocate_rp_208	0	-
chrXII	731530	731531	TY4_non-reference_SRR800773_telocate_rp_209	0	-
chrXII	734383	734673	TY1_reference_SRR800773_telocate_rp_210	0	-
chrXII	793425	793426	TY1_non-reference_SRR800773_telocate_rp_211	0	-
chrXII	793551	793870	TY3_reference_SRR800773_telocate_rp_212	0	+
chrXII	796763	797088	TY1_reference_SRR800773_telocate_rp_213	0	+
chrXII	817839	818072	TY4_reference_SRR800773_telocate_rp_214	0	+
chrXII	902691	902692	TY1_non-reference_SRR800773_telocate_rp_215	0	.
chrXII	963216	963535	TY1_reference_SRR800773_telocate_rp_216	0	+
chrXII	976121	976122	TY1_non-reference_SRR800773_telocate_rp_217	0	+
chrXII	981737	981738	TY1_non-reference_SRR800773_telocate_rp_218	0	+
chrXII	1052062	1052063	TY1_non-reference_SRR800773_telocate_rp_219	0	-
chrXII	1063401	1063402	TY5_non-reference_SRR800773_telocate_rp_220	0	+
chrXIII	91865	91866	TY3_non-reference_SRR800773_telocate_rp_221	0	.
chrXIII	131988	132317	TY1_reference_SRR800773_telocate_rp_222	0	-
chrXIII	167944	168262	TY1_reference_SRR800773_telocate_rp_223	0	-
chrXIII	183767	183768	TY3_non-reference_SRR800773_telocate_rp_224	0	-
chrXIII	196167	196168	TY1_non-reference_SRR800773_telocate_rp_225	0	+
chrXIII	202259	202260	TY1_non-reference_SRR800773_telocate_rp_226	0	+
chrXIII	259393	259394	TY4_non-reference_SRR800773_telocate_rp_227	0	+
chrXIII	290047	290223	TY4_reference_SRR800773_telocate_rp_228	0	-
chrXIII	462884	463103	TY1_reference_SRR800773_telocate_rp_229	0	-
chrXIII	481212	481544	TY1_reference_SRR800773_telocate_rp_230	0	-
chrXIII	503190	503381	TY1_reference_SRR800773_telocate_rp_231	0	+
chrXIII	503769	504140	TY4_reference_SRR800773_telocate_rp_232	0	+
chrXIII	572955	572956	TY4_non-reference_SRR800773_telocate_rp_233	0	-
chrXIII	768878	769211	TY1_reference_SRR800773_telocate_rp_234	0	+
chrXIII	808998	809232	TY1_reference_SRR800773_telocate_rp_235	0	+
chrXIII	837475	837753	TY1_reference_SRR800773_telocate_rp_236	0	+
chrXIV	96450	96609	TY4_reference_SRR800773_telocate_rp_238	0	+
chrXIV	442689	442690	TY1_non-reference_SRR800773_telocate_rp_239	0	+
chrXIV	546423	546685	TY3_1p_reference_SRR800773_telocate_rp_240	0	+
chrXIV	552281	552482	TY1_reference_SRR800773_telocate_rp_241	0	-
chrXIV	560583	560584	TY3_non-reference_SRR800773_telocate_rp_242	0	+
chrXIV	560942	560943	TY4_non-reference_SRR800773_telocate_rp_243	0	-
chrXIV	568111	568112	TY3_1p_non-reference_SRR800773_telocate_rp_244	0	+
chrXIV	631706	631707	TY3_non-reference_SRR800773_telocate_rp_245	0	+
chrXIV	727363	727667	TY1_reference_SRR800773_telocate_rp_247	0	-
chrXV	11326	11327	TY5_non-reference_SRR800773_telocate_rp_248	0	-
chrXV	33628	33930	TY1_reference_SRR800773_telocate_rp_250	0	+
chrXV	113293	113626	TY1_reference_SRR800773_telocate_rp_251	0	-
chrXV	226695	227037	TY3_reference_SRR800773_telocate_rp_252	0	+
chrXV	227692	228263	TY1_reference_SRR800773_telocate_rp_253	0	+
chrXV	300234	300441	TY1_reference_SRR800773_telocate_rp_254	0	-
chrXV	348105	348106	TY1_non-reference_SRR800773_telocate_rp_256	0	.
chrXV	354128	354467	TY3_reference_SRR800773_telocate_rp_257	0	+
chrXV	354681	354959	TY1_reference_SRR800773_telocate_rp_258	0	+
chrXV	437303	438486	TY1_reference_SRR800773_telocate_rp_259	0	-
chrXV	462788	462789	TY2_non-reference_SRR800773_telocate_rp_261	0	+
chrXV	487046	487047	TY1_non-reference_SRR800773_telocate_rp_262	0	+
chrXV	594513	594813	TY1_reference_SRR800773_telocate_rp_263	0	+
chrXV	600741	600742	TY1_non-reference_SRR800773_telocate_rp_264	0	+
chrXV	697503	697770	TY1_reference_SRR800773_telocate_rp_266	0	-
chrXV	703157	703382	TY3_reference_SRR800773_telocate_rp_267	0	-
chrXV	968988	976400	TY3_reference_SRR800773_telocate_rp_268	0	+
chrXV	979866	980140	TY1_reference_SRR800773_telocate_rp_269	0	+
chrXV	1083417	1083418	TY5_non-reference_SRR800773_telocate_rp_270	0	-
chrXVI	210449	210770	TY1_reference_SRR800773_telocate_rp_272	0	+
chrXVI	436057	436728	TY1_reference_SRR800773_telocate_rp_274	0	+
chrXVI	443165	443166	TY1_non-reference_SRR800773_telocate_rp_275	0	+
chrXVI	560809	561081	TY1_reference_SRR800773_telocate_rp_276	0	+
chrXVI	571692	571834	TY1_reference_SRR800773_telocate_rp_277	0	+
chrXVI	581715	581716	TY1_non-reference_SRR800773_telocate_rp_278	0	.
chrXVI	743865	743866	TY1_non-reference_SRR800773_telocate_rp_280	0	+
chrXVI	744125	744126	TY2_non-reference_SRR800773_telocate_rp_281	0	+
chrXVI	769316	769657	TY3_reference_SRR800773_telocate_rp_282	0	+
chrXVI	774719	774720	TY1_non-reference_SRR800773_telocate_rp_283	0	-
chrXVI	775857	776502	TY3_1p_reference_SRR800773_telocate_rp_284	0	+
chrXVI	777841	778152	TY1_reference_SRR800773_telocate_rp_285	0	+
chrXVI	780917	781217	TY1_reference_SRR800773_telocate_rp_286	0	-
chrXVI	804494	804634	TY1_reference_SRR800773_telocate_rp_287	0	+
chrXVI	810571	810572	TY1_non-reference_SRR800773_telocate_rp_288	0	+
chrXVI	819246	819247	TY2_non-reference_SRR800773_telocate_rp_289	0	+
chrXVI	819309	819310	TY1_non-reference_SRR800773_telocate_rp_290	0	-
chrXVI	844354	850508	TY1_reference_SRR800773_telocate_rp_291	0	-
chrXVI	850522	850523	TY3_non-reference_SRR800773_telocate_rp_292	0	-
chrXVI	856885	856886	TY2_non-reference_SRR800773_telocate_rp_293	0	.
chrXVI	881482	881826	TY4_reference_SRR800773_telocate_rp_294	0	-
chrXVI	933066	933400	TY4_reference_SRR800773_telocate_rp_296	0	+
chrXVI	937875	937992	TY1_reference_SRR800773_telocate_rp_297	0	-
