# Supplementary material for: McClintock: An Integrated Pipeline for Detecting Transposable Element Insertions in Whole-Genome Shotgun Sequencing Data
Source: G3 (Bethesda). 2017 Jun 21;7(8):2763–78. doi: 10.1534/g3.117.043893 (PMC5555480; doi:10.1534/g3.117.043893)
Supplement: Supplementary file 2 [file 2763FileS2.zip › SRA072302/SRR800774/results/SRR800774_ngs_te_mapper_nonredundant.bed]

track name="SRR800774_ngs_te_mapper" description="SRR800774_ngs_te_mapper"
chrII	9093	9424	TY2_reference_SRR800774_ngs_te_mapper_sr_1	0	+
chrII	197717	198057	TY3_reference_SRR800774_ngs_te_mapper_sr_2	0	+
chrIII	4165	4322	TY5_reference_SRR800774_ngs_te_mapper_sr_3	0	+
chrIII	82700	85142	TY2_reference_SRR800774_ngs_te_mapper_sr_4	0	+
chrIII	84295	85142	TY2_reference_SRR800774_ngs_te_mapper_sr_5	0	+
chrIII	143079	151849	TY1_reference_SRR800774_ngs_te_mapper_sr_6	0	-
chrIV	802903	803233	TY1_reference_SRR800774_ngs_te_mapper_sr_7	0	+
chrIV	992704	992709	TY2_non-reference_SRR800774_ngs_te_mapper_sr_8	0	+
chrIV	1023134	1023474	TY3_reference_SRR800774_ngs_te_mapper_sr_9	0	+
chrIV	1257083	1257088	TY3_non-reference_SRR800774_ngs_te_mapper_sr_10	0	+
chrIX	324389	324732	TY3_reference_SRR800774_ngs_te_mapper_sr_11	0	+
chrVII	110816	111268	TY4_reference_SRR800774_ngs_te_mapper_sr_12	0	-
chrVII	286489	286494	TY4_non-reference_SRR800774_ngs_te_mapper_sr_13	0	+
chrVII	535215	536101	TY1_reference_SRR800774_ngs_te_mapper_sr_14	0	+
chrVII	535764	541689	TY1_reference_SRR800774_ngs_te_mapper_sr_15	0	+
chrVII	931691	932022	TY1_reference_SRR800774_ngs_te_mapper_sr_16	0	+
chrX	531715	531720	TY1_non-reference_SRR800774_ngs_te_mapper_sr_17	0	-
chrXIII	503770	504140	TY4_reference_SRR800774_ngs_te_mapper_sr_18	0	+
chrXIV	631929	631934	TY3_non-reference_SRR800774_ngs_te_mapper_sr_19	0	+
chrXV	117703	123628	TY1_reference_SRR800774_ngs_te_mapper_sr_20	0	+
chrXV	968988	976400	TY3_reference_SRR800774_ngs_te_mapper_sr_21	0	+
chrXVI	560478	560809	TY1_reference_SRR800774_ngs_te_mapper_sr_22	0	+
chrXVI	769317	769657	TY3_reference_SRR800774_ngs_te_mapper_sr_23	0	+
chrXVI	880382	880722	TY3_reference_SRR800774_ngs_te_mapper_sr_24	0	+
