# Supplementary material for: McClintock: An Integrated Pipeline for Detecting Transposable Element Insertions in Whole-Genome Shotgun Sequencing Data
Source: G3 (Bethesda). 2017 Jun 21;7(8):2763–78. doi: 10.1534/g3.117.043893 (PMC5555480; doi:10.1534/g3.117.043893)
Supplement: Supplementary file 2 [file 2763FileS2.zip › SRA072302/SRR800774/results/SRR800774_popoolationte_nonredundant.bed]

track name="SRR800774_PoPoolationTE" description="SRR800774_PoPoolationTE"
chrI	138707	139044	TY1_reference_SRR800774_popoolationte_rp_7	0	.
chrI	183083	183561	TY1_reference_SRR800774_popoolationte_rp_9	0	.
chrII	196980	197374	TY1_reference_SRR800774_popoolationte_rp_15	0	.
chrII	258613	259048	TY1_reference_SRR800774_popoolationte_rp_19	0	.
chrII	266105	266340	TY1_reference_SRR800774_popoolationte_rp_20	0	.
chrII	350403	350802	TY1_reference_SRR800774_popoolationte_rp_22	0	.
chrII	460421	460808	TY1_reference_SRR800774_popoolationte_rp_23	0	.
chrIII	142747	143130	TY1_reference_SRR800774_popoolationte_rp_30	0	.
chrIII	149431	149837	TY1_reference_SRR800774_popoolationte_rp_31	0	.
chrIII	150644	151100	TY4_reference_SRR800774_popoolationte_rp_33	0	.
chrIII	227596	227873	TY1_reference_SRR800774_popoolationte_rp_36	0	.
chrIII	291310	291762	TY1_reference_SRR800774_popoolationte_rp_37	0	.
chrIII	294949	295364	TY1_reference_SRR800774_popoolationte_rp_40	0	.
chrIV	359261	359536	TY1_reference_SRR800774_popoolationte_rp_44	0	.
chrIV	437092	437748	TY1_reference_SRR800774_popoolationte_rp_47	0	.
chrIV	512932	513695	TY1_reference_SRR800774_popoolationte_rp_48	0	.
chrIV	645181	651554	TY3_non-reference_SRR800774_popoolationte_rp_54	0	.
chrIV	651634	652004	TY1_reference_SRR800774_popoolationte_rp_55	0	.
chrIV	668017	668869	TY1_reference_SRR800774_popoolationte_rp_56	0	.
chrIV	871365	884272	TY1_reference_SRR800774_popoolationte_rp_60	0	.
chrIV	945898	946368	TY3_reference_SRR800774_popoolationte_rp_63	0	.
chrIV	1023081	1023524	TY3_reference_SRR800774_popoolationte_rp_66	0	.
chrIV	1174767	1175051	TY1_reference_SRR800774_popoolationte_rp_70	0	.
chrIV	1305284	1305497	TY3_reference_SRR800774_popoolationte_rp_77	0	.
chrIV	1516277	1516489	TY2_reference_SRR800774_popoolationte_rp_79	0	.
chrIV	1518369	1518838	TY1_reference_SRR800774_popoolationte_rp_80	0	.
chrIX	196605	197534	TY1_reference_SRR800774_popoolationte_rp_81	0	.
chrIX	300355	300775	TY1_reference_SRR800774_popoolationte_rp_83	0	.
chrIX	301587	301833	TY1_reference_SRR800774_popoolationte_rp_84	0	.
chrIX	336533	336944	TY1_reference_SRR800774_popoolationte_rp_88	0	.
chrIX	426146	426482	TY1_reference_SRR800774_popoolationte_rp_89	0	.
chrV	9569	9800	TY2_reference_SRR800774_popoolationte_rp_137	0	.
chrV	62087	62805	TY1_reference_SRR800774_popoolationte_rp_138	0	.
chrV	99249	99707	TY1_reference_SRR800774_popoolationte_rp_139	0	.
chrV	118174	118634	TY4_reference_SRR800774_popoolationte_rp_140	0	.
chrV	136011	136242	TY1_reference_SRR800774_popoolationte_rp_141	0	.
chrV	137271	137665	TY1_reference_SRR800774_popoolationte_rp_142	0	.
chrV	138172	138604	TY1_reference_SRR800774_popoolationte_rp_143	0	.
chrV	176297	176890	TY1_reference_SRR800774_popoolationte_rp_144	0	.
chrV	287718	288105	TY1_reference_SRR800774_popoolationte_rp_148	0	.
chrV	288580	288779	TY1_reference_SRR800774_popoolationte_rp_149	0	.
chrV	314027	314475	TY4_reference_SRR800774_popoolationte_rp_150	0	.
chrV	354082	354977	TY1_reference_SRR800774_popoolationte_rp_151	0	.
chrV	438425	438651	TY1_reference_SRR800774_popoolationte_rp_154	0	.
chrV	442685	443120	TY1_reference_SRR800774_popoolationte_rp_155	0	.
chrV	469274	469454	TY1_reference_SRR800774_popoolationte_rp_157	0	.
chrV	566642	567117	TY1_non-reference_SRR800774_popoolationte_rp_160	0	.
chrVI	100487	100957	TY1_reference_SRR800774_popoolationte_rp_161	0	.
chrVI	119017	119249	TY1_reference_SRR800774_popoolationte_rp_162	0	.
chrVI	137605	143988	TY1_reference_SRR800774_popoolationte_rp_163	0	.
chrVI	158299	158717	TY1_reference_SRR800774_popoolationte_rp_166	0	.
chrVI	180911	181099	TY3_non-reference_SRR800774_popoolationte_rp_169	0	.
chrVI	191614	191906	TY1_reference_SRR800774_popoolationte_rp_171	0	.
chrVI	206860	207186	TY1_reference_SRR800774_popoolationte_rp_173	0	.
chrVII	73824	73971	TY3_non-reference_SRR800774_popoolationte_rp_176	0	.
chrVII	121116	121419	TY1_reference_SRR800774_popoolationte_rp_178	0	.
chrVII	122006	122227	TY1_reference_SRR800774_popoolationte_rp_179	0	.
chrVII	204898	205390	TY4_reference_SRR800774_popoolationte_rp_180	0	.
chrVII	286443	286547	TY4_non-reference_SRR800774_popoolationte_rp_183	0	.
chrVII	320305	320763	TY4_reference_SRR800774_popoolationte_rp_185	0	.
chrVII	327083	327402	TY1_reference_SRR800774_popoolationte_rp_186	0	.
chrVII	412410	412780	TY1_reference_SRR800774_popoolationte_rp_191	0	.
chrVII	412766	412979	TY3_1p_reference_SRR800774_popoolationte_rp_192	0	.
chrVII	561616	561814	TY3_non-reference_SRR800774_popoolationte_rp_195	0	.
chrVII	568102	568342	TY3_1p_reference_SRR800774_popoolationte_rp_197	0	.
chrVII	660597	661005	TY1_reference_SRR800774_popoolationte_rp_198	0	.
chrVII	793188	793619	TY1_reference_SRR800774_popoolationte_rp_209	0	.
chrVII	811039	811292	TY4_reference_SRR800774_popoolationte_rp_210	0	.
chrVII	845234	845727	TY3_reference_SRR800774_popoolationte_rp_212	0	.
chrVII	875904	876337	TY1_reference_SRR800774_popoolationte_rp_214	0	.
chrVIII	13203	13409	TY5_reference_SRR800774_popoolationte_rp_216	0	.
chrVIII	92187	92439	TY1_reference_SRR800774_popoolationte_rp_217	0	.
chrVIII	133520	134295	TY1_reference_SRR800774_popoolationte_rp_221	0	.
chrVIII	146231	146719	TY3_reference_SRR800774_popoolationte_rp_222	0	.
chrVIII	146783	147757	TY4_reference_SRR800774_popoolationte_rp_223	0	.
chrVIII	237939	238256	TY1_reference_SRR800774_popoolationte_rp_224	0	.
chrVIII	238244	238452	TY4_reference_SRR800774_popoolationte_rp_225	0	.
chrVIII	358634	359529	TY1_reference_SRR800774_popoolationte_rp_226	0	.
chrVIII	388965	389074	TY3_non-reference_SRR800774_popoolationte_rp_227	0	.
chrVIII	463867	464194	TY1_reference_SRR800774_popoolationte_rp_230	0	.
chrVIII	466278	466558	TY3_1p_reference_SRR800774_popoolationte_rp_231	0	.
chrVIII	529924	530430	TY1_reference_SRR800774_popoolationte_rp_233	0	.
chrX	29130	29487	TY1_reference_SRR800774_popoolationte_rp_235	0	.
chrX	59441	59833	TY1_reference_SRR800774_popoolationte_rp_236	0	.
chrX	377960	378331	TY3_1p_reference_SRR800774_popoolationte_rp_242	0	.
chrX	416203	416482	TY4_reference_SRR800774_popoolationte_rp_243	0	.
chrX	416451	417071	TY1_reference_SRR800774_popoolationte_rp_244	0	.
chrX	421866	422336	TY4_reference_SRR800774_popoolationte_rp_245	0	.
chrX	422540	422928	TY1_reference_SRR800774_popoolationte_rp_246	0	.
chrX	517899	518143	TY1_reference_SRR800774_popoolationte_rp_247	0	.
chrX	531458	531821	TY1_reference_SRR800774_popoolationte_rp_248	0	.
chrX	537681	538084	TY1_reference_SRR800774_popoolationte_rp_249	0	.
chrX	540709	541471	TY1_reference_SRR800774_popoolationte_rp_250	0	.
chrX	543393	543815	TY1_reference_SRR800774_popoolationte_rp_251	0	.
chrXI	74196	74574	TY1_reference_SRR800774_popoolationte_rp_255	0	.
chrXI	83762	84169	TY1_reference_SRR800774_popoolationte_rp_256	0	.
chrXI	141124	141352	TY1_reference_SRR800774_popoolationte_rp_258	0	.
chrXI	219010	219421	TY1_reference_SRR800774_popoolationte_rp_260	0	.
chrXI	513123	513533	TY1_reference_SRR800774_popoolationte_rp_264	0	.
chrXII	91524	91874	TY4_reference_SRR800774_popoolationte_rp_267	0	.
chrXII	91905	92543	TY1_reference_SRR800774_popoolationte_rp_268	0	.
chrXII	167932	168430	TY3_reference_SRR800774_popoolationte_rp_269	0	.
chrXII	365777	366196	TY1_reference_SRR800774_popoolationte_rp_274	0	.
chrXII	373720	374429	TY1_reference_SRR800774_popoolationte_rp_276	0	.
chrXII	448786	449162	TY1_reference_SRR800774_popoolationte_rp_277	0	.
chrXII	592656	593088	TY1_reference_SRR800774_popoolationte_rp_279	0	.
chrXII	656933	657414	TY3_reference_SRR800774_popoolationte_rp_282	0	.
chrXII	657398	657821	TY1_reference_SRR800774_popoolationte_rp_283	0	.
chrXII	734331	734725	TY1_reference_SRR800774_popoolationte_rp_286	0	.
chrXII	784145	784362	TY1_reference_SRR800774_popoolationte_rp_287	0	.
chrXII	793498	793922	TY3_reference_SRR800774_popoolationte_rp_288	0	.
chrXII	796715	797133	TY1_reference_SRR800774_popoolationte_rp_289	0	.
chrXII	963169	963592	TY1_reference_SRR800774_popoolationte_rp_293	0	.
chrXII	976194	981784	TY1_non-reference_SRR800774_popoolationte_rp_294	0	.
chrXIII	131941	132370	TY1_reference_SRR800774_popoolationte_rp_298	0	.
chrXIII	167889	168308	TY1_reference_SRR800774_popoolationte_rp_299	0	.
chrXIII	196268	202299	TY1_reference_SRR800774_popoolationte_rp_300	0	.
chrXIII	259552	259954	TY1_reference_SRR800774_popoolationte_rp_301	0	.
chrXIII	321284	321582	TY4_reference_SRR800774_popoolationte_rp_304	0	.
chrXIII	420925	421366	TY1_reference_SRR800774_popoolationte_rp_306	0	.
chrXIII	747960	748180	TY1_reference_SRR800774_popoolationte_rp_317	0	.
chrXIII	768489	769259	TY1_reference_SRR800774_popoolationte_rp_319	0	.
chrXIV	96407	104755	TY1_reference_SRR800774_popoolationte_rp_325	0	.
chrXIV	546364	546730	TY3_1p_reference_SRR800774_popoolationte_rp_326	0	.
chrXIV	552749	553174	TY1_reference_SRR800774_popoolationte_rp_328	0	.
chrXIV	561333	568066	TY1_reference_SRR800774_popoolationte_rp_330	0	.
chrXIV	727313	727722	TY1_reference_SRR800774_popoolationte_rp_335	0	.
chrXV	16686	16985	TY1_reference_SRR800774_popoolationte_rp_336	0	.
chrXV	113622	113678	TY1_reference_SRR800774_popoolationte_rp_341	0	.
chrXV	226650	227091	TY3_reference_SRR800774_popoolationte_rp_342	0	.
chrXV	227643	228314	TY1_reference_SRR800774_popoolationte_rp_344	0	.
chrXV	340550	340953	TY1_reference_SRR800774_popoolationte_rp_347	0	.
chrXV	354030	354522	TY3_reference_SRR800774_popoolationte_rp_348	0	.
chrXV	463478	463707	TY1_reference_SRR800774_popoolationte_rp_356	0	.
chrXV	703102	703438	TY3_reference_SRR800774_popoolationte_rp_362	0	.
chrXV	979812	980191	TY1_reference_SRR800774_popoolationte_rp_364	0	.
chrXVI	55611	55910	TY1_reference_SRR800774_popoolationte_rp_365	0	.
chrXVI	435972	436778	TY1_reference_SRR800774_popoolationte_rp_369	0	.
chrXVI	561112	561374	TY3_1p_reference_SRR800774_popoolationte_rp_374	0	.
chrXVI	689012	689490	TY1_reference_SRR800774_popoolationte_rp_377	0	.
chrXVI	769174	769700	TY3_reference_SRR800774_popoolationte_rp_378	0	.
chrXVI	769746	769964	TY1_reference_SRR800774_popoolationte_rp_379	0	.
chrXVI	777793	778206	TY1_reference_SRR800774_popoolationte_rp_382	0	.
chrXVI	780866	781273	TY1_reference_SRR800774_popoolationte_rp_383	0	.
chrXVI	804431	810612	TY1_reference_SRR800774_popoolationte_rp_384	0	.
chrXVI	844305	856973	TY1_reference_SRR800774_popoolationte_rp_387	0	.
chrXVI	880718	881016	TY3_1p_reference_SRR800774_popoolationte_rp_390	0	.
chrXVI	881429	881879	TY4_reference_SRR800774_popoolationte_rp_391	0	.
chrXVI	933018	933448	TY4_reference_SRR800774_popoolationte_rp_392	0	.
chrXVI	933491	933735	TY1_reference_SRR800774_popoolationte_rp_393	0	.
chrXVI	937814	938064	TY1_reference_SRR800774_popoolationte_rp_394	0	.
