# Supplementary material for: McClintock: An Integrated Pipeline for Detecting Transposable Element Insertions in Whole-Genome Shotgun Sequencing Data
Source: G3 (Bethesda). 2017 Jun 21;7(8):2763–78. doi: 10.1534/g3.117.043893 (PMC5555480; doi:10.1534/g3.117.043893)
Supplement: Supplementary file 2 [file 2763FileS2.zip › SRA072302/SRR800774/results/SRR800774_retroseq_nonredundant.bed]

track name="SRR800774_RetroSeq" description="SRR800774_RetroSeq"
chrI	29711	29713	TY1_non-reference_SRR800774_retroseq_rp_1	0	.
chrI	180865	180867	TY1_non-reference_SRR800774_retroseq_rp_4	0	.
chrI	182755	182757	TY1_non-reference_SRR800774_retroseq_rp_5	0	.
chrII	197317	197319	TY1_non-reference_SRR800774_retroseq_rp_7	0	.
chrII	197325	197327	TY1_non-reference_SRR800774_retroseq_rp_8	0	.
chrII	197527	197529	TY1_non-reference_SRR800774_retroseq_rp_9	0	.
chrII	327045	327047	TY1_non-reference_SRR800774_retroseq_rp_10	0	.
chrII	643697	643699	TY1_non-reference_SRR800774_retroseq_rp_13	0	.
chrIII	82696	82698	TY1_non-reference_SRR800774_retroseq_rp_16	0	.
chrIII	84340	84342	TY1_non-reference_SRR800774_retroseq_rp_18	0	.
chrIII	84398	84400	TY1_non-reference_SRR800774_retroseq_rp_19	0	.
chrIII	168492	168494	TY1_non-reference_SRR800774_retroseq_rp_24	0	.
chrIII	168520	168522	TY1_non-reference_SRR800774_retroseq_rp_25	0	.
chrIII	169723	169725	TY1_non-reference_SRR800774_retroseq_rp_26	0	.
chrIII	295275	295277	TY1_non-reference_SRR800774_retroseq_rp_27	0	.
chrIV	83462	83464	TY1_non-reference_SRR800774_retroseq_rp_28	0	.
chrIV	437645	437647	TY1_non-reference_SRR800774_retroseq_rp_32	0	.
chrIV	513467	513469	TY2_non-reference_SRR800774_retroseq_rp_33	0	.
chrIV	570394	570396	TY1_non-reference_SRR800774_retroseq_rp_34	0	.
chrIV	620286	620288	TY1_non-reference_SRR800774_retroseq_rp_35	0	.
chrIV	1257112	1257114	TY3_non-reference_SRR800774_retroseq_rp_39	0	.
chrIV	1352838	1352840	TY4_non-reference_SRR800774_retroseq_rp_40	0	.
chrIV	1461965	1461967	TY3_non-reference_SRR800774_retroseq_rp_41	0	.
chrIX	301174	301176	TY1_non-reference_SRR800774_retroseq_rp_42	0	.
chrIX	324594	324596	TY1_non-reference_SRR800774_retroseq_rp_43	0	.
chrV	7013	7015	TY5_non-reference_SRR800774_retroseq_rp_44	0	.
chrV	207193	207195	TY1_non-reference_SRR800774_retroseq_rp_48	0	.
chrV	435242	435244	TY1_non-reference_SRR800774_retroseq_rp_51	0	.
chrV	436418	436420	TY1_non-reference_SRR800774_retroseq_rp_55	0	.
chrV	551853	551855	TY1_non-reference_SRR800774_retroseq_rp_56	0	.
chrV	567008	567010	TY1_non-reference_SRR800774_retroseq_rp_57	0	.
chrVI	181036	181038	TY3_non-reference_SRR800774_retroseq_rp_59	0	.
chrVI	181763	181765	TY1_non-reference_SRR800774_retroseq_rp_61	0	.
chrVI	205292	205294	TY1_non-reference_SRR800774_retroseq_rp_62	0	.
chrVII	73910	73912	TY3_non-reference_SRR800774_retroseq_rp_63	0	.
chrVII	286545	286547	TY1_non-reference_SRR800774_retroseq_rp_66	0	.
chrVII	287656	287658	TY1_non-reference_SRR800774_retroseq_rp_67	0	.
chrVII	319751	319753	TY4_non-reference_SRR800774_retroseq_rp_68	0	.
chrVII	328484	328486	TY1_non-reference_SRR800774_retroseq_rp_69	0	.
chrVII	561737	561739	TY3_non-reference_SRR800774_retroseq_rp_70	0	.
chrVII	736209	736211	TY1_non-reference_SRR800774_retroseq_rp_72	0	.
chrVII	774241	774243	TY1_non-reference_SRR800774_retroseq_rp_73	0	.
chrVII	793909	793911	TY1_non-reference_SRR800774_retroseq_rp_76	0	.
chrVII	879125	879127	TY1_non-reference_SRR800774_retroseq_rp_77	0	.
chrVII	931392	931394	TY1_non-reference_SRR800774_retroseq_rp_79	0	.
chrVIII	389148	389150	TY3_non-reference_SRR800774_retroseq_rp_80	0	.
chrVIII	389387	389389	TY3_non-reference_SRR800774_retroseq_rp_81	0	.
chrX	204756	204758	TY3_non-reference_SRR800774_retroseq_rp_82	0	.
chrX	415754	415756	TY2_non-reference_SRR800774_retroseq_rp_84	0	.
chrX	541300	541302	TY1_non-reference_SRR800774_retroseq_rp_85	0	.
chrXI	379198	379200	TY2_non-reference_SRR800774_retroseq_rp_89	0	.
chrXII	374156	374158	TY1_non-reference_SRR800774_retroseq_rp_92	0	.
chrXII	426884	426886	TY1_non-reference_SRR800774_retroseq_rp_93	0	.
chrXII	426886	426888	TY2_non-reference_SRR800774_retroseq_rp_94	0	.
chrXII	688168	688170	TY1_non-reference_SRR800774_retroseq_rp_96	0	.
chrXII	731823	731825	TY1_non-reference_SRR800774_retroseq_rp_97	0	.
chrXII	731832	731834	TY4_non-reference_SRR800774_retroseq_rp_98	0	.
chrXIII	379619	379621	TY1_non-reference_SRR800774_retroseq_rp_101	0	.
chrXIII	480880	480882	TY1_non-reference_SRR800774_retroseq_rp_102	0	.
chrXIII	483130	483132	TY1_non-reference_SRR800774_retroseq_rp_103	0	.
chrXIII	768469	768471	TY3_non-reference_SRR800774_retroseq_rp_110	0	.
chrXIII	768470	768472	TY1_non-reference_SRR800774_retroseq_rp_111	0	.
chrXIII	768709	768711	TY1_non-reference_SRR800774_retroseq_rp_113	0	.
chrXIII	768739	768741	TY3_non-reference_SRR800774_retroseq_rp_114	0	.
chrXIII	808460	808462	TY1_non-reference_SRR800774_retroseq_rp_115	0	.
chrXIII	808744	808746	TY1_non-reference_SRR800774_retroseq_rp_116	0	.
chrXIV	102750	102752	TY3_non-reference_SRR800774_retroseq_rp_117	0	.
chrXIV	561239	561241	TY2_non-reference_SRR800774_retroseq_rp_119	0	.
chrXIV	631978	631980	TY3_1p_non-reference_SRR800774_retroseq_rp_124	0	.
chrXV	300956	300958	TY1_non-reference_SRR800774_retroseq_rp_128	0	.
chrXV	326387	326389	TY1_non-reference_SRR800774_retroseq_rp_129	0	.
chrXV	462773	462775	TY1_non-reference_SRR800774_retroseq_rp_131	0	.
chrXV	462800	462802	TY2_non-reference_SRR800774_retroseq_rp_132	0	.
chrXV	571755	571757	TY2_non-reference_SRR800774_retroseq_rp_133	0	.
chrXV	703702	703704	TY1_non-reference_SRR800774_retroseq_rp_134	0	.
chrXV	976438	976440	TY1_non-reference_SRR800774_retroseq_rp_138	0	.
chrXV	980447	980449	TY1_non-reference_SRR800774_retroseq_rp_139	0	.
chrXVI	64021	64023	TY1_non-reference_SRR800774_retroseq_rp_140	0	.
chrXVI	210366	210368	TY1_non-reference_SRR800774_retroseq_rp_142	0	.
chrXVI	776567	776569	TY1_non-reference_SRR800774_retroseq_rp_146	0	.
chrXVI	810856	810858	TY1_non-reference_SRR800774_retroseq_rp_147	0	.
chrXVI	810869	810871	TY2_non-reference_SRR800774_retroseq_rp_148	0	.
chrXVI	819484	819486	TY1_non-reference_SRR800774_retroseq_rp_149	0	.
chrXVI	880473	880475	TY1_non-reference_SRR800774_retroseq_rp_151	0	.
