# Supplementary material for: McClintock: An Integrated Pipeline for Detecting Transposable Element Insertions in Whole-Genome Shotgun Sequencing Data
Source: G3 (Bethesda). 2017 Jun 21;7(8):2763–78. doi: 10.1534/g3.117.043893 (PMC5555480; doi:10.1534/g3.117.043893)
Supplement: Supplementary file 2 [file 2763FileS2.zip › SRA072302/SRR800774/results/SRR800774_telocate_nonredundant.bed]

track name="SRR800774_TE-locate" description="SRR800774_TE-locate"
2micron	296	297	TY1_non-reference_SRR800774_telocate_rp_1	0	.
2micron	2064	2065	TY2_non-reference_SRR800774_telocate_rp_2	0	.
2micron	2346	2347	TY1_non-reference_SRR800774_telocate_rp_3	0	+
2micron	3833	3834	TY1_non-reference_SRR800774_telocate_rp_4	0	.
2micron	3846	3847	TY3_non-reference_SRR800774_telocate_rp_5	0	.
2micron	4369	4370	TY2_non-reference_SRR800774_telocate_rp_6	0	.
2micron	5299	5300	TY1_non-reference_SRR800774_telocate_rp_7	0	.
chrI	877	878	TY5_non-reference_SRR800774_telocate_rp_8	0	+
chrI	29484	29485	TY1_non-reference_SRR800774_telocate_rp_9	0	.
chrI	29497	29498	TY2_non-reference_SRR800774_telocate_rp_10	0	+
chrI	166217	166218	TY1_non-reference_SRR800774_telocate_rp_13	0	+
chrI	180379	180380	TY1_non-reference_SRR800774_telocate_rp_14	0	.
chrI	183135	183468	TY1_reference_SRR800774_telocate_rp_15	0	+
chrI	189419	189754	TY2_reference_SRR800774_telocate_rp_16	0	+
chrI	229444	229445	TY5_non-reference_SRR800774_telocate_rp_17	0	+
chrII	877	878	TY1_non-reference_SRR800774_telocate_rp_18	0	.
chrII	2413	2414	TY1_non-reference_SRR800774_telocate_rp_19	0	-
chrII	2691	2692	TY4_non-reference_SRR800774_telocate_rp_20	0	.
chrII	6679	6680	TY5_non-reference_SRR800774_telocate_rp_21	0	-
chrII	8847	9518	TY1_reference_SRR800774_telocate_rp_22	0	+
chrII	9092	9424	TY2_reference_SRR800774_telocate_rp_23	0	+
chrII	28485	28486	TY1_non-reference_SRR800774_telocate_rp_24	0	-
chrII	29640	35599	TY2_reference_SRR800774_telocate_rp_25	0	+
chrII	197032	197323	TY1_reference_SRR800774_telocate_rp_26	0	-
chrII	197716	198057	TY3_reference_SRR800774_telocate_rp_27	0	+
chrII	199190	199191	TY1_non-reference_SRR800774_telocate_rp_28	0	.
chrII	220933	221039	TY1_reference_SRR800774_telocate_rp_29	0	+
chrII	258667	258974	TY1_reference_SRR800774_telocate_rp_30	0	-
chrII	322391	322392	TY1_non-reference_SRR800774_telocate_rp_31	0	.
chrII	326808	326809	TY1_non-reference_SRR800774_telocate_rp_32	0	-
chrII	350456	350749	TY1_reference_SRR800774_telocate_rp_33	0	+
chrII	372644	372645	TY2_non-reference_SRR800774_telocate_rp_34	0	.
chrII	396874	396875	TY1_non-reference_SRR800774_telocate_rp_35	0	-
chrII	460472	460762	TY1_reference_SRR800774_telocate_rp_36	0	+
chrII	643295	643296	TY2_non-reference_SRR800774_telocate_rp_37	0	-
chrII	644363	644596	TY1_reference_SRR800774_telocate_rp_38	0	-
chrII	718842	718843	TY1_non-reference_SRR800774_telocate_rp_39	0	.
chrIII	82699	83036	TY1_reference_SRR800774_telocate_rp_41	0	+
chrIII	103403	103404	TY1_non-reference_SRR800774_telocate_rp_42	0	.
chrIII	149479	149787	TY1_reference_SRR800774_telocate_rp_44	0	+
chrIII	150692	151051	TY4_reference_SRR800774_telocate_rp_45	0	-
chrIII	151518	151849	TY1_reference_SRR800774_telocate_rp_46	0	+
chrIII	184810	184811	TY1_non-reference_SRR800774_telocate_rp_48	0	-
chrIII	240010	240011	TY1_non-reference_SRR800774_telocate_rp_50	0	.
chrIII	291918	292164	TY5_reference_SRR800774_telocate_rp_51	0	+
chrIII	315695	315696	TY5_non-reference_SRR800774_telocate_rp_54	0	+
chrIV	3335	3461	TY5_reference_SRR800774_telocate_rp_55	0	+
chrIV	8079	8420	TY4_reference_SRR800774_telocate_rp_56	0	+
chrIV	30222	30223	TY1_non-reference_SRR800774_telocate_rp_57	0	.
chrIV	83291	83483	TY3_1p_reference_SRR800774_telocate_rp_58	0	+
chrIV	83500	83501	TY2_non-reference_SRR800774_telocate_rp_59	0	+
chrIV	177818	177819	TY1_non-reference_SRR800774_telocate_rp_60	0	.
chrIV	359316	359480	TY1_reference_SRR800774_telocate_rp_61	0	-
chrIV	374168	374169	TY1_non-reference_SRR800774_telocate_rp_62	0	+
chrIV	434739	434944	TY1_reference_SRR800774_telocate_rp_63	0	-
chrIV	512985	513641	TY1_reference_SRR800774_telocate_rp_65	0	-
chrIV	513690	519645	TY2_reference_SRR800774_telocate_rp_66	0	-
chrIV	570143	570144	TY1_non-reference_SRR800774_telocate_rp_68	0	.
chrIV	620064	620065	TY2_non-reference_SRR800774_telocate_rp_70	0	-
chrIV	628109	628110	TY1_non-reference_SRR800774_telocate_rp_71	0	-
chrIV	645507	651417	TY1_reference_SRR800774_telocate_rp_73	0	-
chrIV	651502	651503	TY3_non-reference_SRR800774_telocate_rp_74	0	+
chrIV	651687	651956	TY1_reference_SRR800774_telocate_rp_75	0	-
chrIV	668623	668782	TY1_reference_SRR800774_telocate_rp_76	0	+
chrIV	834387	834388	TY1_non-reference_SRR800774_telocate_rp_78	0	.
chrIV	878061	878300	TY1_reference_SRR800774_telocate_rp_80	0	+
chrIV	884259	884260	TY1_non-reference_SRR800774_telocate_rp_81	0	+
chrIV	945347	945670	TY1_reference_SRR800774_telocate_rp_82	0	+
chrIV	945951	946292	TY3_reference_SRR800774_telocate_rp_83	0	-
chrIV	948532	948533	TY1_non-reference_SRR800774_telocate_rp_84	0	.
chrIV	980972	980973	TY1_non-reference_SRR800774_telocate_rp_85	0	-
chrIV	981167	987126	TY2_reference_SRR800774_telocate_rp_86	0	+
chrIV	987154	992639	TY1_reference_SRR800774_telocate_rp_87	0	-
chrIV	992826	992827	TY2_non-reference_SRR800774_telocate_rp_88	0	+
chrIV	1017552	1017675	TY1_reference_SRR800774_telocate_rp_89	0	-
chrIV	1017677	1018020	TY4_reference_SRR800774_telocate_rp_90	0	-
chrIV	1023133	1023474	TY3_reference_SRR800774_telocate_rp_91	0	+
chrIV	1039572	1039573	TY1_non-reference_SRR800774_telocate_rp_92	0	.
chrIV	1151033	1151363	TY1_reference_SRR800774_telocate_rp_94	0	+
chrIV	1157901	1157902	TY1_non-reference_SRR800774_telocate_rp_95	0	.
chrIV	1174831	1174952	TY1_reference_SRR800774_telocate_rp_96	0	+
chrIV	1175843	1175844	TY3_non-reference_SRR800774_telocate_rp_97	0	-
chrIV	1201080	1201275	TY1_reference_SRR800774_telocate_rp_98	0	+
chrIV	1206696	1212614	TY1_reference_SRR800774_telocate_rp_99	0	+
chrIV	1256886	1256887	TY3_non-reference_SRR800774_telocate_rp_100	0	+
chrIV	1352501	1352502	TY4_non-reference_SRR800774_telocate_rp_101	0	-
chrIV	1404500	1404501	TY1_non-reference_SRR800774_telocate_rp_102	0	+
chrIV	1461626	1461627	TY3_non-reference_SRR800774_telocate_rp_103	0	-
chrIV	1461936	1461937	TY1_non-reference_SRR800774_telocate_rp_104	0	+
chrIV	1518468	1518787	TY1_reference_SRR800774_telocate_rp_105	0	+
chrIV	1524483	1524484	TY5_non-reference_SRR800774_telocate_rp_106	0	-
chrIV	1526203	1526204	TY1_non-reference_SRR800774_telocate_rp_107	0	-
chrIV	1526371	1526372	TY2_non-reference_SRR800774_telocate_rp_108	0	-
chrIV	1528161	1528162	TY1_non-reference_SRR800774_telocate_rp_109	0	-
chrIV	1530353	1530354	TY1_non-reference_SRR800774_telocate_rp_110	0	-
chrIX	1471	1472	TY1_non-reference_SRR800774_telocate_rp_111	0	-
chrIX	3123	3124	TY1_non-reference_SRR800774_telocate_rp_112	0	-
chrIX	5089	5090	TY1_non-reference_SRR800774_telocate_rp_113	0	-
chrIX	7733	7734	TY5_non-reference_SRR800774_telocate_rp_114	0	-
chrIX	22488	22489	TY1_non-reference_SRR800774_telocate_rp_115	0	-
chrIX	94965	94966	TY2_non-reference_SRR800774_telocate_rp_116	0	.
chrIX	155594	155595	TY1_non-reference_SRR800774_telocate_rp_117	0	-
chrIX	197136	197485	TY1_reference_SRR800774_telocate_rp_118	0	-
chrIX	300239	300240	TY4_non-reference_SRR800774_telocate_rp_119	0	-
chrIX	300406	300725	TY1_reference_SRR800774_telocate_rp_120	0	-
chrIX	324388	324732	TY3_reference_SRR800774_telocate_rp_121	0	+
chrIX	336575	336892	TY1_reference_SRR800774_telocate_rp_122	0	-
chrIX	379516	379517	TY1_non-reference_SRR800774_telocate_rp_123	0	.
chrIX	426197	426422	TY1_reference_SRR800774_telocate_rp_124	0	-
chrM	6548	6549	TY2_non-reference_SRR800774_telocate_rp_125	0	.
chrM	7291	7292	TY1_non-reference_SRR800774_telocate_rp_126	0	.
chrM	9685	9686	TY1_non-reference_SRR800774_telocate_rp_127	0	.
chrM	9885	9886	TY2_non-reference_SRR800774_telocate_rp_128	0	+
chrM	11016	11017	TY3_non-reference_SRR800774_telocate_rp_129	0	.
chrM	13389	13390	TY1_non-reference_SRR800774_telocate_rp_130	0	.
chrM	14504	14505	TY2_non-reference_SRR800774_telocate_rp_131	0	.
chrM	14930	14931	TY3_non-reference_SRR800774_telocate_rp_132	0	+
chrM	15237	15238	TY1_non-reference_SRR800774_telocate_rp_133	0	.
chrM	19061	19062	TY1_non-reference_SRR800774_telocate_rp_134	0	.
chrM	20638	20639	TY1_non-reference_SRR800774_telocate_rp_135	0	-
chrM	22182	22183	TY2_non-reference_SRR800774_telocate_rp_136	0	.
chrM	22457	22458	TY1_non-reference_SRR800774_telocate_rp_137	0	-
chrM	24126	24127	TY2_non-reference_SRR800774_telocate_rp_138	0	.
chrM	24255	24256	TY1_non-reference_SRR800774_telocate_rp_139	0	+
chrM	26212	26213	TY2_non-reference_SRR800774_telocate_rp_140	0	.
chrM	26343	26344	TY1_non-reference_SRR800774_telocate_rp_141	0	.
chrM	30602	30603	TY2_non-reference_SRR800774_telocate_rp_142	0	+
chrM	31752	31753	TY1_non-reference_SRR800774_telocate_rp_143	0	+
chrM	33659	33660	TY1_non-reference_SRR800774_telocate_rp_144	0	.
chrM	33833	33834	TY3_non-reference_SRR800774_telocate_rp_145	0	+
chrM	34587	34588	TY2_non-reference_SRR800774_telocate_rp_146	0	.
chrM	35636	35637	TY1_non-reference_SRR800774_telocate_rp_147	0	.
chrM	37210	37211	TY1_non-reference_SRR800774_telocate_rp_148	0	.
chrM	39441	39442	TY1_non-reference_SRR800774_telocate_rp_149	0	.
chrM	41028	41029	TY1_non-reference_SRR800774_telocate_rp_150	0	.
chrM	41984	41985	TY2_non-reference_SRR800774_telocate_rp_151	0	.
chrM	42942	42943	TY1_non-reference_SRR800774_telocate_rp_152	0	.
chrM	44945	44946	TY1_non-reference_SRR800774_telocate_rp_153	0	.
chrM	48970	48971	TY1_non-reference_SRR800774_telocate_rp_154	0	.
chrM	50181	50182	TY2_non-reference_SRR800774_telocate_rp_155	0	-
chrM	50593	50594	TY1_non-reference_SRR800774_telocate_rp_156	0	.
chrM	52760	52761	TY1_non-reference_SRR800774_telocate_rp_157	0	.
chrM	54692	54693	TY1_non-reference_SRR800774_telocate_rp_158	0	-
chrM	56775	56776	TY1_non-reference_SRR800774_telocate_rp_159	0	.
chrM	58261	58262	TY1_non-reference_SRR800774_telocate_rp_160	0	.
chrM	59078	59079	TY2_non-reference_SRR800774_telocate_rp_161	0	.
chrM	60128	60129	TY1_non-reference_SRR800774_telocate_rp_162	0	-
chrM	61853	61854	TY1_non-reference_SRR800774_telocate_rp_163	0	.
chrM	66712	66713	TY1_non-reference_SRR800774_telocate_rp_164	0	.
chrM	71072	71073	TY1_non-reference_SRR800774_telocate_rp_165	0	.
chrM	73693	73694	TY1_non-reference_SRR800774_telocate_rp_166	0	-
chrM	75959	75960	TY1_non-reference_SRR800774_telocate_rp_167	0	.
chrM	78104	78105	TY2_non-reference_SRR800774_telocate_rp_168	0	+
chrM	78373	78374	TY1_non-reference_SRR800774_telocate_rp_169	0	-
chrM	79877	79878	TY1_non-reference_SRR800774_telocate_rp_170	0	.
chrM	81809	81810	TY1_non-reference_SRR800774_telocate_rp_171	0	-
chrV	6417	6418	TY5_non-reference_SRR800774_telocate_rp_172	0	+
chrV	9630	9738	TY2_reference_SRR800774_telocate_rp_173	0	-
chrV	35911	35912	TY2_non-reference_SRR800774_telocate_rp_174	0	.
chrV	62474	62756	TY1_reference_SRR800774_telocate_rp_175	0	+
chrV	88364	88365	TY1_non-reference_SRR800774_telocate_rp_176	0	.
chrV	99302	99660	TY1_reference_SRR800774_telocate_rp_177	0	-
chrV	118226	118556	TY4_reference_SRR800774_telocate_rp_178	0	-
chrV	136062	136183	TY1_reference_SRR800774_telocate_rp_179	0	+
chrV	138220	138553	TY1_reference_SRR800774_telocate_rp_180	0	+
chrV	176348	176845	TY1_reference_SRR800774_telocate_rp_181	0	+
chrV	206674	206675	TY1_non-reference_SRR800774_telocate_rp_182	0	.
chrV	287770	288056	TY1_reference_SRR800774_telocate_rp_184	0	-
chrV	312271	312437	TY1_reference_SRR800774_telocate_rp_185	0	+
chrV	314078	314424	TY4_reference_SRR800774_telocate_rp_186	0	+
chrV	354133	354836	TY1_reference_SRR800774_telocate_rp_188	0	+
chrV	363865	363866	TY1_non-reference_SRR800774_telocate_rp_189	0	.
chrV	412441	412442	TY1_non-reference_SRR800774_telocate_rp_190	0	.
chrV	435835	435836	TY1_non-reference_SRR800774_telocate_rp_191	0	-
chrV	436274	436601	TY4_reference_SRR800774_telocate_rp_192	0	-
chrV	442729	443068	TY1_reference_SRR800774_telocate_rp_193	0	+
chrV	443191	443192	TY4_non-reference_SRR800774_telocate_rp_194	0	+
chrV	546600	546601	TY1_non-reference_SRR800774_telocate_rp_195	0	.
chrV	551436	551759	TY1_reference_SRR800774_telocate_rp_196	0	+
chrV	566551	566552	TY1_non-reference_SRR800774_telocate_rp_197	0	+
chrVI	100574	100902	TY1_reference_SRR800774_telocate_rp_198	0	+
chrVI	137657	143937	TY1_reference_SRR800774_telocate_rp_199	0	+
chrVI	143987	143988	TY1_non-reference_SRR800774_telocate_rp_200	0	+
chrVI	144199	144518	TY4_reference_SRR800774_telocate_rp_201	0	+
chrVI	158353	158666	TY1_reference_SRR800774_telocate_rp_202	0	+
chrVI	161531	161691	TY1_reference_SRR800774_telocate_rp_203	0	+
chrVI	179937	179938	TY3_non-reference_SRR800774_telocate_rp_204	0	+
chrVI	181497	181498	TY4_non-reference_SRR800774_telocate_rp_205	0	-
chrVI	191670	191834	TY1_reference_SRR800774_telocate_rp_206	0	-
chrVI	205101	205241	TY3_1p_reference_SRR800774_telocate_rp_207	0	+
chrVI	206909	207126	TY1_reference_SRR800774_telocate_rp_208	0	+
chrVII	66458	66459	TY1_non-reference_SRR800774_telocate_rp_210	0	.
chrVII	73755	73756	TY3_non-reference_SRR800774_telocate_rp_211	0	-
chrVII	110858	111229	TY4_reference_SRR800774_telocate_rp_212	0	+
chrVII	121167	121340	TY1_reference_SRR800774_telocate_rp_214	0	+
chrVII	204989	205343	TY4_reference_SRR800774_telocate_rp_215	0	+
chrVII	213203	213204	TY1_non-reference_SRR800774_telocate_rp_216	0	+
chrVII	259387	259388	TY1_non-reference_SRR800774_telocate_rp_217	0	.
chrVII	286383	286384	TY4_non-reference_SRR800774_telocate_rp_218	0	.
chrVII	287354	287355	TY3_non-reference_SRR800774_telocate_rp_219	0	-
chrVII	306632	306633	TY1_non-reference_SRR800774_telocate_rp_221	0	.
chrVII	318685	318826	TY1_reference_SRR800774_telocate_rp_222	0	+
chrVII	320357	320710	TY4_reference_SRR800774_telocate_rp_223	0	-
chrVII	401482	401483	TY3_non-reference_SRR800774_telocate_rp_225	0	.
chrVII	412457	412727	TY1_reference_SRR800774_telocate_rp_226	0	+
chrVII	535547	541786	TY1_reference_SRR800774_telocate_rp_227	0	-
chrVII	561555	561556	TY3_non-reference_SRR800774_telocate_rp_228	0	-
chrVII	567795	567796	TY3_non-reference_SRR800774_telocate_rp_229	0	+
chrVII	568167	568287	TY3_1p_reference_SRR800774_telocate_rp_230	0	+
chrVII	609254	609255	TY1_non-reference_SRR800774_telocate_rp_231	0	.
chrVII	660646	660936	TY1_reference_SRR800774_telocate_rp_232	0	-
chrVII	689743	689744	TY1_non-reference_SRR800774_telocate_rp_233	0	.
chrVII	701113	701354	TY1_reference_SRR800774_telocate_rp_234	0	+
chrVII	707198	712549	TY3_reference_SRR800774_telocate_rp_235	0	+
chrVII	712899	713081	TY4_reference_SRR800774_telocate_rp_236	0	+
chrVII	735548	735877	TY1_reference_SRR800774_telocate_rp_237	0	+
chrVII	738740	739040	TY1_reference_SRR800774_telocate_rp_238	0	+
chrVII	774191	774192	TY2_non-reference_SRR800774_telocate_rp_240	0	+
chrVII	778788	779117	TY2_reference_SRR800774_telocate_rp_241	0	+
chrVII	793243	793564	TY1_reference_SRR800774_telocate_rp_242	0	+
chrVII	811100	811238	TY4_reference_SRR800774_telocate_rp_243	0	-
chrVII	845285	845635	TY3_reference_SRR800774_telocate_rp_244	0	+
chrVII	875349	875666	TY1_reference_SRR800774_telocate_rp_245	0	+
chrVII	878914	878915	TY2_non-reference_SRR800774_telocate_rp_246	0	+
chrVII	879029	879240	TY4_reference_SRR800774_telocate_rp_247	0	+
chrVII	953529	953530	TY1_non-reference_SRR800774_telocate_rp_249	0	.
chrVIII	85534	91757	TY4_reference_SRR800774_telocate_rp_250	0	+
chrVIII	116415	116747	TY1_reference_SRR800774_telocate_rp_251	0	-
chrVIII	133197	133395	TY1_reference_SRR800774_telocate_rp_252	0	-
chrVIII	146836	147705	TY4_reference_SRR800774_telocate_rp_254	0	+
chrVIII	156138	156139	TY1_non-reference_SRR800774_telocate_rp_255	0	.
chrVIII	237833	237834	TY1_non-reference_SRR800774_telocate_rp_256	0	-
chrVIII	315987	315988	TY1_non-reference_SRR800774_telocate_rp_257	0	.
chrVIII	358684	359477	TY1_reference_SRR800774_telocate_rp_258	0	-
chrVIII	388862	388863	TY3_non-reference_SRR800774_telocate_rp_259	0	.
chrVIII	388894	388895	TY3_1p_non-reference_SRR800774_telocate_rp_260	0	-
chrVIII	389629	389847	TY1_reference_SRR800774_telocate_rp_261	0	-
chrVIII	451337	451338	TY1_non-reference_SRR800774_telocate_rp_262	0	+
chrVIII	466555	466863	TY1_reference_SRR800774_telocate_rp_264	0	+
chrVIII	491610	491611	TY1_non-reference_SRR800774_telocate_rp_265	0	-
chrVIII	530069	530379	TY1_reference_SRR800774_telocate_rp_266	0	-
chrVIII	554362	554363	TY5_non-reference_SRR800774_telocate_rp_267	0	+
chrX	59503	59783	TY1_reference_SRR800774_telocate_rp_269	0	+
chrX	121632	121633	TY1_non-reference_SRR800774_telocate_rp_270	0	.
chrX	197231	197232	TY3_non-reference_SRR800774_telocate_rp_271	0	-
chrX	204526	204527	TY3_non-reference_SRR800774_telocate_rp_272	0	.
chrX	378008	378279	TY3_1p_reference_SRR800774_telocate_rp_275	0	-
chrX	414411	414412	TY1_non-reference_SRR800774_telocate_rp_276	0	-
chrX	415562	415563	TY2_non-reference_SRR800774_telocate_rp_277	0	+
chrX	415930	415931	TY3_non-reference_SRR800774_telocate_rp_278	0	.
chrX	416259	416425	TY4_reference_SRR800774_telocate_rp_279	0	+
chrX	421917	422290	TY4_reference_SRR800774_telocate_rp_280	0	+
chrX	422587	422881	TY1_reference_SRR800774_telocate_rp_281	0	+
chrX	478043	483965	TY1_reference_SRR800774_telocate_rp_282	0	+
chrX	492921	492922	TY1_non-reference_SRR800774_telocate_rp_283	0	.
chrX	517950	518091	TY1_reference_SRR800774_telocate_rp_284	0	+
chrX	531507	531757	TY1_reference_SRR800774_telocate_rp_285	0	-
chrX	537732	538027	TY1_reference_SRR800774_telocate_rp_286	0	-
chrX	540758	541079	TY1_reference_SRR800774_telocate_rp_287	0	+
chrX	543440	543762	TY1_reference_SRR800774_telocate_rp_288	0	+
chrX	737370	737678	TY4_reference_SRR800774_telocate_rp_289	0	-
chrXI	74240	74523	TY1_reference_SRR800774_telocate_rp_290	0	+
chrXI	80311	80312	TY1_non-reference_SRR800774_telocate_rp_291	0	+
chrXI	83812	84120	TY1_reference_SRR800774_telocate_rp_292	0	-
chrXI	129699	129700	TY1_non-reference_SRR800774_telocate_rp_293	0	+
chrXI	141175	141294	TY1_reference_SRR800774_telocate_rp_294	0	-
chrXI	162835	163174	TY1_reference_SRR800774_telocate_rp_295	0	+
chrXI	197473	197474	TY1_non-reference_SRR800774_telocate_rp_296	0	+
chrXI	219057	219367	TY1_reference_SRR800774_telocate_rp_297	0	-
chrXI	235246	235247	TY1_non-reference_SRR800774_telocate_rp_298	0	.
chrXI	251090	251091	TY2_non-reference_SRR800774_telocate_rp_299	0	+
chrXI	301983	302269	TY1_reference_SRR800774_telocate_rp_300	0	-
chrXI	378990	379112	TY1_reference_SRR800774_telocate_rp_301	0	+
chrXI	460996	460997	TY1_non-reference_SRR800774_telocate_rp_302	0	.
chrXI	489928	490057	TY1_reference_SRR800774_telocate_rp_303	0	-
chrXI	513173	513483	TY1_reference_SRR800774_telocate_rp_304	0	-
chrXI	604057	604058	TY1_non-reference_SRR800774_telocate_rp_305	0	+
chrXI	664956	664957	TY5_non-reference_SRR800774_telocate_rp_306	0	.
chrXII	12070	12071	TY5_non-reference_SRR800774_telocate_rp_307	0	+
chrXII	68844	68845	TY1_non-reference_SRR800774_telocate_rp_308	0	-
chrXII	91572	91822	TY4_reference_SRR800774_telocate_rp_309	0	-
chrXII	92048	92380	TY1_reference_SRR800774_telocate_rp_310	0	-
chrXII	168041	168379	TY3_reference_SRR800774_telocate_rp_311	0	-
chrXII	168541	168649	TY1_reference_SRR800774_telocate_rp_312	0	+
chrXII	214910	214911	TY1_non-reference_SRR800774_telocate_rp_313	0	+
chrXII	237171	237172	TY1_non-reference_SRR800774_telocate_rp_314	0	.
chrXII	239769	239770	TY1_non-reference_SRR800774_telocate_rp_315	0	.
chrXII	269329	269330	TY1_non-reference_SRR800774_telocate_rp_316	0	.
chrXII	373769	373969	TY1_reference_SRR800774_telocate_rp_318	0	-
chrXII	426677	426678	TY2_non-reference_SRR800774_telocate_rp_319	0	-
chrXII	426686	426687	TY1_non-reference_SRR800774_telocate_rp_320	0	-
chrXII	429690	429691	TY1_non-reference_SRR800774_telocate_rp_321	0	.
chrXII	448842	449114	TY1_reference_SRR800774_telocate_rp_322	0	+
chrXII	450821	450822	TY1_non-reference_SRR800774_telocate_rp_323	0	-
chrXII	451771	451772	TY3_non-reference_SRR800774_telocate_rp_324	0	.
chrXII	451879	451880	TY2_non-reference_SRR800774_telocate_rp_325	0	-
chrXII	452859	452860	TY1_non-reference_SRR800774_telocate_rp_326	0	-
chrXII	454557	454558	TY2_non-reference_SRR800774_telocate_rp_327	0	.
chrXII	454559	454560	TY1_non-reference_SRR800774_telocate_rp_328	0	-
chrXII	454729	454730	TY4_non-reference_SRR800774_telocate_rp_329	0	-
chrXII	456163	456164	TY2_non-reference_SRR800774_telocate_rp_330	0	-
chrXII	456360	456361	TY1_non-reference_SRR800774_telocate_rp_331	0	-
chrXII	457539	457540	TY4_non-reference_SRR800774_telocate_rp_332	0	.
chrXII	457850	457851	TY1_non-reference_SRR800774_telocate_rp_333	0	-
chrXII	458460	458461	TY3_non-reference_SRR800774_telocate_rp_334	0	.
chrXII	458731	458732	TY2_non-reference_SRR800774_telocate_rp_335	0	.
chrXII	459490	459491	TY1_non-reference_SRR800774_telocate_rp_336	0	.
chrXII	460042	460043	TY4_non-reference_SRR800774_telocate_rp_337	0	.
chrXII	460279	460280	TY2_non-reference_SRR800774_telocate_rp_338	0	+
chrXII	461049	461050	TY1_non-reference_SRR800774_telocate_rp_339	0	+
chrXII	461915	461916	TY2_non-reference_SRR800774_telocate_rp_340	0	+
chrXII	462557	462558	TY1_non-reference_SRR800774_telocate_rp_341	0	+
chrXII	462583	462584	TY3_non-reference_SRR800774_telocate_rp_342	0	.
chrXII	463788	463789	TY2_non-reference_SRR800774_telocate_rp_343	0	+
chrXII	464155	464156	TY1_non-reference_SRR800774_telocate_rp_344	0	+
chrXII	464884	464885	TY3_non-reference_SRR800774_telocate_rp_345	0	+
chrXII	465797	465798	TY1_non-reference_SRR800774_telocate_rp_346	0	+
chrXII	466165	466166	TY2_non-reference_SRR800774_telocate_rp_347	0	+
chrXII	466602	466603	TY4_non-reference_SRR800774_telocate_rp_348	0	+
chrXII	467266	467267	TY1_non-reference_SRR800774_telocate_rp_349	0	+
chrXII	490209	490210	TY1_non-reference_SRR800774_telocate_rp_350	0	.
chrXII	533671	533672	TY1_non-reference_SRR800774_telocate_rp_351	0	.
chrXII	592707	593037	TY1_reference_SRR800774_telocate_rp_352	0	-
chrXII	657023	657366	TY3_reference_SRR800774_telocate_rp_354	0	+
chrXII	667572	667573	TY1_non-reference_SRR800774_telocate_rp_355	0	.
chrXII	678942	678943	TY1_non-reference_SRR800774_telocate_rp_356	0	.
chrXII	687897	687898	TY4_non-reference_SRR800774_telocate_rp_357	0	-
chrXII	731372	731373	TY4_non-reference_SRR800774_telocate_rp_358	0	.
chrXII	793551	793870	TY3_reference_SRR800774_telocate_rp_360	0	+
chrXII	817839	818072	TY4_reference_SRR800774_telocate_rp_362	0	+
chrXII	974709	974710	TY1_non-reference_SRR800774_telocate_rp_364	0	+
chrXII	981756	981757	TY1_non-reference_SRR800774_telocate_rp_365	0	+
chrXII	1024237	1024238	TY1_non-reference_SRR800774_telocate_rp_366	0	.
chrXII	1052300	1052630	TY1_reference_SRR800774_telocate_rp_367	0	-
chrXII	1064108	1064109	TY5_non-reference_SRR800774_telocate_rp_368	0	-
chrXIII	10876	10877	TY1_non-reference_SRR800774_telocate_rp_369	0	-
chrXIII	54392	54393	TY1_non-reference_SRR800774_telocate_rp_370	0	-
chrXIII	61692	61693	TY1_non-reference_SRR800774_telocate_rp_371	0	.
chrXIII	157991	157992	TY1_non-reference_SRR800774_telocate_rp_373	0	.
chrXIII	167944	168262	TY1_reference_SRR800774_telocate_rp_374	0	-
chrXIII	202288	202289	TY1_non-reference_SRR800774_telocate_rp_376	0	+
chrXIII	290047	290223	TY4_reference_SRR800774_telocate_rp_378	0	-
chrXIII	321341	321527	TY4_reference_SRR800774_telocate_rp_379	0	-
chrXIII	372695	378621	TY1_reference_SRR800774_telocate_rp_380	0	-
chrXIII	379394	379395	TY1_non-reference_SRR800774_telocate_rp_381	0	.
chrXIII	420972	421316	TY1_reference_SRR800774_telocate_rp_382	0	-
chrXIII	462884	463103	TY1_reference_SRR800774_telocate_rp_383	0	-
chrXIII	482942	482943	TY1_non-reference_SRR800774_telocate_rp_385	0	.
chrXIII	497690	497691	TY1_non-reference_SRR800774_telocate_rp_386	0	.
chrXIII	768312	768313	TY3_non-reference_SRR800774_telocate_rp_389	0	-
chrXIII	768330	768331	TY1_non-reference_SRR800774_telocate_rp_390	0	-
chrXIII	812836	812837	TY1_non-reference_SRR800774_telocate_rp_392	0	-
chrXIII	837475	837753	TY1_reference_SRR800774_telocate_rp_393	0	+
chrXIII	870613	870614	TY1_non-reference_SRR800774_telocate_rp_394	0	.
chrXIV	86165	86166	TY1_non-reference_SRR800774_telocate_rp_395	0	.
chrXIV	107116	107117	TY1_non-reference_SRR800774_telocate_rp_397	0	.
chrXIV	211791	211792	TY1_non-reference_SRR800774_telocate_rp_398	0	.
chrXIV	251184	251185	TY1_non-reference_SRR800774_telocate_rp_399	0	.
chrXIV	257692	257693	TY2_non-reference_SRR800774_telocate_rp_400	0	.
chrXIV	546423	546685	TY3_1p_reference_SRR800774_telocate_rp_401	0	+
chrXIV	552281	552482	TY1_reference_SRR800774_telocate_rp_402	0	-
chrXIV	561033	561034	TY1_non-reference_SRR800774_telocate_rp_403	0	-
chrXIV	561194	561195	TY2_non-reference_SRR800774_telocate_rp_404	0	+
chrXIV	568107	568108	TY3_1p_non-reference_SRR800774_telocate_rp_405	0	+
chrXIV	631833	631834	TY3_non-reference_SRR800774_telocate_rp_406	0	-
chrXIV	727363	727667	TY1_reference_SRR800774_telocate_rp_408	0	-
chrXIV	782525	782526	TY5_non-reference_SRR800774_telocate_rp_409	0	+
chrXV	11216	11217	TY5_non-reference_SRR800774_telocate_rp_410	0	-
chrXV	12392	12393	TY1_non-reference_SRR800774_telocate_rp_411	0	.
chrXV	16738	16933	TY1_reference_SRR800774_telocate_rp_412	0	+
chrXV	18300	18554	TY1_reference_SRR800774_telocate_rp_413	0	-
chrXV	28452	28453	TY2_non-reference_SRR800774_telocate_rp_414	0	.
chrXV	28459	28460	TY1_non-reference_SRR800774_telocate_rp_415	0	-
chrXV	33628	33930	TY1_reference_SRR800774_telocate_rp_416	0	+
chrXV	51199	51200	TY1_non-reference_SRR800774_telocate_rp_417	0	.
chrXV	163814	163815	TY1_non-reference_SRR800774_telocate_rp_419	0	.
chrXV	226695	227037	TY3_reference_SRR800774_telocate_rp_420	0	+
chrXV	227692	228263	TY1_reference_SRR800774_telocate_rp_421	0	+
chrXV	300234	300441	TY1_reference_SRR800774_telocate_rp_422	0	-
chrXV	317180	317181	TY1_non-reference_SRR800774_telocate_rp_423	0	.
chrXV	326194	326195	TY2_non-reference_SRR800774_telocate_rp_424	0	.
chrXV	326399	326400	TY1_non-reference_SRR800774_telocate_rp_425	0	+
chrXV	336879	336880	TY1_non-reference_SRR800774_telocate_rp_426	0	.
chrXV	340599	340900	TY1_reference_SRR800774_telocate_rp_427	0	-
chrXV	354128	354467	TY3_reference_SRR800774_telocate_rp_428	0	+
chrXV	354681	354959	TY1_reference_SRR800774_telocate_rp_429	0	+
chrXV	431355	431356	TY1_non-reference_SRR800774_telocate_rp_430	0	.
chrXV	437303	438486	TY1_reference_SRR800774_telocate_rp_431	0	-
chrXV	462809	462810	TY2_non-reference_SRR800774_telocate_rp_433	0	+
chrXV	571830	571831	TY2_non-reference_SRR800774_telocate_rp_434	0	-
chrXV	594513	594813	TY1_reference_SRR800774_telocate_rp_435	0	+
chrXV	600800	600801	TY1_non-reference_SRR800774_telocate_rp_436	0	+
chrXV	633115	633116	TY1_non-reference_SRR800774_telocate_rp_437	0	-
chrXV	658978	658979	TY1_non-reference_SRR800774_telocate_rp_438	0	.
chrXV	697503	697770	TY1_reference_SRR800774_telocate_rp_440	0	-
chrXV	703157	703382	TY3_reference_SRR800774_telocate_rp_441	0	-
chrXV	703430	703662	TY1_reference_SRR800774_telocate_rp_442	0	-
chrXV	710155	710156	TY1_non-reference_SRR800774_telocate_rp_443	0	+
chrXV	809657	809658	TY1_non-reference_SRR800774_telocate_rp_444	0	.
chrXV	968988	976400	TY3_reference_SRR800774_telocate_rp_445	0	+
chrXV	976470	976471	TY3_non-reference_SRR800774_telocate_rp_446	0	+
chrXV	979866	980140	TY1_reference_SRR800774_telocate_rp_447	0	+
chrXV	1071833	1071834	TY1_non-reference_SRR800774_telocate_rp_448	0	.
chrXV	1086035	1086036	TY1_non-reference_SRR800774_telocate_rp_449	0	+
chrXVI	20203	20204	TY1_non-reference_SRR800774_telocate_rp_450	0	+
chrXVI	55662	55858	TY1_reference_SRR800774_telocate_rp_451	0	-
chrXVI	56066	56067	TY3_non-reference_SRR800774_telocate_rp_452	0	-
chrXVI	180979	180980	TY1_non-reference_SRR800774_telocate_rp_453	0	.
chrXVI	210085	210086	TY4_non-reference_SRR800774_telocate_rp_454	0	+
chrXVI	392694	392695	TY1_non-reference_SRR800774_telocate_rp_456	0	-
chrXVI	512316	512317	TY1_non-reference_SRR800774_telocate_rp_458	0	.
chrXVI	560477	560809	TY1_reference_SRR800774_telocate_rp_459	0	+
chrXVI	635830	635831	TY1_non-reference_SRR800774_telocate_rp_461	0	.
chrXVI	689058	689439	TY1_reference_SRR800774_telocate_rp_462	0	-
chrXVI	769316	769657	TY3_reference_SRR800774_telocate_rp_463	0	+
chrXVI	775857	776502	TY3_1p_reference_SRR800774_telocate_rp_464	0	+
chrXVI	776664	776854	TY1_reference_SRR800774_telocate_rp_465	0	-
chrXVI	780917	781217	TY1_reference_SRR800774_telocate_rp_466	0	-
chrXVI	804494	804634	TY1_reference_SRR800774_telocate_rp_467	0	+
chrXVI	810617	810618	TY1_non-reference_SRR800774_telocate_rp_468	0	+
chrXVI	819266	819267	TY1_non-reference_SRR800774_telocate_rp_469	0	-
chrXVI	819269	819270	TY2_non-reference_SRR800774_telocate_rp_470	0	+
chrXVI	833320	833321	TY1_non-reference_SRR800774_telocate_rp_471	0	.
chrXVI	836058	836059	TY1_non-reference_SRR800774_telocate_rp_472	0	.
chrXVI	844354	850508	TY1_reference_SRR800774_telocate_rp_473	0	-
chrXVI	880212	880213	TY1_non-reference_SRR800774_telocate_rp_474	0	-
chrXVI	880381	880722	TY3_reference_SRR800774_telocate_rp_475	0	+
chrXVI	881482	881826	TY4_reference_SRR800774_telocate_rp_476	0	-
chrXVI	915315	915316	TY1_non-reference_SRR800774_telocate_rp_477	0	.
chrXVI	933066	933400	TY4_reference_SRR800774_telocate_rp_478	0	+
chrXVI	933538	933675	TY1_reference_SRR800774_telocate_rp_479	0	+
chrXVI	937875	937992	TY1_reference_SRR800774_telocate_rp_480	0	-
chrXVI	943879	943880	TY1_non-reference_SRR800774_telocate_rp_481	0	-
