# Supplementary material for: McClintock: An Integrated Pipeline for Detecting Transposable Element Insertions in Whole-Genome Shotgun Sequencing Data
Source: G3 (Bethesda). 2017 Jun 21;7(8):2763–78. doi: 10.1534/g3.117.043893 (PMC5555480; doi:10.1534/g3.117.043893)
Supplement: Supplementary file 2 [file 2763FileS2.zip › SRA072302/SRR800774/results/SRR800774_temp_nonredundant.bed]

track name="SRR800774_TEMP" description="SRR800774_TEMP"
chrI	22231	22552	TY1_reference_SRR800774_temp_nonab_19	0	+
chrI	138753	138990	TY1_reference_SRR800774_temp_nonab_37	0	-
chrI	160105	160237	TY1_reference_SRR800774_temp_nonab_41	0	-
chrI	160238	166163	TY1_reference_SRR800774_temp_nonab_42	0	-
chrI	165732	166165	TY1_non-reference_SRR800774_temp_rp_48	0	+
chrI	180815	180830	TY1_non-reference_SRR800774_temp_rp_52	0	-
chrI	183135	183468	TY1_reference_SRR800774_temp_nonab_54	0	+
chrI	189419	189754	TY2_reference_SRR800774_temp_nonab_57	0	+
chrI	209459	209769	TY1_reference_SRR800774_temp_nonab_59	0	-
chrII	8847	9518	TY1_reference_SRR800774_temp_nonab_60	0	+
chrII	9092	9424	TY2_reference_SRR800774_temp_nonab_62	0	+
chrII	29419	29422	TY2_non-reference_SRR800774_temp_rp_67	0	-
chrII	197032	197323	TY1_reference_SRR800774_temp_nonab_93	0	-
chrII	197716	198057	TY3_reference_SRR800774_temp_nonab_96	0	+
chrII	198169	198252	TY1_reference_SRR800774_temp_nonab_98	0	-
chrII	220933	221039	TY1_reference_SRR800774_temp_nonab_101	0	+
chrII	221039	226955	TY1_reference_SRR800774_temp_nonab_102	0	+
chrII	258667	258974	TY1_reference_SRR800774_temp_nonab_115	0	-
chrII	266177	266256	TY1_reference_SRR800774_temp_nonab_121	0	-
chrII	326984	326992	TY2_non-reference_SRR800774_temp_rp_134	0	+
chrII	327067	327393	TY1_reference_SRR800774_temp_nonab_135	0	+
chrII	327393	327693	TY1_reference_SRR800774_temp_nonab_136	0	+
chrII	350456	350749	TY1_reference_SRR800774_temp_nonab_140	0	+
chrII	460472	460762	TY1_reference_SRR800774_temp_nonab_159	0	+
chrII	643443	643851	TY2_non-reference_SRR800774_temp_rp_186	0	-
chrII	644363	644596	TY1_reference_SRR800774_temp_nonab_188	0	-
chrIII	1178	4322	TY5_reference_SRR800774_temp_nonab_220	0	+
chrIII	4479	4580	TY5_reference_SRR800774_temp_nonab_223	0	+
chrIII	142789	143078	TY1_reference_SRR800774_temp_nonab_244	0	-
chrIII	149479	149787	TY1_reference_SRR800774_temp_nonab_247	0	+
chrIII	150217	150540	TY1_reference_SRR800774_temp_nonab_248	0	+
chrIII	150692	151051	TY4_reference_SRR800774_temp_nonab_249	0	-
chrIII	151464	151518	TY1_reference_SRR800774_temp_nonab_250	0	-
chrIII	151518	151849	TY1_reference_SRR800774_temp_nonab_251	0	+
chrIII	168386	169064	TY3_reference_SRR800774_temp_nonab_254	0	+
chrIII	168605	168929	TY1_reference_SRR800774_temp_nonab_255	0	-
chrIII	169568	169884	TY1_reference_SRR800774_temp_nonab_258	0	+
chrIII	169665	169674	TY1_non-reference_SRR800774_temp_rp_259	0	-
chrIII	227659	227810	TY1_reference_SRR800774_temp_nonab_267	0	-
chrIII	291372	291709	TY1_reference_SRR800774_temp_nonab_278	0	+
chrIII	291918	292164	TY5_reference_SRR800774_temp_nonab_279	0	+
chrIII	292287	292525	TY5_reference_SRR800774_temp_nonab_280	0	+
chrIII	294999	295317	TY1_reference_SRR800774_temp_nonab_282	0	+
chrIII	295855	295926	TY1_reference_SRR800774_temp_nonab_283	0	+
chrIII	295954	296187	TY1_reference_SRR800774_temp_nonab_284	0	-
chrIV	3335	3461	TY5_reference_SRR800774_temp_nonab_286	0	+
chrIV	8079	8420	TY4_reference_SRR800774_temp_nonab_287	0	+
chrIV	83291	83483	TY3_1p_reference_SRR800774_temp_nonab_301	0	+
chrIV	83419	83424	TY2_non-reference_SRR800774_temp_rp_303	0	+
chrIV	359316	359480	TY1_reference_SRR800774_temp_nonab_360	0	-
chrIV	434739	434944	TY1_reference_SRR800774_temp_nonab_377	0	-
chrIV	434948	435096	TY1_reference_SRR800774_temp_nonab_378	0	+
chrIV	437519	437697	TY1_reference_SRR800774_temp_nonab_380	0	-
chrIV	437589	437595	TY1_non-reference_SRR800774_temp_rp_381	0	+
chrIV	512985	513641	TY1_reference_SRR800774_temp_nonab_393	0	-
chrIV	513256	513588	TY1_reference_SRR800774_temp_nonab_395	0	-
chrIV	519941	520157	TY1_reference_SRR800774_temp_nonab_405	0	+
chrIV	520179	520474	TY1_reference_SRR800774_temp_nonab_406	0	-
chrIV	520474	520794	TY2_reference_SRR800774_temp_nonab_407	0	+
chrIV	570342	570348	TY1_non-reference_SRR800774_temp_rp_415	0	+
chrIV	620231	620237	TY2_non-reference_SRR800774_temp_rp_421	0	-
chrIV	620558	620662	TY1_reference_SRR800774_temp_nonab_422	0	-
chrIV	651687	651956	TY1_reference_SRR800774_temp_nonab_431	0	-
chrIV	668623	668782	TY1_reference_SRR800774_temp_nonab_435	0	+
chrIV	802902	805652	TY1_reference_SRR800774_temp_nonab_455	0	+
chrIV	805755	805972	TY1_reference_SRR800774_temp_nonab_456	0	-
chrIV	871419	871742	TY1_reference_SRR800774_temp_nonab_470	0	+
chrIV	878061	878300	TY1_reference_SRR800774_temp_nonab_474	0	+
chrIV	945347	945670	TY1_reference_SRR800774_temp_nonab_487	0	+
chrIV	945697	945757	TY1_reference_SRR800774_temp_nonab_488	0	-
chrIV	945951	946292	TY3_reference_SRR800774_temp_nonab_489	0	-
chrIV	981167	987126	TY2_reference_SRR800774_temp_nonab_495	0	+
chrIV	987154	992639	TY1_reference_SRR800774_temp_nonab_497	0	-
chrIV	992639	992739	TY1_reference_SRR800774_temp_nonab_502	0	+
chrIV	1017552	1017675	TY1_reference_SRR800774_temp_nonab_504	0	-
chrIV	1017677	1018020	TY4_reference_SRR800774_temp_nonab_505	0	-
chrIV	1018211	1018366	TY4_reference_SRR800774_temp_nonab_506	0	+
chrIV	1018388	1018514	TY1_reference_SRR800774_temp_nonab_507	0	+
chrIV	1023133	1023474	TY3_reference_SRR800774_temp_nonab_510	0	+
chrIV	1095638	1101876	TY1_reference_SRR800774_temp_nonab_522	0	-
chrIV	1095764	1101690	TY1_reference_SRR800774_temp_nonab_523	0	+
chrIV	1151033	1151363	TY1_reference_SRR800774_temp_nonab_533	0	+
chrIV	1174831	1174952	TY1_reference_SRR800774_temp_nonab_538	0	+
chrIV	1201080	1201275	TY1_reference_SRR800774_temp_nonab_545	0	+
chrIV	1201449	1201590	TY1_reference_SRR800774_temp_nonab_546	0	+
chrIV	1257083	1257088	TY3_non-reference_SRR800774_temp_sr_561	0	+
chrIV	1305351	1305442	TY3_reference_SRR800774_temp_nonab_568	0	-
chrIV	1352623	1352965	TY4_non-reference_SRR800774_temp_rp_573	0	+
chrIV	1352968	1353219	TY1_reference_SRR800774_temp_nonab_574	0	+
chrIV	1461908	1461915	TY1_non-reference_SRR800774_temp_rp_598	0	-
chrIV	1516336	1516421	TY2_reference_SRR800774_temp_nonab_611	0	-
chrIV	1518468	1518787	TY1_reference_SRR800774_temp_nonab_612	0	+
chrIX	197136	197485	TY1_reference_SRR800774_temp_nonab_634	0	-
chrIX	300406	300725	TY1_reference_SRR800774_temp_nonab_665	0	-
chrIX	301655	301730	TY1_reference_SRR800774_temp_nonab_666	0	+
chrIX	324388	324732	TY3_reference_SRR800774_temp_nonab_673	0	+
chrIX	324542	324589	TY1_non-reference_SRR800774_temp_rp_674	0	-
chrIX	324828	325162	TY1_reference_SRR800774_temp_nonab_675	0	+
chrIX	325162	325216	TY1_reference_SRR800774_temp_nonab_676	0	+
chrIX	336575	336892	TY1_reference_SRR800774_temp_nonab_677	0	-
chrIX	426197	426422	TY1_reference_SRR800774_temp_nonab_695	0	-
chrV	6985	7117	TY5_reference_SRR800774_temp_nonab_869	0	+
chrV	9630	9738	TY2_reference_SRR800774_temp_nonab_871	0	-
chrV	62474	62756	TY1_reference_SRR800774_temp_nonab_878	0	+
chrV	99302	99660	TY1_reference_SRR800774_temp_nonab_886	0	-
chrV	118226	118556	TY4_reference_SRR800774_temp_nonab_894	0	-
chrV	137323	137612	TY1_reference_SRR800774_temp_nonab_898	0	+
chrV	138220	138553	TY1_reference_SRR800774_temp_nonab_899	0	+
chrV	176348	176845	TY1_reference_SRR800774_temp_nonab_906	0	+
chrV	176574	176714	TY1_reference_SRR800774_temp_nonab_907	0	-
chrV	207144	207150	TY2_non-reference_SRR800774_temp_rp_910	0	+
chrV	248827	249107	TY1_reference_SRR800774_temp_nonab_912	0	+
chrV	249107	249406	TY1_reference_SRR800774_temp_nonab_913	0	-
chrV	249443	249751	TY1_reference_SRR800774_temp_nonab_914	0	+
chrV	287770	288056	TY1_reference_SRR800774_temp_nonab_922	0	-
chrV	288642	288724	TY1_reference_SRR800774_temp_nonab_924	0	+
chrV	312205	312261	TY3_1p_reference_SRR800774_temp_nonab_928	0	+
chrV	312271	312437	TY1_reference_SRR800774_temp_nonab_929	0	+
chrV	314078	314424	TY4_reference_SRR800774_temp_nonab_930	0	+
chrV	435123	435438	TY1_reference_SRR800774_temp_nonab_949	0	-
chrV	435214	435238	TY2_non-reference_SRR800774_temp_rp_950	0	-
chrV	436274	436601	TY4_reference_SRR800774_temp_nonab_952	0	-
chrV	436334	436367	TY1_non-reference_SRR800774_temp_rp_953	0	+
chrV	436601	436633	TY1_reference_SRR800774_temp_nonab_954	0	+
chrV	438521	438584	TY1_reference_SRR800774_temp_nonab_956	0	-
chrV	442729	443068	TY1_reference_SRR800774_temp_nonab_958	0	+
chrV	443365	449626	TY2_reference_SRR800774_temp_nonab_960	0	+
chrV	443392	449316	TY1_reference_SRR800774_temp_nonab_961	0	-
chrV	449735	450035	TY1_reference_SRR800774_temp_nonab_967	0	+
chrV	469325	469388	TY1_reference_SRR800774_temp_nonab_972	0	-
chrV	492433	498505	TY3_reference_SRR800774_temp_nonab_973	0	-
chrV	492690	498416	TY1_reference_SRR800774_temp_nonab_974	0	-
chrV	551436	551759	TY1_reference_SRR800774_temp_nonab_992	0	+
chrV	551795	551801	TY1_non-reference_SRR800774_temp_sr_993	0	-
chrV	552002	552216	TY1_reference_SRR800774_temp_nonab_994	0	-
chrV	566694	566945	TY5_reference_SRR800774_temp_nonab_997	0	-
chrV	568785	569017	TY5_reference_SRR800774_temp_nonab_999	0	+
chrVI	100574	100902	TY1_reference_SRR800774_temp_nonab_1013	0	+
chrVI	119073	119171	TY1_reference_SRR800774_temp_nonab_1017	0	+
chrVI	144199	144518	TY4_reference_SRR800774_temp_nonab_1019	0	+
chrVI	144533	144815	TY1_reference_SRR800774_temp_nonab_1020	0	-
chrVI	158353	158666	TY1_reference_SRR800774_temp_nonab_1023	0	+
chrVI	161531	161691	TY1_reference_SRR800774_temp_nonab_1025	0	+
chrVI	161807	162129	TY1_reference_SRR800774_temp_nonab_1026	0	-
chrVI	180993	181043	TY3_non-reference_SRR800774_temp_rp_1028	0	+
chrVI	181387	181471	TY1_reference_SRR800774_temp_nonab_1029	0	+
chrVI	181707	181716	TY4_non-reference_SRR800774_temp_sr_1031	0	-
chrVI	181738	181884	TY1_reference_SRR800774_temp_nonab_1032	0	+
chrVI	191670	191834	TY1_reference_SRR800774_temp_nonab_1034	0	-
chrVI	205101	205241	TY3_1p_reference_SRR800774_temp_nonab_1036	0	+
chrVI	205240	205247	TY1_non-reference_SRR800774_temp_rp_1037	0	+
chrVI	205255	205503	TY1_reference_SRR800774_temp_nonab_1038	0	-
chrVI	261282	261475	TY1_reference_SRR800774_temp_nonab_1042	0	+
chrVII	862	1079	TY5_reference_SRR800774_temp_nonab_1043	0	+
chrVII	1079	1239	TY5_reference_SRR800774_temp_nonab_1044	0	+
chrVII	73910	73916	TY3_non-reference_SRR800774_temp_sr_1053	0	-
chrVII	110810	111509	TY2_reference_SRR800774_temp_nonab_1058	0	-
chrVII	110858	111229	TY4_reference_SRR800774_temp_nonab_1059	0	+
chrVII	111509	111702	TY1_reference_SRR800774_temp_nonab_1060	0	+
chrVII	114942	115273	TY1_reference_SRR800774_temp_nonab_1062	0	+
chrVII	115299	115307	TY1_non-reference_SRR800774_temp_rp_1065	0	-
chrVII	121167	121340	TY1_reference_SRR800774_temp_nonab_1067	0	+
chrVII	122092	122145	TY1_reference_SRR800774_temp_nonab_1068	0	-
chrVII	204989	205343	TY4_reference_SRR800774_temp_nonab_1080	0	+
chrVII	286489	286494	TY4_non-reference_SRR800774_temp_sr_1092	0	+
chrVII	287527	287646	TY1_non-reference_SRR800774_temp_rp_1094	0	+
chrVII	287944	288115	TY1_reference_SRR800774_temp_nonab_1095	0	+
chrVII	318685	318826	TY1_reference_SRR800774_temp_nonab_1104	0	+
chrVII	318826	318984	TY4_reference_SRR800774_temp_nonab_1105	0	-
chrVII	319032	319344	TY1_reference_SRR800774_temp_nonab_1106	0	-
chrVII	320357	320710	TY4_reference_SRR800774_temp_nonab_1108	0	-
chrVII	327131	327346	TY1_reference_SRR800774_temp_nonab_1110	0	-
chrVII	327906	328220	TY1_reference_SRR800774_temp_nonab_1111	0	+
chrVII	328229	328503	TY1_reference_SRR800774_temp_nonab_1112	0	+
chrVII	401618	401897	TY3_reference_SRR800774_temp_nonab_1123	0	+
chrVII	401961	402293	TY1_reference_SRR800774_temp_nonab_1125	0	+
chrVII	405006	405148	TY2_reference_SRR800774_temp_nonab_1126	0	+
chrVII	405148	405210	TY2_reference_SRR800774_temp_nonab_1127	0	+
chrVII	405230	405456	TY3_reference_SRR800774_temp_nonab_1128	0	-
chrVII	412457	412727	TY1_reference_SRR800774_temp_nonab_1130	0	+
chrVII	412818	412887	TY3_1p_reference_SRR800774_temp_nonab_1131	0	+
chrVII	561708	561753	TY3_non-reference_SRR800774_temp_rp_1154	0	-
chrVII	568167	568287	TY3_1p_reference_SRR800774_temp_nonab_1157	0	+
chrVII	660646	660936	TY1_reference_SRR800774_temp_nonab_1172	0	-
chrVII	701113	701354	TY1_reference_SRR800774_temp_nonab_1178	0	+
chrVII	701355	701546	TY1_reference_SRR800774_temp_nonab_1179	0	+
chrVII	712899	713081	TY4_reference_SRR800774_temp_nonab_1189	0	+
chrVII	713087	713388	TY1_reference_SRR800774_temp_nonab_1190	0	-
chrVII	735491	735546	TY1_reference_SRR800774_temp_nonab_1192	0	-
chrVII	735548	735877	TY1_reference_SRR800774_temp_nonab_1193	0	+
chrVII	735823	735829	TY2_non-reference_SRR800774_temp_rp_1195	0	+
chrVII	735823	735830	TY1_non-reference_SRR800774_temp_rp_1194	0	+
chrVII	738564	738604	TY1_reference_SRR800774_temp_nonab_1196	0	+
chrVII	738740	739040	TY1_reference_SRR800774_temp_nonab_1197	0	+
chrVII	774040	774167	TY1_reference_SRR800774_temp_nonab_1210	0	+
chrVII	774186	774193	TY2_non-reference_SRR800774_temp_rp_1211	0	+
chrVII	778788	779117	TY2_reference_SRR800774_temp_nonab_1212	0	+
chrVII	779117	779236	TY1_reference_SRR800774_temp_nonab_1213	0	+
chrVII	779236	779520	TY1_reference_SRR800774_temp_nonab_1214	0	-
chrVII	793243	793564	TY1_reference_SRR800774_temp_nonab_1216	0	+
chrVII	811100	811238	TY4_reference_SRR800774_temp_nonab_1223	0	-
chrVII	811451	817397	TY2_reference_SRR800774_temp_nonab_1224	0	+
chrVII	817397	823311	TY1_reference_SRR800774_temp_nonab_1225	0	-
chrVII	845285	845635	TY3_reference_SRR800774_temp_nonab_1226	0	+
chrVII	875349	875666	TY1_reference_SRR800774_temp_nonab_1237	0	+
chrVII	875955	876284	TY1_reference_SRR800774_temp_nonab_1239	0	+
chrVII	879029	879240	TY4_reference_SRR800774_temp_nonab_1242	0	+
chrVII	879082	879091	TY2_non-reference_SRR800774_temp_rp_1243	0	+
chrVII	879272	879464	TY1_reference_SRR800774_temp_nonab_1244	0	+
chrVII	931690	932022	TY1_reference_SRR800774_temp_nonab_1254	0	+
chrVIII	7992	8224	TY5_reference_SRR800774_temp_nonab_1275	0	-
chrVIII	13260	13324	TY5_reference_SRR800774_temp_nonab_1277	0	-
chrVIII	92271	92386	TY1_reference_SRR800774_temp_nonab_1298	0	+
chrVIII	116766	117054	TY1_reference_SRR800774_temp_nonab_1300	0	-
chrVIII	133197	133395	TY1_reference_SRR800774_temp_nonab_1303	0	-
chrVIII	133567	134217	TY1_reference_SRR800774_temp_nonab_1304	0	-
chrVIII	133679	134002	TY1_reference_SRR800774_temp_nonab_1305	0	+
chrVIII	146323	146664	TY3_reference_SRR800774_temp_nonab_1309	0	-
chrVIII	146836	147705	TY4_reference_SRR800774_temp_nonab_1310	0	+
chrVIII	238006	238205	TY1_reference_SRR800774_temp_nonab_1326	0	+
chrVIII	238304	238394	TY4_reference_SRR800774_temp_nonab_1327	0	+
chrVIII	358684	359477	TY1_reference_SRR800774_temp_nonab_1349	0	-
chrVIII	358852	359070	TY4_reference_SRR800774_temp_nonab_1350	0	-
chrVIII	359081	359346	TY1_reference_SRR800774_temp_nonab_1351	0	+
chrVIII	388949	389009	TY3_non-reference_SRR800774_temp_rp_1355	0	-
chrVIII	389629	389847	TY1_reference_SRR800774_temp_nonab_1356	0	-
chrVIII	463919	464147	TY1_reference_SRR800774_temp_nonab_1369	0	-
chrVIII	466422	466474	TY3_1p_reference_SRR800774_temp_nonab_1370	0	+
chrVIII	466555	466863	TY1_reference_SRR800774_temp_nonab_1371	0	+
chrVIII	466880	466975	TY3_reference_SRR800774_temp_nonab_1372	0	-
chrVIII	530069	530379	TY1_reference_SRR800774_temp_nonab_1386	0	-
chrVIII	543609	549637	TY1_reference_SRR800774_temp_nonab_1387	0	-
chrX	29186	29409	TY1_reference_SRR800774_temp_nonab_1390	0	+
chrX	59503	59783	TY1_reference_SRR800774_temp_nonab_1393	0	+
chrX	197398	197492	TY3_reference_SRR800774_temp_nonab_1416	0	+
chrX	197492	204392	TY1_reference_SRR800774_temp_nonab_1417	0	+
chrX	197542	203768	TY4_reference_SRR800774_temp_nonab_1418	0	+
chrX	203792	204114	TY2_reference_SRR800774_temp_nonab_1428	0	-
chrX	204712	204719	TY3_non-reference_SRR800774_temp_sr_1430	0	+
chrX	354538	354838	TY1_reference_SRR800774_temp_nonab_1449	0	-
chrX	374767	374835	TY4_reference_SRR800774_temp_nonab_1452	0	-
chrX	374848	374902	TY1_reference_SRR800774_temp_nonab_1453	0	-
chrX	377538	377590	TY1_reference_SRR800774_temp_nonab_1454	0	+
chrX	377599	377854	TY1_reference_SRR800774_temp_nonab_1455	0	-
chrX	378008	378279	TY3_1p_reference_SRR800774_temp_nonab_1456	0	-
chrX	415706	415714	TY2_non-reference_SRR800774_temp_rp_1461	0	+
chrX	416259	416425	TY4_reference_SRR800774_temp_nonab_1462	0	+
chrX	416503	417018	TY1_reference_SRR800774_temp_nonab_1463	0	+
chrX	421917	422290	TY4_reference_SRR800774_temp_nonab_1465	0	+
chrX	422587	422881	TY1_reference_SRR800774_temp_nonab_1466	0	+
chrX	472455	483965	TY1_reference_SRR800774_temp_nonab_1472	0	+
chrX	478043	483965	TY1_reference_SRR800774_temp_nonab_1474	0	+
chrX	517950	518091	TY1_reference_SRR800774_temp_nonab_1484	0	+
chrX	531507	531757	TY1_reference_SRR800774_temp_nonab_1486	0	-
chrX	531715	531720	TY1_non-reference_SRR800774_temp_sr_1487	0	-
chrX	537732	538027	TY1_reference_SRR800774_temp_nonab_1490	0	-
chrX	540758	541079	TY1_reference_SRR800774_temp_nonab_1492	0	+
chrX	543440	543762	TY1_reference_SRR800774_temp_nonab_1493	0	+
chrX	737370	737678	TY4_reference_SRR800774_temp_nonab_1522	0	-
chrX	742330	742456	TY5_reference_SRR800774_temp_nonab_1523	0	-
chrXI	74240	74523	TY1_reference_SRR800774_temp_nonab_1534	0	+
chrXI	83812	84120	TY1_reference_SRR800774_temp_nonab_1538	0	-
chrXI	141175	141294	TY1_reference_SRR800774_temp_nonab_1552	0	-
chrXI	162835	163174	TY1_reference_SRR800774_temp_nonab_1559	0	+
chrXI	163174	163394	TY4_reference_SRR800774_temp_nonab_1560	0	-
chrXI	219057	219367	TY1_reference_SRR800774_temp_nonab_1571	0	-
chrXI	301949	301983	TY1_reference_SRR800774_temp_nonab_1583	0	+
chrXI	301983	302269	TY1_reference_SRR800774_temp_nonab_1584	0	-
chrXI	378913	378980	TY3_reference_SRR800774_temp_nonab_1598	0	-
chrXI	378990	379112	TY1_reference_SRR800774_temp_nonab_1599	0	+
chrXI	379112	379265	TY3_1p_reference_SRR800774_temp_nonab_1600	0	-
chrXI	379143	379150	TY2_non-reference_SRR800774_temp_rp_1601	0	-
chrXI	489928	490057	TY1_reference_SRR800774_temp_nonab_1616	0	-
chrXI	490106	490430	TY1_reference_SRR800774_temp_nonab_1617	0	+
chrXI	490430	490489	TY1_reference_SRR800774_temp_nonab_1618	0	+
chrXI	513173	513483	TY1_reference_SRR800774_temp_nonab_1624	0	-
chrXI	664813	664914	TY5_reference_SRR800774_temp_nonab_1651	0	-
chrXI	665067	665306	TY5_reference_SRR800774_temp_nonab_1652	0	+
chrXII	91572	91822	TY4_reference_SRR800774_temp_nonab_1666	0	-
chrXII	91958	92480	TY1_reference_SRR800774_temp_nonab_1667	0	-
chrXII	92048	92380	TY1_reference_SRR800774_temp_nonab_1668	0	-
chrXII	168041	168379	TY3_reference_SRR800774_temp_nonab_1679	0	-
chrXII	168541	168649	TY1_reference_SRR800774_temp_nonab_1680	0	+
chrXII	168649	168732	TY1_reference_SRR800774_temp_nonab_1681	0	-
chrXII	221007	221307	TY1_reference_SRR800774_temp_nonab_1692	0	+
chrXII	365831	366145	TY1_reference_SRR800774_temp_nonab_1715	0	-
chrXII	373479	373534	TY1_reference_SRR800774_temp_nonab_1716	0	-
chrXII	426828	427002	TY3_1p_reference_SRR800774_temp_nonab_1726	0	-
chrXII	426834	426840	TY2_non-reference_SRR800774_temp_rp_1727	0	+
chrXII	448842	449114	TY1_reference_SRR800774_temp_nonab_1733	0	+
chrXII	475974	481898	TY1_reference_SRR800774_temp_nonab_1739	0	-
chrXII	592707	593037	TY1_reference_SRR800774_temp_nonab_1755	0	-
chrXII	599170	599831	TY4_reference_SRR800774_temp_nonab_1759	0	-
chrXII	599269	599518	TY1_reference_SRR800774_temp_nonab_1760	0	+
chrXII	599842	599913	TY1_reference_SRR800774_temp_nonab_1761	0	+
chrXII	657023	657366	TY3_reference_SRR800774_temp_nonab_1763	0	+
chrXII	657450	657769	TY1_reference_SRR800774_temp_nonab_1764	0	+
chrXII	688114	688122	TY4_non-reference_SRR800774_temp_rp_1771	0	+
chrXII	688130	688363	TY2_reference_SRR800774_temp_nonab_1772	0	-
chrXII	688370	688666	TY1_reference_SRR800774_temp_nonab_1773	0	+
chrXII	731679	732002	TY2_reference_SRR800774_temp_nonab_1784	0	-
chrXII	734383	734673	TY1_reference_SRR800774_temp_nonab_1786	0	-
chrXII	784207	784288	TY1_reference_SRR800774_temp_nonab_1793	0	-
chrXII	793551	793870	TY3_reference_SRR800774_temp_nonab_1796	0	+
chrXII	796763	797088	TY1_reference_SRR800774_temp_nonab_1799	0	+
chrXII	817839	818072	TY4_reference_SRR800774_temp_nonab_1803	0	+
chrXII	818072	818403	TY1_reference_SRR800774_temp_nonab_1804	0	-
chrXII	963216	963535	TY1_reference_SRR800774_temp_nonab_1826	0	+
chrXII	1052300	1052630	TY1_reference_SRR800774_temp_nonab_1841	0	-
chrXII	1052659	1052754	TY1_reference_SRR800774_temp_nonab_1842	0	-
chrXIII	131988	132317	TY1_reference_SRR800774_temp_nonab_1868	0	-
chrXIII	167944	168262	TY1_reference_SRR800774_temp_nonab_1876	0	-
chrXIII	259595	259901	TY1_reference_SRR800774_temp_nonab_1890	0	-
chrXIII	289946	290015	TY1_reference_SRR800774_temp_nonab_1899	0	-
chrXIII	290047	290223	TY4_reference_SRR800774_temp_nonab_1900	0	-
chrXIII	290440	290521	TY1_reference_SRR800774_temp_nonab_1901	0	+
chrXIII	290582	290660	TY1_reference_SRR800774_temp_nonab_1902	0	-
chrXIII	321341	321527	TY4_reference_SRR800774_temp_nonab_1905	0	-
chrXIII	372625	379197	TY1_reference_SRR800774_temp_nonab_1912	0	+
chrXIII	372695	378621	TY1_reference_SRR800774_temp_nonab_1914	0	-
chrXIII	378730	379060	TY1_reference_SRR800774_temp_nonab_1917	0	-
chrXIII	379565	379574	TY2_non-reference_SRR800774_temp_rp_1919	0	-
chrXIII	379565	379575	TY1_non-reference_SRR800774_temp_rp_1918	0	-
chrXIII	420972	421316	TY1_reference_SRR800774_temp_nonab_1925	0	-
chrXIII	462884	463103	TY1_reference_SRR800774_temp_nonab_1937	0	-
chrXIII	463139	463460	TY1_reference_SRR800774_temp_nonab_1938	0	-
chrXIII	481212	481544	TY1_reference_SRR800774_temp_nonab_1945	0	-
chrXIII	481569	481807	TY1_reference_SRR800774_temp_nonab_1946	0	+
chrXIII	483080	483088	TY1_non-reference_SRR800774_temp_rp_1947	0	-
chrXIII	503190	503381	TY1_reference_SRR800774_temp_nonab_1954	0	+
chrXIII	504241	504781	TY4_reference_SRR800774_temp_nonab_1955	0	+
chrXIII	504344	504676	TY1_reference_SRR800774_temp_nonab_1956	0	+
chrXIII	573110	573337	TY1_reference_SRR800774_temp_nonab_1969	0	-
chrXIII	573355	573445	TY1_reference_SRR800774_temp_nonab_1970	0	-
chrXIII	748024	748124	TY1_reference_SRR800774_temp_nonab_1992	0	+
chrXIII	768878	769211	TY1_reference_SRR800774_temp_nonab_1997	0	+
chrXIII	808412	808422	TY2_non-reference_SRR800774_temp_rp_2004	0	-
chrXIII	808998	809232	TY1_reference_SRR800774_temp_nonab_2006	0	+
chrXIII	837475	837753	TY1_reference_SRR800774_temp_nonab_2010	0	+
chrXIII	837753	837904	TY3_reference_SRR800774_temp_nonab_2011	0	+
chrXIV	96450	96609	TY4_reference_SRR800774_temp_nonab_2045	0	+
chrXIV	96609	102523	TY1_reference_SRR800774_temp_nonab_2047	0	-
chrXIV	102548	104702	TY1_reference_SRR800774_temp_nonab_2051	0	+
chrXIV	102631	102700	TY3_reference_SRR800774_temp_nonab_2052	0	-
chrXIV	102703	102764	TY3_non-reference_SRR800774_temp_rp_2053	0	-
chrXIV	546423	546685	TY3_1p_reference_SRR800774_temp_nonab_2131	0	+
chrXIV	552281	552482	TY1_reference_SRR800774_temp_nonab_2132	0	-
chrXIV	552799	553128	TY1_reference_SRR800774_temp_nonab_2133	0	+
chrXIV	561187	561196	TY2_non-reference_SRR800774_temp_rp_2134	0	+
chrXIV	561377	561486	TY1_reference_SRR800774_temp_nonab_2135	0	+
chrXIV	631929	631934	TY3_non-reference_SRR800774_temp_sr_2145	0	+
chrXIV	631936	631999	TY3_1p_reference_SRR800774_temp_nonab_2146	0	+
chrXIV	632120	632491	TY4_reference_SRR800774_temp_nonab_2147	0	-
chrXIV	726234	726575	TY3_reference_SRR800774_temp_nonab_2162	0	+
chrXIV	726614	726946	TY2_reference_SRR800774_temp_nonab_2163	0	-
chrXIV	726951	727214	TY3_1p_reference_SRR800774_temp_nonab_2165	0	+
chrXIV	727363	727667	TY1_reference_SRR800774_temp_nonab_2166	0	-
chrXV	2893	3223	TY1_reference_SRR800774_temp_nonab_2173	0	-
chrXV	3808	3986	TY4_reference_SRR800774_temp_nonab_2174	0	+
chrXV	16738	16933	TY1_reference_SRR800774_temp_nonab_2177	0	+
chrXV	18162	18259	TY1_reference_SRR800774_temp_nonab_2178	0	-
chrXV	18300	18554	TY1_reference_SRR800774_temp_nonab_2179	0	-
chrXV	33628	33930	TY1_reference_SRR800774_temp_nonab_2181	0	+
chrXV	113293	113626	TY1_reference_SRR800774_temp_nonab_2204	0	-
chrXV	113684	113752	TY1_reference_SRR800774_temp_nonab_2205	0	-
chrXV	226695	227037	TY3_reference_SRR800774_temp_nonab_2215	0	+
chrXV	227095	227234	TY1_reference_SRR800774_temp_nonab_2216	0	+
chrXV	227692	228263	TY1_reference_SRR800774_temp_nonab_2217	0	+
chrXV	227860	228178	TY1_reference_SRR800774_temp_nonab_2218	0	-
chrXV	300234	300441	TY1_reference_SRR800774_temp_nonab_2228	0	-
chrXV	300685	301023	TY1_reference_SRR800774_temp_nonab_2229	0	-
chrXV	300914	300920	TY1_non-reference_SRR800774_temp_rp_2230	0	-
chrXV	326365	326374	TY2_non-reference_SRR800774_temp_rp_2233	0	-
chrXV	340599	340900	TY1_reference_SRR800774_temp_nonab_2237	0	-
chrXV	354128	354467	TY3_reference_SRR800774_temp_nonab_2239	0	+
chrXV	354681	354959	TY1_reference_SRR800774_temp_nonab_2240	0	+
chrXV	355117	355188	TY1_reference_SRR800774_temp_nonab_2241	0	+
chrXV	436923	437008	TY1_reference_SRR800774_temp_nonab_2256	0	+
chrXV	437303	438486	TY1_reference_SRR800774_temp_nonab_2257	0	-
chrXV	462768	462780	TY2_non-reference_SRR800774_temp_rp_2261	0	+
chrXV	463541	463647	TY1_reference_SRR800774_temp_nonab_2262	0	+
chrXV	571360	571462	TY4_reference_SRR800774_temp_nonab_2279	0	-
chrXV	571490	571808	TY1_reference_SRR800774_temp_nonab_2280	0	+
chrXV	571723	571730	TY2_non-reference_SRR800774_temp_rp_2281	0	+
chrXV	594513	594813	TY1_reference_SRR800774_temp_nonab_2285	0	+
chrXV	664003	664326	TY1_reference_SRR800774_temp_nonab_2296	0	-
chrXV	664329	664465	TY1_reference_SRR800774_temp_nonab_2297	0	+
chrXV	697503	697770	TY1_reference_SRR800774_temp_nonab_2301	0	-
chrXV	697809	697906	TY4_reference_SRR800774_temp_nonab_2302	0	-
chrXV	703157	703382	TY3_reference_SRR800774_temp_nonab_2304	0	-
chrXV	703670	703754	TY1_reference_SRR800774_temp_nonab_2305	0	+
chrXV	703773	710109	TY4_reference_SRR800774_temp_nonab_2306	0	+
chrXV	704064	710025	TY2_reference_SRR800774_temp_nonab_2307	0	-
chrXV	969299	969429	TY1_reference_SRR800774_temp_nonab_2342	0	+
chrXV	979866	980140	TY1_reference_SRR800774_temp_nonab_2346	0	+
chrXVI	55662	55858	TY1_reference_SRR800774_temp_nonab_2367	0	-
chrXVI	56289	56356	TY3_reference_SRR800774_temp_nonab_2368	0	+
chrXVI	56356	63006	TY1_reference_SRR800774_temp_nonab_2369	0	+
chrXVI	56451	62375	TY1_reference_SRR800774_temp_nonab_2370	0	+
chrXVI	62388	62720	TY2_reference_SRR800774_temp_nonab_2371	0	+
chrXVI	210449	210770	TY1_reference_SRR800774_temp_nonab_2397	0	+
chrXVI	436057	436728	TY1_reference_SRR800774_temp_nonab_2431	0	+
chrXVI	436246	436584	TY1_reference_SRR800774_temp_nonab_2432	0	-
chrXVI	560477	560809	TY1_reference_SRR800774_temp_nonab_2454	0	+
chrXVI	560809	561081	TY1_reference_SRR800774_temp_nonab_2456	0	+
chrXVI	561164	561320	TY3_1p_reference_SRR800774_temp_nonab_2457	0	-
chrXVI	571692	571834	TY1_reference_SRR800774_temp_nonab_2461	0	+
chrXVI	571841	572170	TY1_reference_SRR800774_temp_nonab_2462	0	-
chrXVI	689058	689439	TY1_reference_SRR800774_temp_nonab_2487	0	-
chrXVI	769316	769657	TY3_reference_SRR800774_temp_nonab_2495	0	+
chrXVI	769800	769897	TY1_reference_SRR800774_temp_nonab_2497	0	+
chrXVI	775857	776502	TY3_1p_reference_SRR800774_temp_nonab_2500	0	+
chrXVI	776090	776401	TY1_reference_SRR800774_temp_nonab_2501	0	+
chrXVI	776664	776854	TY1_reference_SRR800774_temp_nonab_2502	0	-
chrXVI	777841	778152	TY1_reference_SRR800774_temp_nonab_2503	0	+
chrXVI	780917	781217	TY1_reference_SRR800774_temp_nonab_2504	0	-
chrXVI	810820	810827	TY2_non-reference_SRR800774_temp_rp_2507	0	-
chrXVI	819441	819449	TY2_non-reference_SRR800774_temp_rp_2509	0	+
chrXVI	880381	880722	TY3_reference_SRR800774_temp_nonab_2525	0	+
chrXVI	880436	880443	TY1_non-reference_SRR800774_temp_rp_2526	0	+
chrXVI	880437	880444	TY2_non-reference_SRR800774_temp_rp_2527	0	+
chrXVI	880769	880965	TY3_1p_reference_SRR800774_temp_nonab_2528	0	-
chrXVI	881482	881826	TY4_reference_SRR800774_temp_nonab_2529	0	-
chrXVI	933066	933400	TY4_reference_SRR800774_temp_nonab_2540	0	+
chrXVI	933538	933675	TY1_reference_SRR800774_temp_nonab_2541	0	+
chrXVI	937875	937992	TY1_reference_SRR800774_temp_nonab_2542	0	-
