# Supplementary material for: McClintock: An Integrated Pipeline for Detecting Transposable Element Insertions in Whole-Genome Shotgun Sequencing Data
Source: G3 (Bethesda). 2017 Jun 21;7(8):2763–78. doi: 10.1534/g3.117.043893 (PMC5555480; doi:10.1534/g3.117.043893)
Supplement: Supplementary file 2 [file 2763FileS2.zip › SRA072302/SRR800775/results/SRR800775_ngs_te_mapper_nonredundant.bed]

track name="SRR800775_ngs_te_mapper" description="SRR800775_ngs_te_mapper"
chrIII	84069	90769	TY2_reference_SRR800775_ngs_te_mapper_sr_1	0	+
chrIII	84811	90769	TY2_reference_SRR800775_ngs_te_mapper_sr_2	0	+
chrIV	668094	668434	TY3_reference_SRR800775_ngs_te_mapper_sr_3	0	+
chrIX	324389	324732	TY3_reference_SRR800775_ngs_te_mapper_sr_4	0	+
chrV	566946	568948	TY5_reference_SRR800775_ngs_te_mapper_sr_5	0	-
chrVII	110816	111268	TY4_reference_SRR800775_ngs_te_mapper_sr_6	0	-
chrVII	931691	932022	TY1_reference_SRR800775_ngs_te_mapper_sr_7	0	+
chrVIII	85535	91757	TY4_reference_SRR800775_ngs_te_mapper_sr_8	0	+
chrX	422758	422763	TY4_non-reference_SRR800775_ngs_te_mapper_sr_9	0	+
chrXI	307872	307877	TY3_non-reference_SRR800775_ngs_te_mapper_sr_10	0	-
chrXII	168035	168040	TY3_non-reference_SRR800775_ngs_te_mapper_sr_11	0	+
chrXII	214965	214970	TY3_non-reference_SRR800775_ngs_te_mapper_sr_12	0	+
chrXII	687945	687949	TY3_non-reference_SRR800775_ngs_te_mapper_sr_13	0	+
chrXII	731622	731627	TY1_non-reference_SRR800775_ngs_te_mapper_sr_14	0	-
chrXIII	503770	504140	TY4_reference_SRR800775_ngs_te_mapper_sr_15	0	+
chrXIV	546739	547078	TY3_reference_SRR800775_ngs_te_mapper_sr_16	0	+
chrXVI	880382	880722	TY3_reference_SRR800775_ngs_te_mapper_sr_17	0	+
