# Supplementary material for: McClintock: An Integrated Pipeline for Detecting Transposable Element Insertions in Whole-Genome Shotgun Sequencing Data
Source: G3 (Bethesda). 2017 Jun 21;7(8):2763–78. doi: 10.1534/g3.117.043893 (PMC5555480; doi:10.1534/g3.117.043893)
Supplement: Supplementary file 2 [file 2763FileS2.zip › SRA072302/SRR800775/results/SRR800775_popoolationte_nonredundant.bed]

track name="SRR800775_PoPoolationTE" description="SRR800775_PoPoolationTE"
chrI	189362	189799	TY2_reference_SRR800775_popoolationte_rp_6	0	.
chrII	8784	9573	TY1_reference_SRR800775_popoolationte_rp_8	0	.
chrII	29445	36267	TY1_reference_SRR800775_popoolationte_rp_10	0	.
chrII	196968	197377	TY1_reference_SRR800775_popoolationte_rp_12	0	.
chrII	197629	198115	TY3_reference_SRR800775_popoolationte_rp_13	0	.
chrII	198064	198304	TY1_reference_SRR800775_popoolationte_rp_14	0	.
chrII	258612	259072	TY1_reference_SRR800775_popoolationte_rp_17	0	.
chrII	266035	266316	TY1_reference_SRR800775_popoolationte_rp_18	0	.
chrII	350404	350803	TY1_reference_SRR800775_popoolationte_rp_20	0	.
chrII	405598	405711	TY4_non-reference_SRR800775_popoolationte_rp_21	0	.
chrII	460414	460813	TY1_reference_SRR800775_popoolationte_rp_22	0	.
chrII	643425	644056	TY1_reference_SRR800775_popoolationte_rp_23	0	.
chrIII	142689	143132	TY1_reference_SRR800775_popoolationte_rp_29	0	.
chrIII	149433	149851	TY1_reference_SRR800775_popoolationte_rp_30	0	.
chrIII	150160	150604	TY1_reference_SRR800775_popoolationte_rp_31	0	.
chrIII	150643	151106	TY4_reference_SRR800775_popoolationte_rp_32	0	.
chrIII	168290	169115	TY3_reference_SRR800775_popoolationte_rp_35	0	.
chrIII	227607	227868	TY1_reference_SRR800775_popoolationte_rp_38	0	.
chrIII	291326	291766	TY1_reference_SRR800775_popoolationte_rp_39	0	.
chrIV	83227	83541	TY3_1p_reference_SRR800775_popoolationte_rp_45	0	.
chrIV	359256	359543	TY1_reference_SRR800775_popoolationte_rp_47	0	.
chrIV	435404	435519	TY2_non-reference_SRR800775_popoolationte_rp_50	0	.
chrIV	437081	437749	TY1_reference_SRR800775_popoolationte_rp_51	0	.
chrIV	512931	513694	TY1_reference_SRR800775_popoolationte_rp_52	0	.
chrIV	620480	620753	TY1_reference_SRR800775_popoolationte_rp_56	0	.
chrIV	651633	652012	TY1_reference_SRR800775_popoolationte_rp_58	0	.
chrIV	667994	668481	TY3_reference_SRR800775_popoolationte_rp_59	0	.
chrIV	668567	668858	TY1_reference_SRR800775_popoolationte_rp_60	0	.
chrIV	871365	884268	TY1_reference_SRR800775_popoolationte_rp_63	0	.
chrIV	945896	946367	TY3_reference_SRR800775_popoolationte_rp_66	0	.
chrIV	1095586	1101930	TY1_reference_SRR800775_popoolationte_rp_70	0	.
chrIV	1174779	1175070	TY1_reference_SRR800775_popoolationte_rp_73	0	.
chrIV	1175071	1175901	TY3_non-reference_SRR800775_popoolationte_rp_74	0	.
chrIV	1305271	1305553	TY3_reference_SRR800775_popoolationte_rp_77	0	.
chrIV	1352565	1353277	TY1_reference_SRR800775_popoolationte_rp_78	0	.
chrIV	1461872	1462090	TY1_reference_SRR800775_popoolationte_rp_79	0	.
chrIV	1516238	1516557	TY2_reference_SRR800775_popoolationte_rp_80	0	.
chrIV	1518367	1518839	TY1_reference_SRR800775_popoolationte_rp_81	0	.
chrIX	196593	197540	TY1_reference_SRR800775_popoolationte_rp_82	0	.
chrIX	300334	300781	TY1_reference_SRR800775_popoolationte_rp_84	0	.
chrIX	301531	301802	TY1_reference_SRR800775_popoolationte_rp_85	0	.
chrIX	324291	324783	TY3_reference_SRR800775_popoolationte_rp_86	0	.
chrIX	325680	325840	TY3_non-reference_SRR800775_popoolationte_rp_89	0	.
chrIX	336530	336955	TY1_reference_SRR800775_popoolationte_rp_90	0	.
chrIX	426137	426473	TY1_reference_SRR800775_popoolationte_rp_91	0	.
chrV	9568	9839	TY2_reference_SRR800775_popoolationte_rp_94	0	.
chrV	99247	99714	TY1_reference_SRR800775_popoolationte_rp_96	0	.
chrV	118122	118655	TY4_reference_SRR800775_popoolationte_rp_97	0	.
chrV	135530	136278	TY1_reference_SRR800775_popoolationte_rp_98	0	.
chrV	137272	137665	TY1_reference_SRR800775_popoolationte_rp_100	0	.
chrV	138171	138606	TY1_reference_SRR800775_popoolationte_rp_101	0	.
chrV	176295	176896	TY1_reference_SRR800775_popoolationte_rp_102	0	.
chrV	207259	207439	TY3_non-reference_SRR800775_popoolationte_rp_103	0	.
chrV	287712	288125	TY1_reference_SRR800775_popoolationte_rp_106	0	.
chrV	288568	288789	TY1_reference_SRR800775_popoolationte_rp_107	0	.
chrV	313989	314513	TY4_reference_SRR800775_popoolationte_rp_108	0	.
chrV	566644	566996	TY5_reference_SRR800775_popoolationte_rp_118	0	.
chrV	568732	569071	TY5_reference_SRR800775_popoolationte_rp_119	0	.
chrVI	100520	100954	TY1_reference_SRR800775_popoolationte_rp_120	0	.
chrVI	119024	119238	TY1_reference_SRR800775_popoolationte_rp_121	0	.
chrVI	137605	143990	TY1_reference_SRR800775_popoolationte_rp_122	0	.
chrVI	191590	191905	TY1_reference_SRR800775_popoolationte_rp_130	0	.
chrVI	206837	207178	TY1_reference_SRR800775_popoolationte_rp_132	0	.
chrVI	261226	261526	TY1_reference_SRR800775_popoolationte_rp_133	0	.
chrVII	114886	115328	TY1_reference_SRR800775_popoolationte_rp_135	0	.
chrVII	121108	121401	TY1_reference_SRR800775_popoolationte_rp_136	0	.
chrVII	121991	122218	TY1_reference_SRR800775_popoolationte_rp_137	0	.
chrVII	204896	205391	TY4_reference_SRR800775_popoolationte_rp_138	0	.
chrVII	318974	319038	TY1_reference_SRR800775_popoolationte_rp_142	0	.
chrVII	320304	320763	TY4_reference_SRR800775_popoolationte_rp_143	0	.
chrVII	327076	327401	TY1_reference_SRR800775_popoolationte_rp_144	0	.
chrVII	412405	412780	TY1_reference_SRR800775_popoolationte_rp_150	0	.
chrVII	568096	568389	TY3_1p_reference_SRR800775_popoolationte_rp_154	0	.
chrVII	660593	661023	TY1_reference_SRR800775_popoolationte_rp_155	0	.
chrVII	738691	739100	TY1_reference_SRR800775_popoolationte_rp_161	0	.
chrVII	773956	774231	TY1_reference_SRR800775_popoolationte_rp_162	0	.
chrVII	793191	793622	TY1_reference_SRR800775_popoolationte_rp_164	0	.
chrVII	811021	811319	TY4_reference_SRR800775_popoolationte_rp_165	0	.
chrVII	845241	845732	TY3_reference_SRR800775_popoolationte_rp_166	0	.
chrVII	875904	876335	TY1_reference_SRR800775_popoolationte_rp_168	0	.
chrVIII	7931	8289	TY5_reference_SRR800775_popoolationte_rp_170	0	.
chrVIII	13120	13422	TY5_reference_SRR800775_popoolationte_rp_171	0	.
chrVIII	133511	134313	TY1_reference_SRR800775_popoolationte_rp_176	0	.
chrVIII	146226	146716	TY3_reference_SRR800775_popoolationte_rp_177	0	.
chrVIII	146769	147759	TY4_reference_SRR800775_popoolationte_rp_178	0	.
chrVIII	237940	238254	TY1_reference_SRR800775_popoolationte_rp_179	0	.
chrVIII	238237	238488	TY4_reference_SRR800775_popoolationte_rp_180	0	.
chrVIII	358629	359526	TY1_reference_SRR800775_popoolationte_rp_181	0	.
chrVIII	388966	389075	TY3_non-reference_SRR800775_popoolationte_rp_182	0	.
chrVIII	463867	464197	TY1_reference_SRR800775_popoolationte_rp_185	0	.
chrX	29137	29461	TY1_reference_SRR800775_popoolationte_rp_187	0	.
chrX	354467	355227	TY1_reference_SRR800775_popoolationte_rp_190	0	.
chrX	377955	378334	TY3_1p_reference_SRR800775_popoolationte_rp_193	0	.
chrX	416212	416480	TY4_reference_SRR800775_popoolationte_rp_194	0	.
chrX	416440	417078	TY1_reference_SRR800775_popoolationte_rp_195	0	.
chrX	517881	518147	TY1_reference_SRR800775_popoolationte_rp_198	0	.
chrX	531458	531825	TY1_reference_SRR800775_popoolationte_rp_199	0	.
chrX	543389	543823	TY1_reference_SRR800775_popoolationte_rp_202	0	.
chrXI	74180	74601	TY1_reference_SRR800775_popoolationte_rp_203	0	.
chrXI	83744	84171	TY1_reference_SRR800775_popoolationte_rp_204	0	.
chrXI	84136	84239	TY3_non-reference_SRR800775_popoolationte_rp_205	0	.
chrXI	141107	141347	TY1_reference_SRR800775_popoolationte_rp_206	0	.
chrXI	162472	162637	TY3_non-reference_SRR800775_popoolationte_rp_207	0	.
chrXI	162603	162711	TY4_non-reference_SRR800775_popoolationte_rp_208	0	.
chrXI	219005	219434	TY1_reference_SRR800775_popoolationte_rp_211	0	.
chrXI	307776	307937	TY3_non-reference_SRR800775_popoolationte_rp_214	0	.
chrXI	513111	513535	TY1_reference_SRR800775_popoolationte_rp_217	0	.
chrXII	91520	91879	TY4_reference_SRR800775_popoolationte_rp_221	0	.
chrXII	91905	92577	TY1_reference_SRR800775_popoolationte_rp_222	0	.
chrXII	167930	168428	TY3_reference_SRR800775_popoolationte_rp_223	0	.
chrXII	214882	215008	TY3_non-reference_SRR800775_popoolationte_rp_226	0	.
chrXII	215023	221359	TY1_reference_SRR800775_popoolationte_rp_227	0	.
chrXII	365779	366199	TY1_reference_SRR800775_popoolationte_rp_228	0	.
chrXII	426777	427058	TY3_1p_reference_SRR800775_popoolationte_rp_232	0	.
chrXII	448789	449180	TY1_reference_SRR800775_popoolationte_rp_233	0	.
chrXII	592646	593089	TY1_reference_SRR800775_popoolationte_rp_234	0	.
chrXII	656926	657413	TY3_reference_SRR800775_popoolationte_rp_237	0	.
chrXII	657397	657846	TY1_reference_SRR800775_popoolationte_rp_238	0	.
chrXII	687798	688022	TY3_non-reference_SRR800775_popoolationte_rp_239	0	.
chrXII	734325	734725	TY1_reference_SRR800775_popoolationte_rp_242	0	.
chrXII	784079	784376	TY1_reference_SRR800775_popoolationte_rp_243	0	.
chrXII	793494	793925	TY3_reference_SRR800775_popoolationte_rp_244	0	.
chrXII	796717	797141	TY1_reference_SRR800775_popoolationte_rp_245	0	.
chrXII	902832	902954	TY1_non-reference_SRR800775_popoolationte_rp_248	0	.
chrXII	963165	963584	TY1_reference_SRR800775_popoolationte_rp_249	0	.
chrXII	976147	981791	TY1_non-reference_SRR800775_popoolationte_rp_250	0	.
chrXIII	131936	132373	TY1_reference_SRR800775_popoolationte_rp_254	0	.
chrXIII	167880	168322	TY1_reference_SRR800775_popoolationte_rp_255	0	.
chrXIII	168305	168789	TY4_non-reference_SRR800775_popoolationte_rp_256	0	.
chrXIII	183892	184168	TY3_non-reference_SRR800775_popoolationte_rp_257	0	.
chrXIII	196232	202317	TY1_reference_SRR800775_popoolationte_rp_258	0	.
chrXIII	259543	259955	TY1_reference_SRR800775_popoolationte_rp_259	0	.
chrXIII	321274	321579	TY4_reference_SRR800775_popoolationte_rp_262	0	.
chrXIII	372573	379254	TY1_reference_SRR800775_popoolationte_rp_263	0	.
chrXIII	747968	748190	TY1_reference_SRR800775_popoolationte_rp_273	0	.
chrXIII	768489	769264	TY1_reference_SRR800775_popoolationte_rp_274	0	.
chrXIII	808485	809297	TY1_reference_SRR800775_popoolationte_rp_275	0	.
chrXIII	837427	837951	TY1_reference_SRR800775_popoolationte_rp_278	0	.
chrXIV	546369	546741	TY3_1p_reference_SRR800775_popoolationte_rp_282	0	.
chrXIV	552745	553188	TY1_reference_SRR800775_popoolationte_rp_285	0	.
chrXIV	727308	727720	TY1_reference_SRR800775_popoolationte_rp_293	0	.
chrXV	16684	16988	TY1_reference_SRR800775_popoolationte_rp_294	0	.
chrXV	113225	113677	TY1_reference_SRR800775_popoolationte_rp_297	0	.
chrXV	226605	227095	TY3_reference_SRR800775_popoolationte_rp_298	0	.
chrXV	227028	227293	TY1_reference_SRR800775_popoolationte_rp_299	0	.
chrXV	300631	301078	TY1_reference_SRR800775_popoolationte_rp_303	0	.
chrXV	340544	340955	TY1_reference_SRR800775_popoolationte_rp_304	0	.
chrXV	463467	463759	TY1_reference_SRR800775_popoolationte_rp_308	0	.
chrXV	968923	976447	TY3_reference_SRR800775_popoolationte_rp_317	0	.
chrXV	979814	980197	TY1_reference_SRR800775_popoolationte_rp_318	0	.
chrXVI	55572	55910	TY1_reference_SRR800775_popoolationte_rp_319	0	.
chrXVI	210393	210836	TY1_reference_SRR800775_popoolationte_rp_321	0	.
chrXVI	436003	436782	TY1_reference_SRR800775_popoolationte_rp_322	0	.
chrXVI	561112	561378	TY3_1p_reference_SRR800775_popoolationte_rp_326	0	.
chrXVI	689009	689498	TY1_reference_SRR800775_popoolationte_rp_329	0	.
chrXVI	769735	769961	TY1_reference_SRR800775_popoolationte_rp_330	0	.
chrXVI	777790	778207	TY1_reference_SRR800775_popoolationte_rp_332	0	.
chrXVI	780862	781271	TY1_reference_SRR800775_popoolationte_rp_333	0	.
chrXVI	804418	810611	TY1_reference_SRR800775_popoolationte_rp_334	0	.
chrXVI	844293	850558	TY1_reference_SRR800775_popoolationte_rp_335	0	.
chrXVI	881431	881879	TY4_reference_SRR800775_popoolationte_rp_339	0	.
chrXVI	933018	933449	TY4_reference_SRR800775_popoolationte_rp_340	0	.
chrXVI	933480	933733	TY1_reference_SRR800775_popoolationte_rp_341	0	.
chrXVI	937819	938078	TY1_reference_SRR800775_popoolationte_rp_342	0	.
