# Supplementary material for: McClintock: An Integrated Pipeline for Detecting Transposable Element Insertions in Whole-Genome Shotgun Sequencing Data
Source: G3 (Bethesda). 2017 Jun 21;7(8):2763–78. doi: 10.1534/g3.117.043893 (PMC5555480; doi:10.1534/g3.117.043893)
Supplement: Supplementary file 2 [file 2763FileS2.zip › SRA072302/SRR800775/results/SRR800775_relocate_nonredundant.bed]

track name="SRR800775_RelocaTE" description="SRR800775_RelocaTE"
chrI	160172	160176	TY4_non-reference_SRR800775_relocate_sr_1	0	+
chrI	183135	183468	TY1_reference_SRR800775_relocate_sr_2	0	+
chrI	189419	189754	TY2_reference_SRR800775_relocate_sr_3	0	+
chrII	197716	198057	TY3_reference_SRR800775_relocate_sr_4	0	+
chrII	405651	405655	TY4_non-reference_SRR800775_relocate_sr_5	0	+
chrIII	168386	169064	TY3_reference_SRR800775_relocate_sr_6	0	+
chrIII	294999	295317	TY1_reference_SRR800775_relocate_sr_7	0	+
chrIV	513256	513588	TY1_reference_SRR800775_relocate_sr_8	0	-
chrIV	520474	520794	TY2_reference_SRR800775_relocate_sr_9	0	+
chrIV	645237	651501	TY3_reference_SRR800775_relocate_sr_10	0	-
chrIV	668093	668434	TY3_reference_SRR800775_relocate_sr_11	0	+
chrIV	945951	946292	TY3_reference_SRR800775_relocate_sr_12	0	-
chrIX	246216	246549	TY2_reference_SRR800775_relocate_sr_13	0	+
chrIX	324388	324732	TY3_reference_SRR800775_relocate_sr_14	0	+
chrIX	324828	325162	TY1_reference_SRR800775_relocate_sr_15	0	+
chrV	62141	62474	TY2_reference_SRR800775_relocate_sr_16	0	+
chrV	469273	469278	TY2_non-reference_SRR800775_relocate_sr_17	0	+
chrV	568785	569017	TY5_reference_SRR800775_relocate_sr_18	0	+
chrVI	161807	162129	TY1_reference_SRR800775_relocate_sr_19	0	-
chrVII	110810	111509	TY2_reference_SRR800775_relocate_sr_20	0	-
chrVII	110858	111229	TY4_reference_SRR800775_relocate_sr_21	0	+
chrVII	287778	287783	TY2_non-reference_SRR800775_relocate_sr_22	0	-
chrVII	879081	879086	TY2_non-reference_SRR800775_relocate_sr_23	0	-
chrVIII	85383	85534	TY3_reference_SRR800775_relocate_sr_24	0	-
chrVIII	146323	146664	TY3_reference_SRR800775_relocate_sr_25	0	-
chrX	197492	204392	TY1_reference_SRR800775_relocate_sr_26	0	+
chrX	422758	422763	TY4_non-reference_SRR800775_relocate_sr_27	0	+
chrX	540758	541079	TY1_reference_SRR800775_relocate_sr_28	0	+
chrXI	301983	302269	TY1_reference_SRR800775_relocate_sr_29	0	-
chrXI	307872	307877	TY3_non-reference_SRR800775_relocate_sr_30	0	-
chrXI	517094	517426	TY1_reference_SRR800775_relocate_sr_31	0	-
chrXII	168035	168040	TY3_non-reference_SRR800775_relocate_sr_32	0	+
chrXII	373999	374339	TY3_reference_SRR800775_relocate_sr_33	0	+
chrXII	592707	593037	TY1_reference_SRR800775_relocate_sr_34	0	-
chrXII	687945	687948	TY3_non-reference_SRR800775_relocate_sr_35	0	+
chrXII	734383	734673	TY1_reference_SRR800775_relocate_sr_36	0	-
chrXIII	463139	463460	TY1_reference_SRR800775_relocate_sr_37	0	-
chrXIII	503769	504140	TY4_reference_SRR800775_relocate_sr_38	0	+
chrXIII	504344	504676	TY1_reference_SRR800775_relocate_sr_39	0	+
chrXIII	586819	586824	TY4_non-reference_SRR800775_relocate_sr_40	0	+
chrXIV	96450	96609	TY4_reference_SRR800775_relocate_sr_41	0	+
chrXIV	102631	102700	TY3_reference_SRR800775_relocate_sr_42	0	-
chrXIV	632120	632491	TY4_reference_SRR800775_relocate_sr_43	0	-
chrXIV	726234	726575	TY3_reference_SRR800775_relocate_sr_44	0	+
chrXIV	726614	726946	TY2_reference_SRR800775_relocate_sr_45	0	-
chrXV	113293	113626	TY1_reference_SRR800775_relocate_sr_46	0	-
chrXV	226695	227037	TY3_reference_SRR800775_relocate_sr_47	0	+
chrXV	228148	228153	TY2_non-reference_SRR800775_relocate_sr_48	0	+
chrXV	854712	854715	TY2_non-reference_SRR800775_relocate_sr_49	0	+
chrXVI	775942	775947	TY2_non-reference_SRR800775_relocate_sr_50	0	+
chrXVI	880381	880722	TY3_reference_SRR800775_relocate_sr_51	0	+
