# Supplementary material for: McClintock: An Integrated Pipeline for Detecting Transposable Element Insertions in Whole-Genome Shotgun Sequencing Data
Source: G3 (Bethesda). 2017 Jun 21;7(8):2763–78. doi: 10.1534/g3.117.043893 (PMC5555480; doi:10.1534/g3.117.043893)
Supplement: Supplementary file 2 [file 2763FileS2.zip › SRA072302/SRR800775/results/SRR800775_retroseq_nonredundant.bed]

track name="SRR800775_RetroSeq" description="SRR800775_RetroSeq"
chrI	138680	138682	TY1_non-reference_SRR800775_retroseq_rp_1	0	.
chrII	9784	9786	TY1_non-reference_SRR800775_retroseq_rp_3	0	.
chrII	327308	327310	TY2_non-reference_SRR800775_retroseq_rp_4	0	.
chrII	405700	405702	TY4_non-reference_SRR800775_retroseq_rp_5	0	.
chrIII	82749	82751	TY1_non-reference_SRR800775_retroseq_rp_6	0	.
chrIII	83043	83045	TY1_non-reference_SRR800775_retroseq_rp_7	0	.
chrIII	84747	84749	TY1_non-reference_SRR800775_retroseq_rp_9	0	.
chrIII	84759	84761	TY2_non-reference_SRR800775_retroseq_rp_10	0	.
chrIII	151535	151537	TY1_non-reference_SRR800775_retroseq_rp_12	0	.
chrIII	295257	295259	TY2_non-reference_SRR800775_retroseq_rp_15	0	.
chrIV	338267	338269	TY1_non-reference_SRR800775_retroseq_rp_16	0	.
chrIV	435501	435503	TY1_non-reference_SRR800775_retroseq_rp_18	0	.
chrIV	436320	436322	TY2_non-reference_SRR800775_retroseq_rp_20	0	.
chrIV	436322	436324	TY1_non-reference_SRR800775_retroseq_rp_22	0	.
chrIV	1017969	1017971	TY1_non-reference_SRR800775_retroseq_rp_23	0	.
chrIV	1175027	1175029	TY1_non-reference_SRR800775_retroseq_rp_24	0	.
chrIX	325780	325782	TY3_non-reference_SRR800775_retroseq_rp_26	0	.
chrV	207354	207356	TY3_non-reference_SRR800775_retroseq_rp_29	0	.
chrV	354829	354831	TY1_non-reference_SRR800775_retroseq_rp_30	0	.
chrV	469260	469262	TY1_non-reference_SRR800775_retroseq_rp_33	0	.
chrV	469263	469265	TY2_non-reference_SRR800775_retroseq_rp_34	0	.
chrV	498731	498733	TY1_non-reference_SRR800775_retroseq_rp_35	0	.
chrVI	158224	158226	TY1_non-reference_SRR800775_retroseq_rp_36	0	.
chrVII	287775	287777	TY4_non-reference_SRR800775_retroseq_rp_37	0	.
chrVII	401682	401684	TY2_non-reference_SRR800775_retroseq_rp_40	0	.
chrVII	401720	401722	TY1_non-reference_SRR800775_retroseq_rp_41	0	.
chrVII	401909	401911	TY2_non-reference_SRR800775_retroseq_rp_43	0	.
chrVII	402159	402161	TY1_non-reference_SRR800775_retroseq_rp_44	0	.
chrVII	879078	879080	TY1_non-reference_SRR800775_retroseq_rp_45	0	.
chrVIII	133111	133113	TY2_non-reference_SRR800775_retroseq_rp_48	0	.
chrVIII	133118	133120	TY1_non-reference_SRR800775_retroseq_rp_49	0	.
chrVIII	133807	133809	TY3_non-reference_SRR800775_retroseq_rp_50	0	.
chrVIII	388978	388980	TY3_non-reference_SRR800775_retroseq_rp_51	0	.
chrVIII	389358	389360	TY3_non-reference_SRR800775_retroseq_rp_52	0	.
chrX	59579	59581	TY2_non-reference_SRR800775_retroseq_rp_53	0	.
chrX	422767	422769	TY4_non-reference_SRR800775_retroseq_rp_54	0	.
chrX	540951	540953	TY1_non-reference_SRR800775_retroseq_rp_55	0	.
chrX	541292	541294	TY1_non-reference_SRR800775_retroseq_rp_56	0	.
chrXI	84245	84247	TY3_non-reference_SRR800775_retroseq_rp_57	0	.
chrXI	162580	162582	TY3_non-reference_SRR800775_retroseq_rp_58	0	.
chrXI	162867	162869	TY4_non-reference_SRR800775_retroseq_rp_60	0	.
chrXI	307866	307868	TY3_non-reference_SRR800775_retroseq_rp_61	0	.
chrXI	664873	664875	TY5_non-reference_SRR800775_retroseq_rp_62	0	.
chrXI	665631	665633	TY5_non-reference_SRR800775_retroseq_rp_63	0	.
chrXII	214962	214964	TY3_non-reference_SRR800775_retroseq_rp_64	0	.
chrXII	687942	687944	TY3_non-reference_SRR800775_retroseq_rp_65	0	.
chrXII	731638	731640	TY1_non-reference_SRR800775_retroseq_rp_66	0	.
chrXII	731849	731851	TY1_non-reference_SRR800775_retroseq_rp_67	0	.
chrXII	902892	902894	TY1_non-reference_SRR800775_retroseq_rp_68	0	.
chrXIII	168415	168417	TY4_non-reference_SRR800775_retroseq_rp_69	0	.
chrXIII	183979	183981	TY3_non-reference_SRR800775_retroseq_rp_70	0	.
chrXIII	586876	586878	TY4_non-reference_SRR800775_retroseq_rp_71	0	.
chrXIII	809233	809235	TY2_non-reference_SRR800775_retroseq_rp_72	0	.
chrXIV	561245	561247	TY2_non-reference_SRR800775_retroseq_rp_74	0	.
chrXV	227408	227410	TY1_non-reference_SRR800775_retroseq_rp_76	0	.
chrXV	228146	228148	TY3_non-reference_SRR800775_retroseq_rp_77	0	.
chrXV	228187	228189	TY1_non-reference_SRR800775_retroseq_rp_78	0	.
chrXV	354342	354344	TY1_non-reference_SRR800775_retroseq_rp_80	0	.
chrXV	438360	438362	TY2_non-reference_SRR800775_retroseq_rp_81	0	.
chrXV	487290	487292	TY1_non-reference_SRR800775_retroseq_rp_82	0	.
chrXV	854762	854764	TY1_non-reference_SRR800775_retroseq_rp_83	0	.
chrXVI	744149	744151	TY1_non-reference_SRR800775_retroseq_rp_86	0	.
chrXVI	775959	775961	TY1_non-reference_SRR800775_retroseq_rp_87	0	.
chrXVI	880586	880588	TY1_non-reference_SRR800775_retroseq_rp_89	0	.
chrXVI	880670	880672	TY3_non-reference_SRR800775_retroseq_rp_90	0	.
