# Supplementary material for: McClintock: An Integrated Pipeline for Detecting Transposable Element Insertions in Whole-Genome Shotgun Sequencing Data
Source: G3 (Bethesda). 2017 Jun 21;7(8):2763–78. doi: 10.1534/g3.117.043893 (PMC5555480; doi:10.1534/g3.117.043893)
Supplement: Supplementary file 2 [file 2763FileS2.zip › SRA072302/SRR800775/results/SRR800775_telocate_nonredundant.bed]

track name="SRR800775_TE-locate" description="SRR800775_TE-locate"
2micron	2436	2437	TY1_non-reference_SRR800775_telocate_rp_1	0	.
chrI	22231	22552	TY1_reference_SRR800775_telocate_rp_2	0	+
chrI	138513	138514	TY1_non-reference_SRR800775_telocate_rp_3	0	-
chrI	159915	159916	TY4_non-reference_SRR800775_telocate_rp_4	0	-
chrI	160105	160237	TY1_reference_SRR800775_telocate_rp_5	0	-
chrI	166186	166187	TY4_non-reference_SRR800775_telocate_rp_6	0	+
chrI	183135	183468	TY1_reference_SRR800775_telocate_rp_7	0	+
chrI	189419	189754	TY2_reference_SRR800775_telocate_rp_8	0	+
chrI	229413	229414	TY5_non-reference_SRR800775_telocate_rp_9	0	.
chrII	8847	9518	TY1_reference_SRR800775_telocate_rp_10	0	+
chrII	35847	36218	TY4_reference_SRR800775_telocate_rp_12	0	-
chrII	197032	197323	TY1_reference_SRR800775_telocate_rp_13	0	-
chrII	197716	198057	TY3_reference_SRR800775_telocate_rp_14	0	+
chrII	258667	258974	TY1_reference_SRR800775_telocate_rp_16	0	-
chrII	327067	327393	TY1_reference_SRR800775_telocate_rp_17	0	+
chrII	405466	405467	TY4_non-reference_SRR800775_telocate_rp_19	0	-
chrII	460472	460762	TY1_reference_SRR800775_telocate_rp_20	0	+
chrII	643853	643997	TY1_reference_SRR800775_telocate_rp_21	0	+
chrIII	82590	82591	TY1_non-reference_SRR800775_telocate_rp_22	0	-
chrIII	90786	90787	TY1_non-reference_SRR800775_telocate_rp_23	0	+
chrIII	142789	143078	TY1_reference_SRR800775_telocate_rp_24	0	-
chrIII	149479	149787	TY1_reference_SRR800775_telocate_rp_25	0	+
chrIII	150692	151051	TY4_reference_SRR800775_telocate_rp_26	0	-
chrIII	169568	169884	TY1_reference_SRR800775_telocate_rp_28	0	+
chrIII	227659	227810	TY1_reference_SRR800775_telocate_rp_29	0	-
chrIII	291372	291709	TY1_reference_SRR800775_telocate_rp_30	0	+
chrIII	291918	292164	TY5_reference_SRR800775_telocate_rp_31	0	+
chrIII	294999	295317	TY1_reference_SRR800775_telocate_rp_32	0	+
chrIII	295330	295331	TY2_non-reference_SRR800775_telocate_rp_33	0	+
chrIV	83291	83483	TY3_1p_reference_SRR800775_telocate_rp_34	0	+
chrIV	338065	338066	TY1_non-reference_SRR800775_telocate_rp_35	0	+
chrIV	434420	434737	TY1_reference_SRR800775_telocate_rp_37	0	-
chrIV	435322	435323	TY2_non-reference_SRR800775_telocate_rp_38	0	+
chrIV	512985	513641	TY1_reference_SRR800775_telocate_rp_40	0	-
chrIV	645237	651501	TY3_reference_SRR800775_telocate_rp_42	0	-
chrIV	651687	651956	TY1_reference_SRR800775_telocate_rp_43	0	-
chrIV	668093	668434	TY3_reference_SRR800775_telocate_rp_44	0	+
chrIV	802718	802719	TY1_non-reference_SRR800775_telocate_rp_45	0	.
chrIV	871419	871742	TY1_reference_SRR800775_telocate_rp_46	0	+
chrIV	878061	878300	TY1_reference_SRR800775_telocate_rp_47	0	+
chrIV	884290	884291	TY1_non-reference_SRR800775_telocate_rp_48	0	+
chrIV	945347	945670	TY1_reference_SRR800775_telocate_rp_49	0	+
chrIV	945951	946292	TY3_reference_SRR800775_telocate_rp_50	0	-
chrIV	981018	981019	TY1_non-reference_SRR800775_telocate_rp_51	0	-
chrIV	1017552	1017675	TY1_reference_SRR800775_telocate_rp_52	0	-
chrIV	1018211	1018366	TY4_reference_SRR800775_telocate_rp_53	0	+
chrIV	1095638	1101876	TY1_reference_SRR800775_telocate_rp_54	0	-
chrIV	1151033	1151363	TY1_reference_SRR800775_telocate_rp_55	0	+
chrIV	1174989	1174990	TY1_non-reference_SRR800775_telocate_rp_56	0	+
chrIV	1201080	1201275	TY1_reference_SRR800775_telocate_rp_57	0	+
chrIV	1518468	1518787	TY1_reference_SRR800775_telocate_rp_59	0	+
chrIX	197136	197485	TY1_reference_SRR800775_telocate_rp_60	0	-
chrIX	246216	246549	TY2_reference_SRR800775_telocate_rp_61	0	+
chrIX	324388	324732	TY3_reference_SRR800775_telocate_rp_63	0	+
chrIX	325847	325848	TY3_non-reference_SRR800775_telocate_rp_64	0	-
chrIX	336575	336892	TY1_reference_SRR800775_telocate_rp_65	0	-
chrIX	426197	426422	TY1_reference_SRR800775_telocate_rp_66	0	-
chrM	20533	20534	TY1_non-reference_SRR800775_telocate_rp_67	0	.
chrM	58342	58343	TY1_non-reference_SRR800775_telocate_rp_68	0	.
chrM	64106	64107	TY1_non-reference_SRR800775_telocate_rp_69	0	.
chrV	62141	62474	TY2_reference_SRR800775_telocate_rp_70	0	+
chrV	99302	99660	TY1_reference_SRR800775_telocate_rp_71	0	-
chrV	118226	118556	TY4_reference_SRR800775_telocate_rp_72	0	-
chrV	137323	137612	TY1_reference_SRR800775_telocate_rp_73	0	+
chrV	176348	176845	TY1_reference_SRR800775_telocate_rp_74	0	+
chrV	207116	207117	TY3_non-reference_SRR800775_telocate_rp_75	0	+
chrV	248827	249107	TY1_reference_SRR800775_telocate_rp_76	0	+
chrV	287770	288056	TY1_reference_SRR800775_telocate_rp_77	0	-
chrV	312271	312437	TY1_reference_SRR800775_telocate_rp_78	0	+
chrV	314078	314424	TY4_reference_SRR800775_telocate_rp_79	0	+
chrV	354133	354836	TY1_reference_SRR800775_telocate_rp_80	0	+
chrV	438594	438595	TY1_non-reference_SRR800775_telocate_rp_81	0	+
chrV	442729	443068	TY1_reference_SRR800775_telocate_rp_82	0	+
chrV	469063	469064	TY1_non-reference_SRR800775_telocate_rp_83	0	-
chrV	469297	469298	TY2_non-reference_SRR800775_telocate_rp_84	0	+
chrV	498509	498510	TY1_non-reference_SRR800775_telocate_rp_85	0	-
chrV	498781	498782	TY2_non-reference_SRR800775_telocate_rp_86	0	+
chrV	551436	551759	TY1_reference_SRR800775_telocate_rp_87	0	+
chrV	566694	566945	TY5_reference_SRR800775_telocate_rp_88	0	-
chrV	568785	569017	TY5_reference_SRR800775_telocate_rp_89	0	+
chrVI	100574	100902	TY1_reference_SRR800775_telocate_rp_90	0	+
chrVI	137657	143937	TY1_reference_SRR800775_telocate_rp_91	0	+
chrVI	144199	144518	TY4_reference_SRR800775_telocate_rp_92	0	+
chrVI	181738	181884	TY1_reference_SRR800775_telocate_rp_95	0	+
chrVI	191535	191536	TY1_non-reference_SRR800775_telocate_rp_96	0	-
chrVI	205101	205241	TY3_1p_reference_SRR800775_telocate_rp_97	0	+
chrVI	261282	261475	TY1_reference_SRR800775_telocate_rp_99	0	+
chrVII	862	1079	TY5_reference_SRR800775_telocate_rp_100	0	+
chrVII	41547	41548	TY1_non-reference_SRR800775_telocate_rp_101	0	.
chrVII	109742	109743	TY1_non-reference_SRR800775_telocate_rp_102	0	-
chrVII	114942	115273	TY1_reference_SRR800775_telocate_rp_103	0	+
chrVII	121167	121340	TY1_reference_SRR800775_telocate_rp_104	0	+
chrVII	204989	205343	TY4_reference_SRR800775_telocate_rp_105	0	+
chrVII	287624	287625	TY2_non-reference_SRR800775_telocate_rp_106	0	.
chrVII	318685	318826	TY1_reference_SRR800775_telocate_rp_108	0	+
chrVII	320357	320710	TY4_reference_SRR800775_telocate_rp_109	0	-
chrVII	327131	327346	TY1_reference_SRR800775_telocate_rp_110	0	-
chrVII	402333	402334	TY1_non-reference_SRR800775_telocate_rp_111	0	-
chrVII	412457	412727	TY1_reference_SRR800775_telocate_rp_112	0	+
chrVII	535547	541786	TY1_reference_SRR800775_telocate_rp_113	0	-
chrVII	568167	568287	TY3_1p_reference_SRR800775_telocate_rp_114	0	+
chrVII	660646	660936	TY1_reference_SRR800775_telocate_rp_115	0	-
chrVII	700974	700975	TY1_non-reference_SRR800775_telocate_rp_116	0	-
chrVII	712899	713081	TY4_reference_SRR800775_telocate_rp_117	0	+
chrVII	738740	739040	TY1_reference_SRR800775_telocate_rp_118	0	+
chrVII	778788	779117	TY2_reference_SRR800775_telocate_rp_120	0	+
chrVII	793243	793564	TY1_reference_SRR800775_telocate_rp_121	0	+
chrVII	845285	845635	TY3_reference_SRR800775_telocate_rp_122	0	+
chrVII	875349	875666	TY1_reference_SRR800775_telocate_rp_123	0	+
chrVII	878869	878870	TY2_non-reference_SRR800775_telocate_rp_124	0	-
chrVIII	7992	8224	TY5_reference_SRR800775_telocate_rp_125	0	-
chrVIII	85383	85534	TY3_reference_SRR800775_telocate_rp_126	0	-
chrVIII	116766	117054	TY1_reference_SRR800775_telocate_rp_127	0	-
chrVIII	132845	132846	TY3_non-reference_SRR800775_telocate_rp_128	0	-
chrVIII	146323	146664	TY3_reference_SRR800775_telocate_rp_129	0	-
chrVIII	146836	147705	TY4_reference_SRR800775_telocate_rp_130	0	+
chrVIII	237869	237870	TY1_non-reference_SRR800775_telocate_rp_131	0	-
chrVIII	358684	359477	TY1_reference_SRR800775_telocate_rp_132	0	-
chrVIII	388861	388862	TY3_non-reference_SRR800775_telocate_rp_133	0	.
chrVIII	463919	464147	TY1_reference_SRR800775_telocate_rp_134	0	-
chrX	59356	59357	TY1_non-reference_SRR800775_telocate_rp_136	0	-
chrX	197276	197277	TY1_non-reference_SRR800775_telocate_rp_137	0	-
chrX	377599	377854	TY1_reference_SRR800775_telocate_rp_139	0	-
chrX	378008	378279	TY3_1p_reference_SRR800775_telocate_rp_140	0	-
chrX	416259	416425	TY4_reference_SRR800775_telocate_rp_141	0	+
chrX	421917	422290	TY4_reference_SRR800775_telocate_rp_142	0	+
chrX	422587	422881	TY1_reference_SRR800775_telocate_rp_143	0	+
chrX	517950	518091	TY1_reference_SRR800775_telocate_rp_144	0	+
chrX	531507	531757	TY1_reference_SRR800775_telocate_rp_145	0	-
chrX	537732	538027	TY1_reference_SRR800775_telocate_rp_146	0	-
chrX	540758	541079	TY1_reference_SRR800775_telocate_rp_147	0	+
chrX	543440	543762	TY1_reference_SRR800775_telocate_rp_148	0	+
chrXI	74240	74523	TY1_reference_SRR800775_telocate_rp_149	0	+
chrXI	83812	84120	TY1_reference_SRR800775_telocate_rp_150	0	-
chrXI	84195	84196	TY3_non-reference_SRR800775_telocate_rp_151	0	+
chrXI	162316	162317	TY3_non-reference_SRR800775_telocate_rp_153	0	-
chrXI	202287	202627	TY3_reference_SRR800775_telocate_rp_154	0	-
chrXI	219057	219367	TY1_reference_SRR800775_telocate_rp_155	0	-
chrXI	307660	307661	TY3_non-reference_SRR800775_telocate_rp_156	0	+
chrXI	513173	513483	TY1_reference_SRR800775_telocate_rp_158	0	-
chrXI	517094	517426	TY1_reference_SRR800775_telocate_rp_159	0	-
chrXII	91572	91822	TY4_reference_SRR800775_telocate_rp_160	0	-
chrXII	167859	167860	TY3_non-reference_SRR800775_telocate_rp_161	0	-
chrXII	214815	214816	TY3_non-reference_SRR800775_telocate_rp_162	0	-
chrXII	214974	214975	TY1_non-reference_SRR800775_telocate_rp_163	0	+
chrXII	365831	366145	TY1_reference_SRR800775_telocate_rp_164	0	-
chrXII	373769	373969	TY1_reference_SRR800775_telocate_rp_165	0	-
chrXII	426828	427002	TY3_1p_reference_SRR800775_telocate_rp_166	0	-
chrXII	448842	449114	TY1_reference_SRR800775_telocate_rp_167	0	+
chrXII	457514	457515	TY2_non-reference_SRR800775_telocate_rp_168	0	-
chrXII	458847	458848	TY1_non-reference_SRR800775_telocate_rp_169	0	-
chrXII	463244	463245	TY1_non-reference_SRR800775_telocate_rp_170	0	+
chrXII	464853	464854	TY1_non-reference_SRR800775_telocate_rp_171	0	.
chrXII	466937	466938	TY1_non-reference_SRR800775_telocate_rp_172	0	+
chrXII	592707	593037	TY1_reference_SRR800775_telocate_rp_173	0	-
chrXII	657023	657366	TY3_reference_SRR800775_telocate_rp_174	0	+
chrXII	687747	687748	TY3_non-reference_SRR800775_telocate_rp_175	0	+
chrXII	688130	688363	TY2_reference_SRR800775_telocate_rp_176	0	-
chrXII	731462	731463	TY1_non-reference_SRR800775_telocate_rp_177	0	-
chrXII	734383	734673	TY1_reference_SRR800775_telocate_rp_178	0	-
chrXII	793551	793870	TY3_reference_SRR800775_telocate_rp_179	0	+
chrXII	796763	797088	TY1_reference_SRR800775_telocate_rp_180	0	+
chrXII	817839	818072	TY4_reference_SRR800775_telocate_rp_181	0	+
chrXII	902635	902636	TY1_non-reference_SRR800775_telocate_rp_182	0	.
chrXII	963216	963535	TY1_reference_SRR800775_telocate_rp_183	0	+
chrXII	975965	975966	TY1_non-reference_SRR800775_telocate_rp_184	0	+
chrXII	981737	981738	TY1_non-reference_SRR800775_telocate_rp_185	0	+
chrXII	1052068	1052069	TY1_non-reference_SRR800775_telocate_rp_186	0	-
chrXIII	131988	132317	TY1_reference_SRR800775_telocate_rp_187	0	-
chrXIII	167944	168262	TY1_reference_SRR800775_telocate_rp_188	0	-
chrXIII	168699	168700	TY4_non-reference_SRR800775_telocate_rp_189	0	+
chrXIII	183793	183794	TY3_non-reference_SRR800775_telocate_rp_190	0	-
chrXIII	196156	196157	TY1_non-reference_SRR800775_telocate_rp_191	0	+
chrXIII	202291	202292	TY1_non-reference_SRR800775_telocate_rp_192	0	+
chrXIII	259595	259901	TY1_reference_SRR800775_telocate_rp_193	0	-
chrXIII	290047	290223	TY4_reference_SRR800775_telocate_rp_194	0	-
chrXIII	321341	321527	TY4_reference_SRR800775_telocate_rp_195	0	-
chrXIII	462884	463103	TY1_reference_SRR800775_telocate_rp_196	0	-
chrXIII	481212	481544	TY1_reference_SRR800775_telocate_rp_197	0	-
chrXIII	503190	503381	TY1_reference_SRR800775_telocate_rp_198	0	+
chrXIII	573110	573337	TY1_reference_SRR800775_telocate_rp_199	0	-
chrXIII	586644	586645	TY4_non-reference_SRR800775_telocate_rp_200	0	.
chrXIII	768878	769211	TY1_reference_SRR800775_telocate_rp_201	0	+
chrXIII	809239	809240	TY2_non-reference_SRR800775_telocate_rp_203	0	+
chrXIII	837475	837753	TY1_reference_SRR800775_telocate_rp_204	0	+
chrXIV	96315	96316	TY2_non-reference_SRR800775_telocate_rp_205	0	.
chrXIV	546423	546685	TY3_1p_reference_SRR800775_telocate_rp_206	0	+
chrXIV	552281	552482	TY1_reference_SRR800775_telocate_rp_207	0	-
chrXIV	561031	561032	TY1_non-reference_SRR800775_telocate_rp_208	0	-
chrXIV	561196	561197	TY2_non-reference_SRR800775_telocate_rp_209	0	+
chrXIV	568111	568112	TY3_1p_non-reference_SRR800775_telocate_rp_210	0	+
chrXIV	631902	631903	TY1_non-reference_SRR800775_telocate_rp_211	0	-
chrXIV	726234	726575	TY3_reference_SRR800775_telocate_rp_212	0	+
chrXIV	727363	727667	TY1_reference_SRR800775_telocate_rp_213	0	-
chrXV	16738	16933	TY1_reference_SRR800775_telocate_rp_214	0	+
chrXV	113293	113626	TY1_reference_SRR800775_telocate_rp_215	0	-
chrXV	226695	227037	TY3_reference_SRR800775_telocate_rp_216	0	+
chrXV	227692	228263	TY1_reference_SRR800775_telocate_rp_217	0	+
chrXV	228295	228296	TY2_non-reference_SRR800775_telocate_rp_218	0	.
chrXV	300234	300441	TY1_reference_SRR800775_telocate_rp_219	0	-
chrXV	354128	354467	TY3_reference_SRR800775_telocate_rp_220	0	+
chrXV	354681	354959	TY1_reference_SRR800775_telocate_rp_221	0	+
chrXV	437303	438486	TY1_reference_SRR800775_telocate_rp_222	0	-
chrXV	486994	486995	TY1_non-reference_SRR800775_telocate_rp_223	0	-
chrXV	594513	594813	TY1_reference_SRR800775_telocate_rp_224	0	+
chrXV	600746	600747	TY1_non-reference_SRR800775_telocate_rp_225	0	+
chrXV	664003	664326	TY1_reference_SRR800775_telocate_rp_226	0	-
chrXV	697503	697770	TY1_reference_SRR800775_telocate_rp_227	0	-
chrXV	703157	703382	TY3_reference_SRR800775_telocate_rp_228	0	-
chrXV	854079	854080	TY2_non-reference_SRR800775_telocate_rp_229	0	.
chrXV	968988	976400	TY3_reference_SRR800775_telocate_rp_230	0	+
chrXV	979866	980140	TY1_reference_SRR800775_telocate_rp_231	0	+
chrXVI	210449	210770	TY1_reference_SRR800775_telocate_rp_233	0	+
chrXVI	560809	561081	TY1_reference_SRR800775_telocate_rp_235	0	+
chrXVI	571692	571834	TY1_reference_SRR800775_telocate_rp_236	0	+
chrXVI	689058	689439	TY1_reference_SRR800775_telocate_rp_237	0	-
chrXVI	743862	743863	TY1_non-reference_SRR800775_telocate_rp_238	0	+
chrXVI	775857	776502	TY3_1p_reference_SRR800775_telocate_rp_240	0	+
chrXVI	777841	778152	TY1_reference_SRR800775_telocate_rp_241	0	+
chrXVI	780917	781217	TY1_reference_SRR800775_telocate_rp_242	0	-
chrXVI	804494	804634	TY1_reference_SRR800775_telocate_rp_243	0	+
chrXVI	810600	810601	TY1_non-reference_SRR800775_telocate_rp_244	0	+
chrXVI	844354	850508	TY1_reference_SRR800775_telocate_rp_245	0	-
chrXVI	880381	880722	TY3_reference_SRR800775_telocate_rp_246	0	+
chrXVI	881482	881826	TY4_reference_SRR800775_telocate_rp_247	0	-
chrXVI	933066	933400	TY4_reference_SRR800775_telocate_rp_248	0	+
chrXVI	933538	933675	TY1_reference_SRR800775_telocate_rp_249	0	+
