# Supplementary material for: McClintock: An Integrated Pipeline for Detecting Transposable Element Insertions in Whole-Genome Shotgun Sequencing Data
Source: G3 (Bethesda). 2017 Jun 21;7(8):2763–78. doi: 10.1534/g3.117.043893 (PMC5555480; doi:10.1534/g3.117.043893)
Supplement: Supplementary file 2 [file 2763FileS2.zip › SRA072302/SRR800775/results/SRR800775_temp_nonredundant.bed]

track name="SRR800775_TEMP" description="SRR800775_TEMP"
chrI	22231	22552	TY1_reference_SRR800775_temp_nonab_4	0	+
chrI	138753	138990	TY1_reference_SRR800775_temp_nonab_11	0	-
chrI	160105	160237	TY1_reference_SRR800775_temp_nonab_12	0	-
chrI	160170	160177	TY4_non-reference_SRR800775_temp_rp_13	0	+
chrI	183135	183468	TY1_reference_SRR800775_temp_nonab_24	0	+
chrI	189419	189754	TY2_reference_SRR800775_temp_nonab_25	0	+
chrI	209459	209769	TY1_reference_SRR800775_temp_nonab_26	0	-
chrII	9741	9748	TY1_non-reference_SRR800775_temp_rp_28	0	+
chrII	197032	197323	TY1_reference_SRR800775_temp_nonab_44	0	-
chrII	197716	198057	TY3_reference_SRR800775_temp_nonab_45	0	+
chrII	198169	198252	TY1_reference_SRR800775_temp_nonab_47	0	-
chrII	258667	258974	TY1_reference_SRR800775_temp_nonab_55	0	-
chrII	266177	266256	TY1_reference_SRR800775_temp_nonab_59	0	-
chrII	327067	327393	TY1_reference_SRR800775_temp_nonab_63	0	+
chrII	327271	327277	TY2_non-reference_SRR800775_temp_rp_64	0	+
chrII	327393	327693	TY1_reference_SRR800775_temp_nonab_65	0	+
chrII	350456	350749	TY1_reference_SRR800775_temp_nonab_66	0	+
chrII	405650	405657	TY4_non-reference_SRR800775_temp_sr_67	0	+
chrII	460472	460762	TY1_reference_SRR800775_temp_nonab_69	0	+
chrII	644363	644596	TY1_reference_SRR800775_temp_nonab_77	0	-
chrIII	1178	4322	TY5_reference_SRR800775_temp_nonab_82	0	+
chrIII	4479	4580	TY5_reference_SRR800775_temp_nonab_84	0	+
chrIII	83054	83196	TY1_reference_SRR800775_temp_nonab_88	0	-
chrIII	84068	84718	TY1_reference_SRR800775_temp_nonab_89	0	+
chrIII	84294	84626	TY2_reference_SRR800775_temp_nonab_90	0	+
chrIII	84738	84746	TY2_non-reference_SRR800775_temp_rp_92	0	-
chrIII	90646	90769	TY2_non-reference_SRR800775_temp_rp_102	0	-
chrIII	142789	143078	TY1_reference_SRR800775_temp_nonab_106	0	-
chrIII	149479	149787	TY1_reference_SRR800775_temp_nonab_107	0	+
chrIII	150217	150540	TY1_reference_SRR800775_temp_nonab_108	0	+
chrIII	150692	151051	TY4_reference_SRR800775_temp_nonab_109	0	-
chrIII	151464	151518	TY1_reference_SRR800775_temp_nonab_110	0	-
chrIII	151518	151849	TY1_reference_SRR800775_temp_nonab_112	0	+
chrIII	168445	169006	TY3_non-reference_SRR800775_temp_rp_113	0	+
chrIII	169568	169884	TY1_reference_SRR800775_temp_nonab_117	0	+
chrIII	227659	227810	TY1_reference_SRR800775_temp_nonab_121	0	-
chrIII	291372	291709	TY1_reference_SRR800775_temp_nonab_123	0	+
chrIII	291918	292164	TY5_reference_SRR800775_temp_nonab_124	0	+
chrIII	292287	292525	TY5_reference_SRR800775_temp_nonab_125	0	+
chrIII	294999	295317	TY1_reference_SRR800775_temp_nonab_128	0	+
chrIII	295222	295235	TY2_non-reference_SRR800775_temp_rp_129	0	-
chrIII	295855	295926	TY1_reference_SRR800775_temp_nonab_130	0	+
chrIII	295954	296187	TY1_reference_SRR800775_temp_nonab_131	0	-
chrIV	3335	3461	TY5_reference_SRR800775_temp_nonab_132	0	+
chrIV	8079	8420	TY4_reference_SRR800775_temp_nonab_133	0	+
chrIV	83291	83483	TY3_1p_reference_SRR800775_temp_nonab_134	0	+
chrIV	338249	338253	TY1_non-reference_SRR800775_temp_rp_142	0	+
chrIV	359316	359480	TY1_reference_SRR800775_temp_nonab_143	0	-
chrIV	434948	435096	TY1_reference_SRR800775_temp_nonab_144	0	+
chrIV	435462	435470	TY2_non-reference_SRR800775_temp_rp_145	0	-
chrIV	436322	436328	TY2_non-reference_SRR800775_temp_rp_147	0	+
chrIV	512985	513641	TY1_reference_SRR800775_temp_nonab_150	0	-
chrIV	513256	513588	TY1_reference_SRR800775_temp_nonab_151	0	-
chrIV	519941	520157	TY1_reference_SRR800775_temp_nonab_162	0	+
chrIV	520179	520474	TY1_reference_SRR800775_temp_nonab_163	0	-
chrIV	520474	520794	TY2_reference_SRR800775_temp_nonab_164	0	+
chrIV	620558	620662	TY1_reference_SRR800775_temp_nonab_168	0	-
chrIV	645237	651501	TY3_reference_SRR800775_temp_nonab_169	0	-
chrIV	645507	651417	TY1_reference_SRR800775_temp_nonab_170	0	-
chrIV	668093	668434	TY3_reference_SRR800775_temp_nonab_173	0	+
chrIV	668623	668782	TY1_reference_SRR800775_temp_nonab_174	0	+
chrIV	802902	805652	TY1_reference_SRR800775_temp_nonab_178	0	+
chrIV	805755	805972	TY1_reference_SRR800775_temp_nonab_179	0	-
chrIV	871419	871742	TY1_reference_SRR800775_temp_nonab_182	0	+
chrIV	945347	945670	TY1_reference_SRR800775_temp_nonab_187	0	+
chrIV	945697	945757	TY1_reference_SRR800775_temp_nonab_188	0	-
chrIV	945951	946292	TY3_reference_SRR800775_temp_nonab_189	0	-
chrIV	981167	987126	TY2_reference_SRR800775_temp_nonab_191	0	+
chrIV	987154	992639	TY1_reference_SRR800775_temp_nonab_193	0	-
chrIV	992639	992739	TY1_reference_SRR800775_temp_nonab_197	0	+
chrIV	992739	992812	TY3_reference_SRR800775_temp_nonab_198	0	-
chrIV	1017552	1017675	TY1_reference_SRR800775_temp_nonab_199	0	-
chrIV	1017677	1018020	TY4_reference_SRR800775_temp_nonab_201	0	-
chrIV	1018211	1018366	TY4_reference_SRR800775_temp_nonab_202	0	+
chrIV	1018388	1018514	TY1_reference_SRR800775_temp_nonab_203	0	+
chrIV	1151033	1151363	TY1_reference_SRR800775_temp_nonab_208	0	+
chrIV	1174831	1174952	TY1_reference_SRR800775_temp_nonab_210	0	+
chrIV	1201080	1201275	TY1_reference_SRR800775_temp_nonab_212	0	+
chrIV	1201449	1201590	TY1_reference_SRR800775_temp_nonab_213	0	+
chrIV	1305351	1305442	TY3_reference_SRR800775_temp_nonab_219	0	-
chrIV	1352968	1353219	TY1_reference_SRR800775_temp_nonab_223	0	+
chrIV	1461956	1462025	TY1_reference_SRR800775_temp_nonab_228	0	+
chrIV	1516336	1516421	TY2_reference_SRR800775_temp_nonab_230	0	-
chrIV	1518468	1518787	TY1_reference_SRR800775_temp_nonab_231	0	+
chrIX	197136	197485	TY1_reference_SRR800775_temp_nonab_239	0	-
chrIX	246216	246549	TY2_reference_SRR800775_temp_nonab_248	0	+
chrIX	300406	300725	TY1_reference_SRR800775_temp_nonab_249	0	-
chrIX	301655	301730	TY1_reference_SRR800775_temp_nonab_250	0	+
chrIX	324388	324732	TY3_reference_SRR800775_temp_nonab_254	0	+
chrIX	324828	325162	TY1_reference_SRR800775_temp_nonab_256	0	+
chrIX	325162	325216	TY1_reference_SRR800775_temp_nonab_257	0	+
chrIX	325729	325733	TY3_non-reference_SRR800775_temp_sr_258	0	+
chrIX	336575	336892	TY1_reference_SRR800775_temp_nonab_259	0	-
chrIX	426197	426422	TY1_reference_SRR800775_temp_nonab_262	0	-
chrV	6985	7117	TY5_reference_SRR800775_temp_nonab_294	0	+
chrV	9630	9738	TY2_reference_SRR800775_temp_nonab_295	0	-
chrV	62141	62474	TY2_reference_SRR800775_temp_nonab_300	0	+
chrV	62474	62756	TY1_reference_SRR800775_temp_nonab_302	0	+
chrV	99302	99660	TY1_reference_SRR800775_temp_nonab_303	0	-
chrV	118226	118556	TY4_reference_SRR800775_temp_nonab_305	0	-
chrV	136062	136183	TY1_reference_SRR800775_temp_nonab_306	0	+
chrV	137323	137612	TY1_reference_SRR800775_temp_nonab_307	0	+
chrV	138220	138553	TY1_reference_SRR800775_temp_nonab_308	0	+
chrV	176348	176845	TY1_reference_SRR800775_temp_nonab_310	0	+
chrV	176574	176714	TY1_reference_SRR800775_temp_nonab_311	0	-
chrV	207340	207365	TY3_non-reference_SRR800775_temp_rp_312	0	+
chrV	248827	249107	TY1_reference_SRR800775_temp_nonab_316	0	+
chrV	249107	249406	TY1_reference_SRR800775_temp_nonab_317	0	-
chrV	249443	249751	TY1_reference_SRR800775_temp_nonab_318	0	+
chrV	287770	288056	TY1_reference_SRR800775_temp_nonab_322	0	-
chrV	288642	288724	TY1_reference_SRR800775_temp_nonab_323	0	+
chrV	312205	312261	TY3_1p_reference_SRR800775_temp_nonab_325	0	+
chrV	312271	312437	TY1_reference_SRR800775_temp_nonab_326	0	+
chrV	314078	314424	TY4_reference_SRR800775_temp_nonab_327	0	+
chrV	354133	354836	TY1_reference_SRR800775_temp_nonab_329	0	+
chrV	354355	354726	TY4_reference_SRR800775_temp_nonab_330	0	-
chrV	354757	354764	TY1_non-reference_SRR800775_temp_rp_332	0	-
chrV	354846	354913	TY3_reference_SRR800775_temp_nonab_333	0	-
chrV	435123	435438	TY1_reference_SRR800775_temp_nonab_335	0	-
chrV	435941	436273	TY2_reference_SRR800775_temp_nonab_337	0	-
chrV	436274	436601	TY4_reference_SRR800775_temp_nonab_339	0	-
chrV	436601	436633	TY1_reference_SRR800775_temp_nonab_340	0	+
chrV	438521	438584	TY1_reference_SRR800775_temp_nonab_342	0	-
chrV	442729	443068	TY1_reference_SRR800775_temp_nonab_343	0	+
chrV	443365	449626	TY2_reference_SRR800775_temp_nonab_344	0	+
chrV	443392	449316	TY1_reference_SRR800775_temp_nonab_345	0	-
chrV	449735	450035	TY1_reference_SRR800775_temp_nonab_349	0	+
chrV	469271	469279	TY2_non-reference_SRR800775_temp_rp_350	0	+
chrV	469325	469388	TY1_reference_SRR800775_temp_nonab_351	0	-
chrV	492433	498505	TY3_reference_SRR800775_temp_nonab_353	0	-
chrV	492690	498416	TY1_reference_SRR800775_temp_nonab_354	0	-
chrV	551436	551759	TY1_reference_SRR800775_temp_nonab_364	0	+
chrV	552002	552216	TY1_reference_SRR800775_temp_nonab_365	0	-
chrV	566694	566945	TY5_reference_SRR800775_temp_nonab_367	0	-
chrV	568785	569017	TY5_reference_SRR800775_temp_nonab_368	0	+
chrVI	100574	100902	TY1_reference_SRR800775_temp_nonab_372	0	+
chrVI	119073	119171	TY1_reference_SRR800775_temp_nonab_375	0	+
chrVI	144199	144518	TY4_reference_SRR800775_temp_nonab_377	0	+
chrVI	144533	144815	TY1_reference_SRR800775_temp_nonab_378	0	-
chrVI	158121	158167	TY1_non-reference_SRR800775_temp_rp_380	0	+
chrVI	158353	158666	TY1_reference_SRR800775_temp_nonab_381	0	+
chrVI	161531	161691	TY1_reference_SRR800775_temp_nonab_383	0	+
chrVI	161807	162129	TY1_reference_SRR800775_temp_nonab_384	0	-
chrVI	181387	181471	TY1_reference_SRR800775_temp_nonab_387	0	+
chrVI	181738	181884	TY1_reference_SRR800775_temp_nonab_388	0	+
chrVI	191656	191713	TY1_non-reference_SRR800775_temp_rp_390	0	+
chrVI	191670	191834	TY1_reference_SRR800775_temp_nonab_391	0	-
chrVI	205101	205241	TY3_1p_reference_SRR800775_temp_nonab_392	0	+
chrVI	205255	205503	TY1_reference_SRR800775_temp_nonab_394	0	-
chrVI	206909	207126	TY1_reference_SRR800775_temp_nonab_395	0	+
chrVI	261282	261475	TY1_reference_SRR800775_temp_nonab_397	0	+
chrVII	862	1079	TY5_reference_SRR800775_temp_nonab_398	0	+
chrVII	1079	1239	TY5_reference_SRR800775_temp_nonab_400	0	+
chrVII	110810	111509	TY2_reference_SRR800775_temp_nonab_409	0	-
chrVII	110858	111229	TY4_reference_SRR800775_temp_nonab_410	0	+
chrVII	111509	111702	TY1_reference_SRR800775_temp_nonab_412	0	+
chrVII	114942	115273	TY1_reference_SRR800775_temp_nonab_413	0	+
chrVII	121167	121340	TY1_reference_SRR800775_temp_nonab_415	0	+
chrVII	122092	122145	TY1_reference_SRR800775_temp_nonab_416	0	-
chrVII	204989	205343	TY4_reference_SRR800775_temp_nonab_419	0	+
chrVII	287777	287784	TY2_non-reference_SRR800775_temp_rp_421	0	-
chrVII	287944	288115	TY1_reference_SRR800775_temp_nonab_422	0	+
chrVII	318685	318826	TY1_reference_SRR800775_temp_nonab_425	0	+
chrVII	318826	318984	TY4_reference_SRR800775_temp_nonab_426	0	-
chrVII	319032	319344	TY1_reference_SRR800775_temp_nonab_427	0	-
chrVII	320357	320710	TY4_reference_SRR800775_temp_nonab_429	0	-
chrVII	327131	327346	TY1_reference_SRR800775_temp_nonab_431	0	-
chrVII	327906	328220	TY1_reference_SRR800775_temp_nonab_432	0	+
chrVII	328229	328503	TY1_reference_SRR800775_temp_nonab_433	0	+
chrVII	401618	401897	TY3_reference_SRR800775_temp_nonab_435	0	+
chrVII	401961	402293	TY1_reference_SRR800775_temp_nonab_437	0	+
chrVII	405006	405148	TY2_reference_SRR800775_temp_nonab_438	0	+
chrVII	405148	405210	TY2_reference_SRR800775_temp_nonab_440	0	+
chrVII	405230	405456	TY3_reference_SRR800775_temp_nonab_441	0	-
chrVII	412457	412727	TY1_reference_SRR800775_temp_nonab_442	0	+
chrVII	412818	412887	TY3_1p_reference_SRR800775_temp_nonab_443	0	+
chrVII	568167	568287	TY3_1p_reference_SRR800775_temp_nonab_449	0	+
chrVII	660646	660936	TY1_reference_SRR800775_temp_nonab_455	0	-
chrVII	701113	701354	TY1_reference_SRR800775_temp_nonab_457	0	+
chrVII	701158	701164	TY1_non-reference_SRR800775_temp_rp_458	0	-
chrVII	701355	701546	TY1_reference_SRR800775_temp_nonab_459	0	+
chrVII	712899	713081	TY4_reference_SRR800775_temp_nonab_464	0	+
chrVII	713087	713388	TY1_reference_SRR800775_temp_nonab_465	0	-
chrVII	735491	735546	TY1_reference_SRR800775_temp_nonab_467	0	-
chrVII	735548	735877	TY1_reference_SRR800775_temp_nonab_468	0	+
chrVII	738564	738604	TY1_reference_SRR800775_temp_nonab_469	0	+
chrVII	738740	739040	TY1_reference_SRR800775_temp_nonab_470	0	+
chrVII	774040	774167	TY1_reference_SRR800775_temp_nonab_476	0	+
chrVII	778788	779117	TY2_reference_SRR800775_temp_nonab_477	0	+
chrVII	779236	779520	TY1_reference_SRR800775_temp_nonab_478	0	-
chrVII	779333	779342	TY1_non-reference_SRR800775_temp_rp_479	0	-
chrVII	793243	793564	TY1_reference_SRR800775_temp_nonab_480	0	+
chrVII	811100	811238	TY4_reference_SRR800775_temp_nonab_482	0	-
chrVII	811451	817397	TY2_reference_SRR800775_temp_nonab_483	0	+
chrVII	817397	823311	TY1_reference_SRR800775_temp_nonab_484	0	-
chrVII	845285	845635	TY3_reference_SRR800775_temp_nonab_487	0	+
chrVII	875349	875666	TY1_reference_SRR800775_temp_nonab_489	0	+
chrVII	875955	876284	TY1_reference_SRR800775_temp_nonab_490	0	+
chrVII	879029	879240	TY4_reference_SRR800775_temp_nonab_492	0	+
chrVII	879079	879087	TY2_non-reference_SRR800775_temp_rp_493	0	-
chrVII	879272	879464	TY1_reference_SRR800775_temp_nonab_494	0	+
chrVIII	7992	8224	TY5_reference_SRR800775_temp_nonab_500	0	-
chrVIII	13260	13324	TY5_reference_SRR800775_temp_nonab_501	0	-
chrVIII	85383	85534	TY3_reference_SRR800775_temp_nonab_507	0	-
chrVIII	85534	91757	TY4_reference_SRR800775_temp_nonab_508	0	+
chrVIII	91772	92095	TY2_reference_SRR800775_temp_nonab_514	0	-
chrVIII	92271	92386	TY1_reference_SRR800775_temp_nonab_515	0	+
chrVIII	116766	117054	TY1_reference_SRR800775_temp_nonab_517	0	-
chrVIII	133197	133395	TY1_reference_SRR800775_temp_nonab_520	0	-
chrVIII	133567	134217	TY1_reference_SRR800775_temp_nonab_521	0	-
chrVIII	133679	134002	TY1_reference_SRR800775_temp_nonab_522	0	+
chrVIII	146323	146664	TY3_reference_SRR800775_temp_nonab_523	0	-
chrVIII	146836	147705	TY4_reference_SRR800775_temp_nonab_524	0	+
chrVIII	238006	238205	TY1_reference_SRR800775_temp_nonab_527	0	+
chrVIII	238304	238394	TY4_reference_SRR800775_temp_nonab_528	0	+
chrVIII	358684	359477	TY1_reference_SRR800775_temp_nonab_530	0	-
chrVIII	358852	359070	TY4_reference_SRR800775_temp_nonab_531	0	-
chrVIII	359081	359346	TY1_reference_SRR800775_temp_nonab_532	0	+
chrVIII	388949	389009	TY3_non-reference_SRR800775_temp_rp_536	0	-
chrVIII	389629	389847	TY1_reference_SRR800775_temp_nonab_537	0	-
chrVIII	463919	464147	TY1_reference_SRR800775_temp_nonab_541	0	-
chrVIII	466422	466474	TY3_1p_reference_SRR800775_temp_nonab_542	0	+
chrVIII	466555	466863	TY1_reference_SRR800775_temp_nonab_543	0	+
chrVIII	466880	466975	TY3_reference_SRR800775_temp_nonab_544	0	-
chrVIII	530069	530379	TY1_reference_SRR800775_temp_nonab_546	0	-
chrVIII	543609	549637	TY1_reference_SRR800775_temp_nonab_547	0	-
chrX	29186	29409	TY1_reference_SRR800775_temp_nonab_548	0	+
chrX	59503	59783	TY1_reference_SRR800775_temp_nonab_550	0	+
chrX	59529	59535	TY2_non-reference_SRR800775_temp_rp_551	0	+
chrX	197398	197492	TY3_reference_SRR800775_temp_nonab_552	0	+
chrX	197492	204392	TY1_reference_SRR800775_temp_nonab_553	0	+
chrX	197542	203768	TY4_reference_SRR800775_temp_nonab_554	0	+
chrX	203792	204114	TY2_reference_SRR800775_temp_nonab_558	0	-
chrX	354538	354838	TY1_reference_SRR800775_temp_nonab_563	0	-
chrX	374767	374835	TY4_reference_SRR800775_temp_nonab_564	0	-
chrX	374848	374902	TY1_reference_SRR800775_temp_nonab_565	0	-
chrX	377538	377590	TY1_reference_SRR800775_temp_nonab_566	0	+
chrX	377599	377854	TY1_reference_SRR800775_temp_nonab_567	0	-
chrX	378008	378279	TY3_1p_reference_SRR800775_temp_nonab_568	0	-
chrX	416259	416425	TY4_reference_SRR800775_temp_nonab_571	0	+
chrX	416503	417018	TY1_reference_SRR800775_temp_nonab_572	0	+
chrX	421917	422290	TY4_reference_SRR800775_temp_nonab_573	0	+
chrX	422587	422881	TY1_reference_SRR800775_temp_nonab_574	0	+
chrX	422758	422763	TY4_non-reference_SRR800775_temp_sr_575	0	+
chrX	472455	483965	TY1_reference_SRR800775_temp_nonab_577	0	+
chrX	478043	483965	TY1_reference_SRR800775_temp_nonab_579	0	+
chrX	517950	518091	TY1_reference_SRR800775_temp_nonab_580	0	+
chrX	531507	531757	TY1_reference_SRR800775_temp_nonab_581	0	-
chrX	537732	538027	TY1_reference_SRR800775_temp_nonab_582	0	-
chrX	538095	538427	TY2_reference_SRR800775_temp_nonab_583	0	+
chrX	540758	541079	TY1_reference_SRR800775_temp_nonab_585	0	+
chrX	543440	543762	TY1_reference_SRR800775_temp_nonab_587	0	+
chrX	737370	737678	TY4_reference_SRR800775_temp_nonab_593	0	-
chrX	742330	742456	TY5_reference_SRR800775_temp_nonab_594	0	-
chrXI	74240	74523	TY1_reference_SRR800775_temp_nonab_598	0	+
chrXI	83812	84120	TY1_reference_SRR800775_temp_nonab_599	0	-
chrXI	141175	141294	TY1_reference_SRR800775_temp_nonab_601	0	-
chrXI	162721	162986	TY1_non-reference_SRR800775_temp_rp_604	0	+
chrXI	162835	163174	TY1_reference_SRR800775_temp_nonab_605	0	+
chrXI	163174	163394	TY4_reference_SRR800775_temp_nonab_606	0	-
chrXI	219057	219367	TY1_reference_SRR800775_temp_nonab_609	0	-
chrXI	301949	301983	TY1_reference_SRR800775_temp_nonab_612	0	+
chrXI	301983	302269	TY1_reference_SRR800775_temp_nonab_613	0	-
chrXI	307872	307877	TY3_non-reference_SRR800775_temp_sr_614	0	-
chrXI	378913	378980	TY3_reference_SRR800775_temp_nonab_619	0	-
chrXI	378990	379112	TY1_reference_SRR800775_temp_nonab_620	0	+
chrXI	379112	379265	TY3_1p_reference_SRR800775_temp_nonab_621	0	-
chrXI	489928	490057	TY1_reference_SRR800775_temp_nonab_625	0	-
chrXI	490106	490430	TY1_reference_SRR800775_temp_nonab_626	0	+
chrXI	490430	490489	TY1_reference_SRR800775_temp_nonab_627	0	+
chrXI	513173	513483	TY1_reference_SRR800775_temp_nonab_630	0	-
chrXI	517094	517426	TY1_reference_SRR800775_temp_nonab_631	0	-
chrXI	664813	664914	TY5_reference_SRR800775_temp_nonab_634	0	-
chrXI	665067	665306	TY5_reference_SRR800775_temp_nonab_635	0	+
chrXII	91572	91822	TY4_reference_SRR800775_temp_nonab_640	0	-
chrXII	91958	92480	TY1_reference_SRR800775_temp_nonab_641	0	-
chrXII	92045	92298	TY1_non-reference_SRR800775_temp_rp_642	0	-
chrXII	92048	92380	TY1_reference_SRR800775_temp_nonab_643	0	-
chrXII	168041	168379	TY3_reference_SRR800775_temp_nonab_649	0	-
chrXII	168541	168649	TY1_reference_SRR800775_temp_nonab_650	0	+
chrXII	168649	168732	TY1_reference_SRR800775_temp_nonab_651	0	-
chrXII	221007	221307	TY1_reference_SRR800775_temp_nonab_656	0	+
chrXII	365831	366145	TY1_reference_SRR800775_temp_nonab_660	0	-
chrXII	373479	373534	TY1_reference_SRR800775_temp_nonab_663	0	-
chrXII	373769	373969	TY1_reference_SRR800775_temp_nonab_664	0	-
chrXII	373999	374339	TY3_reference_SRR800775_temp_nonab_665	0	+
chrXII	426828	427002	TY3_1p_reference_SRR800775_temp_nonab_667	0	-
chrXII	448842	449114	TY1_reference_SRR800775_temp_nonab_668	0	+
chrXII	475974	481898	TY1_reference_SRR800775_temp_nonab_670	0	-
chrXII	592707	593037	TY1_reference_SRR800775_temp_nonab_676	0	-
chrXII	599170	599831	TY4_reference_SRR800775_temp_nonab_677	0	-
chrXII	599269	599518	TY1_reference_SRR800775_temp_nonab_678	0	+
chrXII	599842	599913	TY1_reference_SRR800775_temp_nonab_679	0	+
chrXII	657023	657366	TY3_reference_SRR800775_temp_nonab_680	0	+
chrXII	657450	657769	TY1_reference_SRR800775_temp_nonab_681	0	+
chrXII	688130	688363	TY2_reference_SRR800775_temp_nonab_685	0	-
chrXII	688370	688666	TY1_reference_SRR800775_temp_nonab_686	0	+
chrXII	731616	731622	TY1_non-reference_SRR800775_temp_rp_688	0	-
chrXII	734383	734673	TY1_reference_SRR800775_temp_nonab_690	0	-
chrXII	784207	784288	TY1_reference_SRR800775_temp_nonab_691	0	-
chrXII	793551	793870	TY3_reference_SRR800775_temp_nonab_693	0	+
chrXII	796763	797088	TY1_reference_SRR800775_temp_nonab_694	0	+
chrXII	817839	818072	TY4_reference_SRR800775_temp_nonab_695	0	+
chrXII	818072	818403	TY1_reference_SRR800775_temp_nonab_696	0	-
chrXII	902878	902884	TY1_non-reference_SRR800775_temp_rp_699	0	+
chrXII	963216	963535	TY1_reference_SRR800775_temp_nonab_703	0	+
chrXII	1052300	1052630	TY1_reference_SRR800775_temp_nonab_711	0	-
chrXII	1052659	1052754	TY1_reference_SRR800775_temp_nonab_712	0	-
chrXIII	131988	132317	TY1_reference_SRR800775_temp_nonab_718	0	-
chrXIII	167944	168262	TY1_reference_SRR800775_temp_nonab_720	0	-
chrXIII	168348	168681	TY2_reference_SRR800775_temp_nonab_721	0	-
chrXIII	183951	183980	TY3_non-reference_SRR800775_temp_rp_722	0	+
chrXIII	259595	259901	TY1_reference_SRR800775_temp_nonab_725	0	-
chrXIII	289946	290015	TY1_reference_SRR800775_temp_nonab_727	0	-
chrXIII	290047	290223	TY4_reference_SRR800775_temp_nonab_728	0	-
chrXIII	290440	290521	TY1_reference_SRR800775_temp_nonab_729	0	+
chrXIII	290582	290660	TY1_reference_SRR800775_temp_nonab_730	0	-
chrXIII	321341	321527	TY4_reference_SRR800775_temp_nonab_732	0	-
chrXIII	378730	379060	TY1_reference_SRR800775_temp_nonab_737	0	-
chrXIII	420972	421316	TY1_reference_SRR800775_temp_nonab_740	0	-
chrXIII	462884	463103	TY1_reference_SRR800775_temp_nonab_742	0	-
chrXIII	463139	463460	TY1_reference_SRR800775_temp_nonab_743	0	-
chrXIII	481212	481544	TY1_reference_SRR800775_temp_nonab_745	0	-
chrXIII	481569	481807	TY1_reference_SRR800775_temp_nonab_746	0	+
chrXIII	503190	503381	TY1_reference_SRR800775_temp_nonab_748	0	+
chrXIII	503663	503766	TY1_reference_SRR800775_temp_nonab_749	0	+
chrXIII	503769	504140	TY4_reference_SRR800775_temp_nonab_750	0	+
chrXIII	504241	504781	TY4_reference_SRR800775_temp_nonab_751	0	+
chrXIII	504344	504676	TY1_reference_SRR800775_temp_nonab_752	0	+
chrXIII	573110	573337	TY1_reference_SRR800775_temp_nonab_755	0	-
chrXIII	573355	573445	TY1_reference_SRR800775_temp_nonab_756	0	-
chrXIII	586817	586824	TY4_non-reference_SRR800775_temp_sr_757	0	+
chrXIII	748024	748124	TY1_reference_SRR800775_temp_nonab_764	0	+
chrXIII	768878	769211	TY1_reference_SRR800775_temp_nonab_765	0	+
chrXIII	808998	809232	TY1_reference_SRR800775_temp_nonab_769	0	+
chrXIII	809181	809187	TY2_non-reference_SRR800775_temp_rp_770	0	-
chrXIII	837475	837753	TY1_reference_SRR800775_temp_nonab_771	0	+
chrXIII	837753	837904	TY3_reference_SRR800775_temp_nonab_772	0	+
chrXIV	96450	96609	TY4_reference_SRR800775_temp_nonab_779	0	+
chrXIV	96609	102523	TY1_reference_SRR800775_temp_nonab_781	0	-
chrXIV	102548	104702	TY1_reference_SRR800775_temp_nonab_782	0	+
chrXIV	102631	102700	TY3_reference_SRR800775_temp_nonab_783	0	-
chrXIV	546423	546685	TY3_1p_reference_SRR800775_temp_nonab_794	0	+
chrXIV	552281	552482	TY1_reference_SRR800775_temp_nonab_795	0	-
chrXIV	552799	553128	TY1_reference_SRR800775_temp_nonab_796	0	+
chrXIV	561187	561196	TY2_non-reference_SRR800775_temp_rp_798	0	+
chrXIV	561377	561486	TY1_reference_SRR800775_temp_nonab_799	0	+
chrXIV	631936	631999	TY3_1p_reference_SRR800775_temp_nonab_803	0	+
chrXIV	632006	632112	TY1_reference_SRR800775_temp_nonab_804	0	-
chrXIV	632120	632491	TY4_reference_SRR800775_temp_nonab_806	0	-
chrXIV	726234	726575	TY3_reference_SRR800775_temp_nonab_810	0	+
chrXIV	726614	726946	TY2_reference_SRR800775_temp_nonab_811	0	-
chrXIV	726951	727214	TY3_1p_reference_SRR800775_temp_nonab_812	0	+
chrXIV	727363	727667	TY1_reference_SRR800775_temp_nonab_813	0	-
chrXV	2893	3223	TY1_reference_SRR800775_temp_nonab_816	0	-
chrXV	3808	3986	TY4_reference_SRR800775_temp_nonab_817	0	+
chrXV	16738	16933	TY1_reference_SRR800775_temp_nonab_818	0	+
chrXV	18162	18259	TY1_reference_SRR800775_temp_nonab_819	0	-
chrXV	18300	18554	TY1_reference_SRR800775_temp_nonab_820	0	-
chrXV	33628	33930	TY1_reference_SRR800775_temp_nonab_821	0	+
chrXV	113293	113626	TY1_reference_SRR800775_temp_nonab_827	0	-
chrXV	113684	113752	TY1_reference_SRR800775_temp_nonab_828	0	-
chrXV	226695	227037	TY3_reference_SRR800775_temp_nonab_831	0	+
chrXV	227095	227234	TY1_reference_SRR800775_temp_nonab_832	0	+
chrXV	227692	228263	TY1_reference_SRR800775_temp_nonab_833	0	+
chrXV	227860	228178	TY1_reference_SRR800775_temp_nonab_834	0	-
chrXV	228146	228153	TY2_non-reference_SRR800775_temp_rp_835	0	+
chrXV	300234	300441	TY1_reference_SRR800775_temp_nonab_837	0	-
chrXV	300685	301023	TY1_reference_SRR800775_temp_nonab_838	0	-
chrXV	340599	340900	TY1_reference_SRR800775_temp_nonab_839	0	-
chrXV	354128	354467	TY3_reference_SRR800775_temp_nonab_840	0	+
chrXV	354340	354346	TY1_non-reference_SRR800775_temp_rp_841	0	-
chrXV	354681	354959	TY1_reference_SRR800775_temp_nonab_842	0	+
chrXV	355117	355188	TY1_reference_SRR800775_temp_nonab_843	0	+
chrXV	436923	437008	TY1_reference_SRR800775_temp_nonab_848	0	+
chrXV	437303	438486	TY1_reference_SRR800775_temp_nonab_849	0	-
chrXV	438304	438311	TY2_non-reference_SRR800775_temp_rp_850	0	+
chrXV	463541	463647	TY1_reference_SRR800775_temp_nonab_851	0	+
chrXV	487233	487240	TY1_non-reference_SRR800775_temp_rp_852	0	-
chrXV	571360	571462	TY4_reference_SRR800775_temp_nonab_858	0	-
chrXV	571490	571808	TY1_reference_SRR800775_temp_nonab_859	0	+
chrXV	594513	594813	TY1_reference_SRR800775_temp_nonab_861	0	+
chrXV	664003	664326	TY1_reference_SRR800775_temp_nonab_863	0	-
chrXV	664329	664465	TY1_reference_SRR800775_temp_nonab_864	0	+
chrXV	697503	697770	TY1_reference_SRR800775_temp_nonab_865	0	-
chrXV	697809	697906	TY4_reference_SRR800775_temp_nonab_866	0	-
chrXV	703157	703382	TY3_reference_SRR800775_temp_nonab_867	0	-
chrXV	703430	703662	TY1_reference_SRR800775_temp_nonab_868	0	-
chrXV	703670	703754	TY1_reference_SRR800775_temp_nonab_869	0	+
chrXV	703773	710109	TY4_reference_SRR800775_temp_nonab_870	0	+
chrXV	704064	710025	TY2_reference_SRR800775_temp_nonab_871	0	-
chrXV	854711	854715	TY2_non-reference_SRR800775_temp_rp_875	0	+
chrXV	969299	969429	TY1_reference_SRR800775_temp_nonab_880	0	+
chrXV	979866	980140	TY1_reference_SRR800775_temp_nonab_881	0	+
chrXVI	55662	55858	TY1_reference_SRR800775_temp_nonab_885	0	-
chrXVI	56289	56356	TY3_reference_SRR800775_temp_nonab_886	0	+
chrXVI	56356	63006	TY1_reference_SRR800775_temp_nonab_887	0	+
chrXVI	56451	62375	TY1_reference_SRR800775_temp_nonab_889	0	+
chrXVI	62388	62720	TY2_reference_SRR800775_temp_nonab_890	0	+
chrXVI	210449	210770	TY1_reference_SRR800775_temp_nonab_892	0	+
chrXVI	436057	436728	TY1_reference_SRR800775_temp_nonab_897	0	+
chrXVI	436246	436584	TY1_reference_SRR800775_temp_nonab_898	0	-
chrXVI	560809	561081	TY1_reference_SRR800775_temp_nonab_905	0	+
chrXVI	561164	561320	TY3_1p_reference_SRR800775_temp_nonab_906	0	-
chrXVI	571692	571834	TY1_reference_SRR800775_temp_nonab_907	0	+
chrXVI	571841	572170	TY1_reference_SRR800775_temp_nonab_908	0	-
chrXVI	689058	689439	TY1_reference_SRR800775_temp_nonab_911	0	-
chrXVI	744091	744097	TY1_non-reference_SRR800775_temp_rp_912	0	-
chrXVI	775857	776502	TY3_1p_reference_SRR800775_temp_nonab_913	0	+
chrXVI	775939	775950	TY2_non-reference_SRR800775_temp_rp_914	0	+
chrXVI	776090	776401	TY1_reference_SRR800775_temp_nonab_915	0	+
chrXVI	776664	776854	TY1_reference_SRR800775_temp_nonab_916	0	-
chrXVI	777841	778152	TY1_reference_SRR800775_temp_nonab_917	0	+
chrXVI	780917	781217	TY1_reference_SRR800775_temp_nonab_918	0	-
chrXVI	880381	880722	TY3_reference_SRR800775_temp_nonab_926	0	+
chrXVI	880769	880965	TY3_1p_reference_SRR800775_temp_nonab_928	0	-
chrXVI	881482	881826	TY4_reference_SRR800775_temp_nonab_929	0	-
chrXVI	933066	933400	TY4_reference_SRR800775_temp_nonab_931	0	+
chrXVI	933538	933675	TY1_reference_SRR800775_temp_nonab_932	0	+
chrXVI	937875	937992	TY1_reference_SRR800775_temp_nonab_934	0	-
