# Supplementary material for: McClintock: An Integrated Pipeline for Detecting Transposable Element Insertions in Whole-Genome Shotgun Sequencing Data
Source: G3 (Bethesda). 2017 Jun 21;7(8):2763–78. doi: 10.1534/g3.117.043893 (PMC5555480; doi:10.1534/g3.117.043893)
Supplement: Supplementary file 2 [file 2763FileS2.zip › SRA072302/SRR800776/results/SRR800776_popoolationte_nonredundant.bed]

track name="SRR800776_PoPoolationTE" description="SRR800776_PoPoolationTE"
chrI	138706	139055	TY1_reference_SRR800776_popoolationte_rp_1	0	.
chrI	160052	166218	TY1_reference_SRR800776_popoolationte_rp_2	0	.
chrII	8791	9570	TY1_reference_SRR800776_popoolationte_rp_5	0	.
chrII	29445	35853	TY1_reference_SRR800776_popoolationte_rp_6	0	.
chrII	196981	197374	TY1_reference_SRR800776_popoolationte_rp_8	0	.
chrII	198116	198308	TY1_reference_SRR800776_popoolationte_rp_10	0	.
chrII	258611	259075	TY1_reference_SRR800776_popoolationte_rp_13	0	.
chrII	266113	266310	TY1_reference_SRR800776_popoolationte_rp_14	0	.
chrII	350405	350803	TY1_reference_SRR800776_popoolationte_rp_17	0	.
chrII	460418	460809	TY1_reference_SRR800776_popoolationte_rp_18	0	.
chrII	643429	644050	TY1_reference_SRR800776_popoolationte_rp_19	0	.
chrII	644307	644649	TY1_reference_SRR800776_popoolationte_rp_20	0	.
chrIII	84752	91010	TY3_non-reference_SRR800776_popoolationte_rp_25	0	.
chrIII	124079	124518	TY1_reference_SRR800776_popoolationte_rp_28	0	.
chrIII	142742	143129	TY1_reference_SRR800776_popoolationte_rp_29	0	.
chrIII	149426	149837	TY1_reference_SRR800776_popoolationte_rp_30	0	.
chrIII	150166	150591	TY1_reference_SRR800776_popoolationte_rp_31	0	.
chrIII	150641	151105	TY4_reference_SRR800776_popoolationte_rp_32	0	.
chrIII	168290	169115	TY3_reference_SRR800776_popoolationte_rp_34	0	.
chrIII	227608	227862	TY1_reference_SRR800776_popoolationte_rp_37	0	.
chrIII	291319	291763	TY1_reference_SRR800776_popoolationte_rp_38	0	.
chrIII	294944	295370	TY1_reference_SRR800776_popoolationte_rp_41	0	.
chrIV	437086	437748	TY1_reference_SRR800776_popoolationte_rp_47	0	.
chrIV	512932	513697	TY1_reference_SRR800776_popoolationte_rp_48	0	.
chrIV	620507	620722	TY1_reference_SRR800776_popoolationte_rp_52	0	.
chrIV	645143	651555	TY3_non-reference_SRR800776_popoolationte_rp_53	0	.
chrIV	651632	652008	TY1_reference_SRR800776_popoolationte_rp_54	0	.
chrIV	667999	668485	TY3_reference_SRR800776_popoolationte_rp_55	0	.
chrIV	668567	668862	TY1_reference_SRR800776_popoolationte_rp_56	0	.
chrIV	802845	805704	TY1_reference_SRR800776_popoolationte_rp_57	0	.
chrIV	871364	884270	TY1_reference_SRR800776_popoolationte_rp_59	0	.
chrIV	945907	946365	TY3_reference_SRR800776_popoolationte_rp_62	0	.
chrIV	1023080	1023527	TY3_reference_SRR800776_popoolationte_rp_65	0	.
chrIV	1095587	1101929	TY1_reference_SRR800776_popoolationte_rp_66	0	.
chrIV	1305295	1305497	TY3_reference_SRR800776_popoolationte_rp_73	0	.
chrIV	1461775	1461884	TY3_non-reference_SRR800776_popoolationte_rp_75	0	.
chrIV	1461889	1462082	TY1_reference_SRR800776_popoolationte_rp_76	0	.
chrIV	1516268	1516478	TY2_reference_SRR800776_popoolationte_rp_77	0	.
chrIV	1518371	1518836	TY1_reference_SRR800776_popoolationte_rp_78	0	.
chrIX	196590	197533	TY1_reference_SRR800776_popoolationte_rp_79	0	.
chrIX	300350	300775	TY1_reference_SRR800776_popoolationte_rp_81	0	.
chrIX	301599	301788	TY1_reference_SRR800776_popoolationte_rp_82	0	.
chrIX	336525	336945	TY1_reference_SRR800776_popoolationte_rp_85	0	.
chrIX	426141	426481	TY1_reference_SRR800776_popoolationte_rp_86	0	.
chrV	6925	7173	TY5_reference_SRR800776_popoolationte_rp_87	0	.
chrV	9575	9791	TY2_reference_SRR800776_popoolationte_rp_88	0	.
chrV	99248	99713	TY1_reference_SRR800776_popoolationte_rp_90	0	.
chrV	118170	118610	TY4_reference_SRR800776_popoolationte_rp_91	0	.
chrV	135540	136244	TY1_reference_SRR800776_popoolationte_rp_92	0	.
chrV	137272	137666	TY1_reference_SRR800776_popoolationte_rp_94	0	.
chrV	138163	138605	TY1_reference_SRR800776_popoolationte_rp_95	0	.
chrV	176295	176896	TY1_reference_SRR800776_popoolationte_rp_96	0	.
chrV	207261	207430	TY3_non-reference_SRR800776_popoolationte_rp_97	0	.
chrV	287719	288111	TY1_reference_SRR800776_popoolationte_rp_100	0	.
chrV	314027	314477	TY4_reference_SRR800776_popoolationte_rp_103	0	.
chrV	434531	435020	TY3_reference_SRR800776_popoolationte_rp_106	0	.
chrV	442680	443124	TY1_reference_SRR800776_popoolationte_rp_110	0	.
chrV	443310	450087	TY1_reference_SRR800776_popoolationte_rp_111	0	.
chrV	469269	469448	TY1_reference_SRR800776_popoolationte_rp_113	0	.
chrV	492345	498557	TY3_non-reference_SRR800776_popoolationte_rp_114	0	.
chrV	551355	551810	TY1_reference_SRR800776_popoolationte_rp_115	0	.
chrVI	100500	100956	TY1_reference_SRR800776_popoolationte_rp_118	0	.
chrVI	101299	101419	TY3_non-reference_SRR800776_popoolationte_rp_119	0	.
chrVI	119028	119227	TY1_reference_SRR800776_popoolationte_rp_120	0	.
chrVI	158293	158725	TY1_reference_SRR800776_popoolationte_rp_123	0	.
chrVI	161753	162181	TY1_reference_SRR800776_popoolationte_rp_125	0	.
chrVI	191607	191907	TY1_reference_SRR800776_popoolationte_rp_128	0	.
chrVI	204893	205064	TY3_non-reference_SRR800776_popoolationte_rp_129	0	.
chrVI	206862	207178	TY1_reference_SRR800776_popoolationte_rp_131	0	.
chrVI	261231	261529	TY1_reference_SRR800776_popoolationte_rp_132	0	.
chrVII	73824	73967	TY3_non-reference_SRR800776_popoolationte_rp_135	0	.
chrVII	74109	74215	TY1_non-reference_SRR800776_popoolationte_rp_136	0	.
chrVII	110758	111753	TY1_reference_SRR800776_popoolationte_rp_137	0	.
chrVII	114890	115319	TY1_reference_SRR800776_popoolationte_rp_138	0	.
chrVII	121122	121419	TY1_reference_SRR800776_popoolationte_rp_139	0	.
chrVII	122033	122277	TY1_reference_SRR800776_popoolationte_rp_140	0	.
chrVII	204934	205392	TY4_reference_SRR800776_popoolationte_rp_141	0	.
chrVII	287892	288172	TY1_reference_SRR800776_popoolationte_rp_142	0	.
chrVII	318980	319819	TY1_reference_SRR800776_popoolationte_rp_144	0	.
chrVII	320303	320759	TY4_reference_SRR800776_popoolationte_rp_146	0	.
chrVII	326998	327493	TY1_reference_SRR800776_popoolationte_rp_147	0	.
chrVII	412363	412781	TY1_reference_SRR800776_popoolationte_rp_150	0	.
chrVII	412751	412944	TY3_1p_reference_SRR800776_popoolationte_rp_151	0	.
chrVII	561610	561815	TY3_non-reference_SRR800776_popoolationte_rp_154	0	.
chrVII	568098	568344	TY3_1p_reference_SRR800776_popoolationte_rp_156	0	.
chrVII	660593	660987	TY1_reference_SRR800776_popoolationte_rp_157	0	.
chrVII	735930	736418	TY3_reference_SRR800776_popoolationte_rp_165	0	.
chrVII	773984	774224	TY1_reference_SRR800776_popoolationte_rp_168	0	.
chrVII	793188	793618	TY1_reference_SRR800776_popoolationte_rp_171	0	.
chrVII	811044	811289	TY4_reference_SRR800776_popoolationte_rp_172	0	.
chrVII	845231	845726	TY3_reference_SRR800776_popoolationte_rp_173	0	.
chrVII	875297	875720	TY1_reference_SRR800776_popoolationte_rp_174	0	.
chrVII	931636	932077	TY1_reference_SRR800776_popoolationte_rp_178	0	.
chrVIII	13188	13374	TY5_reference_SRR800776_popoolationte_rp_179	0	.
chrVIII	92213	92438	TY1_reference_SRR800776_popoolationte_rp_180	0	.
chrVIII	133017	133169	TY3_non-reference_SRR800776_popoolationte_rp_182	0	.
chrVIII	133514	134313	TY1_reference_SRR800776_popoolationte_rp_184	0	.
chrVIII	146230	146718	TY3_reference_SRR800776_popoolationte_rp_185	0	.
chrVIII	146782	147756	TY4_reference_SRR800776_popoolationte_rp_186	0	.
chrVIII	237954	238256	TY1_reference_SRR800776_popoolationte_rp_187	0	.
chrVIII	238248	238449	TY4_reference_SRR800776_popoolationte_rp_188	0	.
chrVIII	358633	359528	TY1_reference_SRR800776_popoolationte_rp_189	0	.
chrVIII	389557	389657	TY1_reference_SRR800776_popoolationte_rp_193	0	.
chrVIII	463865	464197	TY1_reference_SRR800776_popoolationte_rp_194	0	.
chrVIII	466332	466555	TY3_1p_reference_SRR800776_popoolationte_rp_195	0	.
chrVIII	529911	530430	TY1_reference_SRR800776_popoolationte_rp_197	0	.
chrX	59417	59834	TY1_reference_SRR800776_popoolationte_rp_198	0	.
chrX	377947	378326	TY3_1p_reference_SRR800776_popoolationte_rp_204	0	.
chrX	416211	416480	TY4_reference_SRR800776_popoolationte_rp_205	0	.
chrX	416448	417072	TY1_reference_SRR800776_popoolationte_rp_206	0	.
chrX	421864	422334	TY4_reference_SRR800776_popoolationte_rp_207	0	.
chrX	422538	422934	TY1_reference_SRR800776_popoolationte_rp_208	0	.
chrX	517902	518143	TY1_reference_SRR800776_popoolationte_rp_209	0	.
chrX	531456	531822	TY1_reference_SRR800776_popoolationte_rp_210	0	.
chrX	537687	538093	TY1_reference_SRR800776_popoolationte_rp_211	0	.
chrX	540714	541467	TY1_reference_SRR800776_popoolationte_rp_213	0	.
chrX	543389	543819	TY1_reference_SRR800776_popoolationte_rp_214	0	.
chrXI	74185	74584	TY1_reference_SRR800776_popoolationte_rp_216	0	.
chrXI	83751	84211	TY1_reference_SRR800776_popoolationte_rp_217	0	.
chrXI	141126	141347	TY1_reference_SRR800776_popoolationte_rp_218	0	.
chrXI	219006	219425	TY1_reference_SRR800776_popoolationte_rp_221	0	.
chrXI	490055	490116	TY1_reference_SRR800776_popoolationte_rp_225	0	.
chrXI	513121	513537	TY1_reference_SRR800776_popoolationte_rp_227	0	.
chrXII	91521	91874	TY4_reference_SRR800776_popoolationte_rp_229	0	.
chrXII	91911	92552	TY1_reference_SRR800776_popoolationte_rp_230	0	.
chrXII	167928	168428	TY3_reference_SRR800776_popoolationte_rp_231	0	.
chrXII	215019	221359	TY1_reference_SRR800776_popoolationte_rp_234	0	.
chrXII	365779	366197	TY1_reference_SRR800776_popoolationte_rp_235	0	.
chrXII	426776	427057	TY3_1p_reference_SRR800776_popoolationte_rp_239	0	.
chrXII	448793	449172	TY1_reference_SRR800776_popoolationte_rp_240	0	.
chrXII	592660	593092	TY1_reference_SRR800776_popoolationte_rp_241	0	.
chrXII	656928	657416	TY3_reference_SRR800776_popoolationte_rp_244	0	.
chrXII	657402	657844	TY1_reference_SRR800776_popoolationte_rp_245	0	.
chrXII	687794	688024	TY3_non-reference_SRR800776_popoolationte_rp_246	0	.
chrXII	734327	734726	TY1_reference_SRR800776_popoolationte_rp_251	0	.
chrXII	793490	793925	TY3_reference_SRR800776_popoolationte_rp_253	0	.
chrXII	796714	797141	TY1_reference_SRR800776_popoolationte_rp_254	0	.
chrXII	963165	963578	TY1_reference_SRR800776_popoolationte_rp_256	0	.
chrXIII	167885	168312	TY1_reference_SRR800776_popoolationte_rp_262	0	.
chrXIII	183895	184123	TY3_non-reference_SRR800776_popoolationte_rp_264	0	.
chrXIII	196254	202287	TY1_reference_SRR800776_popoolationte_rp_266	0	.
chrXIII	259544	259959	TY1_reference_SRR800776_popoolationte_rp_267	0	.
chrXIII	321288	321582	TY4_reference_SRR800776_popoolationte_rp_271	0	.
chrXIII	372571	379247	TY1_reference_SRR800776_popoolationte_rp_272	0	.
chrXIII	420920	421369	TY1_reference_SRR800776_popoolationte_rp_273	0	.
chrXIII	503596	504191	TY1_reference_SRR800776_popoolationte_rp_280	0	.
chrXIII	504188	504831	TY4_reference_SRR800776_popoolationte_rp_281	0	.
chrXIII	768365	768503	TY3_non-reference_SRR800776_popoolationte_rp_284	0	.
chrXIII	768493	769259	TY1_reference_SRR800776_popoolationte_rp_285	0	.
chrXIV	546372	547142	TY3_1p_reference_SRR800776_popoolationte_rp_291	0	.
chrXIV	552234	552526	TY1_reference_SRR800776_popoolationte_rp_293	0	.
chrXIV	552746	553187	TY1_reference_SRR800776_popoolationte_rp_294	0	.
chrXIV	727312	727717	TY1_reference_SRR800776_popoolationte_rp_300	0	.
chrXV	16683	17004	TY1_reference_SRR800776_popoolationte_rp_301	0	.
chrXV	33582	33981	TY1_reference_SRR800776_popoolationte_rp_304	0	.
chrXV	113225	113678	TY1_reference_SRR800776_popoolationte_rp_305	0	.
chrXV	226586	227089	TY3_reference_SRR800776_popoolationte_rp_307	0	.
chrXV	227037	227277	TY1_reference_SRR800776_popoolationte_rp_308	0	.
chrXV	227639	228316	TY1_reference_SRR800776_popoolationte_rp_309	0	.
chrXV	300630	301084	TY1_reference_SRR800776_popoolationte_rp_312	0	.
chrXV	340550	340954	TY1_reference_SRR800776_popoolationte_rp_313	0	.
chrXV	354031	354519	TY3_reference_SRR800776_popoolationte_rp_314	0	.
chrXV	487371	487519	TY3_non-reference_SRR800776_popoolationte_rp_323	0	.
chrXV	703102	703439	TY3_reference_SRR800776_popoolationte_rp_331	0	.
chrXV	703371	710159	TY1_reference_SRR800776_popoolationte_rp_332	0	.
chrXV	968931	976451	TY3_reference_SRR800776_popoolationte_rp_333	0	.
chrXV	979808	980191	TY1_reference_SRR800776_popoolationte_rp_334	0	.
chrXVI	55611	55910	TY1_reference_SRR800776_popoolationte_rp_336	0	.
chrXVI	210398	210822	TY1_reference_SRR800776_popoolationte_rp_338	0	.
chrXVI	436003	443178	TY1_reference_SRR800776_popoolationte_rp_339	0	.
chrXVI	560162	560362	TY3_non-reference_SRR800776_popoolationte_rp_340	0	.
chrXVI	561111	561378	TY3_1p_reference_SRR800776_popoolationte_rp_343	0	.
chrXVI	689006	689490	TY1_reference_SRR800776_popoolationte_rp_346	0	.
chrXVI	769162	769715	TY3_reference_SRR800776_popoolationte_rp_347	0	.
chrXVI	769740	769971	TY1_reference_SRR800776_popoolationte_rp_348	0	.
chrXVI	777789	778204	TY1_reference_SRR800776_popoolationte_rp_351	0	.
chrXVI	780865	781269	TY1_reference_SRR800776_popoolationte_rp_352	0	.
chrXVI	804437	810609	TY1_reference_SRR800776_popoolationte_rp_353	0	.
chrXVI	844303	850554	TY1_reference_SRR800776_popoolationte_rp_354	0	.
chrXVI	850566	856978	TY3_reference_SRR800776_popoolationte_rp_355	0	.
chrXVI	880286	880771	TY3_reference_SRR800776_popoolationte_rp_356	0	.
chrXVI	880718	881019	TY3_1p_reference_SRR800776_popoolationte_rp_357	0	.
chrXVI	881428	881879	TY4_reference_SRR800776_popoolationte_rp_358	0	.
chrXVI	933012	933452	TY4_reference_SRR800776_popoolationte_rp_359	0	.
chrXVI	933486	933731	TY1_reference_SRR800776_popoolationte_rp_360	0	.
chrXVI	937818	938050	TY1_reference_SRR800776_popoolationte_rp_361	0	.
