# Supplementary material for: McClintock: An Integrated Pipeline for Detecting Transposable Element Insertions in Whole-Genome Shotgun Sequencing Data
Source: G3 (Bethesda). 2017 Jun 21;7(8):2763–78. doi: 10.1534/g3.117.043893 (PMC5555480; doi:10.1534/g3.117.043893)
Supplement: Supplementary file 2 [file 2763FileS2.zip › SRA072302/SRR800776/results/SRR800776_retroseq_nonredundant.bed]

track name="SRR800776_RetroSeq" description="SRR800776_RetroSeq"
chrII	644889	644891	TY1_non-reference_SRR800776_retroseq_rp_1	0	.
chrII	644897	644899	TY2_non-reference_SRR800776_retroseq_rp_2	0	.
chrIII	90898	90900	TY3_non-reference_SRR800776_retroseq_rp_4	0	.
chrIII	149688	149690	TY1_non-reference_SRR800776_retroseq_rp_6	0	.
chrIII	295268	295270	TY1_non-reference_SRR800776_retroseq_rp_10	0	.
chrIV	83479	83481	TY1_non-reference_SRR800776_retroseq_rp_12	0	.
chrIV	83505	83507	TY2_non-reference_SRR800776_retroseq_rp_13	0	.
chrIV	359463	359465	TY2_non-reference_SRR800776_retroseq_rp_14	0	.
chrIV	651386	651388	TY3_non-reference_SRR800776_retroseq_rp_15	0	.
chrIV	1461876	1461878	TY3_non-reference_SRR800776_retroseq_rp_17	0	.
chrIX	324450	324452	TY3_non-reference_SRR800776_retroseq_rp_19	0	.
chrV	207341	207343	TY3_non-reference_SRR800776_retroseq_rp_21	0	.
chrV	431988	431990	TY1_non-reference_SRR800776_retroseq_rp_22	0	.
chrV	436218	436220	TY1_non-reference_SRR800776_retroseq_rp_25	0	.
chrV	436249	436251	TY2_non-reference_SRR800776_retroseq_rp_26	0	.
chrV	437987	437989	TY2_non-reference_SRR800776_retroseq_rp_29	0	.
chrV	498714	498716	TY1_non-reference_SRR800776_retroseq_rp_30	0	.
chrV	566889	566891	TY1_non-reference_SRR800776_retroseq_rp_32	0	.
chrVI	101419	101421	TY3_non-reference_SRR800776_retroseq_rp_33	0	.
chrVI	181109	181111	TY1_non-reference_SRR800776_retroseq_rp_34	0	.
chrVI	204993	204995	TY3_non-reference_SRR800776_retroseq_rp_35	0	.
chrVI	205317	205319	TY3_non-reference_SRR800776_retroseq_rp_36	0	.
chrVII	73907	73909	TY3_non-reference_SRR800776_retroseq_rp_37	0	.
chrVII	74209	74211	TY1_non-reference_SRR800776_retroseq_rp_38	0	.
chrVII	110887	110889	TY1_non-reference_SRR800776_retroseq_rp_39	0	.
chrVII	328089	328091	TY3_non-reference_SRR800776_retroseq_rp_42	0	.
chrVII	401887	401889	TY3_non-reference_SRR800776_retroseq_rp_43	0	.
chrVII	561728	561730	TY3_non-reference_SRR800776_retroseq_rp_44	0	.
chrVII	876228	876230	TY2_non-reference_SRR800776_retroseq_rp_45	0	.
chrVIII	133157	133159	TY3_non-reference_SRR800776_retroseq_rp_46	0	.
chrVIII	388982	388984	TY3_non-reference_SRR800776_retroseq_rp_47	0	.
chrVIII	389372	389374	TY3_non-reference_SRR800776_retroseq_rp_48	0	.
chrVIII	475982	475984	TY1_non-reference_SRR800776_retroseq_rp_49	0	.
chrX	354654	354656	TY2_non-reference_SRR800776_retroseq_rp_52	0	.
chrX	355038	355040	TY2_non-reference_SRR800776_retroseq_rp_53	0	.
chrX	722817	722819	TY1_non-reference_SRR800776_retroseq_rp_54	0	.
chrXI	379320	379322	TY3_non-reference_SRR800776_retroseq_rp_56	0	.
chrXII	687937	687939	TY1_non-reference_SRR800776_retroseq_rp_58	0	.
chrXII	784233	784235	TY2_non-reference_SRR800776_retroseq_rp_60	0	.
chrXII	818508	818510	TY2_non-reference_SRR800776_retroseq_rp_61	0	.
chrXIII	132259	132261	TY2_non-reference_SRR800776_retroseq_rp_62	0	.
chrXIII	183977	183979	TY3_non-reference_SRR800776_retroseq_rp_63	0	.
chrXIII	480872	480874	TY1_non-reference_SRR800776_retroseq_rp_64	0	.
chrXIII	748094	748096	TY2_non-reference_SRR800776_retroseq_rp_66	0	.
chrXIII	768467	768469	TY3_non-reference_SRR800776_retroseq_rp_67	0	.
chrXIII	768717	768719	TY3_non-reference_SRR800776_retroseq_rp_68	0	.
chrXIV	561520	561522	TY2_non-reference_SRR800776_retroseq_rp_69	0	.
chrXIV	561811	561813	TY2_non-reference_SRR800776_retroseq_rp_70	0	.
chrXV	227130	227132	TY1_non-reference_SRR800776_retroseq_rp_71	0	.
chrXV	462772	462774	TY1_non-reference_SRR800776_retroseq_rp_72	0	.
chrXV	487421	487423	TY3_non-reference_SRR800776_retroseq_rp_73	0	.
chrXVI	560284	560286	TY3_non-reference_SRR800776_retroseq_rp_74	0	.
