# Supplementary material for: McClintock: An Integrated Pipeline for Detecting Transposable Element Insertions in Whole-Genome Shotgun Sequencing Data
Source: G3 (Bethesda). 2017 Jun 21;7(8):2763–78. doi: 10.1534/g3.117.043893 (PMC5555480; doi:10.1534/g3.117.043893)
Supplement: Supplementary file 2 [file 2763FileS2.zip › SRA072302/SRR800777/results/SRR800777_ngs_te_mapper_nonredundant.bed]

track name="SRR800777_ngs_te_mapper" description="SRR800777_ngs_te_mapper"
chrI	182614	182953	TY3_reference_SRR800777_ngs_te_mapper_sr_1	0	+
chrII	9251	9256	TY2_non-reference_SRR800777_ngs_te_mapper_sr_2	0	+
chrII	221040	226867	TY1_reference_SRR800777_ngs_te_mapper_sr_3	0	+
chrII	327038	327043	TY4_non-reference_SRR800777_ngs_te_mapper_sr_4	0	-
chrIII	1179	4227	TY5_reference_SRR800777_ngs_te_mapper_sr_5	0	+
chrIII	90842	90847	TY3_non-reference_SRR800777_ngs_te_mapper_sr_6	0	+
chrIV	668094	668434	TY3_reference_SRR800777_ngs_te_mapper_sr_7	0	+
chrIV	802903	803233	TY1_reference_SRR800777_ngs_te_mapper_sr_8	0	+
chrIV	1023134	1023474	TY3_reference_SRR800777_ngs_te_mapper_sr_9	0	+
chrIV	1175280	1175642	TY1_reference_SRR800777_ngs_te_mapper_sr_10	0	.
chrIV	1257083	1257088	TY3_non-reference_SRR800777_ngs_te_mapper_sr_11	0	+
chrIX	246492	246497	TY4_non-reference_SRR800777_ngs_te_mapper_sr_12	0	+
chrIX	324389	324732	TY3_reference_SRR800777_ngs_te_mapper_sr_13	0	+
chrV	566946	568948	TY5_reference_SRR800777_ngs_te_mapper_sr_14	0	-
chrVI	101353	101358	TY3_non-reference_SRR800777_ngs_te_mapper_sr_15	0	+
chrVII	74166	74171	TY1_non-reference_SRR800777_ngs_te_mapper_sr_16	0	+
chrVII	110816	111270	TY4_reference_SRR800777_ngs_te_mapper_sr_17	0	-
chrVII	535764	536101	TY1_reference_SRR800777_ngs_te_mapper_sr_18	0	+
chrVII	735987	736327	TY3_reference_SRR800777_ngs_te_mapper_sr_19	0	+
chrVII	774175	774192	TY2_non-reference_SRR800777_ngs_te_mapper_sr_20	0	+
chrVIII	91387	91757	TY4_reference_SRR800777_ngs_te_mapper_sr_21	0	+
chrX	197543	203768	TY4_reference_SRR800777_ngs_te_mapper_sr_22	0	+
chrXI	379308	379313	TY3_non-reference_SRR800777_ngs_te_mapper_sr_23	0	-
chrXII	732076	732081	TY3_non-reference_SRR800777_ngs_te_mapper_sr_24	0	-
chrXII	941190	947148	TY2_reference_SRR800777_ngs_te_mapper_sr_25	0	+
chrXIII	503770	504140	TY4_reference_SRR800777_ngs_te_mapper_sr_26	0	+
chrXVI	880382	880722	TY3_reference_SRR800777_ngs_te_mapper_sr_27	0	+
