# Supplementary material for: McClintock: An Integrated Pipeline for Detecting Transposable Element Insertions in Whole-Genome Shotgun Sequencing Data
Source: G3 (Bethesda). 2017 Jun 21;7(8):2763–78. doi: 10.1534/g3.117.043893 (PMC5555480; doi:10.1534/g3.117.043893)
Supplement: Supplementary file 2 [file 2763FileS2.zip › SRA072302/SRR800777/results/SRR800777_popoolationte_nonredundant.bed]

track name="SRR800777_PoPoolationTE" description="SRR800777_PoPoolationTE"
chrI	138705	138763	TY1_reference_SRR800777_popoolationte_rp_16	0	.
chrI	160027	166224	TY1_reference_SRR800777_popoolationte_rp_17	0	.
chrI	166212	166357	TY3_non-reference_SRR800777_popoolationte_rp_18	0	.
chrII	8792	9575	TY1_reference_SRR800777_popoolationte_rp_21	0	.
chrII	29444	36273	TY1_reference_SRR800777_popoolationte_rp_22	0	.
chrII	196982	197373	TY1_reference_SRR800777_popoolationte_rp_27	0	.
chrII	258615	259060	TY1_reference_SRR800777_popoolationte_rp_31	0	.
chrII	266109	266330	TY1_reference_SRR800777_popoolationte_rp_32	0	.
chrII	350398	350800	TY1_reference_SRR800777_popoolationte_rp_34	0	.
chrII	460415	460812	TY1_reference_SRR800777_popoolationte_rp_37	0	.
chrII	645092	645310	TY3_non-reference_SRR800777_popoolationte_rp_41	0	.
chrII	773709	773829	TY1_non-reference_SRR800777_popoolationte_rp_44	0	.
chrIII	1135	4369	TY5_reference_SRR800777_popoolationte_rp_45	0	.
chrIII	142695	143125	TY1_reference_SRR800777_popoolationte_rp_51	0	.
chrIII	149436	149840	TY1_reference_SRR800777_popoolationte_rp_53	0	.
chrIII	150160	150589	TY1_reference_SRR800777_popoolationte_rp_55	0	.
chrIII	150644	151097	TY4_reference_SRR800777_popoolationte_rp_56	0	.
chrIII	227789	227862	TY1_reference_SRR800777_popoolationte_rp_62	0	.
chrIII	291329	291761	TY1_reference_SRR800777_popoolationte_rp_63	0	.
chrIV	83230	83551	TY3_1p_reference_SRR800777_popoolationte_rp_70	0	.
chrIV	359255	359549	TY1_reference_SRR800777_popoolationte_rp_71	0	.
chrIV	437092	437743	TY1_reference_SRR800777_popoolationte_rp_72	0	.
chrIV	512921	519694	TY1_reference_SRR800777_popoolationte_rp_73	0	.
chrIV	667996	668481	TY3_reference_SRR800777_popoolationte_rp_81	0	.
chrIV	668573	668867	TY1_reference_SRR800777_popoolationte_rp_82	0	.
chrIV	802848	805704	TY1_reference_SRR800777_popoolationte_rp_83	0	.
chrIV	871372	884266	TY1_reference_SRR800777_popoolationte_rp_87	0	.
chrIV	1023078	1023525	TY3_reference_SRR800777_popoolationte_rp_93	0	.
chrIV	1095587	1101931	TY1_reference_SRR800777_popoolationte_rp_94	0	.
chrIV	1305271	1305507	TY3_reference_SRR800777_popoolationte_rp_108	0	.
chrIV	1352582	1353270	TY1_reference_SRR800777_popoolationte_rp_110	0	.
chrIV	1461768	1461897	TY3_non-reference_SRR800777_popoolationte_rp_112	0	.
chrIV	1461897	1462113	TY1_reference_SRR800777_popoolationte_rp_113	0	.
chrIV	1516264	1516486	TY2_reference_SRR800777_popoolationte_rp_114	0	.
chrIV	1518391	1518840	TY1_reference_SRR800777_popoolationte_rp_115	0	.
chrIX	324289	324782	TY3_reference_SRR800777_popoolationte_rp_125	0	.
chrIX	336530	336941	TY1_reference_SRR800777_popoolationte_rp_129	0	.
chrIX	426150	426482	TY1_reference_SRR800777_popoolationte_rp_130	0	.
chrV	6926	7182	TY5_reference_SRR800777_popoolationte_rp_277	0	.
chrV	9571	9799	TY2_reference_SRR800777_popoolationte_rp_278	0	.
chrV	99253	99710	TY1_reference_SRR800777_popoolationte_rp_280	0	.
chrV	118182	118611	TY4_reference_SRR800777_popoolationte_rp_281	0	.
chrV	136009	136237	TY1_reference_SRR800777_popoolationte_rp_283	0	.
chrV	137273	137665	TY1_reference_SRR800777_popoolationte_rp_284	0	.
chrV	138169	138605	TY1_reference_SRR800777_popoolationte_rp_285	0	.
chrV	176296	176893	TY1_reference_SRR800777_popoolationte_rp_287	0	.
chrV	207283	207414	TY3_non-reference_SRR800777_popoolationte_rp_288	0	.
chrV	287713	288107	TY1_reference_SRR800777_popoolationte_rp_294	0	.
chrV	314001	314502	TY4_reference_SRR800777_popoolationte_rp_296	0	.
chrV	438462	438671	TY1_reference_SRR800777_popoolationte_rp_301	0	.
chrV	442682	443112	TY1_reference_SRR800777_popoolationte_rp_302	0	.
chrV	469265	469466	TY1_reference_SRR800777_popoolationte_rp_305	0	.
chrV	566642	566997	TY5_reference_SRR800777_popoolationte_rp_309	0	.
chrV	568732	569068	TY5_reference_SRR800777_popoolationte_rp_310	0	.
chrVI	100516	100956	TY1_reference_SRR800777_popoolationte_rp_313	0	.
chrVI	119021	119250	TY1_reference_SRR800777_popoolationte_rp_316	0	.
chrVI	137606	143988	TY1_reference_SRR800777_popoolationte_rp_319	0	.
chrVI	158295	158716	TY1_reference_SRR800777_popoolationte_rp_324	0	.
chrVI	191598	191904	TY1_reference_SRR800777_popoolationte_rp_330	0	.
chrVI	204896	205073	TY3_non-reference_SRR800777_popoolationte_rp_331	0	.
chrVI	206862	207176	TY1_reference_SRR800777_popoolationte_rp_334	0	.
chrVI	261235	261526	TY1_reference_SRR800777_popoolationte_rp_337	0	.
chrVII	114892	115321	TY1_reference_SRR800777_popoolationte_rp_346	0	.
chrVII	121112	121394	TY1_reference_SRR800777_popoolationte_rp_347	0	.
chrVII	121994	122280	TY1_reference_SRR800777_popoolationte_rp_348	0	.
chrVII	204940	205392	TY4_reference_SRR800777_popoolationte_rp_349	0	.
chrVII	287879	288167	TY1_reference_SRR800777_popoolationte_rp_350	0	.
chrVII	320302	320760	TY4_reference_SRR800777_popoolationte_rp_354	0	.
chrVII	327084	327401	TY1_reference_SRR800777_popoolationte_rp_355	0	.
chrVII	401903	402525	TY1_reference_SRR800777_popoolationte_rp_359	0	.
chrVII	412396	412775	TY1_reference_SRR800777_popoolationte_rp_360	0	.
chrVII	412766	412968	TY3_1p_reference_SRR800777_popoolationte_rp_361	0	.
chrVII	561651	561809	TY3_non-reference_SRR800777_popoolationte_rp_367	0	.
chrVII	568086	568362	TY3_1p_reference_SRR800777_popoolationte_rp_369	0	.
chrVII	660597	661004	TY1_reference_SRR800777_popoolationte_rp_371	0	.
chrVII	735934	736418	TY3_reference_SRR800777_popoolationte_rp_378	0	.
chrVII	793192	793616	TY1_reference_SRR800777_popoolationte_rp_383	0	.
chrVII	794353	794495	TY3_non-reference_SRR800777_popoolationte_rp_384	0	.
chrVII	811038	811309	TY4_reference_SRR800777_popoolationte_rp_385	0	.
chrVII	845240	845727	TY3_reference_SRR800777_popoolationte_rp_388	0	.
chrVIII	7927	8309	TY5_reference_SRR800777_popoolationte_rp_399	0	.
chrVIII	13131	13431	TY5_reference_SRR800777_popoolationte_rp_400	0	.
chrVIII	92175	92447	TY1_reference_SRR800777_popoolationte_rp_402	0	.
chrVIII	133016	133167	TY3_non-reference_SRR800777_popoolationte_rp_406	0	.
chrVIII	133519	134310	TY1_reference_SRR800777_popoolationte_rp_408	0	.
chrVIII	146230	146717	TY3_reference_SRR800777_popoolationte_rp_409	0	.
chrVIII	146783	147756	TY4_reference_SRR800777_popoolationte_rp_410	0	.
chrVIII	237955	238262	TY1_reference_SRR800777_popoolationte_rp_413	0	.
chrVIII	238252	238464	TY4_reference_SRR800777_popoolationte_rp_414	0	.
chrVIII	463866	464199	TY1_reference_SRR800777_popoolationte_rp_418	0	.
chrVIII	466321	466552	TY3_1p_reference_SRR800777_popoolationte_rp_419	0	.
chrX	29133	29497	TY1_reference_SRR800777_popoolationte_rp_422	0	.
chrX	59094	59244	TY3_non-reference_SRR800777_popoolationte_rp_424	0	.
chrX	377949	378332	TY3_1p_reference_SRR800777_popoolationte_rp_432	0	.
chrX	416205	416487	TY4_reference_SRR800777_popoolationte_rp_433	0	.
chrX	416451	417071	TY1_reference_SRR800777_popoolationte_rp_434	0	.
chrX	421864	422334	TY4_reference_SRR800777_popoolationte_rp_435	0	.
chrX	422536	422927	TY1_reference_SRR800777_popoolationte_rp_436	0	.
chrX	517895	518157	TY1_reference_SRR800777_popoolationte_rp_438	0	.
chrX	531464	531828	TY1_reference_SRR800777_popoolationte_rp_439	0	.
chrX	537682	538083	TY1_reference_SRR800777_popoolationte_rp_441	0	.
chrX	540705	541468	TY1_reference_SRR800777_popoolationte_rp_442	0	.
chrX	543391	543810	TY1_reference_SRR800777_popoolationte_rp_443	0	.
chrXI	83756	84167	TY1_reference_SRR800777_popoolationte_rp_449	0	.
chrXI	141114	141348	TY1_reference_SRR800777_popoolationte_rp_450	0	.
chrXI	218983	219424	TY1_reference_SRR800777_popoolationte_rp_452	0	.
chrXI	313038	313199	TY3_non-reference_SRR800777_popoolationte_rp_456	0	.
chrXI	490055	490117	TY1_reference_SRR800777_popoolationte_rp_461	0	.
chrXI	513124	513533	TY1_reference_SRR800777_popoolationte_rp_464	0	.
chrXII	91522	91872	TY4_reference_SRR800777_popoolationte_rp_469	0	.
chrXII	91905	92547	TY1_reference_SRR800777_popoolationte_rp_470	0	.
chrXII	365778	366196	TY1_reference_SRR800777_popoolationte_rp_477	0	.
chrXII	426761	427057	TY3_1p_reference_SRR800777_popoolationte_rp_480	0	.
chrXII	448789	449167	TY1_reference_SRR800777_popoolationte_rp_481	0	.
chrXII	732027	732148	TY3_non-reference_SRR800777_popoolationte_rp_492	0	.
chrXII	734332	734402	TY1_reference_SRR800777_popoolationte_rp_493	0	.
chrXII	784157	784218	TY1_reference_SRR800777_popoolationte_rp_494	0	.
chrXII	796716	797139	TY1_reference_SRR800777_popoolationte_rp_496	0	.
chrXII	963165	963577	TY1_reference_SRR800777_popoolationte_rp_501	0	.
chrXII	976187	981804	TY1_non-reference_SRR800777_popoolationte_rp_502	0	.
chrXIII	131941	132376	TY1_reference_SRR800777_popoolationte_rp_511	0	.
chrXIII	167892	168314	TY1_reference_SRR800777_popoolationte_rp_513	0	.
chrXIII	196265	202302	TY1_reference_SRR800777_popoolationte_rp_514	0	.
chrXIII	480966	481119	TY2_non-reference_SRR800777_popoolationte_rp_525	0	.
chrXIII	747927	748176	TY1_reference_SRR800777_popoolationte_rp_534	0	.
chrXIII	768493	769265	TY1_reference_SRR800777_popoolationte_rp_536	0	.
chrXIV	546369	546738	TY3_1p_reference_SRR800777_popoolationte_rp_552	0	.
chrXIV	552747	553186	TY1_reference_SRR800777_popoolationte_rp_554	0	.
chrXIV	726166	727265	TY3_1p_reference_SRR800777_popoolationte_rp_562	0	.
chrXV	33576	33980	TY1_reference_SRR800777_popoolationte_rp_569	0	.
chrXV	226649	227082	TY3_reference_SRR800777_popoolationte_rp_576	0	.
chrXV	227640	228316	TY1_reference_SRR800777_popoolationte_rp_578	0	.
chrXV	340543	340947	TY1_reference_SRR800777_popoolationte_rp_583	0	.
chrXV	354032	354519	TY3_reference_SRR800777_popoolationte_rp_584	0	.
chrXV	463467	463724	TY1_reference_SRR800777_popoolationte_rp_591	0	.
chrXV	571893	572047	TY3_non-reference_SRR800777_popoolationte_rp_596	0	.
chrXV	703105	703438	TY3_reference_SRR800777_popoolationte_rp_604	0	.
chrXV	854165	854671	TY3_reference_SRR800777_popoolationte_rp_608	0	.
chrXV	968923	976453	TY3_reference_SRR800777_popoolationte_rp_610	0	.
chrXV	979815	980189	TY1_reference_SRR800777_popoolationte_rp_611	0	.
chrXVI	55609	55909	TY1_reference_SRR800777_popoolationte_rp_612	0	.
chrXVI	210399	210821	TY1_reference_SRR800777_popoolationte_rp_617	0	.
chrXVI	436004	436785	TY1_reference_SRR800777_popoolationte_rp_623	0	.
chrXVI	689011	689491	TY1_reference_SRR800777_popoolationte_rp_631	0	.
chrXVI	769748	769969	TY1_reference_SRR800777_popoolationte_rp_632	0	.
chrXVI	777790	778200	TY1_reference_SRR800777_popoolationte_rp_635	0	.
chrXVI	780866	781270	TY1_reference_SRR800777_popoolationte_rp_636	0	.
chrXVI	804443	810604	TY1_reference_SRR800777_popoolationte_rp_637	0	.
chrXVI	880276	880775	TY3_reference_SRR800777_popoolationte_rp_642	0	.
chrXVI	880718	881016	TY3_1p_reference_SRR800777_popoolationte_rp_643	0	.
chrXVI	881429	881882	TY4_reference_SRR800777_popoolationte_rp_644	0	.
chrXVI	933018	933449	TY4_reference_SRR800777_popoolationte_rp_647	0	.
chrXVI	933484	933732	TY1_reference_SRR800777_popoolationte_rp_648	0	.
chrXVI	937819	938049	TY1_reference_SRR800777_popoolationte_rp_649	0	.
