# Supplementary material for: McClintock: An Integrated Pipeline for Detecting Transposable Element Insertions in Whole-Genome Shotgun Sequencing Data
Source: G3 (Bethesda). 2017 Jun 21;7(8):2763–78. doi: 10.1534/g3.117.043893 (PMC5555480; doi:10.1534/g3.117.043893)
Supplement: Supplementary file 2 [file 2763FileS2.zip › SRA072302/SRR800777/results/SRR800777_relocate_nonredundant.bed]

track name="SRR800777_RelocaTE" description="SRR800777_RelocaTE"
chrI	189419	189754	TY2_reference_SRR800777_relocate_sr_1	0	+
chrII	266177	266256	TY1_reference_SRR800777_relocate_sr_2	0	-
chrII	327038	327043	TY4_non-reference_SRR800777_relocate_sr_3	0	-
chrII	643482	643853	TY4_reference_SRR800777_relocate_sr_4	0	-
chrII	645146	645149	TY3_non-reference_SRR800777_relocate_sr_5	0	-
chrIII	1178	4322	TY5_reference_SRR800777_relocate_sr_6	0	+
chrIII	84740	84744	TY2_non-reference_SRR800777_relocate_sr_7	0	-
chrIII	151475	151480	TY2_non-reference_SRR800777_relocate_sr_8	0	+
chrIII	168386	169064	TY3_reference_SRR800777_relocate_sr_9	0	+
chrIII	169568	169884	TY1_reference_SRR800777_relocate_sr_10	0	+
chrIII	294999	295317	TY1_reference_SRR800777_relocate_sr_11	0	+
chrIV	645237	651501	TY3_reference_SRR800777_relocate_sr_12	0	-
chrIV	668093	668434	TY3_reference_SRR800777_relocate_sr_13	0	+
chrIV	802902	805652	TY1_reference_SRR800777_relocate_sr_14	0	+
chrIV	871746	878042	TY1_reference_SRR800777_relocate_sr_15	0	-
chrIV	945951	946292	TY3_reference_SRR800777_relocate_sr_16	0	-
chrIV	1023133	1023474	TY3_reference_SRR800777_relocate_sr_17	0	+
chrIV	1257083	1257088	TY3_non-reference_SRR800777_relocate_sr_18	0	+
chrIX	197426	197428	TY4_non-reference_SRR800777_relocate_sr_19	0	+
chrIX	324388	324732	TY3_reference_SRR800777_relocate_sr_20	0	+
chrIX	324828	325162	TY1_reference_SRR800777_relocate_sr_21	0	+
chrV	62141	62474	TY2_reference_SRR800777_relocate_sr_22	0	+
chrV	207343	207344	TY3_non-reference_SRR800777_relocate_sr_23	0	-
chrV	354355	354726	TY4_reference_SRR800777_relocate_sr_24	0	-
chrV	432065	432070	TY2_non-reference_SRR800777_relocate_sr_25	0	+
chrV	492433	498505	TY3_reference_SRR800777_relocate_sr_26	0	-
chrV	566694	566945	TY5_reference_SRR800777_relocate_sr_27	0	-
chrV	568785	569017	TY5_reference_SRR800777_relocate_sr_28	0	+
chrVI	101353	101358	TY3_non-reference_SRR800777_relocate_sr_29	0	+
chrVI	161807	162129	TY1_reference_SRR800777_relocate_sr_30	0	-
chrVII	862	1079	TY5_reference_SRR800777_relocate_sr_31	0	+
chrVII	73910	73914	TY3_non-reference_SRR800777_relocate_sr_32	0	+
chrVII	110810	111509	TY2_reference_SRR800777_relocate_sr_33	0	-
chrVII	110858	111229	TY4_reference_SRR800777_relocate_sr_34	0	+
chrVII	114942	115273	TY1_reference_SRR800777_relocate_sr_35	0	+
chrVII	319326	319331	TY2_non-reference_SRR800777_relocate_sr_36	0	+
chrVII	319425	319765	TY3_reference_SRR800777_relocate_sr_37	0	-
chrVII	401961	402293	TY1_reference_SRR800777_relocate_sr_38	0	+
chrVII	735986	736327	TY3_reference_SRR800777_relocate_sr_39	0	+
chrVII	794405	794410	TY3_non-reference_SRR800777_relocate_sr_40	0	-
chrVIII	116415	116747	TY1_reference_SRR800777_relocate_sr_41	0	-
chrVIII	146323	146664	TY3_reference_SRR800777_relocate_sr_42	0	-
chrVIII	389179	389512	TY2_reference_SRR800777_relocate_sr_43	0	-
chrVIII	466884	466889	TY2_non-reference_SRR800777_relocate_sr_44	0	+
chrX	59183	59187	TY3_non-reference_SRR800777_relocate_sr_45	0	+
chrX	197398	197492	TY3_reference_SRR800777_relocate_sr_46	0	+
chrX	540758	541079	TY1_reference_SRR800777_relocate_sr_47	0	+
chrX	617688	617693	TY4_non-reference_SRR800777_relocate_sr_48	0	+
chrXI	47015	47020	TY2_non-reference_SRR800777_relocate_sr_49	0	+
chrXI	162835	163174	TY1_reference_SRR800777_relocate_sr_50	0	+
chrXI	301983	302269	TY1_reference_SRR800777_relocate_sr_51	0	-
chrXI	313126	313131	TY3_1p_non-reference_SRR800777_relocate_sr_52	0	-
chrXII	92048	92380	TY1_reference_SRR800777_relocate_sr_53	0	-
chrXII	373999	374339	TY3_reference_SRR800777_relocate_sr_54	0	+
chrXII	592707	593037	TY1_reference_SRR800777_relocate_sr_55	0	-
chrXII	657023	657366	TY3_reference_SRR800777_relocate_sr_56	0	+
chrXII	976254	981697	TY2_reference_SRR800777_relocate_sr_57	0	-
chrXII	1053147	1053152	TY2_non-reference_SRR800777_relocate_sr_58	0	-
chrXIII	259611	259616	TY4_non-reference_SRR800777_relocate_sr_59	0	+
chrXIII	356944	356949	TY2_non-reference_SRR800777_relocate_sr_60	0	+
chrXIII	463139	463460	TY1_reference_SRR800777_relocate_sr_61	0	-
chrXIII	503769	504140	TY4_reference_SRR800777_relocate_sr_62	0	+
chrXIII	504344	504676	TY1_reference_SRR800777_relocate_sr_63	0	+
chrXIII	768452	768456	TY3_non-reference_SRR800777_relocate_sr_64	0	-
chrXIII	808535	808905	TY4_reference_SRR800777_relocate_sr_65	0	-
chrXIII	837825	837830	TY4_non-reference_SRR800777_relocate_sr_66	0	-
chrXIV	102631	102700	TY3_reference_SRR800777_relocate_sr_67	0	-
chrXIV	442724	442729	TY4_non-reference_SRR800777_relocate_sr_68	0	+
chrXIV	632116	632120	TY2_non-reference_SRR800777_relocate_sr_69	0	-
chrXIV	632120	632491	TY4_reference_SRR800777_relocate_sr_70	0	-
chrXIV	726614	726946	TY2_reference_SRR800777_relocate_sr_71	0	-
chrXV	113293	113626	TY1_reference_SRR800777_relocate_sr_72	0	-
chrXV	226695	227037	TY3_reference_SRR800777_relocate_sr_73	0	+
chrXV	487425	487430	TY3_non-reference_SRR800777_relocate_sr_74	0	-
chrXV	571942	571947	TY3_non-reference_SRR800777_relocate_sr_75	0	-
chrXV	664814	665147	TY2_reference_SRR800777_relocate_sr_76	0	+
chrXV	703773	710109	TY4_reference_SRR800777_relocate_sr_77	0	+
chrXV	854274	854614	TY3_reference_SRR800777_relocate_sr_78	0	+
chrXV	968988	976400	TY3_reference_SRR800777_relocate_sr_79	0	+
chrXV	970283	976238	TY2_reference_SRR800777_relocate_sr_80	0	+
chrXVI	56356	63006	TY1_reference_SRR800777_relocate_sr_81	0	+
chrXVI	560297	560301	TY3_non-reference_SRR800777_relocate_sr_82	0	-
chrXVI	571841	572170	TY1_reference_SRR800777_relocate_sr_83	0	-
chrXVI	880381	880722	TY3_reference_SRR800777_relocate_sr_84	0	+
