# Supplementary material for: McClintock: An Integrated Pipeline for Detecting Transposable Element Insertions in Whole-Genome Shotgun Sequencing Data
Source: G3 (Bethesda). 2017 Jun 21;7(8):2763–78. doi: 10.1534/g3.117.043893 (PMC5555480; doi:10.1534/g3.117.043893)
Supplement: Supplementary file 2 [file 2763FileS2.zip › SRA072302/SRR800777/results/SRR800777_retroseq_nonredundant.bed]

track name="SRR800777_RetroSeq" description="SRR800777_RetroSeq"
chrI	166313	166315	TY3_non-reference_SRR800777_retroseq_rp_4	0	.
chrII	9285	9287	TY2_non-reference_SRR800777_retroseq_rp_6	0	.
chrII	198179	198181	TY3_non-reference_SRR800777_retroseq_rp_14	0	.
chrII	198180	198182	TY1_non-reference_SRR800777_retroseq_rp_16	0	.
chrII	327244	327246	TY4_non-reference_SRR800777_retroseq_rp_22	0	.
chrII	405569	405571	TY1_non-reference_SRR800777_retroseq_rp_23	0	.
chrII	643463	643465	TY4_non-reference_SRR800777_retroseq_rp_29	0	.
chrII	779771	779773	TY1_non-reference_SRR800777_retroseq_rp_38	0	.
chrIII	82885	82887	TY2_non-reference_SRR800777_retroseq_rp_40	0	.
chrIII	82917	82919	TY1_non-reference_SRR800777_retroseq_rp_42	0	.
chrIII	168813	168815	TY3_non-reference_SRR800777_retroseq_rp_56	0	.
chrIII	168843	168845	TY1_non-reference_SRR800777_retroseq_rp_57	0	.
chrIII	169726	169728	TY1_non-reference_SRR800777_retroseq_rp_59	0	.
chrIII	169727	169729	TY3_non-reference_SRR800777_retroseq_rp_60	0	.
chrIII	295276	295278	TY1_non-reference_SRR800777_retroseq_rp_61	0	.
chrIV	435094	435096	TY1_non-reference_SRR800777_retroseq_rp_72	0	.
chrIV	437516	437518	TY1_non-reference_SRR800777_retroseq_rp_75	0	.
chrIV	620434	620436	TY1_non-reference_SRR800777_retroseq_rp_79	0	.
chrIV	668257	668259	TY1_non-reference_SRR800777_retroseq_rp_82	0	.
chrIV	668372	668374	TY3_non-reference_SRR800777_retroseq_rp_83	0	.
chrIV	979555	979557	TY1_non-reference_SRR800777_retroseq_rp_87	0	.
chrIV	1017642	1017644	TY1_non-reference_SRR800777_retroseq_rp_88	0	.
chrIV	1352604	1352606	TY1_non-reference_SRR800777_retroseq_rp_98	0	.
chrIV	1352823	1352825	TY1_non-reference_SRR800777_retroseq_rp_100	0	.
chrIX	173967	173969	TY1_non-reference_SRR800777_retroseq_rp_110	0	.
chrIX	197477	197479	TY1_non-reference_SRR800777_retroseq_rp_114	0	.
chrIX	300507	300509	TY1_non-reference_SRR800777_retroseq_rp_121	0	.
chrIX	300513	300515	TY2_non-reference_SRR800777_retroseq_rp_122	0	.
chrIX	300773	300775	TY2_non-reference_SRR800777_retroseq_rp_123	0	.
chrIX	301035	301037	TY1_non-reference_SRR800777_retroseq_rp_124	0	.
chrIX	301451	301453	TY1_non-reference_SRR800777_retroseq_rp_125	0	.
chrIX	324812	324814	TY2_non-reference_SRR800777_retroseq_rp_127	0	.
chrIX	419555	419557	TY1_non-reference_SRR800777_retroseq_rp_133	0	.
chrV	135575	135577	TY2_non-reference_SRR800777_retroseq_rp_138	0	.
chrV	170376	170378	TY1_non-reference_SRR800777_retroseq_rp_143	0	.
chrV	207338	207340	TY3_non-reference_SRR800777_retroseq_rp_144	0	.
chrV	213463	213465	TY1_non-reference_SRR800777_retroseq_rp_146	0	.
chrV	250237	250239	TY3_non-reference_SRR800777_retroseq_rp_152	0	.
chrV	432090	432092	TY2_non-reference_SRR800777_retroseq_rp_162	0	.
chrV	435294	435296	TY1_non-reference_SRR800777_retroseq_rp_163	0	.
chrV	435311	435313	TY3_non-reference_SRR800777_retroseq_rp_164	0	.
chrV	435319	435321	TY1_non-reference_SRR800777_retroseq_rp_165	0	.
chrV	435320	435322	TY2_non-reference_SRR800777_retroseq_rp_166	0	.
chrV	436027	436029	TY3_non-reference_SRR800777_retroseq_rp_167	0	.
chrV	436047	436049	TY1_non-reference_SRR800777_retroseq_rp_168	0	.
chrV	436580	436582	TY1_non-reference_SRR800777_retroseq_rp_169	0	.
chrV	498687	498689	TY2_non-reference_SRR800777_retroseq_rp_171	0	.
chrV	498696	498698	TY1_non-reference_SRR800777_retroseq_rp_173	0	.
chrVI	101408	101410	TY3_non-reference_SRR800777_retroseq_rp_177	0	.
chrVI	161956	161958	TY1_non-reference_SRR800777_retroseq_rp_185	0	.
chrVI	191539	191541	TY1_non-reference_SRR800777_retroseq_rp_187	0	.
chrVI	204993	204995	TY3_non-reference_SRR800777_retroseq_rp_188	0	.
chrVI	205367	205369	TY3_non-reference_SRR800777_retroseq_rp_189	0	.
chrVII	74205	74207	TY3_non-reference_SRR800777_retroseq_rp_193	0	.
chrVII	110968	110970	TY4_non-reference_SRR800777_retroseq_rp_196	0	.
chrVII	111770	111772	TY1_non-reference_SRR800777_retroseq_rp_197	0	.
chrVII	112487	112489	TY1_non-reference_SRR800777_retroseq_rp_198	0	.
chrVII	327238	327240	TY1_non-reference_SRR800777_retroseq_rp_205	0	.
chrVII	401617	401619	TY3_non-reference_SRR800777_retroseq_rp_208	0	.
chrVII	401845	401847	TY3_non-reference_SRR800777_retroseq_rp_210	0	.
chrVII	561750	561752	TY3_non-reference_SRR800777_retroseq_rp_217	0	.
chrVII	774170	774172	TY2_non-reference_SRR800777_retroseq_rp_221	0	.
chrVII	794456	794458	TY3_non-reference_SRR800777_retroseq_rp_223	0	.
chrVII	966519	966521	TY1_non-reference_SRR800777_retroseq_rp_231	0	.
chrVIII	116362	116364	TY1_non-reference_SRR800777_retroseq_rp_236	0	.
chrVIII	133146	133148	TY3_non-reference_SRR800777_retroseq_rp_239	0	.
chrVIII	149690	149692	TY4_non-reference_SRR800777_retroseq_rp_243	0	.
chrVIII	149696	149698	TY1_non-reference_SRR800777_retroseq_rp_244	0	.
chrVIII	149697	149699	TY2_non-reference_SRR800777_retroseq_rp_245	0	.
chrVIII	237964	237966	TY1_non-reference_SRR800777_retroseq_rp_246	0	.
chrVIII	466698	466700	TY3_non-reference_SRR800777_retroseq_rp_252	0	.
chrX	59178	59180	TY3_non-reference_SRR800777_retroseq_rp_253	0	.
chrX	59535	59537	TY2_non-reference_SRR800777_retroseq_rp_254	0	.
chrX	59550	59552	TY3_non-reference_SRR800777_retroseq_rp_255	0	.
chrX	354651	354653	TY1_non-reference_SRR800777_retroseq_rp_258	0	.
chrX	354678	354680	TY2_non-reference_SRR800777_retroseq_rp_259	0	.
chrX	355016	355018	TY2_non-reference_SRR800777_retroseq_rp_261	0	.
chrX	377420	377422	TY1_non-reference_SRR800777_retroseq_rp_265	0	.
chrX	617745	617747	TY2_non-reference_SRR800777_retroseq_rp_275	0	.
chrXI	74564	74566	TY1_non-reference_SRR800777_retroseq_rp_280	0	.
chrXI	313131	313133	TY3_non-reference_SRR800777_retroseq_rp_286	0	.
chrXI	313549	313551	TY3_non-reference_SRR800777_retroseq_rp_287	0	.
chrXI	379355	379357	TY3_non-reference_SRR800777_retroseq_rp_288	0	.
chrXI	457747	457749	TY1_non-reference_SRR800777_retroseq_rp_290	0	.
chrXI	457975	457977	TY1_non-reference_SRR800777_retroseq_rp_291	0	.
chrXII	373972	373974	TY1_non-reference_SRR800777_retroseq_rp_299	0	.
chrXII	592743	592745	TY2_non-reference_SRR800777_retroseq_rp_303	0	.
chrXII	599096	599098	TY1_non-reference_SRR800777_retroseq_rp_304	0	.
chrXII	660082	660084	TY1_non-reference_SRR800777_retroseq_rp_306	0	.
chrXII	688172	688174	TY1_non-reference_SRR800777_retroseq_rp_307	0	.
chrXII	732130	732132	TY3_non-reference_SRR800777_retroseq_rp_311	0	.
chrXII	734738	734740	TY2_non-reference_SRR800777_retroseq_rp_313	0	.
chrXII	818514	818516	TY2_non-reference_SRR800777_retroseq_rp_320	0	.
chrXII	1052294	1052296	TY3_non-reference_SRR800777_retroseq_rp_325	0	.
chrXII	1053155	1053157	TY2_non-reference_SRR800777_retroseq_rp_326	0	.
chrXIII	372665	372667	TY3_non-reference_SRR800777_retroseq_rp_333	0	.
chrXIII	480888	480890	TY2_non-reference_SRR800777_retroseq_rp_335	0	.
chrXIII	768493	768495	TY3_non-reference_SRR800777_retroseq_rp_344	0	.
chrXIV	442841	442843	TY1_non-reference_SRR800777_retroseq_rp_357	0	.
chrXIV	442843	442845	TY2_non-reference_SRR800777_retroseq_rp_358	0	.
chrXIV	626953	626955	TY1_non-reference_SRR800777_retroseq_rp_365	0	.
chrXIV	632101	632103	TY1_non-reference_SRR800777_retroseq_rp_366	0	.
chrXV	227924	227926	TY1_non-reference_SRR800777_retroseq_rp_378	0	.
chrXV	227931	227933	TY2_non-reference_SRR800777_retroseq_rp_379	0	.
chrXV	438344	438346	TY2_non-reference_SRR800777_retroseq_rp_382	0	.
chrXV	571989	571991	TY3_non-reference_SRR800777_retroseq_rp_387	0	.
chrXV	976441	976443	TY1_non-reference_SRR800777_retroseq_rp_397	0	.
chrXVI	456962	456964	TY1_non-reference_SRR800777_retroseq_rp_415	0	.
chrXVI	560284	560286	TY3_non-reference_SRR800777_retroseq_rp_416	0	.
chrXVI	819483	819485	TY1_non-reference_SRR800777_retroseq_rp_422	0	.
