# Supplementary material for: McClintock: An Integrated Pipeline for Detecting Transposable Element Insertions in Whole-Genome Shotgun Sequencing Data
Source: G3 (Bethesda). 2017 Jun 21;7(8):2763–78. doi: 10.1534/g3.117.043893 (PMC5555480; doi:10.1534/g3.117.043893)
Supplement: Supplementary file 2 [file 2763FileS2.zip › SRA072302/SRR800777/results/SRR800777_telocate_nonredundant.bed]

track name="SRR800777_TE-locate" description="SRR800777_TE-locate"
2micron	145	146	TY4_non-reference_SRR800777_telocate_rp_1	0	.
2micron	177	178	TY1_non-reference_SRR800777_telocate_rp_2	0	.
2micron	368	369	TY3_non-reference_SRR800777_telocate_rp_3	0	-
2micron	466	467	TY2_non-reference_SRR800777_telocate_rp_4	0	+
2micron	2018	2019	TY3_non-reference_SRR800777_telocate_rp_5	0	.
2micron	2040	2041	TY2_non-reference_SRR800777_telocate_rp_6	0	-
2micron	2304	2305	TY4_non-reference_SRR800777_telocate_rp_7	0	.
2micron	2417	2418	TY1_non-reference_SRR800777_telocate_rp_8	0	.
2micron	3545	3546	TY3_non-reference_SRR800777_telocate_rp_9	0	-
2micron	4046	4047	TY2_non-reference_SRR800777_telocate_rp_10	0	-
2micron	4324	4325	TY1_non-reference_SRR800777_telocate_rp_11	0	+
2micron	4651	4652	TY4_non-reference_SRR800777_telocate_rp_12	0	.
2micron	5372	5373	TY5_non-reference_SRR800777_telocate_rp_13	0	-
2micron	5426	5427	TY3_non-reference_SRR800777_telocate_rp_14	0	-
2micron	5789	5790	TY2_non-reference_SRR800777_telocate_rp_15	0	.
chrI	874	875	TY5_non-reference_SRR800777_telocate_rp_16	0	.
chrI	7427	7428	TY3_non-reference_SRR800777_telocate_rp_17	0	.
chrI	22231	22552	TY1_reference_SRR800777_telocate_rp_18	0	+
chrI	37239	37240	TY1_non-reference_SRR800777_telocate_rp_19	0	+
chrI	47208	47209	TY2_non-reference_SRR800777_telocate_rp_20	0	.
chrI	89089	89090	TY2_non-reference_SRR800777_telocate_rp_21	0	+
chrI	103674	103675	TY3_non-reference_SRR800777_telocate_rp_22	0	-
chrI	104456	104457	TY4_non-reference_SRR800777_telocate_rp_23	0	.
chrI	166328	166329	TY1_non-reference_SRR800777_telocate_rp_26	0	+
chrI	189419	189754	TY2_reference_SRR800777_telocate_rp_27	0	+
chrII	6872	6873	TY5_non-reference_SRR800777_telocate_rp_28	0	-
chrII	8847	9518	TY1_reference_SRR800777_telocate_rp_30	0	+
chrII	11496	11497	TY1_non-reference_SRR800777_telocate_rp_31	0	.
chrII	27118	27119	TY4_non-reference_SRR800777_telocate_rp_32	0	.
chrII	29640	35599	TY2_reference_SRR800777_telocate_rp_34	0	+
chrII	49810	49811	TY1_non-reference_SRR800777_telocate_rp_35	0	.
chrII	65679	65680	TY3_non-reference_SRR800777_telocate_rp_36	0	.
chrII	71651	71652	TY2_non-reference_SRR800777_telocate_rp_37	0	.
chrII	93720	93721	TY1_non-reference_SRR800777_telocate_rp_38	0	.
chrII	114418	114419	TY1_non-reference_SRR800777_telocate_rp_39	0	.
chrII	121374	121375	TY1_non-reference_SRR800777_telocate_rp_40	0	.
chrII	123101	123102	TY2_non-reference_SRR800777_telocate_rp_41	0	.
chrII	129418	129419	TY3_non-reference_SRR800777_telocate_rp_42	0	.
chrII	184261	184262	TY4_non-reference_SRR800777_telocate_rp_43	0	.
chrII	197032	197323	TY1_reference_SRR800777_telocate_rp_44	0	-
chrII	198063	198064	TY2_non-reference_SRR800777_telocate_rp_46	0	.
chrII	216522	216523	TY2_non-reference_SRR800777_telocate_rp_47	0	.
chrII	221039	226955	TY1_reference_SRR800777_telocate_rp_48	0	+
chrII	249884	249885	TY3_non-reference_SRR800777_telocate_rp_49	0	.
chrII	254390	254391	TY4_non-reference_SRR800777_telocate_rp_50	0	.
chrII	258667	258974	TY1_reference_SRR800777_telocate_rp_51	0	-
chrII	326845	326846	TY4_non-reference_SRR800777_telocate_rp_53	0	-
chrII	350456	350749	TY1_reference_SRR800777_telocate_rp_54	0	+
chrII	403185	403186	TY4_non-reference_SRR800777_telocate_rp_55	0	.
chrII	405443	405444	TY1_non-reference_SRR800777_telocate_rp_56	0	+
chrII	410297	410298	TY1_non-reference_SRR800777_telocate_rp_57	0	+
chrII	455128	455129	TY1_non-reference_SRR800777_telocate_rp_58	0	.
chrII	456900	456901	TY1_non-reference_SRR800777_telocate_rp_59	0	-
chrII	460472	460762	TY1_reference_SRR800777_telocate_rp_60	0	+
chrII	462342	462343	TY1_non-reference_SRR800777_telocate_rp_61	0	.
chrII	483493	483494	TY2_non-reference_SRR800777_telocate_rp_62	0	.
chrII	508570	508571	TY1_non-reference_SRR800777_telocate_rp_63	0	.
chrII	535973	535974	TY2_non-reference_SRR800777_telocate_rp_64	0	.
chrII	561749	561750	TY2_non-reference_SRR800777_telocate_rp_65	0	.
chrII	568130	568131	TY1_non-reference_SRR800777_telocate_rp_66	0	.
chrII	577472	577473	TY1_non-reference_SRR800777_telocate_rp_67	0	.
chrII	582794	582795	TY2_non-reference_SRR800777_telocate_rp_68	0	.
chrII	597277	597278	TY1_non-reference_SRR800777_telocate_rp_69	0	.
chrII	607680	607681	TY1_non-reference_SRR800777_telocate_rp_70	0	+
chrII	643482	643853	TY4_reference_SRR800777_telocate_rp_72	0	-
chrII	645034	645035	TY3_non-reference_SRR800777_telocate_rp_73	0	-
chrII	645089	645090	TY1_non-reference_SRR800777_telocate_rp_74	0	.
chrII	659191	659192	TY1_non-reference_SRR800777_telocate_rp_75	0	.
chrII	669502	669503	TY1_non-reference_SRR800777_telocate_rp_76	0	.
chrII	680400	680401	TY1_non-reference_SRR800777_telocate_rp_77	0	.
chrII	683265	683266	TY1_non-reference_SRR800777_telocate_rp_78	0	.
chrII	695502	695503	TY1_non-reference_SRR800777_telocate_rp_79	0	.
chrII	708269	708270	TY1_non-reference_SRR800777_telocate_rp_80	0	.
chrII	709640	709641	TY4_non-reference_SRR800777_telocate_rp_81	0	.
chrII	717594	717595	TY3_non-reference_SRR800777_telocate_rp_82	0	.
chrII	722292	722293	TY2_non-reference_SRR800777_telocate_rp_83	0	-
chrII	759232	759233	TY1_non-reference_SRR800777_telocate_rp_84	0	-
chrII	779734	779735	TY1_non-reference_SRR800777_telocate_rp_85	0	.
chrII	792161	792162	TY5_non-reference_SRR800777_telocate_rp_86	0	+
chrIII	1178	4322	TY5_reference_SRR800777_telocate_rp_87	0	+
chrIII	11571	11572	TY2_non-reference_SRR800777_telocate_rp_88	0	-
chrIII	17092	17093	TY4_non-reference_SRR800777_telocate_rp_89	0	.
chrIII	82591	82592	TY2_non-reference_SRR800777_telocate_rp_90	0	.
chrIII	82699	83036	TY1_reference_SRR800777_telocate_rp_91	0	+
chrIII	84294	84626	TY2_reference_SRR800777_telocate_rp_92	0	+
chrIII	90790	90791	TY1_non-reference_SRR800777_telocate_rp_93	0	+
chrIII	90939	90940	TY3_non-reference_SRR800777_telocate_rp_95	0	+
chrIII	95275	95276	TY1_non-reference_SRR800777_telocate_rp_96	0	.
chrIII	106972	106973	TY2_non-reference_SRR800777_telocate_rp_97	0	.
chrIII	115341	115342	TY3_non-reference_SRR800777_telocate_rp_98	0	.
chrIII	142789	143078	TY1_reference_SRR800777_telocate_rp_99	0	-
chrIII	147579	147580	TY1_non-reference_SRR800777_telocate_rp_100	0	.
chrIII	149479	149787	TY1_reference_SRR800777_telocate_rp_101	0	+
chrIII	150692	151051	TY4_reference_SRR800777_telocate_rp_102	0	-
chrIII	151337	151338	TY1_non-reference_SRR800777_telocate_rp_103	0	+
chrIII	166172	166173	TY1_non-reference_SRR800777_telocate_rp_104	0	.
chrIII	186476	186477	TY1_non-reference_SRR800777_telocate_rp_106	0	+
chrIII	198409	198410	TY2_non-reference_SRR800777_telocate_rp_107	0	.
chrIII	226248	226249	TY3_non-reference_SRR800777_telocate_rp_108	0	+
chrIII	291372	291709	TY1_reference_SRR800777_telocate_rp_110	0	+
chrIII	291918	292164	TY5_reference_SRR800777_telocate_rp_111	0	+
chrIII	295954	296187	TY1_reference_SRR800777_telocate_rp_113	0	-
chrIII	315691	315692	TY5_non-reference_SRR800777_telocate_rp_114	0	-
chrIV	3335	3461	TY5_reference_SRR800777_telocate_rp_115	0	+
chrIV	47696	47697	TY1_non-reference_SRR800777_telocate_rp_117	0	.
chrIV	79915	79916	TY2_non-reference_SRR800777_telocate_rp_118	0	.
chrIV	83291	83483	TY3_1p_reference_SRR800777_telocate_rp_119	0	+
chrIV	92267	92268	TY1_non-reference_SRR800777_telocate_rp_120	0	.
chrIV	105046	105047	TY1_non-reference_SRR800777_telocate_rp_121	0	.
chrIV	112237	112238	TY3_non-reference_SRR800777_telocate_rp_122	0	.
chrIV	133610	133611	TY1_non-reference_SRR800777_telocate_rp_123	0	.
chrIV	141691	141692	TY3_non-reference_SRR800777_telocate_rp_124	0	-
chrIV	141924	141925	TY1_non-reference_SRR800777_telocate_rp_125	0	.
chrIV	168330	168331	TY2_non-reference_SRR800777_telocate_rp_126	0	.
chrIV	173325	173326	TY1_non-reference_SRR800777_telocate_rp_127	0	-
chrIV	176054	176055	TY3_non-reference_SRR800777_telocate_rp_128	0	.
chrIV	189582	189583	TY4_non-reference_SRR800777_telocate_rp_129	0	.
chrIV	194875	194876	TY1_non-reference_SRR800777_telocate_rp_130	0	.
chrIV	253305	253306	TY1_non-reference_SRR800777_telocate_rp_131	0	.
chrIV	290638	290639	TY1_non-reference_SRR800777_telocate_rp_132	0	.
chrIV	293692	293693	TY3_non-reference_SRR800777_telocate_rp_133	0	.
chrIV	395734	395735	TY4_non-reference_SRR800777_telocate_rp_135	0	+
chrIV	399423	399424	TY1_non-reference_SRR800777_telocate_rp_136	0	.
chrIV	435108	435109	TY2_non-reference_SRR800777_telocate_rp_138	0	+
chrIV	512985	513641	TY1_reference_SRR800777_telocate_rp_140	0	-
chrIV	513690	519645	TY2_reference_SRR800777_telocate_rp_141	0	-
chrIV	554176	554177	TY1_non-reference_SRR800777_telocate_rp_143	0	.
chrIV	556512	556513	TY1_non-reference_SRR800777_telocate_rp_144	0	.
chrIV	558614	558615	TY3_non-reference_SRR800777_telocate_rp_145	0	.
chrIV	566202	566203	TY3_non-reference_SRR800777_telocate_rp_146	0	.
chrIV	612208	612209	TY3_non-reference_SRR800777_telocate_rp_147	0	+
chrIV	645237	651501	TY3_reference_SRR800777_telocate_rp_149	0	-
chrIV	645507	651417	TY1_reference_SRR800777_telocate_rp_150	0	-
chrIV	651687	651956	TY1_reference_SRR800777_telocate_rp_151	0	-
chrIV	668623	668782	TY1_reference_SRR800777_telocate_rp_153	0	+
chrIV	671194	671195	TY2_non-reference_SRR800777_telocate_rp_154	0	.
chrIV	775029	775030	TY1_non-reference_SRR800777_telocate_rp_155	0	.
chrIV	796330	796331	TY1_non-reference_SRR800777_telocate_rp_156	0	.
chrIV	806716	806717	TY3_non-reference_SRR800777_telocate_rp_158	0	+
chrIV	818702	818703	TY1_non-reference_SRR800777_telocate_rp_159	0	.
chrIV	842291	842292	TY3_non-reference_SRR800777_telocate_rp_160	0	.
chrIV	871419	871742	TY1_reference_SRR800777_telocate_rp_161	0	+
chrIV	871818	877777	TY2_reference_SRR800777_telocate_rp_162	0	+
chrIV	878061	878300	TY1_reference_SRR800777_telocate_rp_163	0	+
chrIV	884299	884300	TY1_non-reference_SRR800777_telocate_rp_164	0	+
chrIV	918191	918192	TY1_non-reference_SRR800777_telocate_rp_165	0	.
chrIV	927006	927007	TY4_non-reference_SRR800777_telocate_rp_166	0	.
chrIV	947377	947378	TY2_non-reference_SRR800777_telocate_rp_169	0	.
chrIV	980999	981000	TY1_non-reference_SRR800777_telocate_rp_171	0	-
chrIV	1017552	1017675	TY1_reference_SRR800777_telocate_rp_172	0	-
chrIV	1017677	1018020	TY4_reference_SRR800777_telocate_rp_173	0	-
chrIV	1023133	1023474	TY3_reference_SRR800777_telocate_rp_174	0	+
chrIV	1031934	1031935	TY4_non-reference_SRR800777_telocate_rp_175	0	.
chrIV	1035569	1035570	TY1_non-reference_SRR800777_telocate_rp_176	0	.
chrIV	1052047	1052048	TY4_non-reference_SRR800777_telocate_rp_177	0	.
chrIV	1052852	1052853	TY1_non-reference_SRR800777_telocate_rp_178	0	.
chrIV	1135810	1135811	TY4_non-reference_SRR800777_telocate_rp_179	0	.
chrIV	1147311	1147312	TY2_non-reference_SRR800777_telocate_rp_180	0	.
chrIV	1151033	1151363	TY1_reference_SRR800777_telocate_rp_181	0	+
chrIV	1154735	1154736	TY1_non-reference_SRR800777_telocate_rp_182	0	.
chrIV	1160201	1160202	TY2_non-reference_SRR800777_telocate_rp_183	0	+
chrIV	1175128	1175807	TY3_reference_SRR800777_telocate_rp_185	0	-
chrIV	1186019	1186020	TY4_non-reference_SRR800777_telocate_rp_186	0	.
chrIV	1224210	1224211	TY2_non-reference_SRR800777_telocate_rp_188	0	+
chrIV	1256874	1256875	TY3_non-reference_SRR800777_telocate_rp_189	0	+
chrIV	1260567	1260568	TY2_non-reference_SRR800777_telocate_rp_190	0	.
chrIV	1266839	1266840	TY3_non-reference_SRR800777_telocate_rp_191	0	.
chrIV	1283724	1283725	TY1_non-reference_SRR800777_telocate_rp_192	0	-
chrIV	1292234	1292235	TY2_non-reference_SRR800777_telocate_rp_193	0	.
chrIV	1305009	1305010	TY2_non-reference_SRR800777_telocate_rp_194	0	.
chrIV	1388476	1388477	TY2_non-reference_SRR800777_telocate_rp_196	0	.
chrIV	1399750	1399751	TY1_non-reference_SRR800777_telocate_rp_197	0	.
chrIV	1426373	1426374	TY2_non-reference_SRR800777_telocate_rp_198	0	-
chrIV	1445482	1445483	TY1_non-reference_SRR800777_telocate_rp_199	0	.
chrIV	1461008	1461009	TY3_non-reference_SRR800777_telocate_rp_200	0	.
chrIV	1473850	1473851	TY2_non-reference_SRR800777_telocate_rp_201	0	.
chrIV	1474327	1474328	TY1_non-reference_SRR800777_telocate_rp_202	0	.
chrIV	1518468	1518787	TY1_reference_SRR800777_telocate_rp_203	0	+
chrIV	1524472	1524473	TY5_non-reference_SRR800777_telocate_rp_204	0	.
chrIX	7685	7686	TY5_non-reference_SRR800777_telocate_rp_205	0	+
chrIX	45611	45612	TY1_non-reference_SRR800777_telocate_rp_206	0	.
chrIX	65200	65201	TY1_non-reference_SRR800777_telocate_rp_207	0	.
chrIX	73341	73342	TY2_non-reference_SRR800777_telocate_rp_208	0	.
chrIX	94662	94663	TY1_non-reference_SRR800777_telocate_rp_209	0	.
chrIX	99586	99587	TY1_non-reference_SRR800777_telocate_rp_210	0	.
chrIX	117299	117300	TY1_non-reference_SRR800777_telocate_rp_211	0	.
chrIX	166669	166670	TY2_non-reference_SRR800777_telocate_rp_212	0	.
chrIX	174413	174414	TY1_non-reference_SRR800777_telocate_rp_213	0	-
chrIX	183061	183062	TY1_non-reference_SRR800777_telocate_rp_214	0	.
chrIX	190679	190680	TY1_non-reference_SRR800777_telocate_rp_215	0	.
chrIX	195271	195272	TY1_non-reference_SRR800777_telocate_rp_216	0	-
chrIX	196257	196258	TY4_non-reference_SRR800777_telocate_rp_217	0	+
chrIX	205216	210644	TY3_reference_SRR800777_telocate_rp_219	0	+
chrIX	210934	210935	TY2_non-reference_SRR800777_telocate_rp_220	0	.
chrIX	219483	219484	TY1_non-reference_SRR800777_telocate_rp_221	0	.
chrIX	242166	242167	TY4_non-reference_SRR800777_telocate_rp_222	0	.
chrIX	242905	242906	TY2_non-reference_SRR800777_telocate_rp_223	0	.
chrIX	258365	258366	TY3_non-reference_SRR800777_telocate_rp_224	0	.
chrIX	264796	264797	TY1_non-reference_SRR800777_telocate_rp_225	0	.
chrIX	268327	268328	TY1_non-reference_SRR800777_telocate_rp_226	0	-
chrIX	271630	271631	TY4_non-reference_SRR800777_telocate_rp_227	0	.
chrIX	282648	282649	TY2_non-reference_SRR800777_telocate_rp_228	0	.
chrIX	315389	315390	TY1_non-reference_SRR800777_telocate_rp_230	0	-
chrIX	326598	326599	TY1_non-reference_SRR800777_telocate_rp_232	0	.
chrIX	338335	338336	TY3_non-reference_SRR800777_telocate_rp_234	0	.
chrIX	374685	374686	TY1_non-reference_SRR800777_telocate_rp_235	0	.
chrIX	391820	391821	TY1_non-reference_SRR800777_telocate_rp_236	0	.
chrM	333	334	TY1_non-reference_SRR800777_telocate_rp_238	0	.
chrM	352	353	TY2_non-reference_SRR800777_telocate_rp_239	0	+
chrM	2141	2142	TY1_non-reference_SRR800777_telocate_rp_240	0	+
chrM	3252	3253	TY2_non-reference_SRR800777_telocate_rp_241	0	.
chrM	3272	3273	TY4_non-reference_SRR800777_telocate_rp_242	0	.
chrM	3391	3392	TY3_non-reference_SRR800777_telocate_rp_243	0	+
chrM	4717	4718	TY1_non-reference_SRR800777_telocate_rp_244	0	.
chrM	5820	5821	TY5_non-reference_SRR800777_telocate_rp_245	0	.
chrM	6029	6030	TY2_non-reference_SRR800777_telocate_rp_246	0	.
chrM	6264	6265	TY4_non-reference_SRR800777_telocate_rp_247	0	+
chrM	6603	6604	TY1_non-reference_SRR800777_telocate_rp_248	0	.
chrM	7516	7517	TY3_non-reference_SRR800777_telocate_rp_249	0	.
chrM	7779	7780	TY2_non-reference_SRR800777_telocate_rp_250	0	-
chrM	7799	7800	TY4_non-reference_SRR800777_telocate_rp_251	0	.
chrM	9118	9119	TY1_non-reference_SRR800777_telocate_rp_252	0	.
chrM	9361	9362	TY4_non-reference_SRR800777_telocate_rp_253	0	.
chrM	9880	9881	TY2_non-reference_SRR800777_telocate_rp_254	0	.
chrM	10959	10960	TY1_non-reference_SRR800777_telocate_rp_255	0	.
chrM	11464	11465	TY2_non-reference_SRR800777_telocate_rp_256	0	-
chrM	11750	11751	TY3_non-reference_SRR800777_telocate_rp_257	0	.
chrM	12834	12835	TY1_non-reference_SRR800777_telocate_rp_258	0	.
chrM	13337	13338	TY3_non-reference_SRR800777_telocate_rp_259	0	.
chrM	13383	13384	TY4_non-reference_SRR800777_telocate_rp_260	0	-
chrM	14737	14738	TY2_non-reference_SRR800777_telocate_rp_261	0	-
chrM	14767	14768	TY1_non-reference_SRR800777_telocate_rp_262	0	.
chrM	15655	15656	TY4_non-reference_SRR800777_telocate_rp_263	0	-
chrM	16009	16010	TY3_non-reference_SRR800777_telocate_rp_264	0	.
chrM	16433	16434	TY2_non-reference_SRR800777_telocate_rp_265	0	.
chrM	16642	16643	TY1_non-reference_SRR800777_telocate_rp_266	0	.
chrM	17381	17382	TY4_non-reference_SRR800777_telocate_rp_267	0	+
chrM	17997	17998	TY2_non-reference_SRR800777_telocate_rp_268	0	.
chrM	18473	18474	TY1_non-reference_SRR800777_telocate_rp_269	0	.
chrM	18669	18670	TY3_non-reference_SRR800777_telocate_rp_270	0	.
chrM	19294	19295	TY4_non-reference_SRR800777_telocate_rp_271	0	.
chrM	19909	19910	TY2_non-reference_SRR800777_telocate_rp_272	0	-
chrM	20415	20416	TY1_non-reference_SRR800777_telocate_rp_273	0	.
chrM	21015	21016	TY4_non-reference_SRR800777_telocate_rp_274	0	.
chrM	21687	21688	TY3_non-reference_SRR800777_telocate_rp_275	0	.
chrM	21703	21704	TY5_non-reference_SRR800777_telocate_rp_276	0	.
chrM	21937	21938	TY1_non-reference_SRR800777_telocate_rp_277	0	.
chrM	23882	23883	TY1_non-reference_SRR800777_telocate_rp_278	0	.
chrM	26282	26283	TY1_non-reference_SRR800777_telocate_rp_279	0	.
chrM	26339	26340	TY4_non-reference_SRR800777_telocate_rp_280	0	.
chrM	26384	26385	TY2_non-reference_SRR800777_telocate_rp_281	0	.
chrM	28505	28506	TY1_non-reference_SRR800777_telocate_rp_282	0	-
chrM	28711	28712	TY2_non-reference_SRR800777_telocate_rp_283	0	.
chrM	30342	30343	TY2_non-reference_SRR800777_telocate_rp_284	0	.
chrM	30567	30568	TY1_non-reference_SRR800777_telocate_rp_285	0	.
chrM	33295	33296	TY1_non-reference_SRR800777_telocate_rp_286	0	-
chrM	33849	33850	TY3_non-reference_SRR800777_telocate_rp_287	0	.
chrM	34459	34460	TY2_non-reference_SRR800777_telocate_rp_288	0	.
chrM	34913	34914	TY1_non-reference_SRR800777_telocate_rp_289	0	.
chrM	34957	34958	TY4_non-reference_SRR800777_telocate_rp_290	0	-
chrM	36528	36529	TY1_non-reference_SRR800777_telocate_rp_291	0	+
chrM	36734	36735	TY3_non-reference_SRR800777_telocate_rp_292	0	-
chrM	39149	39150	TY1_non-reference_SRR800777_telocate_rp_293	0	-
chrM	39750	39751	TY2_non-reference_SRR800777_telocate_rp_294	0	.
chrM	40844	40845	TY4_non-reference_SRR800777_telocate_rp_295	0	.
chrM	40873	40874	TY1_non-reference_SRR800777_telocate_rp_296	0	.
chrM	41272	41273	TY3_non-reference_SRR800777_telocate_rp_297	0	.
chrM	41657	41658	TY2_non-reference_SRR800777_telocate_rp_298	0	-
chrM	42065	42066	TY5_non-reference_SRR800777_telocate_rp_299	0	.
chrM	42676	42677	TY1_non-reference_SRR800777_telocate_rp_300	0	.
chrM	43354	43355	TY3_non-reference_SRR800777_telocate_rp_301	0	.
chrM	44233	44234	TY2_non-reference_SRR800777_telocate_rp_302	0	.
chrM	44321	44322	TY1_non-reference_SRR800777_telocate_rp_303	0	.
chrM	45326	45327	TY4_non-reference_SRR800777_telocate_rp_304	0	.
chrM	46131	46132	TY1_non-reference_SRR800777_telocate_rp_305	0	.
chrM	46608	46609	TY2_non-reference_SRR800777_telocate_rp_306	0	-
chrM	46740	46741	TY3_non-reference_SRR800777_telocate_rp_307	0	.
chrM	46997	46998	TY4_non-reference_SRR800777_telocate_rp_308	0	-
chrM	47705	47706	TY1_non-reference_SRR800777_telocate_rp_309	0	-
chrM	48506	48507	TY2_non-reference_SRR800777_telocate_rp_310	0	+
chrM	48962	48963	TY4_non-reference_SRR800777_telocate_rp_311	0	+
chrM	49497	49498	TY1_non-reference_SRR800777_telocate_rp_312	0	-
chrM	49533	49534	TY3_non-reference_SRR800777_telocate_rp_313	0	.
chrM	51105	51106	TY1_non-reference_SRR800777_telocate_rp_314	0	.
chrM	51534	51535	TY4_non-reference_SRR800777_telocate_rp_315	0	+
chrM	51724	51725	TY2_non-reference_SRR800777_telocate_rp_316	0	+
chrM	53319	53320	TY3_non-reference_SRR800777_telocate_rp_317	0	.
chrM	53719	53720	TY1_non-reference_SRR800777_telocate_rp_318	0	-
chrM	53889	53890	TY4_non-reference_SRR800777_telocate_rp_319	0	.
chrM	54598	54599	TY2_non-reference_SRR800777_telocate_rp_320	0	.
chrM	54929	54930	TY3_non-reference_SRR800777_telocate_rp_321	0	.
chrM	55544	55545	TY1_non-reference_SRR800777_telocate_rp_322	0	.
chrM	55770	55771	TY4_non-reference_SRR800777_telocate_rp_323	0	-
chrM	56916	56917	TY3_non-reference_SRR800777_telocate_rp_324	0	.
chrM	57145	57146	TY1_non-reference_SRR800777_telocate_rp_325	0	.
chrM	57982	57983	TY4_non-reference_SRR800777_telocate_rp_326	0	.
chrM	58281	58282	TY2_non-reference_SRR800777_telocate_rp_327	0	.
chrM	58583	58584	TY3_non-reference_SRR800777_telocate_rp_328	0	-
chrM	58738	58739	TY1_non-reference_SRR800777_telocate_rp_329	0	.
chrM	59874	59875	TY4_non-reference_SRR800777_telocate_rp_330	0	-
chrM	59885	59886	TY2_non-reference_SRR800777_telocate_rp_331	0	.
chrM	60118	60119	TY3_non-reference_SRR800777_telocate_rp_332	0	-
chrM	60299	60300	TY1_non-reference_SRR800777_telocate_rp_333	0	.
chrM	61816	61817	TY2_non-reference_SRR800777_telocate_rp_334	0	.
chrM	61897	61898	TY1_non-reference_SRR800777_telocate_rp_335	0	-
chrM	62027	62028	TY4_non-reference_SRR800777_telocate_rp_336	0	.
chrM	63836	63837	TY1_non-reference_SRR800777_telocate_rp_337	0	.
chrM	64014	64015	TY3_non-reference_SRR800777_telocate_rp_338	0	.
chrM	64148	64149	TY2_non-reference_SRR800777_telocate_rp_339	0	-
chrM	65450	65451	TY4_non-reference_SRR800777_telocate_rp_340	0	+
chrM	65969	65970	TY1_non-reference_SRR800777_telocate_rp_341	0	.
chrM	66081	66082	TY2_non-reference_SRR800777_telocate_rp_342	0	.
chrM	67032	67033	TY3_non-reference_SRR800777_telocate_rp_343	0	+
chrM	67227	67228	TY4_non-reference_SRR800777_telocate_rp_344	0	.
chrM	68099	68100	TY1_non-reference_SRR800777_telocate_rp_345	0	.
chrM	69544	69545	TY2_non-reference_SRR800777_telocate_rp_346	0	+
chrM	69651	69652	TY1_non-reference_SRR800777_telocate_rp_347	0	-
chrM	70766	70767	TY4_non-reference_SRR800777_telocate_rp_348	0	-
chrM	71365	71366	TY1_non-reference_SRR800777_telocate_rp_349	0	+
chrM	71376	71377	TY2_non-reference_SRR800777_telocate_rp_350	0	.
chrM	71968	71969	TY5_non-reference_SRR800777_telocate_rp_351	0	+
chrM	73244	73245	TY3_non-reference_SRR800777_telocate_rp_352	0	.
chrM	73290	73291	TY1_non-reference_SRR800777_telocate_rp_353	0	+
chrM	73961	73962	TY4_non-reference_SRR800777_telocate_rp_354	0	+
chrM	74032	74033	TY2_non-reference_SRR800777_telocate_rp_355	0	.
chrM	76121	76122	TY1_non-reference_SRR800777_telocate_rp_356	0	.
chrM	76266	76267	TY4_non-reference_SRR800777_telocate_rp_357	0	-
chrM	76564	76565	TY2_non-reference_SRR800777_telocate_rp_358	0	.
chrM	77755	77756	TY1_non-reference_SRR800777_telocate_rp_359	0	.
chrM	78408	78409	TY2_non-reference_SRR800777_telocate_rp_360	0	.
chrM	78418	78419	TY4_non-reference_SRR800777_telocate_rp_361	0	.
chrM	78473	78474	TY3_non-reference_SRR800777_telocate_rp_362	0	.
chrM	79318	79319	TY1_non-reference_SRR800777_telocate_rp_363	0	.
chrM	80026	80027	TY4_non-reference_SRR800777_telocate_rp_364	0	+
chrM	82947	82948	TY1_non-reference_SRR800777_telocate_rp_365	0	.
chrM	84642	84643	TY2_non-reference_SRR800777_telocate_rp_366	0	.
chrM	85169	85170	TY3_non-reference_SRR800777_telocate_rp_367	0	.
chrV	9630	9738	TY2_reference_SRR800777_telocate_rp_369	0	-
chrV	53784	53785	TY3_non-reference_SRR800777_telocate_rp_370	0	.
chrV	99302	99660	TY1_reference_SRR800777_telocate_rp_373	0	-
chrV	106603	106604	TY1_non-reference_SRR800777_telocate_rp_374	0	.
chrV	118226	118556	TY4_reference_SRR800777_telocate_rp_375	0	-
chrV	131782	131783	TY3_non-reference_SRR800777_telocate_rp_376	0	.
chrV	136062	136183	TY1_reference_SRR800777_telocate_rp_377	0	+
chrV	138220	138553	TY1_reference_SRR800777_telocate_rp_378	0	+
chrV	143547	143548	TY4_non-reference_SRR800777_telocate_rp_379	0	.
chrV	176348	176845	TY1_reference_SRR800777_telocate_rp_380	0	+
chrV	207233	207234	TY3_non-reference_SRR800777_telocate_rp_381	0	-
chrV	215783	215784	TY3_non-reference_SRR800777_telocate_rp_382	0	.
chrV	230423	230424	TY3_non-reference_SRR800777_telocate_rp_383	0	.
chrV	235033	235034	TY1_non-reference_SRR800777_telocate_rp_384	0	+
chrV	248827	249107	TY1_reference_SRR800777_telocate_rp_385	0	+
chrV	249759	249760	TY2_non-reference_SRR800777_telocate_rp_386	0	+
chrV	287770	288056	TY1_reference_SRR800777_telocate_rp_387	0	-
chrV	312271	312437	TY1_reference_SRR800777_telocate_rp_388	0	+
chrV	314078	314424	TY4_reference_SRR800777_telocate_rp_389	0	+
chrV	377702	377703	TY1_non-reference_SRR800777_telocate_rp_391	0	.
chrV	387076	387077	TY2_non-reference_SRR800777_telocate_rp_392	0	.
chrV	401176	401177	TY2_non-reference_SRR800777_telocate_rp_393	0	.
chrV	414904	414905	TY2_non-reference_SRR800777_telocate_rp_394	0	.
chrV	423980	423981	TY1_non-reference_SRR800777_telocate_rp_395	0	+
chrV	424278	424279	TY3_non-reference_SRR800777_telocate_rp_396	0	.
chrV	431899	431900	TY1_non-reference_SRR800777_telocate_rp_397	0	-
chrV	431913	431914	TY2_non-reference_SRR800777_telocate_rp_398	0	+
chrV	435021	435022	TY1_non-reference_SRR800777_telocate_rp_399	0	-
chrV	436632	436633	TY1_non-reference_SRR800777_telocate_rp_400	0	+
chrV	439079	439080	TY1_non-reference_SRR800777_telocate_rp_401	0	+
chrV	442729	443068	TY1_reference_SRR800777_telocate_rp_402	0	+
chrV	492690	498416	TY1_reference_SRR800777_telocate_rp_403	0	-
chrV	498517	498518	TY1_non-reference_SRR800777_telocate_rp_404	0	-
chrV	514366	514367	TY1_non-reference_SRR800777_telocate_rp_405	0	.
chrV	526805	526806	TY2_non-reference_SRR800777_telocate_rp_406	0	.
chrV	551436	551759	TY1_reference_SRR800777_telocate_rp_407	0	+
chrV	560683	560684	TY1_non-reference_SRR800777_telocate_rp_408	0	+
chrV	566694	566945	TY5_reference_SRR800777_telocate_rp_409	0	-
chrV	568785	569017	TY5_reference_SRR800777_telocate_rp_410	0	+
chrVI	5315	5316	TY1_non-reference_SRR800777_telocate_rp_411	0	.
chrVI	17151	17152	TY2_non-reference_SRR800777_telocate_rp_412	0	.
chrVI	72097	72098	TY3_non-reference_SRR800777_telocate_rp_413	0	.
chrVI	90989	90990	TY1_non-reference_SRR800777_telocate_rp_414	0	.
chrVI	100574	100902	TY1_reference_SRR800777_telocate_rp_415	0	+
chrVI	101052	101053	TY3_non-reference_SRR800777_telocate_rp_416	0	-
chrVI	112776	112777	TY4_non-reference_SRR800777_telocate_rp_417	0	.
chrVI	127549	127550	TY1_non-reference_SRR800777_telocate_rp_418	0	.
chrVI	135872	135873	TY1_non-reference_SRR800777_telocate_rp_419	0	.
chrVI	144199	144518	TY4_reference_SRR800777_telocate_rp_421	0	+
chrVI	147534	147535	TY2_non-reference_SRR800777_telocate_rp_422	0	.
chrVI	158353	158666	TY1_reference_SRR800777_telocate_rp_423	0	+
chrVI	161531	161691	TY1_reference_SRR800777_telocate_rp_424	0	+
chrVI	177241	177242	TY3_non-reference_SRR800777_telocate_rp_425	0	-
chrVI	177358	177359	TY2_non-reference_SRR800777_telocate_rp_426	0	+
chrVI	181738	181884	TY1_reference_SRR800777_telocate_rp_427	0	+
chrVI	185181	185182	TY3_non-reference_SRR800777_telocate_rp_428	0	.
chrVI	204742	204743	TY3_non-reference_SRR800777_telocate_rp_430	0	+
chrVI	246916	246917	TY1_non-reference_SRR800777_telocate_rp_432	0	.
chrVI	261282	261475	TY1_reference_SRR800777_telocate_rp_433	0	+
chrVII	277	278	TY2_non-reference_SRR800777_telocate_rp_434	0	.
chrVII	6090	6091	TY1_non-reference_SRR800777_telocate_rp_436	0	.
chrVII	7905	7906	TY3_non-reference_SRR800777_telocate_rp_437	0	.
chrVII	42747	42748	TY4_non-reference_SRR800777_telocate_rp_438	0	.
chrVII	58728	58729	TY1_non-reference_SRR800777_telocate_rp_439	0	+
chrVII	73815	73816	TY3_non-reference_SRR800777_telocate_rp_440	0	+
chrVII	74007	74008	TY1_non-reference_SRR800777_telocate_rp_441	0	-
chrVII	77504	77505	TY2_non-reference_SRR800777_telocate_rp_442	0	.
chrVII	89245	89246	TY1_non-reference_SRR800777_telocate_rp_443	0	+
chrVII	109688	109689	TY1_non-reference_SRR800777_telocate_rp_444	0	-
chrVII	110858	111229	TY4_reference_SRR800777_telocate_rp_445	0	+
chrVII	121167	121340	TY1_reference_SRR800777_telocate_rp_447	0	+
chrVII	125592	125593	TY1_non-reference_SRR800777_telocate_rp_448	0	.
chrVII	127370	127371	TY4_non-reference_SRR800777_telocate_rp_449	0	.
chrVII	146239	146240	TY2_non-reference_SRR800777_telocate_rp_450	0	.
chrVII	167280	167281	TY4_non-reference_SRR800777_telocate_rp_451	0	.
chrVII	173865	173866	TY3_non-reference_SRR800777_telocate_rp_452	0	.
chrVII	204989	205343	TY4_reference_SRR800777_telocate_rp_453	0	+
chrVII	227022	227023	TY3_non-reference_SRR800777_telocate_rp_454	0	.
chrVII	243527	243528	TY1_non-reference_SRR800777_telocate_rp_455	0	.
chrVII	263535	263536	TY4_non-reference_SRR800777_telocate_rp_456	0	.
chrVII	287944	288115	TY1_reference_SRR800777_telocate_rp_457	0	+
chrVII	295835	295836	TY1_non-reference_SRR800777_telocate_rp_458	0	.
chrVII	312413	312414	TY1_non-reference_SRR800777_telocate_rp_459	0	.
chrVII	318685	318826	TY1_reference_SRR800777_telocate_rp_460	0	+
chrVII	318826	318984	TY4_reference_SRR800777_telocate_rp_461	0	-
chrVII	320357	320710	TY4_reference_SRR800777_telocate_rp_462	0	-
chrVII	327131	327346	TY1_reference_SRR800777_telocate_rp_463	0	-
chrVII	369696	369697	TY4_non-reference_SRR800777_telocate_rp_464	0	.
chrVII	405006	405148	TY2_reference_SRR800777_telocate_rp_466	0	+
chrVII	405465	405466	TY1_non-reference_SRR800777_telocate_rp_467	0	+
chrVII	405498	405499	TY3_non-reference_SRR800777_telocate_rp_468	0	+
chrVII	409251	409252	TY1_non-reference_SRR800777_telocate_rp_469	0	.
chrVII	412457	412727	TY1_reference_SRR800777_telocate_rp_470	0	+
chrVII	439007	439008	TY1_non-reference_SRR800777_telocate_rp_471	0	.
chrVII	519755	519756	TY1_non-reference_SRR800777_telocate_rp_472	0	.
chrVII	523575	523576	TY1_non-reference_SRR800777_telocate_rp_473	0	.
chrVII	535547	541786	TY1_reference_SRR800777_telocate_rp_474	0	-
chrVII	561535	561536	TY3_non-reference_SRR800777_telocate_rp_475	0	-
chrVII	567780	567781	TY3_non-reference_SRR800777_telocate_rp_476	0	+
chrVII	568167	568287	TY3_1p_reference_SRR800777_telocate_rp_477	0	+
chrVII	568744	574704	TY2_reference_SRR800777_telocate_rp_478	0	-
chrVII	577295	577296	TY1_non-reference_SRR800777_telocate_rp_479	0	.
chrVII	591207	591208	TY2_non-reference_SRR800777_telocate_rp_480	0	.
chrVII	645170	645171	TY4_non-reference_SRR800777_telocate_rp_481	0	.
chrVII	660646	660936	TY1_reference_SRR800777_telocate_rp_482	0	-
chrVII	680282	680283	TY4_non-reference_SRR800777_telocate_rp_483	0	.
chrVII	707198	712549	TY3_reference_SRR800777_telocate_rp_485	0	+
chrVII	712899	713081	TY4_reference_SRR800777_telocate_rp_486	0	+
chrVII	732854	732855	TY1_non-reference_SRR800777_telocate_rp_487	0	.
chrVII	738740	739040	TY1_reference_SRR800777_telocate_rp_490	0	+
chrVII	743364	743365	TY1_non-reference_SRR800777_telocate_rp_491	0	.
chrVII	747490	747491	TY2_non-reference_SRR800777_telocate_rp_492	0	.
chrVII	750999	751000	TY1_non-reference_SRR800777_telocate_rp_493	0	.
chrVII	774203	774204	TY2_non-reference_SRR800777_telocate_rp_495	0	+
chrVII	794230	794231	TY3_non-reference_SRR800777_telocate_rp_498	0	.
chrVII	811100	811238	TY4_reference_SRR800777_telocate_rp_499	0	-
chrVII	825549	825550	TY1_non-reference_SRR800777_telocate_rp_500	0	.
chrVII	829263	829264	TY1_non-reference_SRR800777_telocate_rp_501	0	.
chrVII	845285	845635	TY3_reference_SRR800777_telocate_rp_502	0	+
chrVII	862998	862999	TY1_non-reference_SRR800777_telocate_rp_503	0	.
chrVII	866490	866491	TY3_non-reference_SRR800777_telocate_rp_504	0	.
chrVII	875349	875666	TY1_reference_SRR800777_telocate_rp_505	0	+
chrVII	879029	879240	TY4_reference_SRR800777_telocate_rp_506	0	+
chrVII	902386	902387	TY3_non-reference_SRR800777_telocate_rp_507	0	.
chrVII	902461	902462	TY1_non-reference_SRR800777_telocate_rp_508	0	-
chrVII	902896	902897	TY2_non-reference_SRR800777_telocate_rp_509	0	.
chrVII	917492	917493	TY2_non-reference_SRR800777_telocate_rp_510	0	.
chrVII	940067	940068	TY1_non-reference_SRR800777_telocate_rp_511	0	+
chrVII	965837	965838	TY1_non-reference_SRR800777_telocate_rp_512	0	.
chrVII	1029926	1029927	TY3_non-reference_SRR800777_telocate_rp_513	0	+
chrVIII	7992	8224	TY5_reference_SRR800777_telocate_rp_514	0	-
chrVIII	22534	22535	TY1_non-reference_SRR800777_telocate_rp_515	0	.
chrVIII	85534	91757	TY4_reference_SRR800777_telocate_rp_516	0	+
chrVIII	100933	100934	TY3_non-reference_SRR800777_telocate_rp_517	0	+
chrVIII	116415	116747	TY1_reference_SRR800777_telocate_rp_518	0	-
chrVIII	132658	132659	TY3_non-reference_SRR800777_telocate_rp_519	0	-
chrVIII	133197	133395	TY1_reference_SRR800777_telocate_rp_520	0	-
chrVIII	135965	135966	TY1_non-reference_SRR800777_telocate_rp_521	0	.
chrVIII	146323	146664	TY3_reference_SRR800777_telocate_rp_522	0	-
chrVIII	146836	147705	TY4_reference_SRR800777_telocate_rp_523	0	+
chrVIII	148614	148615	TY2_non-reference_SRR800777_telocate_rp_524	0	-
chrVIII	149674	149675	TY1_non-reference_SRR800777_telocate_rp_525	0	+
chrVIII	162510	162511	TY1_non-reference_SRR800777_telocate_rp_526	0	.
chrVIII	211676	211677	TY3_non-reference_SRR800777_telocate_rp_527	0	.
chrVIII	212136	212137	TY1_non-reference_SRR800777_telocate_rp_528	0	.
chrVIII	287502	287503	TY1_non-reference_SRR800777_telocate_rp_530	0	+
chrVIII	358684	359477	TY1_reference_SRR800777_telocate_rp_531	0	-
chrVIII	363338	363339	TY1_non-reference_SRR800777_telocate_rp_532	0	.
chrVIII	364512	364513	TY2_non-reference_SRR800777_telocate_rp_533	0	.
chrVIII	399256	399257	TY3_non-reference_SRR800777_telocate_rp_535	0	.
chrVIII	400041	400042	TY1_non-reference_SRR800777_telocate_rp_536	0	.
chrVIII	412889	412890	TY2_non-reference_SRR800777_telocate_rp_537	0	-
chrVIII	422307	422308	TY1_non-reference_SRR800777_telocate_rp_538	0	.
chrVIII	454131	454132	TY2_non-reference_SRR800777_telocate_rp_539	0	-
chrVIII	456932	456933	TY2_non-reference_SRR800777_telocate_rp_540	0	.
chrVIII	466555	466863	TY1_reference_SRR800777_telocate_rp_542	0	+
chrVIII	474485	474486	TY3_non-reference_SRR800777_telocate_rp_543	0	.
chrVIII	477189	477190	TY1_non-reference_SRR800777_telocate_rp_544	0	+
chrVIII	497843	497844	TY1_non-reference_SRR800777_telocate_rp_545	0	+
chrVIII	509688	509689	TY1_non-reference_SRR800777_telocate_rp_546	0	.
chrVIII	513023	513024	TY4_non-reference_SRR800777_telocate_rp_547	0	.
chrVIII	556086	556087	TY1_non-reference_SRR800777_telocate_rp_548	0	.
chrX	29186	29409	TY1_reference_SRR800777_telocate_rp_549	0	+
chrX	58942	58943	TY3_non-reference_SRR800777_telocate_rp_550	0	+
chrX	67251	67252	TY2_non-reference_SRR800777_telocate_rp_552	0	.
chrX	108887	108888	TY1_non-reference_SRR800777_telocate_rp_553	0	.
chrX	137408	137409	TY4_non-reference_SRR800777_telocate_rp_554	0	+
chrX	138736	138737	TY2_non-reference_SRR800777_telocate_rp_555	0	.
chrX	145964	145965	TY2_non-reference_SRR800777_telocate_rp_556	0	.
chrX	156973	156974	TY1_non-reference_SRR800777_telocate_rp_557	0	+
chrX	188422	188423	TY2_non-reference_SRR800777_telocate_rp_558	0	+
chrX	197240	197241	TY3_non-reference_SRR800777_telocate_rp_559	0	.
chrX	197542	203768	TY4_reference_SRR800777_telocate_rp_560	0	+
chrX	346769	346770	TY1_non-reference_SRR800777_telocate_rp_561	0	.
chrX	377244	377245	TY2_non-reference_SRR800777_telocate_rp_564	0	-
chrX	378008	378279	TY3_1p_reference_SRR800777_telocate_rp_565	0	-
chrX	389615	389616	TY3_non-reference_SRR800777_telocate_rp_566	0	.
chrX	421917	422290	TY4_reference_SRR800777_telocate_rp_568	0	+
chrX	422587	422881	TY1_reference_SRR800777_telocate_rp_569	0	+
chrX	446116	446117	TY4_non-reference_SRR800777_telocate_rp_570	0	.
chrX	461755	461756	TY4_non-reference_SRR800777_telocate_rp_571	0	+
chrX	470667	470668	TY1_non-reference_SRR800777_telocate_rp_572	0	+
chrX	511798	511799	TY4_non-reference_SRR800777_telocate_rp_573	0	-
chrX	517950	518091	TY1_reference_SRR800777_telocate_rp_574	0	+
chrX	531507	531757	TY1_reference_SRR800777_telocate_rp_575	0	-
chrX	568600	568601	TY1_non-reference_SRR800777_telocate_rp_579	0	+
chrX	570169	570170	TY1_non-reference_SRR800777_telocate_rp_580	0	.
chrX	602402	602403	TY1_non-reference_SRR800777_telocate_rp_581	0	.
chrX	617539	617540	TY4_non-reference_SRR800777_telocate_rp_582	0	.
chrX	618924	618925	TY1_non-reference_SRR800777_telocate_rp_583	0	.
chrX	677636	677637	TY1_non-reference_SRR800777_telocate_rp_584	0	.
chrX	687051	687052	TY4_non-reference_SRR800777_telocate_rp_585	0	.
chrX	705361	705362	TY2_non-reference_SRR800777_telocate_rp_586	0	.
chrX	742330	742456	TY5_reference_SRR800777_telocate_rp_588	0	-
chrXI	46002	46003	TY2_non-reference_SRR800777_telocate_rp_589	0	+
chrXI	74240	74523	TY1_reference_SRR800777_telocate_rp_590	0	+
chrXI	74593	74594	TY4_non-reference_SRR800777_telocate_rp_591	0	+
chrXI	77058	77059	TY3_non-reference_SRR800777_telocate_rp_592	0	.
chrXI	83812	84120	TY1_reference_SRR800777_telocate_rp_593	0	-
chrXI	87807	87808	TY3_non-reference_SRR800777_telocate_rp_594	0	.
chrXI	92745	92746	TY4_non-reference_SRR800777_telocate_rp_595	0	.
chrXI	130243	130244	TY1_non-reference_SRR800777_telocate_rp_596	0	.
chrXI	131987	131988	TY1_non-reference_SRR800777_telocate_rp_597	0	.
chrXI	152364	152365	TY3_non-reference_SRR800777_telocate_rp_599	0	.
chrXI	172487	172488	TY3_non-reference_SRR800777_telocate_rp_601	0	-
chrXI	223111	223112	TY1_non-reference_SRR800777_telocate_rp_603	0	.
chrXI	262733	262734	TY1_non-reference_SRR800777_telocate_rp_604	0	.
chrXI	266257	266258	TY2_non-reference_SRR800777_telocate_rp_605	0	.
chrXI	285897	285898	TY1_non-reference_SRR800777_telocate_rp_606	0	-
chrXI	301983	302269	TY1_reference_SRR800777_telocate_rp_607	0	-
chrXI	312806	312807	TY3_non-reference_SRR800777_telocate_rp_608	0	.
chrXI	317210	317211	TY1_non-reference_SRR800777_telocate_rp_609	0	.
chrXI	326904	326905	TY1_non-reference_SRR800777_telocate_rp_610	0	+
chrXI	336848	336849	TY1_non-reference_SRR800777_telocate_rp_611	0	.
chrXI	378990	379112	TY1_reference_SRR800777_telocate_rp_612	0	+
chrXI	385439	385440	TY1_non-reference_SRR800777_telocate_rp_613	0	.
chrXI	409601	409602	TY2_non-reference_SRR800777_telocate_rp_614	0	.
chrXI	418189	418190	TY1_non-reference_SRR800777_telocate_rp_615	0	.
chrXI	435797	435798	TY3_non-reference_SRR800777_telocate_rp_616	0	.
chrXI	463751	463752	TY1_non-reference_SRR800777_telocate_rp_617	0	.
chrXI	476369	476370	TY1_non-reference_SRR800777_telocate_rp_618	0	.
chrXI	478166	478167	TY1_non-reference_SRR800777_telocate_rp_619	0	.
chrXI	484368	484369	TY2_non-reference_SRR800777_telocate_rp_620	0	+
chrXI	489928	490057	TY1_reference_SRR800777_telocate_rp_621	0	-
chrXI	513173	513483	TY1_reference_SRR800777_telocate_rp_622	0	-
chrXI	547464	547465	TY1_non-reference_SRR800777_telocate_rp_623	0	.
chrXI	575094	575095	TY1_non-reference_SRR800777_telocate_rp_624	0	-
chrXI	586077	586078	TY1_non-reference_SRR800777_telocate_rp_625	0	.
chrXI	639107	639108	TY1_non-reference_SRR800777_telocate_rp_626	0	.
chrXI	665571	665572	TY5_non-reference_SRR800777_telocate_rp_627	0	+
chrXII	12079	12080	TY5_non-reference_SRR800777_telocate_rp_628	0	-
chrXII	80209	80210	TY1_non-reference_SRR800777_telocate_rp_629	0	+
chrXII	89550	89551	TY1_non-reference_SRR800777_telocate_rp_630	0	.
chrXII	91572	91822	TY4_reference_SRR800777_telocate_rp_631	0	-
chrXII	92048	92380	TY1_reference_SRR800777_telocate_rp_632	0	-
chrXII	105447	105448	TY1_non-reference_SRR800777_telocate_rp_633	0	.
chrXII	125450	125451	TY3_non-reference_SRR800777_telocate_rp_634	0	.
chrXII	144137	144138	TY1_non-reference_SRR800777_telocate_rp_635	0	.
chrXII	144570	144571	TY4_non-reference_SRR800777_telocate_rp_636	0	.
chrXII	168041	168379	TY3_reference_SRR800777_telocate_rp_637	0	-
chrXII	193834	193835	TY2_non-reference_SRR800777_telocate_rp_638	0	.
chrXII	214332	214333	TY1_non-reference_SRR800777_telocate_rp_639	0	+
chrXII	291056	291057	TY1_non-reference_SRR800777_telocate_rp_640	0	.
chrXII	363658	363659	TY3_non-reference_SRR800777_telocate_rp_641	0	+
chrXII	373769	373969	TY1_reference_SRR800777_telocate_rp_643	0	-
chrXII	382975	382976	TY1_non-reference_SRR800777_telocate_rp_644	0	.
chrXII	412585	412586	TY2_non-reference_SRR800777_telocate_rp_645	0	.
chrXII	414586	414587	TY1_non-reference_SRR800777_telocate_rp_646	0	.
chrXII	426828	427002	TY3_1p_reference_SRR800777_telocate_rp_647	0	-
chrXII	450857	450858	TY2_non-reference_SRR800777_telocate_rp_649	0	-
chrXII	451438	451439	TY1_non-reference_SRR800777_telocate_rp_650	0	-
chrXII	451567	451568	TY4_non-reference_SRR800777_telocate_rp_651	0	.
chrXII	451787	451788	TY3_non-reference_SRR800777_telocate_rp_652	0	.
chrXII	452586	452587	TY2_non-reference_SRR800777_telocate_rp_653	0	-
chrXII	453230	453231	TY4_non-reference_SRR800777_telocate_rp_654	0	.
chrXII	453409	453410	TY1_non-reference_SRR800777_telocate_rp_655	0	-
chrXII	454610	454611	TY3_non-reference_SRR800777_telocate_rp_656	0	-
chrXII	454966	454967	TY2_non-reference_SRR800777_telocate_rp_657	0	-
chrXII	455249	455250	TY1_non-reference_SRR800777_telocate_rp_658	0	-
chrXII	456418	456419	TY3_non-reference_SRR800777_telocate_rp_659	0	.
chrXII	456687	456688	TY2_non-reference_SRR800777_telocate_rp_660	0	-
chrXII	456895	456896	TY4_non-reference_SRR800777_telocate_rp_661	0	-
chrXII	457120	457121	TY1_non-reference_SRR800777_telocate_rp_662	0	-
chrXII	458178	458179	TY3_non-reference_SRR800777_telocate_rp_663	0	+
chrXII	458384	458385	TY2_non-reference_SRR800777_telocate_rp_664	0	-
chrXII	458767	458768	TY1_non-reference_SRR800777_telocate_rp_665	0	.
chrXII	459293	459294	TY4_non-reference_SRR800777_telocate_rp_666	0	.
chrXII	459838	459839	TY3_non-reference_SRR800777_telocate_rp_667	0	.
chrXII	460746	460747	TY1_non-reference_SRR800777_telocate_rp_669	0	+
chrXII	461538	461539	TY4_non-reference_SRR800777_telocate_rp_670	0	+
chrXII	462354	462355	TY2_non-reference_SRR800777_telocate_rp_671	0	+
chrXII	462487	462488	TY3_non-reference_SRR800777_telocate_rp_672	0	+
chrXII	462786	462787	TY1_non-reference_SRR800777_telocate_rp_673	0	.
chrXII	464006	464007	TY2_non-reference_SRR800777_telocate_rp_674	0	+
chrXII	464277	464278	TY4_non-reference_SRR800777_telocate_rp_675	0	+
chrXII	464453	464454	TY1_non-reference_SRR800777_telocate_rp_676	0	+
chrXII	465676	465677	TY3_non-reference_SRR800777_telocate_rp_677	0	+
chrXII	466149	466150	TY4_non-reference_SRR800777_telocate_rp_678	0	+
chrXII	466180	466181	TY1_non-reference_SRR800777_telocate_rp_679	0	.
chrXII	467410	467411	TY2_non-reference_SRR800777_telocate_rp_680	0	+
chrXII	467733	467734	TY1_non-reference_SRR800777_telocate_rp_681	0	+
chrXII	467912	467913	TY3_non-reference_SRR800777_telocate_rp_682	0	+
chrXII	468337	468338	TY5_non-reference_SRR800777_telocate_rp_683	0	+
chrXII	468486	468487	TY4_non-reference_SRR800777_telocate_rp_684	0	+
chrXII	490170	490171	TY2_non-reference_SRR800777_telocate_rp_685	0	+
chrXII	567636	567637	TY4_non-reference_SRR800777_telocate_rp_686	0	.
chrXII	592577	592578	TY2_non-reference_SRR800777_telocate_rp_688	0	-
chrXII	657023	657366	TY3_reference_SRR800777_telocate_rp_689	0	+
chrXII	671646	671647	TY1_non-reference_SRR800777_telocate_rp_690	0	.
chrXII	685431	685432	TY3_non-reference_SRR800777_telocate_rp_691	0	.
chrXII	687812	687813	TY4_non-reference_SRR800777_telocate_rp_692	0	-
chrXII	731539	731540	TY3_non-reference_SRR800777_telocate_rp_693	0	.
chrXII	775955	775956	TY1_non-reference_SRR800777_telocate_rp_695	0	.
chrXII	796763	797088	TY1_reference_SRR800777_telocate_rp_697	0	+
chrXII	813420	813421	TY2_non-reference_SRR800777_telocate_rp_698	0	.
chrXII	817839	818072	TY4_reference_SRR800777_telocate_rp_699	0	+
chrXII	818488	818489	TY2_non-reference_SRR800777_telocate_rp_700	0	+
chrXII	830734	830735	TY1_non-reference_SRR800777_telocate_rp_701	0	-
chrXII	887232	887233	TY1_non-reference_SRR800777_telocate_rp_702	0	.
chrXII	893408	893409	TY2_non-reference_SRR800777_telocate_rp_703	0	.
chrXII	894466	894467	TY1_non-reference_SRR800777_telocate_rp_704	0	.
chrXII	908395	908396	TY3_non-reference_SRR800777_telocate_rp_705	0	.
chrXII	963216	963535	TY1_reference_SRR800777_telocate_rp_706	0	+
chrXII	972821	972822	TY1_non-reference_SRR800777_telocate_rp_707	0	.
chrXII	976100	976101	TY1_non-reference_SRR800777_telocate_rp_708	0	+
chrXII	981726	981727	TY1_non-reference_SRR800777_telocate_rp_709	0	+
chrXII	998563	998564	TY1_non-reference_SRR800777_telocate_rp_710	0	-
chrXII	1023726	1023727	TY1_non-reference_SRR800777_telocate_rp_711	0	.
chrXII	1040368	1040369	TY1_non-reference_SRR800777_telocate_rp_712	0	.
chrXII	1052062	1052063	TY1_non-reference_SRR800777_telocate_rp_713	0	-
chrXII	1052917	1052918	TY2_non-reference_SRR800777_telocate_rp_714	0	.
chrXII	1064137	1064138	TY5_non-reference_SRR800777_telocate_rp_715	0	.
chrXIII	24343	24344	TY2_non-reference_SRR800777_telocate_rp_716	0	.
chrXIII	52344	52345	TY2_non-reference_SRR800777_telocate_rp_717	0	.
chrXIII	78802	78803	TY1_non-reference_SRR800777_telocate_rp_718	0	.
chrXIII	84584	84585	TY2_non-reference_SRR800777_telocate_rp_719	0	.
chrXIII	85954	85955	TY1_non-reference_SRR800777_telocate_rp_720	0	.
chrXIII	114387	114388	TY1_non-reference_SRR800777_telocate_rp_721	0	.
chrXIII	129046	129047	TY2_non-reference_SRR800777_telocate_rp_722	0	.
chrXIII	131988	132317	TY1_reference_SRR800777_telocate_rp_723	0	-
chrXIII	156530	156531	TY1_non-reference_SRR800777_telocate_rp_724	0	.
chrXIII	202234	202235	TY2_non-reference_SRR800777_telocate_rp_727	0	+
chrXIII	202268	202269	TY1_non-reference_SRR800777_telocate_rp_728	0	+
chrXIII	204664	204665	TY4_non-reference_SRR800777_telocate_rp_729	0	.
chrXIII	230386	230387	TY1_non-reference_SRR800777_telocate_rp_730	0	.
chrXIII	245190	245191	TY2_non-reference_SRR800777_telocate_rp_731	0	-
chrXIII	255199	255200	TY4_non-reference_SRR800777_telocate_rp_732	0	.
chrXIII	259595	259901	TY1_reference_SRR800777_telocate_rp_733	0	-
chrXIII	290047	290223	TY4_reference_SRR800777_telocate_rp_734	0	-
chrXIII	290990	290991	TY1_non-reference_SRR800777_telocate_rp_735	0	.
chrXIII	321341	321527	TY4_reference_SRR800777_telocate_rp_736	0	-
chrXIII	378730	379060	TY1_reference_SRR800777_telocate_rp_739	0	-
chrXIII	382981	382982	TY1_non-reference_SRR800777_telocate_rp_740	0	.
chrXIII	399610	399611	TY1_non-reference_SRR800777_telocate_rp_741	0	.
chrXIII	403218	403219	TY1_non-reference_SRR800777_telocate_rp_742	0	.
chrXIII	420972	421316	TY1_reference_SRR800777_telocate_rp_743	0	-
chrXIII	459699	459700	TY1_non-reference_SRR800777_telocate_rp_744	0	.
chrXIII	493451	493452	TY1_non-reference_SRR800777_telocate_rp_747	0	.
chrXIII	503190	503381	TY1_reference_SRR800777_telocate_rp_748	0	+
chrXIII	542217	542218	TY3_non-reference_SRR800777_telocate_rp_750	0	.
chrXIII	587759	587760	TY1_non-reference_SRR800777_telocate_rp_752	0	.
chrXIII	603059	603060	TY2_non-reference_SRR800777_telocate_rp_753	0	-
chrXIII	609274	609275	TY1_non-reference_SRR800777_telocate_rp_754	0	.
chrXIII	619630	619631	TY1_non-reference_SRR800777_telocate_rp_755	0	.
chrXIII	629974	629975	TY4_non-reference_SRR800777_telocate_rp_756	0	.
chrXIII	659212	659213	TY3_non-reference_SRR800777_telocate_rp_757	0	.
chrXIII	702890	702891	TY1_non-reference_SRR800777_telocate_rp_758	0	.
chrXIII	704398	704399	TY4_non-reference_SRR800777_telocate_rp_759	0	.
chrXIII	731689	731690	TY2_non-reference_SRR800777_telocate_rp_760	0	.
chrXIII	735069	735070	TY1_non-reference_SRR800777_telocate_rp_761	0	.
chrXIII	737049	737050	TY3_non-reference_SRR800777_telocate_rp_762	0	+
chrXIII	774531	774532	TY1_non-reference_SRR800777_telocate_rp_764	0	.
chrXIII	777005	777006	TY3_non-reference_SRR800777_telocate_rp_765	0	.
chrXIII	779040	779041	TY3_non-reference_SRR800777_telocate_rp_766	0	.
chrXIII	804402	804403	TY1_non-reference_SRR800777_telocate_rp_767	0	.
chrXIII	807444	807445	TY1_non-reference_SRR800777_telocate_rp_768	0	.
chrXIII	808535	808905	TY4_reference_SRR800777_telocate_rp_769	0	-
chrXIII	812346	812347	TY1_non-reference_SRR800777_telocate_rp_770	0	.
chrXIII	826074	826075	TY2_non-reference_SRR800777_telocate_rp_771	0	.
chrXIII	831589	831590	TY2_non-reference_SRR800777_telocate_rp_772	0	+
chrXIII	835480	835481	TY2_non-reference_SRR800777_telocate_rp_773	0	.
chrXIII	892508	892509	TY1_non-reference_SRR800777_telocate_rp_775	0	.
chrXIV	52360	52361	TY4_non-reference_SRR800777_telocate_rp_776	0	.
chrXIV	63885	63886	TY1_non-reference_SRR800777_telocate_rp_777	0	-
chrXIV	70151	70152	TY1_non-reference_SRR800777_telocate_rp_778	0	.
chrXIV	75800	75801	TY4_non-reference_SRR800777_telocate_rp_779	0	-
chrXIV	94913	94914	TY1_non-reference_SRR800777_telocate_rp_780	0	.
chrXIV	102548	104702	TY1_reference_SRR800777_telocate_rp_782	0	+
chrXIV	110176	110177	TY1_non-reference_SRR800777_telocate_rp_783	0	-
chrXIV	132505	132506	TY1_non-reference_SRR800777_telocate_rp_784	0	.
chrXIV	193483	193484	TY1_non-reference_SRR800777_telocate_rp_785	0	.
chrXIV	252388	252389	TY2_non-reference_SRR800777_telocate_rp_786	0	.
chrXIV	270821	270822	TY2_non-reference_SRR800777_telocate_rp_787	0	.
chrXIV	275964	275965	TY1_non-reference_SRR800777_telocate_rp_788	0	.
chrXIV	285892	285893	TY3_non-reference_SRR800777_telocate_rp_789	0	.
chrXIV	290891	290892	TY1_non-reference_SRR800777_telocate_rp_790	0	.
chrXIV	307531	307532	TY1_non-reference_SRR800777_telocate_rp_791	0	.
chrXIV	428201	428202	TY1_non-reference_SRR800777_telocate_rp_792	0	.
chrXIV	430949	430950	TY2_non-reference_SRR800777_telocate_rp_793	0	+
chrXIV	442536	442537	TY4_non-reference_SRR800777_telocate_rp_794	0	-
chrXIV	442848	442849	TY2_non-reference_SRR800777_telocate_rp_795	0	+
chrXIV	442851	442852	TY1_non-reference_SRR800777_telocate_rp_796	0	+
chrXIV	446404	446405	TY1_non-reference_SRR800777_telocate_rp_797	0	.
chrXIV	454216	454217	TY1_non-reference_SRR800777_telocate_rp_798	0	-
chrXIV	460143	460144	TY1_non-reference_SRR800777_telocate_rp_799	0	.
chrXIV	475136	475137	TY1_non-reference_SRR800777_telocate_rp_800	0	-
chrXIV	482448	482449	TY1_non-reference_SRR800777_telocate_rp_801	0	.
chrXIV	495373	495374	TY1_non-reference_SRR800777_telocate_rp_802	0	.
chrXIV	496849	496850	TY4_non-reference_SRR800777_telocate_rp_803	0	.
chrXIV	534909	534910	TY2_non-reference_SRR800777_telocate_rp_804	0	.
chrXIV	546423	546685	TY3_1p_reference_SRR800777_telocate_rp_805	0	+
chrXIV	550131	550132	TY1_non-reference_SRR800777_telocate_rp_806	0	.
chrXIV	552281	552482	TY1_reference_SRR800777_telocate_rp_807	0	-
chrXIV	561377	561486	TY1_reference_SRR800777_telocate_rp_808	0	+
chrXIV	568087	568088	TY1_non-reference_SRR800777_telocate_rp_809	0	+
chrXIV	568111	568112	TY3_1p_non-reference_SRR800777_telocate_rp_810	0	+
chrXIV	621023	621024	TY2_non-reference_SRR800777_telocate_rp_811	0	+
chrXIV	626121	626122	TY2_non-reference_SRR800777_telocate_rp_812	0	+
chrXIV	640438	640439	TY1_non-reference_SRR800777_telocate_rp_813	0	-
chrXIV	671474	671475	TY2_non-reference_SRR800777_telocate_rp_814	0	-
chrXIV	672882	672883	TY1_non-reference_SRR800777_telocate_rp_815	0	-
chrXIV	705986	705987	TY1_non-reference_SRR800777_telocate_rp_816	0	.
chrXIV	714020	714021	TY1_non-reference_SRR800777_telocate_rp_817	0	+
chrXIV	726951	727214	TY3_1p_reference_SRR800777_telocate_rp_818	0	+
chrXIV	727363	727667	TY1_reference_SRR800777_telocate_rp_819	0	-
chrXIV	756841	756842	TY1_non-reference_SRR800777_telocate_rp_820	0	.
chrXIV	757876	757877	TY2_non-reference_SRR800777_telocate_rp_821	0	.
chrXIV	767649	767650	TY1_non-reference_SRR800777_telocate_rp_822	0	+
chrXV	16738	16933	TY1_reference_SRR800777_telocate_rp_823	0	+
chrXV	18300	18554	TY1_reference_SRR800777_telocate_rp_824	0	-
chrXV	33628	33930	TY1_reference_SRR800777_telocate_rp_825	0	+
chrXV	36389	36390	TY1_non-reference_SRR800777_telocate_rp_826	0	.
chrXV	64595	64596	TY3_non-reference_SRR800777_telocate_rp_827	0	.
chrXV	69509	69510	TY2_non-reference_SRR800777_telocate_rp_828	0	.
chrXV	106939	106940	TY3_non-reference_SRR800777_telocate_rp_829	0	.
chrXV	113293	113626	TY1_reference_SRR800777_telocate_rp_830	0	-
chrXV	145088	145089	TY1_non-reference_SRR800777_telocate_rp_831	0	.
chrXV	166234	166235	TY1_non-reference_SRR800777_telocate_rp_832	0	.
chrXV	185528	185529	TY1_non-reference_SRR800777_telocate_rp_833	0	.
chrXV	185584	185585	TY4_non-reference_SRR800777_telocate_rp_834	0	.
chrXV	192577	192578	TY1_non-reference_SRR800777_telocate_rp_835	0	+
chrXV	200351	200352	TY1_non-reference_SRR800777_telocate_rp_836	0	.
chrXV	210928	210929	TY1_non-reference_SRR800777_telocate_rp_837	0	.
chrXV	226695	227037	TY3_reference_SRR800777_telocate_rp_838	0	+
chrXV	249511	249512	TY1_non-reference_SRR800777_telocate_rp_840	0	.
chrXV	260165	260166	TY1_non-reference_SRR800777_telocate_rp_841	0	.
chrXV	274715	274716	TY1_non-reference_SRR800777_telocate_rp_842	0	-
chrXV	300234	300441	TY1_reference_SRR800777_telocate_rp_843	0	-
chrXV	313415	313416	TY4_non-reference_SRR800777_telocate_rp_844	0	.
chrXV	315270	315271	TY1_non-reference_SRR800777_telocate_rp_845	0	+
chrXV	340599	340900	TY1_reference_SRR800777_telocate_rp_846	0	-
chrXV	354128	354467	TY3_reference_SRR800777_telocate_rp_847	0	+
chrXV	354681	354959	TY1_reference_SRR800777_telocate_rp_848	0	+
chrXV	359665	359666	TY1_non-reference_SRR800777_telocate_rp_849	0	.
chrXV	379031	379032	TY2_non-reference_SRR800777_telocate_rp_850	0	.
chrXV	437303	438486	TY1_reference_SRR800777_telocate_rp_851	0	-
chrXV	462494	462495	TY1_non-reference_SRR800777_telocate_rp_852	0	.
chrXV	462859	462860	TY2_non-reference_SRR800777_telocate_rp_853	0	+
chrXV	464949	464950	TY1_non-reference_SRR800777_telocate_rp_854	0	.
chrXV	487217	487218	TY3_non-reference_SRR800777_telocate_rp_855	0	-
chrXV	506518	506519	TY2_non-reference_SRR800777_telocate_rp_856	0	-
chrXV	571490	571808	TY1_reference_SRR800777_telocate_rp_857	0	+
chrXV	571816	571817	TY3_non-reference_SRR800777_telocate_rp_858	0	-
chrXV	600773	600774	TY1_non-reference_SRR800777_telocate_rp_860	0	+
chrXV	628574	628575	TY1_non-reference_SRR800777_telocate_rp_861	0	.
chrXV	657937	657938	TY2_non-reference_SRR800777_telocate_rp_862	0	+
chrXV	664003	664326	TY1_reference_SRR800777_telocate_rp_863	0	-
chrXV	664814	665147	TY2_reference_SRR800777_telocate_rp_864	0	+
chrXV	674400	674401	TY4_non-reference_SRR800777_telocate_rp_865	0	-
chrXV	697503	697770	TY1_reference_SRR800777_telocate_rp_866	0	-
chrXV	703157	703382	TY3_reference_SRR800777_telocate_rp_868	0	-
chrXV	710149	710150	TY1_non-reference_SRR800777_telocate_rp_869	0	+
chrXV	828199	828200	TY3_non-reference_SRR800777_telocate_rp_870	0	.
chrXV	845854	845855	TY2_non-reference_SRR800777_telocate_rp_871	0	.
chrXV	902463	902464	TY1_non-reference_SRR800777_telocate_rp_873	0	.
chrXV	914378	914379	TY1_non-reference_SRR800777_telocate_rp_874	0	.
chrXV	918029	918030	TY3_non-reference_SRR800777_telocate_rp_875	0	.
chrXV	922655	922656	TY1_non-reference_SRR800777_telocate_rp_876	0	.
chrXV	952326	952327	TY3_non-reference_SRR800777_telocate_rp_877	0	.
chrXV	968988	976400	TY3_reference_SRR800777_telocate_rp_878	0	+
chrXV	976403	976404	TY3_non-reference_SRR800777_telocate_rp_879	0	+
chrXV	1029543	1029544	TY1_non-reference_SRR800777_telocate_rp_881	0	+
chrXVI	7173	7174	TY5_non-reference_SRR800777_telocate_rp_882	0	.
chrXVI	23213	23214	TY3_non-reference_SRR800777_telocate_rp_883	0	-
chrXVI	44293	44294	TY1_non-reference_SRR800777_telocate_rp_884	0	.
chrXVI	55662	55858	TY1_reference_SRR800777_telocate_rp_885	0	-
chrXVI	63009	63010	TY1_non-reference_SRR800777_telocate_rp_886	0	+
chrXVI	72906	72907	TY2_non-reference_SRR800777_telocate_rp_887	0	.
chrXVI	89958	89959	TY1_non-reference_SRR800777_telocate_rp_888	0	-
chrXVI	129494	129495	TY1_non-reference_SRR800777_telocate_rp_889	0	.
chrXVI	164397	164398	TY1_non-reference_SRR800777_telocate_rp_890	0	.
chrXVI	210449	210770	TY1_reference_SRR800777_telocate_rp_891	0	+
chrXVI	231734	231735	TY1_non-reference_SRR800777_telocate_rp_892	0	.
chrXVI	234640	234641	TY2_non-reference_SRR800777_telocate_rp_893	0	.
chrXVI	251168	251169	TY2_non-reference_SRR800777_telocate_rp_894	0	+
chrXVI	276464	276465	TY1_non-reference_SRR800777_telocate_rp_895	0	.
chrXVI	303019	303020	TY1_non-reference_SRR800777_telocate_rp_896	0	.
chrXVI	335223	335224	TY2_non-reference_SRR800777_telocate_rp_897	0	.
chrXVI	367398	367399	TY1_non-reference_SRR800777_telocate_rp_898	0	.
chrXVI	374794	374795	TY1_non-reference_SRR800777_telocate_rp_899	0	.
chrXVI	386626	386627	TY1_non-reference_SRR800777_telocate_rp_900	0	.
chrXVI	436886	443109	TY4_reference_SRR800777_telocate_rp_902	0	-
chrXVI	447780	447781	TY1_non-reference_SRR800777_telocate_rp_903	0	.
chrXVI	455275	455276	TY2_non-reference_SRR800777_telocate_rp_904	0	-
chrXVI	464141	464142	TY1_non-reference_SRR800777_telocate_rp_905	0	.
chrXVI	480519	480520	TY1_non-reference_SRR800777_telocate_rp_906	0	+
chrXVI	495663	495664	TY1_non-reference_SRR800777_telocate_rp_907	0	.
chrXVI	509818	509819	TY3_non-reference_SRR800777_telocate_rp_908	0	-
chrXVI	560109	560110	TY3_non-reference_SRR800777_telocate_rp_910	0	.
chrXVI	571692	571834	TY1_reference_SRR800777_telocate_rp_911	0	+
chrXVI	592818	592819	TY4_non-reference_SRR800777_telocate_rp_912	0	.
chrXVI	594516	594517	TY3_non-reference_SRR800777_telocate_rp_913	0	.
chrXVI	614086	614087	TY3_non-reference_SRR800777_telocate_rp_914	0	.
chrXVI	614146	614147	TY1_non-reference_SRR800777_telocate_rp_915	0	.
chrXVI	639494	639495	TY1_non-reference_SRR800777_telocate_rp_916	0	+
chrXVI	647246	647247	TY1_non-reference_SRR800777_telocate_rp_917	0	.
chrXVI	675338	675339	TY1_non-reference_SRR800777_telocate_rp_918	0	+
chrXVI	689058	689439	TY1_reference_SRR800777_telocate_rp_919	0	-
chrXVI	775857	776502	TY3_1p_reference_SRR800777_telocate_rp_920	0	+
chrXVI	777841	778152	TY1_reference_SRR800777_telocate_rp_921	0	+
chrXVI	804494	804634	TY1_reference_SRR800777_telocate_rp_923	0	+
chrXVI	810577	810578	TY1_non-reference_SRR800777_telocate_rp_924	0	+
chrXVI	817799	817800	TY2_non-reference_SRR800777_telocate_rp_925	0	-
chrXVI	818756	818757	TY1_non-reference_SRR800777_telocate_rp_926	0	-
chrXVI	819470	819471	TY2_non-reference_SRR800777_telocate_rp_927	0	+
chrXVI	835130	835131	TY1_non-reference_SRR800777_telocate_rp_928	0	.
chrXVI	844354	850508	TY1_reference_SRR800777_telocate_rp_929	0	-
chrXVI	856886	856887	TY1_non-reference_SRR800777_telocate_rp_930	0	+
chrXVI	870178	870179	TY1_non-reference_SRR800777_telocate_rp_931	0	+
chrXVI	880381	880722	TY3_reference_SRR800777_telocate_rp_932	0	+
chrXVI	884970	884971	TY1_non-reference_SRR800777_telocate_rp_934	0	.
chrXVI	899053	899054	TY4_non-reference_SRR800777_telocate_rp_935	0	-
chrXVI	909928	909929	TY1_non-reference_SRR800777_telocate_rp_936	0	.
chrXVI	914075	914076	TY2_non-reference_SRR800777_telocate_rp_937	0	.
chrXVI	920335	920336	TY1_non-reference_SRR800777_telocate_rp_938	0	.
chrXVI	933066	933400	TY4_reference_SRR800777_telocate_rp_939	0	+
chrXVI	933538	933675	TY1_reference_SRR800777_telocate_rp_940	0	+
chrXVI	937875	937992	TY1_reference_SRR800777_telocate_rp_941	0	-
