# Supplementary material for: McClintock: An Integrated Pipeline for Detecting Transposable Element Insertions in Whole-Genome Shotgun Sequencing Data
Source: G3 (Bethesda). 2017 Jun 21;7(8):2763–78. doi: 10.1534/g3.117.043893 (PMC5555480; doi:10.1534/g3.117.043893)
Supplement: Supplementary file 2 [file 2763FileS2.zip › SRA072302/SRR800777/results/SRR800777_temp_nonredundant.bed]

track name="SRR800777_TEMP" description="SRR800777_TEMP"
chrI	22231	22552	TY1_reference_SRR800777_temp_nonab_40	0	+
chrI	182613	182953	TY3_reference_SRR800777_temp_nonab_111	0	+
chrI	183135	183468	TY1_reference_SRR800777_temp_nonab_113	0	+
chrI	209459	209769	TY1_reference_SRR800777_temp_nonab_115	0	-
chrII	197032	197323	TY1_reference_SRR800777_temp_nonab_182	0	-
chrII	197716	198057	TY3_reference_SRR800777_temp_nonab_183	0	+
chrII	198164	198171	TY2_non-reference_SRR800777_temp_rp_185	0	-
chrII	258667	258974	TY1_reference_SRR800777_temp_nonab_217	0	-
chrII	327038	327043	TY4_non-reference_SRR800777_temp_sr_237	0	-
chrII	327067	327393	TY1_reference_SRR800777_temp_nonab_238	0	+
chrII	327207	327213	TY2_non-reference_SRR800777_temp_rp_239	0	+
chrII	327393	327693	TY1_reference_SRR800777_temp_nonab_240	0	+
chrII	350456	350749	TY1_reference_SRR800777_temp_nonab_248	0	+
chrII	460472	460762	TY1_reference_SRR800777_temp_nonab_282	0	+
chrII	644363	644596	TY1_reference_SRR800777_temp_nonab_363	0	-
chrIII	1178	4322	TY5_reference_SRR800777_temp_nonab_436	0	+
chrIII	82700	83110	TY2_non-reference_SRR800777_temp_rp_467	0	+
chrIII	83054	83196	TY1_reference_SRR800777_temp_nonab_469	0	-
chrIII	84068	84718	TY1_reference_SRR800777_temp_nonab_471	0	+
chrIII	84294	84626	TY2_reference_SRR800777_temp_nonab_473	0	+
chrIII	84738	84747	TY2_non-reference_SRR800777_temp_rp_475	0	-
chrIII	90371	90768	TY2_non-reference_SRR800777_temp_rp_484	0	-
chrIII	142789	143078	TY1_reference_SRR800777_temp_nonab_509	0	-
chrIII	149479	149787	TY1_reference_SRR800777_temp_nonab_516	0	+
chrIII	150217	150540	TY1_reference_SRR800777_temp_nonab_519	0	+
chrIII	150692	151051	TY4_reference_SRR800777_temp_nonab_521	0	-
chrIII	151464	151518	TY1_reference_SRR800777_temp_nonab_523	0	-
chrIII	151479	151484	TY2_non-reference_SRR800777_temp_rp_525	0	+
chrIII	151518	151849	TY1_reference_SRR800777_temp_nonab_526	0	+
chrIII	168386	169064	TY3_reference_SRR800777_temp_nonab_531	0	+
chrIII	168605	168929	TY1_reference_SRR800777_temp_nonab_532	0	-
chrIII	168827	168998	TY2_non-reference_SRR800777_temp_rp_533	0	+
chrIII	169568	169884	TY1_reference_SRR800777_temp_nonab_537	0	+
chrIII	169657	169706	TY1_non-reference_SRR800777_temp_rp_539	0	-
chrIII	227659	227810	TY1_reference_SRR800777_temp_nonab_560	0	-
chrIII	291372	291709	TY1_reference_SRR800777_temp_nonab_580	0	+
chrIII	291918	292164	TY5_reference_SRR800777_temp_nonab_581	0	+
chrIII	292287	292525	TY5_reference_SRR800777_temp_nonab_582	0	+
chrIII	294999	295317	TY1_reference_SRR800777_temp_nonab_583	0	+
chrIII	295221	295225	TY4_non-reference_SRR800777_temp_rp_585	0	+
chrIII	295855	295926	TY1_reference_SRR800777_temp_nonab_587	0	+
chrIII	295954	296187	TY1_reference_SRR800777_temp_nonab_588	0	-
chrIV	3335	3461	TY5_reference_SRR800777_temp_nonab_592	0	+
chrIV	8079	8420	TY4_reference_SRR800777_temp_nonab_593	0	+
chrIV	83291	83483	TY3_1p_reference_SRR800777_temp_nonab_616	0	+
chrIV	434948	435096	TY1_reference_SRR800777_temp_nonab_723	0	+
chrIV	435041	435048	TY2_non-reference_SRR800777_temp_rp_724	0	-
chrIV	519941	520157	TY1_reference_SRR800777_temp_nonab_758	0	+
chrIV	520179	520474	TY1_reference_SRR800777_temp_nonab_759	0	-
chrIV	620558	620662	TY1_reference_SRR800777_temp_nonab_792	0	-
chrIV	651687	651956	TY1_reference_SRR800777_temp_nonab_802	0	-
chrIV	668093	668434	TY3_reference_SRR800777_temp_nonab_807	0	+
chrIV	668623	668782	TY1_reference_SRR800777_temp_nonab_808	0	+
chrIV	802902	805652	TY1_reference_SRR800777_temp_nonab_841	0	+
chrIV	805755	805972	TY1_reference_SRR800777_temp_nonab_846	0	-
chrIV	871419	871742	TY1_reference_SRR800777_temp_nonab_870	0	+
chrIV	878061	878300	TY1_reference_SRR800777_temp_nonab_875	0	+
chrIV	945347	945670	TY1_reference_SRR800777_temp_nonab_893	0	+
chrIV	981167	987126	TY2_reference_SRR800777_temp_nonab_911	0	+
chrIV	987154	992639	TY1_reference_SRR800777_temp_nonab_912	0	-
chrIV	992639	992739	TY1_reference_SRR800777_temp_nonab_914	0	+
chrIV	992739	992812	TY3_reference_SRR800777_temp_nonab_915	0	-
chrIV	1017677	1018020	TY4_reference_SRR800777_temp_nonab_923	0	-
chrIV	1018211	1018366	TY4_reference_SRR800777_temp_nonab_924	0	+
chrIV	1018388	1018514	TY1_reference_SRR800777_temp_nonab_925	0	+
chrIV	1151033	1151363	TY1_reference_SRR800777_temp_nonab_971	0	+
chrIV	1174831	1174952	TY1_reference_SRR800777_temp_nonab_985	0	+
chrIV	1175128	1175807	TY3_reference_SRR800777_temp_nonab_986	0	-
chrIV	1175310	1175642	TY1_reference_SRR800777_temp_nonab_987	0	+
chrIV	1201080	1201275	TY1_reference_SRR800777_temp_nonab_998	0	+
chrIV	1201449	1201590	TY1_reference_SRR800777_temp_nonab_999	0	+
chrIV	1352968	1353219	TY1_reference_SRR800777_temp_nonab_1060	0	+
chrIV	1461956	1462025	TY1_reference_SRR800777_temp_nonab_1102	0	+
chrIV	1518468	1518787	TY1_reference_SRR800777_temp_nonab_1126	0	+
chrIX	174946	174958	TY1_non-reference_SRR800777_temp_rp_1171	0	-
chrIX	197136	197485	TY1_reference_SRR800777_temp_nonab_1183	0	-
chrIX	197423	197429	TY4_non-reference_SRR800777_temp_sr_1184	0	+
chrIX	300406	300725	TY1_reference_SRR800777_temp_nonab_1226	0	-
chrIX	301655	301730	TY1_reference_SRR800777_temp_nonab_1227	0	+
chrIX	324388	324732	TY3_reference_SRR800777_temp_nonab_1237	0	+
chrIX	324828	325162	TY1_reference_SRR800777_temp_nonab_1239	0	+
chrIX	325162	325216	TY1_reference_SRR800777_temp_nonab_1241	0	+
chrIX	336575	336892	TY1_reference_SRR800777_temp_nonab_1245	0	-
chrIX	426197	426422	TY1_reference_SRR800777_temp_nonab_1277	0	-
chrV	9630	9738	TY2_reference_SRR800777_temp_nonab_1691	0	-
chrV	62141	62474	TY2_reference_SRR800777_temp_nonab_1710	0	+
chrV	62474	62756	TY1_reference_SRR800777_temp_nonab_1711	0	+
chrV	99302	99660	TY1_reference_SRR800777_temp_nonab_1724	0	-
chrV	137323	137612	TY1_reference_SRR800777_temp_nonab_1745	0	+
chrV	138220	138553	TY1_reference_SRR800777_temp_nonab_1746	0	+
chrV	176348	176845	TY1_reference_SRR800777_temp_nonab_1769	0	+
chrV	176574	176714	TY1_reference_SRR800777_temp_nonab_1770	0	-
chrV	207339	207345	TY3_non-reference_SRR800777_temp_sr_1781	0	-
chrV	248827	249107	TY1_reference_SRR800777_temp_nonab_1801	0	+
chrV	249107	249406	TY1_reference_SRR800777_temp_nonab_1802	0	-
chrV	249443	249751	TY1_reference_SRR800777_temp_nonab_1803	0	+
chrV	249751	249767	TY2_non-reference_SRR800777_temp_rp_1805	0	-
chrV	287770	288056	TY1_reference_SRR800777_temp_nonab_1815	0	-
chrV	288642	288724	TY1_reference_SRR800777_temp_nonab_1817	0	+
chrV	312205	312261	TY3_1p_reference_SRR800777_temp_nonab_1823	0	+
chrV	312271	312437	TY1_reference_SRR800777_temp_nonab_1824	0	+
chrV	314078	314424	TY4_reference_SRR800777_temp_nonab_1826	0	+
chrV	432061	432076	TY2_non-reference_SRR800777_temp_rp_1875	0	+
chrV	435065	435122	TY1_reference_SRR800777_temp_nonab_1878	0	+
chrV	435123	435438	TY1_reference_SRR800777_temp_nonab_1879	0	-
chrV	435211	435272	TY2_non-reference_SRR800777_temp_rp_1882	0	-
chrV	436274	436601	TY4_reference_SRR800777_temp_nonab_1885	0	-
chrV	436601	436633	TY1_reference_SRR800777_temp_nonab_1887	0	+
chrV	438521	438584	TY1_reference_SRR800777_temp_nonab_1888	0	-
chrV	442729	443068	TY1_reference_SRR800777_temp_nonab_1891	0	+
chrV	443365	449626	TY2_reference_SRR800777_temp_nonab_1893	0	+
chrV	443392	449316	TY1_reference_SRR800777_temp_nonab_1894	0	-
chrV	449695	449702	TY1_non-reference_SRR800777_temp_rp_1897	0	-
chrV	449735	450035	TY1_reference_SRR800777_temp_nonab_1898	0	+
chrV	469325	469388	TY1_reference_SRR800777_temp_nonab_1909	0	-
chrV	492433	498505	TY3_reference_SRR800777_temp_nonab_1925	0	-
chrV	492690	498416	TY1_reference_SRR800777_temp_nonab_1926	0	-
chrV	498653	498660	TY1_non-reference_SRR800777_temp_rp_1931	0	+
chrV	551436	551759	TY1_reference_SRR800777_temp_nonab_1958	0	+
chrV	552002	552216	TY1_reference_SRR800777_temp_nonab_1959	0	-
chrV	566694	566945	TY5_reference_SRR800777_temp_nonab_1963	0	-
chrV	568785	569017	TY5_reference_SRR800777_temp_nonab_1964	0	+
chrVI	100574	100902	TY1_reference_SRR800777_temp_nonab_2007	0	+
chrVI	101353	101358	TY3_non-reference_SRR800777_temp_sr_2008	0	+
chrVI	119073	119171	TY1_reference_SRR800777_temp_nonab_2015	0	+
chrVI	144199	144518	TY4_reference_SRR800777_temp_nonab_2031	0	+
chrVI	144533	144815	TY1_reference_SRR800777_temp_nonab_2032	0	-
chrVI	158353	158666	TY1_reference_SRR800777_temp_nonab_2041	0	+
chrVI	161531	161691	TY1_reference_SRR800777_temp_nonab_2043	0	+
chrVI	161807	162129	TY1_reference_SRR800777_temp_nonab_2044	0	-
chrVI	181387	181471	TY1_reference_SRR800777_temp_nonab_2055	0	+
chrVI	181738	181884	TY1_reference_SRR800777_temp_nonab_2056	0	+
chrVI	191670	191834	TY1_reference_SRR800777_temp_nonab_2062	0	-
chrVI	205101	205241	TY3_1p_reference_SRR800777_temp_nonab_2068	0	+
chrVI	205255	205503	TY1_reference_SRR800777_temp_nonab_2069	0	-
chrVI	206909	207126	TY1_reference_SRR800777_temp_nonab_2072	0	+
chrVII	1079	1239	TY5_reference_SRR800777_temp_nonab_2101	0	+
chrVII	73910	73916	TY3_non-reference_SRR800777_temp_sr_2138	0	+
chrVII	110810	111509	TY2_reference_SRR800777_temp_nonab_2157	0	-
chrVII	110858	111229	TY4_reference_SRR800777_temp_nonab_2158	0	+
chrVII	111509	111702	TY1_reference_SRR800777_temp_nonab_2162	0	+
chrVII	114942	115273	TY1_reference_SRR800777_temp_nonab_2167	0	+
chrVII	122092	122145	TY1_reference_SRR800777_temp_nonab_2173	0	-
chrVII	204989	205343	TY4_reference_SRR800777_temp_nonab_2210	0	+
chrVII	318826	318984	TY4_reference_SRR800777_temp_nonab_2259	0	-
chrVII	319032	319344	TY1_reference_SRR800777_temp_nonab_2261	0	-
chrVII	320357	320710	TY4_reference_SRR800777_temp_nonab_2263	0	-
chrVII	327131	327346	TY1_reference_SRR800777_temp_nonab_2266	0	-
chrVII	327906	328220	TY1_reference_SRR800777_temp_nonab_2268	0	+
chrVII	328229	328503	TY1_reference_SRR800777_temp_nonab_2270	0	+
chrVII	401961	402293	TY1_reference_SRR800777_temp_nonab_2292	0	+
chrVII	405006	405148	TY2_reference_SRR800777_temp_nonab_2293	0	+
chrVII	405148	405210	TY2_reference_SRR800777_temp_nonab_2295	0	+
chrVII	405230	405456	TY3_reference_SRR800777_temp_nonab_2296	0	-
chrVII	412457	412727	TY1_reference_SRR800777_temp_nonab_2300	0	+
chrVII	412818	412887	TY3_1p_reference_SRR800777_temp_nonab_2301	0	+
chrVII	561655	561759	TY3_non-reference_SRR800777_temp_rp_2353	0	+
chrVII	568167	568287	TY3_1p_reference_SRR800777_temp_nonab_2356	0	+
chrVII	660646	660936	TY1_reference_SRR800777_temp_nonab_2392	0	-
chrVII	701113	701354	TY1_reference_SRR800777_temp_nonab_2403	0	+
chrVII	712899	713081	TY4_reference_SRR800777_temp_nonab_2417	0	+
chrVII	713087	713388	TY1_reference_SRR800777_temp_nonab_2419	0	-
chrVII	735491	735546	TY1_reference_SRR800777_temp_nonab_2429	0	-
chrVII	735548	735877	TY1_reference_SRR800777_temp_nonab_2430	0	+
chrVII	738564	738604	TY1_reference_SRR800777_temp_nonab_2432	0	+
chrVII	738740	739040	TY1_reference_SRR800777_temp_nonab_2433	0	+
chrVII	774040	774167	TY1_reference_SRR800777_temp_nonab_2447	0	+
chrVII	779236	779520	TY1_reference_SRR800777_temp_nonab_2452	0	-
chrVII	793243	793564	TY1_reference_SRR800777_temp_nonab_2462	0	+
chrVII	794404	794431	TY3_non-reference_SRR800777_temp_rp_2463	0	-
chrVII	811100	811238	TY4_reference_SRR800777_temp_nonab_2469	0	-
chrVII	811451	817397	TY2_reference_SRR800777_temp_nonab_2470	0	+
chrVII	817397	823311	TY1_reference_SRR800777_temp_nonab_2473	0	-
chrVII	845285	845635	TY3_reference_SRR800777_temp_nonab_2478	0	+
chrVII	875349	875666	TY1_reference_SRR800777_temp_nonab_2492	0	+
chrVII	875955	876284	TY1_reference_SRR800777_temp_nonab_2493	0	+
chrVII	879029	879240	TY4_reference_SRR800777_temp_nonab_2494	0	+
chrVII	879272	879464	TY1_reference_SRR800777_temp_nonab_2495	0	+
chrVIII	7992	8224	TY5_reference_SRR800777_temp_nonab_2570	0	-
chrVIII	13260	13324	TY5_reference_SRR800777_temp_nonab_2573	0	-
chrVIII	92271	92386	TY1_reference_SRR800777_temp_nonab_2613	0	+
chrVIII	116415	116747	TY1_reference_SRR800777_temp_nonab_2623	0	-
chrVIII	116766	117054	TY1_reference_SRR800777_temp_nonab_2624	0	-
chrVIII	133109	133115	TY3_non-reference_SRR800777_temp_rp_2629	0	+
chrVIII	133197	133395	TY1_reference_SRR800777_temp_nonab_2630	0	-
chrVIII	146323	146664	TY3_reference_SRR800777_temp_nonab_2641	0	-
chrVIII	146836	147705	TY4_reference_SRR800777_temp_nonab_2644	0	+
chrVIII	149634	149649	TY2_non-reference_SRR800777_temp_rp_2645	0	-
chrVIII	238006	238205	TY1_reference_SRR800777_temp_nonab_2683	0	+
chrVIII	238304	238394	TY4_reference_SRR800777_temp_nonab_2684	0	+
chrVIII	359081	359346	TY1_reference_SRR800777_temp_nonab_2741	0	+
chrVIII	389629	389847	TY1_reference_SRR800777_temp_nonab_2755	0	-
chrVIII	463919	464147	TY1_reference_SRR800777_temp_nonab_2796	0	-
chrVIII	466422	466474	TY3_1p_reference_SRR800777_temp_nonab_2799	0	+
chrVIII	466555	466863	TY1_reference_SRR800777_temp_nonab_2800	0	+
chrVIII	466880	466975	TY3_reference_SRR800777_temp_nonab_2804	0	-
chrVIII	530069	530379	TY1_reference_SRR800777_temp_nonab_2833	0	-
chrVIII	543609	549637	TY1_reference_SRR800777_temp_nonab_2834	0	-
chrX	29186	29409	TY1_reference_SRR800777_temp_nonab_2839	0	+
chrX	59101	59188	TY3_non-reference_SRR800777_temp_rp_2849	0	+
chrX	59503	59783	TY1_reference_SRR800777_temp_nonab_2853	0	+
chrX	197398	197492	TY3_reference_SRR800777_temp_nonab_2916	0	+
chrX	197492	204392	TY1_reference_SRR800777_temp_nonab_2918	0	+
chrX	197542	203768	TY4_reference_SRR800777_temp_nonab_2919	0	+
chrX	203792	204114	TY2_reference_SRR800777_temp_nonab_2928	0	-
chrX	354538	354838	TY1_reference_SRR800777_temp_nonab_2983	0	-
chrX	354609	354633	TY2_non-reference_SRR800777_temp_rp_2984	0	+
chrX	374767	374835	TY4_reference_SRR800777_temp_nonab_2990	0	-
chrX	374848	374902	TY1_reference_SRR800777_temp_nonab_2991	0	-
chrX	377399	377407	TY2_non-reference_SRR800777_temp_rp_2995	0	-
chrX	377599	377854	TY1_reference_SRR800777_temp_nonab_2998	0	-
chrX	378008	378279	TY3_1p_reference_SRR800777_temp_nonab_2999	0	-
chrX	416259	416425	TY4_reference_SRR800777_temp_nonab_3014	0	+
chrX	416503	417018	TY1_reference_SRR800777_temp_nonab_3015	0	+
chrX	421917	422290	TY4_reference_SRR800777_temp_nonab_3018	0	+
chrX	422587	422881	TY1_reference_SRR800777_temp_nonab_3019	0	+
chrX	472455	483965	TY1_reference_SRR800777_temp_nonab_3039	0	+
chrX	478043	483965	TY1_reference_SRR800777_temp_nonab_3040	0	+
chrX	531507	531757	TY1_reference_SRR800777_temp_nonab_3062	0	-
chrX	537732	538027	TY1_reference_SRR800777_temp_nonab_3067	0	-
chrX	540758	541079	TY1_reference_SRR800777_temp_nonab_3068	0	+
chrX	543440	543762	TY1_reference_SRR800777_temp_nonab_3070	0	+
chrX	617687	617693	TY4_non-reference_SRR800777_temp_sr_3111	0	+
chrX	737370	737678	TY4_reference_SRR800777_temp_nonab_3154	0	-
chrX	742330	742456	TY5_reference_SRR800777_temp_nonab_3155	0	-
chrXI	74240	74523	TY1_reference_SRR800777_temp_nonab_3182	0	+
chrXI	74263	74510	TY4_non-reference_SRR800777_temp_rp_3183	0	+
chrXI	83812	84120	TY1_reference_SRR800777_temp_nonab_3194	0	-
chrXI	141175	141294	TY1_reference_SRR800777_temp_nonab_3223	0	-
chrXI	162835	163174	TY1_reference_SRR800777_temp_nonab_3232	0	+
chrXI	163174	163394	TY4_reference_SRR800777_temp_nonab_3233	0	-
chrXI	219057	219367	TY1_reference_SRR800777_temp_nonab_3258	0	-
chrXI	301949	301983	TY1_reference_SRR800777_temp_nonab_3307	0	+
chrXI	301983	302269	TY1_reference_SRR800777_temp_nonab_3308	0	-
chrXI	313074	313130	TY3_non-reference_SRR800777_temp_rp_3313	0	-
chrXI	379112	379265	TY3_1p_reference_SRR800777_temp_nonab_3342	0	-
chrXI	379182	379313	TY3_non-reference_SRR800777_temp_rp_3343	0	-
chrXI	489928	490057	TY1_reference_SRR800777_temp_nonab_3396	0	-
chrXI	490106	490430	TY1_reference_SRR800777_temp_nonab_3397	0	+
chrXI	490430	490489	TY1_reference_SRR800777_temp_nonab_3399	0	+
chrXI	664813	664914	TY5_reference_SRR800777_temp_nonab_3472	0	-
chrXI	665067	665306	TY5_reference_SRR800777_temp_nonab_3473	0	+
chrXII	91572	91822	TY4_reference_SRR800777_temp_nonab_3505	0	-
chrXII	91958	92480	TY1_reference_SRR800777_temp_nonab_3507	0	-
chrXII	92048	92380	TY1_reference_SRR800777_temp_nonab_3508	0	-
chrXII	168041	168379	TY3_reference_SRR800777_temp_nonab_3535	0	-
chrXII	168541	168649	TY1_reference_SRR800777_temp_nonab_3536	0	+
chrXII	168649	168732	TY1_reference_SRR800777_temp_nonab_3537	0	-
chrXII	221007	221307	TY1_reference_SRR800777_temp_nonab_3557	0	+
chrXII	365831	366145	TY1_reference_SRR800777_temp_nonab_3604	0	-
chrXII	373479	373534	TY1_reference_SRR800777_temp_nonab_3608	0	-
chrXII	373769	373969	TY1_reference_SRR800777_temp_nonab_3609	0	-
chrXII	426828	427002	TY3_1p_reference_SRR800777_temp_nonab_3628	0	-
chrXII	448842	449114	TY1_reference_SRR800777_temp_nonab_3640	0	+
chrXII	475974	481898	TY1_reference_SRR800777_temp_nonab_3649	0	-
chrXII	592707	593037	TY1_reference_SRR800777_temp_nonab_3691	0	-
chrXII	592719	592727	TY2_non-reference_SRR800777_temp_rp_3692	0	+
chrXII	599170	599831	TY4_reference_SRR800777_temp_nonab_3693	0	-
chrXII	599269	599518	TY1_reference_SRR800777_temp_nonab_3695	0	+
chrXII	657023	657366	TY3_reference_SRR800777_temp_nonab_3713	0	+
chrXII	657450	657769	TY1_reference_SRR800777_temp_nonab_3715	0	+
chrXII	688115	688122	TY4_non-reference_SRR800777_temp_sr_3732	0	+
chrXII	688130	688363	TY2_reference_SRR800777_temp_nonab_3733	0	-
chrXII	688370	688666	TY1_reference_SRR800777_temp_nonab_3735	0	+
chrXII	732080	732140	TY3_non-reference_SRR800777_temp_rp_3748	0	-
chrXII	734383	734673	TY1_reference_SRR800777_temp_nonab_3750	0	-
chrXII	734689	734701	TY2_non-reference_SRR800777_temp_rp_3751	0	-
chrXII	784207	784288	TY1_reference_SRR800777_temp_nonab_3768	0	-
chrXII	793551	793870	TY3_reference_SRR800777_temp_nonab_3771	0	+
chrXII	796763	797088	TY1_reference_SRR800777_temp_nonab_3775	0	+
chrXII	817839	818072	TY4_reference_SRR800777_temp_nonab_3783	0	+
chrXII	818473	818489	TY2_non-reference_SRR800777_temp_rp_3785	0	+
chrXII	963216	963535	TY1_reference_SRR800777_temp_nonab_3845	0	+
chrXII	1052300	1052630	TY1_reference_SRR800777_temp_nonab_3891	0	-
chrXII	1052659	1052754	TY1_reference_SRR800777_temp_nonab_3892	0	-
chrXIII	131988	132317	TY1_reference_SRR800777_temp_nonab_3959	0	-
chrXIII	167944	168262	TY1_reference_SRR800777_temp_nonab_3976	0	-
chrXIII	259595	259901	TY1_reference_SRR800777_temp_nonab_4021	0	-
chrXIII	290047	290223	TY4_reference_SRR800777_temp_nonab_4034	0	-
chrXIII	290440	290521	TY1_reference_SRR800777_temp_nonab_4036	0	+
chrXIII	290582	290660	TY1_reference_SRR800777_temp_nonab_4037	0	-
chrXIII	321341	321527	TY4_reference_SRR800777_temp_nonab_4050	0	-
chrXIII	372628	372634	TY1_non-reference_SRR800777_temp_rp_4074	0	-
chrXIII	378730	379060	TY1_reference_SRR800777_temp_nonab_4076	0	-
chrXIII	420972	421316	TY1_reference_SRR800777_temp_nonab_4098	0	-
chrXIII	462884	463103	TY1_reference_SRR800777_temp_nonab_4117	0	-
chrXIII	463139	463460	TY1_reference_SRR800777_temp_nonab_4118	0	-
chrXIII	480878	480884	TY1_non-reference_SRR800777_temp_rp_4128	0	+
chrXIII	481212	481544	TY1_reference_SRR800777_temp_nonab_4130	0	-
chrXIII	481569	481807	TY1_reference_SRR800777_temp_nonab_4131	0	+
chrXIII	503190	503381	TY1_reference_SRR800777_temp_nonab_4137	0	+
chrXIII	504241	504781	TY4_reference_SRR800777_temp_nonab_4139	0	+
chrXIII	504344	504676	TY1_reference_SRR800777_temp_nonab_4141	0	+
chrXIII	573110	573337	TY1_reference_SRR800777_temp_nonab_4185	0	-
chrXIII	573355	573445	TY1_reference_SRR800777_temp_nonab_4186	0	-
chrXIII	748024	748124	TY1_reference_SRR800777_temp_nonab_4271	0	+
chrXIII	768878	769211	TY1_reference_SRR800777_temp_nonab_4284	0	+
chrXIII	837475	837753	TY1_reference_SRR800777_temp_nonab_4319	0	+
chrXIII	837753	837904	TY3_reference_SRR800777_temp_nonab_4321	0	+
chrXIV	96450	96609	TY4_reference_SRR800777_temp_nonab_4390	0	+
chrXIV	96609	102523	TY1_reference_SRR800777_temp_nonab_4392	0	-
chrXIV	102548	104702	TY1_reference_SRR800777_temp_nonab_4394	0	+
chrXIV	102631	102700	TY3_reference_SRR800777_temp_nonab_4395	0	-
chrXIV	442721	442733	TY4_non-reference_SRR800777_temp_rp_4553	0	+
chrXIV	442825	442834	TY2_non-reference_SRR800777_temp_rp_4554	0	-
chrXIV	546423	546685	TY3_1p_reference_SRR800777_temp_nonab_4603	0	+
chrXIV	552281	552482	TY1_reference_SRR800777_temp_nonab_4608	0	-
chrXIV	552799	553128	TY1_reference_SRR800777_temp_nonab_4609	0	+
chrXIV	632006	632112	TY1_reference_SRR800777_temp_nonab_4640	0	-
chrXIV	632120	632491	TY4_reference_SRR800777_temp_nonab_4643	0	-
chrXIV	726951	727214	TY3_1p_reference_SRR800777_temp_nonab_4692	0	+
chrXIV	727363	727667	TY1_reference_SRR800777_temp_nonab_4693	0	-
chrXV	2893	3223	TY1_reference_SRR800777_temp_nonab_4712	0	-
chrXV	3808	3986	TY4_reference_SRR800777_temp_nonab_4713	0	+
chrXV	16738	16933	TY1_reference_SRR800777_temp_nonab_4719	0	+
chrXV	18162	18259	TY1_reference_SRR800777_temp_nonab_4720	0	-
chrXV	18300	18554	TY1_reference_SRR800777_temp_nonab_4721	0	-
chrXV	33628	33930	TY1_reference_SRR800777_temp_nonab_4730	0	+
chrXV	113293	113626	TY1_reference_SRR800777_temp_nonab_4768	0	-
chrXV	113684	113752	TY1_reference_SRR800777_temp_nonab_4769	0	-
chrXV	226695	227037	TY3_reference_SRR800777_temp_nonab_4825	0	+
chrXV	227692	228263	TY1_reference_SRR800777_temp_nonab_4828	0	+
chrXV	227860	228178	TY1_reference_SRR800777_temp_nonab_4830	0	-
chrXV	300685	301023	TY1_reference_SRR800777_temp_nonab_4872	0	-
chrXV	340599	340900	TY1_reference_SRR800777_temp_nonab_4885	0	-
chrXV	354681	354959	TY1_reference_SRR800777_temp_nonab_4894	0	+
chrXV	355117	355188	TY1_reference_SRR800777_temp_nonab_4895	0	+
chrXV	436923	437008	TY1_reference_SRR800777_temp_nonab_4929	0	+
chrXV	437303	438486	TY1_reference_SRR800777_temp_nonab_4930	0	-
chrXV	438304	438312	TY2_non-reference_SRR800777_temp_rp_4932	0	+
chrXV	463541	463647	TY1_reference_SRR800777_temp_nonab_4946	0	+
chrXV	571944	571990	TY3_non-reference_SRR800777_temp_rp_4996	0	-
chrXV	594513	594813	TY1_reference_SRR800777_temp_nonab_5004	0	+
chrXV	664003	664326	TY1_reference_SRR800777_temp_nonab_5033	0	-
chrXV	697503	697770	TY1_reference_SRR800777_temp_nonab_5046	0	-
chrXV	697809	697906	TY4_reference_SRR800777_temp_nonab_5047	0	-
chrXV	703157	703382	TY3_reference_SRR800777_temp_nonab_5048	0	-
chrXV	703430	703662	TY1_reference_SRR800777_temp_nonab_5049	0	-
chrXV	703670	703754	TY1_reference_SRR800777_temp_nonab_5050	0	+
chrXV	969299	969429	TY1_reference_SRR800777_temp_nonab_5166	0	+
chrXV	976370	976383	TY3_non-reference_SRR800777_temp_rp_5168	0	+
chrXV	979866	980140	TY1_reference_SRR800777_temp_nonab_5171	0	+
chrXVI	55662	55858	TY1_reference_SRR800777_temp_nonab_5221	0	-
chrXVI	56289	56356	TY3_reference_SRR800777_temp_nonab_5222	0	+
chrXVI	210449	210770	TY1_reference_SRR800777_temp_nonab_5295	0	+
chrXVI	436057	436728	TY1_reference_SRR800777_temp_nonab_5392	0	+
chrXVI	436246	436584	TY1_reference_SRR800777_temp_nonab_5393	0	-
chrXVI	560295	560302	TY3_non-reference_SRR800777_temp_sr_5441	0	-
chrXVI	560809	561081	TY1_reference_SRR800777_temp_nonab_5443	0	+
chrXVI	561164	561320	TY3_1p_reference_SRR800777_temp_nonab_5444	0	-
chrXVI	571692	571834	TY1_reference_SRR800777_temp_nonab_5448	0	+
chrXVI	571841	572170	TY1_reference_SRR800777_temp_nonab_5450	0	-
chrXVI	689058	689439	TY1_reference_SRR800777_temp_nonab_5498	0	-
chrXVI	769800	769897	TY1_reference_SRR800777_temp_nonab_5536	0	+
chrXVI	775857	776502	TY3_1p_reference_SRR800777_temp_nonab_5540	0	+
chrXVI	776090	776401	TY1_reference_SRR800777_temp_nonab_5541	0	+
chrXVI	776664	776854	TY1_reference_SRR800777_temp_nonab_5542	0	-
chrXVI	777841	778152	TY1_reference_SRR800777_temp_nonab_5543	0	+
chrXVI	780917	781217	TY1_reference_SRR800777_temp_nonab_5544	0	-
chrXVI	819442	819449	TY2_non-reference_SRR800777_temp_rp_5559	0	+
chrXVI	880381	880722	TY3_reference_SRR800777_temp_nonab_5574	0	+
chrXVI	881482	881826	TY4_reference_SRR800777_temp_nonab_5577	0	-
chrXVI	933066	933400	TY4_reference_SRR800777_temp_nonab_5606	0	+
