# Supplementary material for: McClintock: An Integrated Pipeline for Detecting Transposable Element Insertions in Whole-Genome Shotgun Sequencing Data
Source: G3 (Bethesda). 2017 Jun 21;7(8):2763–78. doi: 10.1534/g3.117.043893 (PMC5555480; doi:10.1534/g3.117.043893)
Supplement: Supplementary file 2 [file 2763FileS2.zip › SRA072302/SRR800778/results/SRR800778_ngs_te_mapper_nonredundant.bed]

track name="SRR800778_ngs_te_mapper" description="SRR800778_ngs_te_mapper"
chrI	182614	182953	TY3_reference_SRR800778_ngs_te_mapper_sr_1	0	+
chrII	808991	808996	TY2_non-reference_SRR800778_ngs_te_mapper_sr_2	0	+
chrIII	84069	90769	TY2_reference_SRR800778_ngs_te_mapper_sr_3	0	+
chrIII	84811	90769	TY2_reference_SRR800778_ngs_te_mapper_sr_4	0	+
chrIII	124398	124403	TY4_non-reference_SRR800778_ngs_te_mapper_sr_5	0	+
chrIV	83531	83536	TY3_non-reference_SRR800778_ngs_te_mapper_sr_6	0	+
chrIV	668094	668434	TY3_reference_SRR800778_ngs_te_mapper_sr_7	0	+
chrIV	877852	877857	TY4_non-reference_SRR800778_ngs_te_mapper_sr_8	0	+
chrIV	1095765	1101690	TY1_reference_SRR800778_ngs_te_mapper_sr_9	0	+
chrIX	324389	324732	TY3_reference_SRR800778_ngs_te_mapper_sr_10	0	+
chrIX	438724	438729	TY4_non-reference_SRR800778_ngs_te_mapper_sr_11	0	-
chrV	131164	131169	TY3_non-reference_SRR800778_ngs_te_mapper_sr_12	0	-
chrVII	110822	111270	TY4_reference_SRR800778_ngs_te_mapper_sr_13	0	-
chrVIII	91387	91757	TY4_reference_SRR800778_ngs_te_mapper_sr_14	0	+
chrXII	732076	732081	TY3_non-reference_SRR800778_ngs_te_mapper_sr_15	0	-
chrXIII	91964	91969	TY3_non-reference_SRR800778_ngs_te_mapper_sr_16	0	+
chrXIII	503770	504140	TY4_reference_SRR800778_ngs_te_mapper_sr_17	0	+
chrXIV	561608	561978	TY4_reference_SRR800778_ngs_te_mapper_sr_18	0	+
chrXIV	627553	627558	TY2_non-reference_SRR800778_ngs_te_mapper_sr_19	0	-
chrXIV	726235	726575	TY3_reference_SRR800778_ngs_te_mapper_sr_20	0	+
chrXV	117703	123628	TY1_reference_SRR800778_ngs_te_mapper_sr_21	0	+
chrXV	226772	226777	TY4_non-reference_SRR800778_ngs_te_mapper_sr_22	0	+
