# Supplementary material for: McClintock: An Integrated Pipeline for Detecting Transposable Element Insertions in Whole-Genome Shotgun Sequencing Data
Source: G3 (Bethesda). 2017 Jun 21;7(8):2763–78. doi: 10.1534/g3.117.043893 (PMC5555480; doi:10.1534/g3.117.043893)
Supplement: Supplementary file 2 [file 2763FileS2.zip › SRA072302/SRR800778/results/SRR800778_popoolationte_nonredundant.bed]

track name="SRR800778_PoPoolationTE" description="SRR800778_PoPoolationTE"
chrI	138701	139041	TY1_reference_SRR800778_popoolationte_rp_1	0	.
chrI	160054	166221	TY1_reference_SRR800778_popoolationte_rp_2	0	.
chrI	182505	183006	TY3_reference_SRR800778_popoolationte_rp_3	0	.
chrI	183083	183561	TY1_reference_SRR800778_popoolationte_rp_4	0	.
chrII	8796	9575	TY1_reference_SRR800778_popoolationte_rp_6	0	.
chrII	29450	35847	TY1_reference_SRR800778_popoolationte_rp_7	0	.
chrII	196981	197377	TY1_reference_SRR800778_popoolationte_rp_9	0	.
chrII	197626	198112	TY3_reference_SRR800778_popoolationte_rp_10	0	.
chrII	198105	198304	TY1_reference_SRR800778_popoolationte_rp_11	0	.
chrII	258613	259066	TY1_reference_SRR800778_popoolationte_rp_14	0	.
chrII	266105	266305	TY1_reference_SRR800778_popoolationte_rp_15	0	.
chrII	350408	350802	TY1_reference_SRR800778_popoolationte_rp_18	0	.
chrII	460421	460808	TY1_reference_SRR800778_popoolationte_rp_19	0	.
chrII	644309	644647	TY1_reference_SRR800778_popoolationte_rp_21	0	.
chrIII	149425	149834	TY1_reference_SRR800778_popoolationte_rp_28	0	.
chrIII	150160	150597	TY1_reference_SRR800778_popoolationte_rp_29	0	.
chrIII	150645	151101	TY4_reference_SRR800778_popoolationte_rp_30	0	.
chrIII	227607	227863	TY1_reference_SRR800778_popoolationte_rp_34	0	.
chrIII	291321	291760	TY1_reference_SRR800778_popoolationte_rp_35	0	.
chrIII	294946	295368	TY1_reference_SRR800778_popoolationte_rp_38	0	.
chrIV	359259	359534	TY1_reference_SRR800778_popoolationte_rp_44	0	.
chrIV	437092	437750	TY1_reference_SRR800778_popoolationte_rp_47	0	.
chrIV	437702	437857	TY3_non-reference_SRR800778_popoolationte_rp_48	0	.
chrIV	512921	519696	TY1_non-reference_SRR800778_popoolationte_rp_49	0	.
chrIV	519809	520876	TY1_reference_SRR800778_popoolationte_rp_50	0	.
chrIV	620501	620720	TY1_reference_SRR800778_popoolationte_rp_51	0	.
chrIV	651627	652009	TY1_reference_SRR800778_popoolationte_rp_53	0	.
chrIV	668567	668873	TY1_reference_SRR800778_popoolationte_rp_54	0	.
chrIV	802797	805703	TY1_reference_SRR800778_popoolationte_rp_55	0	.
chrIV	871367	884274	TY1_reference_SRR800778_popoolationte_rp_57	0	.
chrIV	945897	946371	TY3_reference_SRR800778_popoolationte_rp_60	0	.
chrIV	1095587	1101932	TY1_reference_SRR800778_popoolationte_rp_65	0	.
chrIV	1174777	1175033	TY1_reference_SRR800778_popoolationte_rp_68	0	.
chrIV	1305295	1305497	TY3_reference_SRR800778_popoolationte_rp_73	0	.
chrIV	1516272	1516473	TY2_reference_SRR800778_popoolationte_rp_77	0	.
chrIV	1518423	1518839	TY1_reference_SRR800778_popoolationte_rp_78	0	.
chrIX	196594	197071	TY4_reference_SRR800778_popoolationte_rp_79	0	.
chrIX	197079	197540	TY1_reference_SRR800778_popoolationte_rp_80	0	.
chrIX	300354	300779	TY1_reference_SRR800778_popoolationte_rp_81	0	.
chrIX	301600	301790	TY1_reference_SRR800778_popoolationte_rp_82	0	.
chrIX	324343	324789	TY3_reference_SRR800778_popoolationte_rp_83	0	.
chrIX	336522	336943	TY1_reference_SRR800778_popoolationte_rp_86	0	.
chrIX	426145	426474	TY1_reference_SRR800778_popoolationte_rp_87	0	.
chrV	6933	7176	TY5_reference_SRR800778_popoolationte_rp_90	0	.
chrV	9567	9785	TY2_reference_SRR800778_popoolationte_rp_91	0	.
chrV	62085	62809	TY1_reference_SRR800778_popoolationte_rp_92	0	.
chrV	99250	99712	TY1_reference_SRR800778_popoolationte_rp_93	0	.
chrV	131110	131217	TY3_non-reference_SRR800778_popoolationte_rp_95	0	.
chrV	135557	136234	TY1_reference_SRR800778_popoolationte_rp_96	0	.
chrV	137268	137666	TY1_reference_SRR800778_popoolationte_rp_98	0	.
chrV	138169	138608	TY1_reference_SRR800778_popoolationte_rp_99	0	.
chrV	176299	176900	TY1_reference_SRR800778_popoolationte_rp_100	0	.
chrV	287720	288108	TY1_reference_SRR800778_popoolationte_rp_103	0	.
chrV	288586	288775	TY1_reference_SRR800778_popoolationte_rp_104	0	.
chrV	313989	314475	TY4_reference_SRR800778_popoolationte_rp_106	0	.
chrV	434525	435491	TY1_reference_SRR800778_popoolationte_rp_108	0	.
chrV	443306	450095	TY1_reference_SRR800778_popoolationte_rp_113	0	.
chrV	469266	469455	TY1_reference_SRR800778_popoolationte_rp_115	0	.
chrV	551355	551811	TY1_reference_SRR800778_popoolationte_rp_118	0	.
chrV	566642	566994	TY5_reference_SRR800778_popoolationte_rp_120	0	.
chrVI	100487	100973	TY1_reference_SRR800778_popoolationte_rp_122	0	.
chrVI	119024	119225	TY1_reference_SRR800778_popoolationte_rp_123	0	.
chrVI	137606	143988	TY1_reference_SRR800778_popoolationte_rp_124	0	.
chrVI	158295	158718	TY1_reference_SRR800778_popoolationte_rp_127	0	.
chrVI	161757	162185	TY1_reference_SRR800778_popoolationte_rp_129	0	.
chrVI	191615	191891	TY1_reference_SRR800778_popoolationte_rp_132	0	.
chrVI	206835	207178	TY1_reference_SRR800778_popoolationte_rp_134	0	.
chrVI	261230	261525	TY1_reference_SRR800778_popoolationte_rp_135	0	.
chrVII	114885	115324	TY1_reference_SRR800778_popoolationte_rp_139	0	.
chrVII	121117	121392	TY1_reference_SRR800778_popoolationte_rp_140	0	.
chrVII	122028	122202	TY1_reference_SRR800778_popoolationte_rp_141	0	.
chrVII	204898	205394	TY4_reference_SRR800778_popoolationte_rp_142	0	.
chrVII	287887	288165	TY1_reference_SRR800778_popoolationte_rp_144	0	.
chrVII	318982	319816	TY1_reference_SRR800778_popoolationte_rp_146	0	.
chrVII	320303	320758	TY4_reference_SRR800778_popoolationte_rp_148	0	.
chrVII	327081	327400	TY1_reference_SRR800778_popoolationte_rp_149	0	.
chrVII	401568	401954	TY3_reference_SRR800778_popoolationte_rp_152	0	.
chrVII	401904	402368	TY1_reference_SRR800778_popoolationte_rp_153	0	.
chrVII	412405	412778	TY1_reference_SRR800778_popoolationte_rp_155	0	.
chrVII	412763	412950	TY3_1p_reference_SRR800778_popoolationte_rp_156	0	.
chrVII	568111	568338	TY3_1p_reference_SRR800778_popoolationte_rp_159	0	.
chrVII	660593	661020	TY1_reference_SRR800778_popoolationte_rp_160	0	.
chrVII	661502	661607	TY1_non-reference_SRR800778_popoolationte_rp_161	0	.
chrVII	735929	736418	TY3_reference_SRR800778_popoolationte_rp_168	0	.
chrVII	738689	739094	TY1_reference_SRR800778_popoolationte_rp_170	0	.
chrVII	773957	774221	TY1_reference_SRR800778_popoolationte_rp_171	0	.
chrVII	793180	793615	TY1_reference_SRR800778_popoolationte_rp_174	0	.
chrVII	811036	811289	TY4_reference_SRR800778_popoolationte_rp_175	0	.
chrVII	845239	845726	TY3_reference_SRR800778_popoolationte_rp_176	0	.
chrVII	875300	875719	TY1_reference_SRR800778_popoolationte_rp_177	0	.
chrVII	875902	876337	TY1_reference_SRR800778_popoolationte_rp_178	0	.
chrVII	878891	879519	TY1_reference_SRR800778_popoolationte_rp_179	0	.
chrVIII	7937	8304	TY5_reference_SRR800778_popoolationte_rp_180	0	.
chrVIII	13192	13375	TY5_reference_SRR800778_popoolationte_rp_181	0	.
chrVIII	92213	92437	TY1_reference_SRR800778_popoolationte_rp_182	0	.
chrVIII	237930	238257	TY1_reference_SRR800778_popoolationte_rp_188	0	.
chrVIII	238260	238447	TY4_reference_SRR800778_popoolationte_rp_189	0	.
chrVIII	358633	359530	TY1_reference_SRR800778_popoolationte_rp_190	0	.
chrVIII	463870	464197	TY1_reference_SRR800778_popoolationte_rp_193	0	.
chrVIII	466341	466533	TY3_1p_reference_SRR800778_popoolationte_rp_194	0	.
chrX	29139	29486	TY1_reference_SRR800778_popoolationte_rp_196	0	.
chrX	59428	59834	TY1_reference_SRR800778_popoolationte_rp_197	0	.
chrX	354485	355223	TY1_reference_SRR800778_popoolationte_rp_199	0	.
chrX	377952	378336	TY3_1p_reference_SRR800778_popoolationte_rp_203	0	.
chrX	416208	416479	TY4_reference_SRR800778_popoolationte_rp_204	0	.
chrX	416447	417073	TY1_reference_SRR800778_popoolationte_rp_205	0	.
chrX	421866	422334	TY4_reference_SRR800778_popoolationte_rp_206	0	.
chrX	422535	422933	TY1_reference_SRR800778_popoolationte_rp_207	0	.
chrX	517903	518144	TY1_reference_SRR800778_popoolationte_rp_208	0	.
chrX	531457	531837	TY1_reference_SRR800778_popoolationte_rp_209	0	.
chrX	537677	538082	TY1_reference_SRR800778_popoolationte_rp_210	0	.
chrX	543390	543813	TY1_reference_SRR800778_popoolationte_rp_213	0	.
chrXI	74186	74579	TY1_reference_SRR800778_popoolationte_rp_215	0	.
chrXI	83750	84204	TY1_reference_SRR800778_popoolationte_rp_216	0	.
chrXI	141117	141350	TY1_reference_SRR800778_popoolationte_rp_217	0	.
chrXI	219001	219425	TY1_reference_SRR800778_popoolationte_rp_220	0	.
chrXI	490053	490113	TY1_reference_SRR800778_popoolationte_rp_223	0	.
chrXI	513116	513540	TY1_reference_SRR800778_popoolationte_rp_225	0	.
chrXII	91520	91872	TY4_reference_SRR800778_popoolationte_rp_229	0	.
chrXII	91900	92544	TY1_reference_SRR800778_popoolationte_rp_230	0	.
chrXII	167940	168430	TY3_reference_SRR800778_popoolationte_rp_231	0	.
chrXII	215027	221361	TY1_reference_SRR800778_popoolationte_rp_234	0	.
chrXII	365779	366209	TY1_reference_SRR800778_popoolationte_rp_235	0	.
chrXII	373720	374433	TY1_reference_SRR800778_popoolationte_rp_236	0	.
chrXII	426777	427059	TY3_1p_reference_SRR800778_popoolationte_rp_237	0	.
chrXII	448793	449165	TY1_reference_SRR800778_popoolationte_rp_238	0	.
chrXII	592651	593090	TY1_reference_SRR800778_popoolationte_rp_239	0	.
chrXII	656933	657420	TY3_reference_SRR800778_popoolationte_rp_243	0	.
chrXII	657397	657824	TY1_reference_SRR800778_popoolationte_rp_244	0	.
chrXII	731614	732145	TY3_non-reference_SRR800778_popoolationte_rp_246	0	.
chrXII	734079	734184	TY2_non-reference_SRR800778_popoolationte_rp_248	0	.
chrXII	734331	734725	TY1_reference_SRR800778_popoolationte_rp_249	0	.
chrXII	793498	793922	TY3_reference_SRR800778_popoolationte_rp_251	0	.
chrXII	796712	797139	TY1_reference_SRR800778_popoolationte_rp_252	0	.
chrXII	963165	963579	TY1_reference_SRR800778_popoolationte_rp_255	0	.
chrXII	976187	981771	TY1_non-reference_SRR800778_popoolationte_rp_256	0	.
chrXIII	91914	92023	TY3_non-reference_SRR800778_popoolationte_rp_259	0	.
chrXIII	131941	132370	TY1_reference_SRR800778_popoolationte_rp_260	0	.
chrXIII	167890	168313	TY1_reference_SRR800778_popoolationte_rp_261	0	.
chrXIII	196281	202288	TY1_reference_SRR800778_popoolationte_rp_263	0	.
chrXIII	259544	259954	TY1_reference_SRR800778_popoolationte_rp_264	0	.
chrXIII	321292	321583	TY4_reference_SRR800778_popoolationte_rp_268	0	.
chrXIII	372569	379246	TY1_reference_SRR800778_popoolationte_rp_269	0	.
chrXIII	420718	420855	TY2_non-reference_SRR800778_popoolationte_rp_270	0	.
chrXIII	504189	504833	TY4_reference_SRR800778_popoolationte_rp_277	0	.
chrXIII	747964	748181	TY1_reference_SRR800778_popoolationte_rp_280	0	.
chrXIII	768502	769266	TY1_reference_SRR800778_popoolationte_rp_281	0	.
chrXIV	546370	546739	TY3_1p_reference_SRR800778_popoolationte_rp_287	0	.
chrXIV	552230	552542	TY1_reference_SRR800778_popoolationte_rp_289	0	.
chrXIV	552751	553175	TY1_reference_SRR800778_popoolationte_rp_290	0	.
chrXIV	727316	727719	TY1_reference_SRR800778_popoolationte_rp_298	0	.
chrXV	16688	16998	TY1_reference_SRR800778_popoolationte_rp_299	0	.
chrXV	33565	33989	TY1_reference_SRR800778_popoolationte_rp_302	0	.
chrXV	113239	113677	TY1_reference_SRR800778_popoolationte_rp_303	0	.
chrXV	227045	227296	TY1_reference_SRR800778_popoolationte_rp_306	0	.
chrXV	227642	228314	TY1_reference_SRR800778_popoolationte_rp_307	0	.
chrXV	300629	301078	TY1_reference_SRR800778_popoolationte_rp_309	0	.
chrXV	340548	340952	TY1_reference_SRR800778_popoolationte_rp_310	0	.
chrXV	354031	354520	TY3_reference_SRR800778_popoolationte_rp_311	0	.
chrXV	354626	355013	TY1_reference_SRR800778_popoolationte_rp_312	0	.
chrXV	463490	463690	TY1_reference_SRR800778_popoolationte_rp_317	0	.
chrXV	703103	703440	TY3_reference_SRR800778_popoolationte_rp_325	0	.
chrXV	703378	710161	TY1_reference_SRR800778_popoolationte_rp_326	0	.
chrXV	968932	976446	TY3_reference_SRR800778_popoolationte_rp_327	0	.
chrXV	979812	980194	TY1_reference_SRR800778_popoolationte_rp_328	0	.
chrXVI	55609	55907	TY1_reference_SRR800778_popoolationte_rp_330	0	.
chrXVI	210402	210821	TY1_reference_SRR800778_popoolationte_rp_333	0	.
chrXVI	436004	443180	TY1_reference_SRR800778_popoolationte_rp_334	0	.
chrXVI	561110	561373	TY3_1p_reference_SRR800778_popoolationte_rp_337	0	.
chrXVI	689011	689496	TY1_reference_SRR800778_popoolationte_rp_340	0	.
chrXVI	769747	769952	TY1_reference_SRR800778_popoolationte_rp_341	0	.
chrXVI	775808	776555	TY3_1p_reference_SRR800778_popoolationte_rp_342	0	.
chrXVI	776614	776914	TY1_reference_SRR800778_popoolationte_rp_343	0	.
chrXVI	804440	810613	TY1_reference_SRR800778_popoolationte_rp_344	0	.
chrXVI	844301	850553	TY1_reference_SRR800778_popoolationte_rp_346	0	.
chrXVI	880699	881015	TY3_1p_reference_SRR800778_popoolationte_rp_348	0	.
chrXVI	881429	881878	TY4_reference_SRR800778_popoolationte_rp_349	0	.
chrXVI	933012	933448	TY4_reference_SRR800778_popoolationte_rp_350	0	.
chrXVI	933482	933728	TY1_reference_SRR800778_popoolationte_rp_351	0	.
chrXVI	937818	938042	TY1_reference_SRR800778_popoolationte_rp_352	0	.
