# Supplementary material for: McClintock: An Integrated Pipeline for Detecting Transposable Element Insertions in Whole-Genome Shotgun Sequencing Data
Source: G3 (Bethesda). 2017 Jun 21;7(8):2763–78. doi: 10.1534/g3.117.043893 (PMC5555480; doi:10.1534/g3.117.043893)
Supplement: Supplementary file 2 [file 2763FileS2.zip › SRA072302/SRR800778/results/SRR800778_relocate_nonredundant.bed]

track name="SRR800778_RelocaTE" description="SRR800778_RelocaTE"
chrI	182613	182953	TY3_reference_SRR800778_relocate_sr_1	0	+
chrI	183135	183468	TY1_reference_SRR800778_relocate_sr_2	0	+
chrI	189419	189754	TY2_reference_SRR800778_relocate_sr_3	0	+
chrII	197716	198057	TY3_reference_SRR800778_relocate_sr_4	0	+
chrII	643482	643853	TY4_reference_SRR800778_relocate_sr_5	0	-
chrIII	149479	149787	TY1_reference_SRR800778_relocate_sr_6	0	+
chrIII	294999	295317	TY1_reference_SRR800778_relocate_sr_7	0	+
chrIV	83531	83536	TY3_non-reference_SRR800778_relocate_sr_8	0	+
chrIV	437754	437758	TY3_non-reference_SRR800778_relocate_sr_9	0	+
chrIV	644916	644920	TY2_non-reference_SRR800778_relocate_sr_10	0	-
chrIV	871746	878042	TY1_reference_SRR800778_relocate_sr_11	0	-
chrIV	877852	877857	TY4_non-reference_SRR800778_relocate_sr_12	0	+
chrIV	945951	946292	TY3_reference_SRR800778_relocate_sr_13	0	-
chrIV	1017287	1017292	TY3_non-reference_SRR800778_relocate_sr_14	0	+
chrIV	1023133	1023474	TY3_reference_SRR800778_relocate_sr_15	0	+
chrIV	1175128	1175807	TY3_reference_SRR800778_relocate_sr_16	0	-
chrIX	196649	197020	TY4_reference_SRR800778_relocate_sr_17	0	-
chrIX	324388	324732	TY3_reference_SRR800778_relocate_sr_18	0	+
chrIX	324828	325162	TY1_reference_SRR800778_relocate_sr_19	0	+
chrIX	438724	438729	TY4_non-reference_SRR800778_relocate_sr_20	0	-
chrV	131164	131169	TY3_non-reference_SRR800778_relocate_sr_21	0	-
chrV	436601	436633	TY1_reference_SRR800778_relocate_sr_22	0	+
chrVI	161807	162129	TY1_reference_SRR800778_relocate_sr_23	0	-
chrVII	110810	111509	TY2_reference_SRR800778_relocate_sr_24	0	-
chrVII	110858	111229	TY4_reference_SRR800778_relocate_sr_25	0	+
chrVII	114942	115273	TY1_reference_SRR800778_relocate_sr_26	0	+
chrVII	401961	402293	TY1_reference_SRR800778_relocate_sr_27	0	+
chrVII	735986	736327	TY3_reference_SRR800778_relocate_sr_28	0	+
chrVIII	389179	389512	TY2_reference_SRR800778_relocate_sr_29	0	-
chrX	197492	204392	TY1_reference_SRR800778_relocate_sr_30	0	+
chrX	540758	541079	TY1_reference_SRR800778_relocate_sr_31	0	+
chrXI	162835	163174	TY1_reference_SRR800778_relocate_sr_32	0	+
chrXI	301983	302269	TY1_reference_SRR800778_relocate_sr_33	0	-
chrXI	457085	457089	TY4_non-reference_SRR800778_relocate_sr_34	0	+
chrXI	517094	517426	TY1_reference_SRR800778_relocate_sr_35	0	-
chrXII	592707	593037	TY1_reference_SRR800778_relocate_sr_36	0	-
chrXII	657023	657366	TY3_reference_SRR800778_relocate_sr_37	0	+
chrXIII	91964	91969	TY3_non-reference_SRR800778_relocate_sr_38	0	+
chrXIII	168348	168681	TY2_reference_SRR800778_relocate_sr_39	0	-
chrXIII	463139	463460	TY1_reference_SRR800778_relocate_sr_40	0	-
chrXIII	503769	504140	TY4_reference_SRR800778_relocate_sr_41	0	+
chrXIII	504344	504676	TY1_reference_SRR800778_relocate_sr_42	0	+
chrXIII	587052	587057	TY2_non-reference_SRR800778_relocate_sr_43	0	+
chrXIV	96450	96609	TY4_reference_SRR800778_relocate_sr_44	0	+
chrXIV	96609	102523	TY1_reference_SRR800778_relocate_sr_45	0	-
chrXIV	102548	104702	TY1_reference_SRR800778_relocate_sr_46	0	+
chrXIV	102631	102700	TY3_reference_SRR800778_relocate_sr_47	0	-
chrXIV	561607	561978	TY4_reference_SRR800778_relocate_sr_48	0	+
chrXIV	627553	627558	TY2_non-reference_SRR800778_relocate_sr_49	0	-
chrXIV	632120	632491	TY4_reference_SRR800778_relocate_sr_50	0	-
chrXIV	726234	726575	TY3_reference_SRR800778_relocate_sr_51	0	+
chrXIV	726614	726946	TY2_reference_SRR800778_relocate_sr_52	0	-
chrXV	226695	227037	TY3_reference_SRR800778_relocate_sr_53	0	+
chrXV	437772	437776	TY2_non-reference_SRR800778_relocate_sr_54	0	+
chrXV	664814	665147	TY2_reference_SRR800778_relocate_sr_55	0	+
chrXV	968988	976400	TY3_reference_SRR800778_relocate_sr_56	0	+
chrXVI	880381	880722	TY3_reference_SRR800778_relocate_sr_57	0	+
