# Supplementary material for: McClintock: An Integrated Pipeline for Detecting Transposable Element Insertions in Whole-Genome Shotgun Sequencing Data
Source: G3 (Bethesda). 2017 Jun 21;7(8):2763–78. doi: 10.1534/g3.117.043893 (PMC5555480; doi:10.1534/g3.117.043893)
Supplement: Supplementary file 2 [file 2763FileS2.zip › SRA072302/SRR800778/results/SRR800778_retroseq_nonredundant.bed]

track name="SRR800778_RetroSeq" description="SRR800778_RetroSeq"
chrIII	84398	84400	TY1_non-reference_SRR800778_retroseq_rp_1	0	.
chrIII	149744	149746	TY1_non-reference_SRR800778_retroseq_rp_2	0	.
chrIII	151598	151600	TY1_non-reference_SRR800778_retroseq_rp_3	0	.
chrIII	295237	295239	TY1_non-reference_SRR800778_retroseq_rp_4	0	.
chrIV	83582	83584	TY3_non-reference_SRR800778_retroseq_rp_5	0	.
chrIV	437805	437807	TY3_non-reference_SRR800778_retroseq_rp_6	0	.
chrIV	644926	644928	TY2_non-reference_SRR800778_retroseq_rp_7	0	.
chrIV	1017416	1017418	TY1_non-reference_SRR800778_retroseq_rp_9	0	.
chrIV	1175838	1175840	TY3_non-reference_SRR800778_retroseq_rp_10	0	.
chrIV	1352688	1352690	TY4_non-reference_SRR800778_retroseq_rp_11	0	.
chrIV	1461960	1461962	TY1_non-reference_SRR800778_retroseq_rp_12	0	.
chrV	118344	118346	TY1_non-reference_SRR800778_retroseq_rp_14	0	.
chrV	131212	131214	TY3_non-reference_SRR800778_retroseq_rp_15	0	.
chrV	435267	435269	TY1_non-reference_SRR800778_retroseq_rp_16	0	.
chrV	436411	436413	TY1_non-reference_SRR800778_retroseq_rp_18	0	.
chrV	438638	438640	TY1_non-reference_SRR800778_retroseq_rp_19	0	.
chrV	438663	438665	TY2_non-reference_SRR800778_retroseq_rp_20	0	.
chrV	442802	442804	TY2_non-reference_SRR800778_retroseq_rp_21	0	.
chrV	449752	449754	TY1_non-reference_SRR800778_retroseq_rp_22	0	.
chrV	498798	498800	TY1_non-reference_SRR800778_retroseq_rp_23	0	.
chrVI	181291	181293	TY1_non-reference_SRR800778_retroseq_rp_26	0	.
chrVII	1171	1173	TY5_non-reference_SRR800778_retroseq_rp_27	0	.
chrVII	287680	287682	TY1_non-reference_SRR800778_retroseq_rp_29	0	.
chrVII	320555	320557	TY1_non-reference_SRR800778_retroseq_rp_31	0	.
chrVII	401695	401697	TY1_non-reference_SRR800778_retroseq_rp_32	0	.
chrVII	661605	661607	TY1_non-reference_SRR800778_retroseq_rp_33	0	.
chrVII	878994	878996	TY1_non-reference_SRR800778_retroseq_rp_34	0	.
chrVIII	134253	134255	TY4_non-reference_SRR800778_retroseq_rp_35	0	.
chrVIII	146860	146862	TY1_non-reference_SRR800778_retroseq_rp_36	0	.
chrVIII	466935	466937	TY2_non-reference_SRR800778_retroseq_rp_37	0	.
chrX	354742	354744	TY2_non-reference_SRR800778_retroseq_rp_38	0	.
chrX	374858	374860	TY1_non-reference_SRR800778_retroseq_rp_40	0	.
chrX	376386	376388	TY2_non-reference_SRR800778_retroseq_rp_42	0	.
chrX	376395	376397	TY1_non-reference_SRR800778_retroseq_rp_43	0	.
chrXI	457200	457202	TY1_non-reference_SRR800778_retroseq_rp_45	0	.
chrXII	688437	688439	TY1_non-reference_SRR800778_retroseq_rp_46	0	.
chrXII	732129	732131	TY3_non-reference_SRR800778_retroseq_rp_47	0	.
chrXII	734180	734182	TY3_non-reference_SRR800778_retroseq_rp_48	0	.
chrXIII	92015	92017	TY3_non-reference_SRR800778_retroseq_rp_52	0	.
chrXIII	421015	421017	TY2_non-reference_SRR800778_retroseq_rp_53	0	.
chrXIII	587051	587053	TY1_non-reference_SRR800778_retroseq_rp_55	0	.
chrXIII	809258	809260	TY2_non-reference_SRR800778_retroseq_rp_57	0	.
chrXIV	561133	561135	TY1_non-reference_SRR800778_retroseq_rp_58	0	.
chrXIV	627594	627596	TY1_non-reference_SRR800778_retroseq_rp_59	0	.
chrXIV	632117	632119	TY1_non-reference_SRR800778_retroseq_rp_61	0	.
chrXV	226819	226821	TY4_non-reference_SRR800778_retroseq_rp_62	0	.
chrXV	227162	227164	TY1_non-reference_SRR800778_retroseq_rp_63	0	.
chrXV	437827	437829	TY2_non-reference_SRR800778_retroseq_rp_64	0	.
chrXVI	819483	819485	TY1_non-reference_SRR800778_retroseq_rp_66	0	.
