# Supplementary material for: McClintock: An Integrated Pipeline for Detecting Transposable Element Insertions in Whole-Genome Shotgun Sequencing Data
Source: G3 (Bethesda). 2017 Jun 21;7(8):2763–78. doi: 10.1534/g3.117.043893 (PMC5555480; doi:10.1534/g3.117.043893)
Supplement: Supplementary file 2 [file 2763FileS2.zip › SRA072302/SRR800778/results/SRR800778_telocate_nonredundant.bed]

track name="SRR800778_TE-locate" description="SRR800778_TE-locate"
chrI	138753	138990	TY1_reference_SRR800778_telocate_rp_1	0	-
chrI	160105	160237	TY1_reference_SRR800778_telocate_rp_2	0	-
chrI	166183	166184	TY1_non-reference_SRR800778_telocate_rp_3	0	+
chrI	183135	183468	TY1_reference_SRR800778_telocate_rp_5	0	+
chrI	189419	189754	TY2_reference_SRR800778_telocate_rp_6	0	+
chrII	4499	4500	TY1_non-reference_SRR800778_telocate_rp_7	0	-
chrII	8847	9518	TY1_reference_SRR800778_telocate_rp_8	0	+
chrII	29500	35793	TY1_reference_SRR800778_telocate_rp_9	0	+
chrII	197032	197323	TY1_reference_SRR800778_telocate_rp_10	0	-
chrII	197716	198057	TY3_reference_SRR800778_telocate_rp_11	0	+
chrII	220933	221039	TY1_reference_SRR800778_telocate_rp_12	0	+
chrII	258667	258974	TY1_reference_SRR800778_telocate_rp_13	0	-
chrII	327067	327393	TY1_reference_SRR800778_telocate_rp_14	0	+
chrII	460472	460762	TY1_reference_SRR800778_telocate_rp_15	0	+
chrII	643482	643853	TY4_reference_SRR800778_telocate_rp_16	0	-
chrII	644363	644596	TY1_reference_SRR800778_telocate_rp_17	0	-
chrII	808884	808885	TY1_non-reference_SRR800778_telocate_rp_18	0	-
chrIII	83054	83196	TY1_reference_SRR800778_telocate_rp_19	0	-
chrIII	142789	143078	TY1_reference_SRR800778_telocate_rp_20	0	-
chrIII	149479	149787	TY1_reference_SRR800778_telocate_rp_21	0	+
chrIII	150692	151051	TY4_reference_SRR800778_telocate_rp_22	0	-
chrIII	151518	151849	TY1_reference_SRR800778_telocate_rp_23	0	+
chrIII	169568	169884	TY1_reference_SRR800778_telocate_rp_24	0	+
chrIII	227659	227810	TY1_reference_SRR800778_telocate_rp_25	0	-
chrIII	291372	291709	TY1_reference_SRR800778_telocate_rp_26	0	+
chrIII	291918	292164	TY5_reference_SRR800778_telocate_rp_27	0	+
chrIII	294999	295317	TY1_reference_SRR800778_telocate_rp_28	0	+
chrIII	316199	316200	TY2_non-reference_SRR800778_telocate_rp_29	0	+
chrIV	3335	3461	TY5_reference_SRR800778_telocate_rp_30	0	+
chrIV	8079	8420	TY4_reference_SRR800778_telocate_rp_31	0	+
chrIV	83291	83483	TY3_1p_reference_SRR800778_telocate_rp_32	0	+
chrIV	83534	83535	TY3_non-reference_SRR800778_telocate_rp_33	0	+
chrIV	359316	359480	TY1_reference_SRR800778_telocate_rp_34	0	-
chrIV	437519	437697	TY1_reference_SRR800778_telocate_rp_35	0	-
chrIV	437763	437764	TY3_non-reference_SRR800778_telocate_rp_36	0	+
chrIV	512985	513641	TY1_reference_SRR800778_telocate_rp_37	0	-
chrIV	513690	519645	TY2_reference_SRR800778_telocate_rp_38	0	-
chrIV	644699	644700	TY2_non-reference_SRR800778_telocate_rp_40	0	-
chrIV	644934	644935	TY1_non-reference_SRR800778_telocate_rp_41	0	+
chrIV	651687	651956	TY1_reference_SRR800778_telocate_rp_42	0	-
chrIV	871419	871742	TY1_reference_SRR800778_telocate_rp_44	0	+
chrIV	878061	878300	TY1_reference_SRR800778_telocate_rp_45	0	+
chrIV	884232	884233	TY1_non-reference_SRR800778_telocate_rp_46	0	+
chrIV	945951	946292	TY3_reference_SRR800778_telocate_rp_47	0	-
chrIV	980979	980980	TY1_non-reference_SRR800778_telocate_rp_48	0	-
chrIV	1017112	1017113	TY3_non-reference_SRR800778_telocate_rp_49	0	+
chrIV	1018211	1018366	TY4_reference_SRR800778_telocate_rp_51	0	+
chrIV	1151033	1151363	TY1_reference_SRR800778_telocate_rp_52	0	+
chrIV	1175128	1175807	TY3_reference_SRR800778_telocate_rp_53	0	-
chrIV	1201080	1201275	TY1_reference_SRR800778_telocate_rp_54	0	+
chrIV	1352474	1352475	TY4_non-reference_SRR800778_telocate_rp_55	0	-
chrIV	1461751	1461752	TY2_non-reference_SRR800778_telocate_rp_56	0	.
chrIV	1518468	1518787	TY1_reference_SRR800778_telocate_rp_57	0	+
chrIX	9012	9013	TY2_non-reference_SRR800778_telocate_rp_58	0	-
chrIX	196649	197020	TY4_reference_SRR800778_telocate_rp_59	0	-
chrIX	197136	197485	TY1_reference_SRR800778_telocate_rp_60	0	-
chrIX	300406	300725	TY1_reference_SRR800778_telocate_rp_61	0	-
chrIX	336575	336892	TY1_reference_SRR800778_telocate_rp_63	0	-
chrIX	426197	426422	TY1_reference_SRR800778_telocate_rp_64	0	-
chrIX	438608	438609	TY4_non-reference_SRR800778_telocate_rp_65	0	.
chrM	10902	10903	TY1_non-reference_SRR800778_telocate_rp_66	0	.
chrM	20937	20938	TY2_non-reference_SRR800778_telocate_rp_67	0	.
chrM	39985	39986	TY1_non-reference_SRR800778_telocate_rp_68	0	.
chrM	44121	44122	TY1_non-reference_SRR800778_telocate_rp_69	0	.
chrM	45115	45116	TY2_non-reference_SRR800778_telocate_rp_70	0	.
chrV	6985	7117	TY5_reference_SRR800778_telocate_rp_71	0	+
chrV	62474	62756	TY1_reference_SRR800778_telocate_rp_72	0	+
chrV	99302	99660	TY1_reference_SRR800778_telocate_rp_73	0	-
chrV	118226	118556	TY4_reference_SRR800778_telocate_rp_74	0	-
chrV	131007	131008	TY3_non-reference_SRR800778_telocate_rp_75	0	-
chrV	137323	137612	TY1_reference_SRR800778_telocate_rp_76	0	+
chrV	176348	176845	TY1_reference_SRR800778_telocate_rp_77	0	+
chrV	248827	249107	TY1_reference_SRR800778_telocate_rp_78	0	+
chrV	287770	288056	TY1_reference_SRR800778_telocate_rp_79	0	-
chrV	312271	312437	TY1_reference_SRR800778_telocate_rp_80	0	+
chrV	314078	314424	TY4_reference_SRR800778_telocate_rp_81	0	+
chrV	354133	354836	TY1_reference_SRR800778_telocate_rp_82	0	+
chrV	436274	436601	TY4_reference_SRR800778_telocate_rp_83	0	-
chrV	438493	438494	TY2_non-reference_SRR800778_telocate_rp_84	0	.
chrV	438610	438611	TY1_non-reference_SRR800778_telocate_rp_85	0	+
chrV	442600	442601	TY2_non-reference_SRR800778_telocate_rp_86	0	-
chrV	498625	498626	TY1_non-reference_SRR800778_telocate_rp_87	0	-
chrV	498798	498799	TY2_non-reference_SRR800778_telocate_rp_88	0	+
chrV	551436	551759	TY1_reference_SRR800778_telocate_rp_89	0	+
chrV	566694	566945	TY5_reference_SRR800778_telocate_rp_90	0	-
chrV	568785	569017	TY5_reference_SRR800778_telocate_rp_91	0	+
chrVI	100574	100902	TY1_reference_SRR800778_telocate_rp_92	0	+
chrVI	137657	143937	TY1_reference_SRR800778_telocate_rp_93	0	+
chrVI	144199	144518	TY4_reference_SRR800778_telocate_rp_94	0	+
chrVI	161531	161691	TY1_reference_SRR800778_telocate_rp_96	0	+
chrVI	191670	191834	TY1_reference_SRR800778_telocate_rp_98	0	-
chrVI	205101	205241	TY3_1p_reference_SRR800778_telocate_rp_99	0	+
chrVI	206909	207126	TY1_reference_SRR800778_telocate_rp_100	0	+
chrVI	261282	261475	TY1_reference_SRR800778_telocate_rp_101	0	+
chrVII	862	1079	TY5_reference_SRR800778_telocate_rp_102	0	+
chrVII	2651	2652	TY5_non-reference_SRR800778_telocate_rp_103	0	+
chrVII	114942	115273	TY1_reference_SRR800778_telocate_rp_104	0	+
chrVII	121167	121340	TY1_reference_SRR800778_telocate_rp_105	0	+
chrVII	204989	205343	TY4_reference_SRR800778_telocate_rp_106	0	+
chrVII	287470	287471	TY2_non-reference_SRR800778_telocate_rp_107	0	-
chrVII	318685	318826	TY1_reference_SRR800778_telocate_rp_109	0	+
chrVII	320357	320710	TY4_reference_SRR800778_telocate_rp_110	0	-
chrVII	327131	327346	TY1_reference_SRR800778_telocate_rp_111	0	-
chrVII	401493	401494	TY3_non-reference_SRR800778_telocate_rp_112	0	-
chrVII	405006	405148	TY2_reference_SRR800778_telocate_rp_113	0	+
chrVII	412457	412727	TY1_reference_SRR800778_telocate_rp_114	0	+
chrVII	535547	541786	TY1_reference_SRR800778_telocate_rp_115	0	-
chrVII	568167	568287	TY3_1p_reference_SRR800778_telocate_rp_116	0	+
chrVII	660646	660936	TY1_reference_SRR800778_telocate_rp_117	0	-
chrVII	701113	701354	TY1_reference_SRR800778_telocate_rp_118	0	+
chrVII	712899	713081	TY4_reference_SRR800778_telocate_rp_119	0	+
chrVII	738740	739040	TY1_reference_SRR800778_telocate_rp_120	0	+
chrVII	774040	774167	TY1_reference_SRR800778_telocate_rp_121	0	+
chrVII	778788	779117	TY2_reference_SRR800778_telocate_rp_122	0	+
chrVII	793243	793564	TY1_reference_SRR800778_telocate_rp_123	0	+
chrVII	811100	811238	TY4_reference_SRR800778_telocate_rp_124	0	-
chrVII	845285	845635	TY3_reference_SRR800778_telocate_rp_125	0	+
chrVII	875349	875666	TY1_reference_SRR800778_telocate_rp_126	0	+
chrVII	878797	878798	TY1_non-reference_SRR800778_telocate_rp_127	0	-
chrVII	1080090	1080091	TY2_non-reference_SRR800778_telocate_rp_128	0	+
chrVII	1080104	1080105	TY1_non-reference_SRR800778_telocate_rp_129	0	-
chrVIII	7992	8224	TY5_reference_SRR800778_telocate_rp_130	0	-
chrVIII	92168	92169	TY1_non-reference_SRR800778_telocate_rp_131	0	.
chrVIII	133197	133395	TY1_reference_SRR800778_telocate_rp_132	0	-
chrVIII	134279	134280	TY4_non-reference_SRR800778_telocate_rp_133	0	+
chrVIII	146686	146687	TY1_non-reference_SRR800778_telocate_rp_134	0	-
chrVIII	358684	359477	TY1_reference_SRR800778_telocate_rp_135	0	-
chrVIII	389179	389512	TY2_reference_SRR800778_telocate_rp_136	0	-
chrVIII	463919	464147	TY1_reference_SRR800778_telocate_rp_137	0	-
chrX	29186	29409	TY1_reference_SRR800778_telocate_rp_139	0	+
chrX	59503	59783	TY1_reference_SRR800778_telocate_rp_140	0	+
chrX	354332	354333	TY1_non-reference_SRR800778_telocate_rp_141	0	.
chrX	374612	374613	TY1_non-reference_SRR800778_telocate_rp_142	0	-
chrX	376187	376188	TY1_non-reference_SRR800778_telocate_rp_143	0	-
chrX	376393	376394	TY2_non-reference_SRR800778_telocate_rp_144	0	+
chrX	377599	377854	TY1_reference_SRR800778_telocate_rp_145	0	-
chrX	416259	416425	TY4_reference_SRR800778_telocate_rp_146	0	+
chrX	421917	422290	TY4_reference_SRR800778_telocate_rp_147	0	+
chrX	422587	422881	TY1_reference_SRR800778_telocate_rp_148	0	+
chrX	517950	518091	TY1_reference_SRR800778_telocate_rp_149	0	+
chrX	531507	531757	TY1_reference_SRR800778_telocate_rp_150	0	-
chrX	537732	538027	TY1_reference_SRR800778_telocate_rp_151	0	-
chrX	543440	543762	TY1_reference_SRR800778_telocate_rp_153	0	+
chrX	737370	737678	TY4_reference_SRR800778_telocate_rp_154	0	-
chrX	742330	742456	TY5_reference_SRR800778_telocate_rp_155	0	-
chrXI	74240	74523	TY1_reference_SRR800778_telocate_rp_156	0	+
chrXI	83812	84120	TY1_reference_SRR800778_telocate_rp_157	0	-
chrXI	141175	141294	TY1_reference_SRR800778_telocate_rp_158	0	-
chrXI	162835	163174	TY1_reference_SRR800778_telocate_rp_159	0	+
chrXI	219057	219367	TY1_reference_SRR800778_telocate_rp_160	0	-
chrXI	301983	302269	TY1_reference_SRR800778_telocate_rp_161	0	-
chrXI	456944	456945	TY4_non-reference_SRR800778_telocate_rp_162	0	-
chrXI	457158	457159	TY1_non-reference_SRR800778_telocate_rp_163	0	+
chrXI	489928	490057	TY1_reference_SRR800778_telocate_rp_164	0	-
chrXI	513173	513483	TY1_reference_SRR800778_telocate_rp_165	0	-
chrXII	91572	91822	TY4_reference_SRR800778_telocate_rp_166	0	-
chrXII	168041	168379	TY3_reference_SRR800778_telocate_rp_167	0	-
chrXII	214946	214947	TY1_non-reference_SRR800778_telocate_rp_168	0	+
chrXII	365831	366145	TY1_reference_SRR800778_telocate_rp_169	0	-
chrXII	373769	373969	TY1_reference_SRR800778_telocate_rp_170	0	-
chrXII	426828	427002	TY3_1p_reference_SRR800778_telocate_rp_171	0	-
chrXII	448842	449114	TY1_reference_SRR800778_telocate_rp_172	0	+
chrXII	454177	454178	TY3_non-reference_SRR800778_telocate_rp_173	0	.
chrXII	459201	459202	TY2_non-reference_SRR800778_telocate_rp_174	0	-
chrXII	464505	464506	TY2_non-reference_SRR800778_telocate_rp_175	0	+
chrXII	466155	466156	TY4_non-reference_SRR800778_telocate_rp_176	0	+
chrXII	592707	593037	TY1_reference_SRR800778_telocate_rp_177	0	-
chrXII	687972	687973	TY1_non-reference_SRR800778_telocate_rp_178	0	-
chrXII	731550	731551	TY3_non-reference_SRR800778_telocate_rp_179	0	-
chrXII	734021	734022	TY2_non-reference_SRR800778_telocate_rp_181	0	.
chrXII	793551	793870	TY3_reference_SRR800778_telocate_rp_182	0	+
chrXII	796763	797088	TY1_reference_SRR800778_telocate_rp_183	0	+
chrXII	817839	818072	TY4_reference_SRR800778_telocate_rp_184	0	+
chrXII	963216	963535	TY1_reference_SRR800778_telocate_rp_185	0	+
chrXII	976134	976135	TY1_non-reference_SRR800778_telocate_rp_186	0	+
chrXII	981713	981714	TY1_non-reference_SRR800778_telocate_rp_187	0	+
chrXII	1052300	1052630	TY1_reference_SRR800778_telocate_rp_188	0	-
chrXIII	91859	91860	TY3_non-reference_SRR800778_telocate_rp_189	0	.
chrXIII	131988	132317	TY1_reference_SRR800778_telocate_rp_190	0	-
chrXIII	167944	168262	TY1_reference_SRR800778_telocate_rp_191	0	-
chrXIII	196183	196184	TY1_non-reference_SRR800778_telocate_rp_192	0	+
chrXIII	202250	202251	TY1_non-reference_SRR800778_telocate_rp_193	0	+
chrXIII	259595	259901	TY1_reference_SRR800778_telocate_rp_194	0	-
chrXIII	290047	290223	TY4_reference_SRR800778_telocate_rp_195	0	-
chrXIII	321341	321527	TY4_reference_SRR800778_telocate_rp_196	0	-
chrXIII	420671	420672	TY2_non-reference_SRR800778_telocate_rp_198	0	+
chrXIII	462884	463103	TY1_reference_SRR800778_telocate_rp_199	0	-
chrXIII	481212	481544	TY1_reference_SRR800778_telocate_rp_200	0	-
chrXIII	503190	503381	TY1_reference_SRR800778_telocate_rp_201	0	+
chrXIII	573110	573337	TY1_reference_SRR800778_telocate_rp_202	0	-
chrXIII	586897	586898	TY1_non-reference_SRR800778_telocate_rp_203	0	-
chrXIII	586947	586948	TY2_non-reference_SRR800778_telocate_rp_204	0	+
chrXIII	768878	769211	TY1_reference_SRR800778_telocate_rp_205	0	+
chrXIII	808998	809232	TY1_reference_SRR800778_telocate_rp_206	0	+
chrXIII	837475	837753	TY1_reference_SRR800778_telocate_rp_207	0	+
chrXIV	96450	96609	TY4_reference_SRR800778_telocate_rp_208	0	+
chrXIV	546423	546685	TY3_1p_reference_SRR800778_telocate_rp_209	0	+
chrXIV	552281	552482	TY1_reference_SRR800778_telocate_rp_210	0	-
chrXIV	627449	627450	TY2_non-reference_SRR800778_telocate_rp_212	0	-
chrXIV	627555	627556	TY1_non-reference_SRR800778_telocate_rp_213	0	+
chrXIV	632497	632498	TY1_non-reference_SRR800778_telocate_rp_214	0	+
chrXIV	727363	727667	TY1_reference_SRR800778_telocate_rp_216	0	-
chrXV	16738	16933	TY1_reference_SRR800778_telocate_rp_217	0	+
chrXV	33628	33930	TY1_reference_SRR800778_telocate_rp_218	0	+
chrXV	113293	113626	TY1_reference_SRR800778_telocate_rp_219	0	-
chrXV	226695	227037	TY3_reference_SRR800778_telocate_rp_220	0	+
chrXV	227692	228263	TY1_reference_SRR800778_telocate_rp_221	0	+
chrXV	300234	300441	TY1_reference_SRR800778_telocate_rp_222	0	-
chrXV	340599	340900	TY1_reference_SRR800778_telocate_rp_223	0	-
chrXV	354128	354467	TY3_reference_SRR800778_telocate_rp_224	0	+
chrXV	354681	354959	TY1_reference_SRR800778_telocate_rp_225	0	+
chrXV	437303	438486	TY1_reference_SRR800778_telocate_rp_226	0	-
chrXV	594513	594813	TY1_reference_SRR800778_telocate_rp_227	0	+
chrXV	600760	600761	TY1_non-reference_SRR800778_telocate_rp_228	0	+
chrXV	664003	664326	TY1_reference_SRR800778_telocate_rp_229	0	-
chrXV	664814	665147	TY2_reference_SRR800778_telocate_rp_230	0	+
chrXV	697503	697770	TY1_reference_SRR800778_telocate_rp_231	0	-
chrXV	703157	703382	TY3_reference_SRR800778_telocate_rp_232	0	-
chrXV	979866	980140	TY1_reference_SRR800778_telocate_rp_234	0	+
chrXVI	210449	210770	TY1_reference_SRR800778_telocate_rp_235	0	+
chrXVI	436057	436728	TY1_reference_SRR800778_telocate_rp_236	0	+
chrXVI	443147	443148	TY1_non-reference_SRR800778_telocate_rp_237	0	+
chrXVI	560477	560809	TY1_reference_SRR800778_telocate_rp_238	0	+
chrXVI	571692	571834	TY1_reference_SRR800778_telocate_rp_239	0	+
chrXVI	689058	689439	TY1_reference_SRR800778_telocate_rp_240	0	-
chrXVI	775857	776502	TY3_1p_reference_SRR800778_telocate_rp_241	0	+
chrXVI	804494	804634	TY1_reference_SRR800778_telocate_rp_242	0	+
chrXVI	810594	810595	TY1_non-reference_SRR800778_telocate_rp_243	0	+
chrXVI	819295	819296	TY1_non-reference_SRR800778_telocate_rp_244	0	-
chrXVI	819446	819447	TY2_non-reference_SRR800778_telocate_rp_245	0	+
chrXVI	844354	850508	TY1_reference_SRR800778_telocate_rp_246	0	-
chrXVI	881482	881826	TY4_reference_SRR800778_telocate_rp_247	0	-
chrXVI	933066	933400	TY4_reference_SRR800778_telocate_rp_248	0	+
