# Supplementary material for: McClintock: An Integrated Pipeline for Detecting Transposable Element Insertions in Whole-Genome Shotgun Sequencing Data
Source: G3 (Bethesda). 2017 Jun 21;7(8):2763–78. doi: 10.1534/g3.117.043893 (PMC5555480; doi:10.1534/g3.117.043893)
Supplement: Supplementary file 2 [file 2763FileS2.zip › SRA072302/SRR800779/results/SRR800779_popoolationte_nonredundant.bed]

track name="SRR800779_PoPoolationTE" description="SRR800779_PoPoolationTE"
chrI	138708	139042	TY1_reference_SRR800779_popoolationte_rp_2	0	.
chrI	160031	166217	TY1_reference_SRR800779_popoolationte_rp_3	0	.
chrII	8796	9575	TY1_reference_SRR800779_popoolationte_rp_7	0	.
chrII	29446	35844	TY1_reference_SRR800779_popoolationte_rp_8	0	.
chrII	196980	197374	TY1_reference_SRR800779_popoolationte_rp_10	0	.
chrII	197548	198117	TY3_reference_SRR800779_popoolationte_rp_11	0	.
chrII	198096	198333	TY1_reference_SRR800779_popoolationte_rp_12	0	.
chrII	258613	259041	TY1_reference_SRR800779_popoolationte_rp_13	0	.
chrII	266115	266319	TY1_reference_SRR800779_popoolationte_rp_14	0	.
chrII	350404	350805	TY1_reference_SRR800779_popoolationte_rp_17	0	.
chrII	405512	405617	TY1_non-reference_SRR800779_popoolationte_rp_18	0	.
chrII	460419	460807	TY1_reference_SRR800779_popoolationte_rp_19	0	.
chrII	644310	644652	TY1_reference_SRR800779_popoolationte_rp_22	0	.
chrII	645094	645236	TY3_non-reference_SRR800779_popoolationte_rp_23	0	.
chrIII	149436	149839	TY1_reference_SRR800779_popoolationte_rp_33	0	.
chrIII	150157	150593	TY1_reference_SRR800779_popoolationte_rp_34	0	.
chrIII	150642	151102	TY4_reference_SRR800779_popoolationte_rp_35	0	.
chrIII	227607	227866	TY1_reference_SRR800779_popoolationte_rp_40	0	.
chrIII	291321	291765	TY1_reference_SRR800779_popoolationte_rp_41	0	.
chrIII	294946	295369	TY1_reference_SRR800779_popoolationte_rp_44	0	.
chrIV	83242	83565	TY3_1p_reference_SRR800779_popoolationte_rp_47	0	.
chrIV	359264	359536	TY1_reference_SRR800779_popoolationte_rp_48	0	.
chrIV	437088	437748	TY1_reference_SRR800779_popoolationte_rp_51	0	.
chrIV	512912	519693	TY1_non-reference_SRR800779_popoolationte_rp_52	0	.
chrIV	519820	520875	TY1_reference_SRR800779_popoolationte_rp_53	0	.
chrIV	620505	620716	TY1_reference_SRR800779_popoolationte_rp_55	0	.
chrIV	645144	651553	TY3_non-reference_SRR800779_popoolationte_rp_56	0	.
chrIV	651633	652008	TY1_reference_SRR800779_popoolationte_rp_57	0	.
chrIV	667999	668490	TY3_reference_SRR800779_popoolationte_rp_58	0	.
chrIV	668570	668860	TY1_reference_SRR800779_popoolationte_rp_59	0	.
chrIV	802844	805705	TY1_reference_SRR800779_popoolationte_rp_60	0	.
chrIV	871362	884273	TY1_reference_SRR800779_popoolationte_rp_62	0	.
chrIV	1023078	1023529	TY3_reference_SRR800779_popoolationte_rp_67	0	.
chrIV	1174779	1175006	TY1_reference_SRR800779_popoolationte_rp_72	0	.
chrIV	1175067	1175859	TY3_non-reference_SRR800779_popoolationte_rp_73	0	.
chrIV	1257035	1257140	TY3_non-reference_SRR800779_popoolationte_rp_76	0	.
chrIV	1305285	1305500	TY3_reference_SRR800779_popoolationte_rp_77	0	.
chrIV	1352573	1353287	TY1_reference_SRR800779_popoolationte_rp_78	0	.
chrIV	1461892	1462092	TY1_reference_SRR800779_popoolationte_rp_79	0	.
chrIV	1516264	1516490	TY2_reference_SRR800779_popoolationte_rp_80	0	.
chrIV	1518417	1518838	TY1_reference_SRR800779_popoolationte_rp_81	0	.
chrIX	196598	197533	TY1_reference_SRR800779_popoolationte_rp_82	0	.
chrIX	300355	300776	TY1_reference_SRR800779_popoolationte_rp_84	0	.
chrIX	301603	301784	TY1_reference_SRR800779_popoolationte_rp_85	0	.
chrIX	336533	336945	TY1_reference_SRR800779_popoolationte_rp_88	0	.
chrIX	426145	426473	TY1_reference_SRR800779_popoolationte_rp_89	0	.
chrV	9571	9790	TY2_reference_SRR800779_popoolationte_rp_91	0	.
chrV	62083	62807	TY1_reference_SRR800779_popoolationte_rp_92	0	.
chrV	99257	99715	TY1_reference_SRR800779_popoolationte_rp_93	0	.
chrV	118173	118619	TY4_reference_SRR800779_popoolationte_rp_94	0	.
chrV	135554	136235	TY1_reference_SRR800779_popoolationte_rp_96	0	.
chrV	137272	137667	TY1_reference_SRR800779_popoolationte_rp_98	0	.
chrV	138166	138611	TY1_reference_SRR800779_popoolationte_rp_99	0	.
chrV	176297	176896	TY1_reference_SRR800779_popoolationte_rp_100	0	.
chrV	287718	288099	TY1_reference_SRR800779_popoolationte_rp_103	0	.
chrV	288584	288779	TY1_reference_SRR800779_popoolationte_rp_104	0	.
chrV	313989	314502	TY4_reference_SRR800779_popoolationte_rp_106	0	.
chrV	438452	438635	TY1_reference_SRR800779_popoolationte_rp_111	0	.
chrV	442676	443120	TY1_reference_SRR800779_popoolationte_rp_112	0	.
chrV	449679	450087	TY1_reference_SRR800779_popoolationte_rp_114	0	.
chrV	469259	469485	TY1_reference_SRR800779_popoolationte_rp_115	0	.
chrV	551359	551813	TY1_reference_SRR800779_popoolationte_rp_118	0	.
chrV	566643	567143	TY1_non-reference_SRR800779_popoolationte_rp_120	0	.
chrVI	100501	100960	TY1_reference_SRR800779_popoolationte_rp_121	0	.
chrVI	101299	101427	TY3_non-reference_SRR800779_popoolationte_rp_122	0	.
chrVI	119008	119238	TY1_reference_SRR800779_popoolationte_rp_123	0	.
chrVI	137604	143990	TY1_reference_SRR800779_popoolationte_rp_124	0	.
chrVI	158296	158717	TY1_reference_SRR800779_popoolationte_rp_127	0	.
chrVI	161754	162187	TY1_reference_SRR800779_popoolationte_rp_129	0	.
chrVI	191607	191894	TY1_reference_SRR800779_popoolationte_rp_132	0	.
chrVI	206836	207182	TY1_reference_SRR800779_popoolationte_rp_134	0	.
chrVI	261231	261525	TY1_reference_SRR800779_popoolationte_rp_135	0	.
chrVII	114887	115318	TY1_reference_SRR800779_popoolationte_rp_138	0	.
chrVII	121114	121395	TY1_reference_SRR800779_popoolationte_rp_139	0	.
chrVII	122013	122196	TY1_reference_SRR800779_popoolationte_rp_140	0	.
chrVII	204899	205392	TY4_reference_SRR800779_popoolationte_rp_141	0	.
chrVII	320307	320761	TY4_reference_SRR800779_popoolationte_rp_146	0	.
chrVII	327080	327402	TY1_reference_SRR800779_popoolationte_rp_147	0	.
chrVII	401571	401960	TY3_reference_SRR800779_popoolationte_rp_150	0	.
chrVII	412760	412951	TY3_1p_reference_SRR800779_popoolationte_rp_153	0	.
chrVII	561603	561816	TY3_non-reference_SRR800779_popoolationte_rp_156	0	.
chrVII	568102	568343	TY3_1p_reference_SRR800779_popoolationte_rp_158	0	.
chrVII	660595	660990	TY1_reference_SRR800779_popoolationte_rp_159	0	.
chrVII	735928	736372	TY3_reference_SRR800779_popoolationte_rp_165	0	.
chrVII	738687	739096	TY1_reference_SRR800779_popoolationte_rp_167	0	.
chrVII	773978	774218	TY1_reference_SRR800779_popoolationte_rp_168	0	.
chrVII	793192	793618	TY1_reference_SRR800779_popoolationte_rp_171	0	.
chrVII	811038	811287	TY4_reference_SRR800779_popoolationte_rp_172	0	.
chrVII	811397	823520	TY3_non-reference_SRR800779_popoolationte_rp_173	0	.
chrVII	845228	845737	TY3_reference_SRR800779_popoolationte_rp_175	0	.
chrVII	875299	875720	TY1_reference_SRR800779_popoolationte_rp_176	0	.
chrVII	875901	876337	TY1_reference_SRR800779_popoolationte_rp_177	0	.
chrVII	930953	931093	TY3_non-reference_SRR800779_popoolationte_rp_179	0	.
chrVII	931122	932078	TY1_reference_SRR800779_popoolationte_rp_180	0	.
chrVIII	7885	8274	TY5_reference_SRR800779_popoolationte_rp_182	0	.
chrVIII	13202	13376	TY5_reference_SRR800779_popoolationte_rp_183	0	.
chrVIII	92213	92437	TY1_reference_SRR800779_popoolationte_rp_184	0	.
chrVIII	133017	133167	TY3_non-reference_SRR800779_popoolationte_rp_187	0	.
chrVIII	133512	134311	TY1_reference_SRR800779_popoolationte_rp_189	0	.
chrVIII	146774	147764	TY4_reference_SRR800779_popoolationte_rp_190	0	.
chrVIII	237918	238250	TY1_reference_SRR800779_popoolationte_rp_191	0	.
chrVIII	238244	238452	TY4_reference_SRR800779_popoolationte_rp_192	0	.
chrVIII	358633	359529	TY1_reference_SRR800779_popoolationte_rp_193	0	.
chrVIII	389566	389643	TY1_reference_SRR800779_popoolationte_rp_195	0	.
chrVIII	463866	464201	TY1_reference_SRR800779_popoolationte_rp_196	0	.
chrVIII	466364	466556	TY3_1p_reference_SRR800779_popoolationte_rp_197	0	.
chrX	29131	29476	TY1_reference_SRR800779_popoolationte_rp_199	0	.
chrX	59426	59831	TY1_reference_SRR800779_popoolationte_rp_200	0	.
chrX	354076	354254	TY4_non-reference_SRR800779_popoolationte_rp_204	0	.
chrX	377955	378329	TY3_1p_reference_SRR800779_popoolationte_rp_207	0	.
chrX	416208	416479	TY4_reference_SRR800779_popoolationte_rp_208	0	.
chrX	416450	417074	TY1_reference_SRR800779_popoolationte_rp_209	0	.
chrX	421866	422339	TY4_reference_SRR800779_popoolationte_rp_210	0	.
chrX	422536	422934	TY1_reference_SRR800779_popoolationte_rp_211	0	.
chrX	517897	518142	TY1_reference_SRR800779_popoolationte_rp_212	0	.
chrX	531455	531823	TY1_reference_SRR800779_popoolationte_rp_213	0	.
chrX	537683	538082	TY1_reference_SRR800779_popoolationte_rp_214	0	.
chrX	540704	541471	TY1_reference_SRR800779_popoolationte_rp_216	0	.
chrX	543389	543816	TY1_reference_SRR800779_popoolationte_rp_217	0	.
chrXI	74183	74585	TY1_reference_SRR800779_popoolationte_rp_219	0	.
chrXI	83753	84206	TY1_reference_SRR800779_popoolationte_rp_220	0	.
chrXI	141121	141348	TY1_reference_SRR800779_popoolationte_rp_221	0	.
chrXI	218999	219427	TY1_reference_SRR800779_popoolationte_rp_224	0	.
chrXI	490051	490104	TY1_reference_SRR800779_popoolationte_rp_227	0	.
chrXI	513122	513550	TY1_reference_SRR800779_popoolationte_rp_229	0	.
chrXI	517042	517478	TY1_reference_SRR800779_popoolationte_rp_230	0	.
chrXI	665005	665434	TY5_reference_SRR800779_popoolationte_rp_232	0	.
chrXII	91519	91874	TY4_reference_SRR800779_popoolationte_rp_233	0	.
chrXII	91905	92537	TY1_reference_SRR800779_popoolationte_rp_234	0	.
chrXII	167932	168433	TY3_reference_SRR800779_popoolationte_rp_235	0	.
chrXII	215030	221359	TY1_reference_SRR800779_popoolationte_rp_238	0	.
chrXII	365779	366196	TY1_reference_SRR800779_popoolationte_rp_239	0	.
chrXII	426777	427059	TY3_1p_reference_SRR800779_popoolationte_rp_243	0	.
chrXII	448791	449168	TY1_reference_SRR800779_popoolationte_rp_244	0	.
chrXII	592656	593088	TY1_reference_SRR800779_popoolationte_rp_246	0	.
chrXII	656929	657414	TY3_reference_SRR800779_popoolationte_rp_250	0	.
chrXII	657402	657842	TY1_reference_SRR800779_popoolationte_rp_251	0	.
chrXII	687836	688011	TY3_non-reference_SRR800779_popoolationte_rp_252	0	.
chrXII	731613	732145	TY3_non-reference_SRR800779_popoolationte_rp_254	0	.
chrXII	784154	784345	TY1_reference_SRR800779_popoolationte_rp_257	0	.
chrXII	793489	793925	TY3_reference_SRR800779_popoolationte_rp_258	0	.
chrXII	796713	797141	TY1_reference_SRR800779_popoolationte_rp_259	0	.
chrXII	963164	963585	TY1_reference_SRR800779_popoolationte_rp_261	0	.
chrXII	976183	981782	TY1_non-reference_SRR800779_popoolationte_rp_262	0	.
chrXIII	131936	132372	TY1_reference_SRR800779_popoolationte_rp_266	0	.
chrXIII	167889	168748	TY1_reference_SRR800779_popoolationte_rp_267	0	.
chrXIII	196245	202298	TY1_reference_SRR800779_popoolationte_rp_269	0	.
chrXIII	259543	259958	TY1_reference_SRR800779_popoolationte_rp_270	0	.
chrXIII	290724	290876	TY3_non-reference_SRR800779_popoolationte_rp_274	0	.
chrXIII	321289	321577	TY4_reference_SRR800779_popoolationte_rp_275	0	.
chrXIII	503579	504202	TY1_reference_SRR800779_popoolationte_rp_284	0	.
chrXIII	504191	504843	TY4_reference_SRR800779_popoolationte_rp_285	0	.
chrXIII	747966	748184	TY1_reference_SRR800779_popoolationte_rp_288	0	.
chrXIII	808485	808962	TY4_reference_SRR800779_popoolationte_rp_291	0	.
chrXIII	808937	809282	TY1_reference_SRR800779_popoolationte_rp_292	0	.
chrXIV	96407	104755	TY1_reference_SRR800779_popoolationte_rp_294	0	.
chrXIV	546367	546738	TY3_1p_reference_SRR800779_popoolationte_rp_297	0	.
chrXIV	552230	552535	TY1_reference_SRR800779_popoolationte_rp_299	0	.
chrXIV	552748	553179	TY1_reference_SRR800779_popoolationte_rp_300	0	.
chrXIV	561324	562043	TY1_reference_SRR800779_popoolationte_rp_301	0	.
chrXIV	727312	727722	TY1_reference_SRR800779_popoolationte_rp_305	0	.
chrXV	16686	16989	TY1_reference_SRR800779_popoolationte_rp_306	0	.
chrXV	33583	33982	TY1_reference_SRR800779_popoolationte_rp_310	0	.
chrXV	113242	113677	TY1_reference_SRR800779_popoolationte_rp_311	0	.
chrXV	226603	227088	TY3_reference_SRR800779_popoolationte_rp_313	0	.
chrXV	227039	227285	TY1_reference_SRR800779_popoolationte_rp_314	0	.
chrXV	300632	301075	TY1_reference_SRR800779_popoolationte_rp_317	0	.
chrXV	340547	340953	TY1_reference_SRR800779_popoolationte_rp_318	0	.
chrXV	354030	354521	TY3_reference_SRR800779_popoolationte_rp_319	0	.
chrXV	437254	438540	TY1_non-reference_SRR800779_popoolationte_rp_323	0	.
chrXV	463487	463693	TY1_reference_SRR800779_popoolationte_rp_325	0	.
chrXV	703102	703438	TY3_reference_SRR800779_popoolationte_rp_333	0	.
chrXV	968932	976498	TY3_reference_SRR800779_popoolationte_rp_336	0	.
chrXV	979815	980192	TY1_reference_SRR800779_popoolationte_rp_338	0	.
chrXVI	55608	55908	TY1_reference_SRR800779_popoolationte_rp_340	0	.
chrXVI	210403	210822	TY1_reference_SRR800779_popoolationte_rp_341	0	.
chrXVI	436003	443173	TY1_reference_SRR800779_popoolationte_rp_342	0	.
chrXVI	561112	561383	TY3_1p_reference_SRR800779_popoolationte_rp_345	0	.
chrXVI	689008	689490	TY1_reference_SRR800779_popoolationte_rp_348	0	.
chrXVI	776612	776925	TY1_reference_SRR800779_popoolationte_rp_350	0	.
chrXVI	777789	778208	TY1_reference_SRR800779_popoolationte_rp_351	0	.
chrXVI	780865	781270	TY1_reference_SRR800779_popoolationte_rp_352	0	.
chrXVI	804436	810613	TY1_reference_SRR800779_popoolationte_rp_353	0	.
chrXVI	844299	850550	TY1_reference_SRR800779_popoolationte_rp_354	0	.
chrXVI	850561	856974	TY3_reference_SRR800779_popoolationte_rp_355	0	.
chrXVI	881430	881879	TY4_reference_SRR800779_popoolationte_rp_357	0	.
chrXVI	933017	933456	TY4_reference_SRR800779_popoolationte_rp_358	0	.
chrXVI	933489	933734	TY1_reference_SRR800779_popoolationte_rp_359	0	.
chrXVI	937821	938053	TY1_reference_SRR800779_popoolationte_rp_360	0	.
