# Supplementary material for: McClintock: An Integrated Pipeline for Detecting Transposable Element Insertions in Whole-Genome Shotgun Sequencing Data
Source: G3 (Bethesda). 2017 Jun 21;7(8):2763–78. doi: 10.1534/g3.117.043893 (PMC5555480; doi:10.1534/g3.117.043893)
Supplement: Supplementary file 2 [file 2763FileS2.zip › SRA072302/SRR800779/results/SRR800779_retroseq_nonredundant.bed]

track name="SRR800779_RetroSeq" description="SRR800779_RetroSeq"
chrII	405616	405618	TY1_non-reference_SRR800779_retroseq_rp_1	0	.
chrII	645163	645165	TY3_non-reference_SRR800779_retroseq_rp_2	0	.
chrIII	90905	90907	TY3_non-reference_SRR800779_retroseq_rp_4	0	.
chrIII	295251	295253	TY1_non-reference_SRR800779_retroseq_rp_5	0	.
chrIII	296165	296167	TY1_non-reference_SRR800779_retroseq_rp_6	0	.
chrIV	437380	437382	TY1_non-reference_SRR800779_retroseq_rp_8	0	.
chrIV	620173	620175	TY1_non-reference_SRR800779_retroseq_rp_10	0	.
chrIV	651384	651386	TY3_non-reference_SRR800779_retroseq_rp_11	0	.
chrIV	981137	981139	TY2_non-reference_SRR800779_retroseq_rp_12	0	.
chrIV	992804	992806	TY2_non-reference_SRR800779_retroseq_rp_13	0	.
chrIV	1102012	1102014	TY4_non-reference_SRR800779_retroseq_rp_15	0	.
chrIV	1257132	1257134	TY3_non-reference_SRR800779_retroseq_rp_16	0	.
chrIX	301452	301454	TY1_non-reference_SRR800779_retroseq_rp_18	0	.
chrIX	324725	324727	TY3_non-reference_SRR800779_retroseq_rp_19	0	.
chrV	131183	131185	TY1_non-reference_SRR800779_retroseq_rp_21	0	.
chrV	435274	435276	TY1_non-reference_SRR800779_retroseq_rp_24	0	.
chrV	435275	435277	TY1_non-reference_SRR800779_retroseq_rp_25	0	.
chrV	436046	436048	TY2_non-reference_SRR800779_retroseq_rp_26	0	.
chrV	436420	436422	TY1_non-reference_SRR800779_retroseq_rp_28	0	.
chrV	498622	498624	TY1_non-reference_SRR800779_retroseq_rp_29	0	.
chrV	566781	566783	TY5_non-reference_SRR800779_retroseq_rp_30	0	.
chrV	567002	567004	TY1_non-reference_SRR800779_retroseq_rp_32	0	.
chrVI	101404	101406	TY3_non-reference_SRR800779_retroseq_rp_33	0	.
chrVI	205197	205199	TY1_non-reference_SRR800779_retroseq_rp_35	0	.
chrVII	287787	287789	TY1_non-reference_SRR800779_retroseq_rp_37	0	.
chrVII	401699	401701	TY1_non-reference_SRR800779_retroseq_rp_39	0	.
chrVII	561731	561733	TY3_non-reference_SRR800779_retroseq_rp_40	0	.
chrVII	567883	567885	TY1_non-reference_SRR800779_retroseq_rp_41	0	.
chrVII	712975	712977	TY2_non-reference_SRR800779_retroseq_rp_43	0	.
chrVII	823512	823514	TY3_non-reference_SRR800779_retroseq_rp_44	0	.
chrVII	879147	879149	TY1_non-reference_SRR800779_retroseq_rp_46	0	.
chrVII	931026	931028	TY3_non-reference_SRR800779_retroseq_rp_48	0	.
chrVII	931389	931391	TY3_non-reference_SRR800779_retroseq_rp_49	0	.
chrVIII	133155	133157	TY3_non-reference_SRR800779_retroseq_rp_50	0	.
chrVIII	133202	133204	TY1_non-reference_SRR800779_retroseq_rp_51	0	.
chrX	204758	204760	TY3_non-reference_SRR800779_retroseq_rp_52	0	.
chrX	354178	354180	TY4_non-reference_SRR800779_retroseq_rp_53	0	.
chrX	354820	354822	TY4_non-reference_SRR800779_retroseq_rp_54	0	.
chrX	354837	354839	TY1_non-reference_SRR800779_retroseq_rp_55	0	.
chrX	354986	354988	TY4_non-reference_SRR800779_retroseq_rp_56	0	.
chrX	424801	424803	TY1_non-reference_SRR800779_retroseq_rp_57	0	.
chrXI	379355	379357	TY3_non-reference_SRR800779_retroseq_rp_58	0	.
chrXII	688235	688237	TY3_non-reference_SRR800779_retroseq_rp_60	0	.
chrXII	688237	688239	TY1_non-reference_SRR800779_retroseq_rp_61	0	.
chrXII	732134	732136	TY3_non-reference_SRR800779_retroseq_rp_62	0	.
chrXII	734654	734656	TY4_non-reference_SRR800779_retroseq_rp_63	0	.
chrXIII	290827	290829	TY3_non-reference_SRR800779_retroseq_rp_64	0	.
chrXIII	481092	481094	TY1_non-reference_SRR800779_retroseq_rp_65	0	.
chrXIII	481100	481102	TY2_non-reference_SRR800779_retroseq_rp_66	0	.
chrXIII	503216	503218	TY2_non-reference_SRR800779_retroseq_rp_67	0	.
chrXIII	768457	768459	TY3_non-reference_SRR800779_retroseq_rp_69	0	.
chrXIII	768716	768718	TY3_non-reference_SRR800779_retroseq_rp_70	0	.
chrXIV	102721	102723	TY3_non-reference_SRR800779_retroseq_rp_71	0	.
chrXIV	442879	442881	TY1_non-reference_SRR800779_retroseq_rp_72	0	.
chrXV	17920	17922	TY1_non-reference_SRR800779_retroseq_rp_73	0	.
chrXV	462774	462776	TY1_non-reference_SRR800779_retroseq_rp_74	0	.
chrXV	976374	976376	TY3_non-reference_SRR800779_retroseq_rp_78	0	.
chrXV	979467	979469	TY1_non-reference_SRR800779_retroseq_rp_79	0	.
chrXVI	64019	64021	TY1_non-reference_SRR800779_retroseq_rp_80	0	.
chrXVI	744219	744221	TY1_non-reference_SRR800779_retroseq_rp_81	0	.
chrXVI	770286	770288	TY1_non-reference_SRR800779_retroseq_rp_82	0	.
chrXVI	775969	775971	TY2_non-reference_SRR800779_retroseq_rp_83	0	.
chrXVI	880476	880478	TY2_non-reference_SRR800779_retroseq_rp_84	0	.
