# Supplementary material for: McClintock: An Integrated Pipeline for Detecting Transposable Element Insertions in Whole-Genome Shotgun Sequencing Data
Source: G3 (Bethesda). 2017 Jun 21;7(8):2763–78. doi: 10.1534/g3.117.043893 (PMC5555480; doi:10.1534/g3.117.043893)
Supplement: Supplementary file 2 [file 2763FileS2.zip › SRA072302/SRR800780/results/SRR800780_popoolationte_nonredundant.bed]

track name="SRR800780_PoPoolationTE" description="SRR800780_PoPoolationTE"
chrI	138709	139044	TY1_reference_SRR800780_popoolationte_rp_1	0	.
chrI	160025	166217	TY1_reference_SRR800780_popoolationte_rp_2	0	.
chrII	8797	9569	TY1_reference_SRR800780_popoolationte_rp_6	0	.
chrII	29444	35844	TY1_reference_SRR800780_popoolationte_rp_7	0	.
chrII	196978	197376	TY1_reference_SRR800780_popoolationte_rp_9	0	.
chrII	198116	198304	TY1_reference_SRR800780_popoolationte_rp_11	0	.
chrII	258610	259027	TY1_reference_SRR800780_popoolationte_rp_14	0	.
chrII	266122	266314	TY1_reference_SRR800780_popoolationte_rp_15	0	.
chrII	350405	350808	TY1_reference_SRR800780_popoolationte_rp_18	0	.
chrII	405510	405623	TY1_non-reference_SRR800780_popoolationte_rp_19	0	.
chrII	460421	460811	TY1_reference_SRR800780_popoolationte_rp_20	0	.
chrII	644313	644655	TY1_reference_SRR800780_popoolationte_rp_23	0	.
chrII	645097	645244	TY3_non-reference_SRR800780_popoolationte_rp_24	0	.
chrIII	1121	4376	TY5_reference_SRR800780_popoolationte_rp_25	0	.
chrIII	84756	91013	TY3_non-reference_SRR800780_popoolationte_rp_30	0	.
chrIII	149434	149844	TY1_reference_SRR800780_popoolationte_rp_34	0	.
chrIII	150159	150599	TY1_reference_SRR800780_popoolationte_rp_35	0	.
chrIII	150643	151101	TY4_reference_SRR800780_popoolationte_rp_36	0	.
chrIII	227606	227863	TY1_reference_SRR800780_popoolationte_rp_41	0	.
chrIII	291325	291758	TY1_reference_SRR800780_popoolationte_rp_42	0	.
chrIV	83241	83535	TY3_1p_reference_SRR800780_popoolationte_rp_48	0	.
chrIV	359261	359537	TY1_reference_SRR800780_popoolationte_rp_49	0	.
chrIV	437092	437748	TY1_reference_SRR800780_popoolationte_rp_52	0	.
chrIV	512896	519693	TY1_non-reference_SRR800780_popoolationte_rp_53	0	.
chrIV	519814	520874	TY1_reference_SRR800780_popoolationte_rp_54	0	.
chrIV	620501	620719	TY1_reference_SRR800780_popoolationte_rp_56	0	.
chrIV	645143	651554	TY3_non-reference_SRR800780_popoolationte_rp_57	0	.
chrIV	651633	652007	TY1_reference_SRR800780_popoolationte_rp_58	0	.
chrIV	667999	668491	TY3_reference_SRR800780_popoolationte_rp_59	0	.
chrIV	668568	668858	TY1_reference_SRR800780_popoolationte_rp_60	0	.
chrIV	802847	805702	TY1_reference_SRR800780_popoolationte_rp_61	0	.
chrIV	871365	884279	TY1_reference_SRR800780_popoolationte_rp_63	0	.
chrIV	1023081	1023526	TY3_reference_SRR800780_popoolationte_rp_69	0	.
chrIV	1095584	1101932	TY1_reference_SRR800780_popoolationte_rp_70	0	.
chrIV	1101880	1102019	TY4_non-reference_SRR800780_popoolationte_rp_71	0	.
chrIV	1174777	1175006	TY1_reference_SRR800780_popoolationte_rp_74	0	.
chrIV	1175076	1175859	TY3_non-reference_SRR800780_popoolationte_rp_75	0	.
chrIV	1257035	1257144	TY3_non-reference_SRR800780_popoolationte_rp_78	0	.
chrIV	1305299	1305498	TY3_reference_SRR800780_popoolationte_rp_79	0	.
chrIV	1352574	1353286	TY1_reference_SRR800780_popoolationte_rp_80	0	.
chrIV	1461891	1462084	TY1_reference_SRR800780_popoolationte_rp_81	0	.
chrIV	1516285	1516480	TY2_reference_SRR800780_popoolationte_rp_82	0	.
chrIV	1518417	1518839	TY1_reference_SRR800780_popoolationte_rp_83	0	.
chrIX	196591	197534	TY1_reference_SRR800780_popoolationte_rp_84	0	.
chrIX	300354	300783	TY1_reference_SRR800780_popoolationte_rp_86	0	.
chrIX	301582	301790	TY1_reference_SRR800780_popoolationte_rp_87	0	.
chrIX	336529	336944	TY1_reference_SRR800780_popoolationte_rp_90	0	.
chrIX	426142	426483	TY1_reference_SRR800780_popoolationte_rp_91	0	.
chrV	9575	9790	TY2_reference_SRR800780_popoolationte_rp_93	0	.
chrV	62083	62810	TY1_reference_SRR800780_popoolationte_rp_94	0	.
chrV	99246	99712	TY1_reference_SRR800780_popoolationte_rp_95	0	.
chrV	118171	118611	TY4_reference_SRR800780_popoolationte_rp_96	0	.
chrV	135556	136229	TY1_reference_SRR800780_popoolationte_rp_98	0	.
chrV	137273	137667	TY1_reference_SRR800780_popoolationte_rp_100	0	.
chrV	138169	138609	TY1_reference_SRR800780_popoolationte_rp_101	0	.
chrV	176299	176894	TY1_reference_SRR800780_popoolationte_rp_102	0	.
chrV	287716	288107	TY1_reference_SRR800780_popoolationte_rp_105	0	.
chrV	288586	288788	TY1_reference_SRR800780_popoolationte_rp_106	0	.
chrV	313981	314502	TY4_reference_SRR800780_popoolationte_rp_108	0	.
chrV	438451	438650	TY1_reference_SRR800780_popoolationte_rp_113	0	.
chrV	442679	443111	TY1_reference_SRR800780_popoolationte_rp_114	0	.
chrV	449687	450086	TY1_reference_SRR800780_popoolationte_rp_116	0	.
chrV	469267	469443	TY1_reference_SRR800780_popoolationte_rp_117	0	.
chrV	551355	551810	TY1_reference_SRR800780_popoolationte_rp_120	0	.
chrV	566639	567117	TY1_non-reference_SRR800780_popoolationte_rp_122	0	.
chrVI	100506	100968	TY1_reference_SRR800780_popoolationte_rp_123	0	.
chrVI	101303	101420	TY3_non-reference_SRR800780_popoolationte_rp_124	0	.
chrVI	119019	119224	TY1_reference_SRR800780_popoolationte_rp_125	0	.
chrVI	158293	158720	TY1_reference_SRR800780_popoolationte_rp_128	0	.
chrVI	161755	162182	TY1_reference_SRR800780_popoolationte_rp_130	0	.
chrVI	180910	181101	TY3_non-reference_SRR800780_popoolationte_rp_131	0	.
chrVI	191608	191905	TY1_reference_SRR800780_popoolationte_rp_134	0	.
chrVI	206862	207185	TY1_reference_SRR800780_popoolationte_rp_137	0	.
chrVI	261228	261523	TY1_reference_SRR800780_popoolationte_rp_138	0	.
chrVII	73823	73977	TY3_non-reference_SRR800780_popoolationte_rp_140	0	.
chrVII	74112	74217	TY1_non-reference_SRR800780_popoolationte_rp_141	0	.
chrVII	114893	115319	TY1_reference_SRR800780_popoolationte_rp_143	0	.
chrVII	121117	121392	TY1_reference_SRR800780_popoolationte_rp_145	0	.
chrVII	122025	122225	TY1_reference_SRR800780_popoolationte_rp_146	0	.
chrVII	204896	205395	TY4_reference_SRR800780_popoolationte_rp_147	0	.
chrVII	320290	320761	TY4_reference_SRR800780_popoolationte_rp_154	0	.
chrVII	327078	327397	TY1_reference_SRR800780_popoolationte_rp_155	0	.
chrVII	401565	401964	TY3_reference_SRR800780_popoolationte_rp_158	0	.
chrVII	412407	412790	TY1_reference_SRR800780_popoolationte_rp_161	0	.
chrVII	412766	412972	TY3_1p_reference_SRR800780_popoolationte_rp_162	0	.
chrVII	561613	561815	TY3_non-reference_SRR800780_popoolationte_rp_165	0	.
chrVII	568100	568342	TY3_1p_reference_SRR800780_popoolationte_rp_166	0	.
chrVII	660594	660979	TY1_reference_SRR800780_popoolationte_rp_167	0	.
chrVII	735934	736409	TY3_reference_SRR800780_popoolationte_rp_173	0	.
chrVII	738688	739092	TY1_reference_SRR800780_popoolationte_rp_175	0	.
chrVII	773987	774219	TY1_reference_SRR800780_popoolationte_rp_176	0	.
chrVII	793190	793617	TY1_reference_SRR800780_popoolationte_rp_179	0	.
chrVII	811045	811293	TY4_reference_SRR800780_popoolationte_rp_180	0	.
chrVII	845229	845736	TY3_reference_SRR800780_popoolationte_rp_183	0	.
chrVII	875292	875722	TY1_reference_SRR800780_popoolationte_rp_184	0	.
chrVII	875902	876337	TY1_reference_SRR800780_popoolationte_rp_185	0	.
chrVII	930938	931092	TY3_non-reference_SRR800780_popoolationte_rp_187	0	.
chrVII	931637	932075	TY1_reference_SRR800780_popoolationte_rp_189	0	.
chrVIII	13191	13403	TY5_reference_SRR800780_popoolationte_rp_190	0	.
chrVIII	92208	92439	TY1_reference_SRR800780_popoolationte_rp_191	0	.
chrVIII	133512	134318	TY1_reference_SRR800780_popoolationte_rp_195	0	.
chrVIII	146231	146718	TY3_reference_SRR800780_popoolationte_rp_196	0	.
chrVIII	146782	147761	TY4_reference_SRR800780_popoolationte_rp_197	0	.
chrVIII	238246	238445	TY4_reference_SRR800780_popoolationte_rp_199	0	.
chrVIII	358626	359537	TY1_reference_SRR800780_popoolationte_rp_200	0	.
chrVIII	389573	389656	TY1_reference_SRR800780_popoolationte_rp_202	0	.
chrVIII	463865	464197	TY1_reference_SRR800780_popoolationte_rp_203	0	.
chrVIII	466339	466536	TY3_1p_reference_SRR800780_popoolationte_rp_204	0	.
chrX	29133	29476	TY1_reference_SRR800780_popoolationte_rp_206	0	.
chrX	59427	59833	TY1_reference_SRR800780_popoolationte_rp_207	0	.
chrX	204664	204814	TY3_non-reference_SRR800780_popoolationte_rp_210	0	.
chrX	354485	355230	TY1_reference_SRR800780_popoolationte_rp_211	0	.
chrX	377957	378331	TY3_1p_reference_SRR800780_popoolationte_rp_214	0	.
chrX	416210	416479	TY4_reference_SRR800780_popoolationte_rp_215	0	.
chrX	416451	417067	TY1_reference_SRR800780_popoolationte_rp_216	0	.
chrX	421864	422344	TY4_reference_SRR800780_popoolationte_rp_217	0	.
chrX	422535	422928	TY1_reference_SRR800780_popoolationte_rp_218	0	.
chrX	517897	518142	TY1_reference_SRR800780_popoolationte_rp_219	0	.
chrX	531460	531815	TY1_reference_SRR800780_popoolationte_rp_220	0	.
chrX	537681	538080	TY1_reference_SRR800780_popoolationte_rp_221	0	.
chrX	540712	541490	TY1_reference_SRR800780_popoolationte_rp_223	0	.
chrX	543383	543816	TY1_reference_SRR800780_popoolationte_rp_226	0	.
chrXI	74180	74583	TY1_reference_SRR800780_popoolationte_rp_228	0	.
chrXI	83749	84207	TY1_reference_SRR800780_popoolationte_rp_229	0	.
chrXI	141117	141347	TY1_reference_SRR800780_popoolationte_rp_230	0	.
chrXI	219002	219428	TY1_reference_SRR800780_popoolationte_rp_233	0	.
chrXI	513122	513563	TY1_reference_SRR800780_popoolationte_rp_239	0	.
chrXI	665007	665433	TY5_reference_SRR800780_popoolationte_rp_240	0	.
chrXII	91519	91875	TY4_reference_SRR800780_popoolationte_rp_241	0	.
chrXII	91903	92531	TY1_non-reference_SRR800780_popoolationte_rp_242	0	.
chrXII	167931	168427	TY3_reference_SRR800780_popoolationte_rp_243	0	.
chrXII	215028	221358	TY1_reference_SRR800780_popoolationte_rp_246	0	.
chrXII	365779	366199	TY1_reference_SRR800780_popoolationte_rp_247	0	.
chrXII	426776	427053	TY3_1p_reference_SRR800780_popoolationte_rp_251	0	.
chrXII	448789	449166	TY1_reference_SRR800780_popoolationte_rp_252	0	.
chrXII	592653	593088	TY1_reference_SRR800780_popoolationte_rp_253	0	.
chrXII	656932	657421	TY3_reference_SRR800780_popoolationte_rp_256	0	.
chrXII	657401	657850	TY1_reference_SRR800780_popoolationte_rp_257	0	.
chrXII	731615	732147	TY3_non-reference_SRR800780_popoolationte_rp_260	0	.
chrXII	784153	784345	TY1_reference_SRR800780_popoolationte_rp_263	0	.
chrXII	793496	793923	TY3_reference_SRR800780_popoolationte_rp_264	0	.
chrXII	796716	797141	TY1_reference_SRR800780_popoolationte_rp_265	0	.
chrXII	963164	963584	TY1_reference_SRR800780_popoolationte_rp_267	0	.
chrXII	976173	981769	TY1_non-reference_SRR800780_popoolationte_rp_268	0	.
chrXIII	131937	132367	TY1_reference_SRR800780_popoolationte_rp_272	0	.
chrXIII	167885	168312	TY1_reference_SRR800780_popoolationte_rp_273	0	.
chrXIII	196254	202286	TY1_reference_SRR800780_popoolationte_rp_275	0	.
chrXIII	503579	504200	TY1_reference_SRR800780_popoolationte_rp_290	0	.
chrXIII	504191	504840	TY4_reference_SRR800780_popoolationte_rp_291	0	.
chrXIII	747963	748177	TY1_reference_SRR800780_popoolationte_rp_294	0	.
chrXIII	768364	768502	TY3_non-reference_SRR800780_popoolationte_rp_295	0	.
chrXIII	768490	769263	TY1_reference_SRR800780_popoolationte_rp_296	0	.
chrXIII	808483	809297	TY1_reference_SRR800780_popoolationte_rp_297	0	.
chrXIV	96406	104754	TY1_reference_SRR800780_popoolationte_rp_300	0	.
chrXIV	546373	546738	TY3_1p_reference_SRR800780_popoolationte_rp_303	0	.
chrXIV	552234	552534	TY1_reference_SRR800780_popoolationte_rp_305	0	.
chrXIV	552746	553188	TY1_reference_SRR800780_popoolationte_rp_306	0	.
chrXIV	561293	562023	TY1_reference_SRR800780_popoolationte_rp_307	0	.
chrXIV	727311	727719	TY1_reference_SRR800780_popoolationte_rp_311	0	.
chrXV	16684	16990	TY1_reference_SRR800780_popoolationte_rp_312	0	.
chrXV	33577	33978	TY1_reference_SRR800780_popoolationte_rp_315	0	.
chrXV	113618	113685	TY1_reference_SRR800780_popoolationte_rp_317	0	.
chrXV	226649	227090	TY3_reference_SRR800780_popoolationte_rp_318	0	.
chrXV	227040	227294	TY1_reference_SRR800780_popoolationte_rp_319	0	.
chrXV	227641	228317	TY1_reference_SRR800780_popoolationte_rp_320	0	.
chrXV	300632	301077	TY1_reference_SRR800780_popoolationte_rp_322	0	.
chrXV	340555	340957	TY1_reference_SRR800780_popoolationte_rp_323	0	.
chrXV	354032	354517	TY3_reference_SRR800780_popoolationte_rp_324	0	.
chrXV	354627	355016	TY1_reference_SRR800780_popoolationte_rp_325	0	.
chrXV	463489	463693	TY1_reference_SRR800780_popoolationte_rp_330	0	.
chrXV	487369	487519	TY3_non-reference_SRR800780_popoolationte_rp_331	0	.
chrXV	664757	665200	TY2_reference_SRR800780_popoolationte_rp_337	0	.
chrXV	703099	703455	TY3_reference_SRR800780_popoolationte_rp_340	0	.
chrXV	968929	976457	TY3_reference_SRR800780_popoolationte_rp_342	0	.
chrXV	979815	980197	TY1_reference_SRR800780_popoolationte_rp_343	0	.
chrXV	980200	980639	TY1_reference_SRR800780_popoolationte_rp_344	0	.
chrXVI	55609	55916	TY1_reference_SRR800780_popoolationte_rp_345	0	.
chrXVI	210397	210823	TY1_reference_SRR800780_popoolationte_rp_346	0	.
chrXVI	436004	443180	TY1_reference_SRR800780_popoolationte_rp_347	0	.
chrXVI	561113	561380	TY3_1p_reference_SRR800780_popoolationte_rp_350	0	.
chrXVI	688997	689490	TY1_reference_SRR800780_popoolationte_rp_353	0	.
chrXVI	776613	776914	TY1_reference_SRR800780_popoolationte_rp_358	0	.
chrXVI	777792	778205	TY1_reference_SRR800780_popoolationte_rp_359	0	.
chrXVI	780866	781272	TY1_reference_SRR800780_popoolationte_rp_360	0	.
chrXVI	804438	810612	TY1_reference_SRR800780_popoolationte_rp_361	0	.
chrXVI	844302	850557	TY1_reference_SRR800780_popoolationte_rp_362	0	.
chrXVI	850565	856973	TY3_reference_SRR800780_popoolationte_rp_363	0	.
chrXVI	881422	881879	TY4_reference_SRR800780_popoolationte_rp_366	0	.
chrXVI	933015	933455	TY4_reference_SRR800780_popoolationte_rp_367	0	.
chrXVI	933490	933725	TY1_reference_SRR800780_popoolationte_rp_368	0	.
chrXVI	937816	938050	TY1_reference_SRR800780_popoolationte_rp_369	0	.
