# Supplementary material for: McClintock: An Integrated Pipeline for Detecting Transposable Element Insertions in Whole-Genome Shotgun Sequencing Data
Source: G3 (Bethesda). 2017 Jun 21;7(8):2763–78. doi: 10.1534/g3.117.043893 (PMC5555480; doi:10.1534/g3.117.043893)
Supplement: Supplementary file 2 [file 2763FileS2.zip › SRA072302/SRR800780/results/SRR800780_retroseq_nonredundant.bed]

track name="SRR800780_RetroSeq" description="SRR800780_RetroSeq"
chrII	405605	405607	TY1_non-reference_SRR800780_retroseq_rp_1	0	.
chrII	645183	645185	TY3_non-reference_SRR800780_retroseq_rp_2	0	.
chrIII	90901	90903	TY3_non-reference_SRR800780_retroseq_rp_4	0	.
chrIII	295237	295239	TY1_non-reference_SRR800780_retroseq_rp_5	0	.
chrIV	437644	437646	TY1_non-reference_SRR800780_retroseq_rp_7	0	.
chrIV	520549	520551	TY1_non-reference_SRR800780_retroseq_rp_8	0	.
chrIV	981138	981140	TY2_non-reference_SRR800780_retroseq_rp_10	0	.
chrIV	1257137	1257139	TY3_non-reference_SRR800780_retroseq_rp_13	0	.
chrIX	324736	324738	TY3_non-reference_SRR800780_retroseq_rp_16	0	.
chrV	131212	131214	TY1_non-reference_SRR800780_retroseq_rp_17	0	.
chrV	137337	137339	TY1_non-reference_SRR800780_retroseq_rp_18	0	.
chrV	435263	435265	TY1_non-reference_SRR800780_retroseq_rp_20	0	.
chrV	436376	436378	TY1_non-reference_SRR800780_retroseq_rp_23	0	.
chrV	498623	498625	TY1_non-reference_SRR800780_retroseq_rp_25	0	.
chrV	566994	566996	TY1_non-reference_SRR800780_retroseq_rp_26	0	.
chrVI	181037	181039	TY3_non-reference_SRR800780_retroseq_rp_29	0	.
chrVI	181702	181704	TY1_non-reference_SRR800780_retroseq_rp_31	0	.
chrVII	73908	73910	TY3_non-reference_SRR800780_retroseq_rp_32	0	.
chrVII	74213	74215	TY1_non-reference_SRR800780_retroseq_rp_33	0	.
chrVII	287836	287838	TY2_non-reference_SRR800780_retroseq_rp_35	0	.
chrVII	319121	319123	TY2_non-reference_SRR800780_retroseq_rp_36	0	.
chrVII	561727	561729	TY3_non-reference_SRR800780_retroseq_rp_38	0	.
chrVII	712932	712934	TY4_non-reference_SRR800780_retroseq_rp_39	0	.
chrVII	712979	712981	TY1_non-reference_SRR800780_retroseq_rp_41	0	.
chrVII	823513	823515	TY3_non-reference_SRR800780_retroseq_rp_42	0	.
chrVII	879095	879097	TY1_non-reference_SRR800780_retroseq_rp_45	0	.
chrVII	931031	931033	TY3_non-reference_SRR800780_retroseq_rp_47	0	.
chrVII	931381	931383	TY3_non-reference_SRR800780_retroseq_rp_48	0	.
chrVIII	466938	466940	TY2_non-reference_SRR800780_retroseq_rp_49	0	.
chrX	204744	204746	TY3_non-reference_SRR800780_retroseq_rp_50	0	.
chrX	354627	354629	TY1_non-reference_SRR800780_retroseq_rp_51	0	.
chrX	355017	355019	TY1_non-reference_SRR800780_retroseq_rp_52	0	.
chrX	424757	424759	TY1_non-reference_SRR800780_retroseq_rp_53	0	.
chrX	543021	543023	TY1_non-reference_SRR800780_retroseq_rp_54	0	.
chrX	543151	543153	TY3_non-reference_SRR800780_retroseq_rp_55	0	.
chrXI	457698	457700	TY1_non-reference_SRR800780_retroseq_rp_56	0	.
chrXI	457908	457910	TY1_non-reference_SRR800780_retroseq_rp_57	0	.
chrXII	688240	688242	TY3_non-reference_SRR800780_retroseq_rp_58	0	.
chrXII	688264	688266	TY1_non-reference_SRR800780_retroseq_rp_59	0	.
chrXII	793768	793770	TY2_non-reference_SRR800780_retroseq_rp_62	0	.
chrXIII	259661	259663	TY1_non-reference_SRR800780_retroseq_rp_66	0	.
chrXIII	321340	321342	TY1_non-reference_SRR800780_retroseq_rp_68	0	.
chrXIII	481085	481087	TY2_non-reference_SRR800780_retroseq_rp_69	0	.
chrXIII	768465	768467	TY3_non-reference_SRR800780_retroseq_rp_73	0	.
chrXIII	768751	768753	TY3_non-reference_SRR800780_retroseq_rp_74	0	.
chrXIV	442884	442886	TY1_non-reference_SRR800780_retroseq_rp_75	0	.
chrXV	462752	462754	TY1_non-reference_SRR800780_retroseq_rp_76	0	.
chrXV	462753	462755	TY2_non-reference_SRR800780_retroseq_rp_77	0	.
chrXV	462777	462779	TY1_non-reference_SRR800780_retroseq_rp_78	0	.
chrXV	487422	487424	TY3_non-reference_SRR800780_retroseq_rp_79	0	.
chrXVI	63999	64001	TY1_non-reference_SRR800780_retroseq_rp_82	0	.
chrXVI	770243	770245	TY1_non-reference_SRR800780_retroseq_rp_84	0	.
chrXVI	775999	776001	TY2_non-reference_SRR800780_retroseq_rp_85	0	.
chrXVI	880476	880478	TY2_non-reference_SRR800780_retroseq_rp_86	0	.
