# Supplementary material for: McClintock: An Integrated Pipeline for Detecting Transposable Element Insertions in Whole-Genome Shotgun Sequencing Data
Source: G3 (Bethesda). 2017 Jun 21;7(8):2763–78. doi: 10.1534/g3.117.043893 (PMC5555480; doi:10.1534/g3.117.043893)
Supplement: Supplementary file 2 [file 2763FileS2.zip › SRA072302/SRR800780/results/SRR800780_telocate_nonredundant.bed]

track name="SRR800780_TE-locate" description="SRR800780_TE-locate"
chrI	138753	138990	TY1_reference_SRR800780_telocate_rp_1	0	-
chrI	160105	160237	TY1_reference_SRR800780_telocate_rp_2	0	-
chrI	166184	166185	TY1_non-reference_SRR800780_telocate_rp_3	0	+
chrI	189419	189754	TY2_reference_SRR800780_telocate_rp_4	0	+
chrII	7237	7238	TY5_non-reference_SRR800780_telocate_rp_5	0	-
chrII	8847	9518	TY1_reference_SRR800780_telocate_rp_6	0	+
chrII	29500	35793	TY1_reference_SRR800780_telocate_rp_7	0	+
chrII	221039	226955	TY1_reference_SRR800780_telocate_rp_8	0	+
chrII	258667	258974	TY1_reference_SRR800780_telocate_rp_9	0	-
chrII	327067	327393	TY1_reference_SRR800780_telocate_rp_10	0	+
chrII	350456	350749	TY1_reference_SRR800780_telocate_rp_11	0	+
chrII	405439	405440	TY1_non-reference_SRR800780_telocate_rp_12	0	+
chrII	460472	460762	TY1_reference_SRR800780_telocate_rp_13	0	+
chrII	643482	643853	TY4_reference_SRR800780_telocate_rp_14	0	-
chrII	644363	644596	TY1_reference_SRR800780_telocate_rp_15	0	-
chrII	645032	645033	TY3_non-reference_SRR800780_telocate_rp_16	0	-
chrII	808675	808676	TY2_non-reference_SRR800780_telocate_rp_17	0	-
chrII	808851	808852	TY1_non-reference_SRR800780_telocate_rp_18	0	+
chrIII	1178	4322	TY5_reference_SRR800780_telocate_rp_19	0	+
chrIII	83054	83196	TY1_reference_SRR800780_telocate_rp_20	0	-
chrIII	90892	90893	TY3_non-reference_SRR800780_telocate_rp_21	0	+
chrIII	126007	126008	TY1_non-reference_SRR800780_telocate_rp_22	0	-
chrIII	149479	149787	TY1_reference_SRR800780_telocate_rp_23	0	+
chrIII	150692	151051	TY4_reference_SRR800780_telocate_rp_24	0	-
chrIII	151851	151852	TY1_non-reference_SRR800780_telocate_rp_25	0	+
chrIII	169568	169884	TY1_reference_SRR800780_telocate_rp_26	0	+
chrIII	227659	227810	TY1_reference_SRR800780_telocate_rp_27	0	-
chrIII	291918	292164	TY5_reference_SRR800780_telocate_rp_28	0	+
chrIII	295954	296187	TY1_reference_SRR800780_telocate_rp_30	0	-
chrIV	3335	3461	TY5_reference_SRR800780_telocate_rp_31	0	+
chrIV	8079	8420	TY4_reference_SRR800780_telocate_rp_32	0	+
chrIV	83291	83483	TY3_1p_reference_SRR800780_telocate_rp_33	0	+
chrIV	359316	359480	TY1_reference_SRR800780_telocate_rp_34	0	-
chrIV	434739	434944	TY1_reference_SRR800780_telocate_rp_35	0	-
chrIV	519941	520157	TY1_reference_SRR800780_telocate_rp_36	0	+
chrIV	620035	620036	TY1_non-reference_SRR800780_telocate_rp_37	0	.
chrIV	645237	651501	TY3_reference_SRR800780_telocate_rp_38	0	-
chrIV	651513	651514	TY3_non-reference_SRR800780_telocate_rp_39	0	.
chrIV	651687	651956	TY1_reference_SRR800780_telocate_rp_40	0	-
chrIV	668623	668782	TY1_reference_SRR800780_telocate_rp_41	0	+
chrIV	802902	805652	TY1_reference_SRR800780_telocate_rp_42	0	+
chrIV	871419	871742	TY1_reference_SRR800780_telocate_rp_43	0	+
chrIV	945347	945670	TY1_reference_SRR800780_telocate_rp_44	0	+
chrIV	980999	981000	TY1_non-reference_SRR800780_telocate_rp_45	0	-
chrIV	1017552	1017675	TY1_reference_SRR800780_telocate_rp_46	0	-
chrIV	1018211	1018366	TY4_reference_SRR800780_telocate_rp_47	0	+
chrIV	1023133	1023474	TY3_reference_SRR800780_telocate_rp_48	0	+
chrIV	1101975	1101976	TY4_non-reference_SRR800780_telocate_rp_49	0	+
chrIV	1151033	1151363	TY1_reference_SRR800780_telocate_rp_50	0	+
chrIV	1175128	1175807	TY3_reference_SRR800780_telocate_rp_51	0	-
chrIV	1201080	1201275	TY1_reference_SRR800780_telocate_rp_52	0	+
chrIV	1256968	1256969	TY3_non-reference_SRR800780_telocate_rp_53	0	+
chrIV	1352968	1353219	TY1_reference_SRR800780_telocate_rp_54	0	+
chrIV	1518468	1518787	TY1_reference_SRR800780_telocate_rp_55	0	+
chrIV	1523848	1523849	TY5_non-reference_SRR800780_telocate_rp_56	0	+
chrIX	197136	197485	TY1_reference_SRR800780_telocate_rp_57	0	-
chrIX	300406	300725	TY1_reference_SRR800780_telocate_rp_58	0	-
chrIX	324235	324236	TY3_non-reference_SRR800780_telocate_rp_59	0	-
chrIX	336575	336892	TY1_reference_SRR800780_telocate_rp_60	0	-
chrIX	426197	426422	TY1_reference_SRR800780_telocate_rp_61	0	-
chrV	62474	62756	TY1_reference_SRR800780_telocate_rp_62	0	+
chrV	99302	99660	TY1_reference_SRR800780_telocate_rp_63	0	-
chrV	118226	118556	TY4_reference_SRR800780_telocate_rp_64	0	-
chrV	130975	130976	TY1_non-reference_SRR800780_telocate_rp_65	0	.
chrV	131199	131200	TY2_non-reference_SRR800780_telocate_rp_66	0	+
chrV	136062	136183	TY1_reference_SRR800780_telocate_rp_67	0	+
chrV	137323	137612	TY1_reference_SRR800780_telocate_rp_68	0	+
chrV	176348	176845	TY1_reference_SRR800780_telocate_rp_69	0	+
chrV	248827	249107	TY1_reference_SRR800780_telocate_rp_70	0	+
chrV	287770	288056	TY1_reference_SRR800780_telocate_rp_71	0	-
chrV	312271	312437	TY1_reference_SRR800780_telocate_rp_72	0	+
chrV	354133	354836	TY1_reference_SRR800780_telocate_rp_73	0	+
chrV	436274	436601	TY4_reference_SRR800780_telocate_rp_74	0	-
chrV	498592	498593	TY1_non-reference_SRR800780_telocate_rp_76	0	+
chrV	551436	551759	TY1_reference_SRR800780_telocate_rp_77	0	+
chrVI	100574	100902	TY1_reference_SRR800780_telocate_rp_78	0	+
chrVI	101233	101234	TY3_non-reference_SRR800780_telocate_rp_79	0	-
chrVI	137657	143937	TY1_reference_SRR800780_telocate_rp_80	0	+
chrVI	144878	144879	TY1_non-reference_SRR800780_telocate_rp_81	0	-
chrVI	158353	158666	TY1_reference_SRR800780_telocate_rp_82	0	+
chrVI	161531	161691	TY1_reference_SRR800780_telocate_rp_83	0	+
chrVI	181058	181059	TY3_non-reference_SRR800780_telocate_rp_84	0	+
chrVI	191670	191834	TY1_reference_SRR800780_telocate_rp_85	0	-
chrVI	205101	205241	TY3_1p_reference_SRR800780_telocate_rp_86	0	+
chrVI	206909	207126	TY1_reference_SRR800780_telocate_rp_87	0	+
chrVI	261282	261475	TY1_reference_SRR800780_telocate_rp_88	0	+
chrVII	862	1079	TY5_reference_SRR800780_telocate_rp_89	0	+
chrVII	73813	73814	TY3_non-reference_SRR800780_telocate_rp_90	0	.
chrVII	74031	74032	TY1_non-reference_SRR800780_telocate_rp_91	0	-
chrVII	110694	110695	TY2_non-reference_SRR800780_telocate_rp_92	0	-
chrVII	114942	115273	TY1_reference_SRR800780_telocate_rp_93	0	+
chrVII	121167	121340	TY1_reference_SRR800780_telocate_rp_94	0	+
chrVII	287357	287358	TY3_non-reference_SRR800780_telocate_rp_95	0	.
chrVII	287640	287641	TY2_non-reference_SRR800780_telocate_rp_96	0	-
chrVII	318685	318826	TY1_reference_SRR800780_telocate_rp_98	0	+
chrVII	320357	320710	TY4_reference_SRR800780_telocate_rp_99	0	-
chrVII	327131	327346	TY1_reference_SRR800780_telocate_rp_100	0	-
chrVII	401446	401447	TY3_non-reference_SRR800780_telocate_rp_101	0	-
chrVII	535547	541786	TY1_reference_SRR800780_telocate_rp_102	0	-
chrVII	660646	660936	TY1_reference_SRR800780_telocate_rp_103	0	-
chrVII	701113	701354	TY1_reference_SRR800780_telocate_rp_104	0	+
chrVII	712773	712774	TY1_non-reference_SRR800780_telocate_rp_105	0	-
chrVII	738740	739040	TY1_reference_SRR800780_telocate_rp_106	0	+
chrVII	774040	774167	TY1_reference_SRR800780_telocate_rp_107	0	+
chrVII	778788	779117	TY2_reference_SRR800780_telocate_rp_108	0	+
chrVII	793243	793564	TY1_reference_SRR800780_telocate_rp_109	0	+
chrVII	811100	811238	TY4_reference_SRR800780_telocate_rp_110	0	-
chrVII	823352	823353	TY3_non-reference_SRR800780_telocate_rp_111	0	.
chrVII	845285	845635	TY3_reference_SRR800780_telocate_rp_112	0	+
chrVII	857385	857386	TY3_non-reference_SRR800780_telocate_rp_113	0	-
chrVII	875349	875666	TY1_reference_SRR800780_telocate_rp_114	0	+
chrVII	879029	879240	TY4_reference_SRR800780_telocate_rp_115	0	+
chrVII	931049	931050	TY3_non-reference_SRR800780_telocate_rp_116	0	+
chrVII	1079479	1079480	TY1_non-reference_SRR800780_telocate_rp_117	0	+
chrVII	1080164	1080165	TY2_non-reference_SRR800780_telocate_rp_118	0	+
chrVIII	133197	133395	TY1_reference_SRR800780_telocate_rp_119	0	-
chrVIII	146836	147705	TY4_reference_SRR800780_telocate_rp_120	0	+
chrVIII	238006	238205	TY1_reference_SRR800780_telocate_rp_121	0	+
chrVIII	358684	359477	TY1_reference_SRR800780_telocate_rp_122	0	-
chrVIII	463919	464147	TY1_reference_SRR800780_telocate_rp_123	0	-
chrVIII	466988	466989	TY2_non-reference_SRR800780_telocate_rp_124	0	.
chrX	29186	29409	TY1_reference_SRR800780_telocate_rp_125	0	+
chrX	204574	204575	TY3_non-reference_SRR800780_telocate_rp_126	0	+
chrX	378008	378279	TY3_1p_reference_SRR800780_telocate_rp_128	0	-
chrX	416259	416425	TY4_reference_SRR800780_telocate_rp_129	0	+
chrX	421917	422290	TY4_reference_SRR800780_telocate_rp_130	0	+
chrX	422587	422881	TY1_reference_SRR800780_telocate_rp_131	0	+
chrX	424605	424606	TY1_non-reference_SRR800780_telocate_rp_132	0	-
chrX	517950	518091	TY1_reference_SRR800780_telocate_rp_133	0	+
chrX	531507	531757	TY1_reference_SRR800780_telocate_rp_134	0	-
chrX	537732	538027	TY1_reference_SRR800780_telocate_rp_135	0	-
chrX	542952	542953	TY3_non-reference_SRR800780_telocate_rp_137	0	.
chrX	737370	737678	TY4_reference_SRR800780_telocate_rp_139	0	-
chrX	742330	742456	TY5_reference_SRR800780_telocate_rp_140	0	-
chrXI	74240	74523	TY1_reference_SRR800780_telocate_rp_141	0	+
chrXI	83812	84120	TY1_reference_SRR800780_telocate_rp_142	0	-
chrXI	141175	141294	TY1_reference_SRR800780_telocate_rp_143	0	-
chrXI	162835	163174	TY1_reference_SRR800780_telocate_rp_144	0	+
chrXI	219057	219367	TY1_reference_SRR800780_telocate_rp_145	0	-
chrXI	457674	457675	TY1_non-reference_SRR800780_telocate_rp_146	0	-
chrXI	513173	513483	TY1_reference_SRR800780_telocate_rp_147	0	-
chrXII	91572	91822	TY4_reference_SRR800780_telocate_rp_148	0	-
chrXII	168041	168379	TY3_reference_SRR800780_telocate_rp_149	0	-
chrXII	214961	214962	TY1_non-reference_SRR800780_telocate_rp_150	0	+
chrXII	365831	366145	TY1_reference_SRR800780_telocate_rp_151	0	-
chrXII	373769	373969	TY1_reference_SRR800780_telocate_rp_152	0	-
chrXII	426828	427002	TY3_1p_reference_SRR800780_telocate_rp_153	0	-
chrXII	448842	449114	TY1_reference_SRR800780_telocate_rp_154	0	+
chrXII	456719	456720	TY1_non-reference_SRR800780_telocate_rp_155	0	-
chrXII	657023	657366	TY3_reference_SRR800780_telocate_rp_156	0	+
chrXII	687999	688000	TY3_non-reference_SRR800780_telocate_rp_157	0	+
chrXII	688004	688005	TY1_non-reference_SRR800780_telocate_rp_158	0	-
chrXII	732098	732099	TY3_non-reference_SRR800780_telocate_rp_159	0	+
chrXII	734383	734673	TY1_reference_SRR800780_telocate_rp_160	0	-
chrXII	793551	793870	TY3_reference_SRR800780_telocate_rp_161	0	+
chrXII	796763	797088	TY1_reference_SRR800780_telocate_rp_162	0	+
chrXII	818474	818475	TY2_non-reference_SRR800780_telocate_rp_163	0	+
chrXII	963216	963535	TY1_reference_SRR800780_telocate_rp_164	0	+
chrXII	976130	976131	TY1_non-reference_SRR800780_telocate_rp_165	0	+
chrXII	981706	981707	TY1_non-reference_SRR800780_telocate_rp_166	0	+
chrXII	1052093	1052094	TY1_non-reference_SRR800780_telocate_rp_167	0	-
chrXIII	131988	132317	TY1_reference_SRR800780_telocate_rp_168	0	-
chrXIII	167944	168262	TY1_reference_SRR800780_telocate_rp_169	0	-
chrXIII	196184	196185	TY1_non-reference_SRR800780_telocate_rp_170	0	+
chrXIII	202253	202254	TY1_non-reference_SRR800780_telocate_rp_171	0	+
chrXIII	259396	259397	TY4_non-reference_SRR800780_telocate_rp_172	0	+
chrXIII	290047	290223	TY4_reference_SRR800780_telocate_rp_173	0	-
chrXIII	321167	321168	TY1_non-reference_SRR800780_telocate_rp_174	0	-
chrXIII	372695	378621	TY1_reference_SRR800780_telocate_rp_175	0	-
chrXIII	462884	463103	TY1_reference_SRR800780_telocate_rp_176	0	-
chrXIII	480960	480961	TY2_non-reference_SRR800780_telocate_rp_178	0	-
chrXIII	573110	573337	TY1_reference_SRR800780_telocate_rp_179	0	-
chrXIII	768316	768317	TY3_non-reference_SRR800780_telocate_rp_180	0	-
chrXIII	837475	837753	TY1_reference_SRR800780_telocate_rp_181	0	+
chrXIV	442830	442831	TY1_non-reference_SRR800780_telocate_rp_182	0	+
chrXIV	546423	546685	TY3_1p_reference_SRR800780_telocate_rp_183	0	+
chrXIV	552281	552482	TY1_reference_SRR800780_telocate_rp_184	0	-
chrXIV	727363	727667	TY1_reference_SRR800780_telocate_rp_186	0	-
chrXV	16738	16933	TY1_reference_SRR800780_telocate_rp_187	0	+
chrXV	28515	28516	TY1_non-reference_SRR800780_telocate_rp_188	0	-
chrXV	28640	28641	TY2_non-reference_SRR800780_telocate_rp_189	0	-
chrXV	33628	33930	TY1_reference_SRR800780_telocate_rp_190	0	+
chrXV	113293	113626	TY1_reference_SRR800780_telocate_rp_191	0	-
chrXV	227692	228263	TY1_reference_SRR800780_telocate_rp_192	0	+
chrXV	300234	300441	TY1_reference_SRR800780_telocate_rp_193	0	-
chrXV	340599	340900	TY1_reference_SRR800780_telocate_rp_194	0	-
chrXV	354128	354467	TY3_reference_SRR800780_telocate_rp_195	0	+
chrXV	354681	354959	TY1_reference_SRR800780_telocate_rp_196	0	+
chrXV	437303	438486	TY1_reference_SRR800780_telocate_rp_197	0	-
chrXV	462780	462781	TY2_non-reference_SRR800780_telocate_rp_198	0	+
chrXV	487269	487270	TY3_non-reference_SRR800780_telocate_rp_199	0	-
chrXV	600878	600879	TY1_non-reference_SRR800780_telocate_rp_201	0	+
chrXV	664003	664326	TY1_reference_SRR800780_telocate_rp_202	0	-
chrXV	697503	697770	TY1_reference_SRR800780_telocate_rp_204	0	-
chrXV	703157	703382	TY3_reference_SRR800780_telocate_rp_205	0	-
chrXV	710123	710124	TY4_non-reference_SRR800780_telocate_rp_206	0	.
chrXV	968988	976400	TY3_reference_SRR800780_telocate_rp_207	0	+
chrXV	976406	976407	TY3_non-reference_SRR800780_telocate_rp_208	0	+
chrXV	979866	980140	TY1_reference_SRR800780_telocate_rp_209	0	+
chrXVI	210449	210770	TY1_reference_SRR800780_telocate_rp_210	0	+
chrXVI	436057	436728	TY1_reference_SRR800780_telocate_rp_211	0	+
chrXVI	443130	443131	TY1_non-reference_SRR800780_telocate_rp_212	0	+
chrXVI	560809	561081	TY1_reference_SRR800780_telocate_rp_213	0	+
chrXVI	571692	571834	TY1_reference_SRR800780_telocate_rp_214	0	+
chrXVI	689058	689439	TY1_reference_SRR800780_telocate_rp_215	0	-
chrXVI	744040	744041	TY1_non-reference_SRR800780_telocate_rp_216	0	.
chrXVI	769205	769206	TY1_non-reference_SRR800780_telocate_rp_217	0	-
chrXVI	770261	770262	TY1_non-reference_SRR800780_telocate_rp_218	0	+
chrXVI	775857	776502	TY3_1p_reference_SRR800780_telocate_rp_219	0	+
chrXVI	777841	778152	TY1_reference_SRR800780_telocate_rp_220	0	+
chrXVI	780917	781217	TY1_reference_SRR800780_telocate_rp_221	0	-
chrXVI	804494	804634	TY1_reference_SRR800780_telocate_rp_222	0	+
chrXVI	810603	810604	TY1_non-reference_SRR800780_telocate_rp_223	0	+
chrXVI	844354	850508	TY1_reference_SRR800780_telocate_rp_224	0	-
chrXVI	850512	850513	TY3_non-reference_SRR800780_telocate_rp_225	0	+
chrXVI	881482	881826	TY4_reference_SRR800780_telocate_rp_226	0	-
chrXVI	933066	933400	TY4_reference_SRR800780_telocate_rp_227	0	+
chrXVI	933538	933675	TY1_reference_SRR800780_telocate_rp_228	0	+
