# Supplementary material for: McClintock: An Integrated Pipeline for Detecting Transposable Element Insertions in Whole-Genome Shotgun Sequencing Data
Source: G3 (Bethesda). 2017 Jun 21;7(8):2763–78. doi: 10.1534/g3.117.043893 (PMC5555480; doi:10.1534/g3.117.043893)
Supplement: Supplementary file 2 [file 2763FileS2.zip › SRA072302/SRR800781/results/SRR800781_ngs_te_mapper_nonredundant.bed]

track name="SRR800781_ngs_te_mapper" description="SRR800781_ngs_te_mapper"
chrIII	1179	4227	TY5_reference_SRR800781_ngs_te_mapper_sr_1	0	+
chrIII	84069	85142	TY2_reference_SRR800781_ngs_te_mapper_sr_2	0	+
chrIII	84295	85142	TY2_reference_SRR800781_ngs_te_mapper_sr_3	0	+
chrIII	90842	90847	TY3_non-reference_SRR800781_ngs_te_mapper_sr_4	0	+
chrIV	668094	668434	TY3_reference_SRR800781_ngs_te_mapper_sr_5	0	+
chrIV	802903	803233	TY1_reference_SRR800781_ngs_te_mapper_sr_6	0	+
chrIX	205217	210644	TY3_reference_SRR800781_ngs_te_mapper_sr_7	0	+
chrIX	324389	324732	TY3_reference_SRR800781_ngs_te_mapper_sr_8	0	+
chrVI	101353	101358	TY3_non-reference_SRR800781_ngs_te_mapper_sr_9	0	+
chrVII	74166	74171	TY1_non-reference_SRR800781_ngs_te_mapper_sr_10	0	+
chrVII	110816	111270	TY4_reference_SRR800781_ngs_te_mapper_sr_11	0	-
chrVII	735987	736327	TY3_reference_SRR800781_ngs_te_mapper_sr_12	0	+
chrX	354807	354812	TY4_non-reference_SRR800781_ngs_te_mapper_sr_13	0	-
chrXI	379308	379313	TY3_non-reference_SRR800781_ngs_te_mapper_sr_14	0	-
chrXII	374000	374339	TY3_reference_SRR800781_ngs_te_mapper_sr_15	0	+
chrXIII	268807	268812	TY2_non-reference_SRR800781_ngs_te_mapper_sr_16	0	+
chrXV	117703	123628	TY1_reference_SRR800781_ngs_te_mapper_sr_17	0	+
chrXV	487425	487430	TY3_non-reference_SRR800781_ngs_te_mapper_sr_18	0	-
chrXVI	622639	622644	TY3_non-reference_SRR800781_ngs_te_mapper_sr_19	0	+
chrXVI	769317	769657	TY3_reference_SRR800781_ngs_te_mapper_sr_20	0	+
chrXVI	880382	880722	TY3_reference_SRR800781_ngs_te_mapper_sr_21	0	+
