# Supplementary material for: McClintock: An Integrated Pipeline for Detecting Transposable Element Insertions in Whole-Genome Shotgun Sequencing Data
Source: G3 (Bethesda). 2017 Jun 21;7(8):2763–78. doi: 10.1534/g3.117.043893 (PMC5555480; doi:10.1534/g3.117.043893)
Supplement: Supplementary file 2 [file 2763FileS2.zip › SRA072302/SRR800781/results/SRR800781_popoolationte_nonredundant.bed]

track name="SRR800781_PoPoolationTE" description="SRR800781_PoPoolationTE"
chrI	160056	166225	TY1_reference_SRR800781_popoolationte_rp_13	0	.
chrI	189366	189799	TY2_reference_SRR800781_popoolationte_rp_16	0	.
chrII	29447	35848	TY1_reference_SRR800781_popoolationte_rp_19	0	.
chrII	197626	198109	TY3_reference_SRR800781_popoolationte_rp_24	0	.
chrII	198091	198321	TY1_reference_SRR800781_popoolationte_rp_25	0	.
chrII	258612	259053	TY1_reference_SRR800781_popoolationte_rp_29	0	.
chrII	350407	350804	TY1_reference_SRR800781_popoolationte_rp_39	0	.
chrII	460414	460805	TY1_reference_SRR800781_popoolationte_rp_43	0	.
chrII	643413	644052	TY1_reference_SRR800781_popoolationte_rp_45	0	.
chrIII	84757	91008	TY3_non-reference_SRR800781_popoolationte_rp_53	0	.
chrIII	227587	227880	TY1_reference_SRR800781_popoolationte_rp_66	0	.
chrIII	291320	291759	TY1_reference_SRR800781_popoolationte_rp_68	0	.
chrIII	294949	295364	TY1_reference_SRR800781_popoolationte_rp_71	0	.
chrIV	83240	83549	TY3_1p_reference_SRR800781_popoolationte_rp_77	0	.
chrIV	359260	359531	TY1_reference_SRR800781_popoolationte_rp_81	0	.
chrIV	437088	437758	TY1_reference_SRR800781_popoolationte_rp_84	0	.
chrIV	512921	519693	TY1_reference_SRR800781_popoolationte_rp_85	0	.
chrIV	645144	651553	TY3_non-reference_SRR800781_popoolationte_rp_91	0	.
chrIV	651639	652005	TY1_reference_SRR800781_popoolationte_rp_92	0	.
chrIV	667998	668483	TY3_reference_SRR800781_popoolationte_rp_93	0	.
chrIV	668560	668866	TY1_reference_SRR800781_popoolationte_rp_94	0	.
chrIV	802848	805703	TY1_reference_SRR800781_popoolationte_rp_95	0	.
chrIV	871367	884271	TY1_reference_SRR800781_popoolationte_rp_97	0	.
chrIV	1095588	1101932	TY1_reference_SRR800781_popoolationte_rp_100	0	.
chrIV	1174771	1175033	TY1_reference_SRR800781_popoolationte_rp_103	0	.
chrIV	1175083	1175899	TY3_reference_SRR800781_popoolationte_rp_104	0	.
chrIV	1305298	1305505	TY3_reference_SRR800781_popoolationte_rp_107	0	.
chrIV	1352575	1353275	TY1_reference_SRR800781_popoolationte_rp_109	0	.
chrIV	1461897	1462093	TY1_reference_SRR800781_popoolationte_rp_111	0	.
chrIV	1516251	1516488	TY2_reference_SRR800781_popoolationte_rp_113	0	.
chrIV	1518416	1518839	TY1_reference_SRR800781_popoolationte_rp_114	0	.
chrIV	1523852	1524581	TY5_non-reference_SRR800781_popoolationte_rp_115	0	.
chrIX	197084	197530	TY1_reference_SRR800781_popoolationte_rp_116	0	.
chrIX	324339	325829	TY3_reference_SRR800781_popoolationte_rp_119	0	.
chrIX	336531	336943	TY1_reference_SRR800781_popoolationte_rp_123	0	.
chrIX	426140	426481	TY1_reference_SRR800781_popoolationte_rp_125	0	.
chrV	6915	7184	TY5_reference_SRR800781_popoolationte_rp_231	0	.
chrV	9562	9807	TY2_reference_SRR800781_popoolationte_rp_232	0	.
chrV	62083	62806	TY1_reference_SRR800781_popoolationte_rp_233	0	.
chrV	118175	118600	TY4_reference_SRR800781_popoolationte_rp_236	0	.
chrV	176298	176893	TY1_reference_SRR800781_popoolationte_rp_246	0	.
chrV	287721	288120	TY1_reference_SRR800781_popoolationte_rp_251	0	.
chrV	313989	314502	TY4_reference_SRR800781_popoolationte_rp_253	0	.
chrV	566641	567116	TY1_non-reference_SRR800781_popoolationte_rp_267	0	.
chrVI	100499	100958	TY1_reference_SRR800781_popoolationte_rp_268	0	.
chrVI	119018	119217	TY1_reference_SRR800781_popoolationte_rp_272	0	.
chrVI	191607	191900	TY1_reference_SRR800781_popoolationte_rp_281	0	.
chrVI	206864	207185	TY1_reference_SRR800781_popoolationte_rp_283	0	.
chrVI	261220	261532	TY1_reference_SRR800781_popoolationte_rp_286	0	.
chrVII	73822	73965	TY3_non-reference_SRR800781_popoolationte_rp_289	0	.
chrVII	114893	115323	TY1_reference_SRR800781_popoolationte_rp_293	0	.
chrVII	121110	121422	TY1_reference_SRR800781_popoolationte_rp_294	0	.
chrVII	204919	205390	TY4_reference_SRR800781_popoolationte_rp_296	0	.
chrVII	320306	320759	TY4_reference_SRR800781_popoolationte_rp_301	0	.
chrVII	327079	327396	TY1_reference_SRR800781_popoolationte_rp_302	0	.
chrVII	401563	401956	TY3_reference_SRR800781_popoolationte_rp_305	0	.
chrVII	401898	402395	TY1_reference_SRR800781_popoolationte_rp_306	0	.
chrVII	412406	412783	TY1_reference_SRR800781_popoolationte_rp_308	0	.
chrVII	561613	561819	TY3_non-reference_SRR800781_popoolationte_rp_313	0	.
chrVII	568073	568342	TY3_1p_reference_SRR800781_popoolationte_rp_315	0	.
chrVII	660595	660979	TY1_reference_SRR800781_popoolationte_rp_318	0	.
chrVII	735938	736375	TY3_reference_SRR800781_popoolationte_rp_328	0	.
chrVII	773946	774228	TY1_reference_SRR800781_popoolationte_rp_331	0	.
chrVII	793189	793617	TY1_reference_SRR800781_popoolationte_rp_332	0	.
chrVII	811049	811297	TY4_reference_SRR800781_popoolationte_rp_334	0	.
chrVII	845233	845727	TY3_reference_SRR800781_popoolationte_rp_336	0	.
chrVIII	13185	13379	TY5_reference_SRR800781_popoolationte_rp_341	0	.
chrVIII	133013	133170	TY3_non-reference_SRR800781_popoolationte_rp_348	0	.
chrVIII	237940	238268	TY1_reference_SRR800781_popoolationte_rp_354	0	.
chrVIII	238225	238449	TY4_reference_SRR800781_popoolationte_rp_355	0	.
chrVIII	389569	389899	TY1_reference_SRR800781_popoolationte_rp_360	0	.
chrVIII	463851	464198	TY1_reference_SRR800781_popoolationte_rp_362	0	.
chrVIII	466364	466534	TY3_1p_reference_SRR800781_popoolationte_rp_363	0	.
chrX	29134	29463	TY1_reference_SRR800781_popoolationte_rp_367	0	.
chrX	59441	59833	TY1_reference_SRR800781_popoolationte_rp_369	0	.
chrX	197306	204814	TY3_reference_SRR800781_popoolationte_rp_373	0	.
chrX	354075	354238	TY4_non-reference_SRR800781_popoolationte_rp_377	0	.
chrX	377954	378339	TY3_1p_reference_SRR800781_popoolationte_rp_381	0	.
chrX	416191	416487	TY4_reference_SRR800781_popoolationte_rp_384	0	.
chrX	416451	417070	TY1_reference_SRR800781_popoolationte_rp_385	0	.
chrX	422543	422934	TY1_reference_SRR800781_popoolationte_rp_388	0	.
chrX	517898	518142	TY1_reference_SRR800781_popoolationte_rp_392	0	.
chrX	531454	531809	TY1_reference_SRR800781_popoolationte_rp_393	0	.
chrX	540710	541467	TY1_reference_SRR800781_popoolationte_rp_395	0	.
chrX	543389	543812	TY1_reference_SRR800781_popoolationte_rp_396	0	.
chrXI	74185	74580	TY1_reference_SRR800781_popoolationte_rp_400	0	.
chrXI	83751	84176	TY1_reference_SRR800781_popoolationte_rp_401	0	.
chrXI	141103	141350	TY1_reference_SRR800781_popoolationte_rp_402	0	.
chrXI	219008	219414	TY1_reference_SRR800781_popoolationte_rp_405	0	.
chrXI	513459	513535	TY1_reference_SRR800781_popoolationte_rp_410	0	.
chrXII	91523	91875	TY4_reference_SRR800781_popoolationte_rp_413	0	.
chrXII	91911	92547	TY1_reference_SRR800781_popoolationte_rp_414	0	.
chrXII	167930	168428	TY3_reference_SRR800781_popoolationte_rp_416	0	.
chrXII	427042	427168	TY3_non-reference_SRR800781_popoolationte_rp_427	0	.
chrXII	448792	449161	TY1_reference_SRR800781_popoolationte_rp_428	0	.
chrXII	605553	605684	TY1_non-reference_SRR800781_popoolationte_rp_433	0	.
chrXII	656923	657411	TY3_reference_SRR800781_popoolationte_rp_435	0	.
chrXII	657402	657844	TY1_reference_SRR800781_popoolationte_rp_436	0	.
chrXII	793496	793922	TY3_reference_SRR800781_popoolationte_rp_443	0	.
chrXII	796712	797134	TY1_reference_SRR800781_popoolationte_rp_444	0	.
chrXIII	131939	132371	TY1_reference_SRR800781_popoolationte_rp_449	0	.
chrXIII	167889	168311	TY1_reference_SRR800781_popoolationte_rp_450	0	.
chrXIII	196251	202280	TY1_reference_SRR800781_popoolationte_rp_451	0	.
chrXIII	259543	259947	TY1_reference_SRR800781_popoolationte_rp_454	0	.
chrXIII	321260	321579	TY4_reference_SRR800781_popoolationte_rp_458	0	.
chrXIII	420921	421363	TY1_reference_SRR800781_popoolationte_rp_462	0	.
chrXIII	747966	748176	TY1_reference_SRR800781_popoolationte_rp_478	0	.
chrXIII	768492	769262	TY1_reference_SRR800781_popoolationte_rp_480	0	.
chrXIII	808479	808959	TY4_reference_SRR800781_popoolationte_rp_482	0	.
chrXIII	808943	809306	TY1_reference_SRR800781_popoolationte_rp_483	0	.
chrXIV	546369	546738	TY3_1p_reference_SRR800781_popoolationte_rp_493	0	.
chrXV	16652	17006	TY1_reference_SRR800781_popoolationte_rp_505	0	.
chrXV	33581	33981	TY1_reference_SRR800781_popoolationte_rp_509	0	.
chrXV	113595	113677	TY1_reference_SRR800781_popoolationte_rp_510	0	.
chrXV	226606	227089	TY3_reference_SRR800781_popoolationte_rp_512	0	.
chrXV	340549	340949	TY1_reference_SRR800781_popoolationte_rp_517	0	.
chrXV	354032	354519	TY3_reference_SRR800781_popoolationte_rp_518	0	.
chrXV	463488	463719	TY1_reference_SRR800781_popoolationte_rp_525	0	.
chrXV	487378	487516	TY3_non-reference_SRR800781_popoolationte_rp_527	0	.
chrXV	703103	703436	TY3_reference_SRR800781_popoolationte_rp_537	0	.
chrXV	968932	976451	TY3_reference_SRR800781_popoolationte_rp_543	0	.
chrXVI	55600	55913	TY1_reference_SRR800781_popoolationte_rp_547	0	.
chrXVI	436007	443173	TY1_reference_SRR800781_popoolationte_rp_558	0	.
chrXVI	561109	561380	TY3_1p_reference_SRR800781_popoolationte_rp_564	0	.
chrXVI	689007	689488	TY1_reference_SRR800781_popoolationte_rp_568	0	.
chrXVI	769166	769703	TY3_reference_SRR800781_popoolationte_rp_570	0	.
chrXVI	769699	769952	TY1_reference_SRR800781_popoolationte_rp_571	0	.
chrXVI	777790	778204	TY1_reference_SRR800781_popoolationte_rp_574	0	.
chrXVI	780866	781272	TY1_reference_SRR800781_popoolationte_rp_575	0	.
chrXVI	844303	856973	TY1_reference_SRR800781_popoolationte_rp_577	0	.
chrXVI	881430	881879	TY4_reference_SRR800781_popoolationte_rp_580	0	.
chrXVI	937821	938043	TY1_reference_SRR800781_popoolationte_rp_584	0	.
