# Supplementary material for: McClintock: An Integrated Pipeline for Detecting Transposable Element Insertions in Whole-Genome Shotgun Sequencing Data
Source: G3 (Bethesda). 2017 Jun 21;7(8):2763–78. doi: 10.1534/g3.117.043893 (PMC5555480; doi:10.1534/g3.117.043893)
Supplement: Supplementary file 2 [file 2763FileS2.zip › SRA072302/SRR800781/results/SRR800781_retroseq_nonredundant.bed]

track name="SRR800781_RetroSeq" description="SRR800781_RetroSeq"
chrI	29689	29691	TY2_non-reference_SRR800781_retroseq_rp_1	0	.
chrI	29710	29712	TY1_non-reference_SRR800781_retroseq_rp_2	0	.
chrI	183237	183239	TY1_non-reference_SRR800781_retroseq_rp_4	0	.
chrII	258852	258854	TY1_non-reference_SRR800781_retroseq_rp_10	0	.
chrII	347636	347638	TY3_non-reference_SRR800781_retroseq_rp_12	0	.
chrII	405615	405617	TY1_non-reference_SRR800781_retroseq_rp_13	0	.
chrII	643873	643875	TY1_non-reference_SRR800781_retroseq_rp_18	0	.
chrIII	84383	84385	TY1_non-reference_SRR800781_retroseq_rp_24	0	.
chrIII	84409	84411	TY1_non-reference_SRR800781_retroseq_rp_25	0	.
chrIII	90901	90903	TY3_non-reference_SRR800781_retroseq_rp_30	0	.
chrIII	151637	151639	TY1_non-reference_SRR800781_retroseq_rp_37	0	.
chrIII	151674	151676	TY1_non-reference_SRR800781_retroseq_rp_38	0	.
chrIII	151717	151719	TY4_non-reference_SRR800781_retroseq_rp_39	0	.
chrIII	169481	169483	TY1_non-reference_SRR800781_retroseq_rp_40	0	.
chrIII	295282	295284	TY1_non-reference_SRR800781_retroseq_rp_45	0	.
chrIV	520540	520542	TY1_non-reference_SRR800781_retroseq_rp_52	0	.
chrIV	620206	620208	TY1_non-reference_SRR800781_retroseq_rp_53	0	.
chrIV	945920	945922	TY1_non-reference_SRR800781_retroseq_rp_58	0	.
chrIV	946137	946139	TY3_non-reference_SRR800781_retroseq_rp_60	0	.
chrIV	946161	946163	TY1_non-reference_SRR800781_retroseq_rp_61	0	.
chrIV	1017840	1017842	TY1_non-reference_SRR800781_retroseq_rp_63	0	.
chrIV	1175784	1175786	TY1_non-reference_SRR800781_retroseq_rp_66	0	.
chrIV	1175818	1175820	TY3_non-reference_SRR800781_retroseq_rp_67	0	.
chrIX	300620	300622	TY1_non-reference_SRR800781_retroseq_rp_73	0	.
chrIX	301202	301204	TY1_non-reference_SRR800781_retroseq_rp_74	0	.
chrIX	324737	324739	TY1_non-reference_SRR800781_retroseq_rp_75	0	.
chrIX	324745	324747	TY3_non-reference_SRR800781_retroseq_rp_76	0	.
chrIX	325170	325172	TY3_non-reference_SRR800781_retroseq_rp_77	0	.
chrV	6647	6649	TY5_non-reference_SRR800781_retroseq_rp_79	0	.
chrV	6652	6654	TY5_non-reference_SRR800781_retroseq_rp_80	0	.
chrV	118346	118348	TY2_non-reference_SRR800781_retroseq_rp_82	0	.
chrV	131202	131204	TY3_non-reference_SRR800781_retroseq_rp_84	0	.
chrV	138598	138600	TY1_non-reference_SRR800781_retroseq_rp_87	0	.
chrV	138655	138657	TY1_non-reference_SRR800781_retroseq_rp_88	0	.
chrV	138673	138675	TY3_non-reference_SRR800781_retroseq_rp_89	0	.
chrV	354727	354729	TY1_non-reference_SRR800781_retroseq_rp_98	0	.
chrV	435271	435273	TY2_non-reference_SRR800781_retroseq_rp_100	0	.
chrV	435273	435275	TY1_non-reference_SRR800781_retroseq_rp_103	0	.
chrV	436422	436424	TY1_non-reference_SRR800781_retroseq_rp_107	0	.
chrV	498628	498630	TY1_non-reference_SRR800781_retroseq_rp_112	0	.
chrV	567008	567010	TY1_non-reference_SRR800781_retroseq_rp_115	0	.
chrVI	101407	101409	TY3_non-reference_SRR800781_retroseq_rp_116	0	.
chrVI	137782	137784	TY2_non-reference_SRR800781_retroseq_rp_117	0	.
chrVI	181949	181951	TY1_non-reference_SRR800781_retroseq_rp_121	0	.
chrVI	205297	205299	TY1_non-reference_SRR800781_retroseq_rp_123	0	.
chrVI	207184	207186	TY1_non-reference_SRR800781_retroseq_rp_124	0	.
chrVII	73907	73909	TY3_non-reference_SRR800781_retroseq_rp_126	0	.
chrVII	74194	74196	TY3_non-reference_SRR800781_retroseq_rp_127	0	.
chrVII	74207	74209	TY1_non-reference_SRR800781_retroseq_rp_128	0	.
chrVII	121197	121199	TY1_non-reference_SRR800781_retroseq_rp_133	0	.
chrVII	287833	287835	TY1_non-reference_SRR800781_retroseq_rp_135	0	.
chrVII	318820	318822	TY4_non-reference_SRR800781_retroseq_rp_136	0	.
chrVII	319511	319513	TY4_non-reference_SRR800781_retroseq_rp_137	0	.
chrVII	323729	323731	TY3_non-reference_SRR800781_retroseq_rp_138	0	.
chrVII	328247	328249	TY1_non-reference_SRR800781_retroseq_rp_140	0	.
chrVII	401606	401608	TY3_non-reference_SRR800781_retroseq_rp_141	0	.
chrVII	401804	401806	TY1_non-reference_SRR800781_retroseq_rp_142	0	.
chrVII	561729	561731	TY3_non-reference_SRR800781_retroseq_rp_145	0	.
chrVII	661629	661631	TY2_non-reference_SRR800781_retroseq_rp_147	0	.
chrVII	701383	701385	TY1_non-reference_SRR800781_retroseq_rp_150	0	.
chrVII	779067	779069	TY2_non-reference_SRR800781_retroseq_rp_152	0	.
chrVII	931363	931365	TY1_non-reference_SRR800781_retroseq_rp_166	0	.
chrVII	931550	931552	TY1_non-reference_SRR800781_retroseq_rp_167	0	.
chrVIII	133095	133097	TY3_non-reference_SRR800781_retroseq_rp_173	0	.
chrVIII	134270	134272	TY3_non-reference_SRR800781_retroseq_rp_174	0	.
chrVIII	134275	134277	TY2_non-reference_SRR800781_retroseq_rp_175	0	.
chrVIII	146830	146832	TY2_non-reference_SRR800781_retroseq_rp_176	0	.
chrVIII	388974	388976	TY3_non-reference_SRR800781_retroseq_rp_181	0	.
chrVIII	388994	388996	TY1_non-reference_SRR800781_retroseq_rp_182	0	.
chrVIII	389362	389364	TY1_non-reference_SRR800781_retroseq_rp_183	0	.
chrVIII	389363	389365	TY3_non-reference_SRR800781_retroseq_rp_184	0	.
chrX	204748	204750	TY3_non-reference_SRR800781_retroseq_rp_194	0	.
chrX	204756	204758	TY1_non-reference_SRR800781_retroseq_rp_195	0	.
chrX	354690	354692	TY1_non-reference_SRR800781_retroseq_rp_200	0	.
chrX	354706	354708	TY4_non-reference_SRR800781_retroseq_rp_201	0	.
chrX	375039	375041	TY1_non-reference_SRR800781_retroseq_rp_204	0	.
chrX	517922	517924	TY1_non-reference_SRR800781_retroseq_rp_209	0	.
chrX	538092	538094	TY4_non-reference_SRR800781_retroseq_rp_212	0	.
chrX	541028	541030	TY1_non-reference_SRR800781_retroseq_rp_214	0	.
chrX	541264	541266	TY1_non-reference_SRR800781_retroseq_rp_215	0	.
chrXI	379354	379356	TY3_non-reference_SRR800781_retroseq_rp_222	0	.
chrXI	457727	457729	TY1_non-reference_SRR800781_retroseq_rp_223	0	.
chrXI	457951	457953	TY1_non-reference_SRR800781_retroseq_rp_224	0	.
chrXI	457972	457974	TY2_non-reference_SRR800781_retroseq_rp_225	0	.
chrXI	665058	665060	TY5_non-reference_SRR800781_retroseq_rp_228	0	.
chrXII	426885	426887	TY3_1p_non-reference_SRR800781_retroseq_rp_233	0	.
chrXII	688398	688400	TY2_non-reference_SRR800781_retroseq_rp_238	0	.
chrXII	688409	688411	TY1_non-reference_SRR800781_retroseq_rp_239	0	.
chrXII	734754	734756	TY2_non-reference_SRR800781_retroseq_rp_242	0	.
chrXII	783800	783802	TY1_non-reference_SRR800781_retroseq_rp_243	0	.
chrXII	818528	818530	TY2_non-reference_SRR800781_retroseq_rp_246	0	.
chrXII	963249	963251	TY3_non-reference_SRR800781_retroseq_rp_247	0	.
chrXII	963273	963275	TY2_non-reference_SRR800781_retroseq_rp_248	0	.
chrXII	1053159	1053161	TY3_non-reference_SRR800781_retroseq_rp_250	0	.
chrXII	1053218	1053220	TY2_non-reference_SRR800781_retroseq_rp_251	0	.
chrXIII	268841	268843	TY1_non-reference_SRR800781_retroseq_rp_258	0	.
chrXIII	463344	463346	TY1_non-reference_SRR800781_retroseq_rp_264	0	.
chrXIII	463402	463404	TY2_non-reference_SRR800781_retroseq_rp_265	0	.
chrXIII	481097	481099	TY2_non-reference_SRR800781_retroseq_rp_266	0	.
chrXIII	503267	503269	TY2_non-reference_SRR800781_retroseq_rp_267	0	.
chrXIII	768455	768457	TY1_non-reference_SRR800781_retroseq_rp_274	0	.
chrXIII	768755	768757	TY3_non-reference_SRR800781_retroseq_rp_277	0	.
chrXIII	808521	808523	TY1_non-reference_SRR800781_retroseq_rp_279	0	.
chrXIII	862342	862344	TY1_non-reference_SRR800781_retroseq_rp_284	0	.
chrXIV	102664	102666	TY3_non-reference_SRR800781_retroseq_rp_285	0	.
chrXIV	442857	442859	TY1_non-reference_SRR800781_retroseq_rp_288	0	.
chrXIV	560916	560918	TY2_non-reference_SRR800781_retroseq_rp_291	0	.
chrXIV	727248	727250	TY2_non-reference_SRR800781_retroseq_rp_294	0	.
chrXV	16696	16698	TY1_non-reference_SRR800781_retroseq_rp_295	0	.
chrXV	113539	113541	TY2_non-reference_SRR800781_retroseq_rp_297	0	.
chrXV	192826	192828	TY1_non-reference_SRR800781_retroseq_rp_298	0	.
chrXV	227833	227835	TY3_non-reference_SRR800781_retroseq_rp_301	0	.
chrXV	300962	300964	TY1_non-reference_SRR800781_retroseq_rp_304	0	.
chrXV	462828	462830	TY1_non-reference_SRR800781_retroseq_rp_308	0	.
chrXV	487459	487461	TY3_non-reference_SRR800781_retroseq_rp_310	0	.
chrXV	571554	571556	TY2_non-reference_SRR800781_retroseq_rp_311	0	.
chrXV	976443	976445	TY3_non-reference_SRR800781_retroseq_rp_316	0	.
chrXV	1059037	1059039	TY1_non-reference_SRR800781_retroseq_rp_318	0	.
chrXVI	56398	56400	TY1_non-reference_SRR800781_retroseq_rp_320	0	.
chrXVI	107995	107997	TY1_non-reference_SRR800781_retroseq_rp_322	0	.
chrXVI	560292	560294	TY1_non-reference_SRR800781_retroseq_rp_325	0	.
chrXVI	743999	744001	TY3_non-reference_SRR800781_retroseq_rp_327	0	.
chrXVI	744000	744002	TY1_non-reference_SRR800781_retroseq_rp_329	0	.
chrXVI	776247	776249	TY1_non-reference_SRR800781_retroseq_rp_333	0	.
chrXVI	880571	880573	TY1_non-reference_SRR800781_retroseq_rp_338	0	.
