# Supplementary material for: McClintock: An Integrated Pipeline for Detecting Transposable Element Insertions in Whole-Genome Shotgun Sequencing Data
Source: G3 (Bethesda). 2017 Jun 21;7(8):2763–78. doi: 10.1534/g3.117.043893 (PMC5555480; doi:10.1534/g3.117.043893)
Supplement: Supplementary file 2 [file 2763FileS2.zip › SRA072302/SRR800781/results/SRR800781_telocate_nonredundant.bed]

track name="SRR800781_TE-locate" description="SRR800781_TE-locate"
2micron	57	58	TY2_non-reference_SRR800781_telocate_rp_1	0	.
2micron	271	272	TY1_non-reference_SRR800781_telocate_rp_2	0	.
2micron	286	287	TY3_non-reference_SRR800781_telocate_rp_3	0	.
2micron	1920	1921	TY2_non-reference_SRR800781_telocate_rp_4	0	.
2micron	2115	2116	TY3_non-reference_SRR800781_telocate_rp_5	0	-
2micron	2430	2431	TY1_non-reference_SRR800781_telocate_rp_6	0	.
2micron	4877	4878	TY2_non-reference_SRR800781_telocate_rp_7	0	.
2micron	4924	4925	TY1_non-reference_SRR800781_telocate_rp_8	0	-
2micron	4970	4971	TY4_non-reference_SRR800781_telocate_rp_9	0	.
2micron	5032	5033	TY3_non-reference_SRR800781_telocate_rp_10	0	.
chrI	1604	1605	TY5_non-reference_SRR800781_telocate_rp_11	0	-
chrI	22231	22552	TY1_reference_SRR800781_telocate_rp_12	0	+
chrI	28167	28168	TY1_non-reference_SRR800781_telocate_rp_13	0	.
chrI	29405	29406	TY2_non-reference_SRR800781_telocate_rp_14	0	+
chrI	67575	67576	TY1_non-reference_SRR800781_telocate_rp_15	0	-
chrI	76977	76978	TY1_non-reference_SRR800781_telocate_rp_16	0	-
chrI	86742	86743	TY1_non-reference_SRR800781_telocate_rp_17	0	.
chrI	123301	123302	TY1_non-reference_SRR800781_telocate_rp_18	0	.
chrI	135374	135375	TY1_non-reference_SRR800781_telocate_rp_19	0	.
chrI	140863	140864	TY1_non-reference_SRR800781_telocate_rp_21	0	.
chrI	157225	157226	TY1_non-reference_SRR800781_telocate_rp_22	0	.
chrI	160105	160237	TY1_reference_SRR800781_telocate_rp_23	0	-
chrI	166331	166332	TY1_non-reference_SRR800781_telocate_rp_24	0	+
chrI	169346	169347	TY1_non-reference_SRR800781_telocate_rp_25	0	.
chrI	178153	178154	TY1_non-reference_SRR800781_telocate_rp_26	0	+
chrI	181320	181321	TY1_non-reference_SRR800781_telocate_rp_27	0	-
chrI	183485	183486	TY1_non-reference_SRR800781_telocate_rp_28	0	+
chrI	189419	189754	TY2_reference_SRR800781_telocate_rp_29	0	+
chrII	839	840	TY2_non-reference_SRR800781_telocate_rp_30	0	-
chrII	3159	3160	TY2_non-reference_SRR800781_telocate_rp_31	0	.
chrII	3988	3989	TY1_non-reference_SRR800781_telocate_rp_32	0	-
chrII	4933	4934	TY3_non-reference_SRR800781_telocate_rp_33	0	.
chrII	7271	7272	TY5_non-reference_SRR800781_telocate_rp_34	0	-
chrII	8847	9518	TY1_reference_SRR800781_telocate_rp_35	0	+
chrII	9092	9424	TY2_reference_SRR800781_telocate_rp_36	0	+
chrII	15103	15104	TY1_non-reference_SRR800781_telocate_rp_37	0	.
chrII	27025	27026	TY1_non-reference_SRR800781_telocate_rp_38	0	.
chrII	29640	35599	TY2_reference_SRR800781_telocate_rp_40	0	+
chrII	41488	41489	TY1_non-reference_SRR800781_telocate_rp_41	0	-
chrII	43764	43765	TY1_non-reference_SRR800781_telocate_rp_42	0	.
chrII	58923	58924	TY1_non-reference_SRR800781_telocate_rp_43	0	.
chrII	66261	66262	TY2_non-reference_SRR800781_telocate_rp_44	0	.
chrII	80641	80642	TY1_non-reference_SRR800781_telocate_rp_45	0	+
chrII	94470	94471	TY1_non-reference_SRR800781_telocate_rp_46	0	.
chrII	98391	98392	TY1_non-reference_SRR800781_telocate_rp_47	0	.
chrII	123237	123238	TY1_non-reference_SRR800781_telocate_rp_48	0	.
chrII	154524	154525	TY1_non-reference_SRR800781_telocate_rp_49	0	.
chrII	197032	197323	TY1_reference_SRR800781_telocate_rp_50	0	-
chrII	197716	198057	TY3_reference_SRR800781_telocate_rp_51	0	+
chrII	208184	208185	TY2_non-reference_SRR800781_telocate_rp_52	0	-
chrII	208858	208859	TY1_non-reference_SRR800781_telocate_rp_53	0	.
chrII	211403	211404	TY1_non-reference_SRR800781_telocate_rp_54	0	.
chrII	220933	221039	TY1_reference_SRR800781_telocate_rp_55	0	+
chrII	258667	258974	TY1_reference_SRR800781_telocate_rp_56	0	-
chrII	271081	271082	TY1_non-reference_SRR800781_telocate_rp_57	0	+
chrII	274488	274489	TY1_non-reference_SRR800781_telocate_rp_58	0	.
chrII	283609	283610	TY1_non-reference_SRR800781_telocate_rp_59	0	.
chrII	290142	290143	TY1_non-reference_SRR800781_telocate_rp_60	0	.
chrII	303417	303418	TY1_non-reference_SRR800781_telocate_rp_61	0	.
chrII	314152	314153	TY1_non-reference_SRR800781_telocate_rp_62	0	.
chrII	340065	340066	TY1_non-reference_SRR800781_telocate_rp_64	0	.
chrII	347347	347348	TY3_non-reference_SRR800781_telocate_rp_65	0	.
chrII	355168	355169	TY1_non-reference_SRR800781_telocate_rp_67	0	.
chrII	362726	362727	TY1_non-reference_SRR800781_telocate_rp_68	0	.
chrII	384480	384481	TY1_non-reference_SRR800781_telocate_rp_69	0	.
chrII	397720	397721	TY2_non-reference_SRR800781_telocate_rp_70	0	.
chrII	405427	405428	TY1_non-reference_SRR800781_telocate_rp_71	0	.
chrII	407959	407960	TY1_non-reference_SRR800781_telocate_rp_72	0	+
chrII	412484	412485	TY1_non-reference_SRR800781_telocate_rp_73	0	.
chrII	424163	424164	TY1_non-reference_SRR800781_telocate_rp_74	0	.
chrII	442121	442122	TY1_non-reference_SRR800781_telocate_rp_75	0	.
chrII	447484	447485	TY1_non-reference_SRR800781_telocate_rp_76	0	-
chrII	450193	450194	TY2_non-reference_SRR800781_telocate_rp_77	0	.
chrII	458251	458252	TY1_non-reference_SRR800781_telocate_rp_78	0	.
chrII	460472	460762	TY1_reference_SRR800781_telocate_rp_79	0	+
chrII	464836	464837	TY3_non-reference_SRR800781_telocate_rp_80	0	+
chrII	489388	489389	TY1_non-reference_SRR800781_telocate_rp_81	0	.
chrII	508971	508972	TY1_non-reference_SRR800781_telocate_rp_82	0	.
chrII	516656	516657	TY1_non-reference_SRR800781_telocate_rp_83	0	+
chrII	518548	518549	TY1_non-reference_SRR800781_telocate_rp_84	0	-
chrII	546591	546592	TY3_non-reference_SRR800781_telocate_rp_85	0	.
chrII	548005	548006	TY1_non-reference_SRR800781_telocate_rp_86	0	-
chrII	551396	551397	TY1_non-reference_SRR800781_telocate_rp_87	0	+
chrII	560381	560382	TY2_non-reference_SRR800781_telocate_rp_88	0	-
chrII	562858	562859	TY1_non-reference_SRR800781_telocate_rp_89	0	.
chrII	571041	571042	TY1_non-reference_SRR800781_telocate_rp_90	0	-
chrII	598242	598243	TY2_non-reference_SRR800781_telocate_rp_91	0	.
chrII	608324	608325	TY1_non-reference_SRR800781_telocate_rp_92	0	.
chrII	624402	624403	TY2_non-reference_SRR800781_telocate_rp_93	0	.
chrII	643853	643997	TY1_reference_SRR800781_telocate_rp_94	0	+
chrII	657092	657093	TY1_non-reference_SRR800781_telocate_rp_95	0	-
chrII	663088	663089	TY1_non-reference_SRR800781_telocate_rp_96	0	.
chrII	684561	684562	TY1_non-reference_SRR800781_telocate_rp_97	0	.
chrII	700559	700560	TY1_non-reference_SRR800781_telocate_rp_98	0	.
chrII	709773	709774	TY2_non-reference_SRR800781_telocate_rp_99	0	.
chrII	765163	765164	TY1_non-reference_SRR800781_telocate_rp_100	0	.
chrII	774381	774382	TY1_non-reference_SRR800781_telocate_rp_101	0	.
chrII	780732	780733	TY1_non-reference_SRR800781_telocate_rp_102	0	.
chrIII	1178	4322	TY5_reference_SRR800781_telocate_rp_103	0	+
chrIII	22489	22490	TY2_non-reference_SRR800781_telocate_rp_104	0	.
chrIII	50152	50153	TY1_non-reference_SRR800781_telocate_rp_105	0	+
chrIII	67517	67518	TY1_non-reference_SRR800781_telocate_rp_106	0	.
chrIII	83054	83196	TY1_reference_SRR800781_telocate_rp_107	0	-
chrIII	84294	84626	TY2_reference_SRR800781_telocate_rp_108	0	+
chrIII	90890	90891	TY3_non-reference_SRR800781_telocate_rp_109	0	+
chrIII	107929	107930	TY2_non-reference_SRR800781_telocate_rp_110	0	.
chrIII	126007	126008	TY1_non-reference_SRR800781_telocate_rp_111	0	-
chrIII	142789	143078	TY1_reference_SRR800781_telocate_rp_112	0	-
chrIII	150217	150540	TY1_reference_SRR800781_telocate_rp_114	0	+
chrIII	150692	151051	TY4_reference_SRR800781_telocate_rp_115	0	-
chrIII	151963	151964	TY1_non-reference_SRR800781_telocate_rp_116	0	+
chrIII	153717	153718	TY2_non-reference_SRR800781_telocate_rp_117	0	.
chrIII	162977	162978	TY1_non-reference_SRR800781_telocate_rp_118	0	-
chrIII	168605	168929	TY1_reference_SRR800781_telocate_rp_119	0	-
chrIII	171147	171148	TY1_non-reference_SRR800781_telocate_rp_120	0	.
chrIII	180932	180933	TY2_non-reference_SRR800781_telocate_rp_121	0	-
chrIII	201490	201491	TY1_non-reference_SRR800781_telocate_rp_122	0	.
chrIII	206327	206328	TY1_non-reference_SRR800781_telocate_rp_123	0	+
chrIII	208320	208321	TY1_non-reference_SRR800781_telocate_rp_124	0	.
chrIII	232229	232230	TY1_non-reference_SRR800781_telocate_rp_126	0	.
chrIII	234304	234305	TY1_non-reference_SRR800781_telocate_rp_127	0	.
chrIII	244952	244953	TY1_non-reference_SRR800781_telocate_rp_128	0	.
chrIII	261243	261244	TY1_non-reference_SRR800781_telocate_rp_129	0	.
chrIII	277692	277693	TY1_non-reference_SRR800781_telocate_rp_130	0	.
chrIII	291372	291709	TY1_reference_SRR800781_telocate_rp_131	0	+
chrIII	291918	292164	TY5_reference_SRR800781_telocate_rp_132	0	+
chrIII	304781	304782	TY1_non-reference_SRR800781_telocate_rp_135	0	.
chrIII	305826	305827	TY2_non-reference_SRR800781_telocate_rp_136	0	.
chrIII	315735	315736	TY5_non-reference_SRR800781_telocate_rp_137	0	-
chrIV	773	774	TY5_non-reference_SRR800781_telocate_rp_138	0	+
chrIV	3335	3461	TY5_reference_SRR800781_telocate_rp_139	0	+
chrIV	8079	8420	TY4_reference_SRR800781_telocate_rp_140	0	+
chrIV	23734	23735	TY2_non-reference_SRR800781_telocate_rp_141	0	.
chrIV	58825	58826	TY1_non-reference_SRR800781_telocate_rp_142	0	.
chrIV	65455	65456	TY1_non-reference_SRR800781_telocate_rp_143	0	.
chrIV	81722	81723	TY1_non-reference_SRR800781_telocate_rp_144	0	.
chrIV	83291	83483	TY3_1p_reference_SRR800781_telocate_rp_145	0	+
chrIV	96813	96814	TY1_non-reference_SRR800781_telocate_rp_146	0	.
chrIV	101589	101590	TY1_non-reference_SRR800781_telocate_rp_147	0	+
chrIV	105887	105888	TY1_non-reference_SRR800781_telocate_rp_148	0	.
chrIV	113975	113976	TY1_non-reference_SRR800781_telocate_rp_149	0	.
chrIV	116962	116963	TY1_non-reference_SRR800781_telocate_rp_150	0	.
chrIV	118751	118752	TY2_non-reference_SRR800781_telocate_rp_151	0	.
chrIV	130638	130639	TY1_non-reference_SRR800781_telocate_rp_152	0	-
chrIV	140550	140551	TY1_non-reference_SRR800781_telocate_rp_153	0	.
chrIV	167173	167174	TY2_non-reference_SRR800781_telocate_rp_154	0	.
chrIV	179228	179229	TY1_non-reference_SRR800781_telocate_rp_155	0	.
chrIV	193043	193044	TY1_non-reference_SRR800781_telocate_rp_156	0	.
chrIV	203938	203939	TY1_non-reference_SRR800781_telocate_rp_157	0	.
chrIV	217561	217562	TY2_non-reference_SRR800781_telocate_rp_158	0	.
chrIV	218792	218793	TY1_non-reference_SRR800781_telocate_rp_159	0	.
chrIV	229307	229308	TY2_non-reference_SRR800781_telocate_rp_160	0	.
chrIV	233694	233695	TY1_non-reference_SRR800781_telocate_rp_161	0	.
chrIV	271335	271336	TY1_non-reference_SRR800781_telocate_rp_162	0	.
chrIV	293730	293731	TY1_non-reference_SRR800781_telocate_rp_163	0	.
chrIV	304596	304597	TY1_non-reference_SRR800781_telocate_rp_164	0	.
chrIV	317531	317532	TY1_non-reference_SRR800781_telocate_rp_165	0	.
chrIV	324346	324347	TY1_non-reference_SRR800781_telocate_rp_166	0	.
chrIV	347151	347152	TY1_non-reference_SRR800781_telocate_rp_167	0	+
chrIV	359316	359480	TY1_reference_SRR800781_telocate_rp_168	0	-
chrIV	434739	434944	TY1_reference_SRR800781_telocate_rp_170	0	-
chrIV	437519	437697	TY1_reference_SRR800781_telocate_rp_171	0	-
chrIV	443665	443666	TY1_non-reference_SRR800781_telocate_rp_172	0	+
chrIV	449753	449754	TY1_non-reference_SRR800781_telocate_rp_173	0	-
chrIV	463216	463217	TY1_non-reference_SRR800781_telocate_rp_174	0	.
chrIV	472645	472646	TY1_non-reference_SRR800781_telocate_rp_175	0	+
chrIV	502645	502646	TY1_non-reference_SRR800781_telocate_rp_176	0	.
chrIV	510553	510554	TY2_non-reference_SRR800781_telocate_rp_177	0	.
chrIV	512985	513641	TY1_reference_SRR800781_telocate_rp_178	0	-
chrIV	513690	519645	TY2_reference_SRR800781_telocate_rp_179	0	-
chrIV	548669	548670	TY1_non-reference_SRR800781_telocate_rp_181	0	.
chrIV	548728	548729	TY3_non-reference_SRR800781_telocate_rp_182	0	.
chrIV	552040	552041	TY1_non-reference_SRR800781_telocate_rp_183	0	.
chrIV	555476	555477	TY1_non-reference_SRR800781_telocate_rp_184	0	-
chrIV	561915	561916	TY1_non-reference_SRR800781_telocate_rp_185	0	.
chrIV	570898	570899	TY1_non-reference_SRR800781_telocate_rp_186	0	.
chrIV	595106	595107	TY2_non-reference_SRR800781_telocate_rp_187	0	.
chrIV	604563	604564	TY1_non-reference_SRR800781_telocate_rp_188	0	.
chrIV	638401	638402	TY1_non-reference_SRR800781_telocate_rp_190	0	.
chrIV	651501	651502	TY3_non-reference_SRR800781_telocate_rp_193	0	+
chrIV	651687	651956	TY1_reference_SRR800781_telocate_rp_194	0	-
chrIV	660801	660802	TY1_non-reference_SRR800781_telocate_rp_195	0	.
chrIV	668623	668782	TY1_reference_SRR800781_telocate_rp_197	0	+
chrIV	674911	674912	TY1_non-reference_SRR800781_telocate_rp_198	0	.
chrIV	686669	686670	TY1_non-reference_SRR800781_telocate_rp_199	0	.
chrIV	689858	689859	TY1_non-reference_SRR800781_telocate_rp_200	0	.
chrIV	694157	694158	TY1_non-reference_SRR800781_telocate_rp_201	0	.
chrIV	698516	698517	TY1_non-reference_SRR800781_telocate_rp_202	0	-
chrIV	735712	735713	TY1_non-reference_SRR800781_telocate_rp_203	0	.
chrIV	743846	743847	TY2_non-reference_SRR800781_telocate_rp_204	0	.
chrIV	757271	757272	TY1_non-reference_SRR800781_telocate_rp_205	0	.
chrIV	764173	764174	TY1_non-reference_SRR800781_telocate_rp_206	0	.
chrIV	768942	768943	TY1_non-reference_SRR800781_telocate_rp_207	0	.
chrIV	773340	773341	TY1_non-reference_SRR800781_telocate_rp_208	0	.
chrIV	795710	795711	TY1_non-reference_SRR800781_telocate_rp_209	0	+
chrIV	809997	809998	TY1_non-reference_SRR800781_telocate_rp_211	0	.
chrIV	819025	819026	TY1_non-reference_SRR800781_telocate_rp_212	0	.
chrIV	845797	845798	TY1_non-reference_SRR800781_telocate_rp_213	0	.
chrIV	857072	857073	TY1_non-reference_SRR800781_telocate_rp_214	0	.
chrIV	871818	877777	TY2_reference_SRR800781_telocate_rp_216	0	+
chrIV	878061	878300	TY1_reference_SRR800781_telocate_rp_217	0	+
chrIV	884283	884284	TY1_non-reference_SRR800781_telocate_rp_218	0	+
chrIV	903486	903487	TY1_non-reference_SRR800781_telocate_rp_219	0	+
chrIV	913845	913846	TY1_non-reference_SRR800781_telocate_rp_220	0	+
chrIV	917564	917565	TY1_non-reference_SRR800781_telocate_rp_221	0	.
chrIV	945347	945670	TY1_reference_SRR800781_telocate_rp_222	0	+
chrIV	945951	946292	TY3_reference_SRR800781_telocate_rp_223	0	-
chrIV	950145	950146	TY1_non-reference_SRR800781_telocate_rp_224	0	.
chrIV	958510	958511	TY1_non-reference_SRR800781_telocate_rp_225	0	.
chrIV	980578	980579	TY1_non-reference_SRR800781_telocate_rp_226	0	-
chrIV	981167	987126	TY2_reference_SRR800781_telocate_rp_227	0	+
chrIV	992847	992848	TY1_non-reference_SRR800781_telocate_rp_228	0	+
chrIV	1003372	1003373	TY1_non-reference_SRR800781_telocate_rp_229	0	-
chrIV	1017552	1017675	TY1_reference_SRR800781_telocate_rp_230	0	-
chrIV	1017677	1018020	TY4_reference_SRR800781_telocate_rp_231	0	-
chrIV	1036001	1036002	TY2_non-reference_SRR800781_telocate_rp_232	0	.
chrIV	1039685	1039686	TY1_non-reference_SRR800781_telocate_rp_233	0	.
chrIV	1061044	1061045	TY1_non-reference_SRR800781_telocate_rp_234	0	.
chrIV	1063848	1063849	TY1_non-reference_SRR800781_telocate_rp_235	0	.
chrIV	1077891	1077892	TY1_non-reference_SRR800781_telocate_rp_236	0	.
chrIV	1093153	1093154	TY1_non-reference_SRR800781_telocate_rp_237	0	.
chrIV	1095638	1101876	TY1_reference_SRR800781_telocate_rp_238	0	-
chrIV	1109275	1109276	TY1_non-reference_SRR800781_telocate_rp_239	0	.
chrIV	1116784	1116785	TY1_non-reference_SRR800781_telocate_rp_240	0	-
chrIV	1132764	1132765	TY1_non-reference_SRR800781_telocate_rp_241	0	.
chrIV	1151033	1151363	TY1_reference_SRR800781_telocate_rp_242	0	+
chrIV	1167417	1167418	TY1_non-reference_SRR800781_telocate_rp_243	0	-
chrIV	1174831	1174952	TY1_reference_SRR800781_telocate_rp_244	0	+
chrIV	1183957	1183958	TY1_non-reference_SRR800781_telocate_rp_246	0	.
chrIV	1184337	1184338	TY3_non-reference_SRR800781_telocate_rp_247	0	.
chrIV	1201080	1201275	TY1_reference_SRR800781_telocate_rp_248	0	+
chrIV	1222545	1222546	TY1_non-reference_SRR800781_telocate_rp_250	0	.
chrIV	1234123	1234124	TY1_non-reference_SRR800781_telocate_rp_251	0	.
chrIV	1239764	1239765	TY1_non-reference_SRR800781_telocate_rp_252	0	.
chrIV	1245157	1245158	TY1_non-reference_SRR800781_telocate_rp_253	0	.
chrIV	1261849	1261850	TY1_non-reference_SRR800781_telocate_rp_254	0	.
chrIV	1280149	1280150	TY1_non-reference_SRR800781_telocate_rp_255	0	+
chrIV	1293797	1293798	TY1_non-reference_SRR800781_telocate_rp_256	0	.
chrIV	1312395	1312396	TY2_non-reference_SRR800781_telocate_rp_257	0	.
chrIV	1359084	1359085	TY1_non-reference_SRR800781_telocate_rp_259	0	-
chrIV	1366577	1366578	TY3_non-reference_SRR800781_telocate_rp_260	0	.
chrIV	1398004	1398005	TY1_non-reference_SRR800781_telocate_rp_261	0	.
chrIV	1401337	1401338	TY1_non-reference_SRR800781_telocate_rp_262	0	.
chrIV	1417521	1417522	TY1_non-reference_SRR800781_telocate_rp_263	0	.
chrIV	1428676	1428677	TY1_non-reference_SRR800781_telocate_rp_264	0	.
chrIV	1435270	1435271	TY1_non-reference_SRR800781_telocate_rp_265	0	.
chrIV	1454097	1454098	TY1_non-reference_SRR800781_telocate_rp_266	0	.
chrIV	1463804	1463805	TY2_non-reference_SRR800781_telocate_rp_267	0	.
chrIV	1477953	1477954	TY1_non-reference_SRR800781_telocate_rp_268	0	.
chrIV	1503277	1503278	TY1_non-reference_SRR800781_telocate_rp_269	0	.
chrIV	1523466	1523467	TY2_non-reference_SRR800781_telocate_rp_271	0	-
chrIV	1523852	1523853	TY5_non-reference_SRR800781_telocate_rp_272	0	-
chrIV	1525503	1525504	TY1_non-reference_SRR800781_telocate_rp_273	0	-
chrIV	1525616	1525617	TY2_non-reference_SRR800781_telocate_rp_274	0	-
chrIV	1527629	1527630	TY1_non-reference_SRR800781_telocate_rp_275	0	-
chrIV	1530051	1530052	TY1_non-reference_SRR800781_telocate_rp_276	0	.
chrIV	1530313	1530314	TY2_non-reference_SRR800781_telocate_rp_277	0	-
chrIX	3457	3458	TY1_non-reference_SRR800781_telocate_rp_278	0	.
chrIX	4032	4033	TY3_non-reference_SRR800781_telocate_rp_279	0	.
chrIX	5233	5234	TY1_non-reference_SRR800781_telocate_rp_280	0	.
chrIX	7588	7589	TY5_non-reference_SRR800781_telocate_rp_281	0	+
chrIX	13622	13623	TY1_non-reference_SRR800781_telocate_rp_282	0	.
chrIX	37841	37842	TY1_non-reference_SRR800781_telocate_rp_283	0	.
chrIX	43962	43963	TY1_non-reference_SRR800781_telocate_rp_284	0	.
chrIX	70263	70264	TY1_non-reference_SRR800781_telocate_rp_285	0	.
chrIX	85885	85886	TY1_non-reference_SRR800781_telocate_rp_286	0	-
chrIX	107266	107267	TY1_non-reference_SRR800781_telocate_rp_287	0	.
chrIX	111350	111351	TY1_non-reference_SRR800781_telocate_rp_288	0	+
chrIX	117500	117501	TY1_non-reference_SRR800781_telocate_rp_289	0	.
chrIX	119066	119067	TY3_non-reference_SRR800781_telocate_rp_290	0	.
chrIX	187175	187176	TY1_non-reference_SRR800781_telocate_rp_291	0	.
chrIX	197136	197485	TY1_reference_SRR800781_telocate_rp_292	0	-
chrIX	212530	212531	TY1_non-reference_SRR800781_telocate_rp_294	0	.
chrIX	215804	215805	TY1_non-reference_SRR800781_telocate_rp_295	0	.
chrIX	238928	238929	TY1_non-reference_SRR800781_telocate_rp_296	0	.
chrIX	246659	246660	TY1_non-reference_SRR800781_telocate_rp_297	0	.
chrIX	282788	282789	TY1_non-reference_SRR800781_telocate_rp_298	0	-
chrIX	292468	292469	TY1_non-reference_SRR800781_telocate_rp_299	0	.
chrIX	300243	300244	TY1_non-reference_SRR800781_telocate_rp_300	0	.
chrIX	303451	303452	TY1_non-reference_SRR800781_telocate_rp_301	0	.
chrIX	315391	315392	TY1_non-reference_SRR800781_telocate_rp_302	0	.
chrIX	321124	321125	TY1_non-reference_SRR800781_telocate_rp_303	0	.
chrIX	324388	324732	TY3_reference_SRR800781_telocate_rp_304	0	+
chrIX	325216	325217	TY1_non-reference_SRR800781_telocate_rp_305	0	+
chrIX	328867	328868	TY1_non-reference_SRR800781_telocate_rp_306	0	.
chrIX	336575	336892	TY1_reference_SRR800781_telocate_rp_307	0	-
chrIX	366137	366138	TY2_non-reference_SRR800781_telocate_rp_308	0	.
chrIX	366371	366372	TY1_non-reference_SRR800781_telocate_rp_309	0	+
chrIX	376354	376355	TY1_non-reference_SRR800781_telocate_rp_310	0	.
chrIX	380208	380209	TY2_non-reference_SRR800781_telocate_rp_311	0	.
chrIX	388636	388637	TY1_non-reference_SRR800781_telocate_rp_312	0	.
chrIX	393902	393903	TY1_non-reference_SRR800781_telocate_rp_313	0	.
chrIX	410704	410705	TY1_non-reference_SRR800781_telocate_rp_314	0	.
chrIX	420608	420609	TY1_non-reference_SRR800781_telocate_rp_315	0	.
chrIX	426197	426422	TY1_reference_SRR800781_telocate_rp_316	0	-
chrM	32	33	TY2_non-reference_SRR800781_telocate_rp_317	0	.
chrM	285	286	TY1_non-reference_SRR800781_telocate_rp_318	0	.
chrM	1586	1587	TY5_non-reference_SRR800781_telocate_rp_319	0	.
chrM	1934	1935	TY2_non-reference_SRR800781_telocate_rp_320	0	.
chrM	2297	2298	TY3_non-reference_SRR800781_telocate_rp_321	0	-
chrM	2319	2320	TY1_non-reference_SRR800781_telocate_rp_322	0	.
chrM	4201	4202	TY1_non-reference_SRR800781_telocate_rp_323	0	.
chrM	4874	4875	TY2_non-reference_SRR800781_telocate_rp_324	0	.
chrM	6025	6026	TY1_non-reference_SRR800781_telocate_rp_325	0	.
chrM	6605	6606	TY3_non-reference_SRR800781_telocate_rp_326	0	.
chrM	6734	6735	TY4_non-reference_SRR800781_telocate_rp_327	0	+
chrM	7007	7008	TY2_non-reference_SRR800781_telocate_rp_328	0	.
chrM	7854	7855	TY1_non-reference_SRR800781_telocate_rp_329	0	.
chrM	9681	9682	TY2_non-reference_SRR800781_telocate_rp_330	0	.
chrM	10583	10584	TY1_non-reference_SRR800781_telocate_rp_331	0	.
chrM	11755	11756	TY2_non-reference_SRR800781_telocate_rp_332	0	+
chrM	12386	12387	TY1_non-reference_SRR800781_telocate_rp_333	0	-
chrM	13795	13796	TY4_non-reference_SRR800781_telocate_rp_334	0	.
chrM	13936	13937	TY3_non-reference_SRR800781_telocate_rp_335	0	.
chrM	14159	14160	TY1_non-reference_SRR800781_telocate_rp_336	0	-
chrM	14221	14222	TY2_non-reference_SRR800781_telocate_rp_337	0	-
chrM	16084	16085	TY3_non-reference_SRR800781_telocate_rp_338	0	.
chrM	16218	16219	TY2_non-reference_SRR800781_telocate_rp_339	0	+
chrM	18983	18984	TY2_non-reference_SRR800781_telocate_rp_340	0	-
chrM	19014	19015	TY1_non-reference_SRR800781_telocate_rp_341	0	-
chrM	19236	19237	TY4_non-reference_SRR800781_telocate_rp_342	0	.
chrM	19789	19790	TY3_non-reference_SRR800781_telocate_rp_343	0	-
chrM	20974	20975	TY1_non-reference_SRR800781_telocate_rp_344	0	.
chrM	21326	21327	TY2_non-reference_SRR800781_telocate_rp_345	0	.
chrM	23643	23644	TY1_non-reference_SRR800781_telocate_rp_346	0	.
chrM	23653	23654	TY2_non-reference_SRR800781_telocate_rp_347	0	.
chrM	24116	24117	TY4_non-reference_SRR800781_telocate_rp_348	0	+
chrM	24229	24230	TY3_non-reference_SRR800781_telocate_rp_349	0	.
chrM	25527	25528	TY1_non-reference_SRR800781_telocate_rp_350	0	.
chrM	25534	25535	TY2_non-reference_SRR800781_telocate_rp_351	0	+
chrM	27416	27417	TY1_non-reference_SRR800781_telocate_rp_352	0	-
chrM	27740	27741	TY3_non-reference_SRR800781_telocate_rp_353	0	.
chrM	30388	30389	TY1_non-reference_SRR800781_telocate_rp_354	0	.
chrM	31020	31021	TY3_non-reference_SRR800781_telocate_rp_355	0	.
chrM	31547	31548	TY2_non-reference_SRR800781_telocate_rp_356	0	.
chrM	32364	32365	TY1_non-reference_SRR800781_telocate_rp_357	0	.
chrM	32464	32465	TY5_non-reference_SRR800781_telocate_rp_358	0	.
chrM	33097	33098	TY3_non-reference_SRR800781_telocate_rp_359	0	.
chrM	34346	34347	TY1_non-reference_SRR800781_telocate_rp_360	0	.
chrM	34524	34525	TY2_non-reference_SRR800781_telocate_rp_361	0	+
chrM	35459	35460	TY3_non-reference_SRR800781_telocate_rp_362	0	.
chrM	36771	36772	TY1_non-reference_SRR800781_telocate_rp_363	0	-
chrM	37135	37136	TY2_non-reference_SRR800781_telocate_rp_364	0	+
chrM	37610	37611	TY3_non-reference_SRR800781_telocate_rp_365	0	.
chrM	38530	38531	TY1_non-reference_SRR800781_telocate_rp_366	0	.
chrM	39243	39244	TY2_non-reference_SRR800781_telocate_rp_367	0	.
chrM	39873	39874	TY3_non-reference_SRR800781_telocate_rp_368	0	.
chrM	40578	40579	TY1_non-reference_SRR800781_telocate_rp_369	0	.
chrM	41228	41229	TY2_non-reference_SRR800781_telocate_rp_370	0	.
chrM	41694	41695	TY3_non-reference_SRR800781_telocate_rp_371	0	.
chrM	43248	43249	TY1_non-reference_SRR800781_telocate_rp_372	0	.
chrM	43259	43260	TY2_non-reference_SRR800781_telocate_rp_373	0	.
chrM	43492	43493	TY3_non-reference_SRR800781_telocate_rp_374	0	.
chrM	44925	44926	TY4_non-reference_SRR800781_telocate_rp_375	0	.
chrM	45515	45516	TY1_non-reference_SRR800781_telocate_rp_376	0	+
chrM	45525	45526	TY2_non-reference_SRR800781_telocate_rp_377	0	.
chrM	46096	46097	TY3_non-reference_SRR800781_telocate_rp_378	0	.
chrM	47272	47273	TY4_non-reference_SRR800781_telocate_rp_379	0	.
chrM	47286	47287	TY1_non-reference_SRR800781_telocate_rp_380	0	.
chrM	48735	48736	TY2_non-reference_SRR800781_telocate_rp_381	0	-
chrM	49317	49318	TY1_non-reference_SRR800781_telocate_rp_382	0	+
chrM	51672	51673	TY1_non-reference_SRR800781_telocate_rp_383	0	.
chrM	52270	52271	TY2_non-reference_SRR800781_telocate_rp_384	0	.
chrM	53865	53866	TY4_non-reference_SRR800781_telocate_rp_385	0	+
chrM	53983	53984	TY1_non-reference_SRR800781_telocate_rp_386	0	+
chrM	55792	55793	TY1_non-reference_SRR800781_telocate_rp_387	0	.
chrM	56923	56924	TY2_non-reference_SRR800781_telocate_rp_388	0	.
chrM	57581	57582	TY1_non-reference_SRR800781_telocate_rp_389	0	.
chrM	58263	58264	TY3_non-reference_SRR800781_telocate_rp_390	0	.
chrM	58737	58738	TY2_non-reference_SRR800781_telocate_rp_391	0	.
chrM	58949	58950	TY4_non-reference_SRR800781_telocate_rp_392	0	.
chrM	59551	59552	TY1_non-reference_SRR800781_telocate_rp_393	0	-
chrM	60154	60155	TY3_non-reference_SRR800781_telocate_rp_394	0	.
chrM	61265	61266	TY2_non-reference_SRR800781_telocate_rp_395	0	.
chrM	61664	61665	TY1_non-reference_SRR800781_telocate_rp_396	0	+
chrM	63698	63699	TY2_non-reference_SRR800781_telocate_rp_397	0	-
chrM	63793	63794	TY3_non-reference_SRR800781_telocate_rp_398	0	.
chrM	63864	63865	TY1_non-reference_SRR800781_telocate_rp_399	0	.
chrM	65995	65996	TY1_non-reference_SRR800781_telocate_rp_400	0	.
chrM	66037	66038	TY3_non-reference_SRR800781_telocate_rp_401	0	+
chrM	66372	66373	TY2_non-reference_SRR800781_telocate_rp_402	0	.
chrM	68191	68192	TY3_non-reference_SRR800781_telocate_rp_403	0	.
chrM	68449	68450	TY2_non-reference_SRR800781_telocate_rp_404	0	.
chrM	68688	68689	TY1_non-reference_SRR800781_telocate_rp_405	0	.
chrM	70741	70742	TY1_non-reference_SRR800781_telocate_rp_406	0	.
chrM	71367	71368	TY2_non-reference_SRR800781_telocate_rp_407	0	-
chrM	72684	72685	TY1_non-reference_SRR800781_telocate_rp_408	0	.
chrM	73749	73750	TY2_non-reference_SRR800781_telocate_rp_409	0	-
chrM	73764	73765	TY3_non-reference_SRR800781_telocate_rp_410	0	.
chrM	75905	75906	TY2_non-reference_SRR800781_telocate_rp_411	0	+
chrM	76358	76359	TY1_non-reference_SRR800781_telocate_rp_412	0	+
chrM	77987	77988	TY2_non-reference_SRR800781_telocate_rp_413	0	.
chrM	78337	78338	TY1_non-reference_SRR800781_telocate_rp_414	0	.
chrM	79394	79395	TY3_non-reference_SRR800781_telocate_rp_415	0	-
chrM	79438	79439	TY5_non-reference_SRR800781_telocate_rp_416	0	.
chrM	80130	80131	TY1_non-reference_SRR800781_telocate_rp_417	0	-
chrM	80714	80715	TY2_non-reference_SRR800781_telocate_rp_418	0	-
chrM	82292	82293	TY1_non-reference_SRR800781_telocate_rp_419	0	.
chrM	84816	84817	TY2_non-reference_SRR800781_telocate_rp_420	0	.
chrV	9630	9738	TY2_reference_SRR800781_telocate_rp_422	0	-
chrV	21777	21778	TY1_non-reference_SRR800781_telocate_rp_423	0	.
chrV	31366	31367	TY1_non-reference_SRR800781_telocate_rp_424	0	.
chrV	52418	52419	TY2_non-reference_SRR800781_telocate_rp_425	0	-
chrV	60611	60612	TY3_non-reference_SRR800781_telocate_rp_426	0	.
chrV	99302	99660	TY1_reference_SRR800781_telocate_rp_428	0	-
chrV	112063	112064	TY1_non-reference_SRR800781_telocate_rp_429	0	-
chrV	125741	125742	TY1_non-reference_SRR800781_telocate_rp_431	0	-
chrV	130882	130883	TY3_non-reference_SRR800781_telocate_rp_432	0	.
chrV	136062	136183	TY1_reference_SRR800781_telocate_rp_433	0	+
chrV	138220	138553	TY1_reference_SRR800781_telocate_rp_434	0	+
chrV	138740	138741	TY3_non-reference_SRR800781_telocate_rp_435	0	+
chrV	166079	166080	TY1_non-reference_SRR800781_telocate_rp_436	0	+
chrV	173938	173939	TY1_non-reference_SRR800781_telocate_rp_437	0	.
chrV	176348	176845	TY1_reference_SRR800781_telocate_rp_438	0	+
chrV	180177	180178	TY2_non-reference_SRR800781_telocate_rp_439	0	.
chrV	190735	190736	TY2_non-reference_SRR800781_telocate_rp_440	0	.
chrV	208680	208681	TY2_non-reference_SRR800781_telocate_rp_441	0	.
chrV	239151	239152	TY3_non-reference_SRR800781_telocate_rp_442	0	.
chrV	248827	249107	TY1_reference_SRR800781_telocate_rp_443	0	+
chrV	267605	267606	TY1_non-reference_SRR800781_telocate_rp_444	0	-
chrV	282442	282443	TY1_non-reference_SRR800781_telocate_rp_445	0	.
chrV	287770	288056	TY1_reference_SRR800781_telocate_rp_446	0	-
chrV	292056	292057	TY1_non-reference_SRR800781_telocate_rp_447	0	.
chrV	314078	314424	TY4_reference_SRR800781_telocate_rp_449	0	+
chrV	348384	348385	TY1_non-reference_SRR800781_telocate_rp_450	0	.
chrV	356823	356824	TY2_non-reference_SRR800781_telocate_rp_452	0	.
chrV	356831	356832	TY1_non-reference_SRR800781_telocate_rp_453	0	.
chrV	370971	370972	TY1_non-reference_SRR800781_telocate_rp_454	0	.
chrV	393146	393147	TY1_non-reference_SRR800781_telocate_rp_455	0	.
chrV	414563	414564	TY1_non-reference_SRR800781_telocate_rp_456	0	.
chrV	425434	425435	TY1_non-reference_SRR800781_telocate_rp_457	0	.
chrV	432146	432147	TY2_non-reference_SRR800781_telocate_rp_458	0	.
chrV	435769	435770	TY1_non-reference_SRR800781_telocate_rp_460	0	-
chrV	436274	436601	TY4_reference_SRR800781_telocate_rp_461	0	-
chrV	476563	476564	TY1_non-reference_SRR800781_telocate_rp_463	0	.
chrV	479840	479841	TY1_non-reference_SRR800781_telocate_rp_464	0	.
chrV	498624	498625	TY1_non-reference_SRR800781_telocate_rp_466	0	+
chrV	512035	512036	TY1_non-reference_SRR800781_telocate_rp_467	0	+
chrV	522315	522316	TY2_non-reference_SRR800781_telocate_rp_468	0	-
chrV	529591	529592	TY1_non-reference_SRR800781_telocate_rp_469	0	.
chrV	551436	551759	TY1_reference_SRR800781_telocate_rp_470	0	+
chrV	566481	566482	TY1_non-reference_SRR800781_telocate_rp_471	0	+
chrV	566694	566945	TY5_reference_SRR800781_telocate_rp_472	0	-
chrV	569450	569451	TY5_non-reference_SRR800781_telocate_rp_473	0	.
chrVI	5388	5389	TY5_non-reference_SRR800781_telocate_rp_474	0	+
chrVI	23334	23335	TY1_non-reference_SRR800781_telocate_rp_475	0	.
chrVI	31424	31425	TY3_non-reference_SRR800781_telocate_rp_476	0	.
chrVI	45045	45046	TY1_non-reference_SRR800781_telocate_rp_477	0	.
chrVI	47372	47373	TY1_non-reference_SRR800781_telocate_rp_478	0	.
chrVI	56983	56984	TY1_non-reference_SRR800781_telocate_rp_479	0	.
chrVI	59685	59686	TY1_non-reference_SRR800781_telocate_rp_480	0	.
chrVI	62610	62611	TY1_non-reference_SRR800781_telocate_rp_481	0	.
chrVI	66846	66847	TY1_non-reference_SRR800781_telocate_rp_482	0	.
chrVI	71228	71229	TY1_non-reference_SRR800781_telocate_rp_483	0	.
chrVI	74146	74147	TY2_non-reference_SRR800781_telocate_rp_484	0	.
chrVI	82871	82872	TY1_non-reference_SRR800781_telocate_rp_485	0	.
chrVI	87073	87074	TY2_non-reference_SRR800781_telocate_rp_486	0	.
chrVI	87473	87474	TY1_non-reference_SRR800781_telocate_rp_487	0	.
chrVI	100574	100902	TY1_reference_SRR800781_telocate_rp_488	0	+
chrVI	101131	101132	TY3_non-reference_SRR800781_telocate_rp_489	0	-
chrVI	111258	111259	TY1_non-reference_SRR800781_telocate_rp_490	0	+
chrVI	137907	143866	TY2_reference_SRR800781_telocate_rp_492	0	+
chrVI	143938	143939	TY1_non-reference_SRR800781_telocate_rp_493	0	-
chrVI	144199	144518	TY4_reference_SRR800781_telocate_rp_494	0	+
chrVI	147746	147747	TY1_non-reference_SRR800781_telocate_rp_495	0	-
chrVI	161531	161691	TY1_reference_SRR800781_telocate_rp_497	0	+
chrVI	169822	169823	TY1_non-reference_SRR800781_telocate_rp_498	0	-
chrVI	191670	191834	TY1_reference_SRR800781_telocate_rp_500	0	-
chrVI	199754	199755	TY1_non-reference_SRR800781_telocate_rp_501	0	+
chrVI	204944	204945	TY1_non-reference_SRR800781_telocate_rp_502	0	-
chrVI	205101	205241	TY3_1p_reference_SRR800781_telocate_rp_503	0	+
chrVI	205633	205634	TY2_non-reference_SRR800781_telocate_rp_504	0	-
chrVI	206909	207126	TY1_reference_SRR800781_telocate_rp_505	0	+
chrVI	216237	216238	TY3_non-reference_SRR800781_telocate_rp_506	0	.
chrVI	219329	219330	TY1_non-reference_SRR800781_telocate_rp_507	0	.
chrVI	237539	237540	TY1_non-reference_SRR800781_telocate_rp_508	0	+
chrVI	248431	248432	TY1_non-reference_SRR800781_telocate_rp_509	0	.
chrVI	251939	251940	TY1_non-reference_SRR800781_telocate_rp_510	0	.
chrVI	256549	256550	TY1_non-reference_SRR800781_telocate_rp_511	0	.
chrVI	261282	261475	TY1_reference_SRR800781_telocate_rp_512	0	+
chrVI	267867	267868	TY1_non-reference_SRR800781_telocate_rp_513	0	.
chrVII	862	1079	TY5_reference_SRR800781_telocate_rp_514	0	+
chrVII	3726	3727	TY1_non-reference_SRR800781_telocate_rp_515	0	.
chrVII	13574	13575	TY1_non-reference_SRR800781_telocate_rp_516	0	.
chrVII	20432	20433	TY2_non-reference_SRR800781_telocate_rp_517	0	+
chrVII	28522	28523	TY1_non-reference_SRR800781_telocate_rp_518	0	.
chrVII	39932	39933	TY1_non-reference_SRR800781_telocate_rp_519	0	.
chrVII	40921	40922	TY2_non-reference_SRR800781_telocate_rp_520	0	+
chrVII	47572	47573	TY1_non-reference_SRR800781_telocate_rp_521	0	.
chrVII	73607	73608	TY3_non-reference_SRR800781_telocate_rp_522	0	+
chrVII	74004	74005	TY1_non-reference_SRR800781_telocate_rp_523	0	-
chrVII	87732	87733	TY2_non-reference_SRR800781_telocate_rp_524	0	.
chrVII	100211	100212	TY1_non-reference_SRR800781_telocate_rp_525	0	.
chrVII	110858	111229	TY4_reference_SRR800781_telocate_rp_526	0	+
chrVII	121167	121340	TY1_reference_SRR800781_telocate_rp_528	0	+
chrVII	135378	135379	TY1_non-reference_SRR800781_telocate_rp_529	0	.
chrVII	157612	157613	TY1_non-reference_SRR800781_telocate_rp_530	0	-
chrVII	175385	175386	TY2_non-reference_SRR800781_telocate_rp_531	0	.
chrVII	181639	181640	TY1_non-reference_SRR800781_telocate_rp_532	0	-
chrVII	191816	191817	TY2_non-reference_SRR800781_telocate_rp_533	0	.
chrVII	203239	203240	TY1_non-reference_SRR800781_telocate_rp_534	0	+
chrVII	204989	205343	TY4_reference_SRR800781_telocate_rp_535	0	+
chrVII	213232	213233	TY1_non-reference_SRR800781_telocate_rp_536	0	.
chrVII	221033	221034	TY1_non-reference_SRR800781_telocate_rp_537	0	.
chrVII	240225	240226	TY1_non-reference_SRR800781_telocate_rp_538	0	-
chrVII	280829	280830	TY1_non-reference_SRR800781_telocate_rp_539	0	.
chrVII	287357	287358	TY4_non-reference_SRR800781_telocate_rp_540	0	-
chrVII	287498	287499	TY2_non-reference_SRR800781_telocate_rp_541	0	.
chrVII	318685	318826	TY1_reference_SRR800781_telocate_rp_543	0	+
chrVII	318826	318984	TY4_reference_SRR800781_telocate_rp_544	0	-
chrVII	327131	327346	TY1_reference_SRR800781_telocate_rp_545	0	-
chrVII	352512	352513	TY1_non-reference_SRR800781_telocate_rp_546	0	-
chrVII	371343	371344	TY2_non-reference_SRR800781_telocate_rp_547	0	.
chrVII	373236	373237	TY1_non-reference_SRR800781_telocate_rp_548	0	.
chrVII	377344	377345	TY1_non-reference_SRR800781_telocate_rp_549	0	-
chrVII	399809	399810	TY3_non-reference_SRR800781_telocate_rp_550	0	-
chrVII	401961	402293	TY1_reference_SRR800781_telocate_rp_551	0	+
chrVII	405480	405481	TY3_non-reference_SRR800781_telocate_rp_553	0	+
chrVII	412457	412727	TY1_reference_SRR800781_telocate_rp_554	0	+
chrVII	419369	419370	TY1_non-reference_SRR800781_telocate_rp_555	0	.
chrVII	454875	454876	TY2_non-reference_SRR800781_telocate_rp_556	0	.
chrVII	456531	456532	TY1_non-reference_SRR800781_telocate_rp_557	0	.
chrVII	472036	472037	TY2_non-reference_SRR800781_telocate_rp_558	0	-
chrVII	475298	475299	TY1_non-reference_SRR800781_telocate_rp_559	0	.
chrVII	480786	480787	TY1_non-reference_SRR800781_telocate_rp_560	0	-
chrVII	482581	482582	TY1_non-reference_SRR800781_telocate_rp_561	0	.
chrVII	486649	486650	TY1_non-reference_SRR800781_telocate_rp_562	0	.
chrVII	491548	491549	TY1_non-reference_SRR800781_telocate_rp_563	0	.
chrVII	493914	493915	TY1_non-reference_SRR800781_telocate_rp_564	0	.
chrVII	535547	541786	TY1_reference_SRR800781_telocate_rp_565	0	-
chrVII	546023	546024	TY1_non-reference_SRR800781_telocate_rp_566	0	.
chrVII	561494	561495	TY3_non-reference_SRR800781_telocate_rp_567	0	-
chrVII	567831	567832	TY3_non-reference_SRR800781_telocate_rp_568	0	+
chrVII	568167	568287	TY3_1p_reference_SRR800781_telocate_rp_569	0	+
chrVII	568744	574704	TY2_reference_SRR800781_telocate_rp_570	0	-
chrVII	587115	587116	TY1_non-reference_SRR800781_telocate_rp_571	0	.
chrVII	590975	590976	TY1_non-reference_SRR800781_telocate_rp_572	0	.
chrVII	610341	610342	TY1_non-reference_SRR800781_telocate_rp_573	0	.
chrVII	645867	645868	TY1_non-reference_SRR800781_telocate_rp_574	0	.
chrVII	660646	660936	TY1_reference_SRR800781_telocate_rp_575	0	-
chrVII	673006	673007	TY1_non-reference_SRR800781_telocate_rp_576	0	.
chrVII	707198	712549	TY3_reference_SRR800781_telocate_rp_578	0	+
chrVII	712899	713081	TY4_reference_SRR800781_telocate_rp_579	0	+
chrVII	713087	713388	TY1_reference_SRR800781_telocate_rp_580	0	-
chrVII	735986	736327	TY3_reference_SRR800781_telocate_rp_582	0	+
chrVII	752642	752643	TY1_non-reference_SRR800781_telocate_rp_584	0	-
chrVII	757141	757142	TY1_non-reference_SRR800781_telocate_rp_585	0	.
chrVII	774040	774167	TY1_reference_SRR800781_telocate_rp_586	0	+
chrVII	776274	776275	TY1_non-reference_SRR800781_telocate_rp_587	0	.
chrVII	780465	780466	TY1_non-reference_SRR800781_telocate_rp_590	0	.
chrVII	786709	786710	TY2_non-reference_SRR800781_telocate_rp_591	0	+
chrVII	793794	793795	TY3_non-reference_SRR800781_telocate_rp_593	0	.
chrVII	794520	794521	TY1_non-reference_SRR800781_telocate_rp_594	0	+
chrVII	811100	811238	TY4_reference_SRR800781_telocate_rp_595	0	-
chrVII	817397	823311	TY1_reference_SRR800781_telocate_rp_596	0	-
chrVII	826552	826553	TY1_non-reference_SRR800781_telocate_rp_597	0	.
chrVII	840523	840524	TY1_non-reference_SRR800781_telocate_rp_598	0	.
chrVII	845285	845635	TY3_reference_SRR800781_telocate_rp_599	0	+
chrVII	847346	847347	TY1_non-reference_SRR800781_telocate_rp_600	0	.
chrVII	853220	853221	TY1_non-reference_SRR800781_telocate_rp_601	0	.
chrVII	857006	857007	TY1_non-reference_SRR800781_telocate_rp_602	0	-
chrVII	857385	857386	TY3_non-reference_SRR800781_telocate_rp_603	0	-
chrVII	859994	859995	TY2_non-reference_SRR800781_telocate_rp_604	0	.
chrVII	862065	862066	TY2_non-reference_SRR800781_telocate_rp_605	0	+
chrVII	862613	862614	TY1_non-reference_SRR800781_telocate_rp_606	0	-
chrVII	877429	877430	TY2_non-reference_SRR800781_telocate_rp_608	0	+
chrVII	879029	879240	TY4_reference_SRR800781_telocate_rp_610	0	+
chrVII	883029	883030	TY1_non-reference_SRR800781_telocate_rp_611	0	.
chrVII	914793	914794	TY1_non-reference_SRR800781_telocate_rp_612	0	-
chrVII	920236	920237	TY1_non-reference_SRR800781_telocate_rp_613	0	.
chrVII	934075	934076	TY1_non-reference_SRR800781_telocate_rp_614	0	.
chrVII	941139	941140	TY2_non-reference_SRR800781_telocate_rp_615	0	.
chrVII	970597	970598	TY1_non-reference_SRR800781_telocate_rp_616	0	-
chrVII	973142	973143	TY2_non-reference_SRR800781_telocate_rp_617	0	.
chrVII	974592	974593	TY1_non-reference_SRR800781_telocate_rp_618	0	.
chrVII	981070	981071	TY3_non-reference_SRR800781_telocate_rp_619	0	.
chrVII	1012035	1012036	TY1_non-reference_SRR800781_telocate_rp_620	0	.
chrVII	1016695	1016696	TY3_non-reference_SRR800781_telocate_rp_621	0	.
chrVII	1016902	1016903	TY1_non-reference_SRR800781_telocate_rp_622	0	.
chrVII	1044225	1044226	TY1_non-reference_SRR800781_telocate_rp_623	0	.
chrVII	1058042	1058043	TY2_non-reference_SRR800781_telocate_rp_624	0	.
chrVII	1058440	1058441	TY1_non-reference_SRR800781_telocate_rp_625	0	.
chrVII	1067011	1067012	TY2_non-reference_SRR800781_telocate_rp_626	0	.
chrVII	1078398	1078399	TY2_non-reference_SRR800781_telocate_rp_627	0	.
chrVIII	45069	45070	TY1_non-reference_SRR800781_telocate_rp_628	0	.
chrVIII	64201	64202	TY1_non-reference_SRR800781_telocate_rp_629	0	-
chrVIII	78123	78124	TY1_non-reference_SRR800781_telocate_rp_630	0	.
chrVIII	80114	80115	TY1_non-reference_SRR800781_telocate_rp_631	0	-
chrVIII	85534	91757	TY4_reference_SRR800781_telocate_rp_632	0	+
chrVIII	95778	95779	TY1_non-reference_SRR800781_telocate_rp_633	0	.
chrVIII	110176	110177	TY3_non-reference_SRR800781_telocate_rp_634	0	.
chrVIII	122856	122857	TY2_non-reference_SRR800781_telocate_rp_636	0	.
chrVIII	132885	132886	TY3_non-reference_SRR800781_telocate_rp_637	0	-
chrVIII	133567	134217	TY1_reference_SRR800781_telocate_rp_638	0	-
chrVIII	134256	134257	TY2_non-reference_SRR800781_telocate_rp_639	0	+
chrVIII	146142	146143	TY4_non-reference_SRR800781_telocate_rp_640	0	+
chrVIII	153851	153852	TY2_non-reference_SRR800781_telocate_rp_641	0	.
chrVIII	172755	172756	TY1_non-reference_SRR800781_telocate_rp_642	0	-
chrVIII	175450	175451	TY1_non-reference_SRR800781_telocate_rp_643	0	-
chrVIII	205436	205437	TY1_non-reference_SRR800781_telocate_rp_644	0	.
chrVIII	228872	228873	TY1_non-reference_SRR800781_telocate_rp_645	0	+
chrVIII	238006	238205	TY1_reference_SRR800781_telocate_rp_646	0	+
chrVIII	245910	245911	TY1_non-reference_SRR800781_telocate_rp_647	0	.
chrVIII	264211	264212	TY1_non-reference_SRR800781_telocate_rp_648	0	+
chrVIII	278668	278669	TY1_non-reference_SRR800781_telocate_rp_649	0	.
chrVIII	280612	280613	TY1_non-reference_SRR800781_telocate_rp_650	0	-
chrVIII	303240	303241	TY1_non-reference_SRR800781_telocate_rp_651	0	.
chrVIII	307100	307101	TY2_non-reference_SRR800781_telocate_rp_652	0	-
chrVIII	330440	330441	TY2_non-reference_SRR800781_telocate_rp_653	0	.
chrVIII	358852	359070	TY4_reference_SRR800781_telocate_rp_655	0	-
chrVIII	360362	360363	TY1_non-reference_SRR800781_telocate_rp_656	0	.
chrVIII	381992	381993	TY1_non-reference_SRR800781_telocate_rp_657	0	.
chrVIII	387130	387131	TY2_non-reference_SRR800781_telocate_rp_658	0	.
chrVIII	388797	388798	TY3_non-reference_SRR800781_telocate_rp_659	0	.
chrVIII	389629	389847	TY1_reference_SRR800781_telocate_rp_660	0	-
chrVIII	393193	393194	TY2_non-reference_SRR800781_telocate_rp_661	0	.
chrVIII	396635	396636	TY1_non-reference_SRR800781_telocate_rp_662	0	.
chrVIII	399755	399756	TY2_non-reference_SRR800781_telocate_rp_663	0	.
chrVIII	420803	420804	TY1_non-reference_SRR800781_telocate_rp_664	0	.
chrVIII	439138	439139	TY1_non-reference_SRR800781_telocate_rp_665	0	.
chrVIII	448817	448818	TY2_non-reference_SRR800781_telocate_rp_666	0	.
chrVIII	449029	449030	TY1_non-reference_SRR800781_telocate_rp_667	0	.
chrVIII	455078	455079	TY1_non-reference_SRR800781_telocate_rp_668	0	.
chrVIII	463919	464147	TY1_reference_SRR800781_telocate_rp_669	0	-
chrVIII	468873	468874	TY1_non-reference_SRR800781_telocate_rp_671	0	.
chrVIII	475803	475804	TY1_non-reference_SRR800781_telocate_rp_672	0	.
chrVIII	491262	491263	TY1_non-reference_SRR800781_telocate_rp_673	0	-
chrVIII	502770	502771	TY1_non-reference_SRR800781_telocate_rp_674	0	.
chrVIII	530069	530379	TY1_reference_SRR800781_telocate_rp_675	0	-
chrVIII	541749	541750	TY1_non-reference_SRR800781_telocate_rp_676	0	.
chrVIII	554437	554438	TY5_non-reference_SRR800781_telocate_rp_677	0	+
chrVIII	555701	555702	TY1_non-reference_SRR800781_telocate_rp_678	0	.
chrX	23774	23775	TY1_non-reference_SRR800781_telocate_rp_679	0	-
chrX	41455	41456	TY1_non-reference_SRR800781_telocate_rp_681	0	.
chrX	50701	50702	TY1_non-reference_SRR800781_telocate_rp_682	0	.
chrX	57111	57112	TY2_non-reference_SRR800781_telocate_rp_683	0	.
chrX	69860	69861	TY2_non-reference_SRR800781_telocate_rp_685	0	.
chrX	77169	77170	TY1_non-reference_SRR800781_telocate_rp_686	0	.
chrX	92924	92925	TY1_non-reference_SRR800781_telocate_rp_687	0	.
chrX	97381	97382	TY2_non-reference_SRR800781_telocate_rp_688	0	+
chrX	98035	98036	TY1_non-reference_SRR800781_telocate_rp_689	0	-
chrX	135950	135951	TY2_non-reference_SRR800781_telocate_rp_690	0	.
chrX	153309	153310	TY1_non-reference_SRR800781_telocate_rp_691	0	-
chrX	153593	153594	TY2_non-reference_SRR800781_telocate_rp_692	0	.
chrX	171641	171642	TY1_non-reference_SRR800781_telocate_rp_693	0	.
chrX	197157	197158	TY3_non-reference_SRR800781_telocate_rp_694	0	-
chrX	197542	203768	TY4_reference_SRR800781_telocate_rp_695	0	+
chrX	204539	204540	TY3_non-reference_SRR800781_telocate_rp_696	0	.
chrX	213193	213194	TY1_non-reference_SRR800781_telocate_rp_697	0	.
chrX	224008	224009	TY1_non-reference_SRR800781_telocate_rp_698	0	+
chrX	250188	250189	TY1_non-reference_SRR800781_telocate_rp_699	0	.
chrX	263365	263366	TY2_non-reference_SRR800781_telocate_rp_700	0	+
chrX	272535	272536	TY1_non-reference_SRR800781_telocate_rp_701	0	-
chrX	277607	277608	TY2_non-reference_SRR800781_telocate_rp_702	0	.
chrX	281710	281711	TY2_non-reference_SRR800781_telocate_rp_703	0	.
chrX	281902	281903	TY1_non-reference_SRR800781_telocate_rp_704	0	.
chrX	312142	312143	TY1_non-reference_SRR800781_telocate_rp_705	0	.
chrX	317086	317087	TY2_non-reference_SRR800781_telocate_rp_706	0	.
chrX	321806	321807	TY1_non-reference_SRR800781_telocate_rp_707	0	.
chrX	329214	329215	TY1_non-reference_SRR800781_telocate_rp_708	0	.
chrX	338691	338692	TY1_non-reference_SRR800781_telocate_rp_709	0	.
chrX	353911	353912	TY4_non-reference_SRR800781_telocate_rp_710	0	-
chrX	370115	370116	TY1_non-reference_SRR800781_telocate_rp_712	0	.
chrX	374472	374473	TY1_non-reference_SRR800781_telocate_rp_713	0	.
chrX	378008	378279	TY3_1p_reference_SRR800781_telocate_rp_715	0	-
chrX	380956	380957	TY1_non-reference_SRR800781_telocate_rp_716	0	.
chrX	388333	388334	TY1_non-reference_SRR800781_telocate_rp_717	0	.
chrX	390428	390429	TY1_non-reference_SRR800781_telocate_rp_718	0	-
chrX	404592	404593	TY1_non-reference_SRR800781_telocate_rp_719	0	.
chrX	421917	422290	TY4_reference_SRR800781_telocate_rp_721	0	+
chrX	422587	422881	TY1_reference_SRR800781_telocate_rp_722	0	+
chrX	435688	435689	TY1_non-reference_SRR800781_telocate_rp_723	0	+
chrX	486581	486582	TY1_non-reference_SRR800781_telocate_rp_724	0	.
chrX	490437	490438	TY1_non-reference_SRR800781_telocate_rp_725	0	.
chrX	507995	507996	TY1_non-reference_SRR800781_telocate_rp_726	0	.
chrX	513202	513203	TY3_non-reference_SRR800781_telocate_rp_727	0	.
chrX	517718	517719	TY3_non-reference_SRR800781_telocate_rp_728	0	-
chrX	517781	517782	TY1_non-reference_SRR800781_telocate_rp_729	0	-
chrX	531507	531757	TY1_reference_SRR800781_telocate_rp_730	0	-
chrX	537732	538027	TY1_reference_SRR800781_telocate_rp_731	0	-
chrX	543440	543762	TY1_reference_SRR800781_telocate_rp_733	0	+
chrX	549565	549566	TY1_non-reference_SRR800781_telocate_rp_734	0	.
chrX	551542	551543	TY1_non-reference_SRR800781_telocate_rp_735	0	.
chrX	592106	592107	TY1_non-reference_SRR800781_telocate_rp_736	0	.
chrX	609535	609536	TY1_non-reference_SRR800781_telocate_rp_737	0	.
chrX	617285	617286	TY2_non-reference_SRR800781_telocate_rp_738	0	+
chrX	625389	625390	TY1_non-reference_SRR800781_telocate_rp_739	0	.
chrX	627702	627703	TY1_non-reference_SRR800781_telocate_rp_740	0	.
chrX	634367	634368	TY1_non-reference_SRR800781_telocate_rp_741	0	-
chrX	643713	643714	TY1_non-reference_SRR800781_telocate_rp_742	0	.
chrX	659716	659717	TY1_non-reference_SRR800781_telocate_rp_743	0	.
chrX	677024	677025	TY1_non-reference_SRR800781_telocate_rp_744	0	.
chrX	715811	715812	TY1_non-reference_SRR800781_telocate_rp_745	0	.
chrX	722404	722405	TY2_non-reference_SRR800781_telocate_rp_746	0	-
chrX	724375	724376	TY2_non-reference_SRR800781_telocate_rp_747	0	+
chrX	726575	726576	TY2_non-reference_SRR800781_telocate_rp_748	0	+
chrX	729328	729329	TY1_non-reference_SRR800781_telocate_rp_749	0	-
chrX	737370	737678	TY4_reference_SRR800781_telocate_rp_750	0	-
chrX	742330	742456	TY5_reference_SRR800781_telocate_rp_751	0	-
chrXI	8951	8952	TY1_non-reference_SRR800781_telocate_rp_752	0	.
chrXI	74240	74523	TY1_reference_SRR800781_telocate_rp_753	0	+
chrXI	74633	74634	TY3_non-reference_SRR800781_telocate_rp_754	0	+
chrXI	83812	84120	TY1_reference_SRR800781_telocate_rp_755	0	-
chrXI	93503	93504	TY1_non-reference_SRR800781_telocate_rp_756	0	.
chrXI	103950	103951	TY1_non-reference_SRR800781_telocate_rp_757	0	.
chrXI	117013	117014	TY1_non-reference_SRR800781_telocate_rp_758	0	+
chrXI	129655	129656	TY1_non-reference_SRR800781_telocate_rp_759	0	-
chrXI	140157	140158	TY3_non-reference_SRR800781_telocate_rp_760	0	+
chrXI	141175	141294	TY1_reference_SRR800781_telocate_rp_761	0	-
chrXI	180726	180727	TY1_non-reference_SRR800781_telocate_rp_763	0	+
chrXI	206115	206116	TY1_non-reference_SRR800781_telocate_rp_764	0	.
chrXI	221563	221564	TY2_non-reference_SRR800781_telocate_rp_766	0	.
chrXI	235174	235175	TY2_non-reference_SRR800781_telocate_rp_767	0	.
chrXI	253467	253468	TY1_non-reference_SRR800781_telocate_rp_768	0	+
chrXI	273758	273759	TY1_non-reference_SRR800781_telocate_rp_769	0	.
chrXI	276200	276201	TY1_non-reference_SRR800781_telocate_rp_770	0	+
chrXI	278736	278737	TY1_non-reference_SRR800781_telocate_rp_771	0	+
chrXI	302405	302406	TY1_non-reference_SRR800781_telocate_rp_773	0	.
chrXI	379112	379265	TY3_1p_reference_SRR800781_telocate_rp_775	0	-
chrXI	379466	379467	TY3_non-reference_SRR800781_telocate_rp_776	0	+
chrXI	389224	389225	TY1_non-reference_SRR800781_telocate_rp_777	0	.
chrXI	403775	403776	TY1_non-reference_SRR800781_telocate_rp_778	0	+
chrXI	436505	436506	TY1_non-reference_SRR800781_telocate_rp_779	0	.
chrXI	457187	457188	TY2_non-reference_SRR800781_telocate_rp_781	0	.
chrXI	459112	459113	TY1_non-reference_SRR800781_telocate_rp_782	0	.
chrXI	489928	490057	TY1_reference_SRR800781_telocate_rp_783	0	-
chrXI	496052	496053	TY1_non-reference_SRR800781_telocate_rp_784	0	+
chrXI	509153	509154	TY1_non-reference_SRR800781_telocate_rp_785	0	.
chrXI	543549	543550	TY2_non-reference_SRR800781_telocate_rp_787	0	.
chrXI	544516	544517	TY1_non-reference_SRR800781_telocate_rp_788	0	.
chrXI	562085	562086	TY1_non-reference_SRR800781_telocate_rp_789	0	.
chrXI	568172	568173	TY1_non-reference_SRR800781_telocate_rp_790	0	.
chrXI	572023	572024	TY1_non-reference_SRR800781_telocate_rp_791	0	.
chrXI	581853	581854	TY1_non-reference_SRR800781_telocate_rp_792	0	+
chrXI	588845	588846	TY1_non-reference_SRR800781_telocate_rp_793	0	.
chrXI	589131	589132	TY3_non-reference_SRR800781_telocate_rp_794	0	.
chrXI	618653	618654	TY1_non-reference_SRR800781_telocate_rp_795	0	.
chrXI	622912	622913	TY1_non-reference_SRR800781_telocate_rp_796	0	.
chrXI	626439	626440	TY1_non-reference_SRR800781_telocate_rp_797	0	.
chrXI	645118	645119	TY1_non-reference_SRR800781_telocate_rp_798	0	.
chrXI	648001	648002	TY2_non-reference_SRR800781_telocate_rp_799	0	+
chrXI	650633	650634	TY1_non-reference_SRR800781_telocate_rp_800	0	.
chrXI	664330	664331	TY5_non-reference_SRR800781_telocate_rp_801	0	.
chrXII	14579	14580	TY3_non-reference_SRR800781_telocate_rp_802	0	+
chrXII	16595	16596	TY1_non-reference_SRR800781_telocate_rp_803	0	.
chrXII	19177	19178	TY1_non-reference_SRR800781_telocate_rp_804	0	.
chrXII	57447	57448	TY3_non-reference_SRR800781_telocate_rp_805	0	.
chrXII	87925	87926	TY2_non-reference_SRR800781_telocate_rp_806	0	.
chrXII	91572	91822	TY4_reference_SRR800781_telocate_rp_807	0	-
chrXII	92048	92380	TY1_reference_SRR800781_telocate_rp_808	0	-
chrXII	99868	99869	TY1_non-reference_SRR800781_telocate_rp_809	0	.
chrXII	115311	115312	TY1_non-reference_SRR800781_telocate_rp_810	0	-
chrXII	119359	119360	TY1_non-reference_SRR800781_telocate_rp_811	0	-
chrXII	120315	120316	TY2_non-reference_SRR800781_telocate_rp_812	0	.
chrXII	126142	126143	TY3_non-reference_SRR800781_telocate_rp_813	0	.
chrXII	137098	137099	TY3_non-reference_SRR800781_telocate_rp_814	0	.
chrXII	168041	168379	TY3_reference_SRR800781_telocate_rp_815	0	-
chrXII	180982	180983	TY2_non-reference_SRR800781_telocate_rp_816	0	.
chrXII	196629	196630	TY1_non-reference_SRR800781_telocate_rp_817	0	.
chrXII	210896	210897	TY1_non-reference_SRR800781_telocate_rp_818	0	-
chrXII	214975	214976	TY1_non-reference_SRR800781_telocate_rp_819	0	+
chrXII	230999	231000	TY1_non-reference_SRR800781_telocate_rp_820	0	.
chrXII	231321	231322	TY2_non-reference_SRR800781_telocate_rp_821	0	.
chrXII	242998	242999	TY1_non-reference_SRR800781_telocate_rp_822	0	.
chrXII	277779	277780	TY1_non-reference_SRR800781_telocate_rp_823	0	.
chrXII	294722	294723	TY2_non-reference_SRR800781_telocate_rp_824	0	.
chrXII	328751	328752	TY1_non-reference_SRR800781_telocate_rp_825	0	.
chrXII	356934	356935	TY2_non-reference_SRR800781_telocate_rp_826	0	.
chrXII	373769	373969	TY1_reference_SRR800781_telocate_rp_828	0	-
chrXII	404466	404467	TY1_non-reference_SRR800781_telocate_rp_829	0	.
chrXII	411067	411068	TY1_non-reference_SRR800781_telocate_rp_830	0	+
chrXII	418792	418793	TY1_non-reference_SRR800781_telocate_rp_831	0	.
chrXII	426528	426529	TY2_non-reference_SRR800781_telocate_rp_832	0	-
chrXII	426537	426538	TY1_non-reference_SRR800781_telocate_rp_833	0	-
chrXII	427126	427127	TY3_non-reference_SRR800781_telocate_rp_834	0	.
chrXII	445325	445326	TY1_non-reference_SRR800781_telocate_rp_835	0	.
chrXII	451184	451185	TY2_non-reference_SRR800781_telocate_rp_837	0	-
chrXII	451573	451574	TY1_non-reference_SRR800781_telocate_rp_838	0	-
chrXII	451578	451579	TY3_non-reference_SRR800781_telocate_rp_839	0	-
chrXII	451840	451841	TY4_non-reference_SRR800781_telocate_rp_840	0	.
chrXII	452449	452450	TY5_non-reference_SRR800781_telocate_rp_841	0	+
chrXII	453001	453002	TY2_non-reference_SRR800781_telocate_rp_842	0	-
chrXII	453396	453397	TY1_non-reference_SRR800781_telocate_rp_843	0	-
chrXII	453551	453552	TY3_non-reference_SRR800781_telocate_rp_844	0	.
chrXII	454271	454272	TY4_non-reference_SRR800781_telocate_rp_845	0	-
chrXII	455137	455138	TY2_non-reference_SRR800781_telocate_rp_846	0	-
chrXII	455236	455237	TY1_non-reference_SRR800781_telocate_rp_848	0	-
chrXII	455583	455584	TY3_non-reference_SRR800781_telocate_rp_849	0	.
chrXII	456093	456094	TY4_non-reference_SRR800781_telocate_rp_850	0	-
chrXII	456903	456904	TY2_non-reference_SRR800781_telocate_rp_851	0	-
chrXII	457163	457164	TY1_non-reference_SRR800781_telocate_rp_852	0	-
chrXII	457362	457363	TY3_non-reference_SRR800781_telocate_rp_853	0	.
chrXII	458265	458266	TY4_non-reference_SRR800781_telocate_rp_854	0	-
chrXII	458655	458656	TY5_non-reference_SRR800781_telocate_rp_855	0	.
chrXII	458685	458686	TY2_non-reference_SRR800781_telocate_rp_856	0	-
chrXII	458915	458916	TY1_non-reference_SRR800781_telocate_rp_857	0	.
chrXII	459361	459362	TY3_non-reference_SRR800781_telocate_rp_858	0	.
chrXII	460049	460050	TY4_non-reference_SRR800781_telocate_rp_859	0	.
chrXII	460547	460548	TY2_non-reference_SRR800781_telocate_rp_860	0	+
chrXII	460728	460729	TY1_non-reference_SRR800781_telocate_rp_861	0	+
chrXII	461645	461646	TY3_non-reference_SRR800781_telocate_rp_862	0	-
chrXII	461964	461965	TY3_1p_non-reference_SRR800781_telocate_rp_863	0	-
chrXII	462022	462023	TY5_non-reference_SRR800781_telocate_rp_864	0	-
chrXII	462199	462200	TY4_non-reference_SRR800781_telocate_rp_865	0	.
chrXII	462371	462372	TY2_non-reference_SRR800781_telocate_rp_866	0	+
chrXII	462477	462478	TY1_non-reference_SRR800781_telocate_rp_867	0	+
chrXII	463432	463433	TY3_non-reference_SRR800781_telocate_rp_868	0	+
chrXII	464019	464020	TY5_non-reference_SRR800781_telocate_rp_869	0	.
chrXII	464044	464045	TY4_non-reference_SRR800781_telocate_rp_870	0	+
chrXII	464217	464218	TY2_non-reference_SRR800781_telocate_rp_871	0	+
chrXII	464237	464238	TY1_non-reference_SRR800781_telocate_rp_872	0	+
chrXII	465379	465380	TY3_non-reference_SRR800781_telocate_rp_873	0	+
chrXII	466001	466002	TY2_non-reference_SRR800781_telocate_rp_874	0	+
chrXII	466062	466063	TY1_non-reference_SRR800781_telocate_rp_875	0	+
chrXII	466432	466433	TY4_non-reference_SRR800781_telocate_rp_876	0	+
chrXII	467222	467223	TY5_non-reference_SRR800781_telocate_rp_877	0	.
chrXII	467250	467251	TY3_non-reference_SRR800781_telocate_rp_878	0	+
chrXII	467838	467839	TY1_non-reference_SRR800781_telocate_rp_879	0	+
chrXII	467963	467964	TY2_non-reference_SRR800781_telocate_rp_880	0	+
chrXII	489368	489369	TY4_non-reference_SRR800781_telocate_rp_881	0	.
chrXII	489930	489931	TY1_non-reference_SRR800781_telocate_rp_882	0	+
chrXII	489938	489939	TY3_non-reference_SRR800781_telocate_rp_883	0	.
chrXII	490145	490146	TY2_non-reference_SRR800781_telocate_rp_884	0	+
chrXII	497335	497336	TY1_non-reference_SRR800781_telocate_rp_885	0	.
chrXII	512218	512219	TY1_non-reference_SRR800781_telocate_rp_886	0	.
chrXII	515375	515376	TY1_non-reference_SRR800781_telocate_rp_887	0	.
chrXII	527567	527568	TY1_non-reference_SRR800781_telocate_rp_888	0	+
chrXII	533910	533911	TY2_non-reference_SRR800781_telocate_rp_889	0	.
chrXII	550896	550897	TY1_non-reference_SRR800781_telocate_rp_890	0	.
chrXII	554683	554684	TY1_non-reference_SRR800781_telocate_rp_891	0	.
chrXII	569124	569125	TY2_non-reference_SRR800781_telocate_rp_892	0	.
chrXII	569756	569757	TY1_non-reference_SRR800781_telocate_rp_893	0	.
chrXII	583674	583675	TY3_non-reference_SRR800781_telocate_rp_894	0	.
chrXII	591116	591117	TY2_non-reference_SRR800781_telocate_rp_895	0	-
chrXII	603889	603890	TY3_non-reference_SRR800781_telocate_rp_897	0	.
chrXII	605345	605346	TY1_non-reference_SRR800781_telocate_rp_898	0	-
chrXII	610363	610364	TY1_non-reference_SRR800781_telocate_rp_899	0	-
chrXII	624735	624736	TY2_non-reference_SRR800781_telocate_rp_900	0	+
chrXII	641633	641634	TY1_non-reference_SRR800781_telocate_rp_901	0	-
chrXII	648005	648006	TY1_non-reference_SRR800781_telocate_rp_902	0	-
chrXII	657023	657366	TY3_reference_SRR800781_telocate_rp_903	0	+
chrXII	664411	664412	TY1_non-reference_SRR800781_telocate_rp_904	0	.
chrXII	673919	673920	TY1_non-reference_SRR800781_telocate_rp_905	0	.
chrXII	679364	679365	TY3_non-reference_SRR800781_telocate_rp_906	0	.
chrXII	683823	683824	TY3_non-reference_SRR800781_telocate_rp_907	0	+
chrXII	686313	686314	TY1_non-reference_SRR800781_telocate_rp_908	0	-
chrXII	687934	687935	TY4_non-reference_SRR800781_telocate_rp_909	0	-
chrXII	725073	725074	TY1_non-reference_SRR800781_telocate_rp_910	0	.
chrXII	734198	734199	TY2_non-reference_SRR800781_telocate_rp_911	0	+
chrXII	734383	734673	TY1_reference_SRR800781_telocate_rp_912	0	-
chrXII	746379	746380	TY1_non-reference_SRR800781_telocate_rp_913	0	.
chrXII	763172	763173	TY1_non-reference_SRR800781_telocate_rp_914	0	+
chrXII	767747	767748	TY1_non-reference_SRR800781_telocate_rp_915	0	.
chrXII	774999	775000	TY1_non-reference_SRR800781_telocate_rp_916	0	-
chrXII	776642	776643	TY2_non-reference_SRR800781_telocate_rp_917	0	.
chrXII	782109	782110	TY1_non-reference_SRR800781_telocate_rp_918	0	.
chrXII	784076	784077	TY1_non-reference_SRR800781_telocate_rp_919	0	.
chrXII	798704	798705	TY1_non-reference_SRR800781_telocate_rp_922	0	.
chrXII	810558	810559	TY1_non-reference_SRR800781_telocate_rp_923	0	-
chrXII	817839	818072	TY4_reference_SRR800781_telocate_rp_924	0	+
chrXII	818492	818493	TY2_non-reference_SRR800781_telocate_rp_925	0	+
chrXII	839166	839167	TY2_non-reference_SRR800781_telocate_rp_926	0	.
chrXII	846151	846152	TY1_non-reference_SRR800781_telocate_rp_927	0	+
chrXII	862772	862773	TY1_non-reference_SRR800781_telocate_rp_928	0	.
chrXII	870683	870684	TY1_non-reference_SRR800781_telocate_rp_929	0	+
chrXII	894668	894669	TY2_non-reference_SRR800781_telocate_rp_930	0	-
chrXII	909486	909487	TY2_non-reference_SRR800781_telocate_rp_931	0	.
chrXII	911339	911340	TY1_non-reference_SRR800781_telocate_rp_932	0	.
chrXII	915254	915255	TY1_non-reference_SRR800781_telocate_rp_933	0	.
chrXII	919576	919577	TY1_non-reference_SRR800781_telocate_rp_934	0	.
chrXII	937204	937205	TY2_non-reference_SRR800781_telocate_rp_935	0	.
chrXII	954845	954846	TY1_non-reference_SRR800781_telocate_rp_936	0	.
chrXII	961790	961791	TY3_non-reference_SRR800781_telocate_rp_937	0	.
chrXII	974642	974643	TY1_non-reference_SRR800781_telocate_rp_939	0	+
chrXII	976254	981697	TY2_reference_SRR800781_telocate_rp_940	0	-
chrXII	991901	991902	TY1_non-reference_SRR800781_telocate_rp_941	0	.
chrXII	996330	996331	TY2_non-reference_SRR800781_telocate_rp_942	0	-
chrXII	1048504	1048505	TY1_non-reference_SRR800781_telocate_rp_943	0	.
chrXII	1051960	1051961	TY1_non-reference_SRR800781_telocate_rp_944	0	.
chrXII	1052911	1052912	TY2_non-reference_SRR800781_telocate_rp_945	0	-
chrXII	1053763	1053764	TY1_non-reference_SRR800781_telocate_rp_946	0	-
chrXII	1057268	1057269	TY2_non-reference_SRR800781_telocate_rp_947	0	.
chrXII	1060557	1060558	TY1_non-reference_SRR800781_telocate_rp_948	0	+
chrXII	1064091	1064092	TY5_non-reference_SRR800781_telocate_rp_949	0	+
chrXII	1066780	1066781	TY1_non-reference_SRR800781_telocate_rp_950	0	-
chrXIII	8635	8636	TY1_non-reference_SRR800781_telocate_rp_951	0	.
chrXIII	16447	16448	TY1_non-reference_SRR800781_telocate_rp_952	0	.
chrXIII	18504	18505	TY2_non-reference_SRR800781_telocate_rp_953	0	.
chrXIII	50797	50798	TY3_non-reference_SRR800781_telocate_rp_954	0	.
chrXIII	52629	52630	TY2_non-reference_SRR800781_telocate_rp_955	0	.
chrXIII	107466	107467	TY1_non-reference_SRR800781_telocate_rp_956	0	+
chrXIII	128112	128113	TY1_non-reference_SRR800781_telocate_rp_957	0	+
chrXIII	131988	132317	TY1_reference_SRR800781_telocate_rp_958	0	-
chrXIII	167944	168262	TY1_reference_SRR800781_telocate_rp_959	0	-
chrXIII	202368	202369	TY1_non-reference_SRR800781_telocate_rp_961	0	+
chrXIII	218856	218857	TY1_non-reference_SRR800781_telocate_rp_962	0	+
chrXIII	221945	221946	TY1_non-reference_SRR800781_telocate_rp_963	0	.
chrXIII	233769	233770	TY1_non-reference_SRR800781_telocate_rp_964	0	.
chrXIII	237008	237009	TY1_non-reference_SRR800781_telocate_rp_965	0	-
chrXIII	246193	246194	TY1_non-reference_SRR800781_telocate_rp_966	0	.
chrXIII	252108	252109	TY2_non-reference_SRR800781_telocate_rp_967	0	.
chrXIII	268582	268583	TY1_non-reference_SRR800781_telocate_rp_969	0	-
chrXIII	268697	268698	TY2_non-reference_SRR800781_telocate_rp_970	0	+
chrXIII	275452	275453	TY1_non-reference_SRR800781_telocate_rp_971	0	.
chrXIII	277863	277864	TY1_non-reference_SRR800781_telocate_rp_972	0	.
chrXIII	290047	290223	TY4_reference_SRR800781_telocate_rp_973	0	-
chrXIII	321341	321527	TY4_reference_SRR800781_telocate_rp_974	0	-
chrXIII	333004	333005	TY1_non-reference_SRR800781_telocate_rp_975	0	.
chrXIII	339034	339035	TY1_non-reference_SRR800781_telocate_rp_976	0	.
chrXIII	348399	348400	TY1_non-reference_SRR800781_telocate_rp_977	0	.
chrXIII	357003	362917	TY1_reference_SRR800781_telocate_rp_978	0	-
chrXIII	382500	382501	TY2_non-reference_SRR800781_telocate_rp_980	0	.
chrXIII	393592	393593	TY1_non-reference_SRR800781_telocate_rp_981	0	.
chrXIII	400180	400181	TY1_non-reference_SRR800781_telocate_rp_982	0	.
chrXIII	417608	417609	TY2_non-reference_SRR800781_telocate_rp_983	0	.
chrXIII	420972	421316	TY1_reference_SRR800781_telocate_rp_984	0	-
chrXIII	427649	427650	TY1_non-reference_SRR800781_telocate_rp_985	0	.
chrXIII	444624	444625	TY1_non-reference_SRR800781_telocate_rp_986	0	.
chrXIII	449500	449501	TY1_non-reference_SRR800781_telocate_rp_987	0	.
chrXIII	462884	463103	TY1_reference_SRR800781_telocate_rp_988	0	-
chrXIII	468826	468827	TY1_non-reference_SRR800781_telocate_rp_989	0	.
chrXIII	480311	480312	TY2_non-reference_SRR800781_telocate_rp_990	0	-
chrXIII	502898	502899	TY2_non-reference_SRR800781_telocate_rp_992	0	-
chrXIII	532504	532505	TY2_non-reference_SRR800781_telocate_rp_994	0	.
chrXIII	553437	553438	TY3_non-reference_SRR800781_telocate_rp_995	0	.
chrXIII	556570	556571	TY1_non-reference_SRR800781_telocate_rp_996	0	+
chrXIII	590422	590423	TY1_non-reference_SRR800781_telocate_rp_998	0	.
chrXIII	597438	597439	TY1_non-reference_SRR800781_telocate_rp_999	0	+
chrXIII	629227	629228	TY1_non-reference_SRR800781_telocate_rp_1000	0	.
chrXIII	664643	664644	TY1_non-reference_SRR800781_telocate_rp_1001	0	-
chrXIII	673995	673996	TY1_non-reference_SRR800781_telocate_rp_1002	0	-
chrXIII	748521	748522	TY2_non-reference_SRR800781_telocate_rp_1003	0	.
chrXIII	757275	757276	TY1_non-reference_SRR800781_telocate_rp_1004	0	.
chrXIII	768124	768125	TY3_non-reference_SRR800781_telocate_rp_1005	0	-
chrXIII	768297	768298	TY1_non-reference_SRR800781_telocate_rp_1006	0	-
chrXIII	784483	784484	TY2_non-reference_SRR800781_telocate_rp_1007	0	+
chrXIII	804279	804280	TY1_non-reference_SRR800781_telocate_rp_1008	0	.
chrXIII	814695	814696	TY1_non-reference_SRR800781_telocate_rp_1010	0	-
chrXIII	842716	842717	TY1_non-reference_SRR800781_telocate_rp_1012	0	.
chrXIII	861961	861962	TY1_non-reference_SRR800781_telocate_rp_1013	0	.
chrXIII	883601	883602	TY1_non-reference_SRR800781_telocate_rp_1014	0	.
chrXIII	913100	913101	TY4_non-reference_SRR800781_telocate_rp_1015	0	-
chrXIV	20334	20335	TY1_non-reference_SRR800781_telocate_rp_1016	0	-
chrXIV	22997	22998	TY1_non-reference_SRR800781_telocate_rp_1017	0	.
chrXIV	26302	26303	TY1_non-reference_SRR800781_telocate_rp_1018	0	.
chrXIV	39606	39607	TY1_non-reference_SRR800781_telocate_rp_1019	0	+
chrXIV	45052	45053	TY1_non-reference_SRR800781_telocate_rp_1020	0	.
chrXIV	51470	51471	TY2_non-reference_SRR800781_telocate_rp_1021	0	.
chrXIV	54461	54462	TY1_non-reference_SRR800781_telocate_rp_1022	0	.
chrXIV	62411	62412	TY1_non-reference_SRR800781_telocate_rp_1023	0	.
chrXIV	66090	66091	TY2_non-reference_SRR800781_telocate_rp_1024	0	.
chrXIV	69950	69951	TY1_non-reference_SRR800781_telocate_rp_1025	0	.
chrXIV	82679	82680	TY1_non-reference_SRR800781_telocate_rp_1026	0	.
chrXIV	96609	102523	TY1_reference_SRR800781_telocate_rp_1028	0	-
chrXIV	102548	104702	TY1_reference_SRR800781_telocate_rp_1029	0	+
chrXIV	108927	108928	TY1_non-reference_SRR800781_telocate_rp_1030	0	.
chrXIV	140559	140560	TY1_non-reference_SRR800781_telocate_rp_1031	0	.
chrXIV	156115	156116	TY2_non-reference_SRR800781_telocate_rp_1032	0	.
chrXIV	165345	165346	TY1_non-reference_SRR800781_telocate_rp_1033	0	.
chrXIV	170408	170409	TY2_non-reference_SRR800781_telocate_rp_1034	0	.
chrXIV	190685	190686	TY2_non-reference_SRR800781_telocate_rp_1035	0	+
chrXIV	224699	224700	TY1_non-reference_SRR800781_telocate_rp_1036	0	.
chrXIV	231907	231908	TY1_non-reference_SRR800781_telocate_rp_1037	0	.
chrXIV	236596	236597	TY1_non-reference_SRR800781_telocate_rp_1038	0	.
chrXIV	243784	243785	TY1_non-reference_SRR800781_telocate_rp_1039	0	.
chrXIV	274688	274689	TY2_non-reference_SRR800781_telocate_rp_1040	0	.
chrXIV	278758	278759	TY2_non-reference_SRR800781_telocate_rp_1041	0	.
chrXIV	286105	286106	TY1_non-reference_SRR800781_telocate_rp_1042	0	.
chrXIV	311547	311548	TY1_non-reference_SRR800781_telocate_rp_1043	0	.
chrXIV	344108	344109	TY1_non-reference_SRR800781_telocate_rp_1044	0	.
chrXIV	372744	372745	TY1_non-reference_SRR800781_telocate_rp_1045	0	.
chrXIV	374777	374778	TY2_non-reference_SRR800781_telocate_rp_1046	0	+
chrXIV	384403	384404	TY1_non-reference_SRR800781_telocate_rp_1047	0	+
chrXIV	399237	399238	TY1_non-reference_SRR800781_telocate_rp_1048	0	.
chrXIV	424289	424290	TY1_non-reference_SRR800781_telocate_rp_1049	0	.
chrXIV	427160	427161	TY1_non-reference_SRR800781_telocate_rp_1050	0	+
chrXIV	433464	433465	TY1_non-reference_SRR800781_telocate_rp_1051	0	.
chrXIV	441936	441937	TY1_non-reference_SRR800781_telocate_rp_1052	0	+
chrXIV	443022	443023	TY3_non-reference_SRR800781_telocate_rp_1053	0	+
chrXIV	461245	461246	TY1_non-reference_SRR800781_telocate_rp_1054	0	.
chrXIV	464399	464400	TY1_non-reference_SRR800781_telocate_rp_1055	0	.
chrXIV	487524	487525	TY1_non-reference_SRR800781_telocate_rp_1056	0	-
chrXIV	488859	488860	TY2_non-reference_SRR800781_telocate_rp_1057	0	.
chrXIV	503358	503359	TY1_non-reference_SRR800781_telocate_rp_1058	0	.
chrXIV	513370	513371	TY2_non-reference_SRR800781_telocate_rp_1059	0	+
chrXIV	519163	525053	TY1_reference_SRR800781_telocate_rp_1060	0	+
chrXIV	529957	529958	TY2_non-reference_SRR800781_telocate_rp_1061	0	.
chrXIV	531916	531917	TY1_non-reference_SRR800781_telocate_rp_1062	0	+
chrXIV	546423	546685	TY3_1p_reference_SRR800781_telocate_rp_1063	0	+
chrXIV	568088	568089	TY1_non-reference_SRR800781_telocate_rp_1066	0	.
chrXIV	568108	568109	TY3_1p_non-reference_SRR800781_telocate_rp_1067	0	+
chrXIV	576048	576049	TY1_non-reference_SRR800781_telocate_rp_1068	0	.
chrXIV	584119	584120	TY1_non-reference_SRR800781_telocate_rp_1069	0	.
chrXIV	585899	585900	TY1_non-reference_SRR800781_telocate_rp_1070	0	+
chrXIV	609260	609261	TY3_non-reference_SRR800781_telocate_rp_1071	0	.
chrXIV	619023	619024	TY1_non-reference_SRR800781_telocate_rp_1072	0	-
chrXIV	632120	632491	TY4_reference_SRR800781_telocate_rp_1073	0	-
chrXIV	638865	638866	TY1_non-reference_SRR800781_telocate_rp_1074	0	+
chrXIV	639409	639410	TY3_non-reference_SRR800781_telocate_rp_1075	0	-
chrXIV	642871	642872	TY1_non-reference_SRR800781_telocate_rp_1076	0	.
chrXIV	670360	670361	TY1_non-reference_SRR800781_telocate_rp_1077	0	+
chrXIV	672497	672498	TY2_non-reference_SRR800781_telocate_rp_1078	0	.
chrXIV	701160	701161	TY1_non-reference_SRR800781_telocate_rp_1079	0	.
chrXIV	722309	722310	TY2_non-reference_SRR800781_telocate_rp_1080	0	.
chrXIV	727363	727667	TY1_reference_SRR800781_telocate_rp_1082	0	-
chrXIV	734700	734701	TY1_non-reference_SRR800781_telocate_rp_1083	0	.
chrXIV	734987	734988	TY2_non-reference_SRR800781_telocate_rp_1084	0	.
chrXIV	752681	752682	TY1_non-reference_SRR800781_telocate_rp_1085	0	-
chrXIV	756858	756859	TY2_non-reference_SRR800781_telocate_rp_1086	0	+
chrXIV	760374	760375	TY3_non-reference_SRR800781_telocate_rp_1087	0	.
chrXIV	764458	764459	TY1_non-reference_SRR800781_telocate_rp_1088	0	.
chrXIV	769984	769985	TY1_non-reference_SRR800781_telocate_rp_1089	0	+
chrXIV	773100	773101	TY1_non-reference_SRR800781_telocate_rp_1090	0	+
chrXIV	775733	775734	TY1_non-reference_SRR800781_telocate_rp_1091	0	.
chrXIV	782357	782358	TY5_non-reference_SRR800781_telocate_rp_1092	0	+
chrXV	725	726	TY5_non-reference_SRR800781_telocate_rp_1093	0	+
chrXV	11216	11217	TY5_non-reference_SRR800781_telocate_rp_1094	0	-
chrXV	16738	16933	TY1_reference_SRR800781_telocate_rp_1095	0	+
chrXV	22955	22956	TY2_non-reference_SRR800781_telocate_rp_1096	0	.
chrXV	23600	23601	TY1_non-reference_SRR800781_telocate_rp_1097	0	+
chrXV	31682	31683	TY1_non-reference_SRR800781_telocate_rp_1098	0	.
chrXV	33628	33930	TY1_reference_SRR800781_telocate_rp_1099	0	+
chrXV	78968	78969	TY1_non-reference_SRR800781_telocate_rp_1100	0	.
chrXV	89255	89256	TY1_non-reference_SRR800781_telocate_rp_1101	0	.
chrXV	110965	110966	TY3_non-reference_SRR800781_telocate_rp_1102	0	+
chrXV	113293	113626	TY1_reference_SRR800781_telocate_rp_1103	0	-
chrXV	115551	115552	TY1_non-reference_SRR800781_telocate_rp_1104	0	.
chrXV	126726	126727	TY1_non-reference_SRR800781_telocate_rp_1105	0	.
chrXV	128594	128595	TY1_non-reference_SRR800781_telocate_rp_1106	0	.
chrXV	164011	164012	TY1_non-reference_SRR800781_telocate_rp_1107	0	.
chrXV	166718	166719	TY1_non-reference_SRR800781_telocate_rp_1108	0	-
chrXV	174185	174186	TY2_non-reference_SRR800781_telocate_rp_1109	0	.
chrXV	191396	191397	TY1_non-reference_SRR800781_telocate_rp_1110	0	.
chrXV	193697	193698	TY1_non-reference_SRR800781_telocate_rp_1111	0	.
chrXV	234988	234989	TY1_non-reference_SRR800781_telocate_rp_1114	0	.
chrXV	236690	236691	TY2_non-reference_SRR800781_telocate_rp_1115	0	.
chrXV	237953	237954	TY1_non-reference_SRR800781_telocate_rp_1116	0	.
chrXV	243555	243556	TY2_non-reference_SRR800781_telocate_rp_1117	0	+
chrXV	245641	245642	TY1_non-reference_SRR800781_telocate_rp_1118	0	.
chrXV	250181	250182	TY1_non-reference_SRR800781_telocate_rp_1119	0	.
chrXV	256526	256527	TY2_non-reference_SRR800781_telocate_rp_1120	0	.
chrXV	258030	258031	TY1_non-reference_SRR800781_telocate_rp_1121	0	-
chrXV	262154	262155	TY2_non-reference_SRR800781_telocate_rp_1122	0	.
chrXV	263014	263015	TY1_non-reference_SRR800781_telocate_rp_1123	0	-
chrXV	288523	288524	TY1_non-reference_SRR800781_telocate_rp_1124	0	.
chrXV	292284	292285	TY1_non-reference_SRR800781_telocate_rp_1125	0	.
chrXV	340599	340900	TY1_reference_SRR800781_telocate_rp_1127	0	-
chrXV	344090	344091	TY2_non-reference_SRR800781_telocate_rp_1128	0	.
chrXV	354128	354467	TY3_reference_SRR800781_telocate_rp_1129	0	+
chrXV	354681	354959	TY1_reference_SRR800781_telocate_rp_1130	0	+
chrXV	375519	375520	TY1_non-reference_SRR800781_telocate_rp_1131	0	.
chrXV	384049	384050	TY1_non-reference_SRR800781_telocate_rp_1132	0	.
chrXV	404781	404782	TY2_non-reference_SRR800781_telocate_rp_1133	0	.
chrXV	405835	405836	TY1_non-reference_SRR800781_telocate_rp_1134	0	.
chrXV	425888	425889	TY1_non-reference_SRR800781_telocate_rp_1135	0	.
chrXV	437303	438486	TY1_reference_SRR800781_telocate_rp_1136	0	-
chrXV	452735	452736	TY1_non-reference_SRR800781_telocate_rp_1137	0	.
chrXV	462568	462569	TY2_non-reference_SRR800781_telocate_rp_1138	0	+
chrXV	473193	473194	TY3_non-reference_SRR800781_telocate_rp_1140	0	.
chrXV	487258	487259	TY3_non-reference_SRR800781_telocate_rp_1141	0	-
chrXV	513951	513952	TY1_non-reference_SRR800781_telocate_rp_1142	0	.
chrXV	527881	527882	TY1_non-reference_SRR800781_telocate_rp_1143	0	.
chrXV	530991	530992	TY1_non-reference_SRR800781_telocate_rp_1144	0	.
chrXV	537787	537788	TY2_non-reference_SRR800781_telocate_rp_1145	0	.
chrXV	563450	563451	TY2_non-reference_SRR800781_telocate_rp_1146	0	.
chrXV	586123	586124	TY3_non-reference_SRR800781_telocate_rp_1148	0	.
chrXV	600833	600834	TY1_non-reference_SRR800781_telocate_rp_1150	0	+
chrXV	614999	615000	TY2_non-reference_SRR800781_telocate_rp_1151	0	.
chrXV	654098	654099	TY1_non-reference_SRR800781_telocate_rp_1152	0	+
chrXV	664003	664326	TY1_reference_SRR800781_telocate_rp_1153	0	-
chrXV	683969	683970	TY3_non-reference_SRR800781_telocate_rp_1154	0	+
chrXV	697503	697770	TY1_reference_SRR800781_telocate_rp_1155	0	-
chrXV	700473	700474	TY1_non-reference_SRR800781_telocate_rp_1156	0	.
chrXV	703157	703382	TY3_reference_SRR800781_telocate_rp_1158	0	-
chrXV	749008	749009	TY1_non-reference_SRR800781_telocate_rp_1159	0	.
chrXV	755850	755851	TY1_non-reference_SRR800781_telocate_rp_1160	0	.
chrXV	765285	765286	TY1_non-reference_SRR800781_telocate_rp_1161	0	.
chrXV	767388	767389	TY1_non-reference_SRR800781_telocate_rp_1162	0	.
chrXV	770049	770050	TY1_non-reference_SRR800781_telocate_rp_1163	0	.
chrXV	784799	784800	TY2_non-reference_SRR800781_telocate_rp_1164	0	.
chrXV	797785	797786	TY1_non-reference_SRR800781_telocate_rp_1165	0	.
chrXV	844583	844584	TY1_non-reference_SRR800781_telocate_rp_1166	0	+
chrXV	849448	849449	TY1_non-reference_SRR800781_telocate_rp_1167	0	.
chrXV	853172	853173	TY1_non-reference_SRR800781_telocate_rp_1168	0	-
chrXV	855024	855025	TY1_non-reference_SRR800781_telocate_rp_1169	0	.
chrXV	865761	865762	TY1_non-reference_SRR800781_telocate_rp_1170	0	.
chrXV	868772	868773	TY1_non-reference_SRR800781_telocate_rp_1171	0	.
chrXV	881070	881071	TY1_non-reference_SRR800781_telocate_rp_1172	0	-
chrXV	890567	890568	TY2_non-reference_SRR800781_telocate_rp_1173	0	-
chrXV	911567	911568	TY1_non-reference_SRR800781_telocate_rp_1174	0	.
chrXV	913911	913912	TY1_non-reference_SRR800781_telocate_rp_1175	0	.
chrXV	942340	942341	TY2_non-reference_SRR800781_telocate_rp_1176	0	.
chrXV	955310	955311	TY3_non-reference_SRR800781_telocate_rp_1177	0	.
chrXV	956020	956021	TY1_non-reference_SRR800781_telocate_rp_1178	0	.
chrXV	959334	959335	TY1_non-reference_SRR800781_telocate_rp_1179	0	.
chrXV	968988	976400	TY3_reference_SRR800781_telocate_rp_1180	0	+
chrXV	976427	976428	TY3_non-reference_SRR800781_telocate_rp_1181	0	+
chrXV	979866	980140	TY1_reference_SRR800781_telocate_rp_1182	0	+
chrXV	981290	981291	TY2_non-reference_SRR800781_telocate_rp_1183	0	+
chrXV	1013107	1013108	TY1_non-reference_SRR800781_telocate_rp_1184	0	.
chrXV	1020214	1020215	TY2_non-reference_SRR800781_telocate_rp_1185	0	+
chrXV	1023117	1023118	TY1_non-reference_SRR800781_telocate_rp_1186	0	-
chrXV	1058768	1058769	TY2_non-reference_SRR800781_telocate_rp_1187	0	.
chrXV	1059078	1059079	TY1_non-reference_SRR800781_telocate_rp_1188	0	+
chrXVI	9978	9979	TY2_non-reference_SRR800781_telocate_rp_1189	0	-
chrXVI	15601	15602	TY2_non-reference_SRR800781_telocate_rp_1190	0	.
chrXVI	17605	17606	TY1_non-reference_SRR800781_telocate_rp_1191	0	.
chrXVI	23586	23587	TY1_non-reference_SRR800781_telocate_rp_1192	0	.
chrXVI	39079	39080	TY1_non-reference_SRR800781_telocate_rp_1193	0	.
chrXVI	46736	46737	TY1_non-reference_SRR800781_telocate_rp_1194	0	.
chrXVI	49821	49822	TY1_non-reference_SRR800781_telocate_rp_1195	0	.
chrXVI	54581	54582	TY4_non-reference_SRR800781_telocate_rp_1196	0	-
chrXVI	55662	55858	TY1_reference_SRR800781_telocate_rp_1197	0	-
chrXVI	63103	63104	TY1_non-reference_SRR800781_telocate_rp_1198	0	.
chrXVI	66002	66003	TY1_non-reference_SRR800781_telocate_rp_1199	0	.
chrXVI	77665	77666	TY3_non-reference_SRR800781_telocate_rp_1200	0	.
chrXVI	85889	85890	TY1_non-reference_SRR800781_telocate_rp_1201	0	+
chrXVI	90622	90623	TY1_non-reference_SRR800781_telocate_rp_1202	0	.
chrXVI	101370	101371	TY1_non-reference_SRR800781_telocate_rp_1203	0	.
chrXVI	107023	107024	TY1_non-reference_SRR800781_telocate_rp_1204	0	-
chrXVI	111225	111226	TY1_non-reference_SRR800781_telocate_rp_1205	0	+
chrXVI	117886	117887	TY2_non-reference_SRR800781_telocate_rp_1206	0	.
chrXVI	124783	124784	TY1_non-reference_SRR800781_telocate_rp_1207	0	.
chrXVI	141456	141457	TY1_non-reference_SRR800781_telocate_rp_1208	0	.
chrXVI	152605	152606	TY2_non-reference_SRR800781_telocate_rp_1209	0	+
chrXVI	163615	163616	TY1_non-reference_SRR800781_telocate_rp_1210	0	.
chrXVI	165911	165912	TY1_non-reference_SRR800781_telocate_rp_1211	0	.
chrXVI	175584	175585	TY1_non-reference_SRR800781_telocate_rp_1212	0	-
chrXVI	186246	186247	TY1_non-reference_SRR800781_telocate_rp_1213	0	.
chrXVI	200949	200950	TY3_non-reference_SRR800781_telocate_rp_1214	0	.
chrXVI	219894	219895	TY1_non-reference_SRR800781_telocate_rp_1216	0	+
chrXVI	232270	232271	TY1_non-reference_SRR800781_telocate_rp_1217	0	.
chrXVI	237897	237898	TY1_non-reference_SRR800781_telocate_rp_1218	0	.
chrXVI	246228	246229	TY1_non-reference_SRR800781_telocate_rp_1219	0	.
chrXVI	260090	260091	TY2_non-reference_SRR800781_telocate_rp_1220	0	.
chrXVI	269935	269936	TY1_non-reference_SRR800781_telocate_rp_1221	0	.
chrXVI	275310	275311	TY1_non-reference_SRR800781_telocate_rp_1222	0	.
chrXVI	277689	277690	TY1_non-reference_SRR800781_telocate_rp_1223	0	-
chrXVI	286489	286490	TY3_non-reference_SRR800781_telocate_rp_1224	0	-
chrXVI	293673	293674	TY1_non-reference_SRR800781_telocate_rp_1225	0	.
chrXVI	306437	306438	TY2_non-reference_SRR800781_telocate_rp_1226	0	.
chrXVI	308659	308660	TY1_non-reference_SRR800781_telocate_rp_1227	0	.
chrXVI	329167	329168	TY1_non-reference_SRR800781_telocate_rp_1228	0	-
chrXVI	332835	332836	TY3_non-reference_SRR800781_telocate_rp_1229	0	.
chrXVI	356357	356358	TY1_non-reference_SRR800781_telocate_rp_1230	0	.
chrXVI	381288	381289	TY1_non-reference_SRR800781_telocate_rp_1231	0	-
chrXVI	397383	397384	TY1_non-reference_SRR800781_telocate_rp_1232	0	.
chrXVI	405879	405880	TY1_non-reference_SRR800781_telocate_rp_1233	0	.
chrXVI	410806	410807	TY1_non-reference_SRR800781_telocate_rp_1234	0	.
chrXVI	414907	414908	TY1_non-reference_SRR800781_telocate_rp_1235	0	-
chrXVI	427798	427799	TY1_non-reference_SRR800781_telocate_rp_1236	0	+
chrXVI	430341	430342	TY1_non-reference_SRR800781_telocate_rp_1237	0	-
chrXVI	436057	436728	TY1_reference_SRR800781_telocate_rp_1238	0	+
chrXVI	443212	443213	TY1_non-reference_SRR800781_telocate_rp_1239	0	+
chrXVI	444993	444994	TY1_non-reference_SRR800781_telocate_rp_1240	0	-
chrXVI	446224	446225	TY2_non-reference_SRR800781_telocate_rp_1241	0	.
chrXVI	459800	459801	TY1_non-reference_SRR800781_telocate_rp_1242	0	.
chrXVI	461990	461991	TY1_non-reference_SRR800781_telocate_rp_1243	0	+
chrXVI	471543	471544	TY1_non-reference_SRR800781_telocate_rp_1244	0	+
chrXVI	478726	478727	TY1_non-reference_SRR800781_telocate_rp_1245	0	-
chrXVI	485627	485628	TY1_non-reference_SRR800781_telocate_rp_1246	0	.
chrXVI	511858	511859	TY1_non-reference_SRR800781_telocate_rp_1247	0	.
chrXVI	524622	524623	TY1_non-reference_SRR800781_telocate_rp_1248	0	-
chrXVI	554254	554255	TY1_non-reference_SRR800781_telocate_rp_1249	0	.
chrXVI	560809	561081	TY1_reference_SRR800781_telocate_rp_1251	0	+
chrXVI	595884	595885	TY2_non-reference_SRR800781_telocate_rp_1253	0	-
chrXVI	624266	624267	TY2_non-reference_SRR800781_telocate_rp_1254	0	.
chrXVI	652484	652485	TY1_non-reference_SRR800781_telocate_rp_1255	0	.
chrXVI	668753	668754	TY1_non-reference_SRR800781_telocate_rp_1256	0	.
chrXVI	678069	678070	TY1_non-reference_SRR800781_telocate_rp_1257	0	.
chrXVI	701601	701602	TY2_non-reference_SRR800781_telocate_rp_1259	0	.
chrXVI	709285	709286	TY1_non-reference_SRR800781_telocate_rp_1260	0	+
chrXVI	713000	713001	TY1_non-reference_SRR800781_telocate_rp_1261	0	-
chrXVI	735935	735936	TY1_non-reference_SRR800781_telocate_rp_1262	0	-
chrXVI	739736	739737	TY3_non-reference_SRR800781_telocate_rp_1263	0	.
chrXVI	741486	741487	TY1_non-reference_SRR800781_telocate_rp_1264	0	-
chrXVI	743157	743158	TY2_non-reference_SRR800781_telocate_rp_1265	0	+
chrXVI	743265	743266	TY1_non-reference_SRR800781_telocate_rp_1266	0	-
chrXVI	748642	748643	TY1_non-reference_SRR800781_telocate_rp_1267	0	.
chrXVI	754584	754585	TY1_non-reference_SRR800781_telocate_rp_1268	0	.
chrXVI	766544	766545	TY1_non-reference_SRR800781_telocate_rp_1269	0	.
chrXVI	770877	770878	TY1_non-reference_SRR800781_telocate_rp_1271	0	.
chrXVI	775857	776502	TY3_1p_reference_SRR800781_telocate_rp_1272	0	+
chrXVI	776090	776401	TY1_reference_SRR800781_telocate_rp_1273	0	+
chrXVI	777841	778152	TY1_reference_SRR800781_telocate_rp_1274	0	+
chrXVI	780917	781217	TY1_reference_SRR800781_telocate_rp_1275	0	-
chrXVI	783338	783339	TY1_non-reference_SRR800781_telocate_rp_1276	0	-
chrXVI	785638	785639	TY1_non-reference_SRR800781_telocate_rp_1277	0	.
chrXVI	793273	793274	TY1_non-reference_SRR800781_telocate_rp_1278	0	.
chrXVI	810559	810560	TY1_non-reference_SRR800781_telocate_rp_1280	0	+
chrXVI	814322	814323	TY1_non-reference_SRR800781_telocate_rp_1281	0	.
chrXVI	817222	817223	TY1_non-reference_SRR800781_telocate_rp_1282	0	.
chrXVI	844354	850508	TY1_reference_SRR800781_telocate_rp_1283	0	-
chrXVI	856938	856939	TY1_non-reference_SRR800781_telocate_rp_1284	0	+
chrXVI	859436	859437	TY1_non-reference_SRR800781_telocate_rp_1285	0	.
chrXVI	865784	865785	TY2_non-reference_SRR800781_telocate_rp_1286	0	.
chrXVI	868263	868264	TY1_non-reference_SRR800781_telocate_rp_1287	0	-
chrXVI	880381	880722	TY3_reference_SRR800781_telocate_rp_1288	0	+
chrXVI	881482	881826	TY4_reference_SRR800781_telocate_rp_1289	0	-
chrXVI	933066	933400	TY4_reference_SRR800781_telocate_rp_1291	0	+
chrXVI	937875	937992	TY1_reference_SRR800781_telocate_rp_1292	0	-
