# Supplementary material for: McClintock: An Integrated Pipeline for Detecting Transposable Element Insertions in Whole-Genome Shotgun Sequencing Data
Source: G3 (Bethesda). 2017 Jun 21;7(8):2763–78. doi: 10.1534/g3.117.043893 (PMC5555480; doi:10.1534/g3.117.043893)
Supplement: Supplementary file 2 [file 2763FileS2.zip › SRA072302/SRR800781/results/SRR800781_temp_nonredundant.bed]

track name="SRR800781_TEMP" description="SRR800781_TEMP"
chrI	22231	22552	TY1_reference_SRR800781_temp_nonab_24	0	+
chrI	138753	138990	TY1_reference_SRR800781_temp_nonab_58	0	-
chrI	183135	183468	TY1_reference_SRR800781_temp_nonab_79	0	+
chrI	189419	189754	TY2_reference_SRR800781_temp_nonab_80	0	+
chrI	209459	209769	TY1_reference_SRR800781_temp_nonab_86	0	-
chrII	8847	9518	TY1_reference_SRR800781_temp_nonab_88	0	+
chrII	9092	9424	TY2_reference_SRR800781_temp_nonab_89	0	+
chrII	197032	197323	TY1_reference_SRR800781_temp_nonab_160	0	-
chrII	197716	198057	TY3_reference_SRR800781_temp_nonab_164	0	+
chrII	198169	198252	TY1_reference_SRR800781_temp_nonab_166	0	-
chrII	258667	258974	TY1_reference_SRR800781_temp_nonab_188	0	-
chrII	266177	266256	TY1_reference_SRR800781_temp_nonab_194	0	-
chrII	327067	327393	TY1_reference_SRR800781_temp_nonab_215	0	+
chrII	347582	347588	TY3_non-reference_SRR800781_temp_sr_227	0	-
chrII	350456	350749	TY1_reference_SRR800781_temp_nonab_230	0	+
chrII	405559	405566	TY1_non-reference_SRR800781_temp_rp_257	0	-
chrII	460472	460762	TY1_reference_SRR800781_temp_nonab_281	0	+
chrII	644363	644596	TY1_reference_SRR800781_temp_nonab_366	0	-
chrIII	1178	4322	TY5_reference_SRR800781_temp_nonab_424	0	+
chrIII	4479	4580	TY5_reference_SRR800781_temp_nonab_427	0	+
chrIII	90842	90847	TY3_non-reference_SRR800781_temp_sr_467	0	+
chrIII	124131	124463	TY1_reference_SRR800781_temp_nonab_473	0	-
chrIII	142789	143078	TY1_reference_SRR800781_temp_nonab_482	0	-
chrIII	149479	149787	TY1_reference_SRR800781_temp_nonab_487	0	+
chrIII	150217	150540	TY1_reference_SRR800781_temp_nonab_489	0	+
chrIII	150692	151051	TY4_reference_SRR800781_temp_nonab_490	0	-
chrIII	151464	151518	TY1_reference_SRR800781_temp_nonab_491	0	-
chrIII	151518	151849	TY1_reference_SRR800781_temp_nonab_493	0	+
chrIII	168386	169064	TY3_reference_SRR800781_temp_nonab_500	0	+
chrIII	168605	168929	TY1_reference_SRR800781_temp_nonab_501	0	-
chrIII	169568	169884	TY1_reference_SRR800781_temp_nonab_505	0	+
chrIII	227659	227810	TY1_reference_SRR800781_temp_nonab_527	0	-
chrIII	291372	291709	TY1_reference_SRR800781_temp_nonab_546	0	+
chrIII	291918	292164	TY5_reference_SRR800781_temp_nonab_547	0	+
chrIII	292287	292525	TY5_reference_SRR800781_temp_nonab_548	0	+
chrIII	294999	295317	TY1_reference_SRR800781_temp_nonab_549	0	+
chrIII	295855	295926	TY1_reference_SRR800781_temp_nonab_550	0	+
chrIII	295954	296187	TY1_reference_SRR800781_temp_nonab_551	0	-
chrIV	3335	3461	TY5_reference_SRR800781_temp_nonab_559	0	+
chrIV	8079	8420	TY4_reference_SRR800781_temp_nonab_560	0	+
chrIV	83291	83483	TY3_1p_reference_SRR800781_temp_nonab_583	0	+
chrIV	359316	359480	TY1_reference_SRR800781_temp_nonab_691	0	-
chrIV	434948	435096	TY1_reference_SRR800781_temp_nonab_721	0	+
chrIV	519941	520157	TY1_reference_SRR800781_temp_nonab_756	0	+
chrIV	520179	520474	TY1_reference_SRR800781_temp_nonab_757	0	-
chrIV	620155	620161	TY1_non-reference_SRR800781_temp_rp_790	0	+
chrIV	620558	620662	TY1_reference_SRR800781_temp_nonab_791	0	-
chrIV	651687	651956	TY1_reference_SRR800781_temp_nonab_806	0	-
chrIV	668623	668782	TY1_reference_SRR800781_temp_nonab_816	0	+
chrIV	802902	805652	TY1_reference_SRR800781_temp_nonab_857	0	+
chrIV	805755	805972	TY1_reference_SRR800781_temp_nonab_860	0	-
chrIV	871419	871742	TY1_reference_SRR800781_temp_nonab_884	0	+
chrIV	877812	877988	TY1_non-reference_SRR800781_temp_rp_891	0	-
chrIV	945347	945670	TY1_reference_SRR800781_temp_nonab_916	0	+
chrIV	945697	945757	TY1_reference_SRR800781_temp_nonab_917	0	-
chrIV	945730	945736	TY1_non-reference_SRR800781_temp_rp_918	0	+
chrIV	945735	945780	TY2_non-reference_SRR800781_temp_rp_919	0	+
chrIV	981167	987126	TY2_reference_SRR800781_temp_nonab_935	0	+
chrIV	987154	992639	TY1_reference_SRR800781_temp_nonab_939	0	-
chrIV	992739	992812	TY3_reference_SRR800781_temp_nonab_942	0	-
chrIV	1017552	1017675	TY1_reference_SRR800781_temp_nonab_954	0	-
chrIV	1017677	1018020	TY4_reference_SRR800781_temp_nonab_955	0	-
chrIV	1017787	1017793	TY1_non-reference_SRR800781_temp_rp_956	0	+
chrIV	1018211	1018366	TY4_reference_SRR800781_temp_nonab_957	0	+
chrIV	1018388	1018514	TY1_reference_SRR800781_temp_nonab_958	0	+
chrIV	1151033	1151363	TY1_reference_SRR800781_temp_nonab_1005	0	+
chrIV	1174831	1174952	TY1_reference_SRR800781_temp_nonab_1016	0	+
chrIV	1175729	1175735	TY2_non-reference_SRR800781_temp_rp_1017	0	+
chrIV	1175813	1175826	TY3_non-reference_SRR800781_temp_rp_1018	0	-
chrIV	1201080	1201275	TY1_reference_SRR800781_temp_nonab_1028	0	+
chrIV	1201449	1201590	TY1_reference_SRR800781_temp_nonab_1029	0	+
chrIV	1305351	1305442	TY3_reference_SRR800781_temp_nonab_1060	0	-
chrIV	1461956	1462025	TY1_reference_SRR800781_temp_nonab_1126	0	+
chrIV	1516336	1516421	TY2_reference_SRR800781_temp_nonab_1149	0	-
chrIV	1518468	1518787	TY1_reference_SRR800781_temp_nonab_1151	0	+
chrIX	197136	197485	TY1_reference_SRR800781_temp_nonab_1202	0	-
chrIX	300406	300725	TY1_reference_SRR800781_temp_nonab_1250	0	-
chrIX	301655	301730	TY1_reference_SRR800781_temp_nonab_1253	0	+
chrIX	324388	324732	TY3_reference_SRR800781_temp_nonab_1265	0	+
chrIX	324828	325162	TY1_reference_SRR800781_temp_nonab_1268	0	+
chrIX	325121	325127	TY1_non-reference_SRR800781_temp_rp_1269	0	-
chrIX	325162	325216	TY1_reference_SRR800781_temp_nonab_1270	0	+
chrIX	336575	336892	TY1_reference_SRR800781_temp_nonab_1281	0	-
chrIX	426197	426422	TY1_reference_SRR800781_temp_nonab_1318	0	-
chrV	6985	7117	TY5_reference_SRR800781_temp_nonab_1664	0	+
chrV	9630	9738	TY2_reference_SRR800781_temp_nonab_1667	0	-
chrV	62474	62756	TY1_reference_SRR800781_temp_nonab_1679	0	+
chrV	99302	99660	TY1_reference_SRR800781_temp_nonab_1689	0	-
chrV	118226	118556	TY4_reference_SRR800781_temp_nonab_1699	0	-
chrV	131154	131160	TY3_non-reference_SRR800781_temp_sr_1705	0	+
chrV	137323	137612	TY1_reference_SRR800781_temp_nonab_1708	0	+
chrV	138220	138553	TY1_reference_SRR800781_temp_nonab_1709	0	+
chrV	138651	138681	TY3_non-reference_SRR800781_temp_rp_1711	0	-
chrV	176348	176845	TY1_reference_SRR800781_temp_nonab_1724	0	+
chrV	176574	176714	TY1_reference_SRR800781_temp_nonab_1725	0	-
chrV	248827	249107	TY1_reference_SRR800781_temp_nonab_1747	0	+
chrV	249107	249406	TY1_reference_SRR800781_temp_nonab_1748	0	-
chrV	249443	249751	TY1_reference_SRR800781_temp_nonab_1749	0	+
chrV	287770	288056	TY1_reference_SRR800781_temp_nonab_1769	0	-
chrV	288642	288724	TY1_reference_SRR800781_temp_nonab_1770	0	+
chrV	312205	312261	TY3_1p_reference_SRR800781_temp_nonab_1777	0	+
chrV	312271	312437	TY1_reference_SRR800781_temp_nonab_1778	0	+
chrV	314078	314424	TY4_reference_SRR800781_temp_nonab_1780	0	+
chrV	435123	435438	TY1_reference_SRR800781_temp_nonab_1839	0	-
chrV	435208	435215	TY2_non-reference_SRR800781_temp_rp_1840	0	-
chrV	435941	436367	TY1_non-reference_SRR800781_temp_rp_1841	0	+
chrV	436274	436601	TY4_reference_SRR800781_temp_nonab_1842	0	-
chrV	436601	436633	TY1_reference_SRR800781_temp_nonab_1844	0	+
chrV	438521	438584	TY1_reference_SRR800781_temp_nonab_1846	0	-
chrV	442729	443068	TY1_reference_SRR800781_temp_nonab_1849	0	+
chrV	443365	449626	TY2_reference_SRR800781_temp_nonab_1853	0	+
chrV	443392	449316	TY1_reference_SRR800781_temp_nonab_1854	0	-
chrV	449735	450035	TY1_reference_SRR800781_temp_nonab_1859	0	+
chrV	469325	469388	TY1_reference_SRR800781_temp_nonab_1868	0	-
chrV	492433	498505	TY3_reference_SRR800781_temp_nonab_1878	0	-
chrV	492690	498416	TY1_reference_SRR800781_temp_nonab_1879	0	-
chrV	551436	551759	TY1_reference_SRR800781_temp_nonab_1910	0	+
chrV	552002	552216	TY1_reference_SRR800781_temp_nonab_1911	0	-
chrV	566694	566945	TY5_reference_SRR800781_temp_nonab_1920	0	-
chrV	568785	569017	TY5_reference_SRR800781_temp_nonab_1921	0	+
chrVI	100574	100902	TY1_reference_SRR800781_temp_nonab_1962	0	+
chrVI	101353	101358	TY3_non-reference_SRR800781_temp_sr_1963	0	+
chrVI	119073	119171	TY1_reference_SRR800781_temp_nonab_1969	0	+
chrVI	144199	144518	TY4_reference_SRR800781_temp_nonab_1979	0	+
chrVI	144533	144815	TY1_reference_SRR800781_temp_nonab_1980	0	-
chrVI	158353	158666	TY1_reference_SRR800781_temp_nonab_1989	0	+
chrVI	161531	161691	TY1_reference_SRR800781_temp_nonab_1993	0	+
chrVI	161807	162129	TY1_reference_SRR800781_temp_nonab_1994	0	-
chrVI	181387	181471	TY1_reference_SRR800781_temp_nonab_2000	0	+
chrVI	181738	181884	TY1_reference_SRR800781_temp_nonab_2001	0	+
chrVI	191670	191834	TY1_reference_SRR800781_temp_nonab_2007	0	-
chrVI	205101	205241	TY3_1p_reference_SRR800781_temp_nonab_2011	0	+
chrVI	205239	205248	TY1_non-reference_SRR800781_temp_rp_2012	0	+
chrVI	205255	205503	TY1_reference_SRR800781_temp_nonab_2013	0	-
chrVI	206909	207126	TY1_reference_SRR800781_temp_nonab_2016	0	+
chrVI	207132	207138	TY1_non-reference_SRR800781_temp_rp_2017	0	-
chrVI	261282	261475	TY1_reference_SRR800781_temp_nonab_2042	0	+
chrVII	862	1079	TY5_reference_SRR800781_temp_nonab_2049	0	+
chrVII	1079	1239	TY5_reference_SRR800781_temp_nonab_2050	0	+
chrVII	73910	73916	TY3_non-reference_SRR800781_temp_sr_2077	0	+
chrVII	74138	74166	TY1_non-reference_SRR800781_temp_rp_2078	0	+
chrVII	110810	111509	TY2_reference_SRR800781_temp_nonab_2092	0	-
chrVII	110858	111229	TY4_reference_SRR800781_temp_nonab_2093	0	+
chrVII	111509	111702	TY1_reference_SRR800781_temp_nonab_2094	0	+
chrVII	114942	115273	TY1_reference_SRR800781_temp_nonab_2097	0	+
chrVII	121167	121340	TY1_reference_SRR800781_temp_nonab_2099	0	+
chrVII	122092	122145	TY1_reference_SRR800781_temp_nonab_2101	0	-
chrVII	204989	205343	TY4_reference_SRR800781_temp_nonab_2137	0	+
chrVII	287776	287786	TY2_non-reference_SRR800781_temp_rp_2169	0	-
chrVII	287944	288115	TY1_reference_SRR800781_temp_nonab_2170	0	+
chrVII	318685	318826	TY1_reference_SRR800781_temp_nonab_2182	0	+
chrVII	318826	318984	TY4_reference_SRR800781_temp_nonab_2183	0	-
chrVII	319032	319344	TY1_reference_SRR800781_temp_nonab_2184	0	-
chrVII	320357	320710	TY4_reference_SRR800781_temp_nonab_2185	0	-
chrVII	327131	327346	TY1_reference_SRR800781_temp_nonab_2189	0	-
chrVII	327906	328220	TY1_reference_SRR800781_temp_nonab_2190	0	+
chrVII	328229	328503	TY1_reference_SRR800781_temp_nonab_2192	0	+
chrVII	401961	402293	TY1_reference_SRR800781_temp_nonab_2219	0	+
chrVII	405006	405148	TY2_reference_SRR800781_temp_nonab_2222	0	+
chrVII	405148	405210	TY2_reference_SRR800781_temp_nonab_2224	0	+
chrVII	405230	405456	TY3_reference_SRR800781_temp_nonab_2225	0	-
chrVII	412457	412727	TY1_reference_SRR800781_temp_nonab_2230	0	+
chrVII	412818	412887	TY3_1p_reference_SRR800781_temp_nonab_2233	0	+
chrVII	561705	561754	TY3_non-reference_SRR800781_temp_rp_2287	0	-
chrVII	568167	568287	TY3_1p_reference_SRR800781_temp_nonab_2289	0	+
chrVII	660646	660936	TY1_reference_SRR800781_temp_nonab_2329	0	-
chrVII	701113	701354	TY1_reference_SRR800781_temp_nonab_2343	0	+
chrVII	701355	701546	TY1_reference_SRR800781_temp_nonab_2345	0	+
chrVII	712899	713081	TY4_reference_SRR800781_temp_nonab_2359	0	+
chrVII	713087	713388	TY1_reference_SRR800781_temp_nonab_2360	0	-
chrVII	735491	735546	TY1_reference_SRR800781_temp_nonab_2369	0	-
chrVII	735548	735877	TY1_reference_SRR800781_temp_nonab_2370	0	+
chrVII	735986	736327	TY3_reference_SRR800781_temp_nonab_2371	0	+
chrVII	738564	738604	TY1_reference_SRR800781_temp_nonab_2372	0	+
chrVII	738740	739040	TY1_reference_SRR800781_temp_nonab_2373	0	+
chrVII	774040	774167	TY1_reference_SRR800781_temp_nonab_2386	0	+
chrVII	779236	779520	TY1_reference_SRR800781_temp_nonab_2392	0	-
chrVII	793243	793564	TY1_reference_SRR800781_temp_nonab_2396	0	+
chrVII	811100	811238	TY4_reference_SRR800781_temp_nonab_2402	0	-
chrVII	811451	817397	TY2_reference_SRR800781_temp_nonab_2403	0	+
chrVII	817397	823311	TY1_reference_SRR800781_temp_nonab_2404	0	-
chrVII	845285	845635	TY3_reference_SRR800781_temp_nonab_2415	0	+
chrVII	875349	875666	TY1_reference_SRR800781_temp_nonab_2436	0	+
chrVII	875955	876284	TY1_reference_SRR800781_temp_nonab_2438	0	+
chrVII	879029	879240	TY4_reference_SRR800781_temp_nonab_2444	0	+
chrVII	879272	879464	TY1_reference_SRR800781_temp_nonab_2446	0	+
chrVIII	7992	8224	TY5_reference_SRR800781_temp_nonab_2516	0	-
chrVIII	13260	13324	TY5_reference_SRR800781_temp_nonab_2517	0	-
chrVIII	92271	92386	TY1_reference_SRR800781_temp_nonab_2546	0	+
chrVIII	116766	117054	TY1_reference_SRR800781_temp_nonab_2558	0	-
chrVIII	133053	133116	TY3_non-reference_SRR800781_temp_rp_2569	0	+
chrVIII	133197	133395	TY1_reference_SRR800781_temp_nonab_2570	0	-
chrVIII	133567	134217	TY1_reference_SRR800781_temp_nonab_2572	0	-
chrVIII	133679	134002	TY1_reference_SRR800781_temp_nonab_2573	0	+
chrVIII	134218	134231	TY2_non-reference_SRR800781_temp_rp_2576	0	+
chrVIII	146775	146781	TY4_non-reference_SRR800781_temp_sr_2582	0	+
chrVIII	146836	147705	TY4_reference_SRR800781_temp_nonab_2583	0	+
chrVIII	238006	238205	TY1_reference_SRR800781_temp_nonab_2620	0	+
chrVIII	238304	238394	TY4_reference_SRR800781_temp_nonab_2621	0	+
chrVIII	358684	359477	TY1_reference_SRR800781_temp_nonab_2668	0	-
chrVIII	358852	359070	TY4_reference_SRR800781_temp_nonab_2669	0	-
chrVIII	359081	359346	TY1_reference_SRR800781_temp_nonab_2670	0	+
chrVIII	389009	389015	TY3_non-reference_SRR800781_temp_sr_2675	0	-
chrVIII	389629	389847	TY1_reference_SRR800781_temp_nonab_2677	0	-
chrVIII	463919	464147	TY1_reference_SRR800781_temp_nonab_2721	0	-
chrVIII	466422	466474	TY3_1p_reference_SRR800781_temp_nonab_2725	0	+
chrVIII	466555	466863	TY1_reference_SRR800781_temp_nonab_2726	0	+
chrVIII	466880	466975	TY3_reference_SRR800781_temp_nonab_2729	0	-
chrVIII	530069	530379	TY1_reference_SRR800781_temp_nonab_2752	0	-
chrVIII	543609	549637	TY1_reference_SRR800781_temp_nonab_2753	0	-
chrX	29186	29409	TY1_reference_SRR800781_temp_nonab_2762	0	+
chrX	59503	59783	TY1_reference_SRR800781_temp_nonab_2773	0	+
chrX	197398	197492	TY3_reference_SRR800781_temp_nonab_2823	0	+
chrX	197492	204392	TY1_reference_SRR800781_temp_nonab_2824	0	+
chrX	197542	203768	TY4_reference_SRR800781_temp_nonab_2825	0	+
chrX	203792	204114	TY2_reference_SRR800781_temp_nonab_2831	0	-
chrX	204712	204719	TY3_non-reference_SRR800781_temp_sr_2836	0	+
chrX	354128	354133	TY4_non-reference_SRR800781_temp_rp_2891	0	+
chrX	354538	354838	TY1_reference_SRR800781_temp_nonab_2893	0	-
chrX	354577	354773	TY2_non-reference_SRR800781_temp_rp_2894	0	-
chrX	354811	355169	TY4_non-reference_SRR800781_temp_rp_2896	0	-
chrX	374767	374835	TY4_reference_SRR800781_temp_nonab_2906	0	-
chrX	374848	374902	TY1_reference_SRR800781_temp_nonab_2907	0	-
chrX	377538	377590	TY1_reference_SRR800781_temp_nonab_2911	0	+
chrX	377599	377854	TY1_reference_SRR800781_temp_nonab_2912	0	-
chrX	378008	378279	TY3_1p_reference_SRR800781_temp_nonab_2914	0	-
chrX	416259	416425	TY4_reference_SRR800781_temp_nonab_2925	0	+
chrX	416503	417018	TY1_reference_SRR800781_temp_nonab_2926	0	+
chrX	421917	422290	TY4_reference_SRR800781_temp_nonab_2929	0	+
chrX	422587	422881	TY1_reference_SRR800781_temp_nonab_2931	0	+
chrX	472455	483965	TY1_reference_SRR800781_temp_nonab_2951	0	+
chrX	478043	483965	TY1_reference_SRR800781_temp_nonab_2953	0	+
chrX	517872	517887	TY3_non-reference_SRR800781_temp_rp_2975	0	-
chrX	531507	531757	TY1_reference_SRR800781_temp_nonab_2982	0	-
chrX	537732	538027	TY1_reference_SRR800781_temp_nonab_2984	0	-
chrX	543440	543762	TY1_reference_SRR800781_temp_nonab_2988	0	+
chrX	737370	737678	TY4_reference_SRR800781_temp_nonab_3046	0	-
chrX	742330	742456	TY5_reference_SRR800781_temp_nonab_3047	0	-
chrXI	74240	74523	TY1_reference_SRR800781_temp_nonab_3067	0	+
chrXI	83812	84120	TY1_reference_SRR800781_temp_nonab_3075	0	-
chrXI	141175	141294	TY1_reference_SRR800781_temp_nonab_3100	0	-
chrXI	162835	163174	TY1_reference_SRR800781_temp_nonab_3110	0	+
chrXI	163174	163394	TY4_reference_SRR800781_temp_nonab_3111	0	-
chrXI	219057	219367	TY1_reference_SRR800781_temp_nonab_3137	0	-
chrXI	301949	301983	TY1_reference_SRR800781_temp_nonab_3170	0	+
chrXI	301983	302269	TY1_reference_SRR800781_temp_nonab_3171	0	-
chrXI	378913	378980	TY3_reference_SRR800781_temp_nonab_3193	0	-
chrXI	378990	379112	TY1_reference_SRR800781_temp_nonab_3194	0	+
chrXI	379112	379265	TY3_1p_reference_SRR800781_temp_nonab_3195	0	-
chrXI	379312	379339	TY3_non-reference_SRR800781_temp_rp_3196	0	-
chrXI	457790	458091	TY2_non-reference_SRR800781_temp_rp_3225	0	-
chrXI	457794	458079	TY1_non-reference_SRR800781_temp_rp_3226	0	-
chrXI	489928	490057	TY1_reference_SRR800781_temp_nonab_3243	0	-
chrXI	490106	490430	TY1_reference_SRR800781_temp_nonab_3245	0	+
chrXI	490430	490489	TY1_reference_SRR800781_temp_nonab_3246	0	+
chrXI	513173	513483	TY1_reference_SRR800781_temp_nonab_3254	0	-
chrXI	664813	664914	TY5_reference_SRR800781_temp_nonab_3303	0	-
chrXI	665067	665306	TY5_reference_SRR800781_temp_nonab_3304	0	+
chrXII	91572	91822	TY4_reference_SRR800781_temp_nonab_3329	0	-
chrXII	91958	92480	TY1_reference_SRR800781_temp_nonab_3330	0	-
chrXII	92048	92380	TY1_reference_SRR800781_temp_nonab_3332	0	-
chrXII	168041	168379	TY3_reference_SRR800781_temp_nonab_3368	0	-
chrXII	168541	168649	TY1_reference_SRR800781_temp_nonab_3369	0	+
chrXII	168649	168732	TY1_reference_SRR800781_temp_nonab_3370	0	-
chrXII	221007	221307	TY1_reference_SRR800781_temp_nonab_3384	0	+
chrXII	365831	366145	TY1_reference_SRR800781_temp_nonab_3447	0	-
chrXII	373479	373534	TY1_reference_SRR800781_temp_nonab_3452	0	-
chrXII	373769	373969	TY1_reference_SRR800781_temp_nonab_3453	0	-
chrXII	373999	374339	TY3_reference_SRR800781_temp_nonab_3454	0	+
chrXII	426828	427002	TY3_1p_reference_SRR800781_temp_nonab_3475	0	-
chrXII	426833	426841	TY2_non-reference_SRR800781_temp_rp_3476	0	+
chrXII	448842	449114	TY1_reference_SRR800781_temp_nonab_3484	0	+
chrXII	475974	481898	TY1_reference_SRR800781_temp_nonab_3501	0	-
chrXII	592707	593037	TY1_reference_SRR800781_temp_nonab_3543	0	-
chrXII	599170	599831	TY4_reference_SRR800781_temp_nonab_3545	0	-
chrXII	599269	599518	TY1_reference_SRR800781_temp_nonab_3546	0	+
chrXII	599842	599913	TY1_reference_SRR800781_temp_nonab_3547	0	+
chrXII	657023	657366	TY3_reference_SRR800781_temp_nonab_3565	0	+
chrXII	657450	657769	TY1_reference_SRR800781_temp_nonab_3566	0	+
chrXII	687833	688115	TY4_non-reference_SRR800781_temp_rp_3578	0	+
chrXII	688130	688363	TY2_reference_SRR800781_temp_nonab_3580	0	-
chrXII	688370	688666	TY1_reference_SRR800781_temp_nonab_3581	0	+
chrXII	688374	688380	TY1_non-reference_SRR800781_temp_rp_3582	0	+
chrXII	734383	734673	TY1_reference_SRR800781_temp_nonab_3604	0	-
chrXII	734700	734707	TY2_non-reference_SRR800781_temp_rp_3605	0	-
chrXII	784207	784288	TY1_reference_SRR800781_temp_nonab_3625	0	-
chrXII	793551	793870	TY3_reference_SRR800781_temp_nonab_3629	0	+
chrXII	796763	797088	TY1_reference_SRR800781_temp_nonab_3630	0	+
chrXII	817839	818072	TY4_reference_SRR800781_temp_nonab_3638	0	+
chrXII	818072	818403	TY1_reference_SRR800781_temp_nonab_3639	0	-
chrXII	818473	818489	TY2_non-reference_SRR800781_temp_rp_3640	0	+
chrXII	963019	963057	TY3_non-reference_SRR800781_temp_rp_3695	0	+
chrXII	963189	963195	TY1_non-reference_SRR800781_temp_rp_3696	0	-
chrXII	963216	963535	TY1_reference_SRR800781_temp_nonab_3698	0	+
chrXII	976254	981697	TY2_reference_SRR800781_temp_nonab_3707	0	-
chrXII	1052300	1052630	TY1_reference_SRR800781_temp_nonab_3735	0	-
chrXII	1052659	1052754	TY1_reference_SRR800781_temp_nonab_3737	0	-
chrXII	1053146	1053154	TY2_non-reference_SRR800781_temp_rp_3738	0	-
chrXIII	131988	132317	TY1_reference_SRR800781_temp_nonab_3788	0	-
chrXIII	167944	168262	TY1_reference_SRR800781_temp_nonab_3798	0	-
chrXIII	259595	259901	TY1_reference_SRR800781_temp_nonab_3822	0	-
chrXIII	268804	268813	TY2_non-reference_SRR800781_temp_rp_3825	0	+
chrXIII	289946	290015	TY1_reference_SRR800781_temp_nonab_3837	0	-
chrXIII	290047	290223	TY4_reference_SRR800781_temp_nonab_3838	0	-
chrXIII	290440	290521	TY1_reference_SRR800781_temp_nonab_3839	0	+
chrXIII	290582	290660	TY1_reference_SRR800781_temp_nonab_3840	0	-
chrXIII	321341	321527	TY4_reference_SRR800781_temp_nonab_3852	0	-
chrXIII	372628	372634	TY1_non-reference_SRR800781_temp_rp_3868	0	-
chrXIII	378730	379060	TY1_reference_SRR800781_temp_nonab_3873	0	-
chrXIII	420972	421316	TY1_reference_SRR800781_temp_nonab_3892	0	-
chrXIII	462884	463103	TY1_reference_SRR800781_temp_nonab_3910	0	-
chrXIII	463139	463460	TY1_reference_SRR800781_temp_nonab_3911	0	-
chrXIII	481061	481063	TY2_non-reference_SRR800781_temp_rp_3914	0	+
chrXIII	481212	481544	TY1_reference_SRR800781_temp_nonab_3915	0	-
chrXIII	481569	481807	TY1_reference_SRR800781_temp_nonab_3916	0	+
chrXIII	503190	503381	TY1_reference_SRR800781_temp_nonab_3926	0	+
chrXIII	503215	503226	TY2_non-reference_SRR800781_temp_rp_3927	0	-
chrXIII	504241	504781	TY4_reference_SRR800781_temp_nonab_3928	0	+
chrXIII	504344	504676	TY1_reference_SRR800781_temp_nonab_3930	0	+
chrXIII	573110	573337	TY1_reference_SRR800781_temp_nonab_3954	0	-
chrXIII	573355	573445	TY1_reference_SRR800781_temp_nonab_3955	0	-
chrXIII	748024	748124	TY1_reference_SRR800781_temp_nonab_4022	0	+
chrXIII	768418	768451	TY1_non-reference_SRR800781_temp_rp_4031	0	+
chrXIII	768878	769211	TY1_reference_SRR800781_temp_nonab_4032	0	+
chrXIII	808998	809232	TY1_reference_SRR800781_temp_nonab_4045	0	+
chrXIII	837475	837753	TY1_reference_SRR800781_temp_nonab_4053	0	+
chrXIII	837753	837904	TY3_reference_SRR800781_temp_nonab_4054	0	+
chrXIV	102548	104702	TY1_reference_SRR800781_temp_nonab_4115	0	+
chrXIV	102631	102700	TY3_reference_SRR800781_temp_nonab_4119	0	-
chrXIV	546423	546685	TY3_1p_reference_SRR800781_temp_nonab_4285	0	+
chrXIV	552281	552482	TY1_reference_SRR800781_temp_nonab_4287	0	-
chrXIV	552799	553128	TY1_reference_SRR800781_temp_nonab_4288	0	+
chrXIV	631936	631999	TY3_1p_reference_SRR800781_temp_nonab_4318	0	+
chrXIV	632006	632112	TY1_reference_SRR800781_temp_nonab_4319	0	-
chrXIV	632120	632491	TY4_reference_SRR800781_temp_nonab_4320	0	-
chrXIV	726234	726575	TY3_reference_SRR800781_temp_nonab_4353	0	+
chrXIV	726614	726946	TY2_reference_SRR800781_temp_nonab_4354	0	-
chrXIV	726951	727214	TY3_1p_reference_SRR800781_temp_nonab_4356	0	+
chrXIV	727363	727667	TY1_reference_SRR800781_temp_nonab_4357	0	-
chrXV	2893	3223	TY1_reference_SRR800781_temp_nonab_4390	0	-
chrXV	3808	3986	TY4_reference_SRR800781_temp_nonab_4391	0	+
chrXV	18162	18259	TY1_reference_SRR800781_temp_nonab_4393	0	-
chrXV	18300	18554	TY1_reference_SRR800781_temp_nonab_4394	0	-
chrXV	33628	33930	TY1_reference_SRR800781_temp_nonab_4400	0	+
chrXV	113293	113626	TY1_reference_SRR800781_temp_nonab_4428	0	-
chrXV	113684	113752	TY1_reference_SRR800781_temp_nonab_4429	0	-
chrXV	226695	227037	TY3_reference_SRR800781_temp_nonab_4469	0	+
chrXV	227095	227234	TY1_reference_SRR800781_temp_nonab_4470	0	+
chrXV	227542	227783	TY1_non-reference_SRR800781_temp_rp_4471	0	-
chrXV	227692	228263	TY1_reference_SRR800781_temp_nonab_4472	0	+
chrXV	227860	228178	TY1_reference_SRR800781_temp_nonab_4474	0	-
chrXV	300234	300441	TY1_reference_SRR800781_temp_nonab_4517	0	-
chrXV	300685	301023	TY1_reference_SRR800781_temp_nonab_4519	0	-
chrXV	300914	300920	TY1_non-reference_SRR800781_temp_rp_4521	0	-
chrXV	340599	340900	TY1_reference_SRR800781_temp_nonab_4536	0	-
chrXV	354128	354467	TY3_reference_SRR800781_temp_nonab_4545	0	+
chrXV	354681	354959	TY1_reference_SRR800781_temp_nonab_4547	0	+
chrXV	355117	355188	TY1_reference_SRR800781_temp_nonab_4548	0	+
chrXV	436923	437008	TY1_reference_SRR800781_temp_nonab_4580	0	+
chrXV	437303	438486	TY1_reference_SRR800781_temp_nonab_4581	0	-
chrXV	462768	462780	TY2_non-reference_SRR800781_temp_rp_4589	0	+
chrXV	463541	463647	TY1_reference_SRR800781_temp_nonab_4591	0	+
chrXV	487425	487430	TY3_non-reference_SRR800781_temp_sr_4600	0	-
chrXV	571360	571462	TY4_reference_SRR800781_temp_nonab_4630	0	-
chrXV	571490	571808	TY1_reference_SRR800781_temp_nonab_4631	0	+
chrXV	594513	594813	TY1_reference_SRR800781_temp_nonab_4639	0	+
chrXV	664003	664326	TY1_reference_SRR800781_temp_nonab_4659	0	-
chrXV	664329	664465	TY1_reference_SRR800781_temp_nonab_4660	0	+
chrXV	697503	697770	TY1_reference_SRR800781_temp_nonab_4674	0	-
chrXV	697809	697906	TY4_reference_SRR800781_temp_nonab_4675	0	-
chrXV	703157	703382	TY3_reference_SRR800781_temp_nonab_4677	0	-
chrXV	703430	703662	TY1_reference_SRR800781_temp_nonab_4678	0	-
chrXV	703670	703754	TY1_reference_SRR800781_temp_nonab_4680	0	+
chrXV	703773	710109	TY4_reference_SRR800781_temp_nonab_4681	0	+
chrXV	704064	710025	TY2_reference_SRR800781_temp_nonab_4682	0	-
chrXV	969299	969429	TY1_reference_SRR800781_temp_nonab_4795	0	+
chrXV	976372	976392	TY3_non-reference_SRR800781_temp_rp_4797	0	+
chrXV	979866	980140	TY1_reference_SRR800781_temp_nonab_4800	0	+
chrXV	980256	980588	TY1_reference_SRR800781_temp_nonab_4801	0	-
chrXV	1058980	1058990	TY2_non-reference_SRR800781_temp_rp_4830	0	-
chrXVI	55662	55858	TY1_reference_SRR800781_temp_nonab_4850	0	-
chrXVI	56289	56356	TY3_reference_SRR800781_temp_nonab_4851	0	+
chrXVI	210449	210770	TY1_reference_SRR800781_temp_nonab_4927	0	+
chrXVI	560809	561081	TY1_reference_SRR800781_temp_nonab_5078	0	+
chrXVI	561164	561320	TY3_1p_reference_SRR800781_temp_nonab_5080	0	-
chrXVI	571692	571834	TY1_reference_SRR800781_temp_nonab_5083	0	+
chrXVI	571841	572170	TY1_reference_SRR800781_temp_nonab_5086	0	-
chrXVI	689058	689439	TY1_reference_SRR800781_temp_nonab_5127	0	-
chrXVI	743952	743959	TY2_non-reference_SRR800781_temp_rp_5150	0	+
chrXVI	769316	769657	TY3_reference_SRR800781_temp_nonab_5164	0	+
chrXVI	769800	769897	TY1_reference_SRR800781_temp_nonab_5165	0	+
chrXVI	775857	776502	TY3_1p_reference_SRR800781_temp_nonab_5166	0	+
chrXVI	776090	776401	TY1_reference_SRR800781_temp_nonab_5168	0	+
chrXVI	776664	776854	TY1_reference_SRR800781_temp_nonab_5171	0	-
chrXVI	777841	778152	TY1_reference_SRR800781_temp_nonab_5172	0	+
chrXVI	780917	781217	TY1_reference_SRR800781_temp_nonab_5173	0	-
chrXVI	804494	804634	TY1_reference_SRR800781_temp_nonab_5180	0	+
chrXVI	804556	804563	TY1_non-reference_SRR800781_temp_rp_5181	0	+
chrXVI	880381	880722	TY3_reference_SRR800781_temp_nonab_5206	0	+
chrXVI	880454	880670	TY2_non-reference_SRR800781_temp_rp_5207	0	+
chrXVI	880769	880965	TY3_1p_reference_SRR800781_temp_nonab_5208	0	-
chrXVI	881482	881826	TY4_reference_SRR800781_temp_nonab_5209	0	-
chrXVI	933066	933400	TY4_reference_SRR800781_temp_nonab_5225	0	+
chrXVI	933538	933675	TY1_reference_SRR800781_temp_nonab_5226	0	+
chrXVI	937875	937992	TY1_reference_SRR800781_temp_nonab_5227	0	-
