# Supplementary material for: McClintock: An Integrated Pipeline for Detecting Transposable Element Insertions in Whole-Genome Shotgun Sequencing Data
Source: G3 (Bethesda). 2017 Jun 21;7(8):2763–78. doi: 10.1534/g3.117.043893 (PMC5555480; doi:10.1534/g3.117.043893)
Supplement: Supplementary file 2 [file 2763FileS2.zip › SRA072302/SRR800782/results/SRR800782_popoolationte_nonredundant.bed]

track name="SRR800782_PoPoolationTE" description="SRR800782_PoPoolationTE"
chrI	1320	1709	TY5_non-reference_SRR800782_popoolationte_rp_3	0	.
chrII	29431	35856	TY1_reference_SRR800782_popoolationte_rp_14	0	.
chrII	197628	198112	TY3_reference_SRR800782_popoolationte_rp_15	0	.
chrII	258612	259063	TY1_reference_SRR800782_popoolationte_rp_17	0	.
chrII	266060	266312	TY1_reference_SRR800782_popoolationte_rp_18	0	.
chrII	460405	460816	TY1_reference_SRR800782_popoolationte_rp_23	0	.
chrII	643412	644051	TY1_reference_SRR800782_popoolationte_rp_24	0	.
chrIII	84756	91018	TY3_non-reference_SRR800782_popoolationte_rp_31	0	.
chrIII	124074	124511	TY1_reference_SRR800782_popoolationte_rp_33	0	.
chrIII	142695	143129	TY1_reference_SRR800782_popoolationte_rp_34	0	.
chrIII	150155	150591	TY1_reference_SRR800782_popoolationte_rp_38	0	.
chrIII	150639	151112	TY4_reference_SRR800782_popoolationte_rp_39	0	.
chrIII	291318	291761	TY1_reference_SRR800782_popoolationte_rp_44	0	.
chrIII	294944	295375	TY1_reference_SRR800782_popoolationte_rp_47	0	.
chrIV	83224	83552	TY3_1p_reference_SRR800782_popoolationte_rp_51	0	.
chrIV	359236	359549	TY1_reference_SRR800782_popoolationte_rp_52	0	.
chrIV	437092	437755	TY1_reference_SRR800782_popoolationte_rp_54	0	.
chrIV	668547	668864	TY1_reference_SRR800782_popoolationte_rp_61	0	.
chrIV	871363	884261	TY1_reference_SRR800782_popoolationte_rp_64	0	.
chrIV	1095586	1101933	TY1_reference_SRR800782_popoolationte_rp_70	0	.
chrIV	1174768	1175044	TY1_reference_SRR800782_popoolationte_rp_72	0	.
chrIV	1305259	1305519	TY3_reference_SRR800782_popoolationte_rp_76	0	.
chrIV	1352570	1353281	TY1_reference_SRR800782_popoolationte_rp_77	0	.
chrIV	1461843	1462089	TY1_reference_SRR800782_popoolationte_rp_78	0	.
chrIV	1516277	1516485	TY2_reference_SRR800782_popoolationte_rp_79	0	.
chrIV	1518420	1518842	TY1_reference_SRR800782_popoolationte_rp_80	0	.
chrIV	1523857	1524585	TY5_non-reference_SRR800782_popoolationte_rp_81	0	.
chrIX	197085	197533	TY1_reference_SRR800782_popoolationte_rp_82	0	.
chrIX	205145	210738	TY3_reference_SRR800782_popoolationte_rp_83	0	.
chrIX	300355	300776	TY1_reference_SRR800782_popoolationte_rp_84	0	.
chrIX	301593	301836	TY1_reference_SRR800782_popoolationte_rp_85	0	.
chrIX	324289	325825	TY3_reference_SRR800782_popoolationte_rp_86	0	.
chrIX	336529	336948	TY1_reference_SRR800782_popoolationte_rp_87	0	.
chrIX	426146	426481	TY1_reference_SRR800782_popoolationte_rp_88	0	.
chrV	62085	62809	TY1_reference_SRR800782_popoolationte_rp_109	0	.
chrV	99253	99712	TY1_reference_SRR800782_popoolationte_rp_110	0	.
chrV	135959	136258	TY1_reference_SRR800782_popoolationte_rp_112	0	.
chrV	137272	137665	TY1_reference_SRR800782_popoolationte_rp_113	0	.
chrV	138171	138614	TY1_reference_SRR800782_popoolationte_rp_114	0	.
chrV	176296	176893	TY1_reference_SRR800782_popoolationte_rp_115	0	.
chrV	207098	207201	TY1_non-reference_SRR800782_popoolationte_rp_118	0	.
chrV	287721	288109	TY1_reference_SRR800782_popoolationte_rp_121	0	.
chrV	313989	314503	TY4_reference_SRR800782_popoolationte_rp_123	0	.
chrV	434531	435019	TY3_reference_SRR800782_popoolationte_rp_126	0	.
chrV	438438	438647	TY1_reference_SRR800782_popoolationte_rp_131	0	.
chrV	443309	449708	TY1_non-reference_SRR800782_popoolationte_rp_133	0	.
chrV	492336	498559	TY3_non-reference_SRR800782_popoolationte_rp_136	0	.
chrV	566632	567129	TY1_non-reference_SRR800782_popoolationte_rp_139	0	.
chrVI	100495	100967	TY1_reference_SRR800782_popoolationte_rp_140	0	.
chrVI	137602	143991	TY1_reference_SRR800782_popoolationte_rp_143	0	.
chrVI	158296	158725	TY1_reference_SRR800782_popoolationte_rp_146	0	.
chrVI	191591	191908	TY1_reference_SRR800782_popoolationte_rp_151	0	.
chrVI	206817	207182	TY1_reference_SRR800782_popoolationte_rp_153	0	.
chrVI	261220	261526	TY1_reference_SRR800782_popoolationte_rp_154	0	.
chrVII	73820	73962	TY3_non-reference_SRR800782_popoolationte_rp_156	0	.
chrVII	114893	115322	TY1_reference_SRR800782_popoolationte_rp_160	0	.
chrVII	121113	121435	TY1_reference_SRR800782_popoolationte_rp_162	0	.
chrVII	121975	122357	TY1_reference_SRR800782_popoolationte_rp_163	0	.
chrVII	204934	205392	TY4_reference_SRR800782_popoolationte_rp_164	0	.
chrVII	287889	288177	TY1_reference_SRR800782_popoolationte_rp_165	0	.
chrVII	320305	320767	TY4_reference_SRR800782_popoolationte_rp_168	0	.
chrVII	323553	323728	TY3_non-reference_SRR800782_popoolationte_rp_169	0	.
chrVII	327060	327405	TY1_reference_SRR800782_popoolationte_rp_170	0	.
chrVII	561613	561823	TY3_non-reference_SRR800782_popoolationte_rp_178	0	.
chrVII	568102	568346	TY3_1p_reference_SRR800782_popoolationte_rp_180	0	.
chrVII	660596	660999	TY1_reference_SRR800782_popoolationte_rp_181	0	.
chrVII	738686	739102	TY1_reference_SRR800782_popoolationte_rp_190	0	.
chrVII	773934	774229	TY1_reference_SRR800782_popoolationte_rp_191	0	.
chrVII	793176	793627	TY1_reference_SRR800782_popoolationte_rp_192	0	.
chrVII	811049	811337	TY4_reference_SRR800782_popoolationte_rp_193	0	.
chrVIII	7936	8332	TY5_reference_SRR800782_popoolationte_rp_197	0	.
chrVIII	13183	13485	TY5_reference_SRR800782_popoolationte_rp_198	0	.
chrVIII	78495	78609	TY1_non-reference_SRR800782_popoolationte_rp_199	0	.
chrVIII	146228	147794	TY4_reference_SRR800782_popoolationte_rp_203	0	.
chrVIII	237939	238266	TY1_reference_SRR800782_popoolationte_rp_205	0	.
chrVIII	238248	238469	TY4_reference_SRR800782_popoolationte_rp_206	0	.
chrVIII	358472	358653	TY3_non-reference_SRR800782_popoolationte_rp_207	0	.
chrVIII	463856	464204	TY1_reference_SRR800782_popoolationte_rp_210	0	.
chrVIII	529911	530431	TY1_reference_SRR800782_popoolationte_rp_213	0	.
chrX	29131	29476	TY1_reference_SRR800782_popoolationte_rp_215	0	.
chrX	59428	59833	TY1_reference_SRR800782_popoolationte_rp_216	0	.
chrX	416179	416501	TY4_reference_SRR800782_popoolationte_rp_220	0	.
chrX	421864	422346	TY4_reference_SRR800782_popoolationte_rp_222	0	.
chrX	422529	422927	TY1_reference_SRR800782_popoolationte_rp_223	0	.
chrX	531442	531837	TY1_reference_SRR800782_popoolationte_rp_225	0	.
chrX	540704	541479	TY1_reference_SRR800782_popoolationte_rp_228	0	.
chrX	543390	543815	TY1_reference_SRR800782_popoolationte_rp_229	0	.
chrXI	74561	74704	TY3_non-reference_SRR800782_popoolationte_rp_232	0	.
chrXI	141124	141363	TY1_reference_SRR800782_popoolationte_rp_234	0	.
chrXI	313039	313194	TY3_non-reference_SRR800782_popoolationte_rp_237	0	.
chrXII	91519	91875	TY4_reference_SRR800782_popoolationte_rp_241	0	.
chrXII	91911	92549	TY1_reference_SRR800782_popoolationte_rp_242	0	.
chrXII	167932	168428	TY3_reference_SRR800782_popoolationte_rp_243	0	.
chrXII	215023	221354	TY1_reference_SRR800782_popoolationte_rp_246	0	.
chrXII	448785	449168	TY1_reference_SRR800782_popoolationte_rp_250	0	.
chrXII	734332	734728	TY1_reference_SRR800782_popoolationte_rp_256	0	.
chrXII	784072	784365	TY1_reference_SRR800782_popoolationte_rp_257	0	.
chrXII	793484	793923	TY3_reference_SRR800782_popoolationte_rp_258	0	.
chrXII	796714	797136	TY1_reference_SRR800782_popoolationte_rp_259	0	.
chrXIII	131937	132374	TY1_reference_SRR800782_popoolationte_rp_265	0	.
chrXIII	167889	168311	TY1_reference_SRR800782_popoolationte_rp_266	0	.
chrXIII	196234	202279	TY1_reference_SRR800782_popoolationte_rp_267	0	.
chrXIII	259552	259952	TY1_reference_SRR800782_popoolationte_rp_268	0	.
chrXIII	321140	321293	TY3_non-reference_SRR800782_popoolationte_rp_271	0	.
chrXIII	321285	321579	TY4_reference_SRR800782_popoolationte_rp_272	0	.
chrXIII	420913	421367	TY1_reference_SRR800782_popoolationte_rp_274	0	.
chrXIII	747925	748232	TY1_reference_SRR800782_popoolationte_rp_282	0	.
chrXIII	768364	768502	TY3_non-reference_SRR800782_popoolationte_rp_283	0	.
chrXIII	768490	769265	TY1_reference_SRR800782_popoolationte_rp_284	0	.
chrXIII	808942	809285	TY1_reference_SRR800782_popoolationte_rp_287	0	.
chrXIII	837422	837958	TY1_reference_SRR800782_popoolationte_rp_288	0	.
chrXIV	546368	546739	TY3_1p_reference_SRR800782_popoolationte_rp_291	0	.
chrXV	16678	17014	TY1_reference_SRR800782_popoolationte_rp_302	0	.
chrXV	33577	33982	TY1_reference_SRR800782_popoolationte_rp_307	0	.
chrXV	340549	340955	TY1_reference_SRR800782_popoolationte_rp_314	0	.
chrXV	354031	354530	TY3_reference_SRR800782_popoolationte_rp_315	0	.
chrXV	463466	463789	TY1_reference_SRR800782_popoolationte_rp_321	0	.
chrXV	703093	703447	TY3_reference_SRR800782_popoolationte_rp_328	0	.
chrXV	703379	710162	TY1_reference_SRR800782_popoolationte_rp_329	0	.
chrXV	968931	976450	TY3_reference_SRR800782_popoolationte_rp_332	0	.
chrXVI	436003	443177	TY1_reference_SRR800782_popoolationte_rp_336	0	.
chrXVI	561109	561374	TY3_1p_reference_SRR800782_popoolationte_rp_339	0	.
chrXVI	622478	622695	TY3_non-reference_SRR800782_popoolationte_rp_341	0	.
chrXVI	689006	689490	TY1_reference_SRR800782_popoolationte_rp_342	0	.
chrXVI	769154	769950	TY1_reference_SRR800782_popoolationte_rp_343	0	.
chrXVI	777788	778200	TY1_reference_SRR800782_popoolationte_rp_346	0	.
chrXVI	780870	781273	TY1_reference_SRR800782_popoolationte_rp_347	0	.
chrXVI	804426	810625	TY1_reference_SRR800782_popoolationte_rp_348	0	.
chrXVI	880701	881014	TY3_1p_reference_SRR800782_popoolationte_rp_354	0	.
chrXVI	881421	881883	TY4_reference_SRR800782_popoolationte_rp_355	0	.
