# Supplementary material for: McClintock: An Integrated Pipeline for Detecting Transposable Element Insertions in Whole-Genome Shotgun Sequencing Data
Source: G3 (Bethesda). 2017 Jun 21;7(8):2763–78. doi: 10.1534/g3.117.043893 (PMC5555480; doi:10.1534/g3.117.043893)
Supplement: Supplementary file 2 [file 2763FileS2.zip › SRA072302/SRR800782/results/SRR800782_relocate_nonredundant.bed]

track name="SRR800782_RelocaTE" description="SRR800782_RelocaTE"
chrI	189419	189754	TY2_reference_SRR800782_relocate_sr_1	0	+
chrII	9092	9424	TY2_reference_SRR800782_relocate_sr_2	0	+
chrIII	1178	4322	TY5_reference_SRR800782_relocate_sr_3	0	+
chrIII	124131	124463	TY1_reference_SRR800782_relocate_sr_4	0	-
chrIII	151518	151849	TY1_reference_SRR800782_relocate_sr_5	0	+
chrIII	294999	295317	TY1_reference_SRR800782_relocate_sr_6	0	+
chrIV	519724	519728	TY3_non-reference_SRR800782_relocate_sr_7	0	+
chrIV	871746	878042	TY1_reference_SRR800782_relocate_sr_8	0	-
chrIX	205216	210644	TY3_reference_SRR800782_relocate_sr_9	0	+
chrIX	324388	324732	TY3_reference_SRR800782_relocate_sr_10	0	+
chrV	434626	434967	TY3_reference_SRR800782_relocate_sr_11	0	-
chrV	435941	436273	TY2_reference_SRR800782_relocate_sr_12	0	-
chrV	487828	488160	TY2_reference_SRR800782_relocate_sr_13	0	+
chrVI	161807	162129	TY1_reference_SRR800782_relocate_sr_14	0	-
chrVI	181368	181372	TY4_non-reference_SRR800782_relocate_sr_15	0	+
chrVII	73910	73914	TY3_non-reference_SRR800782_relocate_sr_16	0	+
chrVII	114942	115273	TY1_reference_SRR800782_relocate_sr_17	0	+
chrVII	561758	561762	TY3_non-reference_SRR800782_relocate_sr_18	0	-
chrVII	794405	794410	TY3_non-reference_SRR800782_relocate_sr_19	0	+
chrVIII	466880	466975	TY3_reference_SRR800782_relocate_sr_20	0	-
chrX	197398	197492	TY3_reference_SRR800782_relocate_sr_21	0	+
chrXI	301983	302269	TY1_reference_SRR800782_relocate_sr_22	0	-
chrXII	427116	427121	TY3_non-reference_SRR800782_relocate_sr_23	0	-
chrXII	592707	593037	TY1_reference_SRR800782_relocate_sr_24	0	-
chrXII	628368	628373	TY3_non-reference_SRR800782_relocate_sr_25	0	+
chrXII	734383	734673	TY1_reference_SRR800782_relocate_sr_26	0	-
chrXII	976254	981697	TY2_reference_SRR800782_relocate_sr_27	0	-
chrXIII	321229	321234	TY3_non-reference_SRR800782_relocate_sr_28	0	-
chrXIII	463139	463460	TY1_reference_SRR800782_relocate_sr_29	0	-
chrXIII	504344	504676	TY1_reference_SRR800782_relocate_sr_30	0	+
chrXIII	768452	768456	TY3_non-reference_SRR800782_relocate_sr_31	0	-
chrXIII	808477	808482	TY2_non-reference_SRR800782_relocate_sr_32	0	+
chrXIII	808535	808905	TY4_reference_SRR800782_relocate_sr_33	0	-
chrXIV	102631	102700	TY3_reference_SRR800782_relocate_sr_34	0	-
chrXIV	632120	632491	TY4_reference_SRR800782_relocate_sr_35	0	-
chrXIV	726234	726575	TY3_reference_SRR800782_relocate_sr_36	0	+
chrXV	32694	32699	TY3_non-reference_SRR800782_relocate_sr_37	0	-
chrXV	113293	113626	TY1_reference_SRR800782_relocate_sr_38	0	-
chrXVI	56356	63006	TY1_reference_SRR800782_relocate_sr_39	0	+
chrXVI	622639	622643	TY3_non-reference_SRR800782_relocate_sr_40	0	+
chrXVI	744265	744270	TY3_non-reference_SRR800782_relocate_sr_41	0	+
chrXVI	880381	880722	TY3_reference_SRR800782_relocate_sr_42	0	+
