# Supplementary material for: McClintock: An Integrated Pipeline for Detecting Transposable Element Insertions in Whole-Genome Shotgun Sequencing Data
Source: G3 (Bethesda). 2017 Jun 21;7(8):2763–78. doi: 10.1534/g3.117.043893 (PMC5555480; doi:10.1534/g3.117.043893)
Supplement: Supplementary file 2 [file 2763FileS2.zip › SRA072302/SRR800782/results/SRR800782_retroseq_nonredundant.bed]

track name="SRR800782_RetroSeq" description="SRR800782_RetroSeq"
chrI	139179	139181	TY3_non-reference_SRR800782_retroseq_rp_1	0	.
chrI	181347	181349	TY1_non-reference_SRR800782_retroseq_rp_2	0	.
chrI	181396	181398	TY1_non-reference_SRR800782_retroseq_rp_3	0	.
chrII	197378	197380	TY1_non-reference_SRR800782_retroseq_rp_5	0	.
chrII	350262	350264	TY1_non-reference_SRR800782_retroseq_rp_9	0	.
chrIII	84390	84392	TY1_non-reference_SRR800782_retroseq_rp_13	0	.
chrIII	90899	90901	TY3_non-reference_SRR800782_retroseq_rp_16	0	.
chrIII	149789	149791	TY1_non-reference_SRR800782_retroseq_rp_17	0	.
chrIII	151048	151050	TY1_non-reference_SRR800782_retroseq_rp_19	0	.
chrIII	227682	227684	TY2_non-reference_SRR800782_retroseq_rp_20	0	.
chrIII	295209	295211	TY1_non-reference_SRR800782_retroseq_rp_21	0	.
chrIV	435116	435118	TY1_non-reference_SRR800782_retroseq_rp_23	0	.
chrIV	437646	437648	TY1_non-reference_SRR800782_retroseq_rp_24	0	.
chrIV	520430	520432	TY2_non-reference_SRR800782_retroseq_rp_27	0	.
chrIV	520443	520445	TY2_non-reference_SRR800782_retroseq_rp_28	0	.
chrIV	520562	520564	TY2_non-reference_SRR800782_retroseq_rp_29	0	.
chrIV	520715	520717	TY2_non-reference_SRR800782_retroseq_rp_30	0	.
chrIV	520727	520729	TY3_non-reference_SRR800782_retroseq_rp_31	0	.
chrIV	520735	520737	TY2_non-reference_SRR800782_retroseq_rp_32	0	.
chrIV	520744	520746	TY1_non-reference_SRR800782_retroseq_rp_33	0	.
chrIV	620149	620151	TY1_non-reference_SRR800782_retroseq_rp_34	0	.
chrIV	651677	651679	TY2_non-reference_SRR800782_retroseq_rp_35	0	.
chrIV	1095506	1095508	TY3_non-reference_SRR800782_retroseq_rp_38	0	.
chrIV	1175770	1175772	TY1_non-reference_SRR800782_retroseq_rp_40	0	.
chrIX	300526	300528	TY1_non-reference_SRR800782_retroseq_rp_42	0	.
chrIX	324526	324528	TY3_non-reference_SRR800782_retroseq_rp_43	0	.
chrV	118322	118324	TY1_non-reference_SRR800782_retroseq_rp_44	0	.
chrV	177531	177533	TY1_non-reference_SRR800782_retroseq_rp_50	0	.
chrV	207183	207185	TY1_non-reference_SRR800782_retroseq_rp_51	0	.
chrV	312189	312191	TY1_non-reference_SRR800782_retroseq_rp_53	0	.
chrV	354218	354220	TY2_non-reference_SRR800782_retroseq_rp_54	0	.
chrV	354546	354548	TY2_non-reference_SRR800782_retroseq_rp_55	0	.
chrV	354596	354598	TY3_non-reference_SRR800782_retroseq_rp_56	0	.
chrV	566982	566984	TY1_non-reference_SRR800782_retroseq_rp_59	0	.
chrVI	111270	111272	TY1_non-reference_SRR800782_retroseq_rp_60	0	.
chrVI	181413	181415	TY1_non-reference_SRR800782_retroseq_rp_64	0	.
chrVI	205077	205079	TY3_1p_non-reference_SRR800782_retroseq_rp_65	0	.
chrVI	205231	205233	TY1_non-reference_SRR800782_retroseq_rp_66	0	.
chrVII	73891	73893	TY3_non-reference_SRR800782_retroseq_rp_67	0	.
chrVII	73909	73911	TY1_non-reference_SRR800782_retroseq_rp_68	0	.
chrVII	111032	111034	TY1_non-reference_SRR800782_retroseq_rp_69	0	.
chrVII	120870	120872	TY1_non-reference_SRR800782_retroseq_rp_71	0	.
chrVII	319509	319511	TY4_non-reference_SRR800782_retroseq_rp_73	0	.
chrVII	323694	323696	TY3_non-reference_SRR800782_retroseq_rp_74	0	.
chrVII	328103	328105	TY1_non-reference_SRR800782_retroseq_rp_76	0	.
chrVII	328104	328106	TY2_non-reference_SRR800782_retroseq_rp_77	0	.
chrVII	412523	412525	TY2_non-reference_SRR800782_retroseq_rp_78	0	.
chrVII	561738	561740	TY3_non-reference_SRR800782_retroseq_rp_79	0	.
chrVII	661581	661583	TY1_non-reference_SRR800782_retroseq_rp_80	0	.
chrVII	661619	661621	TY2_non-reference_SRR800782_retroseq_rp_81	0	.
chrVII	700201	700203	TY1_non-reference_SRR800782_retroseq_rp_82	0	.
chrVII	701212	701214	TY1_non-reference_SRR800782_retroseq_rp_83	0	.
chrVII	701221	701223	TY2_non-reference_SRR800782_retroseq_rp_84	0	.
chrVII	701223	701225	TY4_non-reference_SRR800782_retroseq_rp_85	0	.
chrVII	735216	735218	TY1_non-reference_SRR800782_retroseq_rp_86	0	.
chrVII	739073	739075	TY2_non-reference_SRR800782_retroseq_rp_88	0	.
chrVII	778881	778883	TY2_non-reference_SRR800782_retroseq_rp_89	0	.
chrVII	779561	779563	TY2_non-reference_SRR800782_retroseq_rp_90	0	.
chrVII	794401	794403	TY1_non-reference_SRR800782_retroseq_rp_91	0	.
chrVII	794404	794406	TY3_non-reference_SRR800782_retroseq_rp_92	0	.
chrVII	823524	823526	TY1_non-reference_SRR800782_retroseq_rp_93	0	.
chrVII	845544	845546	TY1_non-reference_SRR800782_retroseq_rp_94	0	.
chrVII	876175	876177	TY1_non-reference_SRR800782_retroseq_rp_95	0	.
chrVII	876179	876181	TY3_non-reference_SRR800782_retroseq_rp_96	0	.
chrVII	878994	878996	TY1_non-reference_SRR800782_retroseq_rp_97	0	.
chrVII	931370	931372	TY1_non-reference_SRR800782_retroseq_rp_99	0	.
chrVII	931412	931414	TY2_non-reference_SRR800782_retroseq_rp_100	0	.
chrVII	931547	931549	TY1_non-reference_SRR800782_retroseq_rp_101	0	.
chrVII	931868	931870	TY1_non-reference_SRR800782_retroseq_rp_103	0	.
chrVII	931880	931882	TY2_non-reference_SRR800782_retroseq_rp_104	0	.
chrVII	931894	931896	TY1_non-reference_SRR800782_retroseq_rp_105	0	.
chrVIII	78607	78609	TY1_non-reference_SRR800782_retroseq_rp_107	0	.
chrVIII	133412	133414	TY2_non-reference_SRR800782_retroseq_rp_108	0	.
chrVIII	134090	134092	TY1_non-reference_SRR800782_retroseq_rp_109	0	.
chrVIII	358567	358569	TY3_non-reference_SRR800782_retroseq_rp_110	0	.
chrVIII	389066	389068	TY2_non-reference_SRR800782_retroseq_rp_111	0	.
chrVIII	389067	389069	TY1_non-reference_SRR800782_retroseq_rp_112	0	.
chrVIII	389357	389359	TY2_non-reference_SRR800782_retroseq_rp_113	0	.
chrVIII	389384	389386	TY1_non-reference_SRR800782_retroseq_rp_114	0	.
chrVIII	466793	466795	TY3_non-reference_SRR800782_retroseq_rp_115	0	.
chrVIII	475948	475950	TY1_non-reference_SRR800782_retroseq_rp_116	0	.
chrVIII	475950	475952	TY3_non-reference_SRR800782_retroseq_rp_117	0	.
chrVIII	475953	475955	TY2_non-reference_SRR800782_retroseq_rp_118	0	.
chrX	97109	97111	TY1_non-reference_SRR800782_retroseq_rp_119	0	.
chrX	97124	97126	TY2_non-reference_SRR800782_retroseq_rp_120	0	.
chrX	204654	204656	TY3_non-reference_SRR800782_retroseq_rp_123	0	.
chrX	204685	204687	TY1_non-reference_SRR800782_retroseq_rp_124	0	.
chrX	204706	204708	TY2_non-reference_SRR800782_retroseq_rp_125	0	.
chrX	354678	354680	TY2_non-reference_SRR800782_retroseq_rp_127	0	.
chrX	354983	354985	TY2_non-reference_SRR800782_retroseq_rp_128	0	.
chrX	354995	354997	TY1_non-reference_SRR800782_retroseq_rp_129	0	.
chrX	377838	377840	TY2_non-reference_SRR800782_retroseq_rp_130	0	.
chrX	416793	416795	TY2_non-reference_SRR800782_retroseq_rp_131	0	.
chrX	518039	518041	TY2_non-reference_SRR800782_retroseq_rp_132	0	.
chrX	538041	538043	TY1_non-reference_SRR800782_retroseq_rp_133	0	.
chrX	538272	538274	TY4_non-reference_SRR800782_retroseq_rp_135	0	.
chrX	538301	538303	TY1_non-reference_SRR800782_retroseq_rp_136	0	.
chrX	540992	540994	TY1_non-reference_SRR800782_retroseq_rp_138	0	.
chrX	541296	541298	TY1_non-reference_SRR800782_retroseq_rp_139	0	.
chrX	723019	723021	TY2_non-reference_SRR800782_retroseq_rp_141	0	.
chrXI	74642	74644	TY2_non-reference_SRR800782_retroseq_rp_142	0	.
chrXI	74665	74667	TY3_non-reference_SRR800782_retroseq_rp_143	0	.
chrXI	219008	219010	TY1_non-reference_SRR800782_retroseq_rp_144	0	.
chrXI	219276	219278	TY1_non-reference_SRR800782_retroseq_rp_145	0	.
chrXI	301966	301968	TY2_non-reference_SRR800782_retroseq_rp_147	0	.
chrXI	313131	313133	TY3_non-reference_SRR800782_retroseq_rp_148	0	.
chrXI	313459	313461	TY3_non-reference_SRR800782_retroseq_rp_149	0	.
chrXII	366074	366076	TY2_non-reference_SRR800782_retroseq_rp_150	0	.
chrXII	427114	427116	TY1_non-reference_SRR800782_retroseq_rp_153	0	.
chrXII	451330	451332	TY1_non-reference_SRR800782_retroseq_rp_154	0	.
chrXII	605648	605650	TY1_non-reference_SRR800782_retroseq_rp_155	0	.
chrXII	628424	628426	TY1_non-reference_SRR800782_retroseq_rp_157	0	.
chrXII	818519	818521	TY1_non-reference_SRR800782_retroseq_rp_158	0	.
chrXII	963526	963528	TY2_non-reference_SRR800782_retroseq_rp_160	0	.
chrXIII	290639	290641	TY1_non-reference_SRR800782_retroseq_rp_161	0	.
chrXIII	321219	321221	TY3_non-reference_SRR800782_retroseq_rp_162	0	.
chrXIII	372665	372667	TY1_non-reference_SRR800782_retroseq_rp_163	0	.
chrXIII	463428	463430	TY2_non-reference_SRR800782_retroseq_rp_164	0	.
chrXIII	503978	503980	TY1_non-reference_SRR800782_retroseq_rp_165	0	.
chrXIII	768455	768457	TY3_non-reference_SRR800782_retroseq_rp_166	0	.
chrXIII	768751	768753	TY3_non-reference_SRR800782_retroseq_rp_167	0	.
chrXIII	808518	808520	TY1_non-reference_SRR800782_retroseq_rp_168	0	.
chrXIV	560924	560926	TY1_non-reference_SRR800782_retroseq_rp_173	0	.
chrXIV	726289	726291	TY3_non-reference_SRR800782_retroseq_rp_178	0	.
chrXIV	727161	727163	TY3_1p_non-reference_SRR800782_retroseq_rp_179	0	.
chrXIV	727251	727253	TY1_non-reference_SRR800782_retroseq_rp_181	0	.
chrXIV	727252	727254	TY3_non-reference_SRR800782_retroseq_rp_182	0	.
chrXV	32740	32742	TY3_non-reference_SRR800782_retroseq_rp_186	0	.
chrXV	113677	113679	TY2_non-reference_SRR800782_retroseq_rp_187	0	.
chrXV	226940	226942	TY1_non-reference_SRR800782_retroseq_rp_188	0	.
chrXV	227139	227141	TY3_non-reference_SRR800782_retroseq_rp_189	0	.
chrXV	228277	228279	TY3_non-reference_SRR800782_retroseq_rp_190	0	.
chrXV	228290	228292	TY1_non-reference_SRR800782_retroseq_rp_191	0	.
chrXV	228295	228297	TY2_non-reference_SRR800782_retroseq_rp_192	0	.
chrXV	300954	300956	TY1_non-reference_SRR800782_retroseq_rp_193	0	.
chrXV	462815	462817	TY1_non-reference_SRR800782_retroseq_rp_195	0	.
chrXV	571586	571588	TY2_non-reference_SRR800782_retroseq_rp_196	0	.
chrXV	855058	855060	TY1_non-reference_SRR800782_retroseq_rp_199	0	.
chrXV	980122	980124	TY1_non-reference_SRR800782_retroseq_rp_201	0	.
chrXV	980457	980459	TY1_non-reference_SRR800782_retroseq_rp_202	0	.
chrXVI	55827	55829	TY1_non-reference_SRR800782_retroseq_rp_203	0	.
chrXVI	210365	210367	TY1_non-reference_SRR800782_retroseq_rp_206	0	.
chrXVI	572240	572242	TY2_non-reference_SRR800782_retroseq_rp_208	0	.
chrXVI	622626	622628	TY3_non-reference_SRR800782_retroseq_rp_209	0	.
chrXVI	744262	744264	TY3_non-reference_SRR800782_retroseq_rp_210	0	.
chrXVI	744264	744266	TY1_non-reference_SRR800782_retroseq_rp_211	0	.
chrXVI	776151	776153	TY1_non-reference_SRR800782_retroseq_rp_212	0	.
chrXVI	859980	859982	TY1_non-reference_SRR800782_retroseq_rp_214	0	.
chrXVI	880613	880615	TY2_non-reference_SRR800782_retroseq_rp_215	0	.
chrXVI	880615	880617	TY1_non-reference_SRR800782_retroseq_rp_216	0	.
