# Supplementary material for: McClintock: An Integrated Pipeline for Detecting Transposable Element Insertions in Whole-Genome Shotgun Sequencing Data
Source: G3 (Bethesda). 2017 Jun 21;7(8):2763–78. doi: 10.1534/g3.117.043893 (PMC5555480; doi:10.1534/g3.117.043893)
Supplement: Supplementary file 2 [file 2763FileS2.zip › SRA072302/SRR800782/results/SRR800782_telocate_nonredundant.bed]

track name="SRR800782_TE-locate" description="SRR800782_TE-locate"
2micron	177	178	TY2_non-reference_SRR800782_telocate_rp_1	0	.
2micron	570	571	TY1_non-reference_SRR800782_telocate_rp_2	0	-
2micron	2914	2915	TY1_non-reference_SRR800782_telocate_rp_3	0	+
chrI	963	964	TY5_non-reference_SRR800782_telocate_rp_4	0	.
chrI	3137	3138	TY5_non-reference_SRR800782_telocate_rp_5	0	.
chrI	138990	138991	TY3_non-reference_SRR800782_telocate_rp_7	0	-
chrI	166210	166211	TY1_non-reference_SRR800782_telocate_rp_9	0	+
chrI	181117	181118	TY1_non-reference_SRR800782_telocate_rp_10	0	+
chrI	189419	189754	TY2_reference_SRR800782_telocate_rp_11	0	+
chrI	202759	202760	TY1_non-reference_SRR800782_telocate_rp_12	0	+
chrI	203188	203189	TY2_non-reference_SRR800782_telocate_rp_13	0	+
chrII	6816	6817	TY5_non-reference_SRR800782_telocate_rp_14	0	.
chrII	8847	9518	TY1_reference_SRR800782_telocate_rp_15	0	+
chrII	9092	9424	TY2_reference_SRR800782_telocate_rp_16	0	+
chrII	29500	35793	TY1_reference_SRR800782_telocate_rp_17	0	+
chrII	29640	35599	TY2_reference_SRR800782_telocate_rp_18	0	+
chrII	169159	169160	TY1_non-reference_SRR800782_telocate_rp_19	0	.
chrII	197389	197390	TY2_non-reference_SRR800782_telocate_rp_21	0	+
chrII	197716	198057	TY3_reference_SRR800782_telocate_rp_22	0	+
chrII	226986	226987	TY2_non-reference_SRR800782_telocate_rp_24	0	.
chrII	258667	258974	TY1_reference_SRR800782_telocate_rp_25	0	-
chrII	327067	327393	TY1_reference_SRR800782_telocate_rp_26	0	+
chrII	350069	350070	TY2_non-reference_SRR800782_telocate_rp_27	0	-
chrII	460472	460762	TY1_reference_SRR800782_telocate_rp_29	0	+
chrII	534219	534220	TY1_non-reference_SRR800782_telocate_rp_30	0	.
chrII	643853	643997	TY1_reference_SRR800782_telocate_rp_31	0	+
chrII	779899	779900	TY1_non-reference_SRR800782_telocate_rp_32	0	.
chrIII	1178	4322	TY5_reference_SRR800782_telocate_rp_33	0	+
chrIII	4867	4868	TY5_non-reference_SRR800782_telocate_rp_34	0	+
chrIII	82699	83036	TY1_reference_SRR800782_telocate_rp_35	0	+
chrIII	84810	90769	TY2_reference_SRR800782_telocate_rp_36	0	+
chrIII	90844	90845	TY3_non-reference_SRR800782_telocate_rp_37	0	+
chrIII	149479	149787	TY1_reference_SRR800782_telocate_rp_40	0	+
chrIII	149789	149790	TY2_non-reference_SRR800782_telocate_rp_41	0	+
chrIII	150692	151051	TY4_reference_SRR800782_telocate_rp_42	0	-
chrIII	151518	151849	TY1_reference_SRR800782_telocate_rp_43	0	+
chrIII	168605	168929	TY1_reference_SRR800782_telocate_rp_44	0	-
chrIII	212856	212857	TY1_non-reference_SRR800782_telocate_rp_45	0	.
chrIII	226106	226107	TY2_non-reference_SRR800782_telocate_rp_46	0	-
chrIII	227830	227831	TY1_non-reference_SRR800782_telocate_rp_47	0	+
chrIII	265842	265843	TY1_non-reference_SRR800782_telocate_rp_48	0	-
chrIII	291372	291709	TY1_reference_SRR800782_telocate_rp_49	0	+
chrIII	291918	292164	TY5_reference_SRR800782_telocate_rp_50	0	+
chrIII	294999	295317	TY1_reference_SRR800782_telocate_rp_51	0	+
chrIII	306290	306291	TY1_non-reference_SRR800782_telocate_rp_52	0	.
chrIII	315782	315783	TY5_non-reference_SRR800782_telocate_rp_53	0	-
chrIV	721	722	TY5_non-reference_SRR800782_telocate_rp_54	0	.
chrIV	3335	3461	TY5_reference_SRR800782_telocate_rp_55	0	+
chrIV	8079	8420	TY4_reference_SRR800782_telocate_rp_56	0	+
chrIV	83291	83483	TY3_1p_reference_SRR800782_telocate_rp_57	0	+
chrIV	282727	282728	TY1_non-reference_SRR800782_telocate_rp_58	0	.
chrIV	359316	359480	TY1_reference_SRR800782_telocate_rp_59	0	-
chrIV	434948	435096	TY1_reference_SRR800782_telocate_rp_60	0	+
chrIV	512985	513641	TY1_reference_SRR800782_telocate_rp_62	0	-
chrIV	513690	519645	TY2_reference_SRR800782_telocate_rp_63	0	-
chrIV	519746	519747	TY3_non-reference_SRR800782_telocate_rp_64	0	+
chrIV	519941	520157	TY1_reference_SRR800782_telocate_rp_65	0	+
chrIV	619968	619969	TY1_non-reference_SRR800782_telocate_rp_66	0	+
chrIV	645108	645109	TY2_non-reference_SRR800782_telocate_rp_67	0	-
chrIV	645507	651417	TY1_reference_SRR800782_telocate_rp_68	0	-
chrIV	668623	668782	TY1_reference_SRR800782_telocate_rp_69	0	+
chrIV	718497	718498	TY1_non-reference_SRR800782_telocate_rp_70	0	.
chrIV	802579	802580	TY1_non-reference_SRR800782_telocate_rp_71	0	.
chrIV	871419	871742	TY1_reference_SRR800782_telocate_rp_72	0	+
chrIV	871818	877777	TY2_reference_SRR800782_telocate_rp_73	0	+
chrIV	945951	946292	TY3_reference_SRR800782_telocate_rp_75	0	-
chrIV	981167	987126	TY2_reference_SRR800782_telocate_rp_76	0	+
chrIV	1017552	1017675	TY1_reference_SRR800782_telocate_rp_77	0	-
chrIV	1017677	1018020	TY4_reference_SRR800782_telocate_rp_78	0	-
chrIV	1095178	1095179	TY3_non-reference_SRR800782_telocate_rp_79	0	-
chrIV	1174831	1174952	TY1_reference_SRR800782_telocate_rp_81	0	+
chrIV	1175823	1175824	TY2_non-reference_SRR800782_telocate_rp_83	0	+
chrIV	1201080	1201275	TY1_reference_SRR800782_telocate_rp_84	0	+
chrIV	1292307	1292308	TY1_non-reference_SRR800782_telocate_rp_85	0	.
chrIV	1352968	1353219	TY1_reference_SRR800782_telocate_rp_86	0	+
chrIV	1390830	1390831	TY1_non-reference_SRR800782_telocate_rp_87	0	.
chrIV	1518468	1518787	TY1_reference_SRR800782_telocate_rp_88	0	+
chrIV	1523792	1523793	TY5_non-reference_SRR800782_telocate_rp_89	0	.
chrIX	7713	7714	TY5_non-reference_SRR800782_telocate_rp_90	0	.
chrIX	182184	182185	TY1_non-reference_SRR800782_telocate_rp_91	0	-
chrIX	197136	197485	TY1_reference_SRR800782_telocate_rp_92	0	-
chrIX	324155	324156	TY3_non-reference_SRR800782_telocate_rp_95	0	-
chrIX	336575	336892	TY1_reference_SRR800782_telocate_rp_96	0	-
chrIX	426197	426422	TY1_reference_SRR800782_telocate_rp_97	0	-
chrM	1828	1829	TY1_non-reference_SRR800782_telocate_rp_98	0	-
chrM	5949	5950	TY1_non-reference_SRR800782_telocate_rp_99	0	.
chrM	7575	7576	TY2_non-reference_SRR800782_telocate_rp_100	0	.
chrM	10457	10458	TY1_non-reference_SRR800782_telocate_rp_101	0	.
chrM	13642	13643	TY1_non-reference_SRR800782_telocate_rp_102	0	.
chrM	14134	14135	TY2_non-reference_SRR800782_telocate_rp_103	0	.
chrM	15772	15773	TY1_non-reference_SRR800782_telocate_rp_104	0	.
chrM	19427	19428	TY1_non-reference_SRR800782_telocate_rp_105	0	.
chrM	19832	19833	TY2_non-reference_SRR800782_telocate_rp_106	0	.
chrM	21628	21629	TY1_non-reference_SRR800782_telocate_rp_107	0	.
chrM	26277	26278	TY1_non-reference_SRR800782_telocate_rp_108	0	+
chrM	26329	26330	TY2_non-reference_SRR800782_telocate_rp_109	0	.
chrM	36807	36808	TY2_non-reference_SRR800782_telocate_rp_110	0	-
chrM	39556	39557	TY1_non-reference_SRR800782_telocate_rp_111	0	.
chrM	39872	39873	TY2_non-reference_SRR800782_telocate_rp_112	0	.
chrM	42114	42115	TY3_non-reference_SRR800782_telocate_rp_113	0	.
chrM	44006	44007	TY1_non-reference_SRR800782_telocate_rp_114	0	.
chrM	46060	46061	TY1_non-reference_SRR800782_telocate_rp_115	0	.
chrM	54075	54076	TY1_non-reference_SRR800782_telocate_rp_116	0	.
chrM	56777	56778	TY1_non-reference_SRR800782_telocate_rp_117	0	-
chrM	58605	58606	TY1_non-reference_SRR800782_telocate_rp_118	0	.
chrM	68098	68099	TY1_non-reference_SRR800782_telocate_rp_119	0	.
chrM	70863	70864	TY1_non-reference_SRR800782_telocate_rp_120	0	.
chrM	73349	73350	TY1_non-reference_SRR800782_telocate_rp_121	0	.
chrM	75147	75148	TY2_non-reference_SRR800782_telocate_rp_122	0	+
chrM	75353	75354	TY1_non-reference_SRR800782_telocate_rp_123	0	.
chrM	79240	79241	TY1_non-reference_SRR800782_telocate_rp_124	0	+
chrM	82115	82116	TY2_non-reference_SRR800782_telocate_rp_125	0	.
chrM	84386	84387	TY1_non-reference_SRR800782_telocate_rp_126	0	.
chrV	62474	62756	TY1_reference_SRR800782_telocate_rp_127	0	+
chrV	117083	117084	TY1_non-reference_SRR800782_telocate_rp_129	0	-
chrV	118226	118556	TY4_reference_SRR800782_telocate_rp_130	0	-
chrV	176348	176845	TY1_reference_SRR800782_telocate_rp_132	0	+
chrV	206875	206876	TY1_non-reference_SRR800782_telocate_rp_133	0	.
chrV	248827	249107	TY1_reference_SRR800782_telocate_rp_134	0	+
chrV	287770	288056	TY1_reference_SRR800782_telocate_rp_135	0	-
chrV	311977	311978	TY1_non-reference_SRR800782_telocate_rp_136	0	-
chrV	314078	314424	TY4_reference_SRR800782_telocate_rp_137	0	+
chrV	392523	392524	TY1_non-reference_SRR800782_telocate_rp_139	0	.
chrV	434626	434967	TY3_reference_SRR800782_telocate_rp_140	0	-
chrV	435941	436273	TY2_reference_SRR800782_telocate_rp_141	0	-
chrV	442729	443068	TY1_reference_SRR800782_telocate_rp_142	0	+
chrV	449735	450035	TY1_reference_SRR800782_telocate_rp_143	0	+
chrV	487828	488160	TY2_reference_SRR800782_telocate_rp_144	0	+
chrV	498523	498524	TY3_non-reference_SRR800782_telocate_rp_146	0	+
chrV	551436	551759	TY1_reference_SRR800782_telocate_rp_147	0	+
chrV	566469	566470	TY1_non-reference_SRR800782_telocate_rp_148	0	+
chrVI	86525	86526	TY1_non-reference_SRR800782_telocate_rp_149	0	.
chrVI	100574	100902	TY1_reference_SRR800782_telocate_rp_150	0	+
chrVI	110949	110950	TY2_non-reference_SRR800782_telocate_rp_151	0	.
chrVI	111353	111354	TY1_non-reference_SRR800782_telocate_rp_152	0	+
chrVI	137907	143866	TY2_reference_SRR800782_telocate_rp_154	0	+
chrVI	143962	143963	TY1_non-reference_SRR800782_telocate_rp_155	0	+
chrVI	144199	144518	TY4_reference_SRR800782_telocate_rp_156	0	+
chrVI	158353	158666	TY1_reference_SRR800782_telocate_rp_157	0	+
chrVI	161531	161691	TY1_reference_SRR800782_telocate_rp_158	0	+
chrVI	181152	181153	TY4_non-reference_SRR800782_telocate_rp_159	0	.
chrVI	181738	181884	TY1_reference_SRR800782_telocate_rp_160	0	+
chrVI	191670	191834	TY1_reference_SRR800782_telocate_rp_161	0	-
chrVI	205255	205503	TY1_reference_SRR800782_telocate_rp_162	0	-
chrVI	261282	261475	TY1_reference_SRR800782_telocate_rp_163	0	+
chrVII	73625	73626	TY3_non-reference_SRR800782_telocate_rp_164	0	+
chrVII	74000	74001	TY1_non-reference_SRR800782_telocate_rp_165	0	.
chrVII	110623	110624	TY1_non-reference_SRR800782_telocate_rp_166	0	.
chrVII	110624	110625	TY2_non-reference_SRR800782_telocate_rp_167	0	-
chrVII	114942	115273	TY1_reference_SRR800782_telocate_rp_168	0	+
chrVII	119075	119076	TY1_non-reference_SRR800782_telocate_rp_169	0	.
chrVII	121167	121340	TY1_reference_SRR800782_telocate_rp_170	0	+
chrVII	204989	205343	TY4_reference_SRR800782_telocate_rp_171	0	+
chrVII	286239	286240	TY2_non-reference_SRR800782_telocate_rp_172	0	+
chrVII	318826	318984	TY4_reference_SRR800782_telocate_rp_175	0	-
chrVII	323436	323437	TY3_non-reference_SRR800782_telocate_rp_176	0	.
chrVII	327131	327346	TY1_reference_SRR800782_telocate_rp_177	0	-
chrVII	401425	401426	TY3_non-reference_SRR800782_telocate_rp_178	0	-
chrVII	402317	402318	TY1_non-reference_SRR800782_telocate_rp_179	0	+
chrVII	412285	412286	TY1_non-reference_SRR800782_telocate_rp_180	0	-
chrVII	535547	541786	TY1_reference_SRR800782_telocate_rp_181	0	-
chrVII	561398	561399	TY3_non-reference_SRR800782_telocate_rp_182	0	-
chrVII	567852	567853	TY3_non-reference_SRR800782_telocate_rp_183	0	+
chrVII	568167	568287	TY3_1p_reference_SRR800782_telocate_rp_184	0	+
chrVII	660646	660936	TY1_reference_SRR800782_telocate_rp_185	0	-
chrVII	661470	661471	TY2_non-reference_SRR800782_telocate_rp_186	0	.
chrVII	699813	699814	TY1_non-reference_SRR800782_telocate_rp_187	0	.
chrVII	700957	700958	TY4_non-reference_SRR800782_telocate_rp_188	0	-
chrVII	712899	713081	TY4_reference_SRR800782_telocate_rp_190	0	+
chrVII	734919	734920	TY2_non-reference_SRR800782_telocate_rp_191	0	-
chrVII	738740	739040	TY1_reference_SRR800782_telocate_rp_193	0	+
chrVII	778788	779117	TY2_reference_SRR800782_telocate_rp_196	0	+
chrVII	794077	794078	TY3_non-reference_SRR800782_telocate_rp_198	0	.
chrVII	794255	794256	TY1_non-reference_SRR800782_telocate_rp_199	0	.
chrVII	811100	811238	TY4_reference_SRR800782_telocate_rp_200	0	-
chrVII	817397	823311	TY1_reference_SRR800782_telocate_rp_201	0	-
chrVII	823348	823349	TY2_non-reference_SRR800782_telocate_rp_202	0	-
chrVII	823356	823357	TY1_non-reference_SRR800782_telocate_rp_203	0	-
chrVII	823598	823599	TY3_non-reference_SRR800782_telocate_rp_204	0	+
chrVII	843544	843545	TY1_non-reference_SRR800782_telocate_rp_205	0	-
chrVII	845285	845635	TY3_reference_SRR800782_telocate_rp_206	0	+
chrVII	857390	857391	TY3_non-reference_SRR800782_telocate_rp_207	0	-
chrVII	875349	875666	TY1_reference_SRR800782_telocate_rp_208	0	+
chrVII	876567	876568	TY3_non-reference_SRR800782_telocate_rp_209	0	-
chrVII	878746	878747	TY1_non-reference_SRR800782_telocate_rp_210	0	.
chrVII	878767	878768	TY2_non-reference_SRR800782_telocate_rp_211	0	-
chrVII	931064	931065	TY1_non-reference_SRR800782_telocate_rp_212	0	+
chrVII	931066	931067	TY2_non-reference_SRR800782_telocate_rp_213	0	+
chrVIII	7992	8224	TY5_reference_SRR800782_telocate_rp_214	0	-
chrVIII	78275	78276	TY1_non-reference_SRR800782_telocate_rp_215	0	.
chrVIII	92132	92133	TY1_non-reference_SRR800782_telocate_rp_216	0	+
chrVIII	116766	117054	TY1_reference_SRR800782_telocate_rp_217	0	-
chrVIII	146836	147705	TY4_reference_SRR800782_telocate_rp_219	0	+
chrVIII	237847	237848	TY3_non-reference_SRR800782_telocate_rp_220	0	-
chrVIII	238006	238205	TY1_reference_SRR800782_telocate_rp_221	0	+
chrVIII	358367	358368	TY3_non-reference_SRR800782_telocate_rp_222	0	-
chrVIII	388819	388820	TY1_non-reference_SRR800782_telocate_rp_223	0	-
chrVIII	388925	388926	TY2_non-reference_SRR800782_telocate_rp_224	0	-
chrVIII	463919	464147	TY1_reference_SRR800782_telocate_rp_225	0	-
chrVIII	474859	474860	TY1_non-reference_SRR800782_telocate_rp_227	0	.
chrVIII	476057	476058	TY2_non-reference_SRR800782_telocate_rp_228	0	+
chrVIII	530069	530379	TY1_reference_SRR800782_telocate_rp_229	0	-
chrVIII	554410	554411	TY5_non-reference_SRR800782_telocate_rp_230	0	+
chrX	8577	8578	TY5_non-reference_SRR800782_telocate_rp_231	0	.
chrX	29186	29409	TY1_reference_SRR800782_telocate_rp_232	0	+
chrX	50024	50025	TY1_non-reference_SRR800782_telocate_rp_233	0	.
chrX	96844	96845	TY1_non-reference_SRR800782_telocate_rp_235	0	-
chrX	97105	97106	TY2_non-reference_SRR800782_telocate_rp_236	0	.
chrX	197109	197110	TY3_non-reference_SRR800782_telocate_rp_237	0	-
chrX	204527	204528	TY1_non-reference_SRR800782_telocate_rp_238	0	+
chrX	204639	204640	TY2_non-reference_SRR800782_telocate_rp_239	0	+
chrX	265956	265957	TY1_non-reference_SRR800782_telocate_rp_240	0	.
chrX	299020	299021	TY1_non-reference_SRR800782_telocate_rp_241	0	.
chrX	354538	354838	TY1_reference_SRR800782_telocate_rp_243	0	-
chrX	364586	364587	TY1_non-reference_SRR800782_telocate_rp_244	0	.
chrX	377863	377864	TY2_non-reference_SRR800782_telocate_rp_246	0	+
chrX	378008	378279	TY3_1p_reference_SRR800782_telocate_rp_247	0	-
chrX	383773	383774	TY2_non-reference_SRR800782_telocate_rp_248	0	.
chrX	409363	409364	TY2_non-reference_SRR800782_telocate_rp_249	0	.
chrX	416259	416425	TY4_reference_SRR800782_telocate_rp_251	0	+
chrX	421917	422290	TY4_reference_SRR800782_telocate_rp_252	0	+
chrX	422587	422881	TY1_reference_SRR800782_telocate_rp_253	0	+
chrX	515944	515945	TY1_non-reference_SRR800782_telocate_rp_254	0	-
chrX	517771	517772	TY2_non-reference_SRR800782_telocate_rp_255	0	+
chrX	517821	517822	TY1_non-reference_SRR800782_telocate_rp_256	0	.
chrX	531507	531757	TY1_reference_SRR800782_telocate_rp_257	0	-
chrX	537732	538027	TY1_reference_SRR800782_telocate_rp_258	0	-
chrX	538479	538480	TY4_non-reference_SRR800782_telocate_rp_259	0	+
chrX	543440	543762	TY1_reference_SRR800782_telocate_rp_261	0	+
chrX	666862	666863	TY1_non-reference_SRR800782_telocate_rp_262	0	+
chrX	722525	722526	TY2_non-reference_SRR800782_telocate_rp_263	0	-
chrX	724383	724384	TY2_non-reference_SRR800782_telocate_rp_264	0	+
chrX	737370	737678	TY4_reference_SRR800782_telocate_rp_265	0	-
chrX	742330	742456	TY5_reference_SRR800782_telocate_rp_266	0	-
chrXI	1608	1609	TY5_non-reference_SRR800782_telocate_rp_267	0	+
chrXI	9853	9854	TY2_non-reference_SRR800782_telocate_rp_268	0	.
chrXI	25475	25476	TY1_non-reference_SRR800782_telocate_rp_269	0	+
chrXI	74618	74619	TY3_non-reference_SRR800782_telocate_rp_271	0	+
chrXI	141175	141294	TY1_reference_SRR800782_telocate_rp_273	0	-
chrXI	162835	163174	TY1_reference_SRR800782_telocate_rp_274	0	+
chrXI	301699	301700	TY1_non-reference_SRR800782_telocate_rp_276	0	-
chrXI	312915	312916	TY3_non-reference_SRR800782_telocate_rp_277	0	+
chrXI	379112	379265	TY3_1p_reference_SRR800782_telocate_rp_278	0	-
chrXI	489928	490057	TY1_reference_SRR800782_telocate_rp_279	0	-
chrXI	664302	664303	TY5_non-reference_SRR800782_telocate_rp_281	0	-
chrXII	91572	91822	TY4_reference_SRR800782_telocate_rp_282	0	-
chrXII	92048	92380	TY1_reference_SRR800782_telocate_rp_283	0	-
chrXII	168041	168379	TY3_reference_SRR800782_telocate_rp_284	0	-
chrXII	214968	214969	TY1_non-reference_SRR800782_telocate_rp_285	0	+
chrXII	373769	373969	TY1_reference_SRR800782_telocate_rp_287	0	-
chrXII	374340	374341	TY3_non-reference_SRR800782_telocate_rp_288	0	+
chrXII	376628	376629	TY1_non-reference_SRR800782_telocate_rp_289	0	+
chrXII	426828	427002	TY3_1p_reference_SRR800782_telocate_rp_290	0	-
chrXII	427128	427129	TY1_non-reference_SRR800782_telocate_rp_291	0	+
chrXII	427167	427168	TY3_non-reference_SRR800782_telocate_rp_292	0	+
chrXII	448842	449114	TY1_reference_SRR800782_telocate_rp_293	0	+
chrXII	451057	451058	TY2_non-reference_SRR800782_telocate_rp_294	0	.
chrXII	451385	451386	TY1_non-reference_SRR800782_telocate_rp_295	0	.
chrXII	451601	451602	TY3_non-reference_SRR800782_telocate_rp_296	0	-
chrXII	453296	453297	TY1_non-reference_SRR800782_telocate_rp_297	0	-
chrXII	453499	453500	TY3_non-reference_SRR800782_telocate_rp_298	0	.
chrXII	453558	453559	TY2_non-reference_SRR800782_telocate_rp_299	0	-
chrXII	455437	455438	TY1_non-reference_SRR800782_telocate_rp_300	0	-
chrXII	455458	455459	TY2_non-reference_SRR800782_telocate_rp_301	0	-
chrXII	455586	455587	TY3_non-reference_SRR800782_telocate_rp_302	0	-
chrXII	457407	457408	TY1_non-reference_SRR800782_telocate_rp_303	0	-
chrXII	458503	458504	TY3_non-reference_SRR800782_telocate_rp_304	0	-
chrXII	459219	459220	TY1_non-reference_SRR800782_telocate_rp_305	0	.
chrXII	459425	459426	TY2_non-reference_SRR800782_telocate_rp_306	0	.
chrXII	461011	461012	TY1_non-reference_SRR800782_telocate_rp_307	0	+
chrXII	461995	461996	TY2_non-reference_SRR800782_telocate_rp_308	0	+
chrXII	462305	462306	TY3_non-reference_SRR800782_telocate_rp_309	0	+
chrXII	462904	462905	TY1_non-reference_SRR800782_telocate_rp_310	0	+
chrXII	464075	464076	TY2_non-reference_SRR800782_telocate_rp_311	0	+
chrXII	464524	464525	TY5_non-reference_SRR800782_telocate_rp_312	0	-
chrXII	464844	464845	TY1_non-reference_SRR800782_telocate_rp_313	0	+
chrXII	465691	465692	TY4_non-reference_SRR800782_telocate_rp_314	0	+
chrXII	466664	466665	TY3_non-reference_SRR800782_telocate_rp_315	0	.
chrXII	466763	466764	TY1_non-reference_SRR800782_telocate_rp_316	0	+
chrXII	489950	489951	TY1_non-reference_SRR800782_telocate_rp_317	0	+
chrXII	592707	593037	TY1_reference_SRR800782_telocate_rp_318	0	-
chrXII	605372	605373	TY1_non-reference_SRR800782_telocate_rp_319	0	-
chrXII	628129	628130	TY3_non-reference_SRR800782_telocate_rp_320	0	.
chrXII	628393	628394	TY1_non-reference_SRR800782_telocate_rp_321	0	+
chrXII	687838	687839	TY4_non-reference_SRR800782_telocate_rp_322	0	-
chrXII	745062	745063	TY1_non-reference_SRR800782_telocate_rp_324	0	.
chrXII	793551	793870	TY3_reference_SRR800782_telocate_rp_325	0	+
chrXII	796763	797088	TY1_reference_SRR800782_telocate_rp_326	0	+
chrXII	817839	818072	TY4_reference_SRR800782_telocate_rp_327	0	+
chrXII	818561	818562	TY2_non-reference_SRR800782_telocate_rp_328	0	+
chrXII	963216	963535	TY1_reference_SRR800782_telocate_rp_329	0	+
chrXII	976254	981697	TY2_reference_SRR800782_telocate_rp_330	0	-
chrXII	1051929	1051930	TY1_non-reference_SRR800782_telocate_rp_331	0	-
chrXIII	167944	168262	TY1_reference_SRR800782_telocate_rp_333	0	-
chrXIII	184169	190083	TY1_reference_SRR800782_telocate_rp_334	0	+
chrXIII	202234	202235	TY1_non-reference_SRR800782_telocate_rp_336	0	+
chrXIII	259356	259357	TY1_non-reference_SRR800782_telocate_rp_337	0	.
chrXIII	290047	290223	TY4_reference_SRR800782_telocate_rp_338	0	-
chrXIII	321000	321001	TY3_non-reference_SRR800782_telocate_rp_339	0	-
chrXIII	372445	372446	TY1_non-reference_SRR800782_telocate_rp_340	0	-
chrXIII	420972	421316	TY1_reference_SRR800782_telocate_rp_341	0	-
chrXIII	462884	463103	TY1_reference_SRR800782_telocate_rp_342	0	-
chrXIII	503190	503381	TY1_reference_SRR800782_telocate_rp_344	0	+
chrXIII	768283	768284	TY3_non-reference_SRR800782_telocate_rp_346	0	-
chrXIII	808282	808283	TY1_non-reference_SRR800782_telocate_rp_347	0	-
chrXIII	808322	808323	TY2_non-reference_SRR800782_telocate_rp_348	0	+
chrXIII	837475	837753	TY1_reference_SRR800782_telocate_rp_349	0	+
chrXIV	89091	89092	TY1_non-reference_SRR800782_telocate_rp_350	0	.
chrXIV	95300	95301	TY2_non-reference_SRR800782_telocate_rp_351	0	-
chrXIV	451704	451705	TY1_non-reference_SRR800782_telocate_rp_353	0	-
chrXIV	546423	546685	TY3_1p_reference_SRR800782_telocate_rp_354	0	+
chrXIV	552281	552482	TY1_reference_SRR800782_telocate_rp_355	0	-
chrXIV	559045	559046	TY2_non-reference_SRR800782_telocate_rp_356	0	.
chrXIV	560706	560707	TY1_non-reference_SRR800782_telocate_rp_357	0	-
chrXIV	560944	560945	TY2_non-reference_SRR800782_telocate_rp_358	0	.
chrXIV	568109	568110	TY3_1p_non-reference_SRR800782_telocate_rp_359	0	+
chrXIV	632120	632491	TY4_reference_SRR800782_telocate_rp_360	0	-
chrXIV	727235	727236	TY2_non-reference_SRR800782_telocate_rp_362	0	+
chrXIV	727363	727667	TY1_reference_SRR800782_telocate_rp_363	0	-
chrXIV	782334	782335	TY5_non-reference_SRR800782_telocate_rp_364	0	.
chrXV	11258	11259	TY5_non-reference_SRR800782_telocate_rp_365	0	+
chrXV	16738	16933	TY1_reference_SRR800782_telocate_rp_366	0	+
chrXV	32424	32425	TY3_non-reference_SRR800782_telocate_rp_367	0	-
chrXV	33628	33930	TY1_reference_SRR800782_telocate_rp_368	0	+
chrXV	89691	89692	TY1_non-reference_SRR800782_telocate_rp_369	0	.
chrXV	113293	113626	TY1_reference_SRR800782_telocate_rp_370	0	-
chrXV	113662	113663	TY2_non-reference_SRR800782_telocate_rp_371	0	+
chrXV	117702	123628	TY1_reference_SRR800782_telocate_rp_372	0	+
chrXV	146045	146046	TY1_non-reference_SRR800782_telocate_rp_373	0	.
chrXV	223220	223221	TY1_non-reference_SRR800782_telocate_rp_374	0	.
chrXV	226695	227037	TY3_reference_SRR800782_telocate_rp_375	0	+
chrXV	228267	228268	TY2_non-reference_SRR800782_telocate_rp_377	0	+
chrXV	300234	300441	TY1_reference_SRR800782_telocate_rp_378	0	-
chrXV	354128	354467	TY3_reference_SRR800782_telocate_rp_380	0	+
chrXV	354681	354959	TY1_reference_SRR800782_telocate_rp_381	0	+
chrXV	462561	462562	TY2_non-reference_SRR800782_telocate_rp_384	0	+
chrXV	594513	594813	TY1_reference_SRR800782_telocate_rp_385	0	+
chrXV	600867	600868	TY1_non-reference_SRR800782_telocate_rp_386	0	+
chrXV	697503	697770	TY1_reference_SRR800782_telocate_rp_388	0	-
chrXV	703157	703382	TY3_reference_SRR800782_telocate_rp_389	0	-
chrXV	703430	703662	TY1_reference_SRR800782_telocate_rp_390	0	-
chrXV	710171	710172	TY1_non-reference_SRR800782_telocate_rp_391	0	+
chrXV	849410	849411	TY2_non-reference_SRR800782_telocate_rp_392	0	+
chrXV	849414	849415	TY1_non-reference_SRR800782_telocate_rp_393	0	.
chrXV	854894	854895	TY1_non-reference_SRR800782_telocate_rp_394	0	.
chrXV	855012	855013	TY2_non-reference_SRR800782_telocate_rp_395	0	+
chrXV	968988	976400	TY3_reference_SRR800782_telocate_rp_396	0	+
chrXV	1054991	1054992	TY1_non-reference_SRR800782_telocate_rp_398	0	.
chrXVI	171785	171786	TY2_non-reference_SRR800782_telocate_rp_400	0	.
chrXVI	210064	210065	TY1_non-reference_SRR800782_telocate_rp_401	0	.
chrXVI	242498	242499	TY1_non-reference_SRR800782_telocate_rp_402	0	.
chrXVI	436057	436728	TY1_reference_SRR800782_telocate_rp_403	0	+
chrXVI	443141	443142	TY1_non-reference_SRR800782_telocate_rp_404	0	+
chrXVI	560477	560809	TY1_reference_SRR800782_telocate_rp_405	0	+
chrXVI	571692	571834	TY1_reference_SRR800782_telocate_rp_406	0	+
chrXVI	622291	622292	TY3_non-reference_SRR800782_telocate_rp_407	0	+
chrXVI	744005	744006	TY3_non-reference_SRR800782_telocate_rp_409	0	.
chrXVI	744167	744168	TY1_non-reference_SRR800782_telocate_rp_410	0	+
chrXVI	775857	776502	TY3_1p_reference_SRR800782_telocate_rp_411	0	+
chrXVI	777841	778152	TY1_reference_SRR800782_telocate_rp_412	0	+
chrXVI	780917	781217	TY1_reference_SRR800782_telocate_rp_413	0	-
chrXVI	804494	804634	TY1_reference_SRR800782_telocate_rp_414	0	+
chrXVI	810785	810786	TY1_non-reference_SRR800782_telocate_rp_415	0	+
chrXVI	856883	856884	TY1_non-reference_SRR800782_telocate_rp_417	0	+
chrXVI	859015	859016	TY1_non-reference_SRR800782_telocate_rp_418	0	.
chrXVI	860684	860685	TY2_non-reference_SRR800782_telocate_rp_419	0	+
chrXVI	880381	880722	TY3_reference_SRR800782_telocate_rp_420	0	+
chrXVI	881482	881826	TY4_reference_SRR800782_telocate_rp_421	0	-
