# Supplementary material for: McClintock: An Integrated Pipeline for Detecting Transposable Element Insertions in Whole-Genome Shotgun Sequencing Data
Source: G3 (Bethesda). 2017 Jun 21;7(8):2763–78. doi: 10.1534/g3.117.043893 (PMC5555480; doi:10.1534/g3.117.043893)
Supplement: Supplementary file 2 [file 2763FileS2.zip › SRA072302/SRR800782/results/SRR800782_temp_nonredundant.bed]

track name="SRR800782_TEMP" description="SRR800782_TEMP"
chrI	22231	22552	TY1_reference_SRR800782_temp_nonab_8	0	+
chrI	138753	138990	TY1_reference_SRR800782_temp_nonab_20	0	-
chrI	139033	139279	TY3_non-reference_SRR800782_temp_rp_21	0	-
chrI	160105	160237	TY1_reference_SRR800782_temp_nonab_27	0	-
chrI	181351	181358	TY1_non-reference_SRR800782_temp_rp_41	0	-
chrI	183135	183468	TY1_reference_SRR800782_temp_nonab_46	0	+
chrI	189419	189754	TY2_reference_SRR800782_temp_nonab_47	0	+
chrI	209459	209769	TY1_reference_SRR800782_temp_nonab_49	0	-
chrII	8847	9518	TY1_reference_SRR800782_temp_nonab_50	0	+
chrII	9092	9424	TY2_reference_SRR800782_temp_nonab_51	0	+
chrII	197032	197323	TY1_reference_SRR800782_temp_nonab_68	0	-
chrII	197153	197159	TY1_non-reference_SRR800782_temp_rp_69	0	-
chrII	197369	197377	TY2_non-reference_SRR800782_temp_rp_70	0	+
chrII	197716	198057	TY3_reference_SRR800782_temp_nonab_71	0	+
chrII	198169	198252	TY1_reference_SRR800782_temp_nonab_72	0	-
chrII	220933	221039	TY1_reference_SRR800782_temp_nonab_74	0	+
chrII	221039	226955	TY1_reference_SRR800782_temp_nonab_75	0	+
chrII	258667	258974	TY1_reference_SRR800782_temp_nonab_85	0	-
chrII	266177	266256	TY1_reference_SRR800782_temp_nonab_90	0	-
chrII	327067	327393	TY1_reference_SRR800782_temp_nonab_95	0	+
chrII	327393	327693	TY1_reference_SRR800782_temp_nonab_96	0	+
chrII	350221	350223	TY2_non-reference_SRR800782_temp_rp_98	0	-
chrII	350456	350749	TY1_reference_SRR800782_temp_nonab_99	0	+
chrII	460472	460762	TY1_reference_SRR800782_temp_nonab_110	0	+
chrII	644363	644596	TY1_reference_SRR800782_temp_nonab_126	0	-
chrIII	1178	4322	TY5_reference_SRR800782_temp_nonab_143	0	+
chrIII	4479	4580	TY5_reference_SRR800782_temp_nonab_145	0	+
chrIII	90847	90917	TY3_non-reference_SRR800782_temp_rp_161	0	+
chrIII	124131	124463	TY1_reference_SRR800782_temp_nonab_164	0	-
chrIII	142789	143078	TY1_reference_SRR800782_temp_nonab_166	0	-
chrIII	149479	149787	TY1_reference_SRR800782_temp_nonab_167	0	+
chrIII	149742	149748	TY2_non-reference_SRR800782_temp_rp_168	0	+
chrIII	150217	150540	TY1_reference_SRR800782_temp_nonab_169	0	+
chrIII	150692	151051	TY4_reference_SRR800782_temp_nonab_170	0	-
chrIII	151464	151518	TY1_reference_SRR800782_temp_nonab_171	0	-
chrIII	151518	151849	TY1_reference_SRR800782_temp_nonab_173	0	+
chrIII	168386	169064	TY3_reference_SRR800782_temp_nonab_176	0	+
chrIII	168605	168929	TY1_reference_SRR800782_temp_nonab_177	0	-
chrIII	168812	169500	TY2_non-reference_SRR800782_temp_rp_178	0	+
chrIII	169568	169884	TY1_reference_SRR800782_temp_nonab_179	0	+
chrIII	227659	227810	TY1_reference_SRR800782_temp_nonab_186	0	-
chrIII	227684	227695	TY2_non-reference_SRR800782_temp_rp_187	0	-
chrIII	291372	291709	TY1_reference_SRR800782_temp_nonab_193	0	+
chrIII	291918	292164	TY5_reference_SRR800782_temp_nonab_194	0	+
chrIII	292287	292525	TY5_reference_SRR800782_temp_nonab_195	0	+
chrIII	294999	295317	TY1_reference_SRR800782_temp_nonab_196	0	+
chrIII	295855	295926	TY1_reference_SRR800782_temp_nonab_197	0	+
chrIII	295954	296187	TY1_reference_SRR800782_temp_nonab_198	0	-
chrIV	3335	3461	TY5_reference_SRR800782_temp_nonab_203	0	+
chrIV	8079	8420	TY4_reference_SRR800782_temp_nonab_204	0	+
chrIV	83291	83483	TY3_1p_reference_SRR800782_temp_nonab_206	0	+
chrIV	359316	359480	TY1_reference_SRR800782_temp_nonab_229	0	-
chrIV	434948	435096	TY1_reference_SRR800782_temp_nonab_241	0	+
chrIV	435067	435086	TY2_non-reference_SRR800782_temp_rp_242	0	+
chrIV	435085	435091	TY1_non-reference_SRR800782_temp_rp_243	0	+
chrIV	437519	437697	TY1_reference_SRR800782_temp_nonab_245	0	-
chrIV	437590	437596	TY1_non-reference_SRR800782_temp_rp_246	0	-
chrIV	512985	513641	TY1_reference_SRR800782_temp_nonab_254	0	-
chrIV	513256	513588	TY1_reference_SRR800782_temp_nonab_257	0	-
chrIV	519941	520157	TY1_reference_SRR800782_temp_nonab_265	0	+
chrIV	520179	520474	TY1_reference_SRR800782_temp_nonab_266	0	-
chrIV	520240	520906	TY2_non-reference_SRR800782_temp_rp_268	0	-
chrIV	620155	620161	TY1_non-reference_SRR800782_temp_rp_277	0	+
chrIV	620558	620662	TY1_reference_SRR800782_temp_nonab_278	0	-
chrIV	645237	651501	TY3_reference_SRR800782_temp_nonab_281	0	-
chrIV	645507	651417	TY1_reference_SRR800782_temp_nonab_282	0	-
chrIV	651611	651717	TY2_non-reference_SRR800782_temp_rp_286	0	-
chrIV	651687	651956	TY1_reference_SRR800782_temp_nonab_287	0	-
chrIV	668623	668782	TY1_reference_SRR800782_temp_nonab_291	0	+
chrIV	802902	805652	TY1_reference_SRR800782_temp_nonab_307	0	+
chrIV	805755	805972	TY1_reference_SRR800782_temp_nonab_308	0	-
chrIV	871419	871742	TY1_reference_SRR800782_temp_nonab_313	0	+
chrIV	945347	945670	TY1_reference_SRR800782_temp_nonab_322	0	+
chrIV	981167	987126	TY2_reference_SRR800782_temp_nonab_327	0	+
chrIV	987154	992639	TY1_reference_SRR800782_temp_nonab_328	0	-
chrIV	992639	992739	TY1_reference_SRR800782_temp_nonab_329	0	+
chrIV	992739	992812	TY3_reference_SRR800782_temp_nonab_330	0	-
chrIV	1017552	1017675	TY1_reference_SRR800782_temp_nonab_332	0	-
chrIV	1017677	1018020	TY4_reference_SRR800782_temp_nonab_333	0	-
chrIV	1018211	1018366	TY4_reference_SRR800782_temp_nonab_334	0	+
chrIV	1018388	1018514	TY1_reference_SRR800782_temp_nonab_335	0	+
chrIV	1151033	1151363	TY1_reference_SRR800782_temp_nonab_356	0	+
chrIV	1174831	1174952	TY1_reference_SRR800782_temp_nonab_363	0	+
chrIV	1175728	1175735	TY2_non-reference_SRR800782_temp_rp_364	0	+
chrIV	1201080	1201275	TY1_reference_SRR800782_temp_nonab_366	0	+
chrIV	1201449	1201590	TY1_reference_SRR800782_temp_nonab_367	0	+
chrIV	1305351	1305442	TY3_reference_SRR800782_temp_nonab_381	0	-
chrIV	1461956	1462025	TY1_reference_SRR800782_temp_nonab_389	0	+
chrIV	1516336	1516421	TY2_reference_SRR800782_temp_nonab_395	0	-
chrIV	1518468	1518787	TY1_reference_SRR800782_temp_nonab_396	0	+
chrIX	197136	197485	TY1_reference_SRR800782_temp_nonab_421	0	-
chrIX	205216	210644	TY3_reference_SRR800782_temp_nonab_422	0	+
chrIX	300406	300725	TY1_reference_SRR800782_temp_nonab_431	0	-
chrIX	301655	301730	TY1_reference_SRR800782_temp_nonab_432	0	+
chrIX	324388	324732	TY3_reference_SRR800782_temp_nonab_438	0	+
chrIX	324828	325162	TY1_reference_SRR800782_temp_nonab_439	0	+
chrIX	325162	325216	TY1_reference_SRR800782_temp_nonab_440	0	+
chrIX	336575	336892	TY1_reference_SRR800782_temp_nonab_443	0	-
chrIX	426197	426422	TY1_reference_SRR800782_temp_nonab_453	0	-
chrV	6985	7117	TY5_reference_SRR800782_temp_nonab_548	0	+
chrV	9630	9738	TY2_reference_SRR800782_temp_nonab_549	0	-
chrV	99302	99660	TY1_reference_SRR800782_temp_nonab_560	0	-
chrV	118226	118556	TY4_reference_SRR800782_temp_nonab_561	0	-
chrV	118291	118297	TY2_non-reference_SRR800782_temp_rp_562	0	+
chrV	137323	137612	TY1_reference_SRR800782_temp_nonab_567	0	+
chrV	138220	138553	TY1_reference_SRR800782_temp_nonab_568	0	+
chrV	176348	176845	TY1_reference_SRR800782_temp_nonab_570	0	+
chrV	176574	176714	TY1_reference_SRR800782_temp_nonab_571	0	-
chrV	177499	177505	TY1_non-reference_SRR800782_temp_rp_572	0	+
chrV	207144	207150	TY1_non-reference_SRR800782_temp_rp_576	0	+
chrV	248827	249107	TY1_reference_SRR800782_temp_nonab_580	0	+
chrV	249107	249406	TY1_reference_SRR800782_temp_nonab_581	0	-
chrV	249443	249751	TY1_reference_SRR800782_temp_nonab_582	0	+
chrV	287770	288056	TY1_reference_SRR800782_temp_nonab_585	0	-
chrV	288642	288724	TY1_reference_SRR800782_temp_nonab_586	0	+
chrV	312181	312192	TY2_non-reference_SRR800782_temp_rp_587	0	+
chrV	312191	312197	TY1_non-reference_SRR800782_temp_rp_588	0	+
chrV	312205	312261	TY3_1p_reference_SRR800782_temp_nonab_589	0	+
chrV	312271	312437	TY1_reference_SRR800782_temp_nonab_590	0	+
chrV	314078	314424	TY4_reference_SRR800782_temp_nonab_592	0	+
chrV	354191	354199	TY1_non-reference_SRR800782_temp_rp_593	0	-
chrV	354198	354199	TY2_non-reference_SRR800782_temp_rp_594	0	-
chrV	434626	434967	TY3_reference_SRR800782_temp_nonab_607	0	-
chrV	435065	435122	TY1_reference_SRR800782_temp_nonab_608	0	+
chrV	435123	435438	TY1_reference_SRR800782_temp_nonab_609	0	-
chrV	435941	436273	TY2_reference_SRR800782_temp_nonab_610	0	-
chrV	436274	436601	TY4_reference_SRR800782_temp_nonab_611	0	-
chrV	436601	436633	TY1_reference_SRR800782_temp_nonab_612	0	+
chrV	438521	438584	TY1_reference_SRR800782_temp_nonab_613	0	-
chrV	442729	443068	TY1_reference_SRR800782_temp_nonab_614	0	+
chrV	443365	449626	TY2_reference_SRR800782_temp_nonab_615	0	+
chrV	443392	449316	TY1_reference_SRR800782_temp_nonab_616	0	-
chrV	449735	450035	TY1_reference_SRR800782_temp_nonab_617	0	+
chrV	469325	469388	TY1_reference_SRR800782_temp_nonab_622	0	-
chrV	487828	488160	TY2_reference_SRR800782_temp_nonab_624	0	+
chrV	551436	551759	TY1_reference_SRR800782_temp_nonab_632	0	+
chrV	552002	552216	TY1_reference_SRR800782_temp_nonab_634	0	-
chrV	566694	566945	TY5_reference_SRR800782_temp_nonab_635	0	-
chrV	568785	569017	TY5_reference_SRR800782_temp_nonab_637	0	+
chrVI	100574	100902	TY1_reference_SRR800782_temp_nonab_646	0	+
chrVI	111243	111250	TY2_non-reference_SRR800782_temp_rp_648	0	-
chrVI	119073	119171	TY1_reference_SRR800782_temp_nonab_649	0	+
chrVI	144199	144518	TY4_reference_SRR800782_temp_nonab_652	0	+
chrVI	144533	144815	TY1_reference_SRR800782_temp_nonab_653	0	-
chrVI	158353	158666	TY1_reference_SRR800782_temp_nonab_654	0	+
chrVI	161531	161691	TY1_reference_SRR800782_temp_nonab_656	0	+
chrVI	161807	162129	TY1_reference_SRR800782_temp_nonab_657	0	-
chrVI	181367	181372	TY4_non-reference_SRR800782_temp_sr_659	0	+
chrVI	181387	181471	TY1_reference_SRR800782_temp_nonab_660	0	+
chrVI	181738	181884	TY1_reference_SRR800782_temp_nonab_661	0	+
chrVI	191670	191834	TY1_reference_SRR800782_temp_nonab_662	0	-
chrVI	205101	205241	TY3_1p_reference_SRR800782_temp_nonab_664	0	+
chrVI	205255	205503	TY1_reference_SRR800782_temp_nonab_665	0	-
chrVI	206909	207126	TY1_reference_SRR800782_temp_nonab_666	0	+
chrVI	261282	261475	TY1_reference_SRR800782_temp_nonab_672	0	+
chrVII	862	1079	TY5_reference_SRR800782_temp_nonab_674	0	+
chrVII	1079	1239	TY5_reference_SRR800782_temp_nonab_675	0	+
chrVII	73910	73916	TY3_non-reference_SRR800782_temp_sr_683	0	+
chrVII	74165	74171	TY1_non-reference_SRR800782_temp_rp_684	0	+
chrVII	110810	111509	TY2_reference_SRR800782_temp_nonab_690	0	-
chrVII	110858	111229	TY4_reference_SRR800782_temp_nonab_691	0	+
chrVII	111509	111702	TY1_reference_SRR800782_temp_nonab_693	0	+
chrVII	114942	115273	TY1_reference_SRR800782_temp_nonab_694	0	+
chrVII	121167	121340	TY1_reference_SRR800782_temp_nonab_696	0	+
chrVII	122092	122145	TY1_reference_SRR800782_temp_nonab_697	0	-
chrVII	204989	205343	TY4_reference_SRR800782_temp_nonab_706	0	+
chrVII	287944	288115	TY1_reference_SRR800782_temp_nonab_711	0	+
chrVII	318685	318826	TY1_reference_SRR800782_temp_nonab_714	0	+
chrVII	318826	318984	TY4_reference_SRR800782_temp_nonab_715	0	-
chrVII	319032	319344	TY1_reference_SRR800782_temp_nonab_716	0	-
chrVII	320357	320710	TY4_reference_SRR800782_temp_nonab_717	0	-
chrVII	323639	323645	TY3_non-reference_SRR800782_temp_rp_718	0	-
chrVII	327131	327346	TY1_reference_SRR800782_temp_nonab_719	0	-
chrVII	327906	328220	TY1_reference_SRR800782_temp_nonab_720	0	+
chrVII	328098	328107	TY2_non-reference_SRR800782_temp_rp_721	0	-
chrVII	328229	328503	TY1_reference_SRR800782_temp_nonab_722	0	+
chrVII	401618	401897	TY3_reference_SRR800782_temp_nonab_725	0	+
chrVII	401961	402293	TY1_reference_SRR800782_temp_nonab_726	0	+
chrVII	405006	405148	TY2_reference_SRR800782_temp_nonab_728	0	+
chrVII	405148	405210	TY2_reference_SRR800782_temp_nonab_729	0	+
chrVII	405230	405456	TY3_reference_SRR800782_temp_nonab_730	0	-
chrVII	412457	412727	TY1_reference_SRR800782_temp_nonab_733	0	+
chrVII	412523	412529	TY2_non-reference_SRR800782_temp_rp_734	0	+
chrVII	412818	412887	TY3_1p_reference_SRR800782_temp_nonab_736	0	+
chrVII	561703	561754	TY3_non-reference_SRR800782_temp_rp_751	0	-
chrVII	568167	568287	TY3_1p_reference_SRR800782_temp_nonab_753	0	+
chrVII	660646	660936	TY1_reference_SRR800782_temp_nonab_763	0	-
chrVII	661567	661579	TY2_non-reference_SRR800782_temp_rp_764	0	+
chrVII	700182	700190	TY1_non-reference_SRR800782_temp_rp_769	0	-
chrVII	701113	701354	TY1_reference_SRR800782_temp_nonab_771	0	+
chrVII	701157	701167	TY4_non-reference_SRR800782_temp_rp_772	0	+
chrVII	701355	701546	TY1_reference_SRR800782_temp_nonab_773	0	+
chrVII	712899	713081	TY4_reference_SRR800782_temp_nonab_777	0	+
chrVII	713087	713388	TY1_reference_SRR800782_temp_nonab_778	0	-
chrVII	735196	735198	TY2_non-reference_SRR800782_temp_rp_784	0	-
chrVII	735491	735546	TY1_reference_SRR800782_temp_nonab_785	0	-
chrVII	735548	735877	TY1_reference_SRR800782_temp_nonab_786	0	+
chrVII	738564	738604	TY1_reference_SRR800782_temp_nonab_787	0	+
chrVII	738740	739040	TY1_reference_SRR800782_temp_nonab_788	0	+
chrVII	739027	739033	TY2_non-reference_SRR800782_temp_rp_789	0	+
chrVII	774040	774167	TY1_reference_SRR800782_temp_nonab_794	0	+
chrVII	779236	779520	TY1_reference_SRR800782_temp_nonab_795	0	-
chrVII	779459	779523	TY2_non-reference_SRR800782_temp_rp_796	0	+
chrVII	793243	793564	TY1_reference_SRR800782_temp_nonab_798	0	+
chrVII	794404	794410	TY3_non-reference_SRR800782_temp_sr_799	0	+
chrVII	811100	811238	TY4_reference_SRR800782_temp_nonab_803	0	-
chrVII	811451	817397	TY2_reference_SRR800782_temp_nonab_804	0	+
chrVII	817397	823311	TY1_reference_SRR800782_temp_nonab_805	0	-
chrVII	823474	823527	TY2_non-reference_SRR800782_temp_rp_807	0	-
chrVII	845285	845635	TY3_reference_SRR800782_temp_nonab_809	0	+
chrVII	845441	845463	TY2_non-reference_SRR800782_temp_rp_810	0	-
chrVII	875349	875666	TY1_reference_SRR800782_temp_nonab_815	0	+
chrVII	875955	876284	TY1_reference_SRR800782_temp_nonab_817	0	+
chrVII	878995	879001	TY2_non-reference_SRR800782_temp_rp_822	0	-
chrVII	879029	879240	TY4_reference_SRR800782_temp_nonab_823	0	+
chrVII	879272	879464	TY1_reference_SRR800782_temp_nonab_824	0	+
chrVII	931639	931646	TY2_non-reference_SRR800782_temp_rp_831	0	-
chrVIII	7992	8224	TY5_reference_SRR800782_temp_nonab_848	0	-
chrVIII	13260	13324	TY5_reference_SRR800782_temp_nonab_849	0	-
chrVIII	78552	78561	TY1_non-reference_SRR800782_temp_sr_855	0	+
chrVIII	85383	85534	TY3_reference_SRR800782_temp_nonab_856	0	-
chrVIII	85534	91757	TY4_reference_SRR800782_temp_nonab_857	0	+
chrVIII	91772	92095	TY2_reference_SRR800782_temp_nonab_860	0	-
chrVIII	92122	92268	TY1_non-reference_SRR800782_temp_rp_861	0	+
chrVIII	92271	92386	TY1_reference_SRR800782_temp_nonab_862	0	+
chrVIII	116766	117054	TY1_reference_SRR800782_temp_nonab_863	0	-
chrVIII	133197	133395	TY1_reference_SRR800782_temp_nonab_865	0	-
chrVIII	133567	134217	TY1_reference_SRR800782_temp_nonab_869	0	-
chrVIII	133679	134002	TY1_reference_SRR800782_temp_nonab_870	0	+
chrVIII	133754	134119	TY1_non-reference_SRR800782_temp_rp_871	0	-
chrVIII	146836	147705	TY4_reference_SRR800782_temp_nonab_873	0	+
chrVIII	238006	238205	TY1_reference_SRR800782_temp_nonab_880	0	+
chrVIII	238304	238394	TY4_reference_SRR800782_temp_nonab_882	0	+
chrVIII	358408	358592	TY3_non-reference_SRR800782_temp_rp_897	0	+
chrVIII	358684	359477	TY1_reference_SRR800782_temp_nonab_898	0	-
chrVIII	358852	359070	TY4_reference_SRR800782_temp_nonab_899	0	-
chrVIII	359081	359346	TY1_reference_SRR800782_temp_nonab_900	0	+
chrVIII	389070	389077	TY2_non-reference_SRR800782_temp_rp_902	0	+
chrVIII	389629	389847	TY1_reference_SRR800782_temp_nonab_903	0	-
chrVIII	463919	464147	TY1_reference_SRR800782_temp_nonab_913	0	-
chrVIII	466422	466474	TY3_1p_reference_SRR800782_temp_nonab_915	0	+
chrVIII	466555	466863	TY1_reference_SRR800782_temp_nonab_916	0	+
chrVIII	466628	466984	TY1_non-reference_SRR800782_temp_rp_917	0	+
chrVIII	466880	466975	TY3_reference_SRR800782_temp_nonab_918	0	-
chrVIII	530069	530379	TY1_reference_SRR800782_temp_nonab_927	0	-
chrVIII	543609	549637	TY1_reference_SRR800782_temp_nonab_928	0	-
chrX	29186	29409	TY1_reference_SRR800782_temp_nonab_931	0	+
chrX	59503	59783	TY1_reference_SRR800782_temp_nonab_939	0	+
chrX	97078	97100	TY1_non-reference_SRR800782_temp_rp_946	0	+
chrX	97081	97084	TY2_non-reference_SRR800782_temp_rp_947	0	+
chrX	197398	197492	TY3_reference_SRR800782_temp_nonab_962	0	+
chrX	197492	204392	TY1_reference_SRR800782_temp_nonab_964	0	+
chrX	197542	203768	TY4_reference_SRR800782_temp_nonab_965	0	+
chrX	203792	204114	TY2_reference_SRR800782_temp_nonab_967	0	-
chrX	204352	204648	TY1_non-reference_SRR800782_temp_rp_969	0	+
chrX	204434	204614	TY2_non-reference_SRR800782_temp_rp_970	0	+
chrX	354538	354838	TY1_reference_SRR800782_temp_nonab_982	0	-
chrX	374767	374835	TY4_reference_SRR800782_temp_nonab_987	0	-
chrX	374848	374902	TY1_reference_SRR800782_temp_nonab_988	0	-
chrX	377538	377590	TY1_reference_SRR800782_temp_nonab_989	0	+
chrX	377599	377854	TY1_reference_SRR800782_temp_nonab_990	0	-
chrX	377838	377846	TY2_non-reference_SRR800782_temp_rp_991	0	-
chrX	378008	378279	TY3_1p_reference_SRR800782_temp_nonab_992	0	-
chrX	416259	416425	TY4_reference_SRR800782_temp_nonab_1000	0	+
chrX	416503	417018	TY1_reference_SRR800782_temp_nonab_1001	0	+
chrX	416774	416780	TY2_non-reference_SRR800782_temp_rp_1003	0	+
chrX	421917	422290	TY4_reference_SRR800782_temp_nonab_1004	0	+
chrX	422587	422881	TY1_reference_SRR800782_temp_nonab_1005	0	+
chrX	472455	483965	TY1_reference_SRR800782_temp_nonab_1011	0	+
chrX	478043	483965	TY1_reference_SRR800782_temp_nonab_1013	0	+
chrX	517950	518091	TY1_reference_SRR800782_temp_nonab_1019	0	+
chrX	531507	531757	TY1_reference_SRR800782_temp_nonab_1021	0	-
chrX	537732	538027	TY1_reference_SRR800782_temp_nonab_1022	0	-
chrX	538014	538021	TY4_non-reference_SRR800782_temp_rp_1023	0	+
chrX	540758	541079	TY1_reference_SRR800782_temp_nonab_1025	0	+
chrX	543440	543762	TY1_reference_SRR800782_temp_nonab_1028	0	+
chrX	737370	737678	TY4_reference_SRR800782_temp_nonab_1050	0	-
chrX	742330	742456	TY5_reference_SRR800782_temp_nonab_1051	0	-
chrXI	74240	74523	TY1_reference_SRR800782_temp_nonab_1063	0	+
chrXI	74398	74405	TY2_non-reference_SRR800782_temp_rp_1064	0	+
chrXI	74611	74618	TY3_non-reference_SRR800782_temp_sr_1065	0	-
chrXI	83812	84120	TY1_reference_SRR800782_temp_nonab_1067	0	-
chrXI	83937	83938	TY1_non-reference_SRR800782_temp_rp_1068	0	-
chrXI	83943	84015	TY2_non-reference_SRR800782_temp_rp_1069	0	-
chrXI	141175	141294	TY1_reference_SRR800782_temp_nonab_1073	0	-
chrXI	162835	163174	TY1_reference_SRR800782_temp_nonab_1076	0	+
chrXI	163174	163394	TY4_reference_SRR800782_temp_nonab_1078	0	-
chrXI	219057	219367	TY1_reference_SRR800782_temp_nonab_1084	0	-
chrXI	219111	219340	TY2_non-reference_SRR800782_temp_rp_1085	0	+
chrXI	219140	219367	TY1_non-reference_SRR800782_temp_rp_1086	0	+
chrXI	301915	301924	TY2_non-reference_SRR800782_temp_rp_1093	0	+
chrXI	301949	301983	TY1_reference_SRR800782_temp_nonab_1094	0	+
chrXI	301983	302269	TY1_reference_SRR800782_temp_nonab_1095	0	-
chrXI	313070	313132	TY3_non-reference_SRR800782_temp_rp_1096	0	+
chrXI	378913	378980	TY3_reference_SRR800782_temp_nonab_1100	0	-
chrXI	378990	379112	TY1_reference_SRR800782_temp_nonab_1101	0	+
chrXI	379112	379265	TY3_1p_reference_SRR800782_temp_nonab_1102	0	-
chrXI	489928	490057	TY1_reference_SRR800782_temp_nonab_1110	0	-
chrXI	490106	490430	TY1_reference_SRR800782_temp_nonab_1111	0	+
chrXI	490405	490411	TY1_non-reference_SRR800782_temp_rp_1112	0	+
chrXI	490430	490489	TY1_reference_SRR800782_temp_nonab_1113	0	+
chrXI	513173	513483	TY1_reference_SRR800782_temp_nonab_1117	0	-
chrXI	513234	513345	TY1_non-reference_SRR800782_temp_rp_1118	0	-
chrXI	664813	664914	TY5_reference_SRR800782_temp_nonab_1129	0	-
chrXI	665067	665306	TY5_reference_SRR800782_temp_nonab_1130	0	+
chrXII	91572	91822	TY4_reference_SRR800782_temp_nonab_1137	0	-
chrXII	91958	92480	TY1_reference_SRR800782_temp_nonab_1138	0	-
chrXII	92048	92380	TY1_reference_SRR800782_temp_nonab_1139	0	-
chrXII	168041	168379	TY3_reference_SRR800782_temp_nonab_1144	0	-
chrXII	168541	168649	TY1_reference_SRR800782_temp_nonab_1145	0	+
chrXII	168649	168732	TY1_reference_SRR800782_temp_nonab_1146	0	-
chrXII	221007	221307	TY1_reference_SRR800782_temp_nonab_1152	0	+
chrXII	365831	366145	TY1_reference_SRR800782_temp_nonab_1169	0	-
chrXII	365903	366175	TY1_non-reference_SRR800782_temp_rp_1170	0	-
chrXII	373479	373534	TY1_reference_SRR800782_temp_nonab_1171	0	-
chrXII	373769	373969	TY1_reference_SRR800782_temp_nonab_1172	0	-
chrXII	373999	374339	TY3_reference_SRR800782_temp_nonab_1173	0	+
chrXII	374006	374381	TY3_non-reference_SRR800782_temp_rp_1174	0	-
chrXII	426828	427002	TY3_1p_reference_SRR800782_temp_nonab_1181	0	-
chrXII	427120	427149	TY3_non-reference_SRR800782_temp_rp_1182	0	-
chrXII	448842	449114	TY1_reference_SRR800782_temp_nonab_1186	0	+
chrXII	451269	451289	TY2_non-reference_SRR800782_temp_rp_1188	0	-
chrXII	475974	481898	TY1_reference_SRR800782_temp_nonab_1193	0	-
chrXII	592707	593037	TY1_reference_SRR800782_temp_nonab_1200	0	-
chrXII	599170	599831	TY4_reference_SRR800782_temp_nonab_1201	0	-
chrXII	599269	599518	TY1_reference_SRR800782_temp_nonab_1202	0	+
chrXII	599842	599913	TY1_reference_SRR800782_temp_nonab_1203	0	+
chrXII	605564	605630	TY2_non-reference_SRR800782_temp_rp_1204	0	+
chrXII	605629	605636	TY1_non-reference_SRR800782_temp_rp_1205	0	+
chrXII	628360	628380	TY3_non-reference_SRR800782_temp_rp_1210	0	+
chrXII	657023	657366	TY3_reference_SRR800782_temp_nonab_1213	0	+
chrXII	657450	657769	TY1_reference_SRR800782_temp_nonab_1214	0	+
chrXII	688130	688363	TY2_reference_SRR800782_temp_nonab_1217	0	-
chrXII	688370	688666	TY1_reference_SRR800782_temp_nonab_1218	0	+
chrXII	734383	734673	TY1_reference_SRR800782_temp_nonab_1222	0	-
chrXII	784207	784288	TY1_reference_SRR800782_temp_nonab_1230	0	-
chrXII	793551	793870	TY3_reference_SRR800782_temp_nonab_1232	0	+
chrXII	796763	797088	TY1_reference_SRR800782_temp_nonab_1234	0	+
chrXII	817839	818072	TY4_reference_SRR800782_temp_nonab_1236	0	+
chrXII	818072	818403	TY1_reference_SRR800782_temp_nonab_1237	0	-
chrXII	818473	818489	TY2_non-reference_SRR800782_temp_rp_1238	0	+
chrXII	963216	963535	TY1_reference_SRR800782_temp_nonab_1252	0	+
chrXII	963468	963476	TY2_non-reference_SRR800782_temp_rp_1253	0	-
chrXII	976254	981697	TY2_reference_SRR800782_temp_nonab_1256	0	-
chrXII	1052300	1052630	TY1_reference_SRR800782_temp_nonab_1262	0	-
chrXII	1052659	1052754	TY1_reference_SRR800782_temp_nonab_1263	0	-
chrXIII	131988	132317	TY1_reference_SRR800782_temp_nonab_1275	0	-
chrXIII	167944	168262	TY1_reference_SRR800782_temp_nonab_1277	0	-
chrXIII	196331	202234	TY1_reference_SRR800782_temp_nonab_1282	0	+
chrXIII	259595	259901	TY1_reference_SRR800782_temp_nonab_1290	0	-
chrXIII	259615	259621	TY1_non-reference_SRR800782_temp_rp_1291	0	-
chrXIII	289946	290015	TY1_reference_SRR800782_temp_nonab_1292	0	-
chrXIII	290047	290223	TY4_reference_SRR800782_temp_nonab_1293	0	-
chrXIII	290440	290521	TY1_reference_SRR800782_temp_nonab_1294	0	+
chrXIII	290582	290660	TY1_reference_SRR800782_temp_nonab_1295	0	-
chrXIII	321229	321235	TY3_non-reference_SRR800782_temp_sr_1299	0	-
chrXIII	321341	321527	TY4_reference_SRR800782_temp_nonab_1300	0	-
chrXIII	378730	379060	TY1_reference_SRR800782_temp_nonab_1309	0	-
chrXIII	420972	421316	TY1_reference_SRR800782_temp_nonab_1315	0	-
chrXIII	462884	463103	TY1_reference_SRR800782_temp_nonab_1322	0	-
chrXIII	463139	463460	TY1_reference_SRR800782_temp_nonab_1324	0	-
chrXIII	463376	463382	TY2_non-reference_SRR800782_temp_rp_1325	0	-
chrXIII	480874	481035	TY1_non-reference_SRR800782_temp_rp_1328	0	-
chrXIII	481212	481544	TY1_reference_SRR800782_temp_nonab_1329	0	-
chrXIII	481569	481807	TY1_reference_SRR800782_temp_nonab_1330	0	+
chrXIII	503190	503381	TY1_reference_SRR800782_temp_nonab_1333	0	+
chrXIII	504241	504781	TY4_reference_SRR800782_temp_nonab_1334	0	+
chrXIII	504344	504676	TY1_reference_SRR800782_temp_nonab_1335	0	+
chrXIII	573110	573337	TY1_reference_SRR800782_temp_nonab_1343	0	-
chrXIII	573355	573445	TY1_reference_SRR800782_temp_nonab_1344	0	-
chrXIII	748024	748124	TY1_reference_SRR800782_temp_nonab_1361	0	+
chrXIII	768411	768451	TY3_non-reference_SRR800782_temp_rp_1365	0	-
chrXIII	768878	769211	TY1_reference_SRR800782_temp_nonab_1366	0	+
chrXIII	808475	808485	TY2_non-reference_SRR800782_temp_rp_1373	0	+
chrXIII	808998	809232	TY1_reference_SRR800782_temp_nonab_1375	0	+
chrXIII	837475	837753	TY1_reference_SRR800782_temp_nonab_1378	0	+
chrXIII	837753	837904	TY3_reference_SRR800782_temp_nonab_1379	0	+
chrXIV	96450	96609	TY4_reference_SRR800782_temp_nonab_1397	0	+
chrXIV	96609	102523	TY1_reference_SRR800782_temp_nonab_1399	0	-
chrXIV	102548	104702	TY1_reference_SRR800782_temp_nonab_1401	0	+
chrXIV	102631	102700	TY3_reference_SRR800782_temp_nonab_1402	0	-
chrXIV	546423	546685	TY3_1p_reference_SRR800782_temp_nonab_1446	0	+
chrXIV	552281	552482	TY1_reference_SRR800782_temp_nonab_1448	0	-
chrXIV	552799	553128	TY1_reference_SRR800782_temp_nonab_1449	0	+
chrXIV	560904	560910	TY2_non-reference_SRR800782_temp_rp_1452	0	+
chrXIV	631936	631999	TY3_1p_reference_SRR800782_temp_nonab_1460	0	+
chrXIV	632006	632112	TY1_reference_SRR800782_temp_nonab_1461	0	-
chrXIV	632120	632491	TY4_reference_SRR800782_temp_nonab_1462	0	-
chrXIV	726234	726575	TY3_reference_SRR800782_temp_nonab_1474	0	+
chrXIV	726951	727214	TY3_1p_reference_SRR800782_temp_nonab_1476	0	+
chrXIV	727221	727236	TY2_non-reference_SRR800782_temp_rp_1478	0	-
chrXIV	727363	727667	TY1_reference_SRR800782_temp_nonab_1479	0	-
chrXV	2893	3223	TY1_reference_SRR800782_temp_nonab_1482	0	-
chrXV	3808	3986	TY4_reference_SRR800782_temp_nonab_1483	0	+
chrXV	16738	16933	TY1_reference_SRR800782_temp_nonab_1485	0	+
chrXV	18162	18259	TY1_reference_SRR800782_temp_nonab_1486	0	-
chrXV	18300	18554	TY1_reference_SRR800782_temp_nonab_1487	0	-
chrXV	32693	32699	TY3_non-reference_SRR800782_temp_rp_1489	0	-
chrXV	33628	33930	TY1_reference_SRR800782_temp_nonab_1490	0	+
chrXV	113293	113626	TY1_reference_SRR800782_temp_nonab_1502	0	-
chrXV	113607	113614	TY2_non-reference_SRR800782_temp_rp_1503	0	-
chrXV	113684	113752	TY1_reference_SRR800782_temp_nonab_1504	0	-
chrXV	226695	227037	TY3_reference_SRR800782_temp_nonab_1511	0	+
chrXV	227044	227345	TY1_non-reference_SRR800782_temp_rp_1512	0	-
chrXV	227095	227234	TY1_reference_SRR800782_temp_nonab_1514	0	+
chrXV	227692	228263	TY1_reference_SRR800782_temp_nonab_1515	0	+
chrXV	227860	228178	TY1_reference_SRR800782_temp_nonab_1516	0	-
chrXV	228230	228245	TY2_non-reference_SRR800782_temp_rp_1517	0	-
chrXV	300234	300441	TY1_reference_SRR800782_temp_nonab_1525	0	-
chrXV	300685	301023	TY1_reference_SRR800782_temp_nonab_1526	0	-
chrXV	340599	340900	TY1_reference_SRR800782_temp_nonab_1529	0	-
chrXV	354128	354467	TY3_reference_SRR800782_temp_nonab_1532	0	+
chrXV	354681	354959	TY1_reference_SRR800782_temp_nonab_1533	0	+
chrXV	355117	355188	TY1_reference_SRR800782_temp_nonab_1534	0	+
chrXV	436923	437008	TY1_reference_SRR800782_temp_nonab_1546	0	+
chrXV	437303	438486	TY1_reference_SRR800782_temp_nonab_1547	0	-
chrXV	462774	462780	TY2_non-reference_SRR800782_temp_rp_1549	0	+
chrXV	463541	463647	TY1_reference_SRR800782_temp_nonab_1550	0	+
chrXV	571360	571462	TY4_reference_SRR800782_temp_nonab_1560	0	-
chrXV	571490	571808	TY1_reference_SRR800782_temp_nonab_1561	0	+
chrXV	571527	571535	TY2_non-reference_SRR800782_temp_rp_1562	0	+
chrXV	594513	594813	TY1_reference_SRR800782_temp_nonab_1567	0	+
chrXV	594613	594619	TY1_non-reference_SRR800782_temp_rp_1568	0	+
chrXV	664003	664326	TY1_reference_SRR800782_temp_nonab_1576	0	-
chrXV	664329	664465	TY1_reference_SRR800782_temp_nonab_1577	0	+
chrXV	697503	697770	TY1_reference_SRR800782_temp_nonab_1582	0	-
chrXV	697809	697906	TY4_reference_SRR800782_temp_nonab_1583	0	-
chrXV	703157	703382	TY3_reference_SRR800782_temp_nonab_1584	0	-
chrXV	703430	703662	TY1_reference_SRR800782_temp_nonab_1585	0	-
chrXV	703670	703754	TY1_reference_SRR800782_temp_nonab_1586	0	+
chrXV	703773	710109	TY4_reference_SRR800782_temp_nonab_1587	0	+
chrXV	704064	710025	TY2_reference_SRR800782_temp_nonab_1588	0	-
chrXV	855000	855012	TY1_non-reference_SRR800782_temp_rp_1609	0	+
chrXV	969299	969429	TY1_reference_SRR800782_temp_nonab_1623	0	+
chrXV	979866	980140	TY1_reference_SRR800782_temp_nonab_1624	0	+
chrXV	980038	980077	TY2_non-reference_SRR800782_temp_rp_1625	0	+
chrXV	980076	980083	TY1_non-reference_SRR800782_temp_rp_1626	0	+
chrXVI	55662	55858	TY1_reference_SRR800782_temp_nonab_1642	0	-
chrXVI	210348	210356	TY4_non-reference_SRR800782_temp_rp_1655	0	+
chrXVI	210354	210417	TY1_non-reference_SRR800782_temp_rp_1656	0	-
chrXVI	210449	210770	TY1_reference_SRR800782_temp_nonab_1657	0	+
chrXVI	561164	561320	TY3_1p_reference_SRR800782_temp_nonab_1684	0	-
chrXVI	571692	571834	TY1_reference_SRR800782_temp_nonab_1685	0	+
chrXVI	571841	572170	TY1_reference_SRR800782_temp_nonab_1686	0	-
chrXVI	572159	572165	TY2_non-reference_SRR800782_temp_rp_1688	0	-
chrXVI	622639	622644	TY3_non-reference_SRR800782_temp_sr_1696	0	+
chrXVI	689058	689439	TY1_reference_SRR800782_temp_nonab_1703	0	-
chrXVI	769800	769897	TY1_reference_SRR800782_temp_nonab_1711	0	+
chrXVI	775857	776502	TY3_1p_reference_SRR800782_temp_nonab_1712	0	+
chrXVI	776090	776401	TY1_reference_SRR800782_temp_nonab_1713	0	+
chrXVI	776095	776105	TY1_non-reference_SRR800782_temp_rp_1715	0	+
chrXVI	776095	776102	TY2_non-reference_SRR800782_temp_rp_1714	0	+
chrXVI	776664	776854	TY1_reference_SRR800782_temp_nonab_1716	0	-
chrXVI	777841	778152	TY1_reference_SRR800782_temp_nonab_1717	0	+
chrXVI	780917	781217	TY1_reference_SRR800782_temp_nonab_1718	0	-
chrXVI	850494	850502	TY2_non-reference_SRR800782_temp_rp_1728	0	+
chrXVI	850495	850502	TY1_non-reference_SRR800782_temp_rp_1729	0	+
chrXVI	859971	859978	TY2_non-reference_SRR800782_temp_rp_1731	0	+
chrXVI	859971	859980	TY1_non-reference_SRR800782_temp_rp_1732	0	+
chrXVI	880381	880722	TY3_reference_SRR800782_temp_nonab_1736	0	+
chrXVI	880769	880965	TY3_1p_reference_SRR800782_temp_nonab_1738	0	-
chrXVI	881482	881826	TY4_reference_SRR800782_temp_nonab_1739	0	-
chrXVI	933066	933400	TY4_reference_SRR800782_temp_nonab_1744	0	+
chrXVI	933538	933675	TY1_reference_SRR800782_temp_nonab_1745	0	+
chrXVI	937875	937992	TY1_reference_SRR800782_temp_nonab_1746	0	-
