# Supplementary material for: McClintock: An Integrated Pipeline for Detecting Transposable Element Insertions in Whole-Genome Shotgun Sequencing Data
Source: G3 (Bethesda). 2017 Jun 21;7(8):2763–78. doi: 10.1534/g3.117.043893 (PMC5555480; doi:10.1534/g3.117.043893)
Supplement: Supplementary file 2 [file 2763FileS2.zip › SRA072302/SRR800783/results/SRR800783_popoolationte_nonredundant.bed]

track name="SRR800783_PoPoolationTE" description="SRR800783_PoPoolationTE"
chrI	138693	139047	TY1_reference_SRR800783_popoolationte_rp_2	0	.
chrII	8798	9579	TY1_reference_SRR800783_popoolationte_rp_7	0	.
chrII	29441	35844	TY1_reference_SRR800783_popoolationte_rp_8	0	.
chrII	196977	197376	TY1_reference_SRR800783_popoolationte_rp_9	0	.
chrII	197629	198110	TY3_reference_SRR800783_popoolationte_rp_10	0	.
chrII	258610	259084	TY1_reference_SRR800783_popoolationte_rp_14	0	.
chrII	347525	347687	TY3_non-reference_SRR800783_popoolationte_rp_18	0	.
chrII	350407	350807	TY1_reference_SRR800783_popoolationte_rp_19	0	.
chrII	460417	460833	TY1_reference_SRR800783_popoolationte_rp_20	0	.
chrII	642994	643134	TY3_non-reference_SRR800783_popoolationte_rp_21	0	.
chrII	643392	644139	TY1_reference_SRR800783_popoolationte_rp_22	0	.
chrII	645095	645247	TY3_non-reference_SRR800783_popoolationte_rp_24	0	.
chrIII	142746	143149	TY1_reference_SRR800783_popoolationte_rp_33	0	.
chrIII	149427	149840	TY1_reference_SRR800783_popoolationte_rp_34	0	.
chrIII	150161	150602	TY1_reference_SRR800783_popoolationte_rp_35	0	.
chrIII	150640	151102	TY4_reference_SRR800783_popoolationte_rp_36	0	.
chrIII	168288	169114	TY3_reference_SRR800783_popoolationte_rp_38	0	.
chrIII	227576	227876	TY1_reference_SRR800783_popoolationte_rp_41	0	.
chrIII	291278	291764	TY1_reference_SRR800783_popoolationte_rp_42	0	.
chrIII	294940	295364	TY1_reference_SRR800783_popoolationte_rp_45	0	.
chrIV	83243	83555	TY3_1p_reference_SRR800783_popoolationte_rp_49	0	.
chrIV	359257	359535	TY1_reference_SRR800783_popoolationte_rp_50	0	.
chrIV	437069	437758	TY1_reference_SRR800783_popoolationte_rp_53	0	.
chrIV	512925	513696	TY1_reference_SRR800783_popoolationte_rp_54	0	.
chrIV	645141	651556	TY3_non-reference_SRR800783_popoolationte_rp_60	0	.
chrIV	651632	652008	TY1_reference_SRR800783_popoolationte_rp_61	0	.
chrIV	667995	668494	TY3_reference_SRR800783_popoolationte_rp_62	0	.
chrIV	668528	668886	TY1_reference_SRR800783_popoolationte_rp_63	0	.
chrIV	802843	805705	TY1_reference_SRR800783_popoolationte_rp_64	0	.
chrIV	871356	884272	TY1_reference_SRR800783_popoolationte_rp_66	0	.
chrIV	945881	946372	TY3_reference_SRR800783_popoolationte_rp_69	0	.
chrIV	1023080	1023527	TY3_reference_SRR800783_popoolationte_rp_72	0	.
chrIV	1095587	1101938	TY1_reference_SRR800783_popoolationte_rp_73	0	.
chrIV	1174748	1175053	TY1_reference_SRR800783_popoolationte_rp_76	0	.
chrIV	1305244	1305503	TY3_reference_SRR800783_popoolationte_rp_80	0	.
chrIV	1461777	1461884	TY3_non-reference_SRR800783_popoolationte_rp_82	0	.
chrIV	1461902	1462178	TY1_reference_SRR800783_popoolationte_rp_83	0	.
chrIV	1516222	1516517	TY2_reference_SRR800783_popoolationte_rp_84	0	.
chrIV	1518367	1518846	TY1_reference_SRR800783_popoolationte_rp_85	0	.
chrIX	300347	300775	TY1_reference_SRR800783_popoolationte_rp_88	0	.
chrIX	301539	301857	TY1_reference_SRR800783_popoolationte_rp_89	0	.
chrIX	336524	336945	TY1_reference_SRR800783_popoolationte_rp_90	0	.
chrIX	426138	426476	TY1_reference_SRR800783_popoolationte_rp_91	0	.
chrV	6923	7181	TY5_reference_SRR800783_popoolationte_rp_99	0	.
chrV	9577	9820	TY2_reference_SRR800783_popoolationte_rp_100	0	.
chrV	62084	62808	TY1_reference_SRR800783_popoolationte_rp_101	0	.
chrV	99246	99712	TY1_reference_SRR800783_popoolationte_rp_102	0	.
chrV	118174	118612	TY4_reference_SRR800783_popoolationte_rp_103	0	.
chrV	136008	136316	TY1_reference_SRR800783_popoolationte_rp_106	0	.
chrV	137272	137676	TY1_reference_SRR800783_popoolationte_rp_107	0	.
chrV	138170	138607	TY1_reference_SRR800783_popoolationte_rp_108	0	.
chrV	138597	138746	TY3_non-reference_SRR800783_popoolationte_rp_109	0	.
chrV	176291	176896	TY1_reference_SRR800783_popoolationte_rp_110	0	.
chrV	287711	288150	TY1_reference_SRR800783_popoolationte_rp_115	0	.
chrV	313979	314506	TY4_reference_SRR800783_popoolationte_rp_117	0	.
chrV	434573	435020	TY3_reference_SRR800783_popoolationte_rp_119	0	.
chrV	438416	438641	TY1_reference_SRR800783_popoolationte_rp_122	0	.
chrV	449680	450087	TY1_reference_SRR800783_popoolationte_rp_126	0	.
chrV	469250	469665	TY1_reference_SRR800783_popoolationte_rp_127	0	.
chrV	566635	566996	TY5_reference_SRR800783_popoolationte_rp_133	0	.
chrV	568709	569070	TY5_reference_SRR800783_popoolationte_rp_134	0	.
chrVI	100517	100963	TY1_reference_SRR800783_popoolationte_rp_135	0	.
chrVI	119016	119287	TY1_reference_SRR800783_popoolationte_rp_136	0	.
chrVI	158290	158723	TY1_reference_SRR800783_popoolationte_rp_140	0	.
chrVI	191570	191915	TY1_reference_SRR800783_popoolationte_rp_145	0	.
chrVI	206827	207180	TY1_reference_SRR800783_popoolationte_rp_147	0	.
chrVII	73822	73969	TY3_non-reference_SRR800783_popoolationte_rp_152	0	.
chrVII	74114	74222	TY1_non-reference_SRR800783_popoolationte_rp_153	0	.
chrVII	114892	115328	TY1_reference_SRR800783_popoolationte_rp_154	0	.
chrVII	121099	121394	TY1_reference_SRR800783_popoolationte_rp_155	0	.
chrVII	287890	288174	TY1_reference_SRR800783_popoolationte_rp_159	0	.
chrVII	319370	319826	TY3_reference_SRR800783_popoolationte_rp_162	0	.
chrVII	320285	320761	TY4_reference_SRR800783_popoolationte_rp_163	0	.
chrVII	327054	327405	TY1_reference_SRR800783_popoolationte_rp_164	0	.
chrVII	412405	412796	TY1_reference_SRR800783_popoolationte_rp_167	0	.
chrVII	561613	561829	TY3_non-reference_SRR800783_popoolationte_rp_171	0	.
chrVII	660595	660987	TY1_reference_SRR800783_popoolationte_rp_175	0	.
chrVII	735935	736419	TY3_reference_SRR800783_popoolationte_rp_181	0	.
chrVII	773915	774255	TY1_reference_SRR800783_popoolationte_rp_184	0	.
chrVII	793174	793620	TY1_reference_SRR800783_popoolationte_rp_186	0	.
chrVII	811045	811305	TY4_reference_SRR800783_popoolationte_rp_187	0	.
chrVII	845228	845727	TY3_reference_SRR800783_popoolationte_rp_189	0	.
chrVII	931634	932083	TY1_reference_SRR800783_popoolationte_rp_193	0	.
chrVIII	7915	8285	TY5_reference_SRR800783_popoolationte_rp_194	0	.
chrVIII	13205	13412	TY5_reference_SRR800783_popoolationte_rp_195	0	.
chrVIII	92181	92510	TY1_reference_SRR800783_popoolationte_rp_196	0	.
chrVIII	133016	133171	TY3_non-reference_SRR800783_popoolationte_rp_199	0	.
chrVIII	133512	134321	TY1_reference_SRR800783_popoolationte_rp_201	0	.
chrVIII	146229	146719	TY3_reference_SRR800783_popoolationte_rp_202	0	.
chrVIII	146784	147766	TY4_reference_SRR800783_popoolationte_rp_203	0	.
chrVIII	237953	238300	TY1_reference_SRR800783_popoolationte_rp_204	0	.
chrVIII	238225	238464	TY4_reference_SRR800783_popoolationte_rp_205	0	.
chrVIII	463861	464203	TY1_reference_SRR800783_popoolationte_rp_209	0	.
chrX	59423	59833	TY1_reference_SRR800783_popoolationte_rp_212	0	.
chrX	374355	374637	TY3_non-reference_SRR800783_popoolationte_rp_215	0	.
chrX	416453	417071	TY1_reference_SRR800783_popoolationte_rp_219	0	.
chrX	421866	422333	TY4_reference_SRR800783_popoolationte_rp_220	0	.
chrX	422536	422936	TY1_reference_SRR800783_popoolationte_rp_221	0	.
chrX	517886	518142	TY1_reference_SRR800783_popoolationte_rp_222	0	.
chrX	531447	531808	TY1_reference_SRR800783_popoolationte_rp_223	0	.
chrX	537680	538086	TY1_reference_SRR800783_popoolationte_rp_224	0	.
chrX	540704	541469	TY1_reference_SRR800783_popoolationte_rp_225	0	.
chrX	543380	543818	TY1_reference_SRR800783_popoolationte_rp_226	0	.
chrXI	74192	74590	TY1_reference_SRR800783_popoolationte_rp_227	0	.
chrXI	83739	84207	TY1_reference_SRR800783_popoolationte_rp_228	0	.
chrXI	141046	141382	TY1_reference_SRR800783_popoolationte_rp_229	0	.
chrXI	219005	219423	TY1_reference_SRR800783_popoolationte_rp_231	0	.
chrXI	313035	313187	TY3_non-reference_SRR800783_popoolationte_rp_234	0	.
chrXII	91896	92539	TY1_reference_SRR800783_popoolationte_rp_239	0	.
chrXII	167929	168430	TY3_reference_SRR800783_popoolationte_rp_240	0	.
chrXII	365777	366199	TY1_reference_SRR800783_popoolationte_rp_244	0	.
chrXII	373707	374436	TY1_reference_SRR800783_popoolationte_rp_246	0	.
chrXII	448779	449162	TY1_reference_SRR800783_popoolationte_rp_247	0	.
chrXII	656927	657414	TY3_reference_SRR800783_popoolationte_rp_250	0	.
chrXII	657402	657845	TY1_reference_SRR800783_popoolationte_rp_251	0	.
chrXII	784084	784384	TY1_reference_SRR800783_popoolationte_rp_255	0	.
chrXII	793479	793935	TY3_reference_SRR800783_popoolationte_rp_256	0	.
chrXII	796713	797144	TY1_reference_SRR800783_popoolationte_rp_257	0	.
chrXIII	131935	132373	TY1_reference_SRR800783_popoolationte_rp_264	0	.
chrXIII	167889	168320	TY1_reference_SRR800783_popoolationte_rp_265	0	.
chrXIII	196245	202367	TY1_reference_SRR800783_popoolationte_rp_268	0	.
chrXIII	259542	259961	TY1_reference_SRR800783_popoolationte_rp_269	0	.
chrXIII	290717	290874	TY3_non-reference_SRR800783_popoolationte_rp_272	0	.
chrXIII	321256	321595	TY4_reference_SRR800783_popoolationte_rp_273	0	.
chrXIII	372574	379244	TY1_reference_SRR800783_popoolationte_rp_274	0	.
chrXIII	420925	421369	TY1_reference_SRR800783_popoolationte_rp_275	0	.
chrXIII	747934	748235	TY1_reference_SRR800783_popoolationte_rp_285	0	.
chrXIII	768365	768506	TY3_non-reference_SRR800783_popoolationte_rp_286	0	.
chrXIII	768485	769267	TY1_reference_SRR800783_popoolationte_rp_287	0	.
chrXIII	808945	809309	TY1_reference_SRR800783_popoolationte_rp_288	0	.
chrXIV	442775	442884	TY1_non-reference_SRR800783_popoolationte_rp_291	0	.
chrXIV	546372	546746	TY3_1p_reference_SRR800783_popoolationte_rp_292	0	.
chrXIV	727312	727722	TY1_reference_SRR800783_popoolationte_rp_300	0	.
chrXV	16672	17017	TY1_reference_SRR800783_popoolationte_rp_301	0	.
chrXV	33579	33984	TY1_reference_SRR800783_popoolationte_rp_304	0	.
chrXV	226604	227092	TY3_reference_SRR800783_popoolationte_rp_308	0	.
chrXV	227636	228314	TY1_reference_SRR800783_popoolationte_rp_310	0	.
chrXV	353999	354522	TY3_reference_SRR800783_popoolationte_rp_316	0	.
chrXV	354624	355013	TY1_reference_SRR800783_popoolationte_rp_317	0	.
chrXV	487367	487517	TY3_non-reference_SRR800783_popoolationte_rp_323	0	.
chrXV	968936	976443	TY3_reference_SRR800783_popoolationte_rp_330	0	.
chrXV	979822	980200	TY1_reference_SRR800783_popoolationte_rp_331	0	.
chrXVI	210383	210821	TY1_reference_SRR800783_popoolationte_rp_334	0	.
chrXVI	436006	443177	TY1_reference_SRR800783_popoolationte_rp_335	0	.
chrXVI	561086	561381	TY3_1p_reference_SRR800783_popoolationte_rp_338	0	.
chrXVI	689486	689599	TY3_non-reference_SRR800783_popoolationte_rp_342	0	.
chrXVI	769156	769714	TY3_reference_SRR800783_popoolationte_rp_343	0	.
chrXVI	769743	769966	TY1_reference_SRR800783_popoolationte_rp_344	0	.
chrXVI	777791	778205	TY1_reference_SRR800783_popoolationte_rp_347	0	.
chrXVI	780863	781269	TY1_reference_SRR800783_popoolationte_rp_348	0	.
chrXVI	844286	850555	TY1_reference_SRR800783_popoolationte_rp_349	0	.
chrXVI	850565	856974	TY3_reference_SRR800783_popoolationte_rp_350	0	.
chrXVI	880283	880781	TY3_reference_SRR800783_popoolationte_rp_351	0	.
chrXVI	881427	881878	TY4_reference_SRR800783_popoolationte_rp_353	0	.
chrXVI	933013	933452	TY4_reference_SRR800783_popoolationte_rp_354	0	.
chrXVI	933482	933789	TY1_reference_SRR800783_popoolationte_rp_355	0	.
chrXVI	937813	938052	TY1_reference_SRR800783_popoolationte_rp_356	0	.
