# Supplementary material for: McClintock: An Integrated Pipeline for Detecting Transposable Element Insertions in Whole-Genome Shotgun Sequencing Data
Source: G3 (Bethesda). 2017 Jun 21;7(8):2763–78. doi: 10.1534/g3.117.043893 (PMC5555480; doi:10.1534/g3.117.043893)
Supplement: Supplementary file 2 [file 2763FileS2.zip › SRA072302/SRR800783/results/SRR800783_retroseq_nonredundant.bed]

track name="SRR800783_RetroSeq" description="SRR800783_RetroSeq"
chrI	166277	166279	TY3_non-reference_SRR800783_retroseq_rp_1	0	.
chrII	9021	9023	TY1_non-reference_SRR800783_retroseq_rp_2	0	.
chrII	347600	347602	TY3_non-reference_SRR800783_retroseq_rp_4	0	.
chrII	643080	643082	TY3_non-reference_SRR800783_retroseq_rp_5	0	.
chrII	644549	644551	TY1_non-reference_SRR800783_retroseq_rp_6	0	.
chrII	645177	645179	TY3_non-reference_SRR800783_retroseq_rp_8	0	.
chrIII	90901	90903	TY3_non-reference_SRR800783_retroseq_rp_11	0	.
chrIII	149511	149513	TY2_non-reference_SRR800783_retroseq_rp_12	0	.
chrIII	151657	151659	TY1_non-reference_SRR800783_retroseq_rp_13	0	.
chrIII	295264	295266	TY1_non-reference_SRR800783_retroseq_rp_14	0	.
chrIV	620278	620280	TY1_non-reference_SRR800783_retroseq_rp_15	0	.
chrIV	1175337	1175339	TY1_non-reference_SRR800783_retroseq_rp_19	0	.
chrIV	1175769	1175771	TY1_non-reference_SRR800783_retroseq_rp_20	0	.
chrIV	1352969	1352971	TY1_non-reference_SRR800783_retroseq_rp_21	0	.
chrIV	1353938	1353940	TY3_non-reference_SRR800783_retroseq_rp_23	0	.
chrIV	1353946	1353948	TY1_non-reference_SRR800783_retroseq_rp_24	0	.
chrIV	1461839	1461841	TY3_non-reference_SRR800783_retroseq_rp_26	0	.
chrIX	324319	324321	TY3_non-reference_SRR800783_retroseq_rp_27	0	.
chrIX	324714	324716	TY3_non-reference_SRR800783_retroseq_rp_29	0	.
chrIX	324721	324723	TY1_non-reference_SRR800783_retroseq_rp_30	0	.
chrIX	324842	324844	TY2_non-reference_SRR800783_retroseq_rp_31	0	.
chrV	131195	131197	TY3_non-reference_SRR800783_retroseq_rp_33	0	.
chrV	138573	138575	TY1_non-reference_SRR800783_retroseq_rp_34	0	.
chrV	138701	138703	TY3_non-reference_SRR800783_retroseq_rp_35	0	.
chrV	207340	207342	TY3_non-reference_SRR800783_retroseq_rp_36	0	.
chrV	442608	442610	TY1_non-reference_SRR800783_retroseq_rp_37	0	.
chrV	551907	551909	TY2_non-reference_SRR800783_retroseq_rp_39	0	.
chrV	552324	552326	TY1_non-reference_SRR800783_retroseq_rp_40	0	.
chrVII	73906	73908	TY3_non-reference_SRR800783_retroseq_rp_43	0	.
chrVII	73912	73914	TY1_non-reference_SRR800783_retroseq_rp_44	0	.
chrVII	205348	205350	TY1_non-reference_SRR800783_retroseq_rp_45	0	.
chrVII	561728	561730	TY3_non-reference_SRR800783_retroseq_rp_49	0	.
chrVII	879090	879092	TY1_non-reference_SRR800783_retroseq_rp_51	0	.
chrVIII	133105	133107	TY3_non-reference_SRR800783_retroseq_rp_53	0	.
chrVIII	466919	466921	TY2_non-reference_SRR800783_retroseq_rp_54	0	.
chrVIII	466937	466939	TY1_non-reference_SRR800783_retroseq_rp_56	0	.
chrX	197403	197405	TY1_non-reference_SRR800783_retroseq_rp_58	0	.
chrX	354637	354639	TY1_non-reference_SRR800783_retroseq_rp_59	0	.
chrX	354671	354673	TY2_non-reference_SRR800783_retroseq_rp_60	0	.
chrX	355012	355014	TY1_non-reference_SRR800783_retroseq_rp_61	0	.
chrX	355020	355022	TY2_non-reference_SRR800783_retroseq_rp_62	0	.
chrX	374515	374517	TY3_non-reference_SRR800783_retroseq_rp_63	0	.
chrX	378129	378131	TY1_non-reference_SRR800783_retroseq_rp_64	0	.
chrX	378372	378374	TY4_non-reference_SRR800783_retroseq_rp_65	0	.
chrX	378383	378385	TY3_non-reference_SRR800783_retroseq_rp_66	0	.
chrX	416235	416237	TY1_non-reference_SRR800783_retroseq_rp_67	0	.
chrXI	313130	313132	TY3_non-reference_SRR800783_retroseq_rp_69	0	.
chrXI	313472	313474	TY3_non-reference_SRR800783_retroseq_rp_70	0	.
chrXI	513203	513205	TY2_non-reference_SRR800783_retroseq_rp_71	0	.
chrXII	91784	91786	TY1_non-reference_SRR800783_retroseq_rp_73	0	.
chrXII	426881	426883	TY3_1p_non-reference_SRR800783_retroseq_rp_75	0	.
chrXII	426882	426884	TY1_non-reference_SRR800783_retroseq_rp_76	0	.
chrXII	734748	734750	TY2_non-reference_SRR800783_retroseq_rp_78	0	.
chrXII	818521	818523	TY1_non-reference_SRR800783_retroseq_rp_79	0	.
chrXII	818522	818524	TY2_non-reference_SRR800783_retroseq_rp_80	0	.
chrXII	963049	963051	TY3_non-reference_SRR800783_retroseq_rp_81	0	.
chrXII	1052232	1052234	TY2_non-reference_SRR800783_retroseq_rp_82	0	.
chrXIII	183975	183977	TY3_non-reference_SRR800783_retroseq_rp_83	0	.
chrXIII	290835	290837	TY3_non-reference_SRR800783_retroseq_rp_84	0	.
chrXIII	503753	503755	TY1_non-reference_SRR800783_retroseq_rp_85	0	.
chrXIII	768449	768451	TY3_non-reference_SRR800783_retroseq_rp_86	0	.
chrXIII	768734	768736	TY3_non-reference_SRR800783_retroseq_rp_87	0	.
chrXIV	442867	442869	TY1_non-reference_SRR800783_retroseq_rp_90	0	.
chrXV	111154	111156	TY1_non-reference_SRR800783_retroseq_rp_91	0	.
chrXV	487459	487461	TY3_non-reference_SRR800783_retroseq_rp_94	0	.
chrXV	1059034	1059036	TY1_non-reference_SRR800783_retroseq_rp_95	0	.
chrXVI	689597	689599	TY3_non-reference_SRR800783_retroseq_rp_97	0	.
chrXVI	743967	743969	TY1_non-reference_SRR800783_retroseq_rp_99	0	.
