# Supplementary material for: McClintock: An Integrated Pipeline for Detecting Transposable Element Insertions in Whole-Genome Shotgun Sequencing Data
Source: G3 (Bethesda). 2017 Jun 21;7(8):2763–78. doi: 10.1534/g3.117.043893 (PMC5555480; doi:10.1534/g3.117.043893)
Supplement: Supplementary file 2 [file 2763FileS2.zip › SRA072302/SRR800783/results/SRR800783_telocate_nonredundant.bed]

track name="SRR800783_TE-locate" description="SRR800783_TE-locate"
2micron	75	76	TY1_non-reference_SRR800783_telocate_rp_1	0	.
2micron	187	188	TY2_non-reference_SRR800783_telocate_rp_2	0	+
2micron	969	970	TY5_non-reference_SRR800783_telocate_rp_3	0	.
2micron	1596	1597	TY3_non-reference_SRR800783_telocate_rp_4	0	.
2micron	4917	4918	TY3_non-reference_SRR800783_telocate_rp_5	0	.
2micron	5022	5023	TY1_non-reference_SRR800783_telocate_rp_6	0	.
2micron	5308	5309	TY2_non-reference_SRR800783_telocate_rp_7	0	.
chrI	1338	1339	TY2_non-reference_SRR800783_telocate_rp_8	0	+
chrI	138753	138990	TY1_reference_SRR800783_telocate_rp_9	0	-
chrI	160105	160237	TY1_reference_SRR800783_telocate_rp_10	0	-
chrI	166369	166370	TY1_non-reference_SRR800783_telocate_rp_11	0	+
chrII	7234	7235	TY2_non-reference_SRR800783_telocate_rp_12	0	-
chrII	7251	7252	TY5_non-reference_SRR800783_telocate_rp_13	0	-
chrII	9092	9424	TY2_reference_SRR800783_telocate_rp_15	0	+
chrII	29500	35793	TY1_reference_SRR800783_telocate_rp_16	0	+
chrII	29640	35599	TY2_reference_SRR800783_telocate_rp_17	0	+
chrII	197032	197323	TY1_reference_SRR800783_telocate_rp_18	0	-
chrII	197716	198057	TY3_reference_SRR800783_telocate_rp_19	0	+
chrII	221039	226955	TY1_reference_SRR800783_telocate_rp_20	0	+
chrII	258667	258974	TY1_reference_SRR800783_telocate_rp_21	0	-
chrII	268843	268844	TY1_non-reference_SRR800783_telocate_rp_22	0	.
chrII	285288	285289	TY2_non-reference_SRR800783_telocate_rp_23	0	+
chrII	327067	327393	TY1_reference_SRR800783_telocate_rp_24	0	+
chrII	347470	347471	TY3_non-reference_SRR800783_telocate_rp_25	0	.
chrII	350456	350749	TY1_reference_SRR800783_telocate_rp_26	0	+
chrII	460472	460762	TY1_reference_SRR800783_telocate_rp_27	0	+
chrII	642794	642795	TY3_non-reference_SRR800783_telocate_rp_28	0	.
chrII	643853	643997	TY1_reference_SRR800783_telocate_rp_29	0	+
chrII	644230	644231	TY4_non-reference_SRR800783_telocate_rp_30	0	+
chrII	644595	644596	TY2_non-reference_SRR800783_telocate_rp_31	0	+
chrII	645011	645012	TY3_non-reference_SRR800783_telocate_rp_32	0	-
chrIII	1178	4322	TY5_reference_SRR800783_telocate_rp_33	0	+
chrIII	82699	83036	TY1_reference_SRR800783_telocate_rp_34	0	+
chrIII	90895	90896	TY3_non-reference_SRR800783_telocate_rp_35	0	+
chrIII	142789	143078	TY1_reference_SRR800783_telocate_rp_36	0	-
chrIII	149479	149787	TY1_reference_SRR800783_telocate_rp_37	0	+
chrIII	150692	151051	TY4_reference_SRR800783_telocate_rp_38	0	-
chrIII	169568	169884	TY1_reference_SRR800783_telocate_rp_41	0	+
chrIII	227659	227810	TY1_reference_SRR800783_telocate_rp_42	0	-
chrIII	291918	292164	TY5_reference_SRR800783_telocate_rp_43	0	+
chrIII	315766	315767	TY5_non-reference_SRR800783_telocate_rp_45	0	-
chrIV	83291	83483	TY3_1p_reference_SRR800783_telocate_rp_46	0	+
chrIV	359316	359480	TY1_reference_SRR800783_telocate_rp_47	0	-
chrIV	434739	434944	TY1_reference_SRR800783_telocate_rp_48	0	-
chrIV	437519	437697	TY1_reference_SRR800783_telocate_rp_49	0	-
chrIV	493561	493562	TY1_non-reference_SRR800783_telocate_rp_50	0	.
chrIV	512985	513641	TY1_reference_SRR800783_telocate_rp_51	0	-
chrIV	513690	519645	TY2_reference_SRR800783_telocate_rp_52	0	-
chrIV	619902	619903	TY2_non-reference_SRR800783_telocate_rp_54	0	-
chrIV	651553	651554	TY3_non-reference_SRR800783_telocate_rp_57	0	+
chrIV	651687	651956	TY1_reference_SRR800783_telocate_rp_58	0	-
chrIV	668093	668434	TY3_reference_SRR800783_telocate_rp_59	0	+
chrIV	802902	805652	TY1_reference_SRR800783_telocate_rp_60	0	+
chrIV	853000	853001	TY1_non-reference_SRR800783_telocate_rp_61	0	.
chrIV	871419	871742	TY1_reference_SRR800783_telocate_rp_62	0	+
chrIV	878061	878300	TY1_reference_SRR800783_telocate_rp_63	0	+
chrIV	884283	884284	TY1_non-reference_SRR800783_telocate_rp_64	0	+
chrIV	945347	945670	TY1_reference_SRR800783_telocate_rp_65	0	+
chrIV	945951	946292	TY3_reference_SRR800783_telocate_rp_66	0	-
chrIV	980873	980874	TY1_non-reference_SRR800783_telocate_rp_67	0	-
chrIV	992813	992814	TY2_non-reference_SRR800783_telocate_rp_69	0	+
chrIV	992949	992950	TY1_non-reference_SRR800783_telocate_rp_70	0	+
chrIV	1017552	1017675	TY1_reference_SRR800783_telocate_rp_71	0	-
chrIV	1017677	1018020	TY4_reference_SRR800783_telocate_rp_72	0	-
chrIV	1023133	1023474	TY3_reference_SRR800783_telocate_rp_73	0	+
chrIV	1095638	1101876	TY1_reference_SRR800783_telocate_rp_74	0	-
chrIV	1151033	1151363	TY1_reference_SRR800783_telocate_rp_75	0	+
chrIV	1174831	1174952	TY1_reference_SRR800783_telocate_rp_76	0	+
chrIV	1201080	1201275	TY1_reference_SRR800783_telocate_rp_78	0	+
chrIV	1352968	1353219	TY1_reference_SRR800783_telocate_rp_80	0	+
chrIV	1461544	1461545	TY3_non-reference_SRR800783_telocate_rp_81	0	.
chrIV	1518468	1518787	TY1_reference_SRR800783_telocate_rp_82	0	+
chrIV	1523854	1523855	TY5_non-reference_SRR800783_telocate_rp_83	0	.
chrIX	8310	8311	TY2_non-reference_SRR800783_telocate_rp_84	0	+
chrIX	205216	210644	TY3_reference_SRR800783_telocate_rp_86	0	+
chrIX	300406	300725	TY1_reference_SRR800783_telocate_rp_87	0	-
chrIX	324149	324150	TY3_non-reference_SRR800783_telocate_rp_88	0	.
chrIX	324216	324217	TY4_non-reference_SRR800783_telocate_rp_89	0	-
chrIX	336575	336892	TY1_reference_SRR800783_telocate_rp_90	0	-
chrIX	426197	426422	TY1_reference_SRR800783_telocate_rp_91	0	-
chrM	4191	4192	TY2_non-reference_SRR800783_telocate_rp_92	0	.
chrM	5236	5237	TY1_non-reference_SRR800783_telocate_rp_93	0	.
chrM	19094	19095	TY1_non-reference_SRR800783_telocate_rp_94	0	.
chrM	24056	24057	TY1_non-reference_SRR800783_telocate_rp_95	0	.
chrM	27360	27361	TY2_non-reference_SRR800783_telocate_rp_96	0	.
chrM	35775	35776	TY2_non-reference_SRR800783_telocate_rp_97	0	.
chrM	37636	37637	TY2_non-reference_SRR800783_telocate_rp_98	0	.
chrM	38086	38087	TY1_non-reference_SRR800783_telocate_rp_99	0	.
chrM	40833	40834	TY1_non-reference_SRR800783_telocate_rp_100	0	-
chrM	45580	45581	TY1_non-reference_SRR800783_telocate_rp_101	0	.
chrM	58586	58587	TY1_non-reference_SRR800783_telocate_rp_102	0	.
chrM	64143	64144	TY2_non-reference_SRR800783_telocate_rp_103	0	.
chrM	70018	70019	TY3_non-reference_SRR800783_telocate_rp_104	0	.
chrM	79102	79103	TY1_non-reference_SRR800783_telocate_rp_105	0	.
chrV	62474	62756	TY1_reference_SRR800783_telocate_rp_107	0	+
chrV	99302	99660	TY1_reference_SRR800783_telocate_rp_108	0	-
chrV	118226	118556	TY4_reference_SRR800783_telocate_rp_109	0	-
chrV	130961	130962	TY3_non-reference_SRR800783_telocate_rp_110	0	.
chrV	137323	137612	TY1_reference_SRR800783_telocate_rp_111	0	+
chrV	138552	138553	TY3_non-reference_SRR800783_telocate_rp_112	0	+
chrV	176348	176845	TY1_reference_SRR800783_telocate_rp_113	0	+
chrV	179067	179068	TY1_non-reference_SRR800783_telocate_rp_114	0	.
chrV	207213	207214	TY3_non-reference_SRR800783_telocate_rp_115	0	.
chrV	248827	249107	TY1_reference_SRR800783_telocate_rp_116	0	+
chrV	312271	312437	TY1_reference_SRR800783_telocate_rp_118	0	+
chrV	314078	314424	TY4_reference_SRR800783_telocate_rp_119	0	+
chrV	431485	431818	TY2_reference_SRR800783_telocate_rp_121	0	-
chrV	434626	434967	TY3_reference_SRR800783_telocate_rp_122	0	-
chrV	435941	436273	TY2_reference_SRR800783_telocate_rp_123	0	-
chrV	442401	442402	TY2_non-reference_SRR800783_telocate_rp_124	0	-
chrV	551436	551759	TY1_reference_SRR800783_telocate_rp_126	0	+
chrV	551774	551775	TY2_non-reference_SRR800783_telocate_rp_127	0	-
chrV	566694	566945	TY5_reference_SRR800783_telocate_rp_128	0	-
chrV	568785	569017	TY5_reference_SRR800783_telocate_rp_129	0	+
chrVI	100574	100902	TY1_reference_SRR800783_telocate_rp_130	0	+
chrVI	143937	143938	TY1_non-reference_SRR800783_telocate_rp_132	0	+
chrVI	144199	144518	TY4_reference_SRR800783_telocate_rp_133	0	+
chrVI	158353	158666	TY1_reference_SRR800783_telocate_rp_134	0	+
chrVI	161531	161691	TY1_reference_SRR800783_telocate_rp_135	0	+
chrVI	181738	181884	TY1_reference_SRR800783_telocate_rp_136	0	+
chrVI	191670	191834	TY1_reference_SRR800783_telocate_rp_137	0	-
chrVI	204031	204032	TY1_non-reference_SRR800783_telocate_rp_138	0	-
chrVI	205101	205241	TY3_1p_reference_SRR800783_telocate_rp_139	0	+
chrVI	206909	207126	TY1_reference_SRR800783_telocate_rp_140	0	+
chrVII	862	1079	TY5_reference_SRR800783_telocate_rp_142	0	+
chrVII	73631	73632	TY3_non-reference_SRR800783_telocate_rp_143	0	+
chrVII	73986	73987	TY1_non-reference_SRR800783_telocate_rp_144	0	-
chrVII	110858	111229	TY4_reference_SRR800783_telocate_rp_145	0	+
chrVII	114942	115273	TY1_reference_SRR800783_telocate_rp_146	0	+
chrVII	121167	121340	TY1_reference_SRR800783_telocate_rp_147	0	+
chrVII	204989	205343	TY4_reference_SRR800783_telocate_rp_148	0	+
chrVII	205364	205365	TY1_non-reference_SRR800783_telocate_rp_149	0	+
chrVII	318685	318826	TY1_reference_SRR800783_telocate_rp_151	0	+
chrVII	318826	318984	TY4_reference_SRR800783_telocate_rp_152	0	-
chrVII	327131	327346	TY1_reference_SRR800783_telocate_rp_153	0	-
chrVII	401320	401321	TY3_non-reference_SRR800783_telocate_rp_154	0	-
chrVII	412457	412727	TY1_reference_SRR800783_telocate_rp_155	0	+
chrVII	535547	541786	TY1_reference_SRR800783_telocate_rp_156	0	-
chrVII	561504	561505	TY3_non-reference_SRR800783_telocate_rp_157	0	-
chrVII	567805	567806	TY3_non-reference_SRR800783_telocate_rp_158	0	+
chrVII	568167	568287	TY3_1p_reference_SRR800783_telocate_rp_159	0	+
chrVII	660646	660936	TY1_reference_SRR800783_telocate_rp_160	0	-
chrVII	701113	701354	TY1_reference_SRR800783_telocate_rp_161	0	+
chrVII	712899	713081	TY4_reference_SRR800783_telocate_rp_162	0	+
chrVII	735548	735877	TY1_reference_SRR800783_telocate_rp_163	0	+
chrVII	735986	736327	TY3_reference_SRR800783_telocate_rp_164	0	+
chrVII	738740	739040	TY1_reference_SRR800783_telocate_rp_165	0	+
chrVII	774040	774167	TY1_reference_SRR800783_telocate_rp_166	0	+
chrVII	778631	778632	TY1_non-reference_SRR800783_telocate_rp_167	0	-
chrVII	778788	779117	TY2_reference_SRR800783_telocate_rp_168	0	+
chrVII	793243	793564	TY1_reference_SRR800783_telocate_rp_169	0	+
chrVII	811100	811238	TY4_reference_SRR800783_telocate_rp_170	0	-
chrVII	845285	845635	TY3_reference_SRR800783_telocate_rp_171	0	+
chrVII	857382	857383	TY3_non-reference_SRR800783_telocate_rp_172	0	-
chrVII	857393	857394	TY1_non-reference_SRR800783_telocate_rp_173	0	-
chrVII	857396	857397	TY2_non-reference_SRR800783_telocate_rp_174	0	-
chrVII	875955	876284	TY1_reference_SRR800783_telocate_rp_176	0	+
chrVII	878861	878862	TY1_non-reference_SRR800783_telocate_rp_177	0	-
chrVIII	7992	8224	TY5_reference_SRR800783_telocate_rp_179	0	-
chrVIII	116766	117054	TY1_reference_SRR800783_telocate_rp_180	0	-
chrVIII	132887	132888	TY3_non-reference_SRR800783_telocate_rp_181	0	-
chrVIII	146323	146664	TY3_reference_SRR800783_telocate_rp_183	0	-
chrVIII	146836	147705	TY4_reference_SRR800783_telocate_rp_184	0	+
chrVIII	238006	238205	TY1_reference_SRR800783_telocate_rp_185	0	+
chrVIII	358684	359477	TY1_reference_SRR800783_telocate_rp_186	0	-
chrVIII	389629	389847	TY1_reference_SRR800783_telocate_rp_187	0	-
chrVIII	463919	464147	TY1_reference_SRR800783_telocate_rp_188	0	-
chrVIII	466555	466863	TY1_reference_SRR800783_telocate_rp_189	0	+
chrX	8590	8591	TY2_non-reference_SRR800783_telocate_rp_190	0	+
chrX	8595	8596	TY1_non-reference_SRR800783_telocate_rp_191	0	+
chrX	197110	197111	TY3_non-reference_SRR800783_telocate_rp_193	0	-
chrX	374272	374273	TY3_non-reference_SRR800783_telocate_rp_195	0	.
chrX	377599	377854	TY1_reference_SRR800783_telocate_rp_196	0	-
chrX	378439	378440	TY3_non-reference_SRR800783_telocate_rp_197	0	.
chrX	415964	415965	TY1_non-reference_SRR800783_telocate_rp_198	0	-
chrX	416024	416025	TY2_non-reference_SRR800783_telocate_rp_199	0	-
chrX	421917	422290	TY4_reference_SRR800783_telocate_rp_201	0	+
chrX	517950	518091	TY1_reference_SRR800783_telocate_rp_202	0	+
chrX	531507	531757	TY1_reference_SRR800783_telocate_rp_203	0	-
chrX	537732	538027	TY1_reference_SRR800783_telocate_rp_204	0	-
chrX	540758	541079	TY1_reference_SRR800783_telocate_rp_205	0	+
chrX	543440	543762	TY1_reference_SRR800783_telocate_rp_206	0	+
chrXI	74240	74523	TY1_reference_SRR800783_telocate_rp_207	0	+
chrXI	83812	84120	TY1_reference_SRR800783_telocate_rp_208	0	-
chrXI	141175	141294	TY1_reference_SRR800783_telocate_rp_209	0	-
chrXI	162835	163174	TY1_reference_SRR800783_telocate_rp_210	0	+
chrXI	219057	219367	TY1_reference_SRR800783_telocate_rp_211	0	-
chrXI	301983	302269	TY1_reference_SRR800783_telocate_rp_212	0	-
chrXI	312857	312858	TY3_non-reference_SRR800783_telocate_rp_213	0	-
chrXI	489928	490057	TY1_reference_SRR800783_telocate_rp_214	0	-
chrXI	512826	512827	TY2_non-reference_SRR800783_telocate_rp_215	0	-
chrXII	91438	91439	TY1_non-reference_SRR800783_telocate_rp_216	0	-
chrXII	91572	91822	TY4_reference_SRR800783_telocate_rp_217	0	-
chrXII	215080	221006	TY1_reference_SRR800783_telocate_rp_219	0	-
chrXII	365831	366145	TY1_reference_SRR800783_telocate_rp_220	0	-
chrXII	373769	373969	TY1_reference_SRR800783_telocate_rp_221	0	-
chrXII	426691	426692	TY2_non-reference_SRR800783_telocate_rp_222	0	-
chrXII	426720	426721	TY1_non-reference_SRR800783_telocate_rp_223	0	-
chrXII	448842	449114	TY1_reference_SRR800783_telocate_rp_224	0	+
chrXII	452785	452786	TY2_non-reference_SRR800783_telocate_rp_225	0	-
chrXII	455987	455988	TY1_non-reference_SRR800783_telocate_rp_226	0	.
chrXII	458333	458334	TY1_non-reference_SRR800783_telocate_rp_227	0	-
chrXII	460230	460231	TY1_non-reference_SRR800783_telocate_rp_228	0	+
chrXII	462696	462697	TY1_non-reference_SRR800783_telocate_rp_229	0	+
chrXII	465733	465734	TY2_non-reference_SRR800783_telocate_rp_230	0	+
chrXII	466001	466002	TY1_non-reference_SRR800783_telocate_rp_231	0	+
chrXII	466363	466364	TY3_non-reference_SRR800783_telocate_rp_232	0	-
chrXII	467727	467728	TY2_non-reference_SRR800783_telocate_rp_233	0	+
chrXII	468454	468455	TY1_non-reference_SRR800783_telocate_rp_234	0	+
chrXII	592707	593037	TY1_reference_SRR800783_telocate_rp_235	0	-
chrXII	605346	605347	TY1_non-reference_SRR800783_telocate_rp_236	0	-
chrXII	657023	657366	TY3_reference_SRR800783_telocate_rp_237	0	+
chrXII	688130	688363	TY2_reference_SRR800783_telocate_rp_238	0	-
chrXII	734383	734673	TY1_reference_SRR800783_telocate_rp_239	0	-
chrXII	734698	734699	TY2_non-reference_SRR800783_telocate_rp_240	0	.
chrXII	755154	755155	TY1_non-reference_SRR800783_telocate_rp_241	0	.
chrXII	793551	793870	TY3_reference_SRR800783_telocate_rp_242	0	+
chrXII	796763	797088	TY1_reference_SRR800783_telocate_rp_243	0	+
chrXII	817839	818072	TY4_reference_SRR800783_telocate_rp_244	0	+
chrXII	818488	818489	TY2_non-reference_SRR800783_telocate_rp_245	0	+
chrXII	962793	962794	TY3_non-reference_SRR800783_telocate_rp_246	0	.
chrXII	963072	963073	TY1_non-reference_SRR800783_telocate_rp_247	0	-
chrXII	976003	976004	TY1_non-reference_SRR800783_telocate_rp_248	0	+
chrXII	976254	981697	TY2_reference_SRR800783_telocate_rp_249	0	-
chrXII	1051034	1051035	TY1_non-reference_SRR800783_telocate_rp_250	0	-
chrXII	1063420	1063421	TY5_non-reference_SRR800783_telocate_rp_251	0	+
chrXIII	101110	101111	TY1_non-reference_SRR800783_telocate_rp_252	0	.
chrXIII	131988	132317	TY1_reference_SRR800783_telocate_rp_253	0	-
chrXIII	167944	168262	TY1_reference_SRR800783_telocate_rp_254	0	-
chrXIII	183769	183770	TY3_non-reference_SRR800783_telocate_rp_255	0	-
chrXIII	195790	195791	TY1_non-reference_SRR800783_telocate_rp_256	0	+
chrXIII	202377	202378	TY1_non-reference_SRR800783_telocate_rp_257	0	+
chrXIII	290047	290223	TY4_reference_SRR800783_telocate_rp_259	0	-
chrXIII	290669	290670	TY3_non-reference_SRR800783_telocate_rp_260	0	+
chrXIII	321341	321527	TY4_reference_SRR800783_telocate_rp_261	0	-
chrXIII	420972	421316	TY1_reference_SRR800783_telocate_rp_262	0	-
chrXIII	463544	463545	TY1_non-reference_SRR800783_telocate_rp_263	0	+
chrXIII	481212	481544	TY1_reference_SRR800783_telocate_rp_264	0	-
chrXIII	503190	503381	TY1_reference_SRR800783_telocate_rp_265	0	+
chrXIII	573110	573337	TY1_reference_SRR800783_telocate_rp_266	0	-
chrXIII	768256	768257	TY3_non-reference_SRR800783_telocate_rp_267	0	-
chrXIII	808998	809232	TY1_reference_SRR800783_telocate_rp_268	0	+
chrXIII	837475	837753	TY1_reference_SRR800783_telocate_rp_269	0	+
chrXIV	96282	96283	TY2_non-reference_SRR800783_telocate_rp_271	0	-
chrXIV	442601	442602	TY1_non-reference_SRR800783_telocate_rp_272	0	+
chrXIV	443022	443023	TY3_non-reference_SRR800783_telocate_rp_273	0	+
chrXIV	546423	546685	TY3_1p_reference_SRR800783_telocate_rp_274	0	+
chrXIV	552281	552482	TY1_reference_SRR800783_telocate_rp_275	0	-
chrXIV	632120	632491	TY4_reference_SRR800783_telocate_rp_276	0	-
chrXIV	727363	727667	TY1_reference_SRR800783_telocate_rp_278	0	-
chrXIV	782348	782349	TY5_non-reference_SRR800783_telocate_rp_279	0	+
chrXV	16738	16933	TY1_reference_SRR800783_telocate_rp_280	0	+
chrXV	33628	33930	TY1_reference_SRR800783_telocate_rp_281	0	+
chrXV	110931	110932	TY1_non-reference_SRR800783_telocate_rp_282	0	.
chrXV	113293	113626	TY1_reference_SRR800783_telocate_rp_283	0	-
chrXV	226695	227037	TY3_reference_SRR800783_telocate_rp_284	0	+
chrXV	227692	228263	TY1_reference_SRR800783_telocate_rp_285	0	+
chrXV	300234	300441	TY1_reference_SRR800783_telocate_rp_286	0	-
chrXV	340599	340900	TY1_reference_SRR800783_telocate_rp_287	0	-
chrXV	354128	354467	TY3_reference_SRR800783_telocate_rp_288	0	+
chrXV	354681	354959	TY1_reference_SRR800783_telocate_rp_289	0	+
chrXV	437303	438486	TY1_reference_SRR800783_telocate_rp_290	0	-
chrXV	487168	487169	TY3_non-reference_SRR800783_telocate_rp_291	0	.
chrXV	594513	594813	TY1_reference_SRR800783_telocate_rp_293	0	+
chrXV	600753	600754	TY1_non-reference_SRR800783_telocate_rp_294	0	+
chrXV	664003	664326	TY1_reference_SRR800783_telocate_rp_295	0	-
chrXV	703157	703382	TY3_reference_SRR800783_telocate_rp_297	0	-
chrXV	968988	976400	TY3_reference_SRR800783_telocate_rp_298	0	+
chrXV	979866	980140	TY1_reference_SRR800783_telocate_rp_299	0	+
chrXV	1058670	1058671	TY2_non-reference_SRR800783_telocate_rp_300	0	.
chrXV	1059081	1059082	TY1_non-reference_SRR800783_telocate_rp_301	0	+
chrXVI	55662	55858	TY1_reference_SRR800783_telocate_rp_302	0	-
chrXVI	210449	210770	TY1_reference_SRR800783_telocate_rp_303	0	+
chrXVI	436057	436728	TY1_reference_SRR800783_telocate_rp_304	0	+
chrXVI	443283	443284	TY1_non-reference_SRR800783_telocate_rp_305	0	+
chrXVI	560809	561081	TY1_reference_SRR800783_telocate_rp_306	0	+
chrXVI	571692	571834	TY1_reference_SRR800783_telocate_rp_307	0	+
chrXVI	689058	689439	TY1_reference_SRR800783_telocate_rp_308	0	-
chrXVI	689448	689449	TY3_non-reference_SRR800783_telocate_rp_309	0	+
chrXVI	743722	743723	TY1_non-reference_SRR800783_telocate_rp_310	0	-
chrXVI	743773	743774	TY2_non-reference_SRR800783_telocate_rp_311	0	+
chrXVI	769316	769657	TY3_reference_SRR800783_telocate_rp_312	0	+
chrXVI	775857	776502	TY3_1p_reference_SRR800783_telocate_rp_313	0	+
chrXVI	776090	776401	TY1_reference_SRR800783_telocate_rp_314	0	+
chrXVI	780917	781217	TY1_reference_SRR800783_telocate_rp_315	0	-
chrXVI	810592	810593	TY1_non-reference_SRR800783_telocate_rp_317	0	+
chrXVI	844354	850508	TY1_reference_SRR800783_telocate_rp_318	0	-
chrXVI	880381	880722	TY3_reference_SRR800783_telocate_rp_319	0	+
chrXVI	881482	881826	TY4_reference_SRR800783_telocate_rp_320	0	-
chrXVI	933066	933400	TY4_reference_SRR800783_telocate_rp_321	0	+
