# Supplementary material for: McClintock: An Integrated Pipeline for Detecting Transposable Element Insertions in Whole-Genome Shotgun Sequencing Data
Source: G3 (Bethesda). 2017 Jun 21;7(8):2763–78. doi: 10.1534/g3.117.043893 (PMC5555480; doi:10.1534/g3.117.043893)
Supplement: Supplementary file 2 [file 2763FileS2.zip › SRA072302/SRR800783/results/SRR800783_temp_nonredundant.bed]

track name="SRR800783_TEMP" description="SRR800783_TEMP"
chrI	22231	22552	TY1_reference_SRR800783_temp_nonab_11	0	+
chrI	138753	138990	TY1_reference_SRR800783_temp_nonab_26	0	-
chrI	182613	182953	TY3_reference_SRR800783_temp_nonab_40	0	+
chrI	183135	183468	TY1_reference_SRR800783_temp_nonab_41	0	+
chrI	209459	209769	TY1_reference_SRR800783_temp_nonab_42	0	-
chrII	8980	9424	TY1_non-reference_SRR800783_temp_rp_44	0	+
chrII	197032	197323	TY1_reference_SRR800783_temp_nonab_68	0	-
chrII	197716	198057	TY3_reference_SRR800783_temp_nonab_69	0	+
chrII	198169	198252	TY1_reference_SRR800783_temp_nonab_70	0	-
chrII	258667	258974	TY1_reference_SRR800783_temp_nonab_78	0	-
chrII	266177	266256	TY1_reference_SRR800783_temp_nonab_81	0	-
chrII	327067	327393	TY1_reference_SRR800783_temp_nonab_84	0	+
chrII	327393	327693	TY1_reference_SRR800783_temp_nonab_86	0	+
chrII	347582	347588	TY3_non-reference_SRR800783_temp_sr_88	0	-
chrII	350456	350749	TY1_reference_SRR800783_temp_nonab_89	0	+
chrII	460472	460762	TY1_reference_SRR800783_temp_nonab_95	0	+
chrII	643023	643096	TY3_non-reference_SRR800783_temp_rp_108	0	+
chrII	644363	644596	TY1_reference_SRR800783_temp_nonab_110	0	-
chrII	645143	645149	TY3_non-reference_SRR800783_temp_sr_112	0	-
chrIII	1178	4322	TY5_reference_SRR800783_temp_nonab_129	0	+
chrIII	4479	4580	TY5_reference_SRR800783_temp_nonab_131	0	+
chrIII	84810	90769	TY2_reference_SRR800783_temp_nonab_142	0	+
chrIII	90842	90847	TY3_non-reference_SRR800783_temp_sr_152	0	+
chrIII	142789	143078	TY1_reference_SRR800783_temp_nonab_158	0	-
chrIII	149479	149787	TY1_reference_SRR800783_temp_nonab_159	0	+
chrIII	150217	150540	TY1_reference_SRR800783_temp_nonab_160	0	+
chrIII	150692	151051	TY4_reference_SRR800783_temp_nonab_161	0	-
chrIII	151464	151518	TY1_reference_SRR800783_temp_nonab_162	0	-
chrIII	151518	151849	TY1_reference_SRR800783_temp_nonab_163	0	+
chrIII	169568	169884	TY1_reference_SRR800783_temp_nonab_171	0	+
chrIII	227659	227810	TY1_reference_SRR800783_temp_nonab_174	0	-
chrIII	291372	291709	TY1_reference_SRR800783_temp_nonab_177	0	+
chrIII	291918	292164	TY5_reference_SRR800783_temp_nonab_178	0	+
chrIII	292287	292525	TY5_reference_SRR800783_temp_nonab_179	0	+
chrIII	294999	295317	TY1_reference_SRR800783_temp_nonab_180	0	+
chrIII	295855	295926	TY1_reference_SRR800783_temp_nonab_181	0	+
chrIII	295954	296187	TY1_reference_SRR800783_temp_nonab_182	0	-
chrIV	3335	3461	TY5_reference_SRR800783_temp_nonab_184	0	+
chrIV	8079	8420	TY4_reference_SRR800783_temp_nonab_185	0	+
chrIV	83291	83483	TY3_1p_reference_SRR800783_temp_nonab_189	0	+
chrIV	359316	359480	TY1_reference_SRR800783_temp_nonab_197	0	-
chrIV	434948	435096	TY1_reference_SRR800783_temp_nonab_202	0	+
chrIV	512985	513641	TY1_reference_SRR800783_temp_nonab_207	0	-
chrIV	513256	513588	TY1_reference_SRR800783_temp_nonab_208	0	-
chrIV	519941	520157	TY1_reference_SRR800783_temp_nonab_218	0	+
chrIV	520179	520474	TY1_reference_SRR800783_temp_nonab_219	0	-
chrIV	520474	520794	TY2_reference_SRR800783_temp_nonab_220	0	+
chrIV	620231	620238	TY2_non-reference_SRR800783_temp_rp_226	0	-
chrIV	620558	620662	TY1_reference_SRR800783_temp_nonab_227	0	-
chrIV	651687	651956	TY1_reference_SRR800783_temp_nonab_232	0	-
chrIV	668093	668434	TY3_reference_SRR800783_temp_nonab_234	0	+
chrIV	668623	668782	TY1_reference_SRR800783_temp_nonab_235	0	+
chrIV	802902	805652	TY1_reference_SRR800783_temp_nonab_241	0	+
chrIV	805755	805972	TY1_reference_SRR800783_temp_nonab_242	0	-
chrIV	871419	871742	TY1_reference_SRR800783_temp_nonab_248	0	+
chrIV	878061	878300	TY1_reference_SRR800783_temp_nonab_253	0	+
chrIV	945347	945670	TY1_reference_SRR800783_temp_nonab_258	0	+
chrIV	945697	945757	TY1_reference_SRR800783_temp_nonab_259	0	-
chrIV	945951	946292	TY3_reference_SRR800783_temp_nonab_260	0	-
chrIV	981167	987126	TY2_reference_SRR800783_temp_nonab_264	0	+
chrIV	987154	992639	TY1_reference_SRR800783_temp_nonab_266	0	-
chrIV	992639	992739	TY1_reference_SRR800783_temp_nonab_268	0	+
chrIV	992739	992812	TY3_reference_SRR800783_temp_nonab_269	0	-
chrIV	1017552	1017675	TY1_reference_SRR800783_temp_nonab_271	0	-
chrIV	1017677	1018020	TY4_reference_SRR800783_temp_nonab_272	0	-
chrIV	1018211	1018366	TY4_reference_SRR800783_temp_nonab_273	0	+
chrIV	1018388	1018514	TY1_reference_SRR800783_temp_nonab_274	0	+
chrIV	1023133	1023474	TY3_reference_SRR800783_temp_nonab_275	0	+
chrIV	1151033	1151363	TY1_reference_SRR800783_temp_nonab_284	0	+
chrIV	1174831	1174952	TY1_reference_SRR800783_temp_nonab_287	0	+
chrIV	1201080	1201275	TY1_reference_SRR800783_temp_nonab_292	0	+
chrIV	1201449	1201590	TY1_reference_SRR800783_temp_nonab_293	0	+
chrIV	1305351	1305442	TY3_reference_SRR800783_temp_nonab_298	0	-
chrIV	1352968	1353219	TY1_reference_SRR800783_temp_nonab_301	0	+
chrIV	1353130	1353138	TY2_non-reference_SRR800783_temp_rp_302	0	-
chrIV	1353893	1353899	TY2_non-reference_SRR800783_temp_rp_303	0	+
chrIV	1461829	1461833	TY3_non-reference_SRR800783_temp_rp_309	0	+
chrIV	1461956	1462025	TY1_reference_SRR800783_temp_nonab_310	0	+
chrIV	1516336	1516421	TY2_reference_SRR800783_temp_nonab_316	0	-
chrIV	1518468	1518787	TY1_reference_SRR800783_temp_nonab_317	0	+
chrIX	197136	197485	TY1_reference_SRR800783_temp_nonab_337	0	-
chrIX	300406	300725	TY1_reference_SRR800783_temp_nonab_353	0	-
chrIX	301655	301730	TY1_reference_SRR800783_temp_nonab_354	0	+
chrIX	324388	324732	TY3_reference_SRR800783_temp_nonab_355	0	+
chrIX	324828	325162	TY1_reference_SRR800783_temp_nonab_357	0	+
chrIX	325162	325216	TY1_reference_SRR800783_temp_nonab_358	0	+
chrIX	336575	336892	TY1_reference_SRR800783_temp_nonab_359	0	-
chrIX	426197	426422	TY1_reference_SRR800783_temp_nonab_366	0	-
chrV	6985	7117	TY5_reference_SRR800783_temp_nonab_429	0	+
chrV	9630	9738	TY2_reference_SRR800783_temp_nonab_430	0	-
chrV	62474	62756	TY1_reference_SRR800783_temp_nonab_435	0	+
chrV	99302	99660	TY1_reference_SRR800783_temp_nonab_437	0	-
chrV	118226	118556	TY4_reference_SRR800783_temp_nonab_439	0	-
chrV	131153	131160	TY3_non-reference_SRR800783_temp_rp_440	0	+
chrV	136062	136183	TY1_reference_SRR800783_temp_nonab_441	0	+
chrV	137323	137612	TY1_reference_SRR800783_temp_nonab_442	0	+
chrV	138220	138553	TY1_reference_SRR800783_temp_nonab_443	0	+
chrV	176348	176845	TY1_reference_SRR800783_temp_nonab_446	0	+
chrV	176574	176714	TY1_reference_SRR800783_temp_nonab_447	0	-
chrV	248827	249107	TY1_reference_SRR800783_temp_nonab_454	0	+
chrV	249107	249406	TY1_reference_SRR800783_temp_nonab_455	0	-
chrV	249443	249751	TY1_reference_SRR800783_temp_nonab_456	0	+
chrV	287770	288056	TY1_reference_SRR800783_temp_nonab_461	0	-
chrV	288642	288724	TY1_reference_SRR800783_temp_nonab_462	0	+
chrV	312205	312261	TY3_1p_reference_SRR800783_temp_nonab_465	0	+
chrV	312271	312437	TY1_reference_SRR800783_temp_nonab_466	0	+
chrV	314078	314424	TY4_reference_SRR800783_temp_nonab_467	0	+
chrV	354133	354836	TY1_reference_SRR800783_temp_nonab_471	0	+
chrV	354355	354726	TY4_reference_SRR800783_temp_nonab_472	0	-
chrV	354846	354913	TY3_reference_SRR800783_temp_nonab_473	0	-
chrV	434626	434967	TY3_reference_SRR800783_temp_nonab_479	0	-
chrV	435065	435122	TY1_reference_SRR800783_temp_nonab_480	0	+
chrV	435123	435438	TY1_reference_SRR800783_temp_nonab_481	0	-
chrV	435941	436273	TY2_reference_SRR800783_temp_nonab_482	0	-
chrV	436274	436601	TY4_reference_SRR800783_temp_nonab_483	0	-
chrV	436601	436633	TY1_reference_SRR800783_temp_nonab_485	0	+
chrV	438521	438584	TY1_reference_SRR800783_temp_nonab_486	0	-
chrV	442582	442588	TY2_non-reference_SRR800783_temp_rp_487	0	-
chrV	442729	443068	TY1_reference_SRR800783_temp_nonab_488	0	+
chrV	443365	449626	TY2_reference_SRR800783_temp_nonab_489	0	+
chrV	443392	449316	TY1_reference_SRR800783_temp_nonab_490	0	-
chrV	449735	450035	TY1_reference_SRR800783_temp_nonab_492	0	+
chrV	469325	469388	TY1_reference_SRR800783_temp_nonab_497	0	-
chrV	492433	498505	TY3_reference_SRR800783_temp_nonab_500	0	-
chrV	492690	498416	TY1_reference_SRR800783_temp_nonab_501	0	-
chrV	551436	551759	TY1_reference_SRR800783_temp_nonab_509	0	+
chrV	551883	551889	TY2_non-reference_SRR800783_temp_rp_510	0	+
chrV	552002	552216	TY1_reference_SRR800783_temp_nonab_511	0	-
chrV	552329	552337	TY1_non-reference_SRR800783_temp_rp_512	0	+
chrV	566694	566945	TY5_reference_SRR800783_temp_nonab_515	0	-
chrV	568785	569017	TY5_reference_SRR800783_temp_nonab_516	0	+
chrVI	100574	100902	TY1_reference_SRR800783_temp_nonab_524	0	+
chrVI	119073	119171	TY1_reference_SRR800783_temp_nonab_525	0	+
chrVI	144199	144518	TY4_reference_SRR800783_temp_nonab_530	0	+
chrVI	144533	144815	TY1_reference_SRR800783_temp_nonab_531	0	-
chrVI	158353	158666	TY1_reference_SRR800783_temp_nonab_533	0	+
chrVI	161531	161691	TY1_reference_SRR800783_temp_nonab_534	0	+
chrVI	161807	162129	TY1_reference_SRR800783_temp_nonab_535	0	-
chrVI	181387	181471	TY1_reference_SRR800783_temp_nonab_539	0	+
chrVI	181738	181884	TY1_reference_SRR800783_temp_nonab_540	0	+
chrVI	191670	191834	TY1_reference_SRR800783_temp_nonab_542	0	-
chrVI	205101	205241	TY3_1p_reference_SRR800783_temp_nonab_544	0	+
chrVI	205240	205248	TY1_non-reference_SRR800783_temp_rp_545	0	+
chrVI	205255	205503	TY1_reference_SRR800783_temp_nonab_546	0	-
chrVI	206909	207126	TY1_reference_SRR800783_temp_nonab_547	0	+
chrVI	261282	261475	TY1_reference_SRR800783_temp_nonab_551	0	+
chrVII	862	1079	TY5_reference_SRR800783_temp_nonab_553	0	+
chrVII	1079	1239	TY5_reference_SRR800783_temp_nonab_554	0	+
chrVII	73910	73916	TY3_non-reference_SRR800783_temp_sr_561	0	+
chrVII	74027	74166	TY1_non-reference_SRR800783_temp_rp_562	0	+
chrVII	110810	111509	TY2_reference_SRR800783_temp_nonab_565	0	-
chrVII	110858	111229	TY4_reference_SRR800783_temp_nonab_566	0	+
chrVII	111509	111702	TY1_reference_SRR800783_temp_nonab_567	0	+
chrVII	114942	115273	TY1_reference_SRR800783_temp_nonab_569	0	+
chrVII	121167	121340	TY1_reference_SRR800783_temp_nonab_570	0	+
chrVII	122092	122145	TY1_reference_SRR800783_temp_nonab_571	0	-
chrVII	204989	205343	TY4_reference_SRR800783_temp_nonab_573	0	+
chrVII	205317	205323	TY1_non-reference_SRR800783_temp_rp_574	0	-
chrVII	287944	288115	TY1_reference_SRR800783_temp_nonab_579	0	+
chrVII	318685	318826	TY1_reference_SRR800783_temp_nonab_582	0	+
chrVII	318826	318984	TY4_reference_SRR800783_temp_nonab_583	0	-
chrVII	319032	319344	TY1_reference_SRR800783_temp_nonab_584	0	-
chrVII	319425	319765	TY3_reference_SRR800783_temp_nonab_585	0	-
chrVII	320357	320710	TY4_reference_SRR800783_temp_nonab_586	0	-
chrVII	327131	327346	TY1_reference_SRR800783_temp_nonab_587	0	-
chrVII	327906	328220	TY1_reference_SRR800783_temp_nonab_588	0	+
chrVII	328229	328503	TY1_reference_SRR800783_temp_nonab_589	0	+
chrVII	401618	401897	TY3_reference_SRR800783_temp_nonab_594	0	+
chrVII	401961	402293	TY1_reference_SRR800783_temp_nonab_595	0	+
chrVII	405006	405148	TY2_reference_SRR800783_temp_nonab_596	0	+
chrVII	405148	405210	TY2_reference_SRR800783_temp_nonab_598	0	+
chrVII	405230	405456	TY3_reference_SRR800783_temp_nonab_599	0	-
chrVII	412457	412727	TY1_reference_SRR800783_temp_nonab_600	0	+
chrVII	412818	412887	TY3_1p_reference_SRR800783_temp_nonab_601	0	+
chrVII	561701	561754	TY3_non-reference_SRR800783_temp_rp_610	0	-
chrVII	568167	568287	TY3_1p_reference_SRR800783_temp_nonab_612	0	+
chrVII	660646	660936	TY1_reference_SRR800783_temp_nonab_622	0	-
chrVII	701113	701354	TY1_reference_SRR800783_temp_nonab_629	0	+
chrVII	701355	701546	TY1_reference_SRR800783_temp_nonab_630	0	+
chrVII	712899	713081	TY4_reference_SRR800783_temp_nonab_640	0	+
chrVII	713087	713388	TY1_reference_SRR800783_temp_nonab_641	0	-
chrVII	735491	735546	TY1_reference_SRR800783_temp_nonab_642	0	-
chrVII	735548	735877	TY1_reference_SRR800783_temp_nonab_643	0	+
chrVII	735986	736327	TY3_reference_SRR800783_temp_nonab_644	0	+
chrVII	738564	738604	TY1_reference_SRR800783_temp_nonab_645	0	+
chrVII	738740	739040	TY1_reference_SRR800783_temp_nonab_646	0	+
chrVII	774040	774167	TY1_reference_SRR800783_temp_nonab_648	0	+
chrVII	778788	779117	TY2_reference_SRR800783_temp_nonab_649	0	+
chrVII	779117	779236	TY1_reference_SRR800783_temp_nonab_650	0	+
chrVII	779236	779520	TY1_reference_SRR800783_temp_nonab_651	0	-
chrVII	793243	793564	TY1_reference_SRR800783_temp_nonab_653	0	+
chrVII	811100	811238	TY4_reference_SRR800783_temp_nonab_655	0	-
chrVII	811451	817397	TY2_reference_SRR800783_temp_nonab_656	0	+
chrVII	817397	823311	TY1_reference_SRR800783_temp_nonab_657	0	-
chrVII	845285	845635	TY3_reference_SRR800783_temp_nonab_663	0	+
chrVII	875349	875666	TY1_reference_SRR800783_temp_nonab_666	0	+
chrVII	875955	876284	TY1_reference_SRR800783_temp_nonab_668	0	+
chrVII	879029	879240	TY4_reference_SRR800783_temp_nonab_669	0	+
chrVII	879042	879097	TY2_non-reference_SRR800783_temp_rp_670	0	+
chrVII	879272	879464	TY1_reference_SRR800783_temp_nonab_671	0	+
chrVII	931690	932022	TY1_reference_SRR800783_temp_nonab_675	0	+
chrVIII	7992	8224	TY5_reference_SRR800783_temp_nonab_683	0	-
chrVIII	13260	13324	TY5_reference_SRR800783_temp_nonab_685	0	-
chrVIII	92271	92386	TY1_reference_SRR800783_temp_nonab_693	0	+
chrVIII	116766	117054	TY1_reference_SRR800783_temp_nonab_694	0	-
chrVIII	133165	133172	TY4_non-reference_SRR800783_temp_rp_697	0	-
chrVIII	133197	133395	TY1_reference_SRR800783_temp_nonab_698	0	-
chrVIII	133567	134217	TY1_reference_SRR800783_temp_nonab_699	0	-
chrVIII	133679	134002	TY1_reference_SRR800783_temp_nonab_700	0	+
chrVIII	146323	146664	TY3_reference_SRR800783_temp_nonab_701	0	-
chrVIII	146836	147705	TY4_reference_SRR800783_temp_nonab_702	0	+
chrVIII	238006	238205	TY1_reference_SRR800783_temp_nonab_707	0	+
chrVIII	238304	238394	TY4_reference_SRR800783_temp_nonab_708	0	+
chrVIII	358684	359477	TY1_reference_SRR800783_temp_nonab_710	0	-
chrVIII	358852	359070	TY4_reference_SRR800783_temp_nonab_711	0	-
chrVIII	359081	359346	TY1_reference_SRR800783_temp_nonab_712	0	+
chrVIII	389629	389847	TY1_reference_SRR800783_temp_nonab_714	0	-
chrVIII	463919	464147	TY1_reference_SRR800783_temp_nonab_721	0	-
chrVIII	466422	466474	TY3_1p_reference_SRR800783_temp_nonab_723	0	+
chrVIII	466555	466863	TY1_reference_SRR800783_temp_nonab_724	0	+
chrVIII	466880	466975	TY3_reference_SRR800783_temp_nonab_725	0	-
chrVIII	466883	466890	TY2_non-reference_SRR800783_temp_rp_726	0	+
chrVIII	530069	530379	TY1_reference_SRR800783_temp_nonab_732	0	-
chrVIII	543609	549637	TY1_reference_SRR800783_temp_nonab_733	0	-
chrX	29186	29409	TY1_reference_SRR800783_temp_nonab_735	0	+
chrX	59503	59783	TY1_reference_SRR800783_temp_nonab_736	0	+
chrX	197371	197392	TY3_non-reference_SRR800783_temp_rp_745	0	+
chrX	197398	197492	TY3_reference_SRR800783_temp_nonab_746	0	+
chrX	197492	204392	TY1_reference_SRR800783_temp_nonab_747	0	+
chrX	197542	203768	TY4_reference_SRR800783_temp_nonab_749	0	+
chrX	203792	204114	TY2_reference_SRR800783_temp_nonab_753	0	-
chrX	354538	354838	TY1_reference_SRR800783_temp_nonab_762	0	-
chrX	354601	354734	TY2_non-reference_SRR800783_temp_rp_763	0	+
chrX	374583	374589	TY3_non-reference_SRR800783_temp_sr_765	0	+
chrX	374767	374835	TY4_reference_SRR800783_temp_nonab_766	0	-
chrX	374848	374902	TY1_reference_SRR800783_temp_nonab_767	0	-
chrX	377538	377590	TY1_reference_SRR800783_temp_nonab_768	0	+
chrX	377599	377854	TY1_reference_SRR800783_temp_nonab_769	0	-
chrX	378008	378279	TY3_1p_reference_SRR800783_temp_nonab_770	0	-
chrX	416192	416199	TY2_non-reference_SRR800783_temp_rp_774	0	+
chrX	416259	416425	TY4_reference_SRR800783_temp_nonab_776	0	+
chrX	416503	417018	TY1_reference_SRR800783_temp_nonab_777	0	+
chrX	421917	422290	TY4_reference_SRR800783_temp_nonab_778	0	+
chrX	422587	422881	TY1_reference_SRR800783_temp_nonab_779	0	+
chrX	472455	483965	TY1_reference_SRR800783_temp_nonab_782	0	+
chrX	478043	483965	TY1_reference_SRR800783_temp_nonab_783	0	+
chrX	517950	518091	TY1_reference_SRR800783_temp_nonab_787	0	+
chrX	531507	531757	TY1_reference_SRR800783_temp_nonab_788	0	-
chrX	537732	538027	TY1_reference_SRR800783_temp_nonab_789	0	-
chrX	540758	541079	TY1_reference_SRR800783_temp_nonab_790	0	+
chrX	543440	543762	TY1_reference_SRR800783_temp_nonab_791	0	+
chrX	737370	737678	TY4_reference_SRR800783_temp_nonab_803	0	-
chrX	742330	742456	TY5_reference_SRR800783_temp_nonab_804	0	-
chrXI	74240	74523	TY1_reference_SRR800783_temp_nonab_810	0	+
chrXI	83812	84120	TY1_reference_SRR800783_temp_nonab_811	0	-
chrXI	141175	141294	TY1_reference_SRR800783_temp_nonab_813	0	-
chrXI	162835	163174	TY1_reference_SRR800783_temp_nonab_814	0	+
chrXI	163174	163394	TY4_reference_SRR800783_temp_nonab_815	0	-
chrXI	219057	219367	TY1_reference_SRR800783_temp_nonab_828	0	-
chrXI	301949	301983	TY1_reference_SRR800783_temp_nonab_834	0	+
chrXI	301983	302269	TY1_reference_SRR800783_temp_nonab_835	0	-
chrXI	313064	313131	TY3_non-reference_SRR800783_temp_rp_836	0	-
chrXI	378913	378980	TY3_reference_SRR800783_temp_nonab_841	0	-
chrXI	378990	379112	TY1_reference_SRR800783_temp_nonab_842	0	+
chrXI	379112	379265	TY3_1p_reference_SRR800783_temp_nonab_843	0	-
chrXI	489928	490057	TY1_reference_SRR800783_temp_nonab_849	0	-
chrXI	490106	490430	TY1_reference_SRR800783_temp_nonab_850	0	+
chrXI	490430	490489	TY1_reference_SRR800783_temp_nonab_851	0	+
chrXI	513168	513174	TY2_non-reference_SRR800783_temp_rp_853	0	-
chrXI	513173	513483	TY1_reference_SRR800783_temp_nonab_854	0	-
chrXI	664813	664914	TY5_reference_SRR800783_temp_nonab_860	0	-
chrXI	665067	665306	TY5_reference_SRR800783_temp_nonab_861	0	+
chrXII	91572	91822	TY4_reference_SRR800783_temp_nonab_867	0	-
chrXII	91791	91800	TY2_non-reference_SRR800783_temp_rp_868	0	+
chrXII	91958	92480	TY1_reference_SRR800783_temp_nonab_869	0	-
chrXII	92048	92380	TY1_reference_SRR800783_temp_nonab_870	0	-
chrXII	168041	168379	TY3_reference_SRR800783_temp_nonab_875	0	-
chrXII	168541	168649	TY1_reference_SRR800783_temp_nonab_876	0	+
chrXII	168649	168732	TY1_reference_SRR800783_temp_nonab_877	0	-
chrXII	215080	221006	TY1_reference_SRR800783_temp_nonab_879	0	-
chrXII	221007	221307	TY1_reference_SRR800783_temp_nonab_880	0	+
chrXII	365831	366145	TY1_reference_SRR800783_temp_nonab_886	0	-
chrXII	373479	373534	TY1_reference_SRR800783_temp_nonab_888	0	-
chrXII	373769	373969	TY1_reference_SRR800783_temp_nonab_889	0	-
chrXII	426828	427002	TY3_1p_reference_SRR800783_temp_nonab_892	0	-
chrXII	426834	426840	TY2_non-reference_SRR800783_temp_rp_893	0	+
chrXII	448842	449114	TY1_reference_SRR800783_temp_nonab_895	0	+
chrXII	475974	481898	TY1_reference_SRR800783_temp_nonab_898	0	-
chrXII	592707	593037	TY1_reference_SRR800783_temp_nonab_903	0	-
chrXII	599170	599831	TY4_reference_SRR800783_temp_nonab_904	0	-
chrXII	599269	599518	TY1_reference_SRR800783_temp_nonab_905	0	+
chrXII	599842	599913	TY1_reference_SRR800783_temp_nonab_906	0	+
chrXII	657023	657366	TY3_reference_SRR800783_temp_nonab_907	0	+
chrXII	657450	657769	TY1_reference_SRR800783_temp_nonab_908	0	+
chrXII	688130	688363	TY2_reference_SRR800783_temp_nonab_910	0	-
chrXII	688370	688666	TY1_reference_SRR800783_temp_nonab_911	0	+
chrXII	734383	734673	TY1_reference_SRR800783_temp_nonab_912	0	-
chrXII	734700	734706	TY2_non-reference_SRR800783_temp_rp_913	0	-
chrXII	784207	784288	TY1_reference_SRR800783_temp_nonab_919	0	-
chrXII	793551	793870	TY3_reference_SRR800783_temp_nonab_920	0	+
chrXII	796763	797088	TY1_reference_SRR800783_temp_nonab_921	0	+
chrXII	817839	818072	TY4_reference_SRR800783_temp_nonab_922	0	+
chrXII	818072	818403	TY1_reference_SRR800783_temp_nonab_923	0	-
chrXII	818473	818488	TY2_non-reference_SRR800783_temp_rp_924	0	+
chrXII	963024	963056	TY3_non-reference_SRR800783_temp_rp_932	0	+
chrXII	963189	963195	TY1_non-reference_SRR800783_temp_rp_933	0	-
chrXII	963216	963535	TY1_reference_SRR800783_temp_nonab_934	0	+
chrXII	976254	981697	TY2_reference_SRR800783_temp_nonab_937	0	-
chrXII	1052235	1052241	TY2_non-reference_SRR800783_temp_rp_947	0	+
chrXII	1052300	1052630	TY1_reference_SRR800783_temp_nonab_948	0	-
chrXII	1052659	1052754	TY1_reference_SRR800783_temp_nonab_949	0	-
chrXIII	131988	132317	TY1_reference_SRR800783_temp_nonab_959	0	-
chrXIII	167944	168262	TY1_reference_SRR800783_temp_nonab_961	0	-
chrXIII	183945	184039	TY3_non-reference_SRR800783_temp_rp_964	0	+
chrXIII	259595	259901	TY1_reference_SRR800783_temp_nonab_973	0	-
chrXIII	289946	290015	TY1_reference_SRR800783_temp_nonab_977	0	-
chrXIII	290047	290223	TY4_reference_SRR800783_temp_nonab_978	0	-
chrXIII	290440	290521	TY1_reference_SRR800783_temp_nonab_979	0	+
chrXIII	290582	290660	TY1_reference_SRR800783_temp_nonab_980	0	-
chrXIII	290781	290787	TY3_non-reference_SRR800783_temp_sr_981	0	+
chrXIII	321341	321527	TY4_reference_SRR800783_temp_nonab_982	0	-
chrXIII	378730	379060	TY1_reference_SRR800783_temp_nonab_987	0	-
chrXIII	420972	421316	TY1_reference_SRR800783_temp_nonab_993	0	-
chrXIII	462884	463103	TY1_reference_SRR800783_temp_nonab_996	0	-
chrXIII	463139	463460	TY1_reference_SRR800783_temp_nonab_998	0	-
chrXIII	481212	481544	TY1_reference_SRR800783_temp_nonab_999	0	-
chrXIII	481569	481807	TY1_reference_SRR800783_temp_nonab_1000	0	+
chrXIII	503190	503381	TY1_reference_SRR800783_temp_nonab_1002	0	+
chrXIII	503663	503766	TY1_reference_SRR800783_temp_nonab_1003	0	+
chrXIII	503769	504140	TY4_reference_SRR800783_temp_nonab_1006	0	+
chrXIII	504241	504781	TY4_reference_SRR800783_temp_nonab_1007	0	+
chrXIII	504344	504676	TY1_reference_SRR800783_temp_nonab_1008	0	+
chrXIII	573110	573337	TY1_reference_SRR800783_temp_nonab_1016	0	-
chrXIII	573355	573445	TY1_reference_SRR800783_temp_nonab_1017	0	-
chrXIII	748024	748124	TY1_reference_SRR800783_temp_nonab_1027	0	+
chrXIII	768416	768451	TY3_non-reference_SRR800783_temp_rp_1029	0	-
chrXIII	768878	769211	TY1_reference_SRR800783_temp_nonab_1031	0	+
chrXIII	808998	809232	TY1_reference_SRR800783_temp_nonab_1033	0	+
chrXIII	837475	837753	TY1_reference_SRR800783_temp_nonab_1034	0	+
chrXIII	837753	837904	TY3_reference_SRR800783_temp_nonab_1035	0	+
chrXIV	96450	96609	TY4_reference_SRR800783_temp_nonab_1048	0	+
chrXIV	546423	546685	TY3_1p_reference_SRR800783_temp_nonab_1078	0	+
chrXIV	552281	552482	TY1_reference_SRR800783_temp_nonab_1079	0	-
chrXIV	552799	553128	TY1_reference_SRR800783_temp_nonab_1080	0	+
chrXIV	561377	561486	TY1_reference_SRR800783_temp_nonab_1081	0	+
chrXIV	631936	631999	TY3_1p_reference_SRR800783_temp_nonab_1084	0	+
chrXIV	632006	632112	TY1_reference_SRR800783_temp_nonab_1085	0	-
chrXIV	632120	632491	TY4_reference_SRR800783_temp_nonab_1086	0	-
chrXIV	726234	726575	TY3_reference_SRR800783_temp_nonab_1089	0	+
chrXIV	726614	726946	TY2_reference_SRR800783_temp_nonab_1090	0	-
chrXIV	726951	727214	TY3_1p_reference_SRR800783_temp_nonab_1091	0	+
chrXIV	727363	727667	TY1_reference_SRR800783_temp_nonab_1092	0	-
chrXV	2893	3223	TY1_reference_SRR800783_temp_nonab_1098	0	-
chrXV	3808	3986	TY4_reference_SRR800783_temp_nonab_1099	0	+
chrXV	16738	16933	TY1_reference_SRR800783_temp_nonab_1101	0	+
chrXV	18162	18259	TY1_reference_SRR800783_temp_nonab_1102	0	-
chrXV	18300	18554	TY1_reference_SRR800783_temp_nonab_1103	0	-
chrXV	33628	33930	TY1_reference_SRR800783_temp_nonab_1104	0	+
chrXV	111161	111167	TY1_non-reference_SRR800783_temp_rp_1110	0	+
chrXV	113293	113626	TY1_reference_SRR800783_temp_nonab_1111	0	-
chrXV	113684	113752	TY1_reference_SRR800783_temp_nonab_1112	0	-
chrXV	226695	227037	TY3_reference_SRR800783_temp_nonab_1120	0	+
chrXV	227095	227234	TY1_reference_SRR800783_temp_nonab_1121	0	+
chrXV	227692	228263	TY1_reference_SRR800783_temp_nonab_1122	0	+
chrXV	227860	228178	TY1_reference_SRR800783_temp_nonab_1123	0	-
chrXV	300234	300441	TY1_reference_SRR800783_temp_nonab_1126	0	-
chrXV	300685	301023	TY1_reference_SRR800783_temp_nonab_1127	0	-
chrXV	340599	340900	TY1_reference_SRR800783_temp_nonab_1132	0	-
chrXV	354128	354467	TY3_reference_SRR800783_temp_nonab_1135	0	+
chrXV	354681	354959	TY1_reference_SRR800783_temp_nonab_1136	0	+
chrXV	355117	355188	TY1_reference_SRR800783_temp_nonab_1137	0	+
chrXV	436923	437008	TY1_reference_SRR800783_temp_nonab_1142	0	+
chrXV	437303	438486	TY1_reference_SRR800783_temp_nonab_1143	0	-
chrXV	463541	463647	TY1_reference_SRR800783_temp_nonab_1144	0	+
chrXV	487425	487430	TY3_non-reference_SRR800783_temp_sr_1147	0	-
chrXV	571360	571462	TY4_reference_SRR800783_temp_nonab_1152	0	-
chrXV	571490	571808	TY1_reference_SRR800783_temp_nonab_1153	0	+
chrXV	594513	594813	TY1_reference_SRR800783_temp_nonab_1157	0	+
chrXV	664003	664326	TY1_reference_SRR800783_temp_nonab_1163	0	-
chrXV	664329	664465	TY1_reference_SRR800783_temp_nonab_1164	0	+
chrXV	697503	697770	TY1_reference_SRR800783_temp_nonab_1167	0	-
chrXV	697809	697906	TY4_reference_SRR800783_temp_nonab_1168	0	-
chrXV	703157	703382	TY3_reference_SRR800783_temp_nonab_1169	0	-
chrXV	703430	703662	TY1_reference_SRR800783_temp_nonab_1170	0	-
chrXV	703670	703754	TY1_reference_SRR800783_temp_nonab_1171	0	+
chrXV	703773	710109	TY4_reference_SRR800783_temp_nonab_1172	0	+
chrXV	704064	710025	TY2_reference_SRR800783_temp_nonab_1173	0	-
chrXV	969299	969429	TY1_reference_SRR800783_temp_nonab_1185	0	+
chrXV	979866	980140	TY1_reference_SRR800783_temp_nonab_1186	0	+
chrXV	1058982	1058990	TY2_non-reference_SRR800783_temp_rp_1192	0	-
chrXVI	55662	55858	TY1_reference_SRR800783_temp_nonab_1201	0	-
chrXVI	56289	56356	TY3_reference_SRR800783_temp_nonab_1202	0	+
chrXVI	56356	63006	TY1_reference_SRR800783_temp_nonab_1203	0	+
chrXVI	56451	62375	TY1_reference_SRR800783_temp_nonab_1205	0	+
chrXVI	62388	62720	TY2_reference_SRR800783_temp_nonab_1207	0	+
chrXVI	210449	210770	TY1_reference_SRR800783_temp_nonab_1218	0	+
chrXVI	436057	436728	TY1_reference_SRR800783_temp_nonab_1229	0	+
chrXVI	436246	436584	TY1_reference_SRR800783_temp_nonab_1230	0	-
chrXVI	436886	443109	TY4_reference_SRR800783_temp_nonab_1231	0	-
chrXVI	560809	561081	TY1_reference_SRR800783_temp_nonab_1238	0	+
chrXVI	561164	561320	TY3_1p_reference_SRR800783_temp_nonab_1239	0	-
chrXVI	571692	571834	TY1_reference_SRR800783_temp_nonab_1240	0	+
chrXVI	571841	572170	TY1_reference_SRR800783_temp_nonab_1241	0	-
chrXVI	689058	689439	TY1_reference_SRR800783_temp_nonab_1249	0	-
chrXVI	689278	689286	TY2_non-reference_SRR800783_temp_rp_1250	0	+
chrXVI	689541	689550	TY3_non-reference_SRR800783_temp_sr_1251	0	+
chrXVI	743951	743958	TY2_non-reference_SRR800783_temp_rp_1254	0	+
chrXVI	769316	769657	TY3_reference_SRR800783_temp_nonab_1257	0	+
chrXVI	769800	769897	TY1_reference_SRR800783_temp_nonab_1258	0	+
chrXVI	775857	776502	TY3_1p_reference_SRR800783_temp_nonab_1260	0	+
chrXVI	776090	776401	TY1_reference_SRR800783_temp_nonab_1261	0	+
chrXVI	776664	776854	TY1_reference_SRR800783_temp_nonab_1262	0	-
chrXVI	777841	778152	TY1_reference_SRR800783_temp_nonab_1263	0	+
chrXVI	780917	781217	TY1_reference_SRR800783_temp_nonab_1264	0	-
chrXVI	804494	804634	TY1_reference_SRR800783_temp_nonab_1267	0	+
chrXVI	804562	804568	TY1_non-reference_SRR800783_temp_rp_1268	0	+
chrXVI	856550	856881	TY3_reference_SRR800783_temp_nonab_1272	0	+
chrXVI	880381	880722	TY3_reference_SRR800783_temp_nonab_1273	0	+
chrXVI	880769	880965	TY3_1p_reference_SRR800783_temp_nonab_1274	0	-
chrXVI	881482	881826	TY4_reference_SRR800783_temp_nonab_1275	0	-
chrXVI	933066	933400	TY4_reference_SRR800783_temp_nonab_1277	0	+
chrXVI	933538	933675	TY1_reference_SRR800783_temp_nonab_1278	0	+
chrXVI	937875	937992	TY1_reference_SRR800783_temp_nonab_1279	0	-
