# Supplementary material for: McClintock: An Integrated Pipeline for Detecting Transposable Element Insertions in Whole-Genome Shotgun Sequencing Data
Source: G3 (Bethesda). 2017 Jun 21;7(8):2763–78. doi: 10.1534/g3.117.043893 (PMC5555480; doi:10.1534/g3.117.043893)
Supplement: Supplementary file 2 [file 2763FileS2.zip › SRA072302/SRR800784/results/SRR800784_popoolationte_nonredundant.bed]

track name="SRR800784_PoPoolationTE" description="SRR800784_PoPoolationTE"
chrI	138697	139045	TY1_reference_SRR800784_popoolationte_rp_1	0	.
chrI	160046	166223	TY1_reference_SRR800784_popoolationte_rp_2	0	.
chrII	8792	9567	TY1_reference_SRR800784_popoolationte_rp_6	0	.
chrII	29444	35845	TY1_reference_SRR800784_popoolationte_rp_7	0	.
chrII	196982	197373	TY1_reference_SRR800784_popoolationte_rp_8	0	.
chrII	197609	198109	TY3_reference_SRR800784_popoolationte_rp_9	0	.
chrII	258615	259031	TY1_reference_SRR800784_popoolationte_rp_13	0	.
chrII	266116	266329	TY1_reference_SRR800784_popoolationte_rp_14	0	.
chrII	350404	350812	TY1_reference_SRR800784_popoolationte_rp_17	0	.
chrII	460421	460806	TY1_reference_SRR800784_popoolationte_rp_19	0	.
chrII	643403	644084	TY1_reference_SRR800784_popoolationte_rp_20	0	.
chrIII	84756	91026	TY3_non-reference_SRR800784_popoolationte_rp_28	0	.
chrIII	124079	124513	TY1_reference_SRR800784_popoolationte_rp_29	0	.
chrIII	142735	143142	TY1_reference_SRR800784_popoolationte_rp_30	0	.
chrIII	150157	150592	TY1_reference_SRR800784_popoolationte_rp_32	0	.
chrIII	150635	151102	TY4_reference_SRR800784_popoolationte_rp_33	0	.
chrIII	168288	169125	TY3_reference_SRR800784_popoolationte_rp_34	0	.
chrIII	227604	227869	TY1_reference_SRR800784_popoolationte_rp_37	0	.
chrIII	291330	291761	TY1_reference_SRR800784_popoolationte_rp_38	0	.
chrIV	83232	83556	TY3_1p_reference_SRR800784_popoolationte_rp_43	0	.
chrIV	359238	359566	TY1_reference_SRR800784_popoolationte_rp_44	0	.
chrIV	437085	437751	TY1_reference_SRR800784_popoolationte_rp_45	0	.
chrIV	512890	519697	TY1_reference_SRR800784_popoolationte_rp_46	0	.
chrIV	620397	620724	TY1_reference_SRR800784_popoolationte_rp_49	0	.
chrIV	667999	668482	TY3_reference_SRR800784_popoolationte_rp_51	0	.
chrIV	668535	668875	TY1_reference_SRR800784_popoolationte_rp_52	0	.
chrIV	802848	805712	TY1_reference_SRR800784_popoolationte_rp_53	0	.
chrIV	871362	884271	TY1_reference_SRR800784_popoolationte_rp_55	0	.
chrIV	1095587	1101927	TY1_reference_SRR800784_popoolationte_rp_62	0	.
chrIV	1305192	1305550	TY3_reference_SRR800784_popoolationte_rp_68	0	.
chrIV	1461776	1461884	TY3_non-reference_SRR800784_popoolationte_rp_69	0	.
chrIV	1461885	1462123	TY1_reference_SRR800784_popoolationte_rp_70	0	.
chrIV	1516277	1516476	TY2_reference_SRR800784_popoolationte_rp_71	0	.
chrIV	1518417	1518837	TY1_reference_SRR800784_popoolationte_rp_72	0	.
chrIX	248785	248898	TY3_non-reference_SRR800784_popoolationte_rp_75	0	.
chrIX	300349	300781	TY1_reference_SRR800784_popoolationte_rp_76	0	.
chrIX	301525	301819	TY1_reference_SRR800784_popoolationte_rp_77	0	.
chrIX	324344	324786	TY3_reference_SRR800784_popoolationte_rp_78	0	.
chrIX	336533	336944	TY1_reference_SRR800784_popoolationte_rp_81	0	.
chrV	6932	7176	TY5_reference_SRR800784_popoolationte_rp_98	0	.
chrV	9574	9853	TY2_reference_SRR800784_popoolationte_rp_99	0	.
chrV	99253	99711	TY1_reference_SRR800784_popoolationte_rp_101	0	.
chrV	118155	118637	TY4_reference_SRR800784_popoolationte_rp_102	0	.
chrV	135994	136253	TY1_reference_SRR800784_popoolationte_rp_104	0	.
chrV	137270	137660	TY1_reference_SRR800784_popoolationte_rp_105	0	.
chrV	138169	138598	TY1_reference_SRR800784_popoolationte_rp_106	0	.
chrV	176296	176904	TY1_reference_SRR800784_popoolationte_rp_107	0	.
chrV	287721	288110	TY1_reference_SRR800784_popoolationte_rp_110	0	.
chrV	313987	314510	TY4_reference_SRR800784_popoolationte_rp_112	0	.
chrVI	100514	100956	TY1_reference_SRR800784_popoolationte_rp_124	0	.
chrVI	118985	119224	TY1_reference_SRR800784_popoolationte_rp_125	0	.
chrVI	158296	158717	TY1_reference_SRR800784_popoolationte_rp_129	0	.
chrVI	180938	181093	TY3_non-reference_SRR800784_popoolationte_rp_132	0	.
chrVI	191607	191910	TY1_reference_SRR800784_popoolationte_rp_135	0	.
chrVI	206862	207184	TY1_reference_SRR800784_popoolationte_rp_136	0	.
chrVII	114887	115326	TY1_reference_SRR800784_popoolationte_rp_141	0	.
chrVII	121076	121412	TY1_reference_SRR800784_popoolationte_rp_142	0	.
chrVII	121892	122289	TY1_reference_SRR800784_popoolationte_rp_143	0	.
chrVII	204898	205392	TY4_reference_SRR800784_popoolationte_rp_144	0	.
chrVII	287730	287833	TY2_non-reference_SRR800784_popoolationte_rp_145	0	.
chrVII	320305	320763	TY4_reference_SRR800784_popoolationte_rp_150	0	.
chrVII	327067	327408	TY1_reference_SRR800784_popoolationte_rp_151	0	.
chrVII	401575	402403	TY1_reference_SRR800784_popoolationte_rp_155	0	.
chrVII	412404	412779	TY1_reference_SRR800784_popoolationte_rp_156	0	.
chrVII	568077	568345	TY3_1p_reference_SRR800784_popoolationte_rp_160	0	.
chrVII	660590	660987	TY1_reference_SRR800784_popoolationte_rp_161	0	.
chrVII	735006	736374	TY3_reference_SRR800784_popoolationte_rp_165	0	.
chrVII	738682	739093	TY1_reference_SRR800784_popoolationte_rp_169	0	.
chrVII	793190	793616	TY1_reference_SRR800784_popoolationte_rp_171	0	.
chrVII	794357	794495	TY3_non-reference_SRR800784_popoolationte_rp_172	0	.
chrVII	811040	811299	TY4_reference_SRR800784_popoolationte_rp_173	0	.
chrVII	811388	823572	TY3_non-reference_SRR800784_popoolationte_rp_174	0	.
chrVII	845232	845733	TY3_reference_SRR800784_popoolationte_rp_177	0	.
chrVIII	7877	8276	TY5_reference_SRR800784_popoolationte_rp_180	0	.
chrVIII	13128	13426	TY5_reference_SRR800784_popoolationte_rp_181	0	.
chrVIII	92189	92438	TY1_reference_SRR800784_popoolationte_rp_182	0	.
chrVIII	133016	133167	TY3_non-reference_SRR800784_popoolationte_rp_185	0	.
chrVIII	133515	134312	TY1_reference_SRR800784_popoolationte_rp_187	0	.
chrVIII	146776	147766	TY4_reference_SRR800784_popoolationte_rp_188	0	.
chrVIII	237938	238259	TY1_reference_SRR800784_popoolationte_rp_189	0	.
chrVIII	238200	238471	TY4_reference_SRR800784_popoolationte_rp_190	0	.
chrVIII	388970	389074	TY3_non-reference_SRR800784_popoolationte_rp_192	0	.
chrVIII	463859	464200	TY1_reference_SRR800784_popoolationte_rp_194	0	.
chrX	29130	29468	TY1_reference_SRR800784_popoolationte_rp_197	0	.
chrX	59438	59841	TY1_reference_SRR800784_popoolationte_rp_198	0	.
chrX	354464	355225	TY1_reference_SRR800784_popoolationte_rp_199	0	.
chrX	416213	416480	TY4_reference_SRR800784_popoolationte_rp_202	0	.
chrX	416452	417075	TY1_reference_SRR800784_popoolationte_rp_203	0	.
chrX	421865	422334	TY4_reference_SRR800784_popoolationte_rp_204	0	.
chrX	422537	422936	TY1_reference_SRR800784_popoolationte_rp_205	0	.
chrX	517863	518157	TY1_reference_SRR800784_popoolationte_rp_206	0	.
chrX	531460	531816	TY1_reference_SRR800784_popoolationte_rp_207	0	.
chrX	537682	538080	TY1_reference_SRR800784_popoolationte_rp_208	0	.
chrX	540712	541489	TY1_reference_SRR800784_popoolationte_rp_209	0	.
chrXI	74189	74578	TY1_reference_SRR800784_popoolationte_rp_214	0	.
chrXI	83740	84205	TY1_reference_SRR800784_popoolationte_rp_215	0	.
chrXI	517041	517480	TY1_reference_SRR800784_popoolationte_rp_225	0	.
chrXII	91505	91878	TY4_reference_SRR800784_popoolationte_rp_226	0	.
chrXII	91900	92533	TY1_reference_SRR800784_popoolationte_rp_227	0	.
chrXII	215023	221366	TY1_reference_SRR800784_popoolationte_rp_230	0	.
chrXII	365774	366195	TY1_reference_SRR800784_popoolationte_rp_231	0	.
chrXII	426763	427059	TY3_1p_reference_SRR800784_popoolationte_rp_233	0	.
chrXII	448780	449166	TY1_reference_SRR800784_popoolationte_rp_234	0	.
chrXII	650766	657419	TY3_reference_SRR800784_popoolationte_rp_238	0	.
chrXII	657399	657821	TY1_reference_SRR800784_popoolationte_rp_240	0	.
chrXII	732029	732147	TY3_non-reference_SRR800784_popoolationte_rp_242	0	.
chrXII	784053	784365	TY1_reference_SRR800784_popoolationte_rp_243	0	.
chrXII	793486	793922	TY3_reference_SRR800784_popoolationte_rp_244	0	.
chrXII	796716	797138	TY1_reference_SRR800784_popoolationte_rp_245	0	.
chrXII	963164	963593	TY1_reference_SRR800784_popoolationte_rp_247	0	.
chrXII	976136	981760	TY1_non-reference_SRR800784_popoolationte_rp_248	0	.
chrXII	1052248	1052334	TY1_reference_SRR800784_popoolationte_rp_249	0	.
chrXIII	131937	132372	TY1_reference_SRR800784_popoolationte_rp_251	0	.
chrXIII	167887	168311	TY1_reference_SRR800784_popoolationte_rp_252	0	.
chrXIII	196253	202309	TY1_reference_SRR800784_popoolationte_rp_253	0	.
chrXIII	290726	290866	TY3_non-reference_SRR800784_popoolationte_rp_258	0	.
chrXIII	321126	321291	TY3_non-reference_SRR800784_popoolationte_rp_259	0	.
chrXIII	321283	321593	TY4_reference_SRR800784_popoolationte_rp_260	0	.
chrXIII	372571	379244	TY1_reference_SRR800784_popoolationte_rp_261	0	.
chrXIII	420918	421364	TY1_reference_SRR800784_popoolationte_rp_262	0	.
chrXIII	504816	505049	TY3_non-reference_SRR800784_popoolationte_rp_270	0	.
chrXIII	747931	748176	TY1_reference_SRR800784_popoolationte_rp_273	0	.
chrXIII	768488	769307	TY1_reference_SRR800784_popoolationte_rp_274	0	.
chrXIV	96394	104759	TY1_reference_SRR800784_popoolationte_rp_278	0	.
chrXIV	546370	546746	TY3_1p_reference_SRR800784_popoolationte_rp_281	0	.
chrXIV	727311	727718	TY1_reference_SRR800784_popoolationte_rp_288	0	.
chrXV	16683	17004	TY1_reference_SRR800784_popoolationte_rp_289	0	.
chrXV	33576	33984	TY1_reference_SRR800784_popoolationte_rp_292	0	.
chrXV	226605	227089	TY3_reference_SRR800784_popoolationte_rp_295	0	.
chrXV	227642	228315	TY1_reference_SRR800784_popoolationte_rp_297	0	.
chrXV	340541	340963	TY1_reference_SRR800784_popoolationte_rp_301	0	.
chrXV	354030	354524	TY3_reference_SRR800784_popoolationte_rp_302	0	.
chrXV	463483	463794	TY1_reference_SRR800784_popoolationte_rp_309	0	.
chrXV	487374	487517	TY3_non-reference_SRR800784_popoolationte_rp_310	0	.
chrXV	979814	980192	TY1_reference_SRR800784_popoolationte_rp_318	0	.
chrXVI	210394	210817	TY1_reference_SRR800784_popoolationte_rp_320	0	.
chrXVI	436004	443179	TY1_reference_SRR800784_popoolationte_rp_321	0	.
chrXVI	561065	561389	TY3_1p_reference_SRR800784_popoolationte_rp_324	0	.
chrXVI	689009	689490	TY1_reference_SRR800784_popoolationte_rp_327	0	.
chrXVI	769160	769714	TY3_reference_SRR800784_popoolationte_rp_328	0	.
chrXVI	769715	769988	TY1_reference_SRR800784_popoolationte_rp_329	0	.
chrXVI	777789	778205	TY1_reference_SRR800784_popoolationte_rp_332	0	.
chrXVI	780865	781275	TY1_reference_SRR800784_popoolationte_rp_333	0	.
chrXVI	804442	810628	TY1_reference_SRR800784_popoolationte_rp_334	0	.
chrXVI	844301	850558	TY1_reference_SRR800784_popoolationte_rp_335	0	.
chrXVI	880286	880779	TY3_reference_SRR800784_popoolationte_rp_337	0	.
chrXVI	880705	881014	TY3_1p_reference_SRR800784_popoolationte_rp_338	0	.
chrXVI	881422	881875	TY4_reference_SRR800784_popoolationte_rp_339	0	.
chrXVI	933012	933447	TY4_reference_SRR800784_popoolationte_rp_340	0	.
chrXVI	933475	933774	TY1_reference_SRR800784_popoolationte_rp_341	0	.
chrXVI	937807	938063	TY1_reference_SRR800784_popoolationte_rp_342	0	.
