# Supplementary material for: McClintock: An Integrated Pipeline for Detecting Transposable Element Insertions in Whole-Genome Shotgun Sequencing Data
Source: G3 (Bethesda). 2017 Jun 21;7(8):2763–78. doi: 10.1534/g3.117.043893 (PMC5555480; doi:10.1534/g3.117.043893)
Supplement: Supplementary file 2 [file 2763FileS2.zip › SRA072302/SRR800784/results/SRR800784_relocate_nonredundant.bed]

track name="SRR800784_RelocaTE" description="SRR800784_RelocaTE"
chrI	183135	183468	TY1_reference_SRR800784_relocate_sr_1	0	+
chrII	197716	198057	TY3_reference_SRR800784_relocate_sr_2	0	+
chrIII	1178	4322	TY5_reference_SRR800784_relocate_sr_3	0	+
chrIII	90842	90847	TY3_non-reference_SRR800784_relocate_sr_4	0	+
chrIII	124131	124463	TY1_reference_SRR800784_relocate_sr_5	0	-
chrIII	151518	151849	TY1_reference_SRR800784_relocate_sr_6	0	+
chrIII	168386	169064	TY3_reference_SRR800784_relocate_sr_7	0	+
chrIII	294999	295317	TY1_reference_SRR800784_relocate_sr_8	0	+
chrIV	645237	651501	TY3_reference_SRR800784_relocate_sr_9	0	-
chrIV	668093	668434	TY3_reference_SRR800784_relocate_sr_10	0	+
chrIV	802902	805652	TY1_reference_SRR800784_relocate_sr_11	0	+
chrIV	871746	878042	TY1_reference_SRR800784_relocate_sr_12	0	-
chrIV	1017287	1017292	TY3_non-reference_SRR800784_relocate_sr_13	0	+
chrIX	246216	246549	TY2_reference_SRR800784_relocate_sr_14	0	+
chrIX	248830	248835	TY3_non-reference_SRR800784_relocate_sr_15	0	-
chrIX	324388	324732	TY3_reference_SRR800784_relocate_sr_16	0	+
chrIX	324828	325162	TY1_reference_SRR800784_relocate_sr_17	0	+
chrV	62141	62474	TY2_reference_SRR800784_relocate_sr_18	0	+
chrV	354355	354726	TY4_reference_SRR800784_relocate_sr_19	0	-
chrV	435066	435071	TY4_non-reference_SRR800784_relocate_sr_20	0	-
chrV	435941	436273	TY2_reference_SRR800784_relocate_sr_21	0	-
chrV	565330	565335	TY2_non-reference_SRR800784_relocate_sr_22	0	-
chrV	568785	569017	TY5_reference_SRR800784_relocate_sr_23	0	+
chrVI	161807	162129	TY1_reference_SRR800784_relocate_sr_24	0	-
chrVII	110810	111509	TY2_reference_SRR800784_relocate_sr_25	0	-
chrVII	110858	111229	TY4_reference_SRR800784_relocate_sr_26	0	+
chrVII	114942	115273	TY1_reference_SRR800784_relocate_sr_27	0	+
chrVII	205318	205323	TY2_non-reference_SRR800784_relocate_sr_28	0	-
chrVII	287778	287783	TY2_non-reference_SRR800784_relocate_sr_29	0	-
chrVII	735986	736327	TY3_reference_SRR800784_relocate_sr_30	0	+
chrVII	774176	774180	TY2_non-reference_SRR800784_relocate_sr_31	0	-
chrVII	794405	794410	TY3_non-reference_SRR800784_relocate_sr_32	0	-
chrVIII	116415	116747	TY1_reference_SRR800784_relocate_sr_33	0	-
chrVIII	146323	146664	TY3_reference_SRR800784_relocate_sr_34	0	-
chrVIII	475939	475942	TY2_non-reference_SRR800784_relocate_sr_35	0	+
chrXI	301983	302269	TY1_reference_SRR800784_relocate_sr_36	0	-
chrXI	517094	517426	TY1_reference_SRR800784_relocate_sr_37	0	-
chrXII	92048	92380	TY1_reference_SRR800784_relocate_sr_38	0	-
chrXII	373999	374339	TY3_reference_SRR800784_relocate_sr_39	0	+
chrXII	448842	449114	TY1_reference_SRR800784_relocate_sr_40	0	+
chrXII	592707	593037	TY1_reference_SRR800784_relocate_sr_41	0	-
chrXII	657023	657366	TY3_reference_SRR800784_relocate_sr_42	0	+
chrXII	734383	734673	TY1_reference_SRR800784_relocate_sr_43	0	-
chrXII	734701	734706	TY2_non-reference_SRR800784_relocate_sr_44	0	-
chrXII	976254	981697	TY2_reference_SRR800784_relocate_sr_45	0	-
chrXIII	290782	290787	TY3_non-reference_SRR800784_relocate_sr_46	0	-
chrXIII	321229	321233	TY3_non-reference_SRR800784_relocate_sr_47	0	-
chrXIII	356944	356949	TY2_non-reference_SRR800784_relocate_sr_48	0	+
chrXIII	463139	463460	TY1_reference_SRR800784_relocate_sr_49	0	-
chrXIII	504344	504676	TY1_reference_SRR800784_relocate_sr_50	0	+
chrXIV	96450	96609	TY4_reference_SRR800784_relocate_sr_51	0	+
chrXIV	632120	632491	TY4_reference_SRR800784_relocate_sr_52	0	-
chrXIV	726614	726946	TY2_reference_SRR800784_relocate_sr_53	0	-
chrXV	113293	113626	TY1_reference_SRR800784_relocate_sr_54	0	-
chrXV	226695	227037	TY3_reference_SRR800784_relocate_sr_55	0	+
chrXV	487425	487430	TY3_non-reference_SRR800784_relocate_sr_56	0	-
chrXV	968988	976400	TY3_reference_SRR800784_relocate_sr_57	0	+
chrXV	970283	976238	TY2_reference_SRR800784_relocate_sr_58	0	+
chrXVI	689546	689550	TY3_non-reference_SRR800784_relocate_sr_59	0	+
chrXVI	769316	769657	TY3_reference_SRR800784_relocate_sr_60	0	+
chrXVI	880381	880722	TY3_reference_SRR800784_relocate_sr_61	0	+
