# Supplementary material for: McClintock: An Integrated Pipeline for Detecting Transposable Element Insertions in Whole-Genome Shotgun Sequencing Data
Source: G3 (Bethesda). 2017 Jun 21;7(8):2763–78. doi: 10.1534/g3.117.043893 (PMC5555480; doi:10.1534/g3.117.043893)
Supplement: Supplementary file 2 [file 2763FileS2.zip › SRA072302/SRR800784/results/SRR800784_retroseq_nonredundant.bed]

track name="SRR800784_RetroSeq" description="SRR800784_RetroSeq"
chrI	29669	29671	TY1_non-reference_SRR800784_retroseq_rp_1	0	.
chrII	7352	7354	TY2_non-reference_SRR800784_retroseq_rp_3	0	.
chrII	9031	9033	TY1_non-reference_SRR800784_retroseq_rp_4	0	.
chrII	9306	9308	TY1_non-reference_SRR800784_retroseq_rp_5	0	.
chrII	197287	197289	TY1_non-reference_SRR800784_retroseq_rp_6	0	.
chrII	197814	197816	TY3_non-reference_SRR800784_retroseq_rp_7	0	.
chrII	197895	197897	TY1_non-reference_SRR800784_retroseq_rp_8	0	.
chrII	405569	405571	TY1_non-reference_SRR800784_retroseq_rp_9	0	.
chrII	744673	744675	TY1_non-reference_SRR800784_retroseq_rp_11	0	.
chrIII	7555	7557	TY2_non-reference_SRR800784_retroseq_rp_12	0	.
chrIII	7557	7559	TY1_non-reference_SRR800784_retroseq_rp_13	0	.
chrIII	84408	84410	TY1_non-reference_SRR800784_retroseq_rp_15	0	.
chrIII	84432	84434	TY1_non-reference_SRR800784_retroseq_rp_16	0	.
chrIII	90898	90900	TY1_non-reference_SRR800784_retroseq_rp_20	0	.
chrIII	149634	149636	TY1_non-reference_SRR800784_retroseq_rp_21	0	.
chrIII	295230	295232	TY2_non-reference_SRR800784_retroseq_rp_24	0	.
chrIII	296488	296490	TY1_non-reference_SRR800784_retroseq_rp_26	0	.
chrIII	296490	296492	TY2_non-reference_SRR800784_retroseq_rp_27	0	.
chrIV	435086	435088	TY2_non-reference_SRR800784_retroseq_rp_28	0	.
chrIV	520528	520530	TY1_non-reference_SRR800784_retroseq_rp_29	0	.
chrIV	945915	945917	TY1_non-reference_SRR800784_retroseq_rp_30	0	.
chrIV	946163	946165	TY1_non-reference_SRR800784_retroseq_rp_31	0	.
chrIV	981137	981139	TY2_non-reference_SRR800784_retroseq_rp_32	0	.
chrIV	1017293	1017295	TY3_non-reference_SRR800784_retroseq_rp_33	0	.
chrIV	1352699	1352701	TY1_non-reference_SRR800784_retroseq_rp_34	0	.
chrIV	1394865	1394867	TY1_non-reference_SRR800784_retroseq_rp_35	0	.
chrIV	1461854	1461856	TY3_non-reference_SRR800784_retroseq_rp_37	0	.
chrIX	212237	212239	TY1_non-reference_SRR800784_retroseq_rp_38	0	.
chrIX	248888	248890	TY3_non-reference_SRR800784_retroseq_rp_39	0	.
chrIX	300540	300542	TY1_non-reference_SRR800784_retroseq_rp_40	0	.
chrIX	325165	325167	TY1_non-reference_SRR800784_retroseq_rp_43	0	.
chrV	137236	137238	TY1_non-reference_SRR800784_retroseq_rp_46	0	.
chrV	435107	435109	TY2_non-reference_SRR800784_retroseq_rp_49	0	.
chrV	435890	435892	TY1_non-reference_SRR800784_retroseq_rp_52	0	.
chrV	436126	436128	TY2_non-reference_SRR800784_retroseq_rp_53	0	.
chrV	436140	436142	TY2_non-reference_SRR800784_retroseq_rp_54	0	.
chrV	498736	498738	TY1_non-reference_SRR800784_retroseq_rp_56	0	.
chrV	552224	552226	TY1_non-reference_SRR800784_retroseq_rp_57	0	.
chrV	565382	565384	TY1_non-reference_SRR800784_retroseq_rp_59	0	.
chrVI	137766	137768	TY2_non-reference_SRR800784_retroseq_rp_61	0	.
chrVI	181035	181037	TY3_non-reference_SRR800784_retroseq_rp_63	0	.
chrVI	182028	182030	TY2_non-reference_SRR800784_retroseq_rp_66	0	.
chrVII	111025	111027	TY1_non-reference_SRR800784_retroseq_rp_68	0	.
chrVII	287806	287808	TY1_non-reference_SRR800784_retroseq_rp_69	0	.
chrVII	287832	287834	TY2_non-reference_SRR800784_retroseq_rp_70	0	.
chrVII	735222	735224	TY1_non-reference_SRR800784_retroseq_rp_74	0	.
chrVII	735224	735226	TY3_non-reference_SRR800784_retroseq_rp_75	0	.
chrVII	774206	774208	TY2_non-reference_SRR800784_retroseq_rp_76	0	.
chrVII	778999	779001	TY1_non-reference_SRR800784_retroseq_rp_77	0	.
chrVII	794451	794453	TY3_non-reference_SRR800784_retroseq_rp_78	0	.
chrVII	823482	823484	TY3_non-reference_SRR800784_retroseq_rp_79	0	.
chrVII	879147	879149	TY1_non-reference_SRR800784_retroseq_rp_82	0	.
chrVIII	133125	133127	TY3_non-reference_SRR800784_retroseq_rp_84	0	.
chrVIII	388989	388991	TY3_non-reference_SRR800784_retroseq_rp_85	0	.
chrVIII	389377	389379	TY3_non-reference_SRR800784_retroseq_rp_86	0	.
chrVIII	475931	475933	TY1_non-reference_SRR800784_retroseq_rp_88	0	.
chrVIII	475932	475934	TY2_non-reference_SRR800784_retroseq_rp_89	0	.
chrX	378280	378282	TY1_non-reference_SRR800784_retroseq_rp_91	0	.
chrX	424691	424693	TY1_non-reference_SRR800784_retroseq_rp_92	0	.
chrX	424694	424696	TY2_non-reference_SRR800784_retroseq_rp_93	0	.
chrX	541013	541015	TY1_non-reference_SRR800784_retroseq_rp_95	0	.
chrX	543154	543156	TY3_non-reference_SRR800784_retroseq_rp_97	0	.
chrXII	732135	732137	TY3_non-reference_SRR800784_retroseq_rp_99	0	.
chrXII	734671	734673	TY4_non-reference_SRR800784_retroseq_rp_100	0	.
chrXII	818487	818489	TY2_non-reference_SRR800784_retroseq_rp_101	0	.
chrXIII	259414	259416	TY1_non-reference_SRR800784_retroseq_rp_103	0	.
chrXIII	290465	290467	TY1_non-reference_SRR800784_retroseq_rp_105	0	.
chrXIII	290694	290696	TY1_non-reference_SRR800784_retroseq_rp_106	0	.
chrXIII	290828	290830	TY3_non-reference_SRR800784_retroseq_rp_107	0	.
chrXIII	321265	321267	TY3_non-reference_SRR800784_retroseq_rp_108	0	.
chrXIII	480878	480880	TY1_non-reference_SRR800784_retroseq_rp_111	0	.
chrXIII	503974	503976	TY1_non-reference_SRR800784_retroseq_rp_113	0	.
chrXIII	504932	504934	TY3_non-reference_SRR800784_retroseq_rp_114	0	.
chrXIII	809241	809243	TY2_non-reference_SRR800784_retroseq_rp_115	0	.
chrXIV	102721	102723	TY3_non-reference_SRR800784_retroseq_rp_116	0	.
chrXIV	442815	442817	TY1_non-reference_SRR800784_retroseq_rp_117	0	.
chrXIV	632193	632195	TY2_non-reference_SRR800784_retroseq_rp_122	0	.
chrXV	18549	18551	TY1_non-reference_SRR800784_retroseq_rp_124	0	.
chrXV	113760	113762	TY2_non-reference_SRR800784_retroseq_rp_125	0	.
chrXV	300759	300761	TY1_non-reference_SRR800784_retroseq_rp_127	0	.
chrXV	437674	437676	TY1_non-reference_SRR800784_retroseq_rp_128	0	.
chrXV	462770	462772	TY1_non-reference_SRR800784_retroseq_rp_129	0	.
chrXV	487471	487473	TY3_non-reference_SRR800784_retroseq_rp_131	0	.
chrXVI	776562	776564	TY1_non-reference_SRR800784_retroseq_rp_133	0	.
chrXVI	819477	819479	TY1_non-reference_SRR800784_retroseq_rp_136	0	.
