# Supplementary material for: McClintock: An Integrated Pipeline for Detecting Transposable Element Insertions in Whole-Genome Shotgun Sequencing Data
Source: G3 (Bethesda). 2017 Jun 21;7(8):2763–78. doi: 10.1534/g3.117.043893 (PMC5555480; doi:10.1534/g3.117.043893)
Supplement: Supplementary file 2 [file 2763FileS2.zip › SRA072302/SRR800784/results/SRR800784_telocate_nonredundant.bed]

track name="SRR800784_TE-locate" description="SRR800784_TE-locate"
2micron	569	570	TY1_non-reference_SRR800784_telocate_rp_1	0	.
2micron	1692	1693	TY2_non-reference_SRR800784_telocate_rp_2	0	-
2micron	5088	5089	TY1_non-reference_SRR800784_telocate_rp_3	0	.
2micron	5484	5485	TY2_non-reference_SRR800784_telocate_rp_4	0	.
chrI	877	878	TY5_non-reference_SRR800784_telocate_rp_5	0	-
chrI	1305	1306	TY2_non-reference_SRR800784_telocate_rp_6	0	+
chrI	6499	6500	TY1_non-reference_SRR800784_telocate_rp_7	0	.
chrI	6643	6644	TY2_non-reference_SRR800784_telocate_rp_8	0	.
chrI	29149	29150	TY1_non-reference_SRR800784_telocate_rp_9	0	.
chrI	29385	29386	TY2_non-reference_SRR800784_telocate_rp_10	0	+
chrI	138753	138990	TY1_reference_SRR800784_telocate_rp_11	0	-
chrI	160105	160237	TY1_reference_SRR800784_telocate_rp_12	0	-
chrI	166276	166277	TY1_non-reference_SRR800784_telocate_rp_13	0	+
chrI	183637	183638	TY1_non-reference_SRR800784_telocate_rp_15	0	-
chrII	7244	7245	TY2_non-reference_SRR800784_telocate_rp_16	0	-
chrII	29500	35793	TY1_reference_SRR800784_telocate_rp_18	0	+
chrII	29640	35599	TY2_reference_SRR800784_telocate_rp_19	0	+
chrII	197716	198057	TY3_reference_SRR800784_telocate_rp_21	0	+
chrII	220933	221039	TY1_reference_SRR800784_telocate_rp_22	0	+
chrII	258667	258974	TY1_reference_SRR800784_telocate_rp_23	0	-
chrII	327067	327393	TY1_reference_SRR800784_telocate_rp_24	0	+
chrII	350456	350749	TY1_reference_SRR800784_telocate_rp_25	0	+
chrII	405418	405419	TY1_non-reference_SRR800784_telocate_rp_26	0	.
chrII	643853	643997	TY1_reference_SRR800784_telocate_rp_28	0	+
chrII	744303	744304	TY1_non-reference_SRR800784_telocate_rp_29	0	-
chrIII	1178	4322	TY5_reference_SRR800784_telocate_rp_30	0	+
chrIII	7368	7369	TY2_non-reference_SRR800784_telocate_rp_31	0	.
chrIII	7814	7815	TY1_non-reference_SRR800784_telocate_rp_32	0	+
chrIII	83054	83196	TY1_reference_SRR800784_telocate_rp_33	0	-
chrIII	90886	90887	TY3_non-reference_SRR800784_telocate_rp_34	0	+
chrIII	90889	90890	TY1_non-reference_SRR800784_telocate_rp_35	0	+
chrIII	142789	143078	TY1_reference_SRR800784_telocate_rp_37	0	-
chrIII	149479	149787	TY1_reference_SRR800784_telocate_rp_38	0	+
chrIII	150692	151051	TY4_reference_SRR800784_telocate_rp_39	0	-
chrIII	151518	151849	TY1_reference_SRR800784_telocate_rp_40	0	+
chrIII	168605	168929	TY1_reference_SRR800784_telocate_rp_42	0	-
chrIII	227659	227810	TY1_reference_SRR800784_telocate_rp_43	0	-
chrIII	291372	291709	TY1_reference_SRR800784_telocate_rp_44	0	+
chrIII	291918	292164	TY5_reference_SRR800784_telocate_rp_45	0	+
chrIII	295418	295419	TY2_non-reference_SRR800784_telocate_rp_47	0	+
chrIII	315781	315782	TY5_non-reference_SRR800784_telocate_rp_48	0	-
chrIV	3335	3461	TY5_reference_SRR800784_telocate_rp_49	0	+
chrIV	8079	8420	TY4_reference_SRR800784_telocate_rp_50	0	+
chrIV	359316	359480	TY1_reference_SRR800784_telocate_rp_51	0	-
chrIV	434270	434271	TY2_non-reference_SRR800784_telocate_rp_52	0	+
chrIV	434948	435096	TY1_reference_SRR800784_telocate_rp_53	0	+
chrIV	437519	437697	TY1_reference_SRR800784_telocate_rp_54	0	-
chrIV	512985	513641	TY1_reference_SRR800784_telocate_rp_55	0	-
chrIV	513690	519645	TY2_reference_SRR800784_telocate_rp_56	0	-
chrIV	645103	645104	TY2_non-reference_SRR800784_telocate_rp_60	0	.
chrIV	651583	651584	TY3_non-reference_SRR800784_telocate_rp_61	0	-
chrIV	651687	651956	TY1_reference_SRR800784_telocate_rp_62	0	-
chrIV	668093	668434	TY3_reference_SRR800784_telocate_rp_63	0	+
chrIV	802902	805652	TY1_reference_SRR800784_telocate_rp_64	0	+
chrIV	871419	871742	TY1_reference_SRR800784_telocate_rp_65	0	+
chrIV	871818	877777	TY2_reference_SRR800784_telocate_rp_66	0	+
chrIV	878061	878300	TY1_reference_SRR800784_telocate_rp_67	0	+
chrIV	884259	884260	TY1_non-reference_SRR800784_telocate_rp_68	0	+
chrIV	945347	945670	TY1_reference_SRR800784_telocate_rp_69	0	+
chrIV	945951	946292	TY3_reference_SRR800784_telocate_rp_70	0	-
chrIV	981005	981006	TY1_non-reference_SRR800784_telocate_rp_71	0	-
chrIV	987154	992639	TY1_reference_SRR800784_telocate_rp_72	0	-
chrIV	1017035	1017036	TY3_non-reference_SRR800784_telocate_rp_73	0	.
chrIV	1017552	1017675	TY1_reference_SRR800784_telocate_rp_74	0	-
chrIV	1017677	1018020	TY4_reference_SRR800784_telocate_rp_75	0	-
chrIV	1095638	1101876	TY1_reference_SRR800784_telocate_rp_76	0	-
chrIV	1151033	1151363	TY1_reference_SRR800784_telocate_rp_77	0	+
chrIV	1174831	1174952	TY1_reference_SRR800784_telocate_rp_78	0	+
chrIV	1201080	1201275	TY1_reference_SRR800784_telocate_rp_79	0	+
chrIV	1206696	1212614	TY1_reference_SRR800784_telocate_rp_80	0	+
chrIV	1352486	1352487	TY1_non-reference_SRR800784_telocate_rp_81	0	-
chrIV	1394482	1394483	TY1_non-reference_SRR800784_telocate_rp_82	0	+
chrIV	1394647	1394648	TY2_non-reference_SRR800784_telocate_rp_83	0	-
chrIV	1420021	1420022	TY1_non-reference_SRR800784_telocate_rp_84	0	.
chrIV	1461580	1461581	TY3_non-reference_SRR800784_telocate_rp_85	0	.
chrIV	1518468	1518787	TY1_reference_SRR800784_telocate_rp_86	0	+
chrIV	1523441	1523442	TY1_non-reference_SRR800784_telocate_rp_87	0	-
chrIV	1524455	1524456	TY5_non-reference_SRR800784_telocate_rp_88	0	+
chrIX	7832	7833	TY5_non-reference_SRR800784_telocate_rp_89	0	+
chrIX	8312	8313	TY2_non-reference_SRR800784_telocate_rp_90	0	+
chrIX	197136	197485	TY1_reference_SRR800784_telocate_rp_91	0	-
chrIX	211920	211921	TY1_non-reference_SRR800784_telocate_rp_92	0	.
chrIX	246216	246549	TY2_reference_SRR800784_telocate_rp_93	0	+
chrIX	248610	248611	TY3_non-reference_SRR800784_telocate_rp_94	0	-
chrIX	298310	298311	TY1_non-reference_SRR800784_telocate_rp_95	0	.
chrIX	324019	324020	TY1_non-reference_SRR800784_telocate_rp_97	0	+
chrIX	324388	324732	TY3_reference_SRR800784_telocate_rp_98	0	+
chrIX	336575	336892	TY1_reference_SRR800784_telocate_rp_99	0	-
chrIX	426197	426422	TY1_reference_SRR800784_telocate_rp_100	0	-
chrM	4543	4544	TY1_non-reference_SRR800784_telocate_rp_101	0	-
chrM	9878	9879	TY1_non-reference_SRR800784_telocate_rp_102	0	.
chrM	13266	13267	TY2_non-reference_SRR800784_telocate_rp_103	0	-
chrM	13423	13424	TY1_non-reference_SRR800784_telocate_rp_104	0	.
chrM	20695	20696	TY1_non-reference_SRR800784_telocate_rp_105	0	.
chrM	23647	23648	TY1_non-reference_SRR800784_telocate_rp_106	0	.
chrM	25658	25659	TY1_non-reference_SRR800784_telocate_rp_107	0	.
chrM	31822	31823	TY1_non-reference_SRR800784_telocate_rp_108	0	.
chrM	36626	36627	TY1_non-reference_SRR800784_telocate_rp_109	0	-
chrM	39183	39184	TY2_non-reference_SRR800784_telocate_rp_110	0	.
chrM	39474	39475	TY1_non-reference_SRR800784_telocate_rp_111	0	.
chrM	43260	43261	TY1_non-reference_SRR800784_telocate_rp_112	0	.
chrM	46593	46594	TY1_non-reference_SRR800784_telocate_rp_113	0	.
chrM	53705	53706	TY1_non-reference_SRR800784_telocate_rp_114	0	.
chrM	55600	55601	TY1_non-reference_SRR800784_telocate_rp_115	0	.
chrM	59091	59092	TY1_non-reference_SRR800784_telocate_rp_116	0	.
chrM	67072	67073	TY1_non-reference_SRR800784_telocate_rp_117	0	.
chrM	69204	69205	TY1_non-reference_SRR800784_telocate_rp_118	0	.
chrM	75385	75386	TY1_non-reference_SRR800784_telocate_rp_119	0	.
chrM	77454	77455	TY1_non-reference_SRR800784_telocate_rp_120	0	-
chrM	79393	79394	TY1_non-reference_SRR800784_telocate_rp_121	0	.
chrM	79545	79546	TY3_non-reference_SRR800784_telocate_rp_122	0	-
chrM	82075	82076	TY1_non-reference_SRR800784_telocate_rp_123	0	.
chrV	62141	62474	TY2_reference_SRR800784_telocate_rp_125	0	+
chrV	99302	99660	TY1_reference_SRR800784_telocate_rp_126	0	-
chrV	118226	118556	TY4_reference_SRR800784_telocate_rp_127	0	-
chrV	136062	136183	TY1_reference_SRR800784_telocate_rp_128	0	+
chrV	138220	138553	TY1_reference_SRR800784_telocate_rp_129	0	+
chrV	176348	176845	TY1_reference_SRR800784_telocate_rp_130	0	+
chrV	248827	249107	TY1_reference_SRR800784_telocate_rp_131	0	+
chrV	312271	312437	TY1_reference_SRR800784_telocate_rp_133	0	+
chrV	314078	314424	TY4_reference_SRR800784_telocate_rp_134	0	+
chrV	354133	354836	TY1_reference_SRR800784_telocate_rp_135	0	+
chrV	354355	354726	TY4_reference_SRR800784_telocate_rp_136	0	-
chrV	434439	434440	TY4_non-reference_SRR800784_telocate_rp_137	0	-
chrV	438306	438307	TY1_non-reference_SRR800784_telocate_rp_139	0	.
chrV	443197	443198	TY4_non-reference_SRR800784_telocate_rp_141	0	+
chrV	498512	498513	TY1_non-reference_SRR800784_telocate_rp_143	0	-
chrV	498773	498774	TY2_non-reference_SRR800784_telocate_rp_144	0	+
chrV	551436	551759	TY1_reference_SRR800784_telocate_rp_145	0	+
chrV	565047	565048	TY2_non-reference_SRR800784_telocate_rp_146	0	.
chrV	565355	565356	TY1_non-reference_SRR800784_telocate_rp_147	0	+
chrVI	137907	143866	TY2_reference_SRR800784_telocate_rp_151	0	+
chrVI	143957	143958	TY1_non-reference_SRR800784_telocate_rp_152	0	.
chrVI	144199	144518	TY4_reference_SRR800784_telocate_rp_153	0	+
chrVI	158353	158666	TY1_reference_SRR800784_telocate_rp_154	0	+
chrVI	161531	161691	TY1_reference_SRR800784_telocate_rp_155	0	+
chrVI	180789	180790	TY3_non-reference_SRR800784_telocate_rp_156	0	+
chrVI	181738	181884	TY1_reference_SRR800784_telocate_rp_157	0	+
chrVI	181983	181984	TY2_non-reference_SRR800784_telocate_rp_158	0	+
chrVI	191670	191834	TY1_reference_SRR800784_telocate_rp_159	0	-
chrVI	205101	205241	TY3_1p_reference_SRR800784_telocate_rp_160	0	+
chrVI	205255	205503	TY1_reference_SRR800784_telocate_rp_161	0	-
chrVII	74069	74070	TY1_non-reference_SRR800784_telocate_rp_164	0	-
chrVII	110858	111229	TY4_reference_SRR800784_telocate_rp_165	0	+
chrVII	114942	115273	TY1_reference_SRR800784_telocate_rp_166	0	+
chrVII	121167	121340	TY1_reference_SRR800784_telocate_rp_167	0	+
chrVII	128159	128160	TY1_non-reference_SRR800784_telocate_rp_168	0	.
chrVII	204989	205343	TY4_reference_SRR800784_telocate_rp_169	0	+
chrVII	287490	287491	TY2_non-reference_SRR800784_telocate_rp_170	0	.
chrVII	318685	318826	TY1_reference_SRR800784_telocate_rp_171	0	+
chrVII	318826	318984	TY4_reference_SRR800784_telocate_rp_172	0	-
chrVII	327131	327346	TY1_reference_SRR800784_telocate_rp_173	0	-
chrVII	401509	401510	TY1_non-reference_SRR800784_telocate_rp_174	0	-
chrVII	405464	405465	TY2_non-reference_SRR800784_telocate_rp_175	0	+
chrVII	412457	412727	TY1_reference_SRR800784_telocate_rp_176	0	+
chrVII	568167	568287	TY3_1p_reference_SRR800784_telocate_rp_178	0	+
chrVII	660646	660936	TY1_reference_SRR800784_telocate_rp_179	0	-
chrVII	701113	701354	TY1_reference_SRR800784_telocate_rp_180	0	+
chrVII	712899	713081	TY4_reference_SRR800784_telocate_rp_181	0	+
chrVII	713087	713388	TY1_reference_SRR800784_telocate_rp_182	0	-
chrVII	734975	734976	TY2_non-reference_SRR800784_telocate_rp_184	0	-
chrVII	735986	736327	TY3_reference_SRR800784_telocate_rp_185	0	+
chrVII	738740	739040	TY1_reference_SRR800784_telocate_rp_186	0	+
chrVII	773896	773897	TY2_non-reference_SRR800784_telocate_rp_187	0	-
chrVII	774040	774167	TY1_reference_SRR800784_telocate_rp_188	0	+
chrVII	778788	779117	TY2_reference_SRR800784_telocate_rp_189	0	+
chrVII	794151	794152	TY3_non-reference_SRR800784_telocate_rp_191	0	.
chrVII	811100	811238	TY4_reference_SRR800784_telocate_rp_192	0	-
chrVII	811342	811343	TY3_non-reference_SRR800784_telocate_rp_193	0	-
chrVII	823328	823329	TY3_non-reference_SRR800784_telocate_rp_194	0	+
chrVII	845285	845635	TY3_reference_SRR800784_telocate_rp_195	0	+
chrVII	856790	856791	TY1_non-reference_SRR800784_telocate_rp_196	0	-
chrVII	857388	857389	TY3_non-reference_SRR800784_telocate_rp_197	0	-
chrVII	875349	875666	TY1_reference_SRR800784_telocate_rp_198	0	+
chrVII	878850	878851	TY1_non-reference_SRR800784_telocate_rp_199	0	-
chrVII	879029	879240	TY4_reference_SRR800784_telocate_rp_200	0	+
chrVIII	7992	8224	TY5_reference_SRR800784_telocate_rp_201	0	-
chrVIII	132840	132841	TY3_non-reference_SRR800784_telocate_rp_203	0	-
chrVIII	133679	134002	TY1_reference_SRR800784_telocate_rp_204	0	+
chrVIII	146836	147705	TY4_reference_SRR800784_telocate_rp_205	0	+
chrVIII	358852	359070	TY4_reference_SRR800784_telocate_rp_208	0	-
chrVIII	388788	388789	TY3_non-reference_SRR800784_telocate_rp_209	0	.
chrVIII	389629	389847	TY1_reference_SRR800784_telocate_rp_210	0	-
chrVIII	463919	464147	TY1_reference_SRR800784_telocate_rp_211	0	-
chrVIII	466555	466863	TY1_reference_SRR800784_telocate_rp_212	0	+
chrVIII	475743	475744	TY1_non-reference_SRR800784_telocate_rp_213	0	-
chrVIII	475805	475806	TY2_non-reference_SRR800784_telocate_rp_214	0	+
chrX	8591	8592	TY2_non-reference_SRR800784_telocate_rp_215	0	+
chrX	29186	29409	TY1_reference_SRR800784_telocate_rp_216	0	+
chrX	59503	59783	TY1_reference_SRR800784_telocate_rp_217	0	+
chrX	197207	197208	TY1_non-reference_SRR800784_telocate_rp_218	0	-
chrX	374455	374456	TY1_non-reference_SRR800784_telocate_rp_221	0	-
chrX	378315	378316	TY4_non-reference_SRR800784_telocate_rp_223	0	+
chrX	382336	382337	TY2_non-reference_SRR800784_telocate_rp_224	0	.
chrX	416259	416425	TY4_reference_SRR800784_telocate_rp_225	0	+
chrX	421917	422290	TY4_reference_SRR800784_telocate_rp_226	0	+
chrX	422587	422881	TY1_reference_SRR800784_telocate_rp_227	0	+
chrX	424502	424503	TY2_non-reference_SRR800784_telocate_rp_228	0	.
chrX	424746	424747	TY1_non-reference_SRR800784_telocate_rp_229	0	+
chrX	517950	518091	TY1_reference_SRR800784_telocate_rp_230	0	+
chrX	531507	531757	TY1_reference_SRR800784_telocate_rp_231	0	-
chrX	537732	538027	TY1_reference_SRR800784_telocate_rp_232	0	-
chrX	542767	542768	TY3_non-reference_SRR800784_telocate_rp_234	0	-
chrX	656209	656210	TY1_non-reference_SRR800784_telocate_rp_236	0	.
chrX	737370	737678	TY4_reference_SRR800784_telocate_rp_237	0	-
chrX	742330	742456	TY5_reference_SRR800784_telocate_rp_238	0	-
chrXI	74240	74523	TY1_reference_SRR800784_telocate_rp_239	0	+
chrXI	83812	84120	TY1_reference_SRR800784_telocate_rp_240	0	-
chrXI	141175	141294	TY1_reference_SRR800784_telocate_rp_241	0	-
chrXI	162835	163174	TY1_reference_SRR800784_telocate_rp_242	0	+
chrXI	219057	219367	TY1_reference_SRR800784_telocate_rp_243	0	-
chrXI	301983	302269	TY1_reference_SRR800784_telocate_rp_244	0	-
chrXI	499950	499951	TY1_non-reference_SRR800784_telocate_rp_246	0	-
chrXI	513173	513483	TY1_reference_SRR800784_telocate_rp_247	0	-
chrXI	517094	517426	TY1_reference_SRR800784_telocate_rp_248	0	-
chrXI	665562	665563	TY5_non-reference_SRR800784_telocate_rp_249	0	.
chrXII	12633	12634	TY2_non-reference_SRR800784_telocate_rp_250	0	.
chrXII	91572	91822	TY4_reference_SRR800784_telocate_rp_251	0	-
chrXII	92048	92380	TY1_reference_SRR800784_telocate_rp_252	0	-
chrXII	168041	168379	TY3_reference_SRR800784_telocate_rp_253	0	-
chrXII	214780	214781	TY1_non-reference_SRR800784_telocate_rp_254	0	+
chrXII	365831	366145	TY1_reference_SRR800784_telocate_rp_255	0	-
chrXII	373769	373969	TY1_reference_SRR800784_telocate_rp_256	0	-
chrXII	426828	427002	TY3_1p_reference_SRR800784_telocate_rp_257	0	-
chrXII	448842	449114	TY1_reference_SRR800784_telocate_rp_258	0	+
chrXII	451660	451661	TY1_non-reference_SRR800784_telocate_rp_259	0	-
chrXII	453500	453501	TY1_non-reference_SRR800784_telocate_rp_260	0	.
chrXII	457999	458000	TY2_non-reference_SRR800784_telocate_rp_261	0	-
chrXII	458095	458096	TY1_non-reference_SRR800784_telocate_rp_262	0	.
chrXII	460247	460248	TY1_non-reference_SRR800784_telocate_rp_263	0	.
chrXII	462121	462122	TY1_non-reference_SRR800784_telocate_rp_264	0	+
chrXII	463298	463299	TY2_non-reference_SRR800784_telocate_rp_265	0	+
chrXII	464514	464515	TY1_non-reference_SRR800784_telocate_rp_266	0	+
chrXII	465426	465427	TY2_non-reference_SRR800784_telocate_rp_267	0	+
chrXII	467390	467391	TY1_non-reference_SRR800784_telocate_rp_268	0	+
chrXII	563297	563298	TY1_non-reference_SRR800784_telocate_rp_269	0	+
chrXII	592707	593037	TY1_reference_SRR800784_telocate_rp_270	0	-
chrXII	605328	605329	TY1_non-reference_SRR800784_telocate_rp_271	0	-
chrXII	657023	657366	TY3_reference_SRR800784_telocate_rp_272	0	+
chrXII	688130	688363	TY2_reference_SRR800784_telocate_rp_273	0	-
chrXII	731452	731453	TY3_non-reference_SRR800784_telocate_rp_274	0	+
chrXII	734174	734175	TY2_non-reference_SRR800784_telocate_rp_275	0	.
chrXII	734383	734673	TY1_reference_SRR800784_telocate_rp_276	0	-
chrXII	734672	734673	TY4_non-reference_SRR800784_telocate_rp_277	0	.
chrXII	793551	793870	TY3_reference_SRR800784_telocate_rp_278	0	+
chrXII	796763	797088	TY1_reference_SRR800784_telocate_rp_279	0	+
chrXII	817839	818072	TY4_reference_SRR800784_telocate_rp_280	0	+
chrXII	818497	818498	TY2_non-reference_SRR800784_telocate_rp_281	0	+
chrXII	963216	963535	TY1_reference_SRR800784_telocate_rp_282	0	+
chrXII	976135	976136	TY1_non-reference_SRR800784_telocate_rp_283	0	+
chrXII	981875	981876	TY1_non-reference_SRR800784_telocate_rp_284	0	+
chrXII	1064148	1064149	TY5_non-reference_SRR800784_telocate_rp_286	0	.
chrXIII	100779	100780	TY1_non-reference_SRR800784_telocate_rp_287	0	.
chrXIII	139475	139476	TY1_non-reference_SRR800784_telocate_rp_289	0	.
chrXIII	167944	168262	TY1_reference_SRR800784_telocate_rp_290	0	-
chrXIII	194443	194444	TY1_non-reference_SRR800784_telocate_rp_291	0	+
chrXIII	202294	202295	TY1_non-reference_SRR800784_telocate_rp_292	0	+
chrXIII	290047	290223	TY4_reference_SRR800784_telocate_rp_294	0	-
chrXIII	290560	290561	TY3_non-reference_SRR800784_telocate_rp_295	0	+
chrXIII	321008	321009	TY3_non-reference_SRR800784_telocate_rp_296	0	-
chrXIII	356842	356843	TY2_non-reference_SRR800784_telocate_rp_298	0	-
chrXIII	362931	362932	TY2_non-reference_SRR800784_telocate_rp_299	0	+
chrXIII	420972	421316	TY1_reference_SRR800784_telocate_rp_300	0	-
chrXIII	462884	463103	TY1_reference_SRR800784_telocate_rp_301	0	-
chrXIII	503190	503381	TY1_reference_SRR800784_telocate_rp_303	0	+
chrXIII	504942	504943	TY3_non-reference_SRR800784_telocate_rp_304	0	+
chrXIII	571287	571288	TY1_non-reference_SRR800784_telocate_rp_305	0	.
chrXIII	573110	573337	TY1_reference_SRR800784_telocate_rp_306	0	-
chrXIII	768878	769211	TY1_reference_SRR800784_telocate_rp_307	0	+
chrXIII	808998	809232	TY1_reference_SRR800784_telocate_rp_308	0	+
chrXIII	809295	809296	TY2_non-reference_SRR800784_telocate_rp_309	0	+
chrXIII	837475	837753	TY1_reference_SRR800784_telocate_rp_310	0	+
chrXIII	903341	903342	TY1_non-reference_SRR800784_telocate_rp_311	0	.
chrXIV	442051	442052	TY1_non-reference_SRR800784_telocate_rp_313	0	+
chrXIV	546423	546685	TY3_1p_reference_SRR800784_telocate_rp_314	0	+
chrXIV	552281	552482	TY1_reference_SRR800784_telocate_rp_315	0	-
chrXIV	568111	568112	TY3_1p_non-reference_SRR800784_telocate_rp_317	0	+
chrXIV	631820	631821	TY2_non-reference_SRR800784_telocate_rp_319	0	-
chrXIV	632521	632522	TY4_non-reference_SRR800784_telocate_rp_320	0	+
chrXIV	727363	727667	TY1_reference_SRR800784_telocate_rp_322	0	-
chrXIV	780635	780636	TY1_non-reference_SRR800784_telocate_rp_323	0	.
chrXV	16738	16933	TY1_reference_SRR800784_telocate_rp_324	0	+
chrXV	100081	100082	TY1_non-reference_SRR800784_telocate_rp_326	0	.
chrXV	113293	113626	TY1_reference_SRR800784_telocate_rp_327	0	-
chrXV	113763	113764	TY2_non-reference_SRR800784_telocate_rp_328	0	+
chrXV	226695	227037	TY3_reference_SRR800784_telocate_rp_329	0	+
chrXV	227692	228263	TY1_reference_SRR800784_telocate_rp_330	0	+
chrXV	250515	250516	TY1_non-reference_SRR800784_telocate_rp_331	0	-
chrXV	274728	274729	TY1_non-reference_SRR800784_telocate_rp_332	0	-
chrXV	300234	300441	TY1_reference_SRR800784_telocate_rp_333	0	-
chrXV	340599	340900	TY1_reference_SRR800784_telocate_rp_334	0	-
chrXV	354128	354467	TY3_reference_SRR800784_telocate_rp_335	0	+
chrXV	354681	354959	TY1_reference_SRR800784_telocate_rp_336	0	+
chrXV	437303	438486	TY1_reference_SRR800784_telocate_rp_337	0	-
chrXV	462822	462823	TY2_non-reference_SRR800784_telocate_rp_339	0	+
chrXV	487255	487256	TY3_non-reference_SRR800784_telocate_rp_340	0	-
chrXV	571490	571808	TY1_reference_SRR800784_telocate_rp_341	0	+
chrXV	594513	594813	TY1_reference_SRR800784_telocate_rp_342	0	+
chrXV	600778	600779	TY1_non-reference_SRR800784_telocate_rp_343	0	+
chrXV	664003	664326	TY1_reference_SRR800784_telocate_rp_344	0	-
chrXV	697503	697770	TY1_reference_SRR800784_telocate_rp_345	0	-
chrXV	703157	703382	TY3_reference_SRR800784_telocate_rp_346	0	-
chrXV	703430	703662	TY1_reference_SRR800784_telocate_rp_347	0	-
chrXV	710149	710150	TY1_non-reference_SRR800784_telocate_rp_348	0	+
chrXV	968988	976400	TY3_reference_SRR800784_telocate_rp_349	0	+
chrXV	979866	980140	TY1_reference_SRR800784_telocate_rp_350	0	+
chrXVI	7058	7059	TY5_non-reference_SRR800784_telocate_rp_351	0	-
chrXVI	55662	55858	TY1_reference_SRR800784_telocate_rp_352	0	-
chrXVI	210449	210770	TY1_reference_SRR800784_telocate_rp_353	0	+
chrXVI	422763	422764	TY1_non-reference_SRR800784_telocate_rp_354	0	.
chrXVI	436057	436728	TY1_reference_SRR800784_telocate_rp_355	0	+
chrXVI	443160	443161	TY1_non-reference_SRR800784_telocate_rp_356	0	+
chrXVI	689058	689439	TY1_reference_SRR800784_telocate_rp_359	0	-
chrXVI	769316	769657	TY3_reference_SRR800784_telocate_rp_360	0	+
chrXVI	775857	776502	TY3_1p_reference_SRR800784_telocate_rp_361	0	+
chrXVI	776664	776854	TY1_reference_SRR800784_telocate_rp_362	0	-
chrXVI	780917	781217	TY1_reference_SRR800784_telocate_rp_363	0	-
chrXVI	804494	804634	TY1_reference_SRR800784_telocate_rp_364	0	+
chrXVI	810692	810693	TY1_non-reference_SRR800784_telocate_rp_365	0	+
chrXVI	818081	818082	TY1_non-reference_SRR800784_telocate_rp_366	0	.
chrXVI	819337	819338	TY2_non-reference_SRR800784_telocate_rp_367	0	-
chrXVI	829841	829842	TY1_non-reference_SRR800784_telocate_rp_368	0	.
chrXVI	844354	850508	TY1_reference_SRR800784_telocate_rp_369	0	-
chrXVI	857013	857014	TY1_non-reference_SRR800784_telocate_rp_370	0	+
chrXVI	880381	880722	TY3_reference_SRR800784_telocate_rp_371	0	+
chrXVI	881482	881826	TY4_reference_SRR800784_telocate_rp_372	0	-
chrXVI	926003	926004	TY1_non-reference_SRR800784_telocate_rp_373	0	.
chrXVI	933066	933400	TY4_reference_SRR800784_telocate_rp_374	0	+
chrXVI	937875	937992	TY1_reference_SRR800784_telocate_rp_375	0	-
