# Supplementary material for: McClintock: An Integrated Pipeline for Detecting Transposable Element Insertions in Whole-Genome Shotgun Sequencing Data
Source: G3 (Bethesda). 2017 Jun 21;7(8):2763–78. doi: 10.1534/g3.117.043893 (PMC5555480; doi:10.1534/g3.117.043893)
Supplement: Supplementary file 2 [file 2763FileS2.zip › SRA072302/SRR800784/results/SRR800784_temp_nonredundant.bed]

track name="SRR800784_TEMP" description="SRR800784_TEMP"
chrI	6755	6764	TY1_non-reference_SRR800784_temp_rp_12	0	+
chrI	22231	22552	TY1_reference_SRR800784_temp_nonab_14	0	+
chrI	138753	138990	TY1_reference_SRR800784_temp_nonab_25	0	-
chrI	183135	183468	TY1_reference_SRR800784_temp_nonab_38	0	+
chrI	209459	209769	TY1_reference_SRR800784_temp_nonab_40	0	-
chrII	8980	9424	TY1_non-reference_SRR800784_temp_rp_42	0	+
chrII	197032	197323	TY1_reference_SRR800784_temp_nonab_67	0	-
chrII	197716	198057	TY3_reference_SRR800784_temp_nonab_68	0	+
chrII	198169	198252	TY1_reference_SRR800784_temp_nonab_70	0	-
chrII	258667	258974	TY1_reference_SRR800784_temp_nonab_77	0	-
chrII	266177	266256	TY1_reference_SRR800784_temp_nonab_82	0	-
chrII	327067	327393	TY1_reference_SRR800784_temp_nonab_84	0	+
chrII	327393	327693	TY1_reference_SRR800784_temp_nonab_85	0	+
chrII	350456	350749	TY1_reference_SRR800784_temp_nonab_87	0	+
chrII	405558	405566	TY1_non-reference_SRR800784_temp_rp_91	0	-
chrII	460472	460762	TY1_reference_SRR800784_temp_nonab_100	0	+
chrII	644363	644596	TY1_reference_SRR800784_temp_nonab_116	0	-
chrII	744609	744615	TY1_non-reference_SRR800784_temp_rp_129	0	-
chrIII	1178	4322	TY5_reference_SRR800784_temp_nonab_135	0	+
chrIII	4479	4580	TY5_reference_SRR800784_temp_nonab_136	0	+
chrIII	142789	143078	TY1_reference_SRR800784_temp_nonab_165	0	-
chrIII	149479	149787	TY1_reference_SRR800784_temp_nonab_167	0	+
chrIII	150217	150540	TY1_reference_SRR800784_temp_nonab_168	0	+
chrIII	150692	151051	TY4_reference_SRR800784_temp_nonab_169	0	-
chrIII	151464	151518	TY1_reference_SRR800784_temp_nonab_170	0	-
chrIII	151518	151849	TY1_reference_SRR800784_temp_nonab_172	0	+
chrIII	168450	169081	TY3_non-reference_SRR800784_temp_rp_173	0	+
chrIII	169568	169884	TY1_reference_SRR800784_temp_nonab_175	0	+
chrIII	227659	227810	TY1_reference_SRR800784_temp_nonab_179	0	-
chrIII	291372	291709	TY1_reference_SRR800784_temp_nonab_186	0	+
chrIII	291918	292164	TY5_reference_SRR800784_temp_nonab_187	0	+
chrIII	292287	292525	TY5_reference_SRR800784_temp_nonab_188	0	+
chrIII	294999	295317	TY1_reference_SRR800784_temp_nonab_189	0	+
chrIII	295221	295239	TY2_non-reference_SRR800784_temp_rp_190	0	-
chrIII	295855	295926	TY1_reference_SRR800784_temp_nonab_191	0	+
chrIII	295954	296187	TY1_reference_SRR800784_temp_nonab_192	0	-
chrIII	296436	296442	TY2_non-reference_SRR800784_temp_rp_193	0	+
chrIV	3335	3461	TY5_reference_SRR800784_temp_nonab_197	0	+
chrIV	8079	8420	TY4_reference_SRR800784_temp_nonab_198	0	+
chrIV	83291	83483	TY3_1p_reference_SRR800784_temp_nonab_205	0	+
chrIV	359316	359480	TY1_reference_SRR800784_temp_nonab_231	0	-
chrIV	434948	435096	TY1_reference_SRR800784_temp_nonab_234	0	+
chrIV	435048	435050	TY2_non-reference_SRR800784_temp_rp_235	0	-
chrIV	519941	520157	TY1_reference_SRR800784_temp_nonab_249	0	+
chrIV	520179	520474	TY1_reference_SRR800784_temp_nonab_250	0	-
chrIV	620558	620662	TY1_reference_SRR800784_temp_nonab_256	0	-
chrIV	651687	651956	TY1_reference_SRR800784_temp_nonab_263	0	-
chrIV	668093	668434	TY3_reference_SRR800784_temp_nonab_269	0	+
chrIV	668623	668782	TY1_reference_SRR800784_temp_nonab_270	0	+
chrIV	802902	805652	TY1_reference_SRR800784_temp_nonab_280	0	+
chrIV	805755	805972	TY1_reference_SRR800784_temp_nonab_282	0	-
chrIV	871419	871742	TY1_reference_SRR800784_temp_nonab_291	0	+
chrIV	878061	878300	TY1_reference_SRR800784_temp_nonab_294	0	+
chrIV	945347	945670	TY1_reference_SRR800784_temp_nonab_299	0	+
chrIV	945697	945757	TY1_reference_SRR800784_temp_nonab_301	0	-
chrIV	945730	945736	TY1_non-reference_SRR800784_temp_rp_302	0	+
chrIV	981167	987126	TY2_reference_SRR800784_temp_nonab_307	0	+
chrIV	987154	992639	TY1_reference_SRR800784_temp_nonab_311	0	-
chrIV	992639	992739	TY1_reference_SRR800784_temp_nonab_314	0	+
chrIV	992739	992812	TY3_reference_SRR800784_temp_nonab_315	0	-
chrIV	1017287	1017293	TY3_non-reference_SRR800784_temp_sr_317	0	+
chrIV	1017552	1017675	TY1_reference_SRR800784_temp_nonab_318	0	-
chrIV	1017677	1018020	TY4_reference_SRR800784_temp_nonab_319	0	-
chrIV	1018211	1018366	TY4_reference_SRR800784_temp_nonab_320	0	+
chrIV	1018388	1018514	TY1_reference_SRR800784_temp_nonab_321	0	+
chrIV	1151033	1151363	TY1_reference_SRR800784_temp_nonab_334	0	+
chrIV	1174831	1174952	TY1_reference_SRR800784_temp_nonab_336	0	+
chrIV	1175128	1175807	TY3_reference_SRR800784_temp_nonab_337	0	-
chrIV	1175310	1175642	TY1_reference_SRR800784_temp_nonab_338	0	+
chrIV	1201080	1201275	TY1_reference_SRR800784_temp_nonab_342	0	+
chrIV	1201449	1201590	TY1_reference_SRR800784_temp_nonab_343	0	+
chrIV	1305351	1305442	TY3_reference_SRR800784_temp_nonab_352	0	-
chrIV	1352635	1352970	TY2_non-reference_SRR800784_temp_rp_362	0	-
chrIV	1352636	1352968	TY2_reference_SRR800784_temp_nonab_363	0	+
chrIV	1352968	1353219	TY1_reference_SRR800784_temp_nonab_365	0	+
chrIV	1394812	1394819	TY2_non-reference_SRR800784_temp_rp_368	0	-
chrIV	1461772	1461838	TY3_non-reference_SRR800784_temp_rp_376	0	+
chrIV	1461956	1462025	TY1_reference_SRR800784_temp_nonab_377	0	+
chrIV	1516336	1516421	TY2_reference_SRR800784_temp_nonab_381	0	-
chrIV	1518468	1518787	TY1_reference_SRR800784_temp_nonab_382	0	+
chrIX	197136	197485	TY1_reference_SRR800784_temp_nonab_392	0	-
chrIX	197351	197388	TY1_non-reference_SRR800784_temp_rp_393	0	-
chrIX	212181	212188	TY1_non-reference_SRR800784_temp_rp_403	0	+
chrIX	246216	246549	TY2_reference_SRR800784_temp_nonab_404	0	+
chrIX	248830	248835	TY3_non-reference_SRR800784_temp_sr_405	0	-
chrIX	300406	300725	TY1_reference_SRR800784_temp_nonab_412	0	-
chrIX	301655	301730	TY1_reference_SRR800784_temp_nonab_413	0	+
chrIX	324388	324732	TY3_reference_SRR800784_temp_nonab_414	0	+
chrIX	324828	325162	TY1_reference_SRR800784_temp_nonab_415	0	+
chrIX	325121	325127	TY1_non-reference_SRR800784_temp_rp_417	0	-
chrIX	325162	325216	TY1_reference_SRR800784_temp_nonab_418	0	+
chrIX	336575	336892	TY1_reference_SRR800784_temp_nonab_420	0	-
chrIX	426197	426422	TY1_reference_SRR800784_temp_nonab_429	0	-
chrV	6985	7117	TY5_reference_SRR800784_temp_nonab_512	0	+
chrV	9630	9738	TY2_reference_SRR800784_temp_nonab_513	0	-
chrV	62474	62756	TY1_reference_SRR800784_temp_nonab_520	0	+
chrV	99302	99660	TY1_reference_SRR800784_temp_nonab_527	0	-
chrV	118226	118556	TY4_reference_SRR800784_temp_nonab_531	0	-
chrV	137323	137612	TY1_reference_SRR800784_temp_nonab_532	0	+
chrV	138220	138553	TY1_reference_SRR800784_temp_nonab_533	0	+
chrV	176348	176845	TY1_reference_SRR800784_temp_nonab_539	0	+
chrV	176574	176714	TY1_reference_SRR800784_temp_nonab_540	0	-
chrV	248827	249107	TY1_reference_SRR800784_temp_nonab_549	0	+
chrV	249107	249406	TY1_reference_SRR800784_temp_nonab_550	0	-
chrV	249443	249751	TY1_reference_SRR800784_temp_nonab_551	0	+
chrV	287770	288056	TY1_reference_SRR800784_temp_nonab_556	0	-
chrV	288642	288724	TY1_reference_SRR800784_temp_nonab_557	0	+
chrV	312205	312261	TY3_1p_reference_SRR800784_temp_nonab_562	0	+
chrV	312271	312437	TY1_reference_SRR800784_temp_nonab_563	0	+
chrV	314078	314424	TY4_reference_SRR800784_temp_nonab_564	0	+
chrV	354133	354836	TY1_reference_SRR800784_temp_nonab_565	0	+
chrV	354355	354726	TY4_reference_SRR800784_temp_nonab_566	0	-
chrV	354846	354913	TY3_reference_SRR800784_temp_nonab_567	0	-
chrV	435065	435071	TY4_non-reference_SRR800784_temp_rp_578	0	-
chrV	435065	435122	TY1_reference_SRR800784_temp_nonab_577	0	+
chrV	435123	435438	TY1_reference_SRR800784_temp_nonab_579	0	-
chrV	435893	435895	TY2_non-reference_SRR800784_temp_rp_580	0	-
chrV	435941	436273	TY2_reference_SRR800784_temp_nonab_581	0	-
chrV	435945	436276	TY4_non-reference_SRR800784_temp_rp_582	0	-
chrV	436274	436601	TY4_reference_SRR800784_temp_nonab_583	0	-
chrV	436601	436633	TY1_reference_SRR800784_temp_nonab_584	0	+
chrV	438521	438584	TY1_reference_SRR800784_temp_nonab_585	0	-
chrV	438565	438571	TY1_non-reference_SRR800784_temp_rp_587	0	+
chrV	442729	443068	TY1_reference_SRR800784_temp_nonab_589	0	+
chrV	443365	449626	TY2_reference_SRR800784_temp_nonab_590	0	+
chrV	443392	449316	TY1_reference_SRR800784_temp_nonab_591	0	-
chrV	449735	450035	TY1_reference_SRR800784_temp_nonab_596	0	+
chrV	469325	469388	TY1_reference_SRR800784_temp_nonab_598	0	-
chrV	492433	498505	TY3_reference_SRR800784_temp_nonab_603	0	-
chrV	492690	498416	TY1_reference_SRR800784_temp_nonab_604	0	-
chrV	498673	498745	TY1_non-reference_SRR800784_temp_rp_607	0	+
chrV	551436	551759	TY1_reference_SRR800784_temp_nonab_615	0	+
chrV	552002	552216	TY1_reference_SRR800784_temp_nonab_617	0	-
chrV	565328	565335	TY2_non-reference_SRR800784_temp_rp_620	0	-
chrV	566694	566945	TY5_reference_SRR800784_temp_nonab_622	0	-
chrV	568785	569017	TY5_reference_SRR800784_temp_nonab_623	0	+
chrVI	100574	100902	TY1_reference_SRR800784_temp_nonab_630	0	+
chrVI	119073	119171	TY1_reference_SRR800784_temp_nonab_631	0	+
chrVI	144199	144518	TY4_reference_SRR800784_temp_nonab_637	0	+
chrVI	144533	144815	TY1_reference_SRR800784_temp_nonab_638	0	-
chrVI	158353	158666	TY1_reference_SRR800784_temp_nonab_641	0	+
chrVI	161531	161691	TY1_reference_SRR800784_temp_nonab_642	0	+
chrVI	161807	162129	TY1_reference_SRR800784_temp_nonab_644	0	-
chrVI	181010	181040	TY3_non-reference_SRR800784_temp_rp_645	0	-
chrVI	181387	181471	TY1_reference_SRR800784_temp_nonab_646	0	+
chrVI	181738	181884	TY1_reference_SRR800784_temp_nonab_647	0	+
chrVI	181981	181991	TY2_non-reference_SRR800784_temp_rp_648	0	-
chrVI	191670	191834	TY1_reference_SRR800784_temp_nonab_652	0	-
chrVI	205101	205241	TY3_1p_reference_SRR800784_temp_nonab_654	0	+
chrVI	205255	205503	TY1_reference_SRR800784_temp_nonab_655	0	-
chrVI	206909	207126	TY1_reference_SRR800784_temp_nonab_656	0	+
chrVI	261282	261475	TY1_reference_SRR800784_temp_nonab_663	0	+
chrVI	261297	261304	TY1_non-reference_SRR800784_temp_rp_664	0	-
chrVII	862	1079	TY5_reference_SRR800784_temp_nonab_666	0	+
chrVII	110810	111509	TY2_reference_SRR800784_temp_nonab_683	0	-
chrVII	110858	111229	TY4_reference_SRR800784_temp_nonab_684	0	+
chrVII	111509	111702	TY1_reference_SRR800784_temp_nonab_687	0	+
chrVII	114942	115273	TY1_reference_SRR800784_temp_nonab_688	0	+
chrVII	121167	121340	TY1_reference_SRR800784_temp_nonab_689	0	+
chrVII	122092	122145	TY1_reference_SRR800784_temp_nonab_690	0	-
chrVII	204989	205343	TY4_reference_SRR800784_temp_nonab_696	0	+
chrVII	287776	287784	TY2_non-reference_SRR800784_temp_rp_701	0	-
chrVII	287944	288115	TY1_reference_SRR800784_temp_nonab_702	0	+
chrVII	318685	318826	TY1_reference_SRR800784_temp_nonab_704	0	+
chrVII	318826	318984	TY4_reference_SRR800784_temp_nonab_705	0	-
chrVII	319032	319344	TY1_reference_SRR800784_temp_nonab_706	0	-
chrVII	320357	320710	TY4_reference_SRR800784_temp_nonab_707	0	-
chrVII	327131	327346	TY1_reference_SRR800784_temp_nonab_708	0	-
chrVII	327906	328220	TY1_reference_SRR800784_temp_nonab_709	0	+
chrVII	328229	328503	TY1_reference_SRR800784_temp_nonab_710	0	+
chrVII	401618	401897	TY3_reference_SRR800784_temp_nonab_713	0	+
chrVII	401961	402293	TY1_reference_SRR800784_temp_nonab_714	0	+
chrVII	405006	405148	TY2_reference_SRR800784_temp_nonab_715	0	+
chrVII	405148	405210	TY2_reference_SRR800784_temp_nonab_717	0	+
chrVII	405230	405456	TY3_reference_SRR800784_temp_nonab_718	0	-
chrVII	412457	412727	TY1_reference_SRR800784_temp_nonab_719	0	+
chrVII	412818	412887	TY3_1p_reference_SRR800784_temp_nonab_720	0	+
chrVII	568167	568287	TY3_1p_reference_SRR800784_temp_nonab_732	0	+
chrVII	660646	660936	TY1_reference_SRR800784_temp_nonab_742	0	-
chrVII	701113	701354	TY1_reference_SRR800784_temp_nonab_747	0	+
chrVII	701355	701546	TY1_reference_SRR800784_temp_nonab_748	0	+
chrVII	712899	713081	TY4_reference_SRR800784_temp_nonab_757	0	+
chrVII	713087	713388	TY1_reference_SRR800784_temp_nonab_758	0	-
chrVII	735179	735186	TY2_non-reference_SRR800784_temp_rp_759	0	-
chrVII	735491	735546	TY1_reference_SRR800784_temp_nonab_760	0	-
chrVII	735548	735877	TY1_reference_SRR800784_temp_nonab_761	0	+
chrVII	735986	736327	TY3_reference_SRR800784_temp_nonab_762	0	+
chrVII	738564	738604	TY1_reference_SRR800784_temp_nonab_763	0	+
chrVII	738740	739040	TY1_reference_SRR800784_temp_nonab_764	0	+
chrVII	774040	774167	TY1_reference_SRR800784_temp_nonab_768	0	+
chrVII	774173	774180	TY2_non-reference_SRR800784_temp_rp_769	0	-
chrVII	778788	779117	TY2_reference_SRR800784_temp_nonab_771	0	+
chrVII	779117	779236	TY1_reference_SRR800784_temp_nonab_772	0	+
chrVII	779236	779520	TY1_reference_SRR800784_temp_nonab_773	0	-
chrVII	793243	793564	TY1_reference_SRR800784_temp_nonab_774	0	+
chrVII	794408	794433	TY3_non-reference_SRR800784_temp_rp_776	0	-
chrVII	811100	811238	TY4_reference_SRR800784_temp_nonab_778	0	-
chrVII	811451	817397	TY2_reference_SRR800784_temp_nonab_779	0	+
chrVII	817397	823311	TY1_reference_SRR800784_temp_nonab_781	0	-
chrVII	823474	823499	TY3_non-reference_SRR800784_temp_rp_783	0	-
chrVII	845285	845635	TY3_reference_SRR800784_temp_nonab_786	0	+
chrVII	875349	875666	TY1_reference_SRR800784_temp_nonab_790	0	+
chrVII	875955	876284	TY1_reference_SRR800784_temp_nonab_792	0	+
chrVII	879029	879240	TY4_reference_SRR800784_temp_nonab_793	0	+
chrVII	879096	879102	TY2_non-reference_SRR800784_temp_rp_794	0	+
chrVII	879272	879464	TY1_reference_SRR800784_temp_nonab_795	0	+
chrVIII	7992	8224	TY5_reference_SRR800784_temp_nonab_814	0	-
chrVIII	13260	13324	TY5_reference_SRR800784_temp_nonab_815	0	-
chrVIII	92271	92386	TY1_reference_SRR800784_temp_nonab_831	0	+
chrVIII	116766	117054	TY1_reference_SRR800784_temp_nonab_836	0	-
chrVIII	133055	133116	TY3_non-reference_SRR800784_temp_rp_838	0	+
chrVIII	133197	133395	TY1_reference_SRR800784_temp_nonab_839	0	-
chrVIII	133567	134217	TY1_reference_SRR800784_temp_nonab_840	0	-
chrVIII	133679	134002	TY1_reference_SRR800784_temp_nonab_841	0	+
chrVIII	146836	147705	TY4_reference_SRR800784_temp_nonab_842	0	+
chrVIII	238006	238205	TY1_reference_SRR800784_temp_nonab_850	0	+
chrVIII	238304	238394	TY4_reference_SRR800784_temp_nonab_851	0	+
chrVIII	358684	359477	TY1_reference_SRR800784_temp_nonab_866	0	-
chrVIII	358852	359070	TY4_reference_SRR800784_temp_nonab_867	0	-
chrVIII	359081	359346	TY1_reference_SRR800784_temp_nonab_868	0	+
chrVIII	389009	389015	TY3_non-reference_SRR800784_temp_sr_871	0	-
chrVIII	389629	389847	TY1_reference_SRR800784_temp_nonab_872	0	-
chrVIII	463919	464147	TY1_reference_SRR800784_temp_nonab_879	0	-
chrVIII	466422	466474	TY3_1p_reference_SRR800784_temp_nonab_881	0	+
chrVIII	466555	466863	TY1_reference_SRR800784_temp_nonab_882	0	+
chrVIII	466880	466975	TY3_reference_SRR800784_temp_nonab_883	0	-
chrVIII	475934	475942	TY2_non-reference_SRR800784_temp_rp_886	0	+
chrVIII	530069	530379	TY1_reference_SRR800784_temp_nonab_897	0	-
chrVIII	543609	549637	TY1_reference_SRR800784_temp_nonab_898	0	-
chrX	29186	29409	TY1_reference_SRR800784_temp_nonab_899	0	+
chrX	59503	59783	TY1_reference_SRR800784_temp_nonab_903	0	+
chrX	197398	197492	TY3_reference_SRR800784_temp_nonab_916	0	+
chrX	197492	204392	TY1_reference_SRR800784_temp_nonab_917	0	+
chrX	197542	203768	TY4_reference_SRR800784_temp_nonab_919	0	+
chrX	203792	204114	TY2_reference_SRR800784_temp_nonab_922	0	-
chrX	354538	354838	TY1_reference_SRR800784_temp_nonab_934	0	-
chrX	374767	374835	TY4_reference_SRR800784_temp_nonab_938	0	-
chrX	374848	374902	TY1_reference_SRR800784_temp_nonab_939	0	-
chrX	377538	377590	TY1_reference_SRR800784_temp_nonab_940	0	+
chrX	377599	377854	TY1_reference_SRR800784_temp_nonab_941	0	-
chrX	378008	378279	TY3_1p_reference_SRR800784_temp_nonab_942	0	-
chrX	378270	378279	TY4_non-reference_SRR800784_temp_rp_943	0	-
chrX	416259	416425	TY4_reference_SRR800784_temp_nonab_951	0	+
chrX	416503	417018	TY1_reference_SRR800784_temp_nonab_952	0	+
chrX	421917	422290	TY4_reference_SRR800784_temp_nonab_953	0	+
chrX	422587	422881	TY1_reference_SRR800784_temp_nonab_954	0	+
chrX	424678	424684	TY2_non-reference_SRR800784_temp_rp_955	0	-
chrX	472455	483965	TY1_reference_SRR800784_temp_nonab_962	0	+
chrX	478043	483965	TY1_reference_SRR800784_temp_nonab_965	0	+
chrX	517950	518091	TY1_reference_SRR800784_temp_nonab_968	0	+
chrX	531507	531757	TY1_reference_SRR800784_temp_nonab_970	0	-
chrX	537732	538027	TY1_reference_SRR800784_temp_nonab_971	0	-
chrX	540758	541079	TY1_reference_SRR800784_temp_nonab_974	0	+
chrX	540837	541453	TY1_non-reference_SRR800784_temp_rp_975	0	+
chrX	543053	543094	TY3_non-reference_SRR800784_temp_rp_977	0	+
chrX	543440	543762	TY1_reference_SRR800784_temp_nonab_979	0	+
chrX	737370	737678	TY4_reference_SRR800784_temp_nonab_1007	0	-
chrX	742330	742456	TY5_reference_SRR800784_temp_nonab_1008	0	-
chrXI	74240	74523	TY1_reference_SRR800784_temp_nonab_1015	0	+
chrXI	83812	84120	TY1_reference_SRR800784_temp_nonab_1017	0	-
chrXI	141175	141294	TY1_reference_SRR800784_temp_nonab_1022	0	-
chrXI	162835	163174	TY1_reference_SRR800784_temp_nonab_1025	0	+
chrXI	163174	163394	TY4_reference_SRR800784_temp_nonab_1026	0	-
chrXI	219057	219367	TY1_reference_SRR800784_temp_nonab_1032	0	-
chrXI	301949	301983	TY1_reference_SRR800784_temp_nonab_1036	0	+
chrXI	301983	302269	TY1_reference_SRR800784_temp_nonab_1037	0	-
chrXI	378913	378980	TY3_reference_SRR800784_temp_nonab_1045	0	-
chrXI	378990	379112	TY1_reference_SRR800784_temp_nonab_1046	0	+
chrXI	379112	379265	TY3_1p_reference_SRR800784_temp_nonab_1047	0	-
chrXI	489928	490057	TY1_reference_SRR800784_temp_nonab_1059	0	-
chrXI	490106	490430	TY1_reference_SRR800784_temp_nonab_1060	0	+
chrXI	490430	490489	TY1_reference_SRR800784_temp_nonab_1061	0	+
chrXI	513173	513483	TY1_reference_SRR800784_temp_nonab_1064	0	-
chrXI	513492	513499	TY1_non-reference_SRR800784_temp_rp_1066	0	+
chrXI	517094	517426	TY1_reference_SRR800784_temp_nonab_1068	0	-
chrXI	664813	664914	TY5_reference_SRR800784_temp_nonab_1082	0	-
chrXI	665067	665306	TY5_reference_SRR800784_temp_nonab_1083	0	+
chrXII	91572	91822	TY4_reference_SRR800784_temp_nonab_1087	0	-
chrXII	91958	92480	TY1_reference_SRR800784_temp_nonab_1089	0	-
chrXII	92048	92380	TY1_reference_SRR800784_temp_nonab_1091	0	-
chrXII	168041	168379	TY3_reference_SRR800784_temp_nonab_1098	0	-
chrXII	168541	168649	TY1_reference_SRR800784_temp_nonab_1099	0	+
chrXII	168649	168732	TY1_reference_SRR800784_temp_nonab_1100	0	-
chrXII	221007	221307	TY1_reference_SRR800784_temp_nonab_1105	0	+
chrXII	365831	366145	TY1_reference_SRR800784_temp_nonab_1118	0	-
chrXII	373479	373534	TY1_reference_SRR800784_temp_nonab_1119	0	-
chrXII	373769	373969	TY1_reference_SRR800784_temp_nonab_1120	0	-
chrXII	426828	427002	TY3_1p_reference_SRR800784_temp_nonab_1126	0	-
chrXII	448842	449114	TY1_reference_SRR800784_temp_nonab_1127	0	+
chrXII	475974	481898	TY1_reference_SRR800784_temp_nonab_1132	0	-
chrXII	592707	593037	TY1_reference_SRR800784_temp_nonab_1139	0	-
chrXII	599170	599831	TY4_reference_SRR800784_temp_nonab_1140	0	-
chrXII	599269	599518	TY1_reference_SRR800784_temp_nonab_1141	0	+
chrXII	599842	599913	TY1_reference_SRR800784_temp_nonab_1142	0	+
chrXII	657023	657366	TY3_reference_SRR800784_temp_nonab_1147	0	+
chrXII	657450	657769	TY1_reference_SRR800784_temp_nonab_1148	0	+
chrXII	688130	688363	TY2_reference_SRR800784_temp_nonab_1152	0	-
chrXII	688370	688666	TY1_reference_SRR800784_temp_nonab_1153	0	+
chrXII	732080	732198	TY3_non-reference_SRR800784_temp_rp_1159	0	-
chrXII	734383	734673	TY1_reference_SRR800784_temp_nonab_1161	0	-
chrXII	734587	734617	TY4_non-reference_SRR800784_temp_rp_1162	0	+
chrXII	784207	784288	TY1_reference_SRR800784_temp_nonab_1166	0	-
chrXII	793551	793870	TY3_reference_SRR800784_temp_nonab_1167	0	+
chrXII	796763	797088	TY1_reference_SRR800784_temp_nonab_1168	0	+
chrXII	817839	818072	TY4_reference_SRR800784_temp_nonab_1172	0	+
chrXII	818072	818403	TY1_reference_SRR800784_temp_nonab_1173	0	-
chrXII	818445	818469	TY2_non-reference_SRR800784_temp_rp_1174	0	+
chrXII	963216	963535	TY1_reference_SRR800784_temp_nonab_1188	0	+
chrXII	1052300	1052630	TY1_reference_SRR800784_temp_nonab_1196	0	-
chrXII	1052659	1052754	TY1_reference_SRR800784_temp_nonab_1197	0	-
chrXIII	131988	132317	TY1_reference_SRR800784_temp_nonab_1212	0	-
chrXIII	167944	168262	TY1_reference_SRR800784_temp_nonab_1216	0	-
chrXIII	259414	259421	TY1_non-reference_SRR800784_temp_rp_1223	0	-
chrXIII	259595	259901	TY1_reference_SRR800784_temp_nonab_1224	0	-
chrXIII	289946	290015	TY1_reference_SRR800784_temp_nonab_1229	0	-
chrXIII	290047	290223	TY4_reference_SRR800784_temp_nonab_1230	0	-
chrXIII	290440	290521	TY1_reference_SRR800784_temp_nonab_1232	0	+
chrXIII	290582	290660	TY1_reference_SRR800784_temp_nonab_1233	0	-
chrXIII	321229	321233	TY3_non-reference_SRR800784_temp_sr_1238	0	-
chrXIII	321341	321527	TY4_reference_SRR800784_temp_nonab_1239	0	-
chrXIII	356943	356950	TY2_non-reference_SRR800784_temp_rp_1244	0	+
chrXIII	378730	379060	TY1_reference_SRR800784_temp_nonab_1248	0	-
chrXIII	420972	421316	TY1_reference_SRR800784_temp_nonab_1251	0	-
chrXIII	462884	463103	TY1_reference_SRR800784_temp_nonab_1255	0	-
chrXIII	463139	463460	TY1_reference_SRR800784_temp_nonab_1256	0	-
chrXIII	463203	463579	TY1_non-reference_SRR800784_temp_rp_1257	0	-
chrXIII	481212	481544	TY1_reference_SRR800784_temp_nonab_1259	0	-
chrXIII	481569	481807	TY1_reference_SRR800784_temp_nonab_1260	0	+
chrXIII	503190	503381	TY1_reference_SRR800784_temp_nonab_1262	0	+
chrXIII	504241	504781	TY4_reference_SRR800784_temp_nonab_1264	0	+
chrXIII	504344	504676	TY1_reference_SRR800784_temp_nonab_1265	0	+
chrXIII	504877	504882	TY3_non-reference_SRR800784_temp_sr_1266	0	+
chrXIII	573110	573337	TY1_reference_SRR800784_temp_nonab_1276	0	-
chrXIII	573355	573445	TY1_reference_SRR800784_temp_nonab_1277	0	-
chrXIII	748024	748124	TY1_reference_SRR800784_temp_nonab_1292	0	+
chrXIII	808998	809232	TY1_reference_SRR800784_temp_nonab_1295	0	+
chrXIII	809180	809187	TY2_non-reference_SRR800784_temp_rp_1296	0	-
chrXIII	837475	837753	TY1_reference_SRR800784_temp_nonab_1299	0	+
chrXIII	837753	837904	TY3_reference_SRR800784_temp_nonab_1300	0	+
chrXIV	96450	96609	TY4_reference_SRR800784_temp_nonab_1316	0	+
chrXIV	102548	104702	TY1_reference_SRR800784_temp_nonab_1319	0	+
chrXIV	102631	102700	TY3_reference_SRR800784_temp_nonab_1320	0	-
chrXIV	102704	102743	TY3_non-reference_SRR800784_temp_rp_1321	0	-
chrXIV	546423	546685	TY3_1p_reference_SRR800784_temp_nonab_1360	0	+
chrXIV	552281	552482	TY1_reference_SRR800784_temp_nonab_1361	0	-
chrXIV	552799	553128	TY1_reference_SRR800784_temp_nonab_1362	0	+
chrXIV	631936	631999	TY3_1p_reference_SRR800784_temp_nonab_1370	0	+
chrXIV	632006	632112	TY1_reference_SRR800784_temp_nonab_1371	0	-
chrXIV	632087	632439	TY2_non-reference_SRR800784_temp_rp_1372	0	-
chrXIV	632120	632491	TY4_reference_SRR800784_temp_nonab_1373	0	-
chrXIV	726234	726575	TY3_reference_SRR800784_temp_nonab_1381	0	+
chrXIV	726614	726946	TY2_reference_SRR800784_temp_nonab_1382	0	-
chrXIV	726951	727214	TY3_1p_reference_SRR800784_temp_nonab_1383	0	+
chrXIV	727363	727667	TY1_reference_SRR800784_temp_nonab_1384	0	-
chrXV	2893	3223	TY1_reference_SRR800784_temp_nonab_1390	0	-
chrXV	3808	3986	TY4_reference_SRR800784_temp_nonab_1391	0	+
chrXV	16738	16933	TY1_reference_SRR800784_temp_nonab_1392	0	+
chrXV	18162	18259	TY1_reference_SRR800784_temp_nonab_1393	0	-
chrXV	18300	18554	TY1_reference_SRR800784_temp_nonab_1394	0	-
chrXV	33628	33930	TY1_reference_SRR800784_temp_nonab_1398	0	+
chrXV	113293	113626	TY1_reference_SRR800784_temp_nonab_1407	0	-
chrXV	113684	113752	TY1_reference_SRR800784_temp_nonab_1408	0	-
chrXV	113705	113712	TY2_non-reference_SRR800784_temp_rp_1409	0	-
chrXV	226695	227037	TY3_reference_SRR800784_temp_nonab_1418	0	+
chrXV	227095	227234	TY1_reference_SRR800784_temp_nonab_1419	0	+
chrXV	227692	228263	TY1_reference_SRR800784_temp_nonab_1420	0	+
chrXV	227860	228178	TY1_reference_SRR800784_temp_nonab_1421	0	-
chrXV	300234	300441	TY1_reference_SRR800784_temp_nonab_1427	0	-
chrXV	300685	301023	TY1_reference_SRR800784_temp_nonab_1428	0	-
chrXV	340599	340900	TY1_reference_SRR800784_temp_nonab_1430	0	-
chrXV	354128	354467	TY3_reference_SRR800784_temp_nonab_1431	0	+
chrXV	354681	354959	TY1_reference_SRR800784_temp_nonab_1432	0	+
chrXV	436923	437008	TY1_reference_SRR800784_temp_nonab_1439	0	+
chrXV	437303	438486	TY1_reference_SRR800784_temp_nonab_1440	0	-
chrXV	462707	462775	TY2_non-reference_SRR800784_temp_rp_1442	0	+
chrXV	463541	463647	TY1_reference_SRR800784_temp_nonab_1443	0	+
chrXV	487425	487430	TY3_non-reference_SRR800784_temp_sr_1447	0	-
chrXV	571360	571462	TY4_reference_SRR800784_temp_nonab_1452	0	-
chrXV	571490	571808	TY1_reference_SRR800784_temp_nonab_1453	0	+
chrXV	594513	594813	TY1_reference_SRR800784_temp_nonab_1455	0	+
chrXV	594619	594727	TY1_non-reference_SRR800784_temp_rp_1456	0	-
chrXV	664003	664326	TY1_reference_SRR800784_temp_nonab_1461	0	-
chrXV	664329	664465	TY1_reference_SRR800784_temp_nonab_1462	0	+
chrXV	697503	697770	TY1_reference_SRR800784_temp_nonab_1466	0	-
chrXV	697809	697906	TY4_reference_SRR800784_temp_nonab_1467	0	-
chrXV	703157	703382	TY3_reference_SRR800784_temp_nonab_1468	0	-
chrXV	703430	703662	TY1_reference_SRR800784_temp_nonab_1469	0	-
chrXV	703670	703754	TY1_reference_SRR800784_temp_nonab_1470	0	+
chrXV	703773	710109	TY4_reference_SRR800784_temp_nonab_1471	0	+
chrXV	704064	710025	TY2_reference_SRR800784_temp_nonab_1472	0	-
chrXV	968988	976400	TY3_reference_SRR800784_temp_nonab_1494	0	+
chrXV	969299	969429	TY1_reference_SRR800784_temp_nonab_1495	0	+
chrXV	970283	976238	TY2_reference_SRR800784_temp_nonab_1496	0	+
chrXV	976256	976336	TY1_reference_SRR800784_temp_nonab_1497	0	-
chrXV	979866	980140	TY1_reference_SRR800784_temp_nonab_1498	0	+
chrXVI	55662	55858	TY1_reference_SRR800784_temp_nonab_1512	0	-
chrXVI	56289	56356	TY3_reference_SRR800784_temp_nonab_1513	0	+
chrXVI	56356	63006	TY1_reference_SRR800784_temp_nonab_1515	0	+
chrXVI	56451	62375	TY1_reference_SRR800784_temp_nonab_1516	0	+
chrXVI	62388	62720	TY2_reference_SRR800784_temp_nonab_1518	0	+
chrXVI	210449	210770	TY1_reference_SRR800784_temp_nonab_1533	0	+
chrXVI	436057	436728	TY1_reference_SRR800784_temp_nonab_1555	0	+
chrXVI	436246	436584	TY1_reference_SRR800784_temp_nonab_1556	0	-
chrXVI	436886	443109	TY4_reference_SRR800784_temp_nonab_1557	0	-
chrXVI	560809	561081	TY1_reference_SRR800784_temp_nonab_1573	0	+
chrXVI	561164	561320	TY3_1p_reference_SRR800784_temp_nonab_1574	0	-
chrXVI	571692	571834	TY1_reference_SRR800784_temp_nonab_1575	0	+
chrXVI	571841	572170	TY1_reference_SRR800784_temp_nonab_1576	0	-
chrXVI	689058	689439	TY1_reference_SRR800784_temp_nonab_1585	0	-
chrXVI	769316	769657	TY3_reference_SRR800784_temp_nonab_1595	0	+
chrXVI	769800	769897	TY1_reference_SRR800784_temp_nonab_1596	0	+
chrXVI	775857	776502	TY3_1p_reference_SRR800784_temp_nonab_1597	0	+
chrXVI	776090	776401	TY1_reference_SRR800784_temp_nonab_1598	0	+
chrXVI	776664	776854	TY1_reference_SRR800784_temp_nonab_1599	0	-
chrXVI	777841	778152	TY1_reference_SRR800784_temp_nonab_1601	0	+
chrXVI	780917	781217	TY1_reference_SRR800784_temp_nonab_1602	0	-
chrXVI	819442	819448	TY1_non-reference_SRR800784_temp_rp_1607	0	-
chrXVI	880381	880722	TY3_reference_SRR800784_temp_nonab_1614	0	+
chrXVI	880769	880965	TY3_1p_reference_SRR800784_temp_nonab_1615	0	-
chrXVI	881482	881826	TY4_reference_SRR800784_temp_nonab_1616	0	-
chrXVI	933066	933400	TY4_reference_SRR800784_temp_nonab_1629	0	+
chrXVI	933538	933675	TY1_reference_SRR800784_temp_nonab_1630	0	+
chrXVI	937875	937992	TY1_reference_SRR800784_temp_nonab_1631	0	-
