# Supplementary material for: McClintock: An Integrated Pipeline for Detecting Transposable Element Insertions in Whole-Genome Shotgun Sequencing Data
Source: G3 (Bethesda). 2017 Jun 21;7(8):2763–78. doi: 10.1534/g3.117.043893 (PMC5555480; doi:10.1534/g3.117.043893)
Supplement: Supplementary file 2 [file 2763FileS2.zip › SRA072302/SRR800785/results/SRR800785_popoolationte_nonredundant.bed]

track name="SRR800785_PoPoolationTE" description="SRR800785_PoPoolationTE"
chrI	22162	22633	TY1_reference_SRR800785_popoolationte_rp_1	0	.
chrI	138709	139049	TY1_reference_SRR800785_popoolationte_rp_2	0	.
chrI	160032	166218	TY1_reference_SRR800785_popoolationte_rp_3	0	.
chrII	8794	9571	TY1_reference_SRR800785_popoolationte_rp_5	0	.
chrII	29450	35849	TY1_reference_SRR800785_popoolationte_rp_6	0	.
chrII	196983	197377	TY1_reference_SRR800785_popoolationte_rp_8	0	.
chrII	197613	198117	TY3_reference_SRR800785_popoolationte_rp_9	0	.
chrII	198109	198327	TY1_reference_SRR800785_popoolationte_rp_10	0	.
chrII	258614	259025	TY1_reference_SRR800785_popoolationte_rp_13	0	.
chrII	266126	266321	TY1_reference_SRR800785_popoolationte_rp_14	0	.
chrII	350404	350803	TY1_reference_SRR800785_popoolationte_rp_17	0	.
chrII	460420	460806	TY1_reference_SRR800785_popoolationte_rp_20	0	.
chrII	645097	645235	TY3_non-reference_SRR800785_popoolationte_rp_22	0	.
chrIII	1127	4373	TY5_reference_SRR800785_popoolationte_rp_24	0	.
chrIII	84755	91016	TY3_non-reference_SRR800785_popoolationte_rp_29	0	.
chrIII	124075	124512	TY1_reference_SRR800785_popoolationte_rp_31	0	.
chrIII	142737	143131	TY1_reference_SRR800785_popoolationte_rp_32	0	.
chrIII	150641	151102	TY4_reference_SRR800785_popoolationte_rp_35	0	.
chrIII	291323	291761	TY1_reference_SRR800785_popoolationte_rp_40	0	.
chrIV	359261	359544	TY1_reference_SRR800785_popoolationte_rp_47	0	.
chrIV	437084	437749	TY1_reference_SRR800785_popoolationte_rp_51	0	.
chrIV	512892	519693	TY1_reference_SRR800785_popoolationte_rp_53	0	.
chrIV	668000	668486	TY3_reference_SRR800785_popoolationte_rp_60	0	.
chrIV	668564	668857	TY1_reference_SRR800785_popoolationte_rp_61	0	.
chrIV	802849	805704	TY1_reference_SRR800785_popoolationte_rp_62	0	.
chrIV	871365	884275	TY1_reference_SRR800785_popoolationte_rp_64	0	.
chrIV	1095589	1101928	TY1_reference_SRR800785_popoolationte_rp_72	0	.
chrIV	1305290	1305503	TY3_reference_SRR800785_popoolationte_rp_79	0	.
chrIV	1461777	1461887	TY3_non-reference_SRR800785_popoolationte_rp_82	0	.
chrIV	1518417	1518841	TY1_reference_SRR800785_popoolationte_rp_86	0	.
chrIX	248781	248900	TY3_non-reference_SRR800785_popoolationte_rp_88	0	.
chrIX	301591	301824	TY1_reference_SRR800785_popoolationte_rp_90	0	.
chrIX	324288	324782	TY3_reference_SRR800785_popoolationte_rp_91	0	.
chrIX	336533	336943	TY1_reference_SRR800785_popoolationte_rp_94	0	.
chrIX	426143	426487	TY1_reference_SRR800785_popoolationte_rp_95	0	.
chrV	6930	7179	TY5_reference_SRR800785_popoolationte_rp_168	0	.
chrV	9575	9795	TY2_reference_SRR800785_popoolationte_rp_169	0	.
chrV	99251	99711	TY1_reference_SRR800785_popoolationte_rp_173	0	.
chrV	118124	118637	TY4_reference_SRR800785_popoolationte_rp_174	0	.
chrV	135991	136268	TY1_reference_SRR800785_popoolationte_rp_175	0	.
chrV	137270	137666	TY1_reference_SRR800785_popoolationte_rp_176	0	.
chrV	176296	176897	TY1_reference_SRR800785_popoolationte_rp_179	0	.
chrV	287720	288109	TY1_reference_SRR800785_popoolationte_rp_183	0	.
chrV	313987	314513	TY4_reference_SRR800785_popoolationte_rp_185	0	.
chrV	469215	469449	TY1_reference_SRR800785_popoolationte_rp_192	0	.
chrVI	100503	100957	TY1_reference_SRR800785_popoolationte_rp_201	0	.
chrVI	158296	158718	TY1_reference_SRR800785_popoolationte_rp_205	0	.
chrVI	180919	181094	TY3_non-reference_SRR800785_popoolationte_rp_208	0	.
chrVI	191615	191899	TY1_reference_SRR800785_popoolationte_rp_211	0	.
chrVI	204894	205072	TY3_non-reference_SRR800785_popoolationte_rp_212	0	.
chrVI	206855	207185	TY1_reference_SRR800785_popoolationte_rp_214	0	.
chrVI	261230	261527	TY1_reference_SRR800785_popoolationte_rp_217	0	.
chrVII	73823	73966	TY3_non-reference_SRR800785_popoolationte_rp_220	0	.
chrVII	204897	205393	TY4_reference_SRR800785_popoolationte_rp_227	0	.
chrVII	320306	320761	TY4_reference_SRR800785_popoolationte_rp_232	0	.
chrVII	327075	327402	TY1_reference_SRR800785_popoolationte_rp_233	0	.
chrVII	412746	413009	TY3_1p_reference_SRR800785_popoolationte_rp_238	0	.
chrVII	561612	561814	TY3_non-reference_SRR800785_popoolationte_rp_241	0	.
chrVII	568089	568346	TY3_1p_reference_SRR800785_popoolationte_rp_243	0	.
chrVII	660593	660988	TY1_reference_SRR800785_popoolationte_rp_244	0	.
chrVII	735013	736379	TY3_reference_SRR800785_popoolationte_rp_248	0	.
chrVII	793192	793616	TY1_reference_SRR800785_popoolationte_rp_255	0	.
chrVII	794355	794496	TY3_non-reference_SRR800785_popoolationte_rp_256	0	.
chrVII	811019	811304	TY4_reference_SRR800785_popoolationte_rp_257	0	.
chrVII	811391	823567	TY3_non-reference_SRR800785_popoolationte_rp_258	0	.
chrVII	845236	845727	TY3_reference_SRR800785_popoolationte_rp_261	0	.
chrVIII	7876	8273	TY5_reference_SRR800785_popoolationte_rp_265	0	.
chrVIII	92196	92438	TY1_reference_SRR800785_popoolationte_rp_267	0	.
chrVIII	133016	133167	TY3_non-reference_SRR800785_popoolationte_rp_271	0	.
chrVIII	133515	134314	TY1_reference_SRR800785_popoolationte_rp_273	0	.
chrVIII	146778	147763	TY4_reference_SRR800785_popoolationte_rp_274	0	.
chrVIII	238235	238458	TY4_reference_SRR800785_popoolationte_rp_275	0	.
chrVIII	388970	389078	TY3_non-reference_SRR800785_popoolationte_rp_277	0	.
chrVIII	389562	389899	TY1_reference_SRR800785_popoolationte_rp_278	0	.
chrVIII	463860	464214	TY1_reference_SRR800785_popoolationte_rp_279	0	.
chrVIII	466316	466547	TY3_1p_reference_SRR800785_popoolationte_rp_280	0	.
chrX	29131	29461	TY1_reference_SRR800785_popoolationte_rp_282	0	.
chrX	59449	59836	TY1_reference_SRR800785_popoolationte_rp_283	0	.
chrX	416208	416507	TY4_reference_SRR800785_popoolationte_rp_287	0	.
chrX	416452	417076	TY1_reference_SRR800785_popoolationte_rp_288	0	.
chrX	421867	422334	TY4_reference_SRR800785_popoolationte_rp_289	0	.
chrX	422538	422935	TY1_reference_SRR800785_popoolationte_rp_290	0	.
chrX	517896	518146	TY1_reference_SRR800785_popoolationte_rp_291	0	.
chrX	531458	531816	TY1_reference_SRR800785_popoolationte_rp_292	0	.
chrX	537680	538085	TY1_reference_SRR800785_popoolationte_rp_293	0	.
chrX	540712	541491	TY1_reference_SRR800785_popoolationte_rp_294	0	.
chrXI	74197	74578	TY1_reference_SRR800785_popoolationte_rp_300	0	.
chrXI	83758	84204	TY1_reference_SRR800785_popoolationte_rp_301	0	.
chrXI	141288	141351	TY1_reference_SRR800785_popoolationte_rp_302	0	.
chrXI	162601	162714	TY4_reference_SRR800785_popoolationte_rp_303	0	.
chrXI	219002	219420	TY1_reference_SRR800785_popoolationte_rp_305	0	.
chrXI	458131	458344	TY3_non-reference_SRR800785_popoolationte_rp_310	0	.
chrXI	513124	513539	TY1_reference_SRR800785_popoolationte_rp_313	0	.
chrXII	91520	91873	TY4_reference_SRR800785_popoolationte_rp_315	0	.
chrXII	91910	92531	TY1_reference_SRR800785_popoolationte_rp_316	0	.
chrXII	167932	168426	TY3_reference_SRR800785_popoolationte_rp_317	0	.
chrXII	215028	221358	TY1_reference_SRR800785_popoolationte_rp_320	0	.
chrXII	365775	366197	TY1_reference_SRR800785_popoolationte_rp_322	0	.
chrXII	426746	427071	TY3_1p_reference_SRR800785_popoolationte_rp_325	0	.
chrXII	448791	449165	TY1_reference_SRR800785_popoolationte_rp_326	0	.
chrXII	650775	657414	TY3_reference_SRR800785_popoolationte_rp_329	0	.
chrXII	657397	657821	TY1_reference_SRR800785_popoolationte_rp_331	0	.
chrXII	732027	732148	TY3_non-reference_SRR800785_popoolationte_rp_334	0	.
chrXII	784071	784359	TY1_reference_SRR800785_popoolationte_rp_335	0	.
chrXII	793496	793925	TY3_reference_SRR800785_popoolationte_rp_336	0	.
chrXII	963165	963582	TY1_reference_SRR800785_popoolationte_rp_341	0	.
chrXII	976133	981786	TY1_non-reference_SRR800785_popoolationte_rp_342	0	.
chrXIII	131940	132370	TY1_reference_SRR800785_popoolationte_rp_345	0	.
chrXIII	167889	168311	TY1_reference_SRR800785_popoolationte_rp_346	0	.
chrXIII	196243	202315	TY1_reference_SRR800785_popoolationte_rp_347	0	.
chrXIII	259541	259953	TY1_reference_SRR800785_popoolationte_rp_349	0	.
chrXIII	321286	321583	TY4_reference_SRR800785_popoolationte_rp_352	0	.
chrXIII	421314	421363	TY1_reference_SRR800785_popoolationte_rp_354	0	.
chrXIII	504815	505052	TY3_non-reference_SRR800785_popoolationte_rp_362	0	.
chrXIII	768489	769298	TY1_reference_SRR800785_popoolationte_rp_368	0	.
chrXIV	96406	104756	TY1_reference_SRR800785_popoolationte_rp_373	0	.
chrXIV	546371	546746	TY3_1p_reference_SRR800785_popoolationte_rp_377	0	.
chrXV	113624	113676	TY1_reference_SRR800785_popoolationte_rp_387	0	.
chrXV	226605	227093	TY3_reference_SRR800785_popoolationte_rp_388	0	.
chrXV	340550	340955	TY1_reference_SRR800785_popoolationte_rp_393	0	.
chrXV	354031	354519	TY3_reference_SRR800785_popoolationte_rp_394	0	.
chrXV	703096	703439	TY3_reference_SRR800785_popoolationte_rp_409	0	.
chrXV	968925	976446	TY3_reference_SRR800785_popoolationte_rp_410	0	.
chrXVI	210394	210822	TY1_reference_SRR800785_popoolationte_rp_414	0	.
chrXVI	436005	443175	TY1_reference_SRR800785_popoolationte_rp_415	0	.
chrXVI	560318	560427	TY3_non-reference_SRR800785_popoolationte_rp_417	0	.
chrXVI	561064	561373	TY3_1p_reference_SRR800785_popoolationte_rp_420	0	.
chrXVI	689015	689490	TY1_reference_SRR800785_popoolationte_rp_423	0	.
chrXVI	769165	769950	TY1_reference_SRR800785_popoolationte_rp_424	0	.
chrXVI	777792	778203	TY1_reference_SRR800785_popoolationte_rp_427	0	.
chrXVI	780865	781266	TY1_reference_SRR800785_popoolationte_rp_428	0	.
chrXVI	804433	810611	TY1_reference_SRR800785_popoolationte_rp_429	0	.
chrXVI	844300	850561	TY1_reference_SRR800785_popoolationte_rp_430	0	.
chrXVI	881437	881879	TY4_reference_SRR800785_popoolationte_rp_432	0	.
chrXVI	933015	933448	TY4_reference_SRR800785_popoolationte_rp_434	0	.
chrXVI	933485	933735	TY1_reference_SRR800785_popoolationte_rp_435	0	.
chrXVI	937814	938047	TY1_reference_SRR800785_popoolationte_rp_436	0	.
