# Supplementary material for: McClintock: An Integrated Pipeline for Detecting Transposable Element Insertions in Whole-Genome Shotgun Sequencing Data
Source: G3 (Bethesda). 2017 Jun 21;7(8):2763–78. doi: 10.1534/g3.117.043893 (PMC5555480; doi:10.1534/g3.117.043893)
Supplement: Supplementary file 2 [file 2763FileS2.zip › SRA072302/SRR800785/results/SRR800785_retroseq_nonredundant.bed]

track name="SRR800785_RetroSeq" description="SRR800785_RetroSeq"
chrII	197611	197613	TY1_non-reference_SRR800785_retroseq_rp_3	0	.
chrII	405613	405615	TY1_non-reference_SRR800785_retroseq_rp_5	0	.
chrII	643934	643936	TY1_non-reference_SRR800785_retroseq_rp_6	0	.
chrII	645198	645200	TY3_non-reference_SRR800785_retroseq_rp_8	0	.
chrIII	83142	83144	TY1_non-reference_SRR800785_retroseq_rp_9	0	.
chrIII	84393	84395	TY1_non-reference_SRR800785_retroseq_rp_10	0	.
chrIII	84431	84433	TY1_non-reference_SRR800785_retroseq_rp_11	0	.
chrIII	90905	90907	TY3_non-reference_SRR800785_retroseq_rp_14	0	.
chrIII	169421	169423	TY1_non-reference_SRR800785_retroseq_rp_26	0	.
chrIII	295259	295261	TY1_non-reference_SRR800785_retroseq_rp_29	0	.
chrIII	296464	296466	TY1_non-reference_SRR800785_retroseq_rp_32	0	.
chrIV	83482	83484	TY1_non-reference_SRR800785_retroseq_rp_34	0	.
chrIV	410304	410306	TY1_non-reference_SRR800785_retroseq_rp_35	0	.
chrIV	435041	435043	TY2_non-reference_SRR800785_retroseq_rp_36	0	.
chrIV	519456	519458	TY1_non-reference_SRR800785_retroseq_rp_37	0	.
chrIV	520772	520774	TY1_non-reference_SRR800785_retroseq_rp_39	0	.
chrIV	580939	580941	TY1_non-reference_SRR800785_retroseq_rp_40	0	.
chrIV	651355	651357	TY3_non-reference_SRR800785_retroseq_rp_41	0	.
chrIV	668262	668264	TY3_non-reference_SRR800785_retroseq_rp_42	0	.
chrIV	1017314	1017316	TY3_non-reference_SRR800785_retroseq_rp_46	0	.
chrIV	1017495	1017497	TY1_non-reference_SRR800785_retroseq_rp_47	0	.
chrIV	1175466	1175468	TY3_non-reference_SRR800785_retroseq_rp_51	0	.
chrIV	1352836	1352838	TY1_non-reference_SRR800785_retroseq_rp_53	0	.
chrIV	1394865	1394867	TY1_non-reference_SRR800785_retroseq_rp_54	0	.
chrIV	1394866	1394868	TY2_non-reference_SRR800785_retroseq_rp_55	0	.
chrIV	1461832	1461834	TY3_non-reference_SRR800785_retroseq_rp_57	0	.
chrIX	212217	212219	TY1_non-reference_SRR800785_retroseq_rp_58	0	.
chrIX	248882	248884	TY3_non-reference_SRR800785_retroseq_rp_59	0	.
chrIX	300688	300690	TY1_non-reference_SRR800785_retroseq_rp_60	0	.
chrV	62525	62527	TY2_non-reference_SRR800785_retroseq_rp_62	0	.
chrV	135990	135992	TY1_non-reference_SRR800785_retroseq_rp_63	0	.
chrV	395261	395263	TY1_non-reference_SRR800785_retroseq_rp_70	0	.
chrV	435108	435110	TY2_non-reference_SRR800785_retroseq_rp_72	0	.
chrV	435893	435895	TY2_non-reference_SRR800785_retroseq_rp_75	0	.
chrV	436124	436126	TY2_non-reference_SRR800785_retroseq_rp_76	0	.
chrV	436125	436127	TY2_non-reference_SRR800785_retroseq_rp_78	0	.
chrV	436126	436128	TY1_non-reference_SRR800785_retroseq_rp_79	0	.
chrV	438598	438600	TY1_non-reference_SRR800785_retroseq_rp_80	0	.
chrV	498739	498741	TY1_non-reference_SRR800785_retroseq_rp_83	0	.
chrV	553031	553033	TY1_non-reference_SRR800785_retroseq_rp_85	0	.
chrV	565375	565377	TY1_non-reference_SRR800785_retroseq_rp_86	0	.
chrVI	137770	137772	TY2_non-reference_SRR800785_retroseq_rp_90	0	.
chrVI	181036	181038	TY3_non-reference_SRR800785_retroseq_rp_93	0	.
chrVI	182034	182036	TY1_non-reference_SRR800785_retroseq_rp_94	0	.
chrVI	182038	182040	TY2_non-reference_SRR800785_retroseq_rp_96	0	.
chrVI	204992	204994	TY3_non-reference_SRR800785_retroseq_rp_97	0	.
chrVI	205221	205223	TY1_non-reference_SRR800785_retroseq_rp_98	0	.
chrVI	205232	205234	TY3_non-reference_SRR800785_retroseq_rp_99	0	.
chrVII	73907	73909	TY3_non-reference_SRR800785_retroseq_rp_100	0	.
chrVII	111180	111182	TY1_non-reference_SRR800785_retroseq_rp_102	0	.
chrVII	122050	122052	TY1_non-reference_SRR800785_retroseq_rp_105	0	.
chrVII	287815	287817	TY2_non-reference_SRR800785_retroseq_rp_106	0	.
chrVII	287816	287818	TY1_non-reference_SRR800785_retroseq_rp_107	0	.
chrVII	327771	327773	TY1_non-reference_SRR800785_retroseq_rp_114	0	.
chrVII	412533	412535	TY2_non-reference_SRR800785_retroseq_rp_116	0	.
chrVII	561744	561746	TY3_non-reference_SRR800785_retroseq_rp_118	0	.
chrVII	735236	735238	TY3_non-reference_SRR800785_retroseq_rp_120	0	.
chrVII	735238	735240	TY2_non-reference_SRR800785_retroseq_rp_122	0	.
chrVII	774226	774228	TY2_non-reference_SRR800785_retroseq_rp_124	0	.
chrVII	793446	793448	TY1_non-reference_SRR800785_retroseq_rp_125	0	.
chrVII	794443	794445	TY1_non-reference_SRR800785_retroseq_rp_126	0	.
chrVII	823498	823500	TY3_non-reference_SRR800785_retroseq_rp_128	0	.
chrVII	879147	879149	TY1_non-reference_SRR800785_retroseq_rp_132	0	.
chrVIII	133112	133114	TY3_non-reference_SRR800785_retroseq_rp_135	0	.
chrVIII	388991	388993	TY3_non-reference_SRR800785_retroseq_rp_136	0	.
chrVIII	389351	389353	TY3_non-reference_SRR800785_retroseq_rp_137	0	.
chrVIII	466939	466941	TY3_non-reference_SRR800785_retroseq_rp_138	0	.
chrX	354666	354668	TY2_non-reference_SRR800785_retroseq_rp_143	0	.
chrX	354990	354992	TY2_non-reference_SRR800785_retroseq_rp_144	0	.
chrX	378241	378243	TY1_non-reference_SRR800785_retroseq_rp_146	0	.
chrX	424734	424736	TY1_non-reference_SRR800785_retroseq_rp_148	0	.
chrX	541246	541248	TY1_non-reference_SRR800785_retroseq_rp_150	0	.
chrX	543179	543181	TY1_non-reference_SRR800785_retroseq_rp_151	0	.
chrX	543182	543184	TY3_non-reference_SRR800785_retroseq_rp_152	0	.
chrX	715688	715690	TY1_non-reference_SRR800785_retroseq_rp_153	0	.
chrXI	162700	162702	TY4_non-reference_SRR800785_retroseq_rp_154	0	.
chrXI	458235	458237	TY3_non-reference_SRR800785_retroseq_rp_156	0	.
chrXI	517554	517556	TY2_non-reference_SRR800785_retroseq_rp_158	0	.
chrXII	732127	732129	TY3_non-reference_SRR800785_retroseq_rp_162	0	.
chrXII	734671	734673	TY4_non-reference_SRR800785_retroseq_rp_163	0	.
chrXII	818522	818524	TY2_non-reference_SRR800785_retroseq_rp_165	0	.
chrXIII	202568	202570	TY1_non-reference_SRR800785_retroseq_rp_168	0	.
chrXIII	290422	290424	TY1_non-reference_SRR800785_retroseq_rp_169	0	.
chrXIII	372626	372628	TY1_non-reference_SRR800785_retroseq_rp_170	0	.
chrXIII	463400	463402	TY1_non-reference_SRR800785_retroseq_rp_171	0	.
chrXIII	480926	480928	TY1_non-reference_SRR800785_retroseq_rp_172	0	.
chrXIII	504927	504929	TY3_non-reference_SRR800785_retroseq_rp_176	0	.
chrXIII	809235	809237	TY2_non-reference_SRR800785_retroseq_rp_178	0	.
chrXIV	102746	102748	TY3_non-reference_SRR800785_retroseq_rp_179	0	.
chrXIV	442741	442743	TY1_non-reference_SRR800785_retroseq_rp_180	0	.
chrXIV	632068	632070	TY1_non-reference_SRR800785_retroseq_rp_188	0	.
chrXIV	632263	632265	TY1_non-reference_SRR800785_retroseq_rp_189	0	.
chrXIV	632285	632287	TY2_non-reference_SRR800785_retroseq_rp_190	0	.
chrXIV	726157	726159	TY3_non-reference_SRR800785_retroseq_rp_191	0	.
chrXIV	726400	726402	TY3_non-reference_SRR800785_retroseq_rp_192	0	.
chrXV	228084	228086	TY3_non-reference_SRR800785_retroseq_rp_196	0	.
chrXV	228202	228204	TY2_non-reference_SRR800785_retroseq_rp_197	0	.
chrXV	300532	300534	TY1_non-reference_SRR800785_retroseq_rp_198	0	.
chrXV	462772	462774	TY1_non-reference_SRR800785_retroseq_rp_203	0	.
chrXV	462776	462778	TY1_non-reference_SRR800785_retroseq_rp_205	0	.
chrXV	487399	487401	TY1_non-reference_SRR800785_retroseq_rp_207	0	.
chrXV	703619	703621	TY2_non-reference_SRR800785_retroseq_rp_211	0	.
chrXV	980007	980009	TY2_non-reference_SRR800785_retroseq_rp_213	0	.
chrXV	980198	980200	TY3_non-reference_SRR800785_retroseq_rp_214	0	.
chrXV	980448	980450	TY3_non-reference_SRR800785_retroseq_rp_215	0	.
chrXVI	744228	744230	TY1_non-reference_SRR800785_retroseq_rp_219	0	.
chrXVI	775997	775999	TY1_non-reference_SRR800785_retroseq_rp_220	0	.
chrXVI	880476	880478	TY1_non-reference_SRR800785_retroseq_rp_225	0	.
chrXVI	880558	880560	TY2_non-reference_SRR800785_retroseq_rp_226	0	.
