# Supplementary material for: McClintock: An Integrated Pipeline for Detecting Transposable Element Insertions in Whole-Genome Shotgun Sequencing Data
Source: G3 (Bethesda). 2017 Jun 21;7(8):2763–78. doi: 10.1534/g3.117.043893 (PMC5555480; doi:10.1534/g3.117.043893)
Supplement: Supplementary file 2 [file 2763FileS2.zip › SRA072302/SRR800785/results/SRR800785_telocate_nonredundant.bed]

track name="SRR800785_TE-locate" description="SRR800785_TE-locate"
chrI	22231	22552	TY1_reference_SRR800785_telocate_rp_1	0	+
chrI	33273	33274	TY1_non-reference_SRR800785_telocate_rp_2	0	.
chrI	42066	42067	TY1_non-reference_SRR800785_telocate_rp_3	0	-
chrI	65065	65066	TY1_non-reference_SRR800785_telocate_rp_4	0	.
chrI	138753	138990	TY1_reference_SRR800785_telocate_rp_5	0	-
chrI	160105	160237	TY1_reference_SRR800785_telocate_rp_6	0	-
chrI	166306	166307	TY1_non-reference_SRR800785_telocate_rp_7	0	+
chrII	8847	9518	TY1_reference_SRR800785_telocate_rp_9	0	+
chrII	9092	9424	TY2_reference_SRR800785_telocate_rp_10	0	+
chrII	29640	35599	TY2_reference_SRR800785_telocate_rp_12	0	+
chrII	47847	47848	TY1_non-reference_SRR800785_telocate_rp_13	0	-
chrII	91070	91071	TY1_non-reference_SRR800785_telocate_rp_14	0	.
chrII	165265	165266	TY1_non-reference_SRR800785_telocate_rp_15	0	.
chrII	197032	197323	TY1_reference_SRR800785_telocate_rp_16	0	-
chrII	220933	221039	TY1_reference_SRR800785_telocate_rp_18	0	+
chrII	258667	258974	TY1_reference_SRR800785_telocate_rp_19	0	-
chrII	327067	327393	TY1_reference_SRR800785_telocate_rp_20	0	+
chrII	350456	350749	TY1_reference_SRR800785_telocate_rp_21	0	+
chrII	374431	374432	TY1_non-reference_SRR800785_telocate_rp_22	0	.
chrII	394781	394782	TY2_non-reference_SRR800785_telocate_rp_23	0	-
chrII	405293	405294	TY1_non-reference_SRR800785_telocate_rp_24	0	.
chrII	419960	419961	TY2_non-reference_SRR800785_telocate_rp_25	0	+
chrII	460472	460762	TY1_reference_SRR800785_telocate_rp_26	0	+
chrII	485445	485446	TY3_non-reference_SRR800785_telocate_rp_27	0	.
chrII	518537	518538	TY1_non-reference_SRR800785_telocate_rp_28	0	.
chrII	607601	607602	TY1_non-reference_SRR800785_telocate_rp_29	0	.
chrII	643482	643853	TY4_reference_SRR800785_telocate_rp_30	0	-
chrII	644363	644596	TY1_reference_SRR800785_telocate_rp_31	0	-
chrII	644820	644821	TY3_non-reference_SRR800785_telocate_rp_32	0	.
chrII	668305	668306	TY1_non-reference_SRR800785_telocate_rp_33	0	.
chrII	795657	795658	TY1_non-reference_SRR800785_telocate_rp_34	0	.
chrII	804611	804612	TY1_non-reference_SRR800785_telocate_rp_35	0	-
chrII	805798	805799	TY3_non-reference_SRR800785_telocate_rp_36	0	.
chrII	808604	808605	TY2_non-reference_SRR800785_telocate_rp_37	0	-
chrIII	1178	4322	TY5_reference_SRR800785_telocate_rp_38	0	+
chrIII	8788	8789	TY1_non-reference_SRR800785_telocate_rp_39	0	.
chrIII	32762	32763	TY2_non-reference_SRR800785_telocate_rp_40	0	.
chrIII	82217	82218	TY4_non-reference_SRR800785_telocate_rp_41	0	+
chrIII	82699	83036	TY1_reference_SRR800785_telocate_rp_42	0	+
chrIII	84810	90769	TY2_reference_SRR800785_telocate_rp_43	0	+
chrIII	90840	90841	TY3_non-reference_SRR800785_telocate_rp_44	0	+
chrIII	149479	149787	TY1_reference_SRR800785_telocate_rp_47	0	+
chrIII	150692	151051	TY4_reference_SRR800785_telocate_rp_48	0	-
chrIII	151518	151849	TY1_reference_SRR800785_telocate_rp_49	0	+
chrIII	190698	190699	TY1_non-reference_SRR800785_telocate_rp_52	0	.
chrIII	197609	197610	TY1_non-reference_SRR800785_telocate_rp_53	0	.
chrIII	227659	227810	TY1_reference_SRR800785_telocate_rp_54	0	-
chrIII	245184	245185	TY1_non-reference_SRR800785_telocate_rp_55	0	.
chrIII	252751	252752	TY1_non-reference_SRR800785_telocate_rp_56	0	.
chrIII	291372	291709	TY1_reference_SRR800785_telocate_rp_57	0	+
chrIII	291918	292164	TY5_reference_SRR800785_telocate_rp_58	0	+
chrIII	294999	295317	TY1_reference_SRR800785_telocate_rp_59	0	+
chrIII	295321	295322	TY2_non-reference_SRR800785_telocate_rp_60	0	+
chrIV	3335	3461	TY5_reference_SRR800785_telocate_rp_61	0	+
chrIV	18869	18870	TY1_non-reference_SRR800785_telocate_rp_63	0	.
chrIV	19963	19964	TY2_non-reference_SRR800785_telocate_rp_64	0	+
chrIV	51124	51125	TY1_non-reference_SRR800785_telocate_rp_65	0	.
chrIV	81391	81392	TY1_non-reference_SRR800785_telocate_rp_66	0	-
chrIV	83291	83483	TY3_1p_reference_SRR800785_telocate_rp_67	0	+
chrIV	83529	83530	TY1_non-reference_SRR800785_telocate_rp_68	0	+
chrIV	96530	96531	TY1_non-reference_SRR800785_telocate_rp_69	0	.
chrIV	108424	108425	TY1_non-reference_SRR800785_telocate_rp_70	0	.
chrIV	145582	145583	TY1_non-reference_SRR800785_telocate_rp_71	0	+
chrIV	180951	180952	TY1_non-reference_SRR800785_telocate_rp_72	0	-
chrIV	188193	188194	TY1_non-reference_SRR800785_telocate_rp_73	0	.
chrIV	197574	197575	TY1_non-reference_SRR800785_telocate_rp_74	0	.
chrIV	210304	210305	TY1_non-reference_SRR800785_telocate_rp_75	0	.
chrIV	224864	224865	TY1_non-reference_SRR800785_telocate_rp_76	0	.
chrIV	263591	263592	TY1_non-reference_SRR800785_telocate_rp_77	0	.
chrIV	331711	331712	TY1_non-reference_SRR800785_telocate_rp_78	0	.
chrIV	359316	359480	TY1_reference_SRR800785_telocate_rp_79	0	-
chrIV	374420	374421	TY1_non-reference_SRR800785_telocate_rp_80	0	.
chrIV	410030	410031	TY1_non-reference_SRR800785_telocate_rp_81	0	-
chrIV	434257	434258	TY2_non-reference_SRR800785_telocate_rp_82	0	+
chrIV	434420	434737	TY1_reference_SRR800785_telocate_rp_83	0	-
chrIV	437519	437697	TY1_reference_SRR800785_telocate_rp_84	0	-
chrIV	466492	466493	TY1_non-reference_SRR800785_telocate_rp_85	0	-
chrIV	496039	496040	TY2_non-reference_SRR800785_telocate_rp_86	0	.
chrIV	512985	513641	TY1_reference_SRR800785_telocate_rp_88	0	-
chrIV	580801	580802	TY1_non-reference_SRR800785_telocate_rp_90	0	.
chrIV	618695	618696	TY1_non-reference_SRR800785_telocate_rp_91	0	.
chrIV	622848	622849	TY2_non-reference_SRR800785_telocate_rp_92	0	.
chrIV	651520	651521	TY3_non-reference_SRR800785_telocate_rp_95	0	-
chrIV	651687	651956	TY1_reference_SRR800785_telocate_rp_96	0	-
chrIV	668623	668782	TY1_reference_SRR800785_telocate_rp_98	0	+
chrIV	726455	726456	TY1_non-reference_SRR800785_telocate_rp_99	0	.
chrIV	752126	752127	TY2_non-reference_SRR800785_telocate_rp_100	0	.
chrIV	767112	767113	TY1_non-reference_SRR800785_telocate_rp_101	0	.
chrIV	802902	805652	TY1_reference_SRR800785_telocate_rp_102	0	+
chrIV	818670	818671	TY1_non-reference_SRR800785_telocate_rp_103	0	+
chrIV	835477	835478	TY1_non-reference_SRR800785_telocate_rp_104	0	.
chrIV	856250	856251	TY1_non-reference_SRR800785_telocate_rp_105	0	.
chrIV	871419	871742	TY1_reference_SRR800785_telocate_rp_107	0	+
chrIV	878061	878300	TY1_reference_SRR800785_telocate_rp_108	0	+
chrIV	884391	884392	TY1_non-reference_SRR800785_telocate_rp_109	0	+
chrIV	943284	943285	TY1_non-reference_SRR800785_telocate_rp_110	0	-
chrIV	945951	946292	TY3_reference_SRR800785_telocate_rp_112	0	-
chrIV	968316	968317	TY1_non-reference_SRR800785_telocate_rp_113	0	.
chrIV	976446	976447	TY1_non-reference_SRR800785_telocate_rp_114	0	.
chrIV	980826	980827	TY4_non-reference_SRR800785_telocate_rp_115	0	-
chrIV	987154	992639	TY1_reference_SRR800785_telocate_rp_116	0	-
chrIV	992838	992839	TY1_non-reference_SRR800785_telocate_rp_117	0	+
chrIV	1013997	1013998	TY1_non-reference_SRR800785_telocate_rp_118	0	.
chrIV	1015575	1015576	TY3_non-reference_SRR800785_telocate_rp_119	0	.
chrIV	1017552	1017675	TY1_reference_SRR800785_telocate_rp_120	0	-
chrIV	1017677	1018020	TY4_reference_SRR800785_telocate_rp_121	0	-
chrIV	1095638	1101876	TY1_reference_SRR800785_telocate_rp_122	0	-
chrIV	1135954	1135955	TY2_non-reference_SRR800785_telocate_rp_123	0	.
chrIV	1151033	1151363	TY1_reference_SRR800785_telocate_rp_124	0	+
chrIV	1174831	1174952	TY1_reference_SRR800785_telocate_rp_125	0	+
chrIV	1180064	1180065	TY1_non-reference_SRR800785_telocate_rp_127	0	.
chrIV	1201080	1201275	TY1_reference_SRR800785_telocate_rp_128	0	+
chrIV	1218173	1218174	TY2_non-reference_SRR800785_telocate_rp_130	0	.
chrIV	1267279	1267280	TY1_non-reference_SRR800785_telocate_rp_131	0	.
chrIV	1352177	1352178	TY1_non-reference_SRR800785_telocate_rp_132	0	-
chrIV	1394106	1394107	TY1_non-reference_SRR800785_telocate_rp_133	0	+
chrIV	1394636	1394637	TY2_non-reference_SRR800785_telocate_rp_134	0	-
chrIV	1420010	1420011	TY1_non-reference_SRR800785_telocate_rp_135	0	.
chrIV	1451101	1451102	TY1_non-reference_SRR800785_telocate_rp_136	0	.
chrIV	1452961	1452962	TY1_non-reference_SRR800785_telocate_rp_137	0	+
chrIV	1461501	1461502	TY3_non-reference_SRR800785_telocate_rp_138	0	.
chrIV	1518468	1518787	TY1_reference_SRR800785_telocate_rp_139	0	+
chrIV	1524470	1524471	TY5_non-reference_SRR800785_telocate_rp_140	0	.
chrIV	1526418	1526419	TY1_non-reference_SRR800785_telocate_rp_141	0	.
chrIX	157	158	TY1_non-reference_SRR800785_telocate_rp_142	0	.
chrIX	2882	2883	TY1_non-reference_SRR800785_telocate_rp_143	0	-
chrIX	5145	5146	TY1_non-reference_SRR800785_telocate_rp_144	0	.
chrIX	7528	7529	TY5_non-reference_SRR800785_telocate_rp_145	0	-
chrIX	8556	8557	TY2_non-reference_SRR800785_telocate_rp_146	0	-
chrIX	18934	18935	TY1_non-reference_SRR800785_telocate_rp_147	0	.
chrIX	19888	19889	TY3_non-reference_SRR800785_telocate_rp_148	0	.
chrIX	25392	25393	TY1_non-reference_SRR800785_telocate_rp_149	0	.
chrIX	108032	108033	TY2_non-reference_SRR800785_telocate_rp_150	0	.
chrIX	202156	202157	TY1_non-reference_SRR800785_telocate_rp_152	0	.
chrIX	205216	210644	TY3_reference_SRR800785_telocate_rp_153	0	+
chrIX	211964	211965	TY1_non-reference_SRR800785_telocate_rp_154	0	.
chrIX	230806	230807	TY1_non-reference_SRR800785_telocate_rp_155	0	.
chrIX	243110	243111	TY1_non-reference_SRR800785_telocate_rp_156	0	.
chrIX	246216	246549	TY2_reference_SRR800785_telocate_rp_157	0	+
chrIX	248569	248570	TY3_non-reference_SRR800785_telocate_rp_158	0	-
chrIX	302097	302098	TY1_non-reference_SRR800785_telocate_rp_160	0	+
chrIX	312830	312831	TY1_non-reference_SRR800785_telocate_rp_161	0	+
chrIX	324388	324732	TY3_reference_SRR800785_telocate_rp_162	0	+
chrIX	325233	325234	TY1_non-reference_SRR800785_telocate_rp_163	0	+
chrIX	336575	336892	TY1_reference_SRR800785_telocate_rp_164	0	-
chrIX	426197	426422	TY1_reference_SRR800785_telocate_rp_165	0	-
chrM	764	765	TY1_non-reference_SRR800785_telocate_rp_166	0	.
chrM	1576	1577	TY2_non-reference_SRR800785_telocate_rp_167	0	.
chrM	3402	3403	TY1_non-reference_SRR800785_telocate_rp_168	0	.
chrM	5447	5448	TY1_non-reference_SRR800785_telocate_rp_169	0	.
chrM	5739	5740	TY3_non-reference_SRR800785_telocate_rp_170	0	.
chrM	6722	6723	TY2_non-reference_SRR800785_telocate_rp_171	0	+
chrM	7488	7489	TY1_non-reference_SRR800785_telocate_rp_172	0	.
chrM	7661	7662	TY3_non-reference_SRR800785_telocate_rp_173	0	.
chrM	11616	11617	TY1_non-reference_SRR800785_telocate_rp_174	0	-
chrM	12666	12667	TY2_non-reference_SRR800785_telocate_rp_175	0	-
chrM	13883	13884	TY1_non-reference_SRR800785_telocate_rp_176	0	.
chrM	14095	14096	TY3_non-reference_SRR800785_telocate_rp_177	0	.
chrM	14097	14098	TY4_non-reference_SRR800785_telocate_rp_178	0	.
chrM	15521	15522	TY2_non-reference_SRR800785_telocate_rp_179	0	.
chrM	15796	15797	TY1_non-reference_SRR800785_telocate_rp_180	0	-
chrM	18958	18959	TY3_non-reference_SRR800785_telocate_rp_181	0	.
chrM	19157	19158	TY2_non-reference_SRR800785_telocate_rp_182	0	.
chrM	20007	20008	TY1_non-reference_SRR800785_telocate_rp_183	0	-
chrM	20595	20596	TY4_non-reference_SRR800785_telocate_rp_184	0	.
chrM	21046	21047	TY2_non-reference_SRR800785_telocate_rp_185	0	+
chrM	21263	21264	TY3_non-reference_SRR800785_telocate_rp_186	0	.
chrM	23618	23619	TY1_non-reference_SRR800785_telocate_rp_187	0	.
chrM	24025	24026	TY4_non-reference_SRR800785_telocate_rp_188	0	.
chrM	24618	24619	TY2_non-reference_SRR800785_telocate_rp_189	0	-
chrM	24765	24766	TY3_non-reference_SRR800785_telocate_rp_190	0	.
chrM	25646	25647	TY1_non-reference_SRR800785_telocate_rp_191	0	.
chrM	27179	27180	TY2_non-reference_SRR800785_telocate_rp_192	0	.
chrM	28483	28484	TY1_non-reference_SRR800785_telocate_rp_193	0	.
chrM	30659	30660	TY2_non-reference_SRR800785_telocate_rp_194	0	.
chrM	30914	30915	TY1_non-reference_SRR800785_telocate_rp_195	0	-
chrM	33052	33053	TY2_non-reference_SRR800785_telocate_rp_196	0	.
chrM	33266	33267	TY4_non-reference_SRR800785_telocate_rp_197	0	.
chrM	35005	35006	TY1_non-reference_SRR800785_telocate_rp_198	0	.
chrM	36651	36652	TY2_non-reference_SRR800785_telocate_rp_199	0	.
chrM	36760	36761	TY4_non-reference_SRR800785_telocate_rp_200	0	.
chrM	36955	36956	TY3_non-reference_SRR800785_telocate_rp_201	0	.
chrM	37043	37044	TY1_non-reference_SRR800785_telocate_rp_202	0	-
chrM	38690	38691	TY2_non-reference_SRR800785_telocate_rp_203	0	.
chrM	39033	39034	TY3_non-reference_SRR800785_telocate_rp_204	0	.
chrM	39439	39440	TY1_non-reference_SRR800785_telocate_rp_205	0	.
chrM	39951	39952	TY4_non-reference_SRR800785_telocate_rp_206	0	+
chrM	41295	41296	TY2_non-reference_SRR800785_telocate_rp_207	0	+
chrM	41333	41334	TY1_non-reference_SRR800785_telocate_rp_208	0	.
chrM	42138	42139	TY4_non-reference_SRR800785_telocate_rp_209	0	+
chrM	43194	43195	TY3_non-reference_SRR800785_telocate_rp_210	0	+
chrM	43397	43398	TY1_non-reference_SRR800785_telocate_rp_211	0	+
chrM	46573	46574	TY1_non-reference_SRR800785_telocate_rp_212	0	-
chrM	46837	46838	TY3_non-reference_SRR800785_telocate_rp_213	0	.
chrM	47293	47294	TY2_non-reference_SRR800785_telocate_rp_214	0	.
chrM	48571	48572	TY1_non-reference_SRR800785_telocate_rp_215	0	.
chrM	49185	49186	TY2_non-reference_SRR800785_telocate_rp_216	0	.
chrM	49606	49607	TY3_non-reference_SRR800785_telocate_rp_217	0	.
chrM	50466	50467	TY1_non-reference_SRR800785_telocate_rp_218	0	.
chrM	53338	53339	TY1_non-reference_SRR800785_telocate_rp_219	0	.
chrM	53678	53679	TY3_non-reference_SRR800785_telocate_rp_220	0	-
chrM	55514	55515	TY2_non-reference_SRR800785_telocate_rp_221	0	.
chrM	55526	55527	TY1_non-reference_SRR800785_telocate_rp_222	0	.
chrM	57432	57433	TY2_non-reference_SRR800785_telocate_rp_223	0	.
chrM	58228	58229	TY1_non-reference_SRR800785_telocate_rp_224	0	.
chrM	59889	59890	TY2_non-reference_SRR800785_telocate_rp_225	0	.
chrM	60364	60365	TY1_non-reference_SRR800785_telocate_rp_226	0	.
chrM	60742	60743	TY3_non-reference_SRR800785_telocate_rp_227	0	.
chrM	61298	61299	TY4_non-reference_SRR800785_telocate_rp_228	0	.
chrM	62035	62036	TY2_non-reference_SRR800785_telocate_rp_229	0	.
chrM	62979	62980	TY1_non-reference_SRR800785_telocate_rp_230	0	-
chrM	66347	66348	TY1_non-reference_SRR800785_telocate_rp_231	0	.
chrM	67612	67613	TY2_non-reference_SRR800785_telocate_rp_232	0	+
chrM	68234	68235	TY1_non-reference_SRR800785_telocate_rp_233	0	.
chrM	69471	69472	TY2_non-reference_SRR800785_telocate_rp_234	0	.
chrM	71399	71400	TY2_non-reference_SRR800785_telocate_rp_235	0	.
chrM	72667	72668	TY1_non-reference_SRR800785_telocate_rp_236	0	-
chrM	73275	73276	TY2_non-reference_SRR800785_telocate_rp_237	0	+
chrM	74543	74544	TY1_non-reference_SRR800785_telocate_rp_238	0	-
chrM	74713	74714	TY4_non-reference_SRR800785_telocate_rp_239	0	.
chrM	75340	75341	TY3_non-reference_SRR800785_telocate_rp_240	0	.
chrM	76104	76105	TY2_non-reference_SRR800785_telocate_rp_241	0	.
chrM	76571	76572	TY1_non-reference_SRR800785_telocate_rp_242	0	.
chrM	78942	78943	TY1_non-reference_SRR800785_telocate_rp_243	0	.
chrM	79218	79219	TY2_non-reference_SRR800785_telocate_rp_244	0	-
chrM	79791	79792	TY3_non-reference_SRR800785_telocate_rp_245	0	.
chrM	81382	81383	TY1_non-reference_SRR800785_telocate_rp_246	0	.
chrM	81722	81723	TY2_non-reference_SRR800785_telocate_rp_247	0	+
chrM	83693	83694	TY3_non-reference_SRR800785_telocate_rp_248	0	.
chrM	83808	83809	TY1_non-reference_SRR800785_telocate_rp_249	0	.
chrM	84259	84260	TY2_non-reference_SRR800785_telocate_rp_250	0	.
chrV	192	193	TY1_non-reference_SRR800785_telocate_rp_251	0	-
chrV	5791	5792	TY1_non-reference_SRR800785_telocate_rp_252	0	.
chrV	6985	7117	TY5_reference_SRR800785_telocate_rp_253	0	+
chrV	10205	10206	TY1_non-reference_SRR800785_telocate_rp_254	0	.
chrV	14806	14807	TY1_non-reference_SRR800785_telocate_rp_255	0	.
chrV	22179	22180	TY1_non-reference_SRR800785_telocate_rp_256	0	.
chrV	66728	66729	TY1_non-reference_SRR800785_telocate_rp_258	0	-
chrV	86722	86723	TY1_non-reference_SRR800785_telocate_rp_259	0	.
chrV	90288	90289	TY2_non-reference_SRR800785_telocate_rp_260	0	-
chrV	95965	95966	TY1_non-reference_SRR800785_telocate_rp_261	0	.
chrV	99302	99660	TY1_reference_SRR800785_telocate_rp_262	0	-
chrV	118226	118556	TY4_reference_SRR800785_telocate_rp_263	0	-
chrV	119181	119182	TY1_non-reference_SRR800785_telocate_rp_264	0	.
chrV	136062	136183	TY1_reference_SRR800785_telocate_rp_265	0	+
chrV	176348	176845	TY1_reference_SRR800785_telocate_rp_267	0	+
chrV	192592	192593	TY1_non-reference_SRR800785_telocate_rp_268	0	.
chrV	218199	218200	TY1_non-reference_SRR800785_telocate_rp_269	0	.
chrV	248827	249107	TY1_reference_SRR800785_telocate_rp_270	0	+
chrV	287770	288056	TY1_reference_SRR800785_telocate_rp_271	0	-
chrV	308407	308408	TY2_non-reference_SRR800785_telocate_rp_272	0	.
chrV	314078	314424	TY4_reference_SRR800785_telocate_rp_274	0	+
chrV	325040	325041	TY1_non-reference_SRR800785_telocate_rp_275	0	.
chrV	338848	338849	TY1_non-reference_SRR800785_telocate_rp_276	0	+
chrV	354355	354726	TY4_reference_SRR800785_telocate_rp_278	0	-
chrV	393706	393707	TY1_non-reference_SRR800785_telocate_rp_279	0	.
chrV	415891	415892	TY1_non-reference_SRR800785_telocate_rp_280	0	-
chrV	434391	434392	TY4_non-reference_SRR800785_telocate_rp_281	0	-
chrV	438303	438304	TY1_non-reference_SRR800785_telocate_rp_283	0	.
chrV	442729	443068	TY1_reference_SRR800785_telocate_rp_284	0	+
chrV	443192	443193	TY4_non-reference_SRR800785_telocate_rp_285	0	+
chrV	450334	450335	TY2_non-reference_SRR800785_telocate_rp_286	0	+
chrV	452644	452645	TY1_non-reference_SRR800785_telocate_rp_287	0	.
chrV	480796	480797	TY1_non-reference_SRR800785_telocate_rp_288	0	.
chrV	498505	498506	TY1_non-reference_SRR800785_telocate_rp_290	0	-
chrV	498783	498784	TY2_non-reference_SRR800785_telocate_rp_291	0	+
chrV	529838	529839	TY5_non-reference_SRR800785_telocate_rp_292	0	-
chrV	531992	531993	TY1_non-reference_SRR800785_telocate_rp_293	0	.
chrV	551436	551759	TY1_reference_SRR800785_telocate_rp_294	0	+
chrV	560484	560485	TY1_non-reference_SRR800785_telocate_rp_295	0	.
chrV	564985	564986	TY2_non-reference_SRR800785_telocate_rp_296	0	.
chrV	565396	565397	TY1_non-reference_SRR800785_telocate_rp_297	0	+
chrV	566694	566945	TY5_reference_SRR800785_telocate_rp_298	0	-
chrV	570607	570608	TY1_non-reference_SRR800785_telocate_rp_299	0	.
chrVI	30628	30629	TY1_non-reference_SRR800785_telocate_rp_300	0	.
chrVI	35472	35473	TY1_non-reference_SRR800785_telocate_rp_301	0	.
chrVI	45746	45747	TY1_non-reference_SRR800785_telocate_rp_302	0	+
chrVI	59004	59005	TY2_non-reference_SRR800785_telocate_rp_303	0	.
chrVI	61661	61662	TY1_non-reference_SRR800785_telocate_rp_304	0	+
chrVI	66539	66540	TY1_non-reference_SRR800785_telocate_rp_305	0	-
chrVI	79309	79310	TY1_non-reference_SRR800785_telocate_rp_306	0	.
chrVI	101373	101374	TY3_non-reference_SRR800785_telocate_rp_308	0	+
chrVI	105570	105571	TY1_non-reference_SRR800785_telocate_rp_309	0	.
chrVI	137907	143866	TY2_reference_SRR800785_telocate_rp_311	0	+
chrVI	143940	143941	TY1_non-reference_SRR800785_telocate_rp_312	0	-
chrVI	144199	144518	TY4_reference_SRR800785_telocate_rp_313	0	+
chrVI	158353	158666	TY1_reference_SRR800785_telocate_rp_314	0	+
chrVI	161531	161691	TY1_reference_SRR800785_telocate_rp_315	0	+
chrVI	180713	180714	TY3_non-reference_SRR800785_telocate_rp_316	0	.
chrVI	181738	181884	TY1_reference_SRR800785_telocate_rp_317	0	+
chrVI	181980	181981	TY2_non-reference_SRR800785_telocate_rp_318	0	+
chrVI	204722	204723	TY3_non-reference_SRR800785_telocate_rp_320	0	+
chrVI	206909	207126	TY1_reference_SRR800785_telocate_rp_321	0	+
chrVI	219971	219972	TY1_non-reference_SRR800785_telocate_rp_322	0	.
chrVI	223312	223313	TY1_non-reference_SRR800785_telocate_rp_323	0	.
chrVI	225448	225449	TY1_non-reference_SRR800785_telocate_rp_324	0	.
chrVI	255229	255230	TY2_non-reference_SRR800785_telocate_rp_325	0	+
chrVII	41567	41568	TY1_non-reference_SRR800785_telocate_rp_328	0	.
chrVII	48729	48730	TY1_non-reference_SRR800785_telocate_rp_329	0	.
chrVII	60927	60928	TY1_non-reference_SRR800785_telocate_rp_330	0	.
chrVII	68247	68248	TY1_non-reference_SRR800785_telocate_rp_331	0	.
chrVII	73580	73581	TY3_non-reference_SRR800785_telocate_rp_332	0	.
chrVII	80439	80440	TY2_non-reference_SRR800785_telocate_rp_333	0	.
chrVII	110556	110557	TY2_non-reference_SRR800785_telocate_rp_334	0	-
chrVII	121167	121340	TY1_reference_SRR800785_telocate_rp_336	0	+
chrVII	169393	169394	TY1_non-reference_SRR800785_telocate_rp_337	0	.
chrVII	177244	177245	TY1_non-reference_SRR800785_telocate_rp_338	0	.
chrVII	204989	205343	TY4_reference_SRR800785_telocate_rp_339	0	+
chrVII	223229	223230	TY1_non-reference_SRR800785_telocate_rp_340	0	.
chrVII	227099	227100	TY2_non-reference_SRR800785_telocate_rp_341	0	.
chrVII	268272	268273	TY2_non-reference_SRR800785_telocate_rp_342	0	.
chrVII	270476	270477	TY1_non-reference_SRR800785_telocate_rp_343	0	.
chrVII	287551	287552	TY2_non-reference_SRR800785_telocate_rp_344	0	-
chrVII	311981	311982	TY1_non-reference_SRR800785_telocate_rp_346	0	.
chrVII	318685	318826	TY1_reference_SRR800785_telocate_rp_347	0	+
chrVII	318826	318984	TY4_reference_SRR800785_telocate_rp_348	0	-
chrVII	322041	322042	TY1_non-reference_SRR800785_telocate_rp_349	0	-
chrVII	393860	393861	TY1_non-reference_SRR800785_telocate_rp_351	0	.
chrVII	401274	401275	TY3_non-reference_SRR800785_telocate_rp_352	0	-
chrVII	401507	401508	TY1_non-reference_SRR800785_telocate_rp_353	0	-
chrVII	405475	405476	TY2_non-reference_SRR800785_telocate_rp_354	0	+
chrVII	407790	407791	TY2_non-reference_SRR800785_telocate_rp_355	0	.
chrVII	410827	410828	TY2_non-reference_SRR800785_telocate_rp_356	0	.
chrVII	412282	412283	TY1_non-reference_SRR800785_telocate_rp_357	0	-
chrVII	461708	461709	TY1_non-reference_SRR800785_telocate_rp_358	0	.
chrVII	498942	498943	TY1_non-reference_SRR800785_telocate_rp_359	0	.
chrVII	554510	554511	TY1_non-reference_SRR800785_telocate_rp_361	0	.
chrVII	561506	561507	TY3_non-reference_SRR800785_telocate_rp_362	0	-
chrVII	567794	567795	TY3_non-reference_SRR800785_telocate_rp_363	0	+
chrVII	568167	568287	TY3_1p_reference_SRR800785_telocate_rp_364	0	+
chrVII	568744	574704	TY2_reference_SRR800785_telocate_rp_365	0	-
chrVII	646024	646025	TY1_non-reference_SRR800785_telocate_rp_366	0	.
chrVII	690989	690990	TY1_non-reference_SRR800785_telocate_rp_368	0	.
chrVII	701113	701354	TY1_reference_SRR800785_telocate_rp_369	0	+
chrVII	707198	712549	TY3_reference_SRR800785_telocate_rp_370	0	+
chrVII	712899	713081	TY4_reference_SRR800785_telocate_rp_371	0	+
chrVII	713087	713388	TY1_reference_SRR800785_telocate_rp_372	0	-
chrVII	733383	733384	TY2_non-reference_SRR800785_telocate_rp_373	0	-
chrVII	735986	736327	TY3_reference_SRR800785_telocate_rp_375	0	+
chrVII	773852	773853	TY2_non-reference_SRR800785_telocate_rp_377	0	.
chrVII	774040	774167	TY1_reference_SRR800785_telocate_rp_378	0	+
chrVII	778788	779117	TY2_reference_SRR800785_telocate_rp_379	0	+
chrVII	794221	794222	TY3_non-reference_SRR800785_telocate_rp_381	0	.
chrVII	797869	797870	TY2_non-reference_SRR800785_telocate_rp_382	0	+
chrVII	805580	805581	TY2_non-reference_SRR800785_telocate_rp_383	0	+
chrVII	811100	811238	TY4_reference_SRR800785_telocate_rp_384	0	-
chrVII	811341	811342	TY3_non-reference_SRR800785_telocate_rp_385	0	-
chrVII	823336	823337	TY3_non-reference_SRR800785_telocate_rp_386	0	+
chrVII	828717	828718	TY2_non-reference_SRR800785_telocate_rp_387	0	-
chrVII	831708	831709	TY1_non-reference_SRR800785_telocate_rp_388	0	.
chrVII	836591	836592	TY1_non-reference_SRR800785_telocate_rp_389	0	.
chrVII	845285	845635	TY3_reference_SRR800785_telocate_rp_390	0	+
chrVII	857381	857382	TY3_non-reference_SRR800785_telocate_rp_391	0	-
chrVII	878549	878550	TY1_non-reference_SRR800785_telocate_rp_393	0	-
chrVII	879029	879240	TY4_reference_SRR800785_telocate_rp_394	0	+
chrVII	973130	973131	TY1_non-reference_SRR800785_telocate_rp_395	0	.
chrVII	1038131	1038132	TY2_non-reference_SRR800785_telocate_rp_396	0	.
chrVII	1044160	1044161	TY1_non-reference_SRR800785_telocate_rp_397	0	.
chrVII	1056127	1056128	TY1_non-reference_SRR800785_telocate_rp_398	0	.
chrVII	1069648	1069649	TY1_non-reference_SRR800785_telocate_rp_399	0	.
chrVII	1078428	1078429	TY1_non-reference_SRR800785_telocate_rp_400	0	+
chrVII	1080149	1080150	TY2_non-reference_SRR800785_telocate_rp_401	0	+
chrVIII	7992	8224	TY5_reference_SRR800785_telocate_rp_402	0	-
chrVIII	15852	15853	TY1_non-reference_SRR800785_telocate_rp_403	0	.
chrVIII	85534	91757	TY4_reference_SRR800785_telocate_rp_404	0	+
chrVIII	132829	132830	TY3_non-reference_SRR800785_telocate_rp_406	0	-
chrVIII	142986	142987	TY1_non-reference_SRR800785_telocate_rp_408	0	.
chrVIII	146836	147705	TY4_reference_SRR800785_telocate_rp_409	0	+
chrVIII	165421	165422	TY2_non-reference_SRR800785_telocate_rp_410	0	+
chrVIII	358684	359477	TY1_reference_SRR800785_telocate_rp_412	0	-
chrVIII	358852	359070	TY4_reference_SRR800785_telocate_rp_413	0	-
chrVIII	370153	370154	TY2_non-reference_SRR800785_telocate_rp_414	0	.
chrVIII	374945	374946	TY1_non-reference_SRR800785_telocate_rp_415	0	+
chrVIII	380107	380108	TY2_non-reference_SRR800785_telocate_rp_416	0	-
chrVIII	388764	388765	TY3_non-reference_SRR800785_telocate_rp_417	0	.
chrVIII	388894	388895	TY3_1p_non-reference_SRR800785_telocate_rp_418	0	-
chrVIII	389629	389847	TY1_reference_SRR800785_telocate_rp_419	0	-
chrVIII	413889	413890	TY2_non-reference_SRR800785_telocate_rp_420	0	.
chrVIII	449412	449413	TY1_non-reference_SRR800785_telocate_rp_421	0	.
chrVIII	459054	459055	TY1_non-reference_SRR800785_telocate_rp_422	0	-
chrVIII	463919	464147	TY1_reference_SRR800785_telocate_rp_423	0	-
chrVIII	466555	466863	TY1_reference_SRR800785_telocate_rp_424	0	+
chrVIII	466974	466975	TY2_non-reference_SRR800785_telocate_rp_425	0	+
chrVIII	492678	492679	TY1_non-reference_SRR800785_telocate_rp_426	0	.
chrVIII	502059	502060	TY1_non-reference_SRR800785_telocate_rp_427	0	.
chrVIII	539616	539617	TY3_non-reference_SRR800785_telocate_rp_428	0	.
chrVIII	542287	542288	TY2_non-reference_SRR800785_telocate_rp_429	0	.
chrX	1166	1167	TY1_non-reference_SRR800785_telocate_rp_430	0	.
chrX	7369	7370	TY1_non-reference_SRR800785_telocate_rp_431	0	+
chrX	15635	15636	TY1_non-reference_SRR800785_telocate_rp_432	0	+
chrX	29186	29409	TY1_reference_SRR800785_telocate_rp_433	0	+
chrX	59503	59783	TY1_reference_SRR800785_telocate_rp_434	0	+
chrX	75056	75057	TY2_non-reference_SRR800785_telocate_rp_435	0	.
chrX	83609	83610	TY4_non-reference_SRR800785_telocate_rp_436	0	.
chrX	161083	161084	TY1_non-reference_SRR800785_telocate_rp_437	0	+
chrX	196479	196480	TY3_non-reference_SRR800785_telocate_rp_438	0	-
chrX	197542	203768	TY4_reference_SRR800785_telocate_rp_439	0	+
chrX	206406	206407	TY1_non-reference_SRR800785_telocate_rp_440	0	.
chrX	269365	269366	TY1_non-reference_SRR800785_telocate_rp_441	0	.
chrX	300294	300295	TY2_non-reference_SRR800785_telocate_rp_442	0	.
chrX	374462	374463	TY1_non-reference_SRR800785_telocate_rp_445	0	-
chrX	377599	377854	TY1_reference_SRR800785_telocate_rp_446	0	-
chrX	378008	378279	TY3_1p_reference_SRR800785_telocate_rp_447	0	-
chrX	388992	388993	TY1_non-reference_SRR800785_telocate_rp_448	0	.
chrX	416259	416425	TY4_reference_SRR800785_telocate_rp_449	0	+
chrX	421917	422290	TY4_reference_SRR800785_telocate_rp_450	0	+
chrX	422587	422881	TY1_reference_SRR800785_telocate_rp_451	0	+
chrX	424415	424416	TY2_non-reference_SRR800785_telocate_rp_452	0	.
chrX	424552	424553	TY1_non-reference_SRR800785_telocate_rp_453	0	+
chrX	434474	434475	TY2_non-reference_SRR800785_telocate_rp_454	0	.
chrX	507784	507785	TY1_non-reference_SRR800785_telocate_rp_455	0	.
chrX	517950	518091	TY1_reference_SRR800785_telocate_rp_456	0	+
chrX	520277	520278	TY1_non-reference_SRR800785_telocate_rp_457	0	-
chrX	525898	525899	TY1_non-reference_SRR800785_telocate_rp_458	0	.
chrX	531507	531757	TY1_reference_SRR800785_telocate_rp_459	0	-
chrX	541434	541435	TY1_non-reference_SRR800785_telocate_rp_462	0	+
chrX	542771	542772	TY3_non-reference_SRR800785_telocate_rp_463	0	-
chrX	543440	543762	TY1_reference_SRR800785_telocate_rp_464	0	+
chrX	555730	555731	TY1_non-reference_SRR800785_telocate_rp_465	0	.
chrX	612739	612740	TY1_non-reference_SRR800785_telocate_rp_466	0	+
chrX	672295	672296	TY1_non-reference_SRR800785_telocate_rp_467	0	.
chrX	676506	676507	TY1_non-reference_SRR800785_telocate_rp_468	0	.
chrX	690882	690883	TY1_non-reference_SRR800785_telocate_rp_469	0	.
chrX	709892	709893	TY2_non-reference_SRR800785_telocate_rp_470	0	.
chrX	714831	714832	TY2_non-reference_SRR800785_telocate_rp_471	0	.
chrX	737370	737678	TY4_reference_SRR800785_telocate_rp_472	0	-
chrX	742330	742456	TY5_reference_SRR800785_telocate_rp_473	0	-
chrX	744978	744979	TY5_non-reference_SRR800785_telocate_rp_474	0	.
chrXI	28513	28514	TY2_non-reference_SRR800785_telocate_rp_475	0	.
chrXI	30958	30959	TY2_non-reference_SRR800785_telocate_rp_476	0	.
chrXI	46175	46176	TY1_non-reference_SRR800785_telocate_rp_477	0	-
chrXI	74240	74523	TY1_reference_SRR800785_telocate_rp_478	0	+
chrXI	83812	84120	TY1_reference_SRR800785_telocate_rp_479	0	-
chrXI	97100	97101	TY3_non-reference_SRR800785_telocate_rp_480	0	.
chrXI	100555	100556	TY2_non-reference_SRR800785_telocate_rp_481	0	+
chrXI	113693	113694	TY1_non-reference_SRR800785_telocate_rp_482	0	.
chrXI	141175	141294	TY1_reference_SRR800785_telocate_rp_483	0	-
chrXI	162538	162539	TY4_non-reference_SRR800785_telocate_rp_484	0	-
chrXI	162835	163174	TY1_reference_SRR800785_telocate_rp_485	0	+
chrXI	173714	173715	TY1_non-reference_SRR800785_telocate_rp_486	0	.
chrXI	199938	199939	TY1_non-reference_SRR800785_telocate_rp_487	0	.
chrXI	202287	202627	TY3_reference_SRR800785_telocate_rp_488	0	-
chrXI	225834	225835	TY2_non-reference_SRR800785_telocate_rp_490	0	.
chrXI	271912	271913	TY2_non-reference_SRR800785_telocate_rp_491	0	.
chrXI	301983	302269	TY1_reference_SRR800785_telocate_rp_492	0	-
chrXI	303993	303994	TY3_non-reference_SRR800785_telocate_rp_493	0	+
chrXI	378990	379112	TY1_reference_SRR800785_telocate_rp_494	0	+
chrXI	379112	379265	TY3_1p_reference_SRR800785_telocate_rp_495	0	-
chrXI	456582	456583	TY3_non-reference_SRR800785_telocate_rp_496	0	.
chrXI	489928	490057	TY1_reference_SRR800785_telocate_rp_497	0	-
chrXI	516944	516945	TY2_non-reference_SRR800785_telocate_rp_499	0	+
chrXI	516947	516948	TY1_non-reference_SRR800785_telocate_rp_500	0	-
chrXI	531058	531059	TY1_non-reference_SRR800785_telocate_rp_501	0	.
chrXI	614159	614160	TY1_non-reference_SRR800785_telocate_rp_502	0	-
chrXI	616671	616672	TY1_non-reference_SRR800785_telocate_rp_503	0	.
chrXI	658684	658685	TY1_non-reference_SRR800785_telocate_rp_504	0	+
chrXII	12068	12069	TY5_non-reference_SRR800785_telocate_rp_505	0	.
chrXII	13333	13334	TY2_non-reference_SRR800785_telocate_rp_506	0	-
chrXII	26946	26947	TY2_non-reference_SRR800785_telocate_rp_507	0	.
chrXII	46121	46122	TY1_non-reference_SRR800785_telocate_rp_508	0	.
chrXII	91572	91822	TY4_reference_SRR800785_telocate_rp_509	0	-
chrXII	92048	92380	TY1_reference_SRR800785_telocate_rp_510	0	-
chrXII	134338	134339	TY1_non-reference_SRR800785_telocate_rp_511	0	.
chrXII	168041	168379	TY3_reference_SRR800785_telocate_rp_512	0	-
chrXII	174580	174581	TY2_non-reference_SRR800785_telocate_rp_513	0	.
chrXII	213691	213692	TY1_non-reference_SRR800785_telocate_rp_514	0	+
chrXII	257294	257295	TY1_non-reference_SRR800785_telocate_rp_515	0	.
chrXII	265038	265039	TY1_non-reference_SRR800785_telocate_rp_516	0	.
chrXII	278030	278031	TY1_non-reference_SRR800785_telocate_rp_517	0	-
chrXII	283593	283594	TY1_non-reference_SRR800785_telocate_rp_518	0	.
chrXII	300228	300229	TY1_non-reference_SRR800785_telocate_rp_519	0	.
chrXII	365831	366145	TY1_reference_SRR800785_telocate_rp_520	0	-
chrXII	401227	401228	TY1_non-reference_SRR800785_telocate_rp_522	0	-
chrXII	426828	427002	TY3_1p_reference_SRR800785_telocate_rp_523	0	-
chrXII	448842	449114	TY1_reference_SRR800785_telocate_rp_524	0	+
chrXII	451339	451340	TY2_non-reference_SRR800785_telocate_rp_525	0	-
chrXII	451539	451540	TY1_non-reference_SRR800785_telocate_rp_526	0	-
chrXII	452185	452186	TY3_non-reference_SRR800785_telocate_rp_527	0	.
chrXII	452551	452552	TY4_non-reference_SRR800785_telocate_rp_528	0	-
chrXII	453421	453422	TY1_non-reference_SRR800785_telocate_rp_529	0	-
chrXII	453476	453477	TY2_non-reference_SRR800785_telocate_rp_530	0	-
chrXII	454681	454682	TY4_non-reference_SRR800785_telocate_rp_531	0	-
chrXII	454807	454808	TY3_non-reference_SRR800785_telocate_rp_532	0	.
chrXII	455316	455317	TY1_non-reference_SRR800785_telocate_rp_533	0	-
chrXII	455571	455572	TY2_non-reference_SRR800785_telocate_rp_534	0	-
chrXII	456603	456604	TY4_non-reference_SRR800785_telocate_rp_535	0	-
chrXII	456780	456781	TY3_non-reference_SRR800785_telocate_rp_536	0	-
chrXII	457224	457225	TY1_non-reference_SRR800785_telocate_rp_537	0	-
chrXII	457442	457443	TY2_non-reference_SRR800785_telocate_rp_538	0	-
chrXII	459003	459004	TY3_non-reference_SRR800785_telocate_rp_539	0	-
chrXII	459136	459137	TY1_non-reference_SRR800785_telocate_rp_540	0	.
chrXII	459699	459700	TY4_non-reference_SRR800785_telocate_rp_541	0	-
chrXII	459822	459823	TY2_non-reference_SRR800785_telocate_rp_542	0	.
chrXII	461526	461527	TY1_non-reference_SRR800785_telocate_rp_543	0	+
chrXII	461696	461697	TY4_non-reference_SRR800785_telocate_rp_544	0	+
chrXII	461732	461733	TY2_non-reference_SRR800785_telocate_rp_545	0	+
chrXII	461906	461907	TY5_non-reference_SRR800785_telocate_rp_546	0	+
chrXII	462634	462635	TY3_non-reference_SRR800785_telocate_rp_547	0	.
chrXII	463398	463399	TY1_non-reference_SRR800785_telocate_rp_548	0	+
chrXII	463761	463762	TY2_non-reference_SRR800785_telocate_rp_549	0	+
chrXII	464605	464606	TY3_non-reference_SRR800785_telocate_rp_550	0	.
chrXII	464937	464938	TY4_non-reference_SRR800785_telocate_rp_551	0	+
chrXII	465426	465427	TY1_non-reference_SRR800785_telocate_rp_552	0	+
chrXII	465678	465679	TY2_non-reference_SRR800785_telocate_rp_553	0	+
chrXII	467288	467289	TY1_non-reference_SRR800785_telocate_rp_554	0	+
chrXII	467601	467602	TY2_non-reference_SRR800785_telocate_rp_555	0	+
chrXII	467713	467714	TY4_non-reference_SRR800785_telocate_rp_556	0	.
chrXII	468333	468334	TY3_non-reference_SRR800785_telocate_rp_557	0	.
chrXII	489362	489363	TY4_non-reference_SRR800785_telocate_rp_558	0	-
chrXII	489931	489932	TY1_non-reference_SRR800785_telocate_rp_559	0	+
chrXII	489933	489934	TY2_non-reference_SRR800785_telocate_rp_560	0	+
chrXII	489963	489964	TY3_non-reference_SRR800785_telocate_rp_561	0	.
chrXII	534601	534602	TY1_non-reference_SRR800785_telocate_rp_562	0	-
chrXII	538177	538178	TY1_non-reference_SRR800785_telocate_rp_563	0	.
chrXII	604798	604799	TY1_non-reference_SRR800785_telocate_rp_565	0	-
chrXII	616330	616331	TY1_non-reference_SRR800785_telocate_rp_566	0	.
chrXII	630918	630919	TY1_non-reference_SRR800785_telocate_rp_567	0	.
chrXII	657023	657366	TY3_reference_SRR800785_telocate_rp_568	0	+
chrXII	664905	664906	TY1_non-reference_SRR800785_telocate_rp_569	0	.
chrXII	672777	672778	TY2_non-reference_SRR800785_telocate_rp_570	0	-
chrXII	688130	688363	TY2_reference_SRR800785_telocate_rp_571	0	-
chrXII	708630	708631	TY1_non-reference_SRR800785_telocate_rp_572	0	.
chrXII	731531	731532	TY3_non-reference_SRR800785_telocate_rp_573	0	.
chrXII	734383	734673	TY1_reference_SRR800785_telocate_rp_574	0	-
chrXII	734672	734673	TY4_non-reference_SRR800785_telocate_rp_575	0	.
chrXII	767703	767704	TY1_non-reference_SRR800785_telocate_rp_576	0	.
chrXII	793551	793870	TY3_reference_SRR800785_telocate_rp_577	0	+
chrXII	796763	797088	TY1_reference_SRR800785_telocate_rp_578	0	+
chrXII	817839	818072	TY4_reference_SRR800785_telocate_rp_579	0	+
chrXII	818517	818518	TY2_non-reference_SRR800785_telocate_rp_580	0	+
chrXII	838064	838065	TY1_non-reference_SRR800785_telocate_rp_581	0	+
chrXII	846494	846495	TY1_non-reference_SRR800785_telocate_rp_582	0	.
chrXII	870724	870725	TY1_non-reference_SRR800785_telocate_rp_583	0	.
chrXII	893020	893021	TY1_non-reference_SRR800785_telocate_rp_584	0	.
chrXII	916988	916989	TY1_non-reference_SRR800785_telocate_rp_585	0	+
chrXII	927756	927757	TY1_non-reference_SRR800785_telocate_rp_586	0	-
chrXII	951908	951909	TY1_non-reference_SRR800785_telocate_rp_587	0	.
chrXII	963216	963535	TY1_reference_SRR800785_telocate_rp_588	0	+
chrXII	975989	975990	TY1_non-reference_SRR800785_telocate_rp_589	0	+
chrXII	981869	981870	TY1_non-reference_SRR800785_telocate_rp_590	0	+
chrXII	1002668	1002669	TY1_non-reference_SRR800785_telocate_rp_591	0	.
chrXII	1064147	1064148	TY5_non-reference_SRR800785_telocate_rp_593	0	.
chrXIII	146990	146991	TY2_non-reference_SRR800785_telocate_rp_595	0	+
chrXIII	167944	168262	TY1_reference_SRR800785_telocate_rp_596	0	-
chrXIII	177296	177297	TY1_non-reference_SRR800785_telocate_rp_597	0	.
chrXIII	202347	202348	TY1_non-reference_SRR800785_telocate_rp_599	0	.
chrXIII	202396	202397	TY2_non-reference_SRR800785_telocate_rp_600	0	-
chrXIII	259595	259901	TY1_reference_SRR800785_telocate_rp_601	0	-
chrXIII	277095	277096	TY1_non-reference_SRR800785_telocate_rp_602	0	.
chrXIII	290047	290223	TY4_reference_SRR800785_telocate_rp_603	0	-
chrXIII	307083	307084	TY1_non-reference_SRR800785_telocate_rp_604	0	-
chrXIII	321341	321527	TY4_reference_SRR800785_telocate_rp_605	0	-
chrXIII	335188	335189	TY1_non-reference_SRR800785_telocate_rp_606	0	-
chrXIII	420972	421316	TY1_reference_SRR800785_telocate_rp_608	0	-
chrXIII	446308	446309	TY1_non-reference_SRR800785_telocate_rp_609	0	.
chrXIII	453571	453572	TY1_non-reference_SRR800785_telocate_rp_610	0	.
chrXIII	455561	455562	TY1_non-reference_SRR800785_telocate_rp_611	0	.
chrXIII	462884	463103	TY1_reference_SRR800785_telocate_rp_612	0	-
chrXIII	478545	478546	TY1_non-reference_SRR800785_telocate_rp_613	0	-
chrXIII	504917	504918	TY3_non-reference_SRR800785_telocate_rp_616	0	+
chrXIII	573110	573337	TY1_reference_SRR800785_telocate_rp_617	0	-
chrXIII	582592	582593	TY2_non-reference_SRR800785_telocate_rp_618	0	.
chrXIII	584041	584042	TY1_non-reference_SRR800785_telocate_rp_619	0	.
chrXIII	628234	628235	TY2_non-reference_SRR800785_telocate_rp_620	0	.
chrXIII	660049	660050	TY2_non-reference_SRR800785_telocate_rp_621	0	.
chrXIII	730363	730364	TY1_non-reference_SRR800785_telocate_rp_622	0	.
chrXIII	768878	769211	TY1_reference_SRR800785_telocate_rp_623	0	+
chrXIII	808998	809232	TY1_reference_SRR800785_telocate_rp_624	0	+
chrXIII	809292	809293	TY2_non-reference_SRR800785_telocate_rp_625	0	+
chrXIII	812472	812473	TY1_non-reference_SRR800785_telocate_rp_626	0	.
chrXIII	837475	837753	TY1_reference_SRR800785_telocate_rp_627	0	+
chrXIII	852704	852705	TY1_non-reference_SRR800785_telocate_rp_628	0	.
chrXIII	920190	920191	TY1_non-reference_SRR800785_telocate_rp_629	0	.
chrXIV	21626	21627	TY1_non-reference_SRR800785_telocate_rp_630	0	.
chrXIV	32189	32190	TY1_non-reference_SRR800785_telocate_rp_631	0	.
chrXIV	102548	104702	TY1_reference_SRR800785_telocate_rp_633	0	+
chrXIV	132994	132995	TY3_non-reference_SRR800785_telocate_rp_634	0	+
chrXIV	150198	150199	TY1_non-reference_SRR800785_telocate_rp_635	0	.
chrXIV	200359	200360	TY1_non-reference_SRR800785_telocate_rp_636	0	+
chrXIV	220854	220855	TY1_non-reference_SRR800785_telocate_rp_637	0	+
chrXIV	234254	234255	TY2_non-reference_SRR800785_telocate_rp_638	0	-
chrXIV	237699	237700	TY1_non-reference_SRR800785_telocate_rp_639	0	.
chrXIV	248305	248306	TY1_non-reference_SRR800785_telocate_rp_640	0	.
chrXIV	256171	256172	TY2_non-reference_SRR800785_telocate_rp_641	0	-
chrXIV	304913	304914	TY2_non-reference_SRR800785_telocate_rp_642	0	.
chrXIV	315084	315085	TY1_non-reference_SRR800785_telocate_rp_643	0	.
chrXIV	336979	336980	TY2_non-reference_SRR800785_telocate_rp_644	0	.
chrXIV	337083	337084	TY1_non-reference_SRR800785_telocate_rp_645	0	.
chrXIV	360395	360396	TY2_non-reference_SRR800785_telocate_rp_646	0	.
chrXIV	382697	382698	TY1_non-reference_SRR800785_telocate_rp_647	0	-
chrXIV	395465	395466	TY1_non-reference_SRR800785_telocate_rp_648	0	+
chrXIV	442518	442519	TY1_non-reference_SRR800785_telocate_rp_649	0	-
chrXIV	442589	442590	TY2_non-reference_SRR800785_telocate_rp_650	0	+
chrXIV	443025	443026	TY3_non-reference_SRR800785_telocate_rp_651	0	+
chrXIV	453584	453585	TY1_non-reference_SRR800785_telocate_rp_652	0	.
chrXIV	485996	485997	TY1_non-reference_SRR800785_telocate_rp_653	0	.
chrXIV	546423	546685	TY3_1p_reference_SRR800785_telocate_rp_655	0	+
chrXIV	561194	561195	TY2_non-reference_SRR800785_telocate_rp_658	0	+
chrXIV	609764	609765	TY2_non-reference_SRR800785_telocate_rp_659	0	.
chrXIV	627123	627124	TY2_non-reference_SRR800785_telocate_rp_660	0	.
chrXIV	631798	631799	TY2_non-reference_SRR800785_telocate_rp_662	0	-
chrXIV	632540	632541	TY4_non-reference_SRR800785_telocate_rp_663	0	+
chrXIV	651650	651651	TY1_non-reference_SRR800785_telocate_rp_664	0	.
chrXIV	696511	696512	TY1_non-reference_SRR800785_telocate_rp_665	0	.
chrXIV	727363	727667	TY1_reference_SRR800785_telocate_rp_667	0	-
chrXIV	740671	740672	TY1_non-reference_SRR800785_telocate_rp_668	0	-
chrXIV	763628	763629	TY2_non-reference_SRR800785_telocate_rp_669	0	+
chrXIV	768400	768401	TY1_non-reference_SRR800785_telocate_rp_670	0	.
chrXIV	775508	775509	TY2_non-reference_SRR800785_telocate_rp_671	0	.
chrXIV	780234	780235	TY1_non-reference_SRR800785_telocate_rp_672	0	.
chrXV	33628	33930	TY1_reference_SRR800785_telocate_rp_673	0	+
chrXV	64639	64640	TY1_non-reference_SRR800785_telocate_rp_674	0	.
chrXV	96084	96085	TY1_non-reference_SRR800785_telocate_rp_675	0	.
chrXV	113293	113626	TY1_reference_SRR800785_telocate_rp_676	0	-
chrXV	226695	227037	TY3_reference_SRR800785_telocate_rp_677	0	+
chrXV	227692	228263	TY1_reference_SRR800785_telocate_rp_678	0	+
chrXV	228272	228273	TY2_non-reference_SRR800785_telocate_rp_679	0	+
chrXV	244025	244026	TY1_non-reference_SRR800785_telocate_rp_680	0	.
chrXV	275566	275567	TY1_non-reference_SRR800785_telocate_rp_681	0	.
chrXV	300234	300441	TY1_reference_SRR800785_telocate_rp_682	0	-
chrXV	338735	338736	TY1_non-reference_SRR800785_telocate_rp_683	0	.
chrXV	340599	340900	TY1_reference_SRR800785_telocate_rp_684	0	-
chrXV	376542	376543	TY1_non-reference_SRR800785_telocate_rp_687	0	.
chrXV	390587	390588	TY1_non-reference_SRR800785_telocate_rp_688	0	.
chrXV	420493	420494	TY2_non-reference_SRR800785_telocate_rp_689	0	-
chrXV	449971	449972	TY2_non-reference_SRR800785_telocate_rp_691	0	.
chrXV	462626	462627	TY2_non-reference_SRR800785_telocate_rp_693	0	+
chrXV	486777	486778	TY1_non-reference_SRR800785_telocate_rp_694	0	.
chrXV	487233	487234	TY2_non-reference_SRR800785_telocate_rp_695	0	-
chrXV	491976	491977	TY1_non-reference_SRR800785_telocate_rp_696	0	.
chrXV	520251	520252	TY1_non-reference_SRR800785_telocate_rp_697	0	+
chrXV	525694	525695	TY1_non-reference_SRR800785_telocate_rp_698	0	.
chrXV	571490	571808	TY1_reference_SRR800785_telocate_rp_699	0	+
chrXV	594513	594813	TY1_reference_SRR800785_telocate_rp_700	0	+
chrXV	600818	600819	TY1_non-reference_SRR800785_telocate_rp_701	0	+
chrXV	628421	628422	TY1_non-reference_SRR800785_telocate_rp_702	0	+
chrXV	697503	697770	TY1_reference_SRR800785_telocate_rp_705	0	-
chrXV	703157	703382	TY3_reference_SRR800785_telocate_rp_706	0	-
chrXV	703666	703667	TY1_non-reference_SRR800785_telocate_rp_707	0	.
chrXV	710144	710145	TY2_non-reference_SRR800785_telocate_rp_708	0	+
chrXV	710158	710159	TY4_non-reference_SRR800785_telocate_rp_709	0	.
chrXV	779909	779910	TY1_non-reference_SRR800785_telocate_rp_710	0	.
chrXV	801110	801111	TY1_non-reference_SRR800785_telocate_rp_711	0	.
chrXV	899316	899317	TY1_non-reference_SRR800785_telocate_rp_712	0	.
chrXV	968988	976400	TY3_reference_SRR800785_telocate_rp_713	0	+
chrXV	979586	979587	TY2_non-reference_SRR800785_telocate_rp_715	0	.
chrXV	989732	989733	TY1_non-reference_SRR800785_telocate_rp_716	0	.
chrXVI	7125	7126	TY5_non-reference_SRR800785_telocate_rp_717	0	.
chrXVI	16580	16581	TY1_non-reference_SRR800785_telocate_rp_718	0	+
chrXVI	22927	22928	TY1_non-reference_SRR800785_telocate_rp_719	0	.
chrXVI	25418	25419	TY2_non-reference_SRR800785_telocate_rp_720	0	-
chrXVI	42993	42994	TY1_non-reference_SRR800785_telocate_rp_721	0	.
chrXVI	54795	54796	TY2_non-reference_SRR800785_telocate_rp_722	0	.
chrXVI	119109	119110	TY2_non-reference_SRR800785_telocate_rp_724	0	-
chrXVI	327363	327364	TY2_non-reference_SRR800785_telocate_rp_727	0	.
chrXVI	398168	398169	TY1_non-reference_SRR800785_telocate_rp_728	0	.
chrXVI	436886	443109	TY4_reference_SRR800785_telocate_rp_730	0	-
chrXVI	443273	443274	TY1_non-reference_SRR800785_telocate_rp_731	0	+
chrXVI	526919	526920	TY1_non-reference_SRR800785_telocate_rp_732	0	.
chrXVI	551540	551541	TY1_non-reference_SRR800785_telocate_rp_733	0	-
chrXVI	571692	571834	TY1_reference_SRR800785_telocate_rp_735	0	+
chrXVI	580221	580222	TY1_non-reference_SRR800785_telocate_rp_736	0	.
chrXVI	689058	689439	TY1_reference_SRR800785_telocate_rp_737	0	-
chrXVI	707332	707333	TY2_non-reference_SRR800785_telocate_rp_738	0	.
chrXVI	742821	742822	TY1_non-reference_SRR800785_telocate_rp_739	0	.
chrXVI	768037	768038	TY1_non-reference_SRR800785_telocate_rp_740	0	-
chrXVI	771646	771647	TY2_non-reference_SRR800785_telocate_rp_741	0	.
chrXVI	773944	773945	TY2_non-reference_SRR800785_telocate_rp_742	0	-
chrXVI	774646	774647	TY1_non-reference_SRR800785_telocate_rp_743	0	-
chrXVI	775857	776502	TY3_1p_reference_SRR800785_telocate_rp_744	0	+
chrXVI	777841	778152	TY1_reference_SRR800785_telocate_rp_745	0	+
chrXVI	780917	781217	TY1_reference_SRR800785_telocate_rp_746	0	-
chrXVI	804494	804634	TY1_reference_SRR800785_telocate_rp_747	0	+
chrXVI	844354	850508	TY1_reference_SRR800785_telocate_rp_748	0	-
chrXVI	850514	850515	TY2_non-reference_SRR800785_telocate_rp_749	0	-
chrXVI	856885	856886	TY2_non-reference_SRR800785_telocate_rp_750	0	-
chrXVI	880178	880179	TY1_non-reference_SRR800785_telocate_rp_751	0	-
chrXVI	880381	880722	TY3_reference_SRR800785_telocate_rp_752	0	+
chrXVI	881482	881826	TY4_reference_SRR800785_telocate_rp_753	0	-
chrXVI	915859	915860	TY1_non-reference_SRR800785_telocate_rp_754	0	-
chrXVI	925169	925170	TY1_non-reference_SRR800785_telocate_rp_755	0	-
chrXVI	928480	928481	TY1_non-reference_SRR800785_telocate_rp_756	0	+
chrXVI	930584	930585	TY1_non-reference_SRR800785_telocate_rp_757	0	.
chrXVI	933066	933400	TY4_reference_SRR800785_telocate_rp_759	0	+
chrXVI	940128	940129	TY1_non-reference_SRR800785_telocate_rp_761	0	.
