# Supplementary material for: McClintock: An Integrated Pipeline for Detecting Transposable Element Insertions in Whole-Genome Shotgun Sequencing Data
Source: G3 (Bethesda). 2017 Jun 21;7(8):2763–78. doi: 10.1534/g3.117.043893 (PMC5555480; doi:10.1534/g3.117.043893)
Supplement: Supplementary file 2 [file 2763FileS2.zip › SRA072302/SRR800785/results/SRR800785_temp_nonredundant.bed]

track name="SRR800785_TEMP" description="SRR800785_TEMP"
chrI	22231	22552	TY1_reference_SRR800785_temp_nonab_5	0	+
chrI	138753	138990	TY1_reference_SRR800785_temp_nonab_43	0	-
chrI	183135	183468	TY1_reference_SRR800785_temp_nonab_60	0	+
chrI	209459	209769	TY1_reference_SRR800785_temp_nonab_67	0	-
chrII	197032	197323	TY1_reference_SRR800785_temp_nonab_126	0	-
chrII	197716	198057	TY3_reference_SRR800785_temp_nonab_127	0	+
chrII	198169	198252	TY1_reference_SRR800785_temp_nonab_130	0	-
chrII	258667	258974	TY1_reference_SRR800785_temp_nonab_145	0	-
chrII	266177	266256	TY1_reference_SRR800785_temp_nonab_152	0	-
chrII	327067	327393	TY1_reference_SRR800785_temp_nonab_171	0	+
chrII	327393	327693	TY1_reference_SRR800785_temp_nonab_172	0	+
chrII	350456	350749	TY1_reference_SRR800785_temp_nonab_180	0	+
chrII	405557	405567	TY1_non-reference_SRR800785_temp_rp_207	0	-
chrII	460472	460762	TY1_reference_SRR800785_temp_nonab_229	0	+
chrII	643482	643853	TY4_reference_SRR800785_temp_nonab_285	0	-
chrII	643853	643997	TY1_reference_SRR800785_temp_nonab_286	0	+
chrII	644363	644596	TY1_reference_SRR800785_temp_nonab_287	0	-
chrII	645143	645149	TY3_non-reference_SRR800785_temp_sr_288	0	-
chrIII	1178	4322	TY5_reference_SRR800785_temp_nonab_337	0	+
chrIII	4479	4580	TY5_reference_SRR800785_temp_nonab_340	0	+
chrIII	90842	90847	TY3_non-reference_SRR800785_temp_sr_377	0	+
chrIII	124131	124463	TY1_reference_SRR800785_temp_nonab_384	0	-
chrIII	142789	143078	TY1_reference_SRR800785_temp_nonab_393	0	-
chrIII	149479	149787	TY1_reference_SRR800785_temp_nonab_394	0	+
chrIII	150217	150540	TY1_reference_SRR800785_temp_nonab_395	0	+
chrIII	150692	151051	TY4_reference_SRR800785_temp_nonab_396	0	-
chrIII	151464	151518	TY1_reference_SRR800785_temp_nonab_398	0	-
chrIII	151518	151849	TY1_reference_SRR800785_temp_nonab_399	0	+
chrIII	168386	169064	TY3_reference_SRR800785_temp_nonab_408	0	+
chrIII	168434	169104	TY3_non-reference_SRR800785_temp_rp_409	0	+
chrIII	168605	168929	TY1_reference_SRR800785_temp_nonab_410	0	-
chrIII	169568	169884	TY1_reference_SRR800785_temp_nonab_414	0	+
chrIII	227659	227810	TY1_reference_SRR800785_temp_nonab_434	0	-
chrIII	291372	291709	TY1_reference_SRR800785_temp_nonab_458	0	+
chrIII	291918	292164	TY5_reference_SRR800785_temp_nonab_459	0	+
chrIII	292287	292525	TY5_reference_SRR800785_temp_nonab_460	0	+
chrIII	294999	295317	TY1_reference_SRR800785_temp_nonab_462	0	+
chrIII	295221	295241	TY2_non-reference_SRR800785_temp_rp_464	0	-
chrIII	295855	295926	TY1_reference_SRR800785_temp_nonab_465	0	+
chrIII	295954	296187	TY1_reference_SRR800785_temp_nonab_466	0	-
chrIII	296436	296442	TY2_non-reference_SRR800785_temp_rp_468	0	+
chrIV	3335	3461	TY5_reference_SRR800785_temp_nonab_475	0	+
chrIV	8079	8420	TY4_reference_SRR800785_temp_nonab_476	0	+
chrIV	83291	83483	TY3_1p_reference_SRR800785_temp_nonab_507	0	+
chrIV	83452	83455	TY1_non-reference_SRR800785_temp_rp_508	0	-
chrIV	359316	359480	TY1_reference_SRR800785_temp_nonab_600	0	-
chrIV	410259	410269	TY1_non-reference_SRR800785_temp_rp_618	0	-
chrIV	434948	435096	TY1_reference_SRR800785_temp_nonab_630	0	+
chrIV	435042	435048	TY2_non-reference_SRR800785_temp_rp_631	0	-
chrIV	515210	515360	TY2_non-reference_SRR800785_temp_rp_648	0	+
chrIV	519941	520157	TY1_reference_SRR800785_temp_nonab_652	0	+
chrIV	620558	620662	TY1_reference_SRR800785_temp_nonab_673	0	-
chrIV	651687	651956	TY1_reference_SRR800785_temp_nonab_686	0	-
chrIV	668093	668434	TY3_reference_SRR800785_temp_nonab_691	0	+
chrIV	668623	668782	TY1_reference_SRR800785_temp_nonab_692	0	+
chrIV	802902	805652	TY1_reference_SRR800785_temp_nonab_728	0	+
chrIV	805755	805972	TY1_reference_SRR800785_temp_nonab_731	0	-
chrIV	871419	871742	TY1_reference_SRR800785_temp_nonab_754	0	+
chrIV	945347	945670	TY1_reference_SRR800785_temp_nonab_778	0	+
chrIV	945419	945426	TY1_non-reference_SRR800785_temp_rp_779	0	-
chrIV	981167	987126	TY2_reference_SRR800785_temp_nonab_794	0	+
chrIV	987154	992639	TY1_reference_SRR800785_temp_nonab_797	0	-
chrIV	992639	992739	TY1_reference_SRR800785_temp_nonab_801	0	+
chrIV	992739	992812	TY3_reference_SRR800785_temp_nonab_802	0	-
chrIV	1017287	1017293	TY3_non-reference_SRR800785_temp_sr_810	0	+
chrIV	1017552	1017675	TY1_reference_SRR800785_temp_nonab_811	0	-
chrIV	1017677	1018020	TY4_reference_SRR800785_temp_nonab_812	0	-
chrIV	1018211	1018366	TY4_reference_SRR800785_temp_nonab_813	0	+
chrIV	1018388	1018514	TY1_reference_SRR800785_temp_nonab_814	0	+
chrIV	1151033	1151363	TY1_reference_SRR800785_temp_nonab_859	0	+
chrIV	1174831	1174952	TY1_reference_SRR800785_temp_nonab_868	0	+
chrIV	1201080	1201275	TY1_reference_SRR800785_temp_nonab_873	0	+
chrIV	1201449	1201590	TY1_reference_SRR800785_temp_nonab_874	0	+
chrIV	1305351	1305442	TY3_reference_SRR800785_temp_nonab_898	0	-
chrIV	1352636	1352968	TY2_reference_SRR800785_temp_nonab_908	0	+
chrIV	1352817	1352970	TY2_non-reference_SRR800785_temp_rp_910	0	-
chrIV	1352968	1353219	TY1_reference_SRR800785_temp_nonab_911	0	+
chrIV	1394812	1394819	TY2_non-reference_SRR800785_temp_rp_924	0	-
chrIV	1461772	1461833	TY3_non-reference_SRR800785_temp_rp_953	0	+
chrIV	1516336	1516421	TY2_reference_SRR800785_temp_nonab_972	0	-
chrIV	1518468	1518787	TY1_reference_SRR800785_temp_nonab_973	0	+
chrIX	197136	197485	TY1_reference_SRR800785_temp_nonab_1043	0	-
chrIX	197365	197384	TY1_non-reference_SRR800785_temp_rp_1044	0	-
chrIX	212181	212188	TY1_non-reference_SRR800785_temp_rp_1056	0	+
chrIX	246216	246549	TY2_reference_SRR800785_temp_nonab_1068	0	+
chrIX	248830	248835	TY3_non-reference_SRR800785_temp_sr_1071	0	-
chrIX	300406	300725	TY1_reference_SRR800785_temp_nonab_1082	0	-
chrIX	301655	301730	TY1_reference_SRR800785_temp_nonab_1084	0	+
chrIX	324388	324732	TY3_reference_SRR800785_temp_nonab_1091	0	+
chrIX	324828	325162	TY1_reference_SRR800785_temp_nonab_1092	0	+
chrIX	325120	325127	TY1_non-reference_SRR800785_temp_rp_1094	0	-
chrIX	325162	325216	TY1_reference_SRR800785_temp_nonab_1095	0	+
chrIX	336575	336892	TY1_reference_SRR800785_temp_nonab_1100	0	-
chrIX	426197	426422	TY1_reference_SRR800785_temp_nonab_1124	0	-
chrV	6985	7117	TY5_reference_SRR800785_temp_nonab_1394	0	+
chrV	9630	9738	TY2_reference_SRR800785_temp_nonab_1396	0	-
chrV	62141	62474	TY2_reference_SRR800785_temp_nonab_1411	0	+
chrV	62474	62756	TY1_reference_SRR800785_temp_nonab_1412	0	+
chrV	99302	99660	TY1_reference_SRR800785_temp_nonab_1431	0	-
chrV	118226	118556	TY4_reference_SRR800785_temp_nonab_1436	0	-
chrV	137323	137612	TY1_reference_SRR800785_temp_nonab_1448	0	+
chrV	138220	138553	TY1_reference_SRR800785_temp_nonab_1449	0	+
chrV	176348	176845	TY1_reference_SRR800785_temp_nonab_1455	0	+
chrV	176574	176714	TY1_reference_SRR800785_temp_nonab_1456	0	-
chrV	248827	249107	TY1_reference_SRR800785_temp_nonab_1478	0	+
chrV	249107	249406	TY1_reference_SRR800785_temp_nonab_1479	0	-
chrV	249443	249751	TY1_reference_SRR800785_temp_nonab_1480	0	+
chrV	287770	288056	TY1_reference_SRR800785_temp_nonab_1489	0	-
chrV	288642	288724	TY1_reference_SRR800785_temp_nonab_1491	0	+
chrV	312205	312261	TY3_1p_reference_SRR800785_temp_nonab_1499	0	+
chrV	312271	312437	TY1_reference_SRR800785_temp_nonab_1500	0	+
chrV	314078	314424	TY4_reference_SRR800785_temp_nonab_1503	0	+
chrV	354133	354836	TY1_reference_SRR800785_temp_nonab_1517	0	+
chrV	354355	354726	TY4_reference_SRR800785_temp_nonab_1518	0	-
chrV	354846	354913	TY3_reference_SRR800785_temp_nonab_1519	0	-
chrV	435064	435071	TY4_non-reference_SRR800785_temp_rp_1548	0	-
chrV	435065	435122	TY1_reference_SRR800785_temp_nonab_1549	0	+
chrV	435123	435438	TY1_reference_SRR800785_temp_nonab_1550	0	-
chrV	435893	435895	TY2_non-reference_SRR800785_temp_rp_1551	0	-
chrV	435941	436273	TY2_reference_SRR800785_temp_nonab_1552	0	-
chrV	435941	436280	TY4_non-reference_SRR800785_temp_rp_1553	0	-
chrV	436274	436601	TY4_reference_SRR800785_temp_nonab_1554	0	-
chrV	436601	436633	TY1_reference_SRR800785_temp_nonab_1555	0	+
chrV	438521	438584	TY1_reference_SRR800785_temp_nonab_1557	0	-
chrV	438564	438573	TY1_non-reference_SRR800785_temp_rp_1558	0	+
chrV	442729	443068	TY1_reference_SRR800785_temp_nonab_1561	0	+
chrV	443365	449626	TY2_reference_SRR800785_temp_nonab_1564	0	+
chrV	443392	449316	TY1_reference_SRR800785_temp_nonab_1565	0	-
chrV	449735	450035	TY1_reference_SRR800785_temp_nonab_1569	0	+
chrV	469325	469388	TY1_reference_SRR800785_temp_nonab_1580	0	-
chrV	492433	498505	TY3_reference_SRR800785_temp_nonab_1591	0	-
chrV	492690	498416	TY1_reference_SRR800785_temp_nonab_1592	0	-
chrV	498672	498745	TY1_non-reference_SRR800785_temp_rp_1599	0	+
chrV	551436	551759	TY1_reference_SRR800785_temp_nonab_1614	0	+
chrV	565329	565335	TY2_non-reference_SRR800785_temp_rp_1618	0	-
chrV	566694	566945	TY5_reference_SRR800785_temp_nonab_1620	0	-
chrV	568785	569017	TY5_reference_SRR800785_temp_nonab_1621	0	+
chrVI	100574	100902	TY1_reference_SRR800785_temp_nonab_1656	0	+
chrVI	119073	119171	TY1_reference_SRR800785_temp_nonab_1663	0	+
chrVI	144199	144518	TY4_reference_SRR800785_temp_nonab_1671	0	+
chrVI	144533	144815	TY1_reference_SRR800785_temp_nonab_1672	0	-
chrVI	158353	158666	TY1_reference_SRR800785_temp_nonab_1677	0	+
chrVI	161531	161691	TY1_reference_SRR800785_temp_nonab_1678	0	+
chrVI	161807	162129	TY1_reference_SRR800785_temp_nonab_1680	0	-
chrVI	180999	181041	TY3_non-reference_SRR800785_temp_rp_1689	0	-
chrVI	181387	181471	TY1_reference_SRR800785_temp_nonab_1690	0	+
chrVI	181738	181884	TY1_reference_SRR800785_temp_nonab_1691	0	+
chrVI	181980	181991	TY2_non-reference_SRR800785_temp_rp_1692	0	-
chrVI	191670	191834	TY1_reference_SRR800785_temp_nonab_1696	0	-
chrVI	204949	204999	TY3_non-reference_SRR800785_temp_rp_1701	0	+
chrVI	205101	205241	TY3_1p_reference_SRR800785_temp_nonab_1702	0	+
chrVI	205255	205503	TY1_reference_SRR800785_temp_nonab_1703	0	-
chrVI	206909	207126	TY1_reference_SRR800785_temp_nonab_1705	0	+
chrVI	261282	261475	TY1_reference_SRR800785_temp_nonab_1729	0	+
chrVII	862	1079	TY5_reference_SRR800785_temp_nonab_1733	0	+
chrVII	1079	1239	TY5_reference_SRR800785_temp_nonab_1734	0	+
chrVII	73910	73916	TY3_non-reference_SRR800785_temp_sr_1758	0	+
chrVII	111509	111702	TY1_reference_SRR800785_temp_nonab_1776	0	+
chrVII	114942	115273	TY1_reference_SRR800785_temp_nonab_1780	0	+
chrVII	115318	115324	TY1_non-reference_SRR800785_temp_rp_1781	0	-
chrVII	121167	121340	TY1_reference_SRR800785_temp_nonab_1783	0	+
chrVII	122092	122145	TY1_reference_SRR800785_temp_nonab_1785	0	-
chrVII	204989	205343	TY4_reference_SRR800785_temp_nonab_1814	0	+
chrVII	287777	287785	TY2_non-reference_SRR800785_temp_rp_1843	0	-
chrVII	287944	288115	TY1_reference_SRR800785_temp_nonab_1845	0	+
chrVII	318685	318826	TY1_reference_SRR800785_temp_nonab_1859	0	+
chrVII	318826	318984	TY4_reference_SRR800785_temp_nonab_1860	0	-
chrVII	319032	319344	TY1_reference_SRR800785_temp_nonab_1861	0	-
chrVII	320357	320710	TY4_reference_SRR800785_temp_nonab_1862	0	-
chrVII	327131	327346	TY1_reference_SRR800785_temp_nonab_1867	0	-
chrVII	327906	328220	TY1_reference_SRR800785_temp_nonab_1868	0	+
chrVII	328229	328503	TY1_reference_SRR800785_temp_nonab_1869	0	+
chrVII	401618	401897	TY3_reference_SRR800785_temp_nonab_1881	0	+
chrVII	401961	402293	TY1_reference_SRR800785_temp_nonab_1882	0	+
chrVII	405006	405148	TY2_reference_SRR800785_temp_nonab_1883	0	+
chrVII	405148	405210	TY2_reference_SRR800785_temp_nonab_1885	0	+
chrVII	405230	405456	TY3_reference_SRR800785_temp_nonab_1886	0	-
chrVII	412457	412727	TY1_reference_SRR800785_temp_nonab_1892	0	+
chrVII	412522	412531	TY2_non-reference_SRR800785_temp_rp_1893	0	+
chrVII	412818	412887	TY3_1p_reference_SRR800785_temp_nonab_1894	0	+
chrVII	561711	561754	TY3_non-reference_SRR800785_temp_rp_1934	0	-
chrVII	568167	568287	TY3_1p_reference_SRR800785_temp_nonab_1936	0	+
chrVII	660646	660936	TY1_reference_SRR800785_temp_nonab_1958	0	-
chrVII	701113	701354	TY1_reference_SRR800785_temp_nonab_1973	0	+
chrVII	701355	701546	TY1_reference_SRR800785_temp_nonab_1974	0	+
chrVII	712899	713081	TY4_reference_SRR800785_temp_nonab_1989	0	+
chrVII	735178	735186	TY2_non-reference_SRR800785_temp_rp_1997	0	-
chrVII	735491	735546	TY1_reference_SRR800785_temp_nonab_1998	0	-
chrVII	735548	735877	TY1_reference_SRR800785_temp_nonab_1999	0	+
chrVII	735986	736327	TY3_reference_SRR800785_temp_nonab_2000	0	+
chrVII	738564	738604	TY1_reference_SRR800785_temp_nonab_2003	0	+
chrVII	738740	739040	TY1_reference_SRR800785_temp_nonab_2004	0	+
chrVII	774040	774167	TY1_reference_SRR800785_temp_nonab_2018	0	+
chrVII	774174	774180	TY2_non-reference_SRR800785_temp_rp_2019	0	-
chrVII	779236	779520	TY1_reference_SRR800785_temp_nonab_2024	0	-
chrVII	793243	793564	TY1_reference_SRR800785_temp_nonab_2027	0	+
chrVII	794404	794427	TY3_non-reference_SRR800785_temp_rp_2028	0	-
chrVII	811100	811238	TY4_reference_SRR800785_temp_nonab_2042	0	-
chrVII	811451	817397	TY2_reference_SRR800785_temp_nonab_2043	0	+
chrVII	817397	823311	TY1_reference_SRR800785_temp_nonab_2046	0	-
chrVII	823443	823468	TY3_non-reference_SRR800785_temp_rp_2049	0	-
chrVII	845285	845635	TY3_reference_SRR800785_temp_nonab_2056	0	+
chrVII	875349	875666	TY1_reference_SRR800785_temp_nonab_2068	0	+
chrVII	875955	876284	TY1_reference_SRR800785_temp_nonab_2070	0	+
chrVII	879029	879240	TY4_reference_SRR800785_temp_nonab_2072	0	+
chrVII	879096	879102	TY2_non-reference_SRR800785_temp_rp_2073	0	+
chrVII	879272	879464	TY1_reference_SRR800785_temp_nonab_2074	0	+
chrVIII	7992	8224	TY5_reference_SRR800785_temp_nonab_2130	0	-
chrVIII	13260	13324	TY5_reference_SRR800785_temp_nonab_2133	0	-
chrVIII	92271	92386	TY1_reference_SRR800785_temp_nonab_2165	0	+
chrVIII	116415	116747	TY1_reference_SRR800785_temp_nonab_2174	0	-
chrVIII	116766	117054	TY1_reference_SRR800785_temp_nonab_2175	0	-
chrVIII	133059	133116	TY3_non-reference_SRR800785_temp_rp_2182	0	+
chrVIII	133197	133395	TY1_reference_SRR800785_temp_nonab_2183	0	-
chrVIII	133567	134217	TY1_reference_SRR800785_temp_nonab_2184	0	-
chrVIII	133679	134002	TY1_reference_SRR800785_temp_nonab_2185	0	+
chrVIII	146836	147705	TY4_reference_SRR800785_temp_nonab_2193	0	+
chrVIII	238006	238205	TY1_reference_SRR800785_temp_nonab_2227	0	+
chrVIII	238110	238116	TY1_non-reference_SRR800785_temp_rp_2228	0	+
chrVIII	238304	238394	TY4_reference_SRR800785_temp_nonab_2229	0	+
chrVIII	358684	359477	TY1_reference_SRR800785_temp_nonab_2272	0	-
chrVIII	358852	359070	TY4_reference_SRR800785_temp_nonab_2273	0	-
chrVIII	359081	359346	TY1_reference_SRR800785_temp_nonab_2274	0	+
chrVIII	389009	389015	TY3_non-reference_SRR800785_temp_sr_2286	0	-
chrVIII	389629	389847	TY1_reference_SRR800785_temp_nonab_2287	0	-
chrVIII	463919	464147	TY1_reference_SRR800785_temp_nonab_2310	0	-
chrVIII	466422	466474	TY3_1p_reference_SRR800785_temp_nonab_2313	0	+
chrVIII	466555	466863	TY1_reference_SRR800785_temp_nonab_2315	0	+
chrVIII	466880	466975	TY3_reference_SRR800785_temp_nonab_2316	0	-
chrVIII	466883	466890	TY2_non-reference_SRR800785_temp_rp_2317	0	+
chrVIII	530069	530379	TY1_reference_SRR800785_temp_nonab_2334	0	-
chrVIII	543609	549637	TY1_reference_SRR800785_temp_nonab_2335	0	-
chrX	29186	29409	TY1_reference_SRR800785_temp_nonab_2341	0	+
chrX	59503	59783	TY1_reference_SRR800785_temp_nonab_2351	0	+
chrX	197398	197492	TY3_reference_SRR800785_temp_nonab_2387	0	+
chrX	197492	204392	TY1_reference_SRR800785_temp_nonab_2388	0	+
chrX	197542	203768	TY4_reference_SRR800785_temp_nonab_2389	0	+
chrX	203792	204114	TY2_reference_SRR800785_temp_nonab_2392	0	-
chrX	354538	354838	TY1_reference_SRR800785_temp_nonab_2442	0	-
chrX	354610	354730	TY2_non-reference_SRR800785_temp_rp_2443	0	+
chrX	374767	374835	TY4_reference_SRR800785_temp_nonab_2453	0	-
chrX	374848	374902	TY1_reference_SRR800785_temp_nonab_2454	0	-
chrX	377538	377590	TY1_reference_SRR800785_temp_nonab_2456	0	+
chrX	377599	377854	TY1_reference_SRR800785_temp_nonab_2457	0	-
chrX	378008	378279	TY3_1p_reference_SRR800785_temp_nonab_2459	0	-
chrX	378184	378193	TY1_non-reference_SRR800785_temp_rp_2461	0	+
chrX	416259	416425	TY4_reference_SRR800785_temp_nonab_2470	0	+
chrX	416503	417018	TY1_reference_SRR800785_temp_nonab_2472	0	+
chrX	421917	422290	TY4_reference_SRR800785_temp_nonab_2476	0	+
chrX	422587	422881	TY1_reference_SRR800785_temp_nonab_2477	0	+
chrX	424678	424686	TY2_non-reference_SRR800785_temp_rp_2480	0	-
chrX	472455	483965	TY1_reference_SRR800785_temp_nonab_2502	0	+
chrX	478043	483965	TY1_reference_SRR800785_temp_nonab_2504	0	+
chrX	517950	518091	TY1_reference_SRR800785_temp_nonab_2520	0	+
chrX	531507	531757	TY1_reference_SRR800785_temp_nonab_2526	0	-
chrX	537732	538027	TY1_reference_SRR800785_temp_nonab_2528	0	-
chrX	540758	541079	TY1_reference_SRR800785_temp_nonab_2532	0	+
chrX	540797	541435	TY1_non-reference_SRR800785_temp_rp_2533	0	+
chrX	543048	543054	TY3_non-reference_SRR800785_temp_rp_2535	0	+
chrX	543440	543762	TY1_reference_SRR800785_temp_nonab_2537	0	+
chrX	737370	737678	TY4_reference_SRR800785_temp_nonab_2600	0	-
chrX	742330	742456	TY5_reference_SRR800785_temp_nonab_2601	0	-
chrXI	74240	74523	TY1_reference_SRR800785_temp_nonab_2627	0	+
chrXI	83812	84120	TY1_reference_SRR800785_temp_nonab_2630	0	-
chrXI	162650	162656	TY4_non-reference_SRR800785_temp_sr_2654	0	-
chrXI	162835	163174	TY1_reference_SRR800785_temp_nonab_2656	0	+
chrXI	163174	163394	TY4_reference_SRR800785_temp_nonab_2657	0	-
chrXI	219057	219367	TY1_reference_SRR800785_temp_nonab_2671	0	-
chrXI	301949	301983	TY1_reference_SRR800785_temp_nonab_2703	0	+
chrXI	301983	302269	TY1_reference_SRR800785_temp_nonab_2704	0	-
chrXI	378913	378980	TY3_reference_SRR800785_temp_nonab_2721	0	-
chrXI	378990	379112	TY1_reference_SRR800785_temp_nonab_2722	0	+
chrXI	379112	379265	TY3_1p_reference_SRR800785_temp_nonab_2723	0	-
chrXI	458182	458188	TY3_non-reference_SRR800785_temp_sr_2743	0	+
chrXI	490106	490430	TY1_reference_SRR800785_temp_nonab_2752	0	+
chrXI	490430	490489	TY1_reference_SRR800785_temp_nonab_2753	0	+
chrXI	513173	513483	TY1_reference_SRR800785_temp_nonab_2759	0	-
chrXI	517503	517511	TY2_non-reference_SRR800785_temp_rp_2762	0	+
chrXI	664813	664914	TY5_reference_SRR800785_temp_nonab_2803	0	-
chrXI	665067	665306	TY5_reference_SRR800785_temp_nonab_2804	0	+
chrXII	91572	91822	TY4_reference_SRR800785_temp_nonab_2830	0	-
chrXII	91958	92480	TY1_reference_SRR800785_temp_nonab_2831	0	-
chrXII	92048	92380	TY1_reference_SRR800785_temp_nonab_2832	0	-
chrXII	168041	168379	TY3_reference_SRR800785_temp_nonab_2864	0	-
chrXII	168541	168649	TY1_reference_SRR800785_temp_nonab_2865	0	+
chrXII	168649	168732	TY1_reference_SRR800785_temp_nonab_2866	0	-
chrXII	221007	221307	TY1_reference_SRR800785_temp_nonab_2879	0	+
chrXII	365831	366145	TY1_reference_SRR800785_temp_nonab_2938	0	-
chrXII	373479	373534	TY1_reference_SRR800785_temp_nonab_2941	0	-
chrXII	426828	427002	TY3_1p_reference_SRR800785_temp_nonab_2962	0	-
chrXII	448842	449114	TY1_reference_SRR800785_temp_nonab_2968	0	+
chrXII	475974	481898	TY1_reference_SRR800785_temp_nonab_2980	0	-
chrXII	592707	593037	TY1_reference_SRR800785_temp_nonab_3015	0	-
chrXII	599170	599831	TY4_reference_SRR800785_temp_nonab_3016	0	-
chrXII	599269	599518	TY1_reference_SRR800785_temp_nonab_3017	0	+
chrXII	599842	599913	TY1_reference_SRR800785_temp_nonab_3018	0	+
chrXII	657023	657366	TY3_reference_SRR800785_temp_nonab_3035	0	+
chrXII	657450	657769	TY1_reference_SRR800785_temp_nonab_3037	0	+
chrXII	688130	688363	TY2_reference_SRR800785_temp_nonab_3045	0	-
chrXII	688370	688666	TY1_reference_SRR800785_temp_nonab_3046	0	+
chrXII	732076	732081	TY3_non-reference_SRR800785_temp_sr_3063	0	-
chrXII	734383	734673	TY1_reference_SRR800785_temp_nonab_3064	0	-
chrXII	734593	734617	TY4_non-reference_SRR800785_temp_rp_3065	0	+
chrXII	784207	784288	TY1_reference_SRR800785_temp_nonab_3078	0	-
chrXII	793551	793870	TY3_reference_SRR800785_temp_nonab_3084	0	+
chrXII	796763	797088	TY1_reference_SRR800785_temp_nonab_3085	0	+
chrXII	817839	818072	TY4_reference_SRR800785_temp_nonab_3095	0	+
chrXII	818072	818403	TY1_reference_SRR800785_temp_nonab_3096	0	-
chrXII	818468	818474	TY2_non-reference_SRR800785_temp_rp_3097	0	+
chrXII	963216	963535	TY1_reference_SRR800785_temp_nonab_3148	0	+
chrXII	1052300	1052630	TY1_reference_SRR800785_temp_nonab_3186	0	-
chrXII	1052659	1052754	TY1_reference_SRR800785_temp_nonab_3187	0	-
chrXIII	131988	132317	TY1_reference_SRR800785_temp_nonab_3230	0	-
chrXIII	167944	168262	TY1_reference_SRR800785_temp_nonab_3239	0	-
chrXIII	202552	202564	TY2_non-reference_SRR800785_temp_rp_3248	0	-
chrXIII	259595	259901	TY1_reference_SRR800785_temp_nonab_3268	0	-
chrXIII	290047	290223	TY4_reference_SRR800785_temp_nonab_3278	0	-
chrXIII	290440	290521	TY1_reference_SRR800785_temp_nonab_3279	0	+
chrXIII	290582	290660	TY1_reference_SRR800785_temp_nonab_3280	0	-
chrXIII	321341	321527	TY4_reference_SRR800785_temp_nonab_3286	0	-
chrXIII	372628	372634	TY1_non-reference_SRR800785_temp_rp_3302	0	-
chrXIII	378730	379060	TY1_reference_SRR800785_temp_nonab_3306	0	-
chrXIII	420972	421316	TY1_reference_SRR800785_temp_nonab_3315	0	-
chrXIII	462884	463103	TY1_reference_SRR800785_temp_nonab_3330	0	-
chrXIII	463139	463460	TY1_reference_SRR800785_temp_nonab_3331	0	-
chrXIII	480868	480880	TY1_non-reference_SRR800785_temp_rp_3338	0	-
chrXIII	481212	481544	TY1_reference_SRR800785_temp_nonab_3339	0	-
chrXIII	481569	481807	TY1_reference_SRR800785_temp_nonab_3340	0	+
chrXIII	503190	503381	TY1_reference_SRR800785_temp_nonab_3348	0	+
chrXIII	504241	504781	TY4_reference_SRR800785_temp_nonab_3349	0	+
chrXIII	504344	504676	TY1_reference_SRR800785_temp_nonab_3350	0	+
chrXIII	504877	504882	TY3_non-reference_SRR800785_temp_sr_3351	0	+
chrXIII	573110	573337	TY1_reference_SRR800785_temp_nonab_3372	0	-
chrXIII	573355	573445	TY1_reference_SRR800785_temp_nonab_3373	0	-
chrXIII	748024	748124	TY1_reference_SRR800785_temp_nonab_3429	0	+
chrXIII	808998	809232	TY1_reference_SRR800785_temp_nonab_3450	0	+
chrXIII	809181	809187	TY2_non-reference_SRR800785_temp_rp_3451	0	-
chrXIII	837475	837753	TY1_reference_SRR800785_temp_nonab_3460	0	+
chrXIII	837753	837904	TY3_reference_SRR800785_temp_nonab_3461	0	+
chrXIV	96450	96609	TY4_reference_SRR800785_temp_nonab_3515	0	+
chrXIV	102548	104702	TY1_reference_SRR800785_temp_nonab_3519	0	+
chrXIV	102631	102700	TY3_reference_SRR800785_temp_nonab_3520	0	-
chrXIV	102703	102738	TY3_non-reference_SRR800785_temp_rp_3521	0	-
chrXIV	442717	442723	TY2_non-reference_SRR800785_temp_rp_3634	0	+
chrXIV	546423	546685	TY3_1p_reference_SRR800785_temp_nonab_3669	0	+
chrXIV	552281	552482	TY1_reference_SRR800785_temp_nonab_3674	0	-
chrXIV	552799	553128	TY1_reference_SRR800785_temp_nonab_3675	0	+
chrXIV	631936	631999	TY3_1p_reference_SRR800785_temp_nonab_3699	0	+
chrXIV	632006	632112	TY1_reference_SRR800785_temp_nonab_3700	0	-
chrXIV	632082	632422	TY2_non-reference_SRR800785_temp_rp_3701	0	-
chrXIV	632120	632491	TY4_reference_SRR800785_temp_nonab_3702	0	-
chrXIV	726234	726575	TY3_reference_SRR800785_temp_nonab_3728	0	+
chrXIV	726614	726946	TY2_reference_SRR800785_temp_nonab_3729	0	-
chrXIV	726951	727214	TY3_1p_reference_SRR800785_temp_nonab_3730	0	+
chrXIV	727363	727667	TY1_reference_SRR800785_temp_nonab_3731	0	-
chrXV	2893	3223	TY1_reference_SRR800785_temp_nonab_3756	0	-
chrXV	3808	3986	TY4_reference_SRR800785_temp_nonab_3757	0	+
chrXV	16738	16933	TY1_reference_SRR800785_temp_nonab_3758	0	+
chrXV	18162	18259	TY1_reference_SRR800785_temp_nonab_3759	0	-
chrXV	18300	18554	TY1_reference_SRR800785_temp_nonab_3760	0	-
chrXV	33628	33930	TY1_reference_SRR800785_temp_nonab_3763	0	+
chrXV	113293	113626	TY1_reference_SRR800785_temp_nonab_3790	0	-
chrXV	113684	113752	TY1_reference_SRR800785_temp_nonab_3791	0	-
chrXV	226695	227037	TY3_reference_SRR800785_temp_nonab_3822	0	+
chrXV	227095	227234	TY1_reference_SRR800785_temp_nonab_3823	0	+
chrXV	227692	228263	TY1_reference_SRR800785_temp_nonab_3824	0	+
chrXV	227860	228178	TY1_reference_SRR800785_temp_nonab_3825	0	-
chrXV	228146	228153	TY2_non-reference_SRR800785_temp_rp_3826	0	+
chrXV	300234	300441	TY1_reference_SRR800785_temp_nonab_3854	0	-
chrXV	300685	301023	TY1_reference_SRR800785_temp_nonab_3855	0	-
chrXV	340599	340900	TY1_reference_SRR800785_temp_nonab_3874	0	-
chrXV	354128	354467	TY3_reference_SRR800785_temp_nonab_3879	0	+
chrXV	354681	354959	TY1_reference_SRR800785_temp_nonab_3880	0	+
chrXV	355117	355188	TY1_reference_SRR800785_temp_nonab_3881	0	+
chrXV	436923	437008	TY1_reference_SRR800785_temp_nonab_3901	0	+
chrXV	437303	438486	TY1_reference_SRR800785_temp_nonab_3902	0	-
chrXV	462747	462775	TY2_non-reference_SRR800785_temp_rp_3913	0	+
chrXV	463541	463647	TY1_reference_SRR800785_temp_nonab_3914	0	+
chrXV	487356	487362	TY1_non-reference_SRR800785_temp_rp_3921	0	-
chrXV	487356	487363	TY2_non-reference_SRR800785_temp_rp_3922	0	-
chrXV	571360	571462	TY4_reference_SRR800785_temp_nonab_3952	0	-
chrXV	571490	571808	TY1_reference_SRR800785_temp_nonab_3954	0	+
chrXV	594513	594813	TY1_reference_SRR800785_temp_nonab_3961	0	+
chrXV	664003	664326	TY1_reference_SRR800785_temp_nonab_3977	0	-
chrXV	664329	664465	TY1_reference_SRR800785_temp_nonab_3978	0	+
chrXV	664814	665147	TY2_reference_SRR800785_temp_nonab_3980	0	+
chrXV	697503	697770	TY1_reference_SRR800785_temp_nonab_3990	0	-
chrXV	697809	697906	TY4_reference_SRR800785_temp_nonab_3991	0	-
chrXV	703157	703382	TY3_reference_SRR800785_temp_nonab_3993	0	-
chrXV	703562	703570	TY2_non-reference_SRR800785_temp_rp_3995	0	-
chrXV	703670	703754	TY1_reference_SRR800785_temp_nonab_3996	0	+
chrXV	703773	710109	TY4_reference_SRR800785_temp_nonab_3997	0	+
chrXV	704064	710025	TY2_reference_SRR800785_temp_nonab_3999	0	-
chrXV	969299	969429	TY1_reference_SRR800785_temp_nonab_4084	0	+
chrXV	979722	979729	TY2_non-reference_SRR800785_temp_rp_4089	0	+
chrXV	979866	980140	TY1_reference_SRR800785_temp_nonab_4090	0	+
chrXV	979959	979967	TY1_non-reference_SRR800785_temp_rp_4091	0	-
chrXVI	55662	55858	TY1_reference_SRR800785_temp_nonab_4132	0	-
chrXVI	56289	56356	TY3_reference_SRR800785_temp_nonab_4134	0	+
chrXVI	56356	63006	TY1_reference_SRR800785_temp_nonab_4136	0	+
chrXVI	56451	62375	TY1_reference_SRR800785_temp_nonab_4137	0	+
chrXVI	62388	62720	TY2_reference_SRR800785_temp_nonab_4138	0	+
chrXVI	210449	210770	TY1_reference_SRR800785_temp_nonab_4182	0	+
chrXVI	560373	560379	TY1_non-reference_SRR800785_temp_rp_4266	0	+
chrXVI	561164	561320	TY3_1p_reference_SRR800785_temp_nonab_4267	0	-
chrXVI	571692	571834	TY1_reference_SRR800785_temp_nonab_4270	0	+
chrXVI	571841	572170	TY1_reference_SRR800785_temp_nonab_4271	0	-
chrXVI	689058	689439	TY1_reference_SRR800785_temp_nonab_4310	0	-
chrXVI	775857	776502	TY3_1p_reference_SRR800785_temp_nonab_4338	0	+
chrXVI	775940	775950	TY2_non-reference_SRR800785_temp_rp_4339	0	+
chrXVI	776090	776401	TY1_reference_SRR800785_temp_nonab_4340	0	+
chrXVI	776664	776854	TY1_reference_SRR800785_temp_nonab_4341	0	-
chrXVI	777841	778152	TY1_reference_SRR800785_temp_nonab_4343	0	+
chrXVI	780917	781217	TY1_reference_SRR800785_temp_nonab_4344	0	-
chrXVI	856550	856881	TY3_reference_SRR800785_temp_nonab_4362	0	+
chrXVI	880381	880722	TY3_reference_SRR800785_temp_nonab_4368	0	+
chrXVI	880769	880965	TY3_1p_reference_SRR800785_temp_nonab_4371	0	-
chrXVI	881482	881826	TY4_reference_SRR800785_temp_nonab_4372	0	-
chrXVI	933066	933400	TY4_reference_SRR800785_temp_nonab_4396	0	+
chrXVI	933538	933675	TY1_reference_SRR800785_temp_nonab_4397	0	+
chrXVI	937875	937992	TY1_reference_SRR800785_temp_nonab_4401	0	-
