# Supplementary material for: McClintock: An Integrated Pipeline for Detecting Transposable Element Insertions in Whole-Genome Shotgun Sequencing Data
Source: G3 (Bethesda). 2017 Jun 21;7(8):2763–78. doi: 10.1534/g3.117.043893 (PMC5555480; doi:10.1534/g3.117.043893)
Supplement: Supplementary file 2 [file 2763FileS2.zip › SRA072302/SRR800786/results/SRR800786_popoolationte_nonredundant.bed]

track name="SRR800786_PoPoolationTE" description="SRR800786_PoPoolationTE"
chrI	138697	139042	TY1_reference_SRR800786_popoolationte_rp_2	0	.
chrII	8794	9582	TY1_reference_SRR800786_popoolationte_rp_5	0	.
chrII	29448	35843	TY1_reference_SRR800786_popoolationte_rp_6	0	.
chrII	196981	197374	TY1_reference_SRR800786_popoolationte_rp_7	0	.
chrII	197621	198120	TY3_reference_SRR800786_popoolationte_rp_8	0	.
chrII	258580	259030	TY1_reference_SRR800786_popoolationte_rp_11	0	.
chrII	266089	266325	TY1_reference_SRR800786_popoolationte_rp_12	0	.
chrII	350405	350806	TY1_reference_SRR800786_popoolationte_rp_15	0	.
chrII	460399	460808	TY1_reference_SRR800786_popoolationte_rp_16	0	.
chrIII	142732	143129	TY1_reference_SRR800786_popoolationte_rp_23	0	.
chrIII	150166	150592	TY1_reference_SRR800786_popoolationte_rp_26	0	.
chrIII	150641	151104	TY4_reference_SRR800786_popoolationte_rp_27	0	.
chrIII	168290	169113	TY3_reference_SRR800786_popoolationte_rp_28	0	.
chrIII	227602	227886	TY1_reference_SRR800786_popoolationte_rp_31	0	.
chrIII	291318	291764	TY1_reference_SRR800786_popoolationte_rp_32	0	.
chrIII	294941	295366	TY1_reference_SRR800786_popoolationte_rp_35	0	.
chrIV	83229	83540	TY3_1p_reference_SRR800786_popoolationte_rp_39	0	.
chrIV	359253	359556	TY1_reference_SRR800786_popoolationte_rp_40	0	.
chrIV	437070	437747	TY1_reference_SRR800786_popoolationte_rp_43	0	.
chrIV	512933	519691	TY1_reference_SRR800786_popoolationte_rp_44	0	.
chrIV	645143	651554	TY3_non-reference_SRR800786_popoolationte_rp_49	0	.
chrIV	651629	652022	TY1_reference_SRR800786_popoolationte_rp_50	0	.
chrIV	667986	668489	TY3_reference_SRR800786_popoolationte_rp_51	0	.
chrIV	668556	668892	TY1_reference_SRR800786_popoolationte_rp_52	0	.
chrIV	802800	805706	TY1_reference_SRR800786_popoolationte_rp_53	0	.
chrIV	871368	884271	TY1_reference_SRR800786_popoolationte_rp_55	0	.
chrIV	1095586	1101945	TY1_reference_SRR800786_popoolationte_rp_61	0	.
chrIV	1174777	1175086	TY1_reference_SRR800786_popoolationte_rp_65	0	.
chrIV	1175067	1175898	TY3_reference_SRR800786_popoolationte_rp_66	0	.
chrIV	1305283	1305520	TY3_reference_SRR800786_popoolationte_rp_69	0	.
chrIV	1352576	1353274	TY1_reference_SRR800786_popoolationte_rp_70	0	.
chrIV	1516267	1516509	TY2_reference_SRR800786_popoolationte_rp_72	0	.
chrIV	1518416	1518844	TY1_reference_SRR800786_popoolationte_rp_73	0	.
chrIX	196572	197545	TY1_reference_SRR800786_popoolationte_rp_75	0	.
chrIX	300339	300785	TY1_reference_SRR800786_popoolationte_rp_77	0	.
chrIX	301507	301793	TY1_reference_SRR800786_popoolationte_rp_78	0	.
chrIX	336520	336947	TY1_reference_SRR800786_popoolationte_rp_82	0	.
chrIX	426130	426478	TY1_reference_SRR800786_popoolationte_rp_83	0	.
chrV	6930	7175	TY5_reference_SRR800786_popoolationte_rp_99	0	.
chrV	9579	9838	TY2_reference_SRR800786_popoolationte_rp_100	0	.
chrV	99253	99708	TY1_reference_SRR800786_popoolationte_rp_101	0	.
chrV	137262	137670	TY1_reference_SRR800786_popoolationte_rp_106	0	.
chrV	138171	138606	TY1_reference_SRR800786_popoolationte_rp_107	0	.
chrV	176296	176900	TY1_reference_SRR800786_popoolationte_rp_108	0	.
chrV	249857	250371	TY3_reference_SRR800786_popoolationte_rp_111	0	.
chrV	287704	288110	TY1_reference_SRR800786_popoolationte_rp_112	0	.
chrV	288581	288815	TY1_reference_SRR800786_popoolationte_rp_113	0	.
chrV	314024	314481	TY4_reference_SRR800786_popoolationte_rp_114	0	.
chrV	438468	438645	TY1_reference_SRR800786_popoolationte_rp_118	0	.
chrV	442680	443122	TY1_reference_SRR800786_popoolationte_rp_119	0	.
chrV	443312	449686	TY1_non-reference_SRR800786_popoolationte_rp_120	0	.
chrV	469204	469450	TY1_reference_SRR800786_popoolationte_rp_122	0	.
chrV	566625	567117	TY1_non-reference_SRR800786_popoolationte_rp_127	0	.
chrVI	100512	100983	TY1_reference_SRR800786_popoolationte_rp_128	0	.
chrVI	118977	119270	TY1_reference_SRR800786_popoolationte_rp_129	0	.
chrVI	158287	158726	TY1_reference_SRR800786_popoolationte_rp_133	0	.
chrVI	191604	191913	TY1_reference_SRR800786_popoolationte_rp_138	0	.
chrVI	206835	207178	TY1_reference_SRR800786_popoolationte_rp_140	0	.
chrVI	261222	261527	TY1_reference_SRR800786_popoolationte_rp_141	0	.
chrVII	110758	111756	TY1_reference_SRR800786_popoolationte_rp_144	0	.
chrVII	114892	115326	TY1_reference_SRR800786_popoolationte_rp_145	0	.
chrVII	121099	121424	TY1_reference_SRR800786_popoolationte_rp_146	0	.
chrVII	204897	205396	TY4_reference_SRR800786_popoolationte_rp_148	0	.
chrVII	318978	319037	TY1_reference_SRR800786_popoolationte_rp_152	0	.
chrVII	320305	320763	TY4_reference_SRR800786_popoolationte_rp_153	0	.
chrVII	327065	327398	TY1_reference_SRR800786_popoolationte_rp_154	0	.
chrVII	412397	412794	TY1_reference_SRR800786_popoolationte_rp_157	0	.
chrVII	412760	412994	TY3_1p_reference_SRR800786_popoolationte_rp_158	0	.
chrVII	568097	568343	TY3_1p_reference_SRR800786_popoolationte_rp_161	0	.
chrVII	660594	660995	TY1_reference_SRR800786_popoolationte_rp_162	0	.
chrVII	735932	736426	TY3_reference_SRR800786_popoolationte_rp_168	0	.
chrVII	738683	739095	TY1_reference_SRR800786_popoolationte_rp_169	0	.
chrVII	773978	774224	TY1_reference_SRR800786_popoolationte_rp_170	0	.
chrVII	793189	793625	TY1_reference_SRR800786_popoolationte_rp_173	0	.
chrVII	845241	845740	TY3_reference_SRR800786_popoolationte_rp_175	0	.
chrVIII	7877	8291	TY5_reference_SRR800786_popoolationte_rp_178	0	.
chrVIII	13070	13385	TY5_reference_SRR800786_popoolationte_rp_179	0	.
chrVIII	92184	92448	TY1_reference_SRR800786_popoolationte_rp_180	0	.
chrVIII	133512	134372	TY1_reference_SRR800786_popoolationte_rp_184	0	.
chrVIII	146210	147772	TY4_reference_SRR800786_popoolationte_rp_185	0	.
chrVIII	237930	238261	TY1_reference_SRR800786_popoolationte_rp_187	0	.
chrVIII	388873	389077	TY3_non-reference_SRR800786_popoolationte_rp_190	0	.
chrVIII	463849	464199	TY1_reference_SRR800786_popoolationte_rp_193	0	.
chrX	29128	29474	TY1_reference_SRR800786_popoolationte_rp_196	0	.
chrX	59376	59839	TY1_reference_SRR800786_popoolationte_rp_197	0	.
chrX	197300	204862	TY3_reference_SRR800786_popoolationte_rp_199	0	.
chrX	354481	355235	TY1_reference_SRR800786_popoolationte_rp_202	0	.
chrX	416448	417074	TY1_reference_SRR800786_popoolationte_rp_205	0	.
chrX	421866	422349	TY4_reference_SRR800786_popoolationte_rp_206	0	.
chrX	422530	422965	TY1_reference_SRR800786_popoolationte_rp_207	0	.
chrX	517906	518163	TY1_reference_SRR800786_popoolationte_rp_208	0	.
chrX	537684	538096	TY1_reference_SRR800786_popoolationte_rp_209	0	.
chrX	540698	541472	TY1_reference_SRR800786_popoolationte_rp_210	0	.
chrX	543384	543816	TY1_reference_SRR800786_popoolationte_rp_211	0	.
chrXI	74182	74577	TY1_reference_SRR800786_popoolationte_rp_214	0	.
chrXI	83759	84209	TY1_reference_SRR800786_popoolationte_rp_215	0	.
chrXI	141114	141356	TY1_reference_SRR800786_popoolationte_rp_216	0	.
chrXI	219000	219422	TY1_reference_SRR800786_popoolationte_rp_218	0	.
chrXI	313034	313193	TY3_non-reference_SRR800786_popoolationte_rp_221	0	.
chrXI	490051	490119	TY1_reference_SRR800786_popoolationte_rp_222	0	.
chrXI	513119	513538	TY1_reference_SRR800786_popoolationte_rp_223	0	.
chrXII	91504	91884	TY4_reference_SRR800786_popoolationte_rp_225	0	.
chrXII	91902	92555	TY1_reference_SRR800786_popoolationte_rp_226	0	.
chrXII	167926	168431	TY3_reference_SRR800786_popoolationte_rp_227	0	.
chrXII	215025	221365	TY1_reference_SRR800786_popoolationte_rp_230	0	.
chrXII	365774	366196	TY1_reference_SRR800786_popoolationte_rp_231	0	.
chrXII	373718	374434	TY1_reference_SRR800786_popoolationte_rp_232	0	.
chrXII	426764	427057	TY3_1p_reference_SRR800786_popoolationte_rp_233	0	.
chrXII	448791	449173	TY1_reference_SRR800786_popoolationte_rp_234	0	.
chrXII	656927	657433	TY3_reference_SRR800786_popoolationte_rp_238	0	.
chrXII	657391	657845	TY1_reference_SRR800786_popoolationte_rp_239	0	.
chrXII	734321	734727	TY1_reference_SRR800786_popoolationte_rp_241	0	.
chrXII	784156	784372	TY1_reference_SRR800786_popoolationte_rp_242	0	.
chrXII	793484	793927	TY3_reference_SRR800786_popoolationte_rp_243	0	.
chrXII	796715	797139	TY1_reference_SRR800786_popoolationte_rp_244	0	.
chrXII	963164	963584	TY1_reference_SRR800786_popoolationte_rp_247	0	.
chrXIII	131941	132372	TY1_reference_SRR800786_popoolationte_rp_252	0	.
chrXIII	167880	168314	TY1_reference_SRR800786_popoolationte_rp_253	0	.
chrXIII	196258	202331	TY1_reference_SRR800786_popoolationte_rp_256	0	.
chrXIII	259549	259951	TY1_reference_SRR800786_popoolationte_rp_257	0	.
chrXIII	321284	321585	TY4_reference_SRR800786_popoolationte_rp_260	0	.
chrXIII	372573	379245	TY1_reference_SRR800786_popoolationte_rp_261	0	.
chrXIII	420911	421367	TY1_reference_SRR800786_popoolationte_rp_262	0	.
chrXIII	747953	748218	TY1_reference_SRR800786_popoolationte_rp_270	0	.
chrXIII	768485	769258	TY1_reference_SRR800786_popoolationte_rp_272	0	.
chrXIII	808484	808960	TY4_reference_SRR800786_popoolationte_rp_273	0	.
chrXIII	808936	809308	TY1_reference_SRR800786_popoolationte_rp_274	0	.
chrXV	33577	33985	TY1_reference_SRR800786_popoolationte_rp_288	0	.
chrXV	226597	227091	TY3_reference_SRR800786_popoolationte_rp_290	0	.
chrXV	227637	228317	TY1_reference_SRR800786_popoolationte_rp_292	0	.
chrXV	340539	340957	TY1_reference_SRR800786_popoolationte_rp_296	0	.
chrXV	353971	354523	TY3_reference_SRR800786_popoolationte_rp_297	0	.
chrXV	437247	438536	TY1_non-reference_SRR800786_popoolationte_rp_301	0	.
chrXV	463467	463737	TY1_reference_SRR800786_popoolationte_rp_302	0	.
chrXV	487374	487523	TY3_non-reference_SRR800786_popoolationte_rp_303	0	.
chrXV	968932	976446	TY3_reference_SRR800786_popoolationte_rp_311	0	.
chrXV	979817	980191	TY1_reference_SRR800786_popoolationte_rp_312	0	.
chrXVI	210396	210827	TY1_reference_SRR800786_popoolationte_rp_316	0	.
chrXVI	561112	561389	TY3_1p_reference_SRR800786_popoolationte_rp_321	0	.
chrXVI	689005	689495	TY1_reference_SRR800786_popoolationte_rp_324	0	.
chrXVI	769151	769944	TY1_reference_SRR800786_popoolationte_rp_325	0	.
chrXVI	770078	770183	TY4_non-reference_SRR800786_popoolationte_rp_326	0	.
chrXVI	777790	778211	TY1_reference_SRR800786_popoolationte_rp_329	0	.
chrXVI	780846	781273	TY1_reference_SRR800786_popoolationte_rp_330	0	.
chrXVI	804433	810612	TY1_reference_SRR800786_popoolationte_rp_331	0	.
chrXVI	844294	850572	TY1_reference_SRR800786_popoolationte_rp_332	0	.
chrXVI	881412	881879	TY4_reference_SRR800786_popoolationte_rp_334	0	.
chrXVI	933013	933454	TY4_reference_SRR800786_popoolationte_rp_335	0	.
chrXVI	933477	933736	TY1_reference_SRR800786_popoolationte_rp_336	0	.
chrXVI	937822	938054	TY1_reference_SRR800786_popoolationte_rp_337	0	.
