# Supplementary material for: McClintock: An Integrated Pipeline for Detecting Transposable Element Insertions in Whole-Genome Shotgun Sequencing Data
Source: G3 (Bethesda). 2017 Jun 21;7(8):2763–78. doi: 10.1534/g3.117.043893 (PMC5555480; doi:10.1534/g3.117.043893)
Supplement: Supplementary file 2 [file 2763FileS2.zip › SRA072302/SRR800786/results/SRR800786_relocate_nonredundant.bed]

track name="SRR800786_RelocaTE" description="SRR800786_RelocaTE"
chrI	183135	183468	TY1_reference_SRR800786_relocate_sr_1	0	+
chrII	197716	198057	TY3_reference_SRR800786_relocate_sr_2	0	+
chrII	643482	643853	TY4_reference_SRR800786_relocate_sr_3	0	-
chrIII	1178	4322	TY5_reference_SRR800786_relocate_sr_4	0	+
chrIII	151475	151480	TY2_non-reference_SRR800786_relocate_sr_5	0	+
chrIII	168386	169064	TY3_reference_SRR800786_relocate_sr_6	0	+
chrIII	294999	295317	TY1_reference_SRR800786_relocate_sr_7	0	+
chrIV	83291	83483	TY3_1p_reference_SRR800786_relocate_sr_8	0	+
chrIV	513256	513588	TY1_reference_SRR800786_relocate_sr_9	0	-
chrIV	645237	651501	TY3_reference_SRR800786_relocate_sr_10	0	-
chrIV	668093	668434	TY3_reference_SRR800786_relocate_sr_11	0	+
chrIV	871746	878042	TY1_reference_SRR800786_relocate_sr_12	0	-
chrIX	324388	324732	TY3_reference_SRR800786_relocate_sr_13	0	+
chrV	62141	62474	TY2_reference_SRR800786_relocate_sr_14	0	+
chrV	249928	250269	TY3_reference_SRR800786_relocate_sr_15	0	-
chrV	354355	354726	TY4_reference_SRR800786_relocate_sr_16	0	-
chrVI	161807	162129	TY1_reference_SRR800786_relocate_sr_17	0	-
chrVII	114942	115273	TY1_reference_SRR800786_relocate_sr_18	0	+
chrVII	122007	122012	TY2_non-reference_SRR800786_relocate_sr_19	0	+
chrVII	535214	535546	TY1_reference_SRR800786_relocate_sr_20	0	+
chrVII	735986	736327	TY3_reference_SRR800786_relocate_sr_21	0	+
chrVII	778788	779117	TY2_reference_SRR800786_relocate_sr_22	0	+
chrVII	811160	811165	TY2_non-reference_SRR800786_relocate_sr_23	0	-
chrVIII	553591	553596	TY2_non-reference_SRR800786_relocate_sr_24	0	-
chrX	204715	204718	TY3_non-reference_SRR800786_relocate_sr_25	0	+
chrXI	301983	302269	TY1_reference_SRR800786_relocate_sr_26	0	-
chrXII	92048	92380	TY1_reference_SRR800786_relocate_sr_27	0	-
chrXII	592707	593037	TY1_reference_SRR800786_relocate_sr_28	0	-
chrXII	657023	657366	TY3_reference_SRR800786_relocate_sr_29	0	+
chrXIII	463139	463460	TY1_reference_SRR800786_relocate_sr_30	0	-
chrXIII	504344	504676	TY1_reference_SRR800786_relocate_sr_31	0	+
chrXIII	768452	768456	TY3_non-reference_SRR800786_relocate_sr_32	0	-
chrXIII	808535	808905	TY4_reference_SRR800786_relocate_sr_33	0	-
chrXIV	632120	632491	TY4_reference_SRR800786_relocate_sr_34	0	-
chrXIV	726234	726575	TY3_reference_SRR800786_relocate_sr_35	0	+
chrXV	226695	227037	TY3_reference_SRR800786_relocate_sr_36	0	+
chrXV	487425	487430	TY3_non-reference_SRR800786_relocate_sr_37	0	-
chrXV	664814	665147	TY2_reference_SRR800786_relocate_sr_38	0	+
chrXVI	56289	56356	TY3_reference_SRR800786_relocate_sr_39	0	+
chrXVI	436572	436577	TY2_non-reference_SRR800786_relocate_sr_40	0	-
chrXVI	769316	769657	TY3_reference_SRR800786_relocate_sr_41	0	+
chrXVI	770128	770133	TY4_non-reference_SRR800786_relocate_sr_42	0	+
chrXVI	856550	856881	TY3_reference_SRR800786_relocate_sr_43	0	+
chrXVI	880381	880722	TY3_reference_SRR800786_relocate_sr_44	0	+
