# Supplementary material for: McClintock: An Integrated Pipeline for Detecting Transposable Element Insertions in Whole-Genome Shotgun Sequencing Data
Source: G3 (Bethesda). 2017 Jun 21;7(8):2763–78. doi: 10.1534/g3.117.043893 (PMC5555480; doi:10.1534/g3.117.043893)
Supplement: Supplementary file 2 [file 2763FileS2.zip › SRA072302/SRR800786/results/SRR800786_retroseq_nonredundant.bed]

track name="SRR800786_RetroSeq" description="SRR800786_RetroSeq"
chrII	198208	198210	TY1_non-reference_SRR800786_retroseq_rp_2	0	.
chrIII	82778	82780	TY1_non-reference_SRR800786_retroseq_rp_4	0	.
chrIII	84153	84155	TY3_non-reference_SRR800786_retroseq_rp_6	0	.
chrIII	84393	84395	TY1_non-reference_SRR800786_retroseq_rp_7	0	.
chrIII	84401	84403	TY1_non-reference_SRR800786_retroseq_rp_8	0	.
chrIII	149894	149896	TY1_non-reference_SRR800786_retroseq_rp_12	0	.
chrIII	149936	149938	TY1_non-reference_SRR800786_retroseq_rp_14	0	.
chrIII	295241	295243	TY1_non-reference_SRR800786_retroseq_rp_20	0	.
chrIII	296151	296153	TY1_non-reference_SRR800786_retroseq_rp_21	0	.
chrIV	620147	620149	TY1_non-reference_SRR800786_retroseq_rp_22	0	.
chrIV	1101951	1101953	TY1_non-reference_SRR800786_retroseq_rp_24	0	.
chrIV	1461812	1461814	TY3_non-reference_SRR800786_retroseq_rp_26	0	.
chrIX	324712	324714	TY2_non-reference_SRR800786_retroseq_rp_27	0	.
chrIX	324713	324715	TY1_non-reference_SRR800786_retroseq_rp_28	0	.
chrV	100102	100104	TY1_non-reference_SRR800786_retroseq_rp_29	0	.
chrV	118224	118226	TY4_non-reference_SRR800786_retroseq_rp_30	0	.
chrV	118225	118227	TY1_non-reference_SRR800786_retroseq_rp_31	0	.
chrV	136081	136083	TY1_non-reference_SRR800786_retroseq_rp_32	0	.
chrV	435233	435235	TY1_non-reference_SRR800786_retroseq_rp_33	0	.
chrV	436418	436420	TY1_non-reference_SRR800786_retroseq_rp_36	0	.
chrV	450269	450271	TY1_non-reference_SRR800786_retroseq_rp_37	0	.
chrV	498732	498734	TY1_non-reference_SRR800786_retroseq_rp_39	0	.
chrV	566945	566947	TY1_non-reference_SRR800786_retroseq_rp_40	0	.
chrVI	157937	157939	TY3_non-reference_SRR800786_retroseq_rp_41	0	.
chrVI	205243	205245	TY1_non-reference_SRR800786_retroseq_rp_42	0	.
chrVII	110937	110939	TY1_non-reference_SRR800786_retroseq_rp_43	0	.
chrVII	122005	122007	TY1_non-reference_SRR800786_retroseq_rp_44	0	.
chrVII	811204	811206	TY2_non-reference_SRR800786_retroseq_rp_46	0	.
chrVII	811211	811213	TY1_non-reference_SRR800786_retroseq_rp_47	0	.
chrVIII	388986	388988	TY3_non-reference_SRR800786_retroseq_rp_48	0	.
chrVIII	553645	553647	TY1_non-reference_SRR800786_retroseq_rp_49	0	.
chrX	97128	97130	TY1_non-reference_SRR800786_retroseq_rp_51	0	.
chrX	116083	116085	TY1_non-reference_SRR800786_retroseq_rp_53	0	.
chrX	204739	204741	TY3_non-reference_SRR800786_retroseq_rp_54	0	.
chrX	354905	354907	TY1_non-reference_SRR800786_retroseq_rp_55	0	.
chrX	378281	378283	TY1_non-reference_SRR800786_retroseq_rp_56	0	.
chrX	378310	378312	TY4_non-reference_SRR800786_retroseq_rp_57	0	.
chrX	416383	416385	TY4_non-reference_SRR800786_retroseq_rp_58	0	.
chrX	531706	531708	TY2_non-reference_SRR800786_retroseq_rp_59	0	.
chrXI	313104	313106	TY3_non-reference_SRR800786_retroseq_rp_60	0	.
chrXII	976103	976105	TY1_non-reference_SRR800786_retroseq_rp_62	0	.
chrXIII	183976	183978	TY3_non-reference_SRR800786_retroseq_rp_63	0	.
chrXIII	504624	504626	TY2_non-reference_SRR800786_retroseq_rp_65	0	.
chrXIII	768443	768445	TY1_non-reference_SRR800786_retroseq_rp_67	0	.
chrXIV	523737	523739	TY2_non-reference_SRR800786_retroseq_rp_69	0	.
chrXIV	632057	632059	TY4_non-reference_SRR800786_retroseq_rp_70	0	.
chrXV	17854	17856	TY1_non-reference_SRR800786_retroseq_rp_72	0	.
chrXV	487488	487490	TY3_non-reference_SRR800786_retroseq_rp_73	0	.
chrXVI	56263	56265	TY3_non-reference_SRR800786_retroseq_rp_74	0	.
chrXVI	56265	56267	TY1_non-reference_SRR800786_retroseq_rp_75	0	.
chrXVI	770182	770184	TY4_non-reference_SRR800786_retroseq_rp_77	0	.
chrXVI	880476	880478	TY1_non-reference_SRR800786_retroseq_rp_79	0	.
chrXVI	880593	880595	TY2_non-reference_SRR800786_retroseq_rp_80	0	.
