# Supplementary material for: McClintock: An Integrated Pipeline for Detecting Transposable Element Insertions in Whole-Genome Shotgun Sequencing Data
Source: G3 (Bethesda). 2017 Jun 21;7(8):2763–78. doi: 10.1534/g3.117.043893 (PMC5555480; doi:10.1534/g3.117.043893)
Supplement: Supplementary file 2 [file 2763FileS2.zip › SRA072302/SRR800786/results/SRR800786_telocate_nonredundant.bed]

track name="SRR800786_TE-locate" description="SRR800786_TE-locate"
chrI	22231	22552	TY1_reference_SRR800786_telocate_rp_1	0	+
chrI	138753	138990	TY1_reference_SRR800786_telocate_rp_2	0	-
chrI	166166	166167	TY1_non-reference_SRR800786_telocate_rp_4	0	+
chrI	226647	226648	TY2_non-reference_SRR800786_telocate_rp_5	0	-
chrII	6843	6844	TY5_non-reference_SRR800786_telocate_rp_6	0	.
chrII	29500	35793	TY1_reference_SRR800786_telocate_rp_8	0	+
chrII	29640	35599	TY2_reference_SRR800786_telocate_rp_9	0	+
chrII	178961	178962	TY1_non-reference_SRR800786_telocate_rp_10	0	.
chrII	197032	197323	TY1_reference_SRR800786_telocate_rp_11	0	-
chrII	197716	198057	TY3_reference_SRR800786_telocate_rp_12	0	+
chrII	198059	198060	TY2_non-reference_SRR800786_telocate_rp_13	0	+
chrII	220933	221039	TY1_reference_SRR800786_telocate_rp_14	0	+
chrII	258667	258974	TY1_reference_SRR800786_telocate_rp_15	0	-
chrII	327067	327393	TY1_reference_SRR800786_telocate_rp_16	0	+
chrII	350456	350749	TY1_reference_SRR800786_telocate_rp_17	0	+
chrII	460472	460762	TY1_reference_SRR800786_telocate_rp_18	0	+
chrII	643482	643853	TY4_reference_SRR800786_telocate_rp_19	0	-
chrII	644363	644596	TY1_reference_SRR800786_telocate_rp_20	0	-
chrIII	1178	4322	TY5_reference_SRR800786_telocate_rp_21	0	+
chrIII	90818	90819	TY1_non-reference_SRR800786_telocate_rp_24	0	+
chrIII	126039	126040	TY1_non-reference_SRR800786_telocate_rp_25	0	-
chrIII	142789	143078	TY1_reference_SRR800786_telocate_rp_26	0	-
chrIII	149479	149787	TY1_reference_SRR800786_telocate_rp_27	0	+
chrIII	149786	149787	TY3_non-reference_SRR800786_telocate_rp_28	0	+
chrIII	150692	151051	TY4_reference_SRR800786_telocate_rp_29	0	-
chrIII	151252	151253	TY1_non-reference_SRR800786_telocate_rp_30	0	-
chrIII	151336	151337	TY2_non-reference_SRR800786_telocate_rp_31	0	-
chrIII	169568	169884	TY1_reference_SRR800786_telocate_rp_33	0	+
chrIII	227659	227810	TY1_reference_SRR800786_telocate_rp_34	0	-
chrIII	291372	291709	TY1_reference_SRR800786_telocate_rp_35	0	+
chrIII	291918	292164	TY5_reference_SRR800786_telocate_rp_36	0	+
chrIII	294999	295317	TY1_reference_SRR800786_telocate_rp_37	0	+
chrIII	315782	315783	TY5_non-reference_SRR800786_telocate_rp_38	0	-
chrIV	8079	8420	TY4_reference_SRR800786_telocate_rp_39	0	+
chrIV	83291	83483	TY3_1p_reference_SRR800786_telocate_rp_40	0	+
chrIV	359316	359480	TY1_reference_SRR800786_telocate_rp_41	0	-
chrIV	434739	434944	TY1_reference_SRR800786_telocate_rp_42	0	-
chrIV	437519	437697	TY1_reference_SRR800786_telocate_rp_43	0	-
chrIV	512985	513641	TY1_reference_SRR800786_telocate_rp_44	0	-
chrIV	513690	519645	TY2_reference_SRR800786_telocate_rp_45	0	-
chrIV	651504	651505	TY3_non-reference_SRR800786_telocate_rp_50	0	+
chrIV	651687	651956	TY1_reference_SRR800786_telocate_rp_51	0	-
chrIV	771716	771717	TY1_non-reference_SRR800786_telocate_rp_52	0	.
chrIV	802630	802631	TY1_non-reference_SRR800786_telocate_rp_53	0	-
chrIV	871419	871742	TY1_reference_SRR800786_telocate_rp_54	0	+
chrIV	878061	878300	TY1_reference_SRR800786_telocate_rp_55	0	+
chrIV	884256	884257	TY1_non-reference_SRR800786_telocate_rp_56	0	+
chrIV	945347	945670	TY1_reference_SRR800786_telocate_rp_57	0	+
chrIV	945951	946292	TY3_reference_SRR800786_telocate_rp_58	0	-
chrIV	953976	953977	TY1_non-reference_SRR800786_telocate_rp_59	0	-
chrIV	980963	980964	TY1_non-reference_SRR800786_telocate_rp_60	0	.
chrIV	1017552	1017675	TY1_reference_SRR800786_telocate_rp_61	0	-
chrIV	1017677	1018020	TY4_reference_SRR800786_telocate_rp_62	0	-
chrIV	1095638	1101876	TY1_reference_SRR800786_telocate_rp_63	0	-
chrIV	1102020	1102021	TY1_non-reference_SRR800786_telocate_rp_64	0	+
chrIV	1151033	1151363	TY1_reference_SRR800786_telocate_rp_65	0	+
chrIV	1174831	1174952	TY1_reference_SRR800786_telocate_rp_66	0	+
chrIV	1201080	1201275	TY1_reference_SRR800786_telocate_rp_68	0	+
chrIV	1352968	1353219	TY1_reference_SRR800786_telocate_rp_69	0	+
chrIV	1461565	1461566	TY3_non-reference_SRR800786_telocate_rp_70	0	-
chrIV	1461836	1461837	TY1_non-reference_SRR800786_telocate_rp_71	0	+
chrIV	1523803	1523804	TY5_non-reference_SRR800786_telocate_rp_73	0	.
chrIX	7546	7547	TY5_non-reference_SRR800786_telocate_rp_74	0	+
chrIX	108885	108886	TY1_non-reference_SRR800786_telocate_rp_75	0	.
chrIX	197136	197485	TY1_reference_SRR800786_telocate_rp_76	0	-
chrIX	300406	300725	TY1_reference_SRR800786_telocate_rp_77	0	-
chrIX	324388	324732	TY3_reference_SRR800786_telocate_rp_78	0	+
chrIX	336575	336892	TY1_reference_SRR800786_telocate_rp_79	0	-
chrIX	426197	426422	TY1_reference_SRR800786_telocate_rp_80	0	-
chrM	6605	6606	TY2_non-reference_SRR800786_telocate_rp_81	0	.
chrM	21114	21115	TY1_non-reference_SRR800786_telocate_rp_82	0	.
chrM	24244	24245	TY2_non-reference_SRR800786_telocate_rp_83	0	.
chrM	24284	24285	TY1_non-reference_SRR800786_telocate_rp_84	0	+
chrM	26441	26442	TY1_non-reference_SRR800786_telocate_rp_85	0	.
chrM	31068	31069	TY1_non-reference_SRR800786_telocate_rp_86	0	.
chrM	31234	31235	TY2_non-reference_SRR800786_telocate_rp_87	0	.
chrM	33254	33255	TY2_non-reference_SRR800786_telocate_rp_88	0	.
chrM	33265	33266	TY1_non-reference_SRR800786_telocate_rp_89	0	+
chrM	35347	35348	TY1_non-reference_SRR800786_telocate_rp_90	0	.
chrM	37089	37090	TY1_non-reference_SRR800786_telocate_rp_91	0	-
chrM	41553	41554	TY1_non-reference_SRR800786_telocate_rp_92	0	.
chrM	44202	44203	TY1_non-reference_SRR800786_telocate_rp_93	0	.
chrM	47446	47447	TY1_non-reference_SRR800786_telocate_rp_94	0	.
chrM	51988	51989	TY1_non-reference_SRR800786_telocate_rp_95	0	.
chrM	53089	53090	TY2_non-reference_SRR800786_telocate_rp_96	0	.
chrM	56562	56563	TY1_non-reference_SRR800786_telocate_rp_97	0	-
chrM	58372	58373	TY1_non-reference_SRR800786_telocate_rp_98	0	.
chrM	58461	58462	TY2_non-reference_SRR800786_telocate_rp_99	0	.
chrM	60150	60151	TY1_non-reference_SRR800786_telocate_rp_100	0	.
chrM	64822	64823	TY1_non-reference_SRR800786_telocate_rp_101	0	+
chrM	73798	73799	TY2_non-reference_SRR800786_telocate_rp_102	0	.
chrM	74006	74007	TY1_non-reference_SRR800786_telocate_rp_103	0	.
chrM	78666	78667	TY2_non-reference_SRR800786_telocate_rp_104	0	+
chrM	79030	79031	TY1_non-reference_SRR800786_telocate_rp_105	0	.
chrV	62141	62474	TY2_reference_SRR800786_telocate_rp_107	0	+
chrV	99302	99660	TY1_reference_SRR800786_telocate_rp_108	0	-
chrV	99883	99884	TY2_non-reference_SRR800786_telocate_rp_109	0	-
chrV	117996	117997	TY1_non-reference_SRR800786_telocate_rp_110	0	-
chrV	135494	135495	TY1_non-reference_SRR800786_telocate_rp_111	0	.
chrV	135607	135939	TY2_reference_SRR800786_telocate_rp_112	0	-
chrV	137323	137612	TY1_reference_SRR800786_telocate_rp_113	0	+
chrV	176348	176845	TY1_reference_SRR800786_telocate_rp_114	0	+
chrV	248827	249107	TY1_reference_SRR800786_telocate_rp_115	0	+
chrV	249757	249758	TY3_non-reference_SRR800786_telocate_rp_116	0	+
chrV	287770	288056	TY1_reference_SRR800786_telocate_rp_117	0	-
chrV	314078	314424	TY4_reference_SRR800786_telocate_rp_119	0	+
chrV	354133	354836	TY1_reference_SRR800786_telocate_rp_120	0	+
chrV	435806	435807	TY1_non-reference_SRR800786_telocate_rp_121	0	-
chrV	436274	436601	TY4_reference_SRR800786_telocate_rp_122	0	-
chrV	442729	443068	TY1_reference_SRR800786_telocate_rp_123	0	+
chrV	450059	450060	TY1_non-reference_SRR800786_telocate_rp_124	0	-
chrV	450133	450134	TY2_non-reference_SRR800786_telocate_rp_125	0	+
chrV	498507	498508	TY1_non-reference_SRR800786_telocate_rp_126	0	-
chrV	498794	498795	TY2_non-reference_SRR800786_telocate_rp_127	0	+
chrV	551436	551759	TY1_reference_SRR800786_telocate_rp_128	0	+
chrV	566472	566473	TY1_non-reference_SRR800786_telocate_rp_129	0	+
chrVI	100574	100902	TY1_reference_SRR800786_telocate_rp_130	0	+
chrVI	144848	144849	TY1_non-reference_SRR800786_telocate_rp_132	0	-
chrVI	157916	157917	TY3_non-reference_SRR800786_telocate_rp_133	0	+
chrVI	158353	158666	TY1_reference_SRR800786_telocate_rp_134	0	+
chrVI	161531	161691	TY1_reference_SRR800786_telocate_rp_135	0	+
chrVI	181738	181884	TY1_reference_SRR800786_telocate_rp_136	0	+
chrVI	191670	191834	TY1_reference_SRR800786_telocate_rp_137	0	-
chrVI	204959	204960	TY1_non-reference_SRR800786_telocate_rp_138	0	-
chrVI	205101	205241	TY3_1p_reference_SRR800786_telocate_rp_139	0	+
chrVI	206909	207126	TY1_reference_SRR800786_telocate_rp_140	0	+
chrVI	261282	261475	TY1_reference_SRR800786_telocate_rp_141	0	+
chrVII	114942	115273	TY1_reference_SRR800786_telocate_rp_144	0	+
chrVII	121167	121340	TY1_reference_SRR800786_telocate_rp_145	0	+
chrVII	121897	121898	TY2_non-reference_SRR800786_telocate_rp_146	0	+
chrVII	204989	205343	TY4_reference_SRR800786_telocate_rp_147	0	+
chrVII	287944	288115	TY1_reference_SRR800786_telocate_rp_148	0	+
chrVII	318685	318826	TY1_reference_SRR800786_telocate_rp_149	0	+
chrVII	318826	318984	TY4_reference_SRR800786_telocate_rp_150	0	-
chrVII	327131	327346	TY1_reference_SRR800786_telocate_rp_151	0	-
chrVII	405492	405493	TY2_non-reference_SRR800786_telocate_rp_152	0	+
chrVII	412457	412727	TY1_reference_SRR800786_telocate_rp_153	0	+
chrVII	535214	535546	TY1_reference_SRR800786_telocate_rp_154	0	+
chrVII	660646	660936	TY1_reference_SRR800786_telocate_rp_155	0	-
chrVII	701113	701354	TY1_reference_SRR800786_telocate_rp_156	0	+
chrVII	712899	713081	TY4_reference_SRR800786_telocate_rp_157	0	+
chrVII	738740	739040	TY1_reference_SRR800786_telocate_rp_159	0	+
chrVII	778788	779117	TY2_reference_SRR800786_telocate_rp_160	0	+
chrVII	793243	793564	TY1_reference_SRR800786_telocate_rp_161	0	+
chrVII	810915	810916	TY2_non-reference_SRR800786_telocate_rp_162	0	-
chrVII	811100	811238	TY4_reference_SRR800786_telocate_rp_163	0	-
chrVII	811319	811320	TY1_non-reference_SRR800786_telocate_rp_164	0	+
chrVII	845285	845635	TY3_reference_SRR800786_telocate_rp_165	0	+
chrVII	875349	875666	TY1_reference_SRR800786_telocate_rp_166	0	+
chrVII	879029	879240	TY4_reference_SRR800786_telocate_rp_167	0	+
chrVII	1076964	1076965	TY1_non-reference_SRR800786_telocate_rp_168	0	.
chrVIII	7992	8224	TY5_reference_SRR800786_telocate_rp_169	0	-
chrVIII	116766	117054	TY1_reference_SRR800786_telocate_rp_170	0	-
chrVIII	146836	147705	TY4_reference_SRR800786_telocate_rp_172	0	+
chrVIII	238006	238205	TY1_reference_SRR800786_telocate_rp_173	0	+
chrVIII	358684	359477	TY1_reference_SRR800786_telocate_rp_174	0	-
chrVIII	388793	388794	TY3_non-reference_SRR800786_telocate_rp_175	0	-
chrVIII	466555	466863	TY1_reference_SRR800786_telocate_rp_177	0	+
chrVIII	553468	553469	TY2_non-reference_SRR800786_telocate_rp_178	0	.
chrVIII	553669	553670	TY1_non-reference_SRR800786_telocate_rp_179	0	+
chrX	8583	8584	TY5_non-reference_SRR800786_telocate_rp_180	0	+
chrX	29186	29409	TY1_reference_SRR800786_telocate_rp_181	0	+
chrX	96866	96867	TY1_non-reference_SRR800786_telocate_rp_183	0	-
chrX	96911	96912	TY2_non-reference_SRR800786_telocate_rp_184	0	+
chrX	115804	115805	TY1_non-reference_SRR800786_telocate_rp_185	0	+
chrX	197139	197140	TY3_non-reference_SRR800786_telocate_rp_186	0	-
chrX	204528	204529	TY3_non-reference_SRR800786_telocate_rp_187	0	.
chrX	354538	354838	TY1_reference_SRR800786_telocate_rp_188	0	-
chrX	377599	377854	TY1_reference_SRR800786_telocate_rp_189	0	-
chrX	378315	378316	TY4_non-reference_SRR800786_telocate_rp_190	0	+
chrX	415152	415153	TY1_non-reference_SRR800786_telocate_rp_191	0	-
chrX	416259	416425	TY4_reference_SRR800786_telocate_rp_192	0	+
chrX	421917	422290	TY4_reference_SRR800786_telocate_rp_193	0	+
chrX	422587	422881	TY1_reference_SRR800786_telocate_rp_194	0	+
chrX	517950	518091	TY1_reference_SRR800786_telocate_rp_195	0	+
chrX	531790	531791	TY2_non-reference_SRR800786_telocate_rp_197	0	.
chrX	537732	538027	TY1_reference_SRR800786_telocate_rp_198	0	-
chrX	540758	541079	TY1_reference_SRR800786_telocate_rp_199	0	+
chrX	543440	543762	TY1_reference_SRR800786_telocate_rp_200	0	+
chrX	737370	737678	TY4_reference_SRR800786_telocate_rp_201	0	-
chrXI	929	930	TY5_non-reference_SRR800786_telocate_rp_202	0	.
chrXI	74240	74523	TY1_reference_SRR800786_telocate_rp_203	0	+
chrXI	83812	84120	TY1_reference_SRR800786_telocate_rp_204	0	-
chrXI	141175	141294	TY1_reference_SRR800786_telocate_rp_205	0	-
chrXI	162835	163174	TY1_reference_SRR800786_telocate_rp_206	0	+
chrXI	219057	219367	TY1_reference_SRR800786_telocate_rp_207	0	-
chrXI	312902	312903	TY3_non-reference_SRR800786_telocate_rp_208	0	.
chrXI	489928	490057	TY1_reference_SRR800786_telocate_rp_209	0	-
chrXI	513173	513483	TY1_reference_SRR800786_telocate_rp_210	0	-
chrXI	665581	665582	TY5_non-reference_SRR800786_telocate_rp_211	0	+
chrXII	16525	16526	TY5_non-reference_SRR800786_telocate_rp_212	0	-
chrXII	91572	91822	TY4_reference_SRR800786_telocate_rp_213	0	-
chrXII	92048	92380	TY1_reference_SRR800786_telocate_rp_214	0	-
chrXII	168041	168379	TY3_reference_SRR800786_telocate_rp_215	0	-
chrXII	214929	214930	TY1_non-reference_SRR800786_telocate_rp_216	0	+
chrXII	365831	366145	TY1_reference_SRR800786_telocate_rp_217	0	-
chrXII	373769	373969	TY1_reference_SRR800786_telocate_rp_218	0	-
chrXII	426828	427002	TY3_1p_reference_SRR800786_telocate_rp_219	0	-
chrXII	448842	449114	TY1_reference_SRR800786_telocate_rp_220	0	+
chrXII	452060	452061	TY1_non-reference_SRR800786_telocate_rp_221	0	-
chrXII	456645	456646	TY1_non-reference_SRR800786_telocate_rp_222	0	.
chrXII	458443	458444	TY4_non-reference_SRR800786_telocate_rp_223	0	-
chrXII	459409	459410	TY1_non-reference_SRR800786_telocate_rp_224	0	.
chrXII	462793	462794	TY1_non-reference_SRR800786_telocate_rp_225	0	+
chrXII	463768	463769	TY2_non-reference_SRR800786_telocate_rp_226	0	+
chrXII	464961	464962	TY1_non-reference_SRR800786_telocate_rp_227	0	.
chrXII	466958	466959	TY1_non-reference_SRR800786_telocate_rp_228	0	.
chrXII	592707	593037	TY1_reference_SRR800786_telocate_rp_229	0	-
chrXII	605353	605354	TY1_non-reference_SRR800786_telocate_rp_230	0	-
chrXII	657023	657366	TY3_reference_SRR800786_telocate_rp_231	0	+
chrXII	688130	688363	TY2_reference_SRR800786_telocate_rp_232	0	-
chrXII	734383	734673	TY1_reference_SRR800786_telocate_rp_233	0	-
chrXII	793551	793870	TY3_reference_SRR800786_telocate_rp_234	0	+
chrXII	796763	797088	TY1_reference_SRR800786_telocate_rp_235	0	+
chrXII	817839	818072	TY4_reference_SRR800786_telocate_rp_236	0	+
chrXII	963216	963535	TY1_reference_SRR800786_telocate_rp_237	0	+
chrXII	975767	975768	TY3_non-reference_SRR800786_telocate_rp_238	0	+
chrXII	976101	976102	TY1_non-reference_SRR800786_telocate_rp_239	0	+
chrXII	981852	981853	TY1_non-reference_SRR800786_telocate_rp_240	0	+
chrXII	1052300	1052630	TY1_reference_SRR800786_telocate_rp_241	0	-
chrXII	1064019	1064020	TY5_non-reference_SRR800786_telocate_rp_242	0	.
chrXIII	131988	132317	TY1_reference_SRR800786_telocate_rp_243	0	-
chrXIII	167944	168262	TY1_reference_SRR800786_telocate_rp_244	0	-
chrXIII	183746	183747	TY3_non-reference_SRR800786_telocate_rp_245	0	-
chrXIII	195556	195557	TY1_non-reference_SRR800786_telocate_rp_246	0	+
chrXIII	202234	202235	TY1_non-reference_SRR800786_telocate_rp_247	0	+
chrXIII	259595	259901	TY1_reference_SRR800786_telocate_rp_248	0	-
chrXIII	290047	290223	TY4_reference_SRR800786_telocate_rp_249	0	-
chrXIII	321341	321527	TY4_reference_SRR800786_telocate_rp_250	0	-
chrXIII	420972	421316	TY1_reference_SRR800786_telocate_rp_252	0	-
chrXIII	462884	463103	TY1_reference_SRR800786_telocate_rp_253	0	-
chrXIII	481212	481544	TY1_reference_SRR800786_telocate_rp_254	0	-
chrXIII	503190	503381	TY1_reference_SRR800786_telocate_rp_255	0	+
chrXIII	503769	504140	TY4_reference_SRR800786_telocate_rp_256	0	+
chrXIII	573110	573337	TY1_reference_SRR800786_telocate_rp_257	0	-
chrXIII	768202	768203	TY3_non-reference_SRR800786_telocate_rp_258	0	-
chrXIII	768334	768335	TY1_non-reference_SRR800786_telocate_rp_259	0	-
chrXIII	808535	808905	TY4_reference_SRR800786_telocate_rp_260	0	-
chrXIV	443023	443024	TY1_non-reference_SRR800786_telocate_rp_263	0	+
chrXIV	546423	546685	TY3_1p_reference_SRR800786_telocate_rp_264	0	+
chrXIV	552281	552482	TY1_reference_SRR800786_telocate_rp_265	0	-
chrXIV	561499	561606	TY1_reference_SRR800786_telocate_rp_266	0	-
chrXIV	568162	568163	TY1_non-reference_SRR800786_telocate_rp_267	0	+
chrXIV	727363	727667	TY1_reference_SRR800786_telocate_rp_270	0	-
chrXV	11309	11310	TY5_non-reference_SRR800786_telocate_rp_271	0	+
chrXV	16738	16933	TY1_reference_SRR800786_telocate_rp_272	0	+
chrXV	33628	33930	TY1_reference_SRR800786_telocate_rp_273	0	+
chrXV	113293	113626	TY1_reference_SRR800786_telocate_rp_274	0	-
chrXV	226695	227037	TY3_reference_SRR800786_telocate_rp_275	0	+
chrXV	227692	228263	TY1_reference_SRR800786_telocate_rp_276	0	+
chrXV	274701	274702	TY1_non-reference_SRR800786_telocate_rp_277	0	-
chrXV	300685	301023	TY1_reference_SRR800786_telocate_rp_279	0	-
chrXV	340599	340900	TY1_reference_SRR800786_telocate_rp_280	0	-
chrXV	354681	354959	TY1_reference_SRR800786_telocate_rp_282	0	+
chrXV	437303	438486	TY1_reference_SRR800786_telocate_rp_283	0	-
chrXV	487242	487243	TY3_non-reference_SRR800786_telocate_rp_284	0	-
chrXV	571490	571808	TY1_reference_SRR800786_telocate_rp_285	0	+
chrXV	594513	594813	TY1_reference_SRR800786_telocate_rp_286	0	+
chrXV	600741	600742	TY1_non-reference_SRR800786_telocate_rp_287	0	+
chrXV	664003	664326	TY1_reference_SRR800786_telocate_rp_289	0	-
chrXV	697503	697770	TY1_reference_SRR800786_telocate_rp_290	0	-
chrXV	703157	703382	TY3_reference_SRR800786_telocate_rp_291	0	-
chrXV	968988	976400	TY3_reference_SRR800786_telocate_rp_292	0	+
chrXV	979866	980140	TY1_reference_SRR800786_telocate_rp_293	0	+
chrXVI	7051	7052	TY5_non-reference_SRR800786_telocate_rp_294	0	.
chrXVI	55662	55858	TY1_reference_SRR800786_telocate_rp_295	0	-
chrXVI	56115	56116	TY2_non-reference_SRR800786_telocate_rp_296	0	-
chrXVI	210449	210770	TY1_reference_SRR800786_telocate_rp_297	0	+
chrXVI	211575	211907	TY2_reference_SRR800786_telocate_rp_298	0	+
chrXVI	436057	436728	TY1_reference_SRR800786_telocate_rp_299	0	+
chrXVI	443109	443110	TY1_non-reference_SRR800786_telocate_rp_300	0	+
chrXVI	560809	561081	TY1_reference_SRR800786_telocate_rp_301	0	+
chrXVI	571692	571834	TY1_reference_SRR800786_telocate_rp_302	0	+
chrXVI	689058	689439	TY1_reference_SRR800786_telocate_rp_303	0	-
chrXVI	769981	769982	TY4_non-reference_SRR800786_telocate_rp_304	0	.
chrXVI	775857	776502	TY3_1p_reference_SRR800786_telocate_rp_305	0	+
chrXVI	776664	776854	TY1_reference_SRR800786_telocate_rp_306	0	-
chrXVI	780917	781217	TY1_reference_SRR800786_telocate_rp_307	0	-
chrXVI	804494	804634	TY1_reference_SRR800786_telocate_rp_308	0	+
chrXVI	810558	810559	TY1_non-reference_SRR800786_telocate_rp_309	0	+
chrXVI	844354	850508	TY1_reference_SRR800786_telocate_rp_310	0	-
chrXVI	856978	856979	TY2_non-reference_SRR800786_telocate_rp_311	0	-
chrXVI	880172	880173	TY1_non-reference_SRR800786_telocate_rp_312	0	-
chrXVI	880381	880722	TY3_reference_SRR800786_telocate_rp_313	0	+
chrXVI	881482	881826	TY4_reference_SRR800786_telocate_rp_314	0	-
chrXVI	933066	933400	TY4_reference_SRR800786_telocate_rp_315	0	+
chrXVI	937875	937992	TY1_reference_SRR800786_telocate_rp_316	0	-
