# Supplementary material for: McClintock: An Integrated Pipeline for Detecting Transposable Element Insertions in Whole-Genome Shotgun Sequencing Data
Source: G3 (Bethesda). 2017 Jun 21;7(8):2763–78. doi: 10.1534/g3.117.043893 (PMC5555480; doi:10.1534/g3.117.043893)
Supplement: Supplementary file 2 [file 2763FileS2.zip › SRA072302/SRR800786/results/SRR800786_temp_nonredundant.bed]

track name="SRR800786_TEMP" description="SRR800786_TEMP"
chrI	22231	22552	TY1_reference_SRR800786_temp_nonab_1	0	+
chrI	138753	138990	TY1_reference_SRR800786_temp_nonab_9	0	-
chrI	160105	160237	TY1_reference_SRR800786_temp_nonab_12	0	-
chrI	160177	160183	TY1_non-reference_SRR800786_temp_rp_13	0	-
chrI	182613	182953	TY3_reference_SRR800786_temp_nonab_21	0	+
chrI	183135	183468	TY1_reference_SRR800786_temp_nonab_23	0	+
chrI	189419	189754	TY2_reference_SRR800786_temp_nonab_24	0	+
chrI	209459	209769	TY1_reference_SRR800786_temp_nonab_26	0	-
chrII	8847	9518	TY1_reference_SRR800786_temp_nonab_27	0	+
chrII	8980	9424	TY1_non-reference_SRR800786_temp_rp_28	0	+
chrII	9092	9424	TY2_reference_SRR800786_temp_nonab_29	0	+
chrII	197032	197323	TY1_reference_SRR800786_temp_nonab_49	0	-
chrII	197716	198057	TY3_reference_SRR800786_temp_nonab_50	0	+
chrII	198164	198171	TY2_non-reference_SRR800786_temp_rp_51	0	-
chrII	198169	198252	TY1_reference_SRR800786_temp_nonab_52	0	-
chrII	258667	258974	TY1_reference_SRR800786_temp_nonab_57	0	-
chrII	266177	266256	TY1_reference_SRR800786_temp_nonab_61	0	-
chrII	327067	327393	TY1_reference_SRR800786_temp_nonab_66	0	+
chrII	327393	327693	TY1_reference_SRR800786_temp_nonab_68	0	+
chrII	350456	350749	TY1_reference_SRR800786_temp_nonab_70	0	+
chrII	460472	460762	TY1_reference_SRR800786_temp_nonab_76	0	+
chrII	643482	643853	TY4_reference_SRR800786_temp_nonab_90	0	-
chrII	643853	643997	TY1_reference_SRR800786_temp_nonab_92	0	+
chrII	644363	644596	TY1_reference_SRR800786_temp_nonab_93	0	-
chrIII	1178	4322	TY5_reference_SRR800786_temp_nonab_107	0	+
chrIII	4479	4580	TY5_reference_SRR800786_temp_nonab_108	0	+
chrIII	82699	83036	TY1_reference_SRR800786_temp_nonab_115	0	+
chrIII	83054	83196	TY1_reference_SRR800786_temp_nonab_117	0	-
chrIII	84064	84642	TY1_non-reference_SRR800786_temp_rp_118	0	+
chrIII	84068	84718	TY1_reference_SRR800786_temp_nonab_119	0	+
chrIII	84294	84626	TY2_reference_SRR800786_temp_nonab_120	0	+
chrIII	84738	84747	TY2_non-reference_SRR800786_temp_rp_121	0	-
chrIII	124131	124463	TY1_reference_SRR800786_temp_nonab_132	0	-
chrIII	142789	143078	TY1_reference_SRR800786_temp_nonab_135	0	-
chrIII	149479	149787	TY1_reference_SRR800786_temp_nonab_137	0	+
chrIII	149908	149929	TY3_non-reference_SRR800786_temp_rp_138	0	-
chrIII	150217	150540	TY1_reference_SRR800786_temp_nonab_139	0	+
chrIII	150692	151051	TY4_reference_SRR800786_temp_nonab_140	0	-
chrIII	151464	151518	TY1_reference_SRR800786_temp_nonab_141	0	-
chrIII	151474	151480	TY2_non-reference_SRR800786_temp_rp_142	0	+
chrIII	151518	151849	TY1_reference_SRR800786_temp_nonab_144	0	+
chrIII	168386	169064	TY3_reference_SRR800786_temp_nonab_146	0	+
chrIII	168605	168929	TY1_reference_SRR800786_temp_nonab_148	0	-
chrIII	169202	169540	TY1_reference_SRR800786_temp_nonab_152	0	+
chrIII	169568	169884	TY1_reference_SRR800786_temp_nonab_153	0	+
chrIII	227659	227810	TY1_reference_SRR800786_temp_nonab_154	0	-
chrIII	291372	291709	TY1_reference_SRR800786_temp_nonab_161	0	+
chrIII	291918	292164	TY5_reference_SRR800786_temp_nonab_162	0	+
chrIII	292287	292525	TY5_reference_SRR800786_temp_nonab_163	0	+
chrIII	294999	295317	TY1_reference_SRR800786_temp_nonab_164	0	+
chrIII	295855	295926	TY1_reference_SRR800786_temp_nonab_165	0	+
chrIII	295954	296187	TY1_reference_SRR800786_temp_nonab_166	0	-
chrIV	3335	3461	TY5_reference_SRR800786_temp_nonab_169	0	+
chrIV	8079	8420	TY4_reference_SRR800786_temp_nonab_170	0	+
chrIV	83291	83483	TY3_1p_reference_SRR800786_temp_nonab_172	0	+
chrIV	359316	359480	TY1_reference_SRR800786_temp_nonab_186	0	-
chrIV	434420	434737	TY1_reference_SRR800786_temp_nonab_190	0	-
chrIV	434739	434944	TY1_reference_SRR800786_temp_nonab_191	0	-
chrIV	434948	435096	TY1_reference_SRR800786_temp_nonab_192	0	+
chrIV	512985	513641	TY1_reference_SRR800786_temp_nonab_197	0	-
chrIV	513256	513588	TY1_reference_SRR800786_temp_nonab_198	0	-
chrIV	519941	520157	TY1_reference_SRR800786_temp_nonab_206	0	+
chrIV	520179	520474	TY1_reference_SRR800786_temp_nonab_207	0	-
chrIV	520474	520794	TY2_reference_SRR800786_temp_nonab_208	0	+
chrIV	620140	620156	TY1_non-reference_SRR800786_temp_rp_213	0	+
chrIV	620558	620662	TY1_reference_SRR800786_temp_nonab_214	0	-
chrIV	645237	651501	TY3_reference_SRR800786_temp_nonab_216	0	-
chrIV	645507	651417	TY1_reference_SRR800786_temp_nonab_217	0	-
chrIV	651687	651956	TY1_reference_SRR800786_temp_nonab_219	0	-
chrIV	668093	668434	TY3_reference_SRR800786_temp_nonab_222	0	+
chrIV	668623	668782	TY1_reference_SRR800786_temp_nonab_224	0	+
chrIV	802902	805652	TY1_reference_SRR800786_temp_nonab_231	0	+
chrIV	805755	805972	TY1_reference_SRR800786_temp_nonab_232	0	-
chrIV	871419	871742	TY1_reference_SRR800786_temp_nonab_235	0	+
chrIV	878061	878300	TY1_reference_SRR800786_temp_nonab_236	0	+
chrIV	945347	945670	TY1_reference_SRR800786_temp_nonab_240	0	+
chrIV	945697	945757	TY1_reference_SRR800786_temp_nonab_241	0	-
chrIV	945951	946292	TY3_reference_SRR800786_temp_nonab_242	0	-
chrIV	981167	987126	TY2_reference_SRR800786_temp_nonab_244	0	+
chrIV	987154	992639	TY1_reference_SRR800786_temp_nonab_245	0	-
chrIV	992639	992739	TY1_reference_SRR800786_temp_nonab_247	0	+
chrIV	992739	992812	TY3_reference_SRR800786_temp_nonab_248	0	-
chrIV	1017552	1017675	TY1_reference_SRR800786_temp_nonab_250	0	-
chrIV	1017677	1018020	TY4_reference_SRR800786_temp_nonab_251	0	-
chrIV	1018211	1018366	TY4_reference_SRR800786_temp_nonab_252	0	+
chrIV	1018388	1018514	TY1_reference_SRR800786_temp_nonab_253	0	+
chrIV	1023133	1023474	TY3_reference_SRR800786_temp_nonab_254	0	+
chrIV	1101952	1101961	TY1_non-reference_SRR800786_temp_rp_260	0	+
chrIV	1151033	1151363	TY1_reference_SRR800786_temp_nonab_266	0	+
chrIV	1151390	1151511	TY1_reference_SRR800786_temp_nonab_267	0	-
chrIV	1174831	1174952	TY1_reference_SRR800786_temp_nonab_269	0	+
chrIV	1175128	1175807	TY3_reference_SRR800786_temp_nonab_270	0	-
chrIV	1175310	1175642	TY1_reference_SRR800786_temp_nonab_271	0	+
chrIV	1201080	1201275	TY1_reference_SRR800786_temp_nonab_273	0	+
chrIV	1201449	1201590	TY1_reference_SRR800786_temp_nonab_274	0	+
chrIV	1305351	1305442	TY3_reference_SRR800786_temp_nonab_283	0	-
chrIV	1352636	1352968	TY2_reference_SRR800786_temp_nonab_284	0	+
chrIV	1352968	1353219	TY1_reference_SRR800786_temp_nonab_285	0	+
chrIV	1516336	1516421	TY2_reference_SRR800786_temp_nonab_293	0	-
chrIV	1518468	1518787	TY1_reference_SRR800786_temp_nonab_295	0	+
chrIX	196649	197020	TY4_reference_SRR800786_temp_nonab_301	0	-
chrIX	197136	197485	TY1_reference_SRR800786_temp_nonab_302	0	-
chrIX	246216	246549	TY2_reference_SRR800786_temp_nonab_310	0	+
chrIX	300406	300725	TY1_reference_SRR800786_temp_nonab_316	0	-
chrIX	301655	301730	TY1_reference_SRR800786_temp_nonab_317	0	+
chrIX	324388	324732	TY3_reference_SRR800786_temp_nonab_318	0	+
chrIX	324682	324689	TY2_non-reference_SRR800786_temp_rp_319	0	-
chrIX	324828	325162	TY1_reference_SRR800786_temp_nonab_320	0	+
chrIX	325162	325216	TY1_reference_SRR800786_temp_nonab_321	0	+
chrIX	336575	336892	TY1_reference_SRR800786_temp_nonab_323	0	-
chrIX	426197	426422	TY1_reference_SRR800786_temp_nonab_325	0	-
chrV	6985	7117	TY5_reference_SRR800786_temp_nonab_410	0	+
chrV	9630	9738	TY2_reference_SRR800786_temp_nonab_411	0	-
chrV	62141	62474	TY2_reference_SRR800786_temp_nonab_414	0	+
chrV	62474	62756	TY1_reference_SRR800786_temp_nonab_415	0	+
chrV	99302	99660	TY1_reference_SRR800786_temp_nonab_418	0	-
chrV	100046	100052	TY2_non-reference_SRR800786_temp_rp_419	0	-
chrV	118217	118224	TY1_non-reference_SRR800786_temp_rp_421	0	+
chrV	118226	118556	TY4_reference_SRR800786_temp_nonab_422	0	-
chrV	135607	135939	TY2_reference_SRR800786_temp_nonab_425	0	-
chrV	136062	136183	TY1_reference_SRR800786_temp_nonab_427	0	+
chrV	136085	136094	TY1_non-reference_SRR800786_temp_rp_428	0	+
chrV	137323	137612	TY1_reference_SRR800786_temp_nonab_429	0	+
chrV	138220	138553	TY1_reference_SRR800786_temp_nonab_430	0	+
chrV	176348	176845	TY1_reference_SRR800786_temp_nonab_431	0	+
chrV	176574	176714	TY1_reference_SRR800786_temp_nonab_433	0	-
chrV	248827	249107	TY1_reference_SRR800786_temp_nonab_438	0	+
chrV	249107	249406	TY1_reference_SRR800786_temp_nonab_439	0	-
chrV	249443	249751	TY1_reference_SRR800786_temp_nonab_440	0	+
chrV	249928	250269	TY3_reference_SRR800786_temp_nonab_441	0	-
chrV	249935	250316	TY3_non-reference_SRR800786_temp_rp_442	0	+
chrV	287770	288056	TY1_reference_SRR800786_temp_nonab_444	0	-
chrV	288642	288724	TY1_reference_SRR800786_temp_nonab_445	0	+
chrV	312205	312261	TY3_1p_reference_SRR800786_temp_nonab_448	0	+
chrV	312271	312437	TY1_reference_SRR800786_temp_nonab_449	0	+
chrV	314078	314424	TY4_reference_SRR800786_temp_nonab_451	0	+
chrV	354133	354836	TY1_reference_SRR800786_temp_nonab_453	0	+
chrV	354355	354726	TY4_reference_SRR800786_temp_nonab_454	0	-
chrV	354846	354913	TY3_reference_SRR800786_temp_nonab_455	0	-
chrV	431485	431818	TY2_reference_SRR800786_temp_nonab_457	0	-
chrV	434626	434967	TY3_reference_SRR800786_temp_nonab_459	0	-
chrV	435065	435122	TY1_reference_SRR800786_temp_nonab_460	0	+
chrV	435123	435438	TY1_reference_SRR800786_temp_nonab_461	0	-
chrV	435207	435243	TY2_non-reference_SRR800786_temp_rp_462	0	-
chrV	435941	436273	TY2_reference_SRR800786_temp_nonab_463	0	-
chrV	436274	436601	TY4_reference_SRR800786_temp_nonab_464	0	-
chrV	436366	436372	TY1_non-reference_SRR800786_temp_rp_465	0	+
chrV	436601	436633	TY1_reference_SRR800786_temp_nonab_466	0	+
chrV	438521	438584	TY1_reference_SRR800786_temp_nonab_468	0	-
chrV	442729	443068	TY1_reference_SRR800786_temp_nonab_470	0	+
chrV	443365	449626	TY2_reference_SRR800786_temp_nonab_471	0	+
chrV	443392	449316	TY1_reference_SRR800786_temp_nonab_472	0	-
chrV	449735	450035	TY1_reference_SRR800786_temp_nonab_475	0	+
chrV	450277	450280	TY2_non-reference_SRR800786_temp_rp_476	0	+
chrV	469325	469388	TY1_reference_SRR800786_temp_nonab_478	0	-
chrV	487828	488160	TY2_reference_SRR800786_temp_nonab_479	0	+
chrV	492433	498505	TY3_reference_SRR800786_temp_nonab_480	0	-
chrV	492690	498416	TY1_reference_SRR800786_temp_nonab_481	0	-
chrV	551436	551759	TY1_reference_SRR800786_temp_nonab_485	0	+
chrV	552002	552216	TY1_reference_SRR800786_temp_nonab_486	0	-
chrV	566694	566945	TY5_reference_SRR800786_temp_nonab_487	0	-
chrV	568785	569017	TY5_reference_SRR800786_temp_nonab_488	0	+
chrVI	100574	100902	TY1_reference_SRR800786_temp_nonab_497	0	+
chrVI	119073	119171	TY1_reference_SRR800786_temp_nonab_498	0	+
chrVI	137657	143937	TY1_reference_SRR800786_temp_nonab_499	0	+
chrVI	137907	143866	TY2_reference_SRR800786_temp_nonab_500	0	+
chrVI	144199	144518	TY4_reference_SRR800786_temp_nonab_502	0	+
chrVI	144533	144815	TY1_reference_SRR800786_temp_nonab_503	0	-
chrVI	158012	158018	TY3_non-reference_SRR800786_temp_sr_504	0	-
chrVI	158353	158666	TY1_reference_SRR800786_temp_nonab_505	0	+
chrVI	161531	161691	TY1_reference_SRR800786_temp_nonab_506	0	+
chrVI	161807	162129	TY1_reference_SRR800786_temp_nonab_507	0	-
chrVI	181387	181471	TY1_reference_SRR800786_temp_nonab_509	0	+
chrVI	181738	181884	TY1_reference_SRR800786_temp_nonab_510	0	+
chrVI	191670	191834	TY1_reference_SRR800786_temp_nonab_512	0	-
chrVI	205101	205241	TY3_1p_reference_SRR800786_temp_nonab_513	0	+
chrVI	205240	205247	TY1_non-reference_SRR800786_temp_rp_514	0	+
chrVI	205255	205503	TY1_reference_SRR800786_temp_nonab_515	0	-
chrVI	206909	207126	TY1_reference_SRR800786_temp_nonab_516	0	+
chrVI	261282	261475	TY1_reference_SRR800786_temp_nonab_521	0	+
chrVII	862	1079	TY5_reference_SRR800786_temp_nonab_523	0	+
chrVII	1079	1239	TY5_reference_SRR800786_temp_nonab_524	0	+
chrVII	110810	111509	TY2_reference_SRR800786_temp_nonab_530	0	-
chrVII	110858	111229	TY4_reference_SRR800786_temp_nonab_531	0	+
chrVII	111509	111702	TY1_reference_SRR800786_temp_nonab_533	0	+
chrVII	114942	115273	TY1_reference_SRR800786_temp_nonab_535	0	+
chrVII	121167	121340	TY1_reference_SRR800786_temp_nonab_536	0	+
chrVII	122006	122012	TY2_non-reference_SRR800786_temp_rp_537	0	+
chrVII	204989	205343	TY4_reference_SRR800786_temp_nonab_541	0	+
chrVII	287944	288115	TY1_reference_SRR800786_temp_nonab_545	0	+
chrVII	318685	318826	TY1_reference_SRR800786_temp_nonab_548	0	+
chrVII	318826	318984	TY4_reference_SRR800786_temp_nonab_549	0	-
chrVII	319032	319344	TY1_reference_SRR800786_temp_nonab_550	0	-
chrVII	319425	319765	TY3_reference_SRR800786_temp_nonab_551	0	-
chrVII	320357	320710	TY4_reference_SRR800786_temp_nonab_552	0	-
chrVII	327131	327346	TY1_reference_SRR800786_temp_nonab_553	0	-
chrVII	327906	328220	TY1_reference_SRR800786_temp_nonab_554	0	+
chrVII	328229	328503	TY1_reference_SRR800786_temp_nonab_555	0	+
chrVII	401618	401897	TY3_reference_SRR800786_temp_nonab_560	0	+
chrVII	401961	402293	TY1_reference_SRR800786_temp_nonab_561	0	+
chrVII	405006	405148	TY2_reference_SRR800786_temp_nonab_562	0	+
chrVII	405148	405210	TY2_reference_SRR800786_temp_nonab_564	0	+
chrVII	405230	405456	TY3_reference_SRR800786_temp_nonab_565	0	-
chrVII	412457	412727	TY1_reference_SRR800786_temp_nonab_566	0	+
chrVII	412818	412887	TY3_1p_reference_SRR800786_temp_nonab_567	0	+
chrVII	535214	535546	TY1_reference_SRR800786_temp_nonab_575	0	+
chrVII	568167	568287	TY3_1p_reference_SRR800786_temp_nonab_582	0	+
chrVII	660646	660936	TY1_reference_SRR800786_temp_nonab_588	0	-
chrVII	701113	701354	TY1_reference_SRR800786_temp_nonab_593	0	+
chrVII	701355	701546	TY1_reference_SRR800786_temp_nonab_594	0	+
chrVII	712899	713081	TY4_reference_SRR800786_temp_nonab_598	0	+
chrVII	713087	713388	TY1_reference_SRR800786_temp_nonab_599	0	-
chrVII	735491	735546	TY1_reference_SRR800786_temp_nonab_603	0	-
chrVII	735548	735877	TY1_reference_SRR800786_temp_nonab_604	0	+
chrVII	735986	736327	TY3_reference_SRR800786_temp_nonab_605	0	+
chrVII	738564	738604	TY1_reference_SRR800786_temp_nonab_606	0	+
chrVII	738740	739040	TY1_reference_SRR800786_temp_nonab_607	0	+
chrVII	774040	774167	TY1_reference_SRR800786_temp_nonab_610	0	+
chrVII	778788	779117	TY2_reference_SRR800786_temp_nonab_611	0	+
chrVII	779117	779236	TY1_reference_SRR800786_temp_nonab_612	0	+
chrVII	779236	779520	TY1_reference_SRR800786_temp_nonab_613	0	-
chrVII	793243	793564	TY1_reference_SRR800786_temp_nonab_616	0	+
chrVII	811100	811238	TY4_reference_SRR800786_temp_nonab_617	0	-
chrVII	811158	811165	TY2_non-reference_SRR800786_temp_rp_618	0	-
chrVII	811451	817397	TY2_reference_SRR800786_temp_nonab_619	0	+
chrVII	817397	823311	TY1_reference_SRR800786_temp_nonab_620	0	-
chrVII	845285	845635	TY3_reference_SRR800786_temp_nonab_621	0	+
chrVII	875349	875666	TY1_reference_SRR800786_temp_nonab_624	0	+
chrVII	875955	876284	TY1_reference_SRR800786_temp_nonab_625	0	+
chrVII	879029	879240	TY4_reference_SRR800786_temp_nonab_626	0	+
chrVII	879272	879464	TY1_reference_SRR800786_temp_nonab_627	0	+
chrVIII	7992	8224	TY5_reference_SRR800786_temp_nonab_636	0	-
chrVIII	13260	13324	TY5_reference_SRR800786_temp_nonab_637	0	-
chrVIII	92271	92386	TY1_reference_SRR800786_temp_nonab_644	0	+
chrVIII	116415	116747	TY1_reference_SRR800786_temp_nonab_646	0	-
chrVIII	116766	117054	TY1_reference_SRR800786_temp_nonab_647	0	-
chrVIII	133187	133215	TY1_non-reference_SRR800786_temp_rp_649	0	+
chrVIII	133197	133395	TY1_reference_SRR800786_temp_nonab_650	0	-
chrVIII	133567	134217	TY1_reference_SRR800786_temp_nonab_651	0	-
chrVIII	133679	134002	TY1_reference_SRR800786_temp_nonab_652	0	+
chrVIII	146323	146664	TY3_reference_SRR800786_temp_nonab_653	0	-
chrVIII	146836	147705	TY4_reference_SRR800786_temp_nonab_654	0	+
chrVIII	238006	238205	TY1_reference_SRR800786_temp_nonab_659	0	+
chrVIII	238304	238394	TY4_reference_SRR800786_temp_nonab_660	0	+
chrVIII	358684	359477	TY1_reference_SRR800786_temp_nonab_665	0	-
chrVIII	358852	359070	TY4_reference_SRR800786_temp_nonab_666	0	-
chrVIII	359081	359346	TY1_reference_SRR800786_temp_nonab_667	0	+
chrVIII	388914	389009	TY3_non-reference_SRR800786_temp_rp_670	0	-
chrVIII	389629	389847	TY1_reference_SRR800786_temp_nonab_671	0	-
chrVIII	463919	464147	TY1_reference_SRR800786_temp_nonab_677	0	-
chrVIII	466422	466474	TY3_1p_reference_SRR800786_temp_nonab_679	0	+
chrVIII	466555	466863	TY1_reference_SRR800786_temp_nonab_680	0	+
chrVIII	466880	466975	TY3_reference_SRR800786_temp_nonab_681	0	-
chrVIII	530069	530379	TY1_reference_SRR800786_temp_nonab_684	0	-
chrVIII	543609	549637	TY1_reference_SRR800786_temp_nonab_685	0	-
chrVIII	553587	553597	TY2_non-reference_SRR800786_temp_rp_686	0	-
chrX	29186	29409	TY1_reference_SRR800786_temp_nonab_689	0	+
chrX	59503	59783	TY1_reference_SRR800786_temp_nonab_692	0	+
chrX	97076	97082	TY2_non-reference_SRR800786_temp_rp_698	0	+
chrX	116083	116087	TY1_non-reference_SRR800786_temp_rp_699	0	+
chrX	197398	197492	TY3_reference_SRR800786_temp_nonab_707	0	+
chrX	197492	204392	TY1_reference_SRR800786_temp_nonab_709	0	+
chrX	197542	203768	TY4_reference_SRR800786_temp_nonab_710	0	+
chrX	203792	204114	TY2_reference_SRR800786_temp_nonab_713	0	-
chrX	204718	204760	TY3_non-reference_SRR800786_temp_rp_714	0	+
chrX	354538	354838	TY1_reference_SRR800786_temp_nonab_722	0	-
chrX	354838	355170	TY2_reference_SRR800786_temp_nonab_724	0	-
chrX	374767	374835	TY4_reference_SRR800786_temp_nonab_726	0	-
chrX	374848	374902	TY1_reference_SRR800786_temp_nonab_727	0	-
chrX	377538	377590	TY1_reference_SRR800786_temp_nonab_728	0	+
chrX	377599	377854	TY1_reference_SRR800786_temp_nonab_729	0	-
chrX	378008	378279	TY3_1p_reference_SRR800786_temp_nonab_730	0	-
chrX	378271	378277	TY4_non-reference_SRR800786_temp_sr_731	0	-
chrX	416259	416425	TY4_reference_SRR800786_temp_nonab_732	0	+
chrX	416375	416385	TY1_non-reference_SRR800786_temp_rp_733	0	-
chrX	416503	417018	TY1_reference_SRR800786_temp_nonab_734	0	+
chrX	421917	422290	TY4_reference_SRR800786_temp_nonab_735	0	+
chrX	422587	422881	TY1_reference_SRR800786_temp_nonab_736	0	+
chrX	472455	483965	TY1_reference_SRR800786_temp_nonab_738	0	+
chrX	478043	483965	TY1_reference_SRR800786_temp_nonab_739	0	+
chrX	517950	518091	TY1_reference_SRR800786_temp_nonab_742	0	+
chrX	531507	531757	TY1_reference_SRR800786_temp_nonab_745	0	-
chrX	531648	531656	TY2_non-reference_SRR800786_temp_rp_746	0	+
chrX	537732	538027	TY1_reference_SRR800786_temp_nonab_748	0	-
chrX	538095	538427	TY2_reference_SRR800786_temp_nonab_749	0	+
chrX	540758	541079	TY1_reference_SRR800786_temp_nonab_750	0	+
chrX	541087	541420	TY2_reference_SRR800786_temp_nonab_751	0	-
chrX	543440	543762	TY1_reference_SRR800786_temp_nonab_752	0	+
chrX	737370	737678	TY4_reference_SRR800786_temp_nonab_764	0	-
chrX	742330	742456	TY5_reference_SRR800786_temp_nonab_765	0	-
chrXI	74240	74523	TY1_reference_SRR800786_temp_nonab_770	0	+
chrXI	83812	84120	TY1_reference_SRR800786_temp_nonab_771	0	-
chrXI	141175	141294	TY1_reference_SRR800786_temp_nonab_774	0	-
chrXI	162835	163174	TY1_reference_SRR800786_temp_nonab_776	0	+
chrXI	163174	163394	TY4_reference_SRR800786_temp_nonab_777	0	-
chrXI	202287	202627	TY3_reference_SRR800786_temp_nonab_780	0	-
chrXI	219057	219367	TY1_reference_SRR800786_temp_nonab_784	0	-
chrXI	301949	301983	TY1_reference_SRR800786_temp_nonab_791	0	+
chrXI	301983	302269	TY1_reference_SRR800786_temp_nonab_792	0	-
chrXI	313071	313132	TY3_non-reference_SRR800786_temp_rp_794	0	+
chrXI	313836	314158	TY2_reference_SRR800786_temp_nonab_795	0	+
chrXI	378913	378980	TY3_reference_SRR800786_temp_nonab_800	0	-
chrXI	378990	379112	TY1_reference_SRR800786_temp_nonab_801	0	+
chrXI	379112	379265	TY3_1p_reference_SRR800786_temp_nonab_802	0	-
chrXI	457782	458114	TY1_reference_SRR800786_temp_nonab_806	0	-
chrXI	489928	490057	TY1_reference_SRR800786_temp_nonab_807	0	-
chrXI	490106	490430	TY1_reference_SRR800786_temp_nonab_808	0	+
chrXI	490430	490489	TY1_reference_SRR800786_temp_nonab_809	0	+
chrXI	513173	513483	TY1_reference_SRR800786_temp_nonab_813	0	-
chrXI	517094	517426	TY1_reference_SRR800786_temp_nonab_814	0	-
chrXI	664813	664914	TY5_reference_SRR800786_temp_nonab_824	0	-
chrXI	665067	665306	TY5_reference_SRR800786_temp_nonab_825	0	+
chrXII	91572	91822	TY4_reference_SRR800786_temp_nonab_826	0	-
chrXII	91958	92480	TY1_reference_SRR800786_temp_nonab_827	0	-
chrXII	92048	92380	TY1_reference_SRR800786_temp_nonab_828	0	-
chrXII	168041	168379	TY3_reference_SRR800786_temp_nonab_830	0	-
chrXII	168541	168649	TY1_reference_SRR800786_temp_nonab_831	0	+
chrXII	168649	168732	TY1_reference_SRR800786_temp_nonab_832	0	-
chrXII	221007	221307	TY1_reference_SRR800786_temp_nonab_834	0	+
chrXII	365831	366145	TY1_reference_SRR800786_temp_nonab_842	0	-
chrXII	373479	373534	TY1_reference_SRR800786_temp_nonab_843	0	-
chrXII	373769	373969	TY1_reference_SRR800786_temp_nonab_844	0	-
chrXII	373999	374339	TY3_reference_SRR800786_temp_nonab_845	0	+
chrXII	426828	427002	TY3_1p_reference_SRR800786_temp_nonab_848	0	-
chrXII	448842	449114	TY1_reference_SRR800786_temp_nonab_849	0	+
chrXII	475974	481898	TY1_reference_SRR800786_temp_nonab_850	0	-
chrXII	592707	593037	TY1_reference_SRR800786_temp_nonab_854	0	-
chrXII	599170	599831	TY4_reference_SRR800786_temp_nonab_856	0	-
chrXII	599269	599518	TY1_reference_SRR800786_temp_nonab_857	0	+
chrXII	599842	599913	TY1_reference_SRR800786_temp_nonab_858	0	+
chrXII	657023	657366	TY3_reference_SRR800786_temp_nonab_863	0	+
chrXII	657450	657769	TY1_reference_SRR800786_temp_nonab_864	0	+
chrXII	688130	688363	TY2_reference_SRR800786_temp_nonab_867	0	-
chrXII	688370	688666	TY1_reference_SRR800786_temp_nonab_868	0	+
chrXII	731679	732002	TY2_reference_SRR800786_temp_nonab_871	0	-
chrXII	734383	734673	TY1_reference_SRR800786_temp_nonab_872	0	-
chrXII	784207	784288	TY1_reference_SRR800786_temp_nonab_876	0	-
chrXII	793551	793870	TY3_reference_SRR800786_temp_nonab_877	0	+
chrXII	796763	797088	TY1_reference_SRR800786_temp_nonab_878	0	+
chrXII	817839	818072	TY4_reference_SRR800786_temp_nonab_881	0	+
chrXII	818072	818403	TY1_reference_SRR800786_temp_nonab_882	0	-
chrXII	963216	963535	TY1_reference_SRR800786_temp_nonab_895	0	+
chrXII	963468	963474	TY1_non-reference_SRR800786_temp_rp_896	0	+
chrXII	1052300	1052630	TY1_reference_SRR800786_temp_nonab_904	0	-
chrXII	1052659	1052754	TY1_reference_SRR800786_temp_nonab_905	0	-
chrXIII	131988	132317	TY1_reference_SRR800786_temp_nonab_914	0	-
chrXIII	167944	168262	TY1_reference_SRR800786_temp_nonab_916	0	-
chrXIII	168348	168681	TY2_reference_SRR800786_temp_nonab_917	0	-
chrXIII	183941	184007	TY3_non-reference_SRR800786_temp_rp_918	0	+
chrXIII	259595	259901	TY1_reference_SRR800786_temp_nonab_923	0	-
chrXIII	289946	290015	TY1_reference_SRR800786_temp_nonab_924	0	-
chrXIII	290047	290223	TY4_reference_SRR800786_temp_nonab_925	0	-
chrXIII	290440	290521	TY1_reference_SRR800786_temp_nonab_926	0	+
chrXIII	290582	290660	TY1_reference_SRR800786_temp_nonab_927	0	-
chrXIII	321341	321527	TY4_reference_SRR800786_temp_nonab_930	0	-
chrXIII	378730	379060	TY1_reference_SRR800786_temp_nonab_935	0	-
chrXIII	420972	421316	TY1_reference_SRR800786_temp_nonab_938	0	-
chrXIII	462884	463103	TY1_reference_SRR800786_temp_nonab_939	0	-
chrXIII	463139	463460	TY1_reference_SRR800786_temp_nonab_940	0	-
chrXIII	481212	481544	TY1_reference_SRR800786_temp_nonab_941	0	-
chrXIII	481569	481807	TY1_reference_SRR800786_temp_nonab_942	0	+
chrXIII	503190	503381	TY1_reference_SRR800786_temp_nonab_945	0	+
chrXIII	503663	503766	TY1_reference_SRR800786_temp_nonab_946	0	+
chrXIII	503769	504140	TY4_reference_SRR800786_temp_nonab_947	0	+
chrXIII	504241	504781	TY4_reference_SRR800786_temp_nonab_948	0	+
chrXIII	504344	504676	TY1_reference_SRR800786_temp_nonab_949	0	+
chrXIII	504617	504624	TY2_non-reference_SRR800786_temp_rp_950	0	-
chrXIII	573110	573337	TY1_reference_SRR800786_temp_nonab_954	0	-
chrXIII	573355	573445	TY1_reference_SRR800786_temp_nonab_955	0	-
chrXIII	748024	748124	TY1_reference_SRR800786_temp_nonab_972	0	+
chrXIII	768418	768451	TY1_non-reference_SRR800786_temp_rp_975	0	+
chrXIII	768878	769211	TY1_reference_SRR800786_temp_nonab_976	0	+
chrXIII	808535	808905	TY4_reference_SRR800786_temp_nonab_977	0	-
chrXIII	808998	809232	TY1_reference_SRR800786_temp_nonab_979	0	+
chrXIII	837475	837753	TY1_reference_SRR800786_temp_nonab_983	0	+
chrXIII	837753	837904	TY3_reference_SRR800786_temp_nonab_984	0	+
chrXIV	96420	96426	TY1_non-reference_SRR800786_temp_rp_989	0	+
chrXIV	96450	96609	TY4_reference_SRR800786_temp_nonab_990	0	+
chrXIV	546423	546685	TY3_1p_reference_SRR800786_temp_nonab_1010	0	+
chrXIV	546738	547078	TY3_reference_SRR800786_temp_nonab_1011	0	+
chrXIV	552281	552482	TY1_reference_SRR800786_temp_nonab_1012	0	-
chrXIV	552799	553128	TY1_reference_SRR800786_temp_nonab_1013	0	+
chrXIV	561377	561486	TY1_reference_SRR800786_temp_nonab_1015	0	+
chrXIV	631936	631999	TY3_1p_reference_SRR800786_temp_nonab_1020	0	+
chrXIV	632006	632112	TY1_reference_SRR800786_temp_nonab_1021	0	-
chrXIV	632120	632491	TY4_reference_SRR800786_temp_nonab_1024	0	-
chrXIV	726234	726575	TY3_reference_SRR800786_temp_nonab_1029	0	+
chrXIV	726614	726946	TY2_reference_SRR800786_temp_nonab_1030	0	-
chrXIV	726951	727214	TY3_1p_reference_SRR800786_temp_nonab_1031	0	+
chrXIV	727363	727667	TY1_reference_SRR800786_temp_nonab_1032	0	-
chrXV	2893	3223	TY1_reference_SRR800786_temp_nonab_1034	0	-
chrXV	3808	3986	TY4_reference_SRR800786_temp_nonab_1035	0	+
chrXV	16738	16933	TY1_reference_SRR800786_temp_nonab_1036	0	+
chrXV	18162	18259	TY1_reference_SRR800786_temp_nonab_1037	0	-
chrXV	18300	18554	TY1_reference_SRR800786_temp_nonab_1038	0	-
chrXV	33628	33930	TY1_reference_SRR800786_temp_nonab_1039	0	+
chrXV	113293	113626	TY1_reference_SRR800786_temp_nonab_1042	0	-
chrXV	113684	113752	TY1_reference_SRR800786_temp_nonab_1043	0	-
chrXV	226695	227037	TY3_reference_SRR800786_temp_nonab_1047	0	+
chrXV	227095	227234	TY1_reference_SRR800786_temp_nonab_1048	0	+
chrXV	227692	228263	TY1_reference_SRR800786_temp_nonab_1049	0	+
chrXV	227860	228178	TY1_reference_SRR800786_temp_nonab_1050	0	-
chrXV	300234	300441	TY1_reference_SRR800786_temp_nonab_1052	0	-
chrXV	300685	301023	TY1_reference_SRR800786_temp_nonab_1053	0	-
chrXV	340599	340900	TY1_reference_SRR800786_temp_nonab_1055	0	-
chrXV	354128	354467	TY3_reference_SRR800786_temp_nonab_1058	0	+
chrXV	354681	354959	TY1_reference_SRR800786_temp_nonab_1059	0	+
chrXV	355117	355188	TY1_reference_SRR800786_temp_nonab_1060	0	+
chrXV	436923	437008	TY1_reference_SRR800786_temp_nonab_1064	0	+
chrXV	437303	438486	TY1_reference_SRR800786_temp_nonab_1065	0	-
chrXV	463541	463647	TY1_reference_SRR800786_temp_nonab_1067	0	+
chrXV	487429	487455	TY3_non-reference_SRR800786_temp_rp_1068	0	-
chrXV	571360	571462	TY4_reference_SRR800786_temp_nonab_1070	0	-
chrXV	571490	571808	TY1_reference_SRR800786_temp_nonab_1071	0	+
chrXV	594513	594813	TY1_reference_SRR800786_temp_nonab_1072	0	+
chrXV	664003	664326	TY1_reference_SRR800786_temp_nonab_1075	0	-
chrXV	664329	664465	TY1_reference_SRR800786_temp_nonab_1076	0	+
chrXV	664814	665147	TY2_reference_SRR800786_temp_nonab_1077	0	+
chrXV	697503	697770	TY1_reference_SRR800786_temp_nonab_1078	0	-
chrXV	697809	697906	TY4_reference_SRR800786_temp_nonab_1079	0	-
chrXV	703157	703382	TY3_reference_SRR800786_temp_nonab_1081	0	-
chrXV	703430	703662	TY1_reference_SRR800786_temp_nonab_1082	0	-
chrXV	703670	703754	TY1_reference_SRR800786_temp_nonab_1083	0	+
chrXV	703773	710109	TY4_reference_SRR800786_temp_nonab_1084	0	+
chrXV	704064	710025	TY2_reference_SRR800786_temp_nonab_1085	0	-
chrXV	854274	854614	TY3_reference_SRR800786_temp_nonab_1092	0	+
chrXV	969299	969429	TY1_reference_SRR800786_temp_nonab_1099	0	+
chrXV	979866	980140	TY1_reference_SRR800786_temp_nonab_1101	0	+
chrXV	980256	980588	TY1_reference_SRR800786_temp_nonab_1102	0	-
chrXVI	55662	55858	TY1_reference_SRR800786_temp_nonab_1107	0	-
chrXVI	56289	56356	TY3_reference_SRR800786_temp_nonab_1111	0	+
chrXVI	210449	210770	TY1_reference_SRR800786_temp_nonab_1125	0	+
chrXVI	211575	211907	TY2_reference_SRR800786_temp_nonab_1127	0	+
chrXVI	436057	436728	TY1_reference_SRR800786_temp_nonab_1137	0	+
chrXVI	436246	436584	TY1_reference_SRR800786_temp_nonab_1138	0	-
chrXVI	436571	436578	TY2_non-reference_SRR800786_temp_rp_1139	0	-
chrXVI	560477	560809	TY1_reference_SRR800786_temp_nonab_1142	0	+
chrXVI	560809	561081	TY1_reference_SRR800786_temp_nonab_1143	0	+
chrXVI	561164	561320	TY3_1p_reference_SRR800786_temp_nonab_1144	0	-
chrXVI	571692	571834	TY1_reference_SRR800786_temp_nonab_1147	0	+
chrXVI	571841	572170	TY1_reference_SRR800786_temp_nonab_1148	0	-
chrXVI	689058	689439	TY1_reference_SRR800786_temp_nonab_1155	0	-
chrXVI	769316	769657	TY3_reference_SRR800786_temp_nonab_1159	0	+
chrXVI	770128	770133	TY4_non-reference_SRR800786_temp_sr_1160	0	+
chrXVI	775857	776502	TY3_1p_reference_SRR800786_temp_nonab_1161	0	+
chrXVI	776090	776401	TY1_reference_SRR800786_temp_nonab_1162	0	+
chrXVI	776664	776854	TY1_reference_SRR800786_temp_nonab_1163	0	-
chrXVI	777841	778152	TY1_reference_SRR800786_temp_nonab_1164	0	+
chrXVI	780917	781217	TY1_reference_SRR800786_temp_nonab_1165	0	-
chrXVI	856550	856881	TY3_reference_SRR800786_temp_nonab_1171	0	+
chrXVI	880381	880722	TY3_reference_SRR800786_temp_nonab_1174	0	+
chrXVI	880769	880965	TY3_1p_reference_SRR800786_temp_nonab_1175	0	-
chrXVI	881482	881826	TY4_reference_SRR800786_temp_nonab_1176	0	-
chrXVI	933066	933400	TY4_reference_SRR800786_temp_nonab_1179	0	+
chrXVI	933538	933675	TY1_reference_SRR800786_temp_nonab_1180	0	+
chrXVI	937875	937992	TY1_reference_SRR800786_temp_nonab_1181	0	-
