# Supplementary material for: McClintock: An Integrated Pipeline for Detecting Transposable Element Insertions in Whole-Genome Shotgun Sequencing Data
Source: G3 (Bethesda). 2017 Jun 21;7(8):2763–78. doi: 10.1534/g3.117.043893 (PMC5555480; doi:10.1534/g3.117.043893)
Supplement: Supplementary file 2 [file 2763FileS2.zip › SRA072302/SRR800787/results/SRR800787_ngs_te_mapper_nonredundant.bed]

track name="SRR800787_ngs_te_mapper" description="SRR800787_ngs_te_mapper"
chrIII	1179	4322	TY5_reference_SRR800787_ngs_te_mapper_sr_1	0	+
chrIII	84069	85142	TY2_reference_SRR800787_ngs_te_mapper_sr_2	0	+
chrIII	84811	90769	TY2_reference_SRR800787_ngs_te_mapper_sr_3	0	+
chrIII	90842	90847	TY3_non-reference_SRR800787_ngs_te_mapper_sr_4	0	+
chrIII	143079	151849	TY1_reference_SRR800787_ngs_te_mapper_sr_5	0	-
chrIV	668094	668434	TY3_reference_SRR800787_ngs_te_mapper_sr_6	0	+
chrIV	1175276	1175642	TY1_reference_SRR800787_ngs_te_mapper_sr_7	0	-
chrIX	175011	175016	TY3_non-reference_SRR800787_ngs_te_mapper_sr_8	0	-
chrIX	324389	324732	TY3_reference_SRR800787_ngs_te_mapper_sr_9	0	+
chrVI	137850	137855	TY4_non-reference_SRR800787_ngs_te_mapper_sr_10	0	+
chrVII	423081	423086	TY3_non-reference_SRR800787_ngs_te_mapper_sr_11	0	+
chrX	416371	416376	TY2_non-reference_SRR800787_ngs_te_mapper_sr_12	0	+
chrXI	307872	307877	TY3_non-reference_SRR800787_ngs_te_mapper_sr_13	0	-
chrXI	379308	379313	TY3_non-reference_SRR800787_ngs_te_mapper_sr_14	0	-
chrXII	592877	592882	TY4_non-reference_SRR800787_ngs_te_mapper_sr_15	0	+
chrXII	687945	687949	TY3_non-reference_SRR800787_ngs_te_mapper_sr_16	0	+
chrXII	732076	732081	TY3_non-reference_SRR800787_ngs_te_mapper_sr_17	0	-
chrXII	818468	818474	TY1_non-reference_SRR800787_ngs_te_mapper_sr_18	0	-
chrXIII	504877	504882	TY3_non-reference_SRR800787_ngs_te_mapper_sr_19	0	.
chrXIV	546739	547078	TY3_reference_SRR800787_ngs_te_mapper_sr_20	0	+
chrXVI	769317	769657	TY3_reference_SRR800787_ngs_te_mapper_sr_21	0	+
