# Supplementary material for: McClintock: An Integrated Pipeline for Detecting Transposable Element Insertions in Whole-Genome Shotgun Sequencing Data
Source: G3 (Bethesda). 2017 Jun 21;7(8):2763–78. doi: 10.1534/g3.117.043893 (PMC5555480; doi:10.1534/g3.117.043893)
Supplement: Supplementary file 2 [file 2763FileS2.zip › SRA072302/SRR800787/results/SRR800787_popoolationte_nonredundant.bed]

track name="SRR800787_PoPoolationTE" description="SRR800787_PoPoolationTE"
chrI	138693	139056	TY1_reference_SRR800787_popoolationte_rp_1	0	.
chrI	160035	166226	TY1_reference_SRR800787_popoolationte_rp_2	0	.
chrI	181035	181282	TY3_non-reference_SRR800787_popoolationte_rp_3	0	.
chrI	182452	183549	TY1_reference_SRR800787_popoolationte_rp_4	0	.
chrI	189365	189899	TY2_reference_SRR800787_popoolationte_rp_6	0	.
chrII	197542	198121	TY3_reference_SRR800787_popoolationte_rp_10	0	.
chrII	198068	198321	TY1_reference_SRR800787_popoolationte_rp_11	0	.
chrII	258613	259069	TY1_reference_SRR800787_popoolationte_rp_14	0	.
chrII	266111	266333	TY1_reference_SRR800787_popoolationte_rp_15	0	.
chrII	350403	350802	TY1_reference_SRR800787_popoolationte_rp_18	0	.
chrII	460419	460806	TY1_reference_SRR800787_popoolationte_rp_19	0	.
chrII	643414	644059	TY1_reference_SRR800787_popoolationte_rp_20	0	.
chrIII	7451	7780	TY2_non-reference_SRR800787_popoolationte_rp_23	0	.
chrIII	84757	91013	TY3_non-reference_SRR800787_popoolationte_rp_27	0	.
chrIII	124074	124517	TY1_reference_SRR800787_popoolationte_rp_30	0	.
chrIII	150165	150597	TY1_reference_SRR800787_popoolationte_rp_32	0	.
chrIII	150641	151107	TY4_reference_SRR800787_popoolationte_rp_33	0	.
chrIII	168286	169115	TY3_reference_SRR800787_popoolationte_rp_34	0	.
chrIII	227580	227861	TY1_reference_SRR800787_popoolationte_rp_37	0	.
chrIII	291327	291767	TY1_reference_SRR800787_popoolationte_rp_38	0	.
chrIV	83237	83586	TY3_1p_reference_SRR800787_popoolationte_rp_43	0	.
chrIV	359222	359532	TY1_reference_SRR800787_popoolationte_rp_44	0	.
chrIV	437080	437762	TY1_reference_SRR800787_popoolationte_rp_47	0	.
chrIV	512934	519696	TY1_reference_SRR800787_popoolationte_rp_48	0	.
chrIV	570287	570398	TY1_non-reference_SRR800787_popoolationte_rp_52	0	.
chrIV	620497	620725	TY1_reference_SRR800787_popoolationte_rp_53	0	.
chrIV	667993	668494	TY3_reference_SRR800787_popoolationte_rp_55	0	.
chrIV	668512	668910	TY1_reference_SRR800787_popoolationte_rp_56	0	.
chrIV	802848	805705	TY1_reference_SRR800787_popoolationte_rp_57	0	.
chrIV	871366	884263	TY1_reference_SRR800787_popoolationte_rp_59	0	.
chrIV	1095587	1101932	TY1_reference_SRR800787_popoolationte_rp_67	0	.
chrIV	1151698	1151806	TY2_non-reference_SRR800787_popoolationte_rp_70	0	.
chrIV	1305202	1305514	TY3_reference_SRR800787_popoolationte_rp_74	0	.
chrIV	1352574	1353293	TY1_reference_SRR800787_popoolationte_rp_75	0	.
chrIV	1461774	1461884	TY3_non-reference_SRR800787_popoolationte_rp_76	0	.
chrIV	1516256	1516493	TY2_reference_SRR800787_popoolationte_rp_77	0	.
chrIV	1518370	1518842	TY1_reference_SRR800787_popoolationte_rp_78	0	.
chrIX	174966	175108	TY3_non-reference_SRR800787_popoolationte_rp_79	0	.
chrIX	197085	197535	TY1_reference_SRR800787_popoolationte_rp_80	0	.
chrIX	300338	300777	TY1_reference_SRR800787_popoolationte_rp_83	0	.
chrIX	336327	336512	TY3_non-reference_SRR800787_popoolationte_rp_88	0	.
chrIX	336524	336945	TY1_reference_SRR800787_popoolationte_rp_89	0	.
chrIX	426142	426486	TY1_reference_SRR800787_popoolationte_rp_90	0	.
chrV	6931	7172	TY5_reference_SRR800787_popoolationte_rp_104	0	.
chrV	9573	9859	TY2_reference_SRR800787_popoolationte_rp_105	0	.
chrV	62062	62807	TY1_reference_SRR800787_popoolationte_rp_107	0	.
chrV	99253	99714	TY1_reference_SRR800787_popoolationte_rp_108	0	.
chrV	118173	118636	TY4_reference_SRR800787_popoolationte_rp_109	0	.
chrV	176297	176898	TY1_reference_SRR800787_popoolationte_rp_112	0	.
chrV	287714	288112	TY1_reference_SRR800787_popoolationte_rp_115	0	.
chrV	288590	288808	TY1_reference_SRR800787_popoolationte_rp_116	0	.
chrV	314019	314482	TY4_reference_SRR800787_popoolationte_rp_117	0	.
chrV	438430	438679	TY1_reference_SRR800787_popoolationte_rp_119	0	.
chrV	469265	469447	TY1_reference_SRR800787_popoolationte_rp_123	0	.
chrV	492341	498554	TY3_non-reference_SRR800787_popoolationte_rp_124	0	.
chrV	566641	567116	TY1_non-reference_SRR800787_popoolationte_rp_127	0	.
chrVI	100491	100958	TY1_reference_SRR800787_popoolationte_rp_128	0	.
chrVI	101300	101433	TY3_non-reference_SRR800787_popoolationte_rp_129	0	.
chrVI	119009	119251	TY1_reference_SRR800787_popoolationte_rp_130	0	.
chrVI	158291	158720	TY1_reference_SRR800787_popoolationte_rp_135	0	.
chrVI	191605	191906	TY1_reference_SRR800787_popoolationte_rp_140	0	.
chrVI	204896	205064	TY3_non-reference_SRR800787_popoolationte_rp_141	0	.
chrVI	206848	207182	TY1_reference_SRR800787_popoolationte_rp_143	0	.
chrVI	261226	261533	TY1_reference_SRR800787_popoolationte_rp_144	0	.
chrVII	110758	111754	TY1_reference_SRR800787_popoolationte_rp_147	0	.
chrVII	114891	115330	TY1_reference_SRR800787_popoolationte_rp_148	0	.
chrVII	121108	121442	TY1_reference_SRR800787_popoolationte_rp_149	0	.
chrVII	204926	205394	TY4_reference_SRR800787_popoolationte_rp_151	0	.
chrVII	287886	288165	TY1_reference_SRR800787_popoolationte_rp_152	0	.
chrVII	320300	320763	TY4_reference_SRR800787_popoolationte_rp_155	0	.
chrVII	327045	327403	TY1_reference_SRR800787_popoolationte_rp_156	0	.
chrVII	401899	402569	TY1_reference_SRR800787_popoolationte_rp_159	0	.
chrVII	412369	412795	TY1_reference_SRR800787_popoolationte_rp_160	0	.
chrVII	423013	423262	TY3_non-reference_SRR800787_popoolationte_rp_162	0	.
chrVII	561586	561813	TY3_non-reference_SRR800787_popoolationte_rp_165	0	.
chrVII	568068	568365	TY3_1p_reference_SRR800787_popoolationte_rp_167	0	.
chrVII	660592	660989	TY1_reference_SRR800787_popoolationte_rp_168	0	.
chrVII	735932	736421	TY3_reference_SRR800787_popoolationte_rp_174	0	.
chrVII	738689	739108	TY1_reference_SRR800787_popoolationte_rp_175	0	.
chrVII	773988	774239	TY1_reference_SRR800787_popoolationte_rp_176	0	.
chrVII	793187	793617	TY1_reference_SRR800787_popoolationte_rp_179	0	.
chrVII	811035	811320	TY4_reference_SRR800787_popoolationte_rp_180	0	.
chrVII	845242	845727	TY3_reference_SRR800787_popoolationte_rp_182	0	.
chrVII	930952	931104	TY3_non-reference_SRR800787_popoolationte_rp_185	0	.
chrVIII	7874	8292	TY5_reference_SRR800787_popoolationte_rp_186	0	.
chrVIII	13197	13413	TY5_reference_SRR800787_popoolationte_rp_187	0	.
chrVIII	92151	92447	TY1_reference_SRR800787_popoolationte_rp_188	0	.
chrVIII	133141	133473	TY2_non-reference_SRR800787_popoolationte_rp_191	0	.
chrVIII	146227	146719	TY3_reference_SRR800787_popoolationte_rp_193	0	.
chrVIII	146783	147761	TY4_reference_SRR800787_popoolationte_rp_194	0	.
chrVIII	237929	238257	TY1_reference_SRR800787_popoolationte_rp_195	0	.
chrVIII	238238	238447	TY4_reference_SRR800787_popoolationte_rp_196	0	.
chrVIII	463862	464207	TY1_reference_SRR800787_popoolationte_rp_199	0	.
chrVIII	466281	466545	TY3_1p_reference_SRR800787_popoolationte_rp_200	0	.
chrX	29126	29461	TY1_reference_SRR800787_popoolationte_rp_202	0	.
chrX	354481	355260	TY1_reference_SRR800787_popoolationte_rp_207	0	.
chrX	377942	378330	TY3_1p_reference_SRR800787_popoolationte_rp_212	0	.
chrX	416451	417083	TY1_reference_SRR800787_popoolationte_rp_213	0	.
chrX	421868	422341	TY4_reference_SRR800787_popoolationte_rp_214	0	.
chrX	422531	422947	TY1_reference_SRR800787_popoolationte_rp_215	0	.
chrX	517902	518225	TY1_reference_SRR800787_popoolationte_rp_216	0	.
chrX	531458	531832	TY1_reference_SRR800787_popoolationte_rp_217	0	.
chrX	537678	538093	TY1_reference_SRR800787_popoolationte_rp_218	0	.
chrX	540695	541473	TY1_reference_SRR800787_popoolationte_rp_219	0	.
chrX	543388	543825	TY1_reference_SRR800787_popoolationte_rp_220	0	.
chrXI	74179	74576	TY1_reference_SRR800787_popoolationte_rp_222	0	.
chrXI	83756	84179	TY1_reference_SRR800787_popoolationte_rp_223	0	.
chrXI	218997	219424	TY1_reference_SRR800787_popoolationte_rp_225	0	.
chrXI	307742	307932	TY3_non-reference_SRR800787_popoolationte_rp_227	0	.
chrXI	490053	490111	TY1_reference_SRR800787_popoolationte_rp_230	0	.
chrXI	513121	513549	TY1_reference_SRR800787_popoolationte_rp_231	0	.
chrXII	91511	91873	TY4_reference_SRR800787_popoolationte_rp_232	0	.
chrXII	91906	92552	TY1_reference_SRR800787_popoolationte_rp_233	0	.
chrXII	167929	168428	TY3_reference_SRR800787_popoolationte_rp_234	0	.
chrXII	215025	221361	TY1_reference_SRR800787_popoolationte_rp_237	0	.
chrXII	365765	366195	TY1_reference_SRR800787_popoolationte_rp_238	0	.
chrXII	426752	427067	TY3_1p_reference_SRR800787_popoolationte_rp_240	0	.
chrXII	448787	449166	TY1_reference_SRR800787_popoolationte_rp_241	0	.
chrXII	650769	657415	TY3_reference_SRR800787_popoolationte_rp_244	0	.
chrXII	657401	657842	TY1_reference_SRR800787_popoolationte_rp_246	0	.
chrXII	687838	688031	TY3_non-reference_SRR800787_popoolationte_rp_247	0	.
chrXII	732019	732154	TY3_non-reference_SRR800787_popoolationte_rp_249	0	.
chrXII	784158	784343	TY1_reference_SRR800787_popoolationte_rp_250	0	.
chrXII	796712	797143	TY1_reference_SRR800787_popoolationte_rp_251	0	.
chrXII	963156	963577	TY1_reference_SRR800787_popoolationte_rp_254	0	.
chrXII	976101	981768	TY1_non-reference_SRR800787_popoolationte_rp_255	0	.
chrXIII	131943	132368	TY1_reference_SRR800787_popoolationte_rp_258	0	.
chrXIII	167887	168323	TY1_reference_SRR800787_popoolationte_rp_259	0	.
chrXIII	183890	190134	TY3_non-reference_SRR800787_popoolationte_rp_260	0	.
chrXIII	196240	202314	TY1_reference_SRR800787_popoolationte_rp_261	0	.
chrXIII	259533	259961	TY1_reference_SRR800787_popoolationte_rp_263	0	.
chrXIII	321287	321599	TY4_reference_SRR800787_popoolationte_rp_266	0	.
chrXIII	372570	379248	TY1_reference_SRR800787_popoolationte_rp_269	0	.
chrXIII	420926	421368	TY1_reference_SRR800787_popoolationte_rp_270	0	.
chrXIII	504806	505048	TY3_non-reference_SRR800787_popoolationte_rp_275	0	.
chrXIII	747913	748186	TY1_reference_SRR800787_popoolationte_rp_278	0	.
chrXIII	768490	769263	TY1_reference_SRR800787_popoolationte_rp_279	0	.
chrXIII	808486	808958	TY4_reference_SRR800787_popoolationte_rp_280	0	.
chrXIII	808938	809310	TY1_reference_SRR800787_popoolationte_rp_281	0	.
chrXIV	727306	727721	TY1_reference_SRR800787_popoolationte_rp_291	0	.
chrXV	16683	16989	TY1_reference_SRR800787_popoolationte_rp_292	0	.
chrXV	33577	33982	TY1_reference_SRR800787_popoolationte_rp_295	0	.
chrXV	226602	227088	TY3_reference_SRR800787_popoolationte_rp_297	0	.
chrXV	227632	228314	TY1_reference_SRR800787_popoolationte_rp_299	0	.
chrXV	340542	340951	TY1_reference_SRR800787_popoolationte_rp_303	0	.
chrXV	354024	354536	TY3_reference_SRR800787_popoolationte_rp_304	0	.
chrXV	463468	463717	TY1_reference_SRR800787_popoolationte_rp_308	0	.
chrXV	664745	665208	TY2_reference_SRR800787_popoolationte_rp_314	0	.
chrXV	703081	703444	TY3_reference_SRR800787_popoolationte_rp_316	0	.
chrXV	703360	710159	TY1_reference_SRR800787_popoolationte_rp_317	0	.
chrXV	979815	980201	TY1_reference_SRR800787_popoolationte_rp_319	0	.
chrXVI	55609	55920	TY1_reference_SRR800787_popoolationte_rp_320	0	.
chrXVI	210393	210825	TY1_reference_SRR800787_popoolationte_rp_323	0	.
chrXVI	436007	443177	TY1_reference_SRR800787_popoolationte_rp_324	0	.
chrXVI	561087	561391	TY3_1p_reference_SRR800787_popoolationte_rp_327	0	.
chrXVI	689001	689492	TY1_reference_SRR800787_popoolationte_rp_330	0	.
chrXVI	689491	689631	TY3_non-reference_SRR800787_popoolationte_rp_331	0	.
chrXVI	769151	769708	TY3_reference_SRR800787_popoolationte_rp_332	0	.
chrXVI	769747	769955	TY1_reference_SRR800787_popoolationte_rp_333	0	.
chrXVI	777775	778206	TY1_reference_SRR800787_popoolationte_rp_336	0	.
chrXVI	780864	781270	TY1_reference_SRR800787_popoolationte_rp_337	0	.
chrXVI	804434	810609	TY1_reference_SRR800787_popoolationte_rp_338	0	.
chrXVI	844302	850564	TY1_reference_SRR800787_popoolationte_rp_339	0	.
chrXVI	881429	881879	TY4_reference_SRR800787_popoolationte_rp_340	0	.
chrXVI	933013	933448	TY4_reference_SRR800787_popoolationte_rp_341	0	.
chrXVI	933484	933730	TY1_reference_SRR800787_popoolationte_rp_342	0	.
chrXVI	937817	938044	TY1_reference_SRR800787_popoolationte_rp_343	0	.
