# Supplementary material for: McClintock: An Integrated Pipeline for Detecting Transposable Element Insertions in Whole-Genome Shotgun Sequencing Data
Source: G3 (Bethesda). 2017 Jun 21;7(8):2763–78. doi: 10.1534/g3.117.043893 (PMC5555480; doi:10.1534/g3.117.043893)
Supplement: Supplementary file 2 [file 2763FileS2.zip › SRA072302/SRR800787/results/SRR800787_retroseq_nonredundant.bed]

track name="SRR800787_RetroSeq" description="SRR800787_RetroSeq"
chrI	181172	181174	TY3_non-reference_SRR800787_retroseq_rp_1	0	.
chrII	9016	9018	TY1_non-reference_SRR800787_retroseq_rp_2	0	.
chrII	644984	644986	TY1_non-reference_SRR800787_retroseq_rp_3	0	.
chrIII	7547	7549	TY1_non-reference_SRR800787_retroseq_rp_4	0	.
chrIII	84122	84124	TY1_non-reference_SRR800787_retroseq_rp_6	0	.
chrIII	90903	90905	TY3_non-reference_SRR800787_retroseq_rp_9	0	.
chrIII	142987	142989	TY2_non-reference_SRR800787_retroseq_rp_10	0	.
chrIII	149783	149785	TY1_non-reference_SRR800787_retroseq_rp_12	0	.
chrIII	295219	295221	TY4_non-reference_SRR800787_retroseq_rp_13	0	.
chrIII	295221	295223	TY1_non-reference_SRR800787_retroseq_rp_14	0	.
chrIV	21129	21131	TY1_non-reference_SRR800787_retroseq_rp_15	0	.
chrIV	82714	82716	TY1_non-reference_SRR800787_retroseq_rp_17	0	.
chrIV	82715	82717	TY2_non-reference_SRR800787_retroseq_rp_18	0	.
chrIV	570339	570341	TY1_non-reference_SRR800787_retroseq_rp_19	0	.
chrIV	651360	651362	TY1_non-reference_SRR800787_retroseq_rp_21	0	.
chrIV	992854	992856	TY1_non-reference_SRR800787_retroseq_rp_22	0	.
chrIV	992862	992864	TY3_non-reference_SRR800787_retroseq_rp_23	0	.
chrIV	1017384	1017386	TY1_non-reference_SRR800787_retroseq_rp_25	0	.
chrIV	1075614	1075616	TY1_non-reference_SRR800787_retroseq_rp_27	0	.
chrIV	1151799	1151801	TY2_non-reference_SRR800787_retroseq_rp_29	0	.
chrIV	1151808	1151810	TY1_non-reference_SRR800787_retroseq_rp_30	0	.
chrIV	1461854	1461856	TY1_non-reference_SRR800787_retroseq_rp_32	0	.
chrIX	175064	175066	TY3_non-reference_SRR800787_retroseq_rp_34	0	.
chrIX	248896	248898	TY3_non-reference_SRR800787_retroseq_rp_35	0	.
chrIX	300679	300681	TY1_non-reference_SRR800787_retroseq_rp_36	0	.
chrIX	324544	324546	TY1_non-reference_SRR800787_retroseq_rp_37	0	.
chrIX	336424	336426	TY3_non-reference_SRR800787_retroseq_rp_39	0	.
chrIX	370230	370232	TY2_non-reference_SRR800787_retroseq_rp_40	0	.
chrIX	370231	370233	TY1_non-reference_SRR800787_retroseq_rp_41	0	.
chrV	435228	435230	TY1_non-reference_SRR800787_retroseq_rp_42	0	.
chrV	435240	435242	TY3_non-reference_SRR800787_retroseq_rp_44	0	.
chrV	436374	436376	TY2_non-reference_SRR800787_retroseq_rp_45	0	.
chrV	436437	436439	TY1_non-reference_SRR800787_retroseq_rp_46	0	.
chrV	566801	566803	TY1_non-reference_SRR800787_retroseq_rp_49	0	.
chrVI	101417	101419	TY3_non-reference_SRR800787_retroseq_rp_50	0	.
chrVI	148881	148883	TY1_non-reference_SRR800787_retroseq_rp_54	0	.
chrVI	204993	204995	TY3_non-reference_SRR800787_retroseq_rp_55	0	.
chrVI	205566	205568	TY3_non-reference_SRR800787_retroseq_rp_56	0	.
chrVII	110896	110898	TY1_non-reference_SRR800787_retroseq_rp_57	0	.
chrVII	423146	423148	TY3_non-reference_SRR800787_retroseq_rp_60	0	.
chrVII	561726	561728	TY3_non-reference_SRR800787_retroseq_rp_61	0	.
chrVII	931022	931024	TY3_non-reference_SRR800787_retroseq_rp_62	0	.
chrVII	931419	931421	TY3_non-reference_SRR800787_retroseq_rp_63	0	.
chrVIII	133595	133597	TY3_non-reference_SRR800787_retroseq_rp_64	0	.
chrVIII	133596	133598	TY2_non-reference_SRR800787_retroseq_rp_65	0	.
chrVIII	133611	133613	TY1_non-reference_SRR800787_retroseq_rp_66	0	.
chrX	60195	60197	TY1_non-reference_SRR800787_retroseq_rp_68	0	.
chrX	97120	97122	TY1_non-reference_SRR800787_retroseq_rp_69	0	.
chrX	197307	197309	TY3_non-reference_SRR800787_retroseq_rp_71	0	.
chrX	416380	416382	TY2_non-reference_SRR800787_retroseq_rp_72	0	.
chrXI	141277	141279	TY2_non-reference_SRR800787_retroseq_rp_73	0	.
chrXI	308344	308346	TY3_non-reference_SRR800787_retroseq_rp_74	0	.
chrXI	379350	379352	TY3_non-reference_SRR800787_retroseq_rp_77	0	.
chrXII	687936	687938	TY3_non-reference_SRR800787_retroseq_rp_79	0	.
chrXII	732121	732123	TY3_non-reference_SRR800787_retroseq_rp_80	0	.
chrXII	734612	734614	TY4_non-reference_SRR800787_retroseq_rp_81	0	.
chrXII	793765	793767	TY1_non-reference_SRR800787_retroseq_rp_82	0	.
chrXII	818518	818520	TY1_non-reference_SRR800787_retroseq_rp_83	0	.
chrXIII	183970	183972	TY3_non-reference_SRR800787_retroseq_rp_84	0	.
chrXIII	202764	202766	TY1_non-reference_SRR800787_retroseq_rp_86	0	.
chrXIII	202780	202782	TY2_non-reference_SRR800787_retroseq_rp_87	0	.
chrXIII	356907	356909	TY1_non-reference_SRR800787_retroseq_rp_88	0	.
chrXIII	463448	463450	TY2_non-reference_SRR800787_retroseq_rp_90	0	.
chrXIII	504923	504925	TY3_non-reference_SRR800787_retroseq_rp_91	0	.
chrXIII	837757	837759	TY2_non-reference_SRR800787_retroseq_rp_92	0	.
chrXIV	632101	632103	TY1_non-reference_SRR800787_retroseq_rp_93	0	.
chrXV	18070	18072	TY1_non-reference_SRR800787_retroseq_rp_95	0	.
chrXV	438298	438300	TY2_non-reference_SRR800787_retroseq_rp_97	0	.
chrXVI	64007	64009	TY1_non-reference_SRR800787_retroseq_rp_99	0	.
chrXVI	544228	544230	TY1_non-reference_SRR800787_retroseq_rp_100	0	.
chrXVI	689600	689602	TY3_non-reference_SRR800787_retroseq_rp_102	0	.
chrXVI	880456	880458	TY1_non-reference_SRR800787_retroseq_rp_105	0	.
chrXVI	880588	880590	TY2_non-reference_SRR800787_retroseq_rp_106	0	.
