# Supplementary material for: McClintock: An Integrated Pipeline for Detecting Transposable Element Insertions in Whole-Genome Shotgun Sequencing Data
Source: G3 (Bethesda). 2017 Jun 21;7(8):2763–78. doi: 10.1534/g3.117.043893 (PMC5555480; doi:10.1534/g3.117.043893)
Supplement: Supplementary file 2 [file 2763FileS2.zip › SRA072302/SRR800787/results/SRR800787_telocate_nonredundant.bed]

track name="SRR800787_TE-locate" description="SRR800787_TE-locate"
chrI	160105	160237	TY1_reference_SRR800787_telocate_rp_2	0	-
chrI	166357	166358	TY1_non-reference_SRR800787_telocate_rp_3	0	+
chrI	180840	180841	TY3_non-reference_SRR800787_telocate_rp_4	0	.
chrI	182613	182953	TY3_reference_SRR800787_telocate_rp_5	0	+
chrI	189419	189754	TY2_reference_SRR800787_telocate_rp_7	0	+
chrII	9092	9424	TY2_reference_SRR800787_telocate_rp_9	0	+
chrII	29500	35793	TY1_reference_SRR800787_telocate_rp_10	0	+
chrII	29640	35599	TY2_reference_SRR800787_telocate_rp_11	0	+
chrII	197032	197323	TY1_reference_SRR800787_telocate_rp_12	0	-
chrII	197716	198057	TY3_reference_SRR800787_telocate_rp_13	0	+
chrII	220933	221039	TY1_reference_SRR800787_telocate_rp_14	0	+
chrII	258667	258974	TY1_reference_SRR800787_telocate_rp_15	0	-
chrII	327067	327393	TY1_reference_SRR800787_telocate_rp_16	0	+
chrII	350456	350749	TY1_reference_SRR800787_telocate_rp_17	0	+
chrII	392896	392897	TY1_non-reference_SRR800787_telocate_rp_18	0	.
chrII	460472	460762	TY1_reference_SRR800787_telocate_rp_19	0	+
chrII	643853	643997	TY1_reference_SRR800787_telocate_rp_20	0	+
chrII	811951	811952	TY2_non-reference_SRR800787_telocate_rp_21	0	.
chrIII	1178	4322	TY5_reference_SRR800787_telocate_rp_22	0	+
chrIII	7450	7451	TY2_non-reference_SRR800787_telocate_rp_23	0	.
chrIII	7726	7727	TY1_non-reference_SRR800787_telocate_rp_24	0	+
chrIII	82699	83036	TY1_reference_SRR800787_telocate_rp_25	0	+
chrIII	84294	84626	TY2_reference_SRR800787_telocate_rp_26	0	+
chrIII	90911	90912	TY3_non-reference_SRR800787_telocate_rp_27	0	+
chrIII	124131	124463	TY1_reference_SRR800787_telocate_rp_28	0	-
chrIII	142600	142601	TY2_non-reference_SRR800787_telocate_rp_29	0	-
chrIII	142789	143078	TY1_reference_SRR800787_telocate_rp_30	0	-
chrIII	149479	149787	TY1_reference_SRR800787_telocate_rp_31	0	+
chrIII	150692	151051	TY4_reference_SRR800787_telocate_rp_32	0	-
chrIII	169568	169884	TY1_reference_SRR800787_telocate_rp_35	0	+
chrIII	227659	227810	TY1_reference_SRR800787_telocate_rp_36	0	-
chrIII	291918	292164	TY5_reference_SRR800787_telocate_rp_37	0	+
chrIII	294859	294860	TY4_non-reference_SRR800787_telocate_rp_38	0	-
chrIII	294999	295317	TY1_reference_SRR800787_telocate_rp_39	0	+
chrIII	295444	295445	TY2_non-reference_SRR800787_telocate_rp_40	0	+
chrIII	315767	315768	TY5_non-reference_SRR800787_telocate_rp_41	0	-
chrIV	736	737	TY1_non-reference_SRR800787_telocate_rp_42	0	-
chrIV	768	769	TY2_non-reference_SRR800787_telocate_rp_43	0	-
chrIV	3335	3461	TY5_reference_SRR800787_telocate_rp_44	0	+
chrIV	8079	8420	TY4_reference_SRR800787_telocate_rp_45	0	+
chrIV	20802	20803	TY2_non-reference_SRR800787_telocate_rp_46	0	-
chrIV	21207	21208	TY1_non-reference_SRR800787_telocate_rp_47	0	+
chrIV	82426	82427	TY2_non-reference_SRR800787_telocate_rp_48	0	.
chrIV	82762	82763	TY1_non-reference_SRR800787_telocate_rp_49	0	+
chrIV	83291	83483	TY3_1p_reference_SRR800787_telocate_rp_50	0	+
chrIV	359316	359480	TY1_reference_SRR800787_telocate_rp_51	0	-
chrIV	437519	437697	TY1_reference_SRR800787_telocate_rp_52	0	-
chrIV	512985	513641	TY1_reference_SRR800787_telocate_rp_53	0	-
chrIV	513690	519645	TY2_reference_SRR800787_telocate_rp_54	0	-
chrIV	570084	570085	TY1_non-reference_SRR800787_telocate_rp_56	0	.
chrIV	608777	608778	TY1_non-reference_SRR800787_telocate_rp_57	0	.
chrIV	651511	651512	TY3_non-reference_SRR800787_telocate_rp_60	0	-
chrIV	651687	651956	TY1_reference_SRR800787_telocate_rp_61	0	-
chrIV	668093	668434	TY3_reference_SRR800787_telocate_rp_62	0	+
chrIV	802902	805652	TY1_reference_SRR800787_telocate_rp_63	0	+
chrIV	871419	871742	TY1_reference_SRR800787_telocate_rp_64	0	+
chrIV	884294	884295	TY1_non-reference_SRR800787_telocate_rp_65	0	+
chrIV	945951	946292	TY3_reference_SRR800787_telocate_rp_67	0	-
chrIV	980852	980853	TY1_non-reference_SRR800787_telocate_rp_68	0	.
chrIV	981167	987126	TY2_reference_SRR800787_telocate_rp_69	0	+
chrIV	992891	992892	TY3_non-reference_SRR800787_telocate_rp_70	0	+
chrIV	1017208	1017209	TY2_non-reference_SRR800787_telocate_rp_72	0	-
chrIV	1017677	1018020	TY4_reference_SRR800787_telocate_rp_73	0	-
chrIV	1075359	1075360	TY1_non-reference_SRR800787_telocate_rp_74	0	-
chrIV	1075444	1075445	TY2_non-reference_SRR800787_telocate_rp_75	0	+
chrIV	1095638	1101876	TY1_reference_SRR800787_telocate_rp_76	0	-
chrIV	1151033	1151363	TY1_reference_SRR800787_telocate_rp_77	0	+
chrIV	1151745	1151746	TY2_non-reference_SRR800787_telocate_rp_78	0	+
chrIV	1174831	1174952	TY1_reference_SRR800787_telocate_rp_79	0	+
chrIV	1201080	1201275	TY1_reference_SRR800787_telocate_rp_80	0	+
chrIV	1352968	1353219	TY1_reference_SRR800787_telocate_rp_81	0	+
chrIV	1390127	1390128	TY1_non-reference_SRR800787_telocate_rp_82	0	.
chrIV	1461474	1461475	TY3_non-reference_SRR800787_telocate_rp_83	0	-
chrIV	1461943	1461944	TY2_non-reference_SRR800787_telocate_rp_84	0	+
chrIV	1462177	1462178	TY1_non-reference_SRR800787_telocate_rp_85	0	+
chrIX	174830	174831	TY3_non-reference_SRR800787_telocate_rp_87	0	.
chrIX	197136	197485	TY1_reference_SRR800787_telocate_rp_88	0	-
chrIX	248664	248665	TY3_non-reference_SRR800787_telocate_rp_89	0	-
chrIX	300406	300725	TY1_reference_SRR800787_telocate_rp_90	0	-
chrIX	324233	324234	TY2_non-reference_SRR800787_telocate_rp_92	0	+
chrIX	336253	336254	TY3_non-reference_SRR800787_telocate_rp_93	0	-
chrIX	336575	336892	TY1_reference_SRR800787_telocate_rp_94	0	-
chrIX	368662	368663	TY1_non-reference_SRR800787_telocate_rp_95	0	-
chrIX	370120	370121	TY2_non-reference_SRR800787_telocate_rp_96	0	+
chrIX	426197	426422	TY1_reference_SRR800787_telocate_rp_97	0	-
chrM	300	301	TY2_non-reference_SRR800787_telocate_rp_98	0	.
chrM	7959	7960	TY2_non-reference_SRR800787_telocate_rp_99	0	.
chrM	13795	13796	TY1_non-reference_SRR800787_telocate_rp_100	0	.
chrM	14253	14254	TY2_non-reference_SRR800787_telocate_rp_101	0	.
chrM	15612	15613	TY1_non-reference_SRR800787_telocate_rp_102	0	.
chrM	17415	17416	TY1_non-reference_SRR800787_telocate_rp_103	0	.
chrM	19264	19265	TY1_non-reference_SRR800787_telocate_rp_104	0	.
chrM	20421	20422	TY2_non-reference_SRR800787_telocate_rp_105	0	-
chrM	21180	21181	TY1_non-reference_SRR800787_telocate_rp_106	0	.
chrM	22542	22543	TY2_non-reference_SRR800787_telocate_rp_107	0	.
chrM	25570	25571	TY1_non-reference_SRR800787_telocate_rp_108	0	+
chrM	39138	39139	TY1_non-reference_SRR800787_telocate_rp_109	0	.
chrM	47094	47095	TY1_non-reference_SRR800787_telocate_rp_110	0	.
chrM	49992	49993	TY2_non-reference_SRR800787_telocate_rp_111	0	.
chrM	50342	50343	TY1_non-reference_SRR800787_telocate_rp_112	0	.
chrM	52382	52383	TY2_non-reference_SRR800787_telocate_rp_113	0	.
chrM	60043	60044	TY1_non-reference_SRR800787_telocate_rp_114	0	.
chrM	60598	60599	TY2_non-reference_SRR800787_telocate_rp_115	0	.
chrV	6985	7117	TY5_reference_SRR800787_telocate_rp_116	0	+
chrV	9630	9738	TY2_reference_SRR800787_telocate_rp_117	0	-
chrV	19696	19697	TY1_non-reference_SRR800787_telocate_rp_118	0	.
chrV	19703	19704	TY2_non-reference_SRR800787_telocate_rp_119	0	-
chrV	62474	62756	TY1_reference_SRR800787_telocate_rp_120	0	+
chrV	99302	99660	TY1_reference_SRR800787_telocate_rp_121	0	-
chrV	118226	118556	TY4_reference_SRR800787_telocate_rp_122	0	-
chrV	135607	135939	TY2_reference_SRR800787_telocate_rp_123	0	-
chrV	136200	136201	TY1_non-reference_SRR800787_telocate_rp_124	0	-
chrV	138561	138562	TY1_non-reference_SRR800787_telocate_rp_125	0	+
chrV	176348	176845	TY1_reference_SRR800787_telocate_rp_126	0	+
chrV	248827	249107	TY1_reference_SRR800787_telocate_rp_127	0	+
chrV	287770	288056	TY1_reference_SRR800787_telocate_rp_128	0	-
chrV	312271	312437	TY1_reference_SRR800787_telocate_rp_129	0	+
chrV	314078	314424	TY4_reference_SRR800787_telocate_rp_130	0	+
chrV	354133	354836	TY1_reference_SRR800787_telocate_rp_131	0	+
chrV	435747	435748	TY1_non-reference_SRR800787_telocate_rp_133	0	-
chrV	442729	443068	TY1_reference_SRR800787_telocate_rp_134	0	+
chrV	487828	488160	TY2_reference_SRR800787_telocate_rp_135	0	+
chrV	498624	498625	TY3_non-reference_SRR800787_telocate_rp_137	0	+
chrV	551436	551759	TY1_reference_SRR800787_telocate_rp_138	0	+
chrV	566533	566534	TY1_non-reference_SRR800787_telocate_rp_139	0	+
chrVI	100574	100902	TY1_reference_SRR800787_telocate_rp_140	0	+
chrVI	101142	101143	TY3_non-reference_SRR800787_telocate_rp_141	0	+
chrVI	137657	143937	TY1_reference_SRR800787_telocate_rp_142	0	+
chrVI	143970	143971	TY1_non-reference_SRR800787_telocate_rp_143	0	+
chrVI	148621	148622	TY1_non-reference_SRR800787_telocate_rp_145	0	.
chrVI	158353	158666	TY1_reference_SRR800787_telocate_rp_146	0	+
chrVI	161531	161691	TY1_reference_SRR800787_telocate_rp_147	0	+
chrVI	204753	204754	TY3_non-reference_SRR800787_telocate_rp_148	0	.
chrVI	206909	207126	TY1_reference_SRR800787_telocate_rp_149	0	+
chrVI	261282	261475	TY1_reference_SRR800787_telocate_rp_150	0	+
chrVII	862	1079	TY5_reference_SRR800787_telocate_rp_151	0	+
chrVII	100511	100512	TY1_non-reference_SRR800787_telocate_rp_152	0	.
chrVII	121167	121340	TY1_reference_SRR800787_telocate_rp_155	0	+
chrVII	204989	205343	TY4_reference_SRR800787_telocate_rp_156	0	+
chrVII	318685	318826	TY1_reference_SRR800787_telocate_rp_158	0	+
chrVII	318826	318984	TY4_reference_SRR800787_telocate_rp_159	0	-
chrVII	327131	327346	TY1_reference_SRR800787_telocate_rp_160	0	-
chrVII	405476	405477	TY1_non-reference_SRR800787_telocate_rp_161	0	.
chrVII	422898	422899	TY3_non-reference_SRR800787_telocate_rp_162	0	.
chrVII	535547	541786	TY1_reference_SRR800787_telocate_rp_163	0	-
chrVII	561489	561490	TY3_non-reference_SRR800787_telocate_rp_164	0	-
chrVII	567815	567816	TY3_non-reference_SRR800787_telocate_rp_165	0	+
chrVII	568167	568287	TY3_1p_reference_SRR800787_telocate_rp_166	0	+
chrVII	636257	636258	TY1_non-reference_SRR800787_telocate_rp_167	0	.
chrVII	660646	660936	TY1_reference_SRR800787_telocate_rp_168	0	-
chrVII	701113	701354	TY1_reference_SRR800787_telocate_rp_169	0	+
chrVII	707198	712549	TY3_reference_SRR800787_telocate_rp_170	0	+
chrVII	712899	713081	TY4_reference_SRR800787_telocate_rp_171	0	+
chrVII	735548	735877	TY1_reference_SRR800787_telocate_rp_172	0	+
chrVII	735986	736327	TY3_reference_SRR800787_telocate_rp_173	0	+
chrVII	738740	739040	TY1_reference_SRR800787_telocate_rp_174	0	+
chrVII	778788	779117	TY2_reference_SRR800787_telocate_rp_175	0	+
chrVII	811100	811238	TY4_reference_SRR800787_telocate_rp_177	0	-
chrVII	845285	845635	TY3_reference_SRR800787_telocate_rp_178	0	+
chrVII	857382	857383	TY3_non-reference_SRR800787_telocate_rp_179	0	-
chrVII	875349	875666	TY1_reference_SRR800787_telocate_rp_180	0	+
chrVII	879029	879240	TY4_reference_SRR800787_telocate_rp_181	0	+
chrVII	930745	930746	TY3_non-reference_SRR800787_telocate_rp_182	0	-
chrVIII	5404	5405	TY2_non-reference_SRR800787_telocate_rp_183	0	.
chrVIII	5422	5423	TY1_non-reference_SRR800787_telocate_rp_184	0	-
chrVIII	7992	8224	TY5_reference_SRR800787_telocate_rp_185	0	-
chrVIII	116766	117054	TY1_reference_SRR800787_telocate_rp_186	0	-
chrVIII	132908	132909	TY3_non-reference_SRR800787_telocate_rp_187	0	-
chrVIII	146323	146664	TY3_reference_SRR800787_telocate_rp_189	0	-
chrVIII	146836	147705	TY4_reference_SRR800787_telocate_rp_190	0	+
chrVIII	238006	238205	TY1_reference_SRR800787_telocate_rp_191	0	+
chrVIII	358684	359477	TY1_reference_SRR800787_telocate_rp_192	0	-
chrVIII	389179	389512	TY2_reference_SRR800787_telocate_rp_193	0	-
chrVIII	463919	464147	TY1_reference_SRR800787_telocate_rp_194	0	-
chrVIII	466555	466863	TY1_reference_SRR800787_telocate_rp_195	0	+
chrX	29186	29409	TY1_reference_SRR800787_telocate_rp_196	0	+
chrX	59503	59783	TY1_reference_SRR800787_telocate_rp_197	0	+
chrX	96859	96860	TY2_non-reference_SRR800787_telocate_rp_198	0	+
chrX	96867	96868	TY1_non-reference_SRR800787_telocate_rp_199	0	-
chrX	197128	197129	TY3_non-reference_SRR800787_telocate_rp_200	0	-
chrX	204563	204564	TY1_non-reference_SRR800787_telocate_rp_201	0	-
chrX	377599	377854	TY1_reference_SRR800787_telocate_rp_203	0	-
chrX	378008	378279	TY3_1p_reference_SRR800787_telocate_rp_204	0	-
chrX	416259	416425	TY4_reference_SRR800787_telocate_rp_206	0	+
chrX	421917	422290	TY4_reference_SRR800787_telocate_rp_207	0	+
chrX	422587	422881	TY1_reference_SRR800787_telocate_rp_208	0	+
chrX	517950	518091	TY1_reference_SRR800787_telocate_rp_209	0	+
chrX	531507	531757	TY1_reference_SRR800787_telocate_rp_210	0	-
chrX	537732	538027	TY1_reference_SRR800787_telocate_rp_211	0	-
chrX	543440	543762	TY1_reference_SRR800787_telocate_rp_213	0	+
chrX	737370	737678	TY4_reference_SRR800787_telocate_rp_214	0	-
chrX	742330	742456	TY5_reference_SRR800787_telocate_rp_215	0	-
chrX	744658	744659	TY2_non-reference_SRR800787_telocate_rp_216	0	.
chrXI	74240	74523	TY1_reference_SRR800787_telocate_rp_217	0	+
chrXI	83812	84120	TY1_reference_SRR800787_telocate_rp_218	0	-
chrXI	140947	140948	TY1_non-reference_SRR800787_telocate_rp_219	0	-
chrXI	141072	141073	TY2_non-reference_SRR800787_telocate_rp_220	0	.
chrXI	162835	163174	TY1_reference_SRR800787_telocate_rp_221	0	+
chrXI	202287	202627	TY3_reference_SRR800787_telocate_rp_222	0	-
chrXI	219057	219367	TY1_reference_SRR800787_telocate_rp_223	0	-
chrXI	301983	302269	TY1_reference_SRR800787_telocate_rp_224	0	-
chrXI	307603	307604	TY3_non-reference_SRR800787_telocate_rp_225	0	.
chrXI	307949	307950	TY2_non-reference_SRR800787_telocate_rp_226	0	.
chrXI	308327	308328	TY1_non-reference_SRR800787_telocate_rp_227	0	+
chrXI	379306	379307	TY3_non-reference_SRR800787_telocate_rp_228	0	+
chrXI	489928	490057	TY1_reference_SRR800787_telocate_rp_229	0	-
chrXI	513173	513483	TY1_reference_SRR800787_telocate_rp_230	0	-
chrXII	91572	91822	TY4_reference_SRR800787_telocate_rp_231	0	-
chrXII	92048	92380	TY1_reference_SRR800787_telocate_rp_232	0	-
chrXII	168041	168379	TY3_reference_SRR800787_telocate_rp_233	0	-
chrXII	214898	214899	TY1_non-reference_SRR800787_telocate_rp_234	0	+
chrXII	365831	366145	TY1_reference_SRR800787_telocate_rp_235	0	-
chrXII	373769	373969	TY1_reference_SRR800787_telocate_rp_236	0	-
chrXII	426828	427002	TY3_1p_reference_SRR800787_telocate_rp_237	0	-
chrXII	448842	449114	TY1_reference_SRR800787_telocate_rp_238	0	+
chrXII	451767	451768	TY1_non-reference_SRR800787_telocate_rp_239	0	-
chrXII	453831	453832	TY1_non-reference_SRR800787_telocate_rp_240	0	-
chrXII	454248	454249	TY2_non-reference_SRR800787_telocate_rp_241	0	-
chrXII	455840	455841	TY1_non-reference_SRR800787_telocate_rp_242	0	-
chrXII	458115	458116	TY2_non-reference_SRR800787_telocate_rp_243	0	-
chrXII	458503	458504	TY1_non-reference_SRR800787_telocate_rp_244	0	-
chrXII	459355	459356	TY3_non-reference_SRR800787_telocate_rp_245	0	.
chrXII	460215	460216	TY2_non-reference_SRR800787_telocate_rp_246	0	.
chrXII	460725	460726	TY1_non-reference_SRR800787_telocate_rp_247	0	+
chrXII	462084	462085	TY2_non-reference_SRR800787_telocate_rp_248	0	+
chrXII	462615	462616	TY1_non-reference_SRR800787_telocate_rp_249	0	+
chrXII	464517	464518	TY1_non-reference_SRR800787_telocate_rp_250	0	+
chrXII	464656	464657	TY2_non-reference_SRR800787_telocate_rp_251	0	+
chrXII	466956	466957	TY1_non-reference_SRR800787_telocate_rp_252	0	+
chrXII	467319	467320	TY2_non-reference_SRR800787_telocate_rp_253	0	+
chrXII	489941	489942	TY2_non-reference_SRR800787_telocate_rp_254	0	+
chrXII	657023	657366	TY3_reference_SRR800787_telocate_rp_256	0	+
chrXII	687680	687681	TY3_non-reference_SRR800787_telocate_rp_257	0	-
chrXII	688130	688363	TY2_reference_SRR800787_telocate_rp_258	0	-
chrXII	731560	731561	TY3_non-reference_SRR800787_telocate_rp_259	0	.
chrXII	734383	734673	TY1_reference_SRR800787_telocate_rp_260	0	-
chrXII	734674	734675	TY4_non-reference_SRR800787_telocate_rp_261	0	.
chrXII	793443	793444	TY1_non-reference_SRR800787_telocate_rp_263	0	.
chrXII	796763	797088	TY1_reference_SRR800787_telocate_rp_264	0	+
chrXII	817839	818072	TY4_reference_SRR800787_telocate_rp_265	0	+
chrXII	818072	818403	TY1_reference_SRR800787_telocate_rp_266	0	-
chrXII	869177	869178	TY1_non-reference_SRR800787_telocate_rp_267	0	.
chrXII	963216	963535	TY1_reference_SRR800787_telocate_rp_268	0	+
chrXII	975942	975943	TY1_non-reference_SRR800787_telocate_rp_269	0	+
chrXII	981812	981813	TY1_non-reference_SRR800787_telocate_rp_270	0	+
chrXII	1052300	1052630	TY1_reference_SRR800787_telocate_rp_271	0	-
chrXII	1064246	1064247	TY5_non-reference_SRR800787_telocate_rp_272	0	-
chrXIII	131988	132317	TY1_reference_SRR800787_telocate_rp_273	0	-
chrXIII	167944	168262	TY1_reference_SRR800787_telocate_rp_274	0	-
chrXIII	196080	196081	TY1_non-reference_SRR800787_telocate_rp_275	0	+
chrXIII	202356	202357	TY1_non-reference_SRR800787_telocate_rp_276	0	+
chrXIII	202482	202483	TY2_non-reference_SRR800787_telocate_rp_277	0	-
chrXIII	259595	259901	TY1_reference_SRR800787_telocate_rp_278	0	-
chrXIII	290047	290223	TY4_reference_SRR800787_telocate_rp_279	0	-
chrXIII	321341	321527	TY4_reference_SRR800787_telocate_rp_280	0	-
chrXIII	420972	421316	TY1_reference_SRR800787_telocate_rp_282	0	-
chrXIII	462884	463103	TY1_reference_SRR800787_telocate_rp_283	0	-
chrXIII	463535	463536	TY2_non-reference_SRR800787_telocate_rp_284	0	+
chrXIII	481212	481544	TY1_reference_SRR800787_telocate_rp_285	0	-
chrXIII	503190	503381	TY1_reference_SRR800787_telocate_rp_286	0	+
chrXIII	504877	504878	TY3_non-reference_SRR800787_telocate_rp_287	0	+
chrXIII	573110	573337	TY1_reference_SRR800787_telocate_rp_288	0	-
chrXIII	768878	769211	TY1_reference_SRR800787_telocate_rp_289	0	+
chrXIII	808535	808905	TY4_reference_SRR800787_telocate_rp_290	0	-
chrXIII	837475	837753	TY1_reference_SRR800787_telocate_rp_291	0	+
chrXIII	837919	837920	TY2_non-reference_SRR800787_telocate_rp_292	0	+
chrXIV	443022	443023	TY3_non-reference_SRR800787_telocate_rp_294	0	+
chrXIV	546423	546685	TY3_1p_reference_SRR800787_telocate_rp_295	0	+
chrXIV	552281	552482	TY1_reference_SRR800787_telocate_rp_296	0	-
chrXIV	632512	632513	TY4_non-reference_SRR800787_telocate_rp_297	0	+
chrXIV	727363	727667	TY1_reference_SRR800787_telocate_rp_299	0	-
chrXIV	775779	775780	TY1_non-reference_SRR800787_telocate_rp_300	0	-
chrXV	16738	16933	TY1_reference_SRR800787_telocate_rp_301	0	+
chrXV	33628	33930	TY1_reference_SRR800787_telocate_rp_302	0	+
chrXV	113293	113626	TY1_reference_SRR800787_telocate_rp_303	0	-
chrXV	226695	227037	TY3_reference_SRR800787_telocate_rp_304	0	+
chrXV	227692	228263	TY1_reference_SRR800787_telocate_rp_305	0	+
chrXV	340599	340900	TY1_reference_SRR800787_telocate_rp_307	0	-
chrXV	354128	354467	TY3_reference_SRR800787_telocate_rp_308	0	+
chrXV	354681	354959	TY1_reference_SRR800787_telocate_rp_309	0	+
chrXV	437303	438486	TY1_reference_SRR800787_telocate_rp_310	0	-
chrXV	462866	462867	TY2_non-reference_SRR800787_telocate_rp_311	0	+
chrXV	571490	571808	TY1_reference_SRR800787_telocate_rp_312	0	+
chrXV	594513	594813	TY1_reference_SRR800787_telocate_rp_313	0	+
chrXV	600744	600745	TY1_non-reference_SRR800787_telocate_rp_314	0	+
chrXV	664003	664326	TY1_reference_SRR800787_telocate_rp_315	0	-
chrXV	664814	665147	TY2_reference_SRR800787_telocate_rp_316	0	+
chrXV	697503	697770	TY1_reference_SRR800787_telocate_rp_317	0	-
chrXV	703157	703382	TY3_reference_SRR800787_telocate_rp_318	0	-
chrXV	703430	703662	TY1_reference_SRR800787_telocate_rp_319	0	-
chrXV	710164	710165	TY1_non-reference_SRR800787_telocate_rp_320	0	+
chrXV	968988	976400	TY3_reference_SRR800787_telocate_rp_321	0	+
chrXV	979866	980140	TY1_reference_SRR800787_telocate_rp_322	0	+
chrXVI	55662	55858	TY1_reference_SRR800787_telocate_rp_323	0	-
chrXVI	211575	211907	TY2_reference_SRR800787_telocate_rp_325	0	+
chrXVI	436057	436728	TY1_reference_SRR800787_telocate_rp_326	0	+
chrXVI	443234	443235	TY1_non-reference_SRR800787_telocate_rp_327	0	+
chrXVI	543850	543851	TY2_non-reference_SRR800787_telocate_rp_328	0	.
chrXVI	544231	544232	TY1_non-reference_SRR800787_telocate_rp_329	0	+
chrXVI	560809	561081	TY1_reference_SRR800787_telocate_rp_330	0	+
chrXVI	571692	571834	TY1_reference_SRR800787_telocate_rp_331	0	+
chrXVI	661991	661992	TY1_non-reference_SRR800787_telocate_rp_332	0	-
chrXVI	689058	689439	TY1_reference_SRR800787_telocate_rp_333	0	-
chrXVI	689552	689553	TY3_non-reference_SRR800787_telocate_rp_334	0	+
chrXVI	769316	769657	TY3_reference_SRR800787_telocate_rp_335	0	+
chrXVI	775857	776502	TY3_1p_reference_SRR800787_telocate_rp_336	0	+
chrXVI	776664	776854	TY1_reference_SRR800787_telocate_rp_337	0	-
chrXVI	780917	781217	TY1_reference_SRR800787_telocate_rp_338	0	-
chrXVI	804494	804634	TY1_reference_SRR800787_telocate_rp_339	0	+
chrXVI	810727	810728	TY1_non-reference_SRR800787_telocate_rp_340	0	+
chrXVI	844354	850508	TY1_reference_SRR800787_telocate_rp_341	0	-
chrXVI	856893	856894	TY2_non-reference_SRR800787_telocate_rp_342	0	-
chrXVI	880381	880722	TY3_reference_SRR800787_telocate_rp_343	0	+
chrXVI	881482	881826	TY4_reference_SRR800787_telocate_rp_344	0	-
chrXVI	933066	933400	TY4_reference_SRR800787_telocate_rp_345	0	+
chrXVI	937875	937992	TY1_reference_SRR800787_telocate_rp_346	0	-
