# Supplementary material for: McClintock: An Integrated Pipeline for Detecting Transposable Element Insertions in Whole-Genome Shotgun Sequencing Data
Source: G3 (Bethesda). 2017 Jun 21;7(8):2763–78. doi: 10.1534/g3.117.043893 (PMC5555480; doi:10.1534/g3.117.043893)
Supplement: Supplementary file 2 [file 2763FileS2.zip › SRA072302/SRR800787/results/SRR800787_temp_nonredundant.bed]

track name="SRR800787_TEMP" description="SRR800787_TEMP"
chrI	22231	22552	TY1_reference_SRR800787_temp_nonab_1	0	+
chrI	138753	138990	TY1_reference_SRR800787_temp_nonab_11	0	-
chrI	181109	181195	TY3_non-reference_SRR800787_temp_rp_22	0	-
chrI	182613	182953	TY3_reference_SRR800787_temp_nonab_23	0	+
chrI	183135	183468	TY1_reference_SRR800787_temp_nonab_25	0	+
chrI	189419	189754	TY2_reference_SRR800787_temp_nonab_26	0	+
chrI	209459	209769	TY1_reference_SRR800787_temp_nonab_29	0	-
chrII	8902	8909	TY1_non-reference_SRR800787_temp_rp_31	0	-
chrII	197032	197323	TY1_reference_SRR800787_temp_nonab_49	0	-
chrII	197716	198057	TY3_reference_SRR800787_temp_nonab_50	0	+
chrII	198169	198252	TY1_reference_SRR800787_temp_nonab_51	0	-
chrII	258667	258974	TY1_reference_SRR800787_temp_nonab_58	0	-
chrII	266177	266256	TY1_reference_SRR800787_temp_nonab_62	0	-
chrII	327067	327393	TY1_reference_SRR800787_temp_nonab_67	0	+
chrII	327393	327693	TY1_reference_SRR800787_temp_nonab_68	0	+
chrII	350456	350749	TY1_reference_SRR800787_temp_nonab_70	0	+
chrII	460472	460762	TY1_reference_SRR800787_temp_nonab_77	0	+
chrII	644363	644596	TY1_reference_SRR800787_temp_nonab_88	0	-
chrII	644970	644976	TY1_non-reference_SRR800787_temp_rp_89	0	-
chrIII	1178	4322	TY5_reference_SRR800787_temp_nonab_97	0	+
chrIII	4479	4580	TY5_reference_SRR800787_temp_nonab_98	0	+
chrIII	82699	83036	TY1_reference_SRR800787_temp_nonab_105	0	+
chrIII	83054	83196	TY1_reference_SRR800787_temp_nonab_107	0	-
chrIII	84068	84718	TY1_reference_SRR800787_temp_nonab_108	0	+
chrIII	84294	84626	TY2_reference_SRR800787_temp_nonab_109	0	+
chrIII	90842	90847	TY3_non-reference_SRR800787_temp_sr_121	0	+
chrIII	124131	124463	TY1_reference_SRR800787_temp_nonab_124	0	-
chrIII	142789	143078	TY1_reference_SRR800787_temp_nonab_125	0	-
chrIII	142879	142885	TY2_non-reference_SRR800787_temp_rp_126	0	-
chrIII	149479	149787	TY1_reference_SRR800787_temp_nonab_128	0	+
chrIII	149742	149749	TY1_non-reference_SRR800787_temp_rp_129	0	+
chrIII	150217	150540	TY1_reference_SRR800787_temp_nonab_130	0	+
chrIII	150692	151051	TY4_reference_SRR800787_temp_nonab_131	0	-
chrIII	151464	151518	TY1_reference_SRR800787_temp_nonab_132	0	-
chrIII	151518	151849	TY1_reference_SRR800787_temp_nonab_133	0	+
chrIII	168386	169064	TY3_reference_SRR800787_temp_nonab_138	0	+
chrIII	168441	169014	TY3_non-reference_SRR800787_temp_rp_139	0	+
chrIII	168605	168929	TY1_reference_SRR800787_temp_nonab_140	0	-
chrIII	169202	169540	TY1_reference_SRR800787_temp_nonab_142	0	+
chrIII	169568	169884	TY1_reference_SRR800787_temp_nonab_144	0	+
chrIII	227659	227810	TY1_reference_SRR800787_temp_nonab_146	0	-
chrIII	291372	291709	TY1_reference_SRR800787_temp_nonab_150	0	+
chrIII	291918	292164	TY5_reference_SRR800787_temp_nonab_151	0	+
chrIII	292287	292525	TY5_reference_SRR800787_temp_nonab_152	0	+
chrIII	294999	295317	TY1_reference_SRR800787_temp_nonab_154	0	+
chrIII	295855	295926	TY1_reference_SRR800787_temp_nonab_156	0	+
chrIII	295954	296187	TY1_reference_SRR800787_temp_nonab_157	0	-
chrIV	3335	3461	TY5_reference_SRR800787_temp_nonab_158	0	+
chrIV	8079	8420	TY4_reference_SRR800787_temp_nonab_159	0	+
chrIV	21122	21130	TY2_non-reference_SRR800787_temp_rp_160	0	-
chrIV	82657	82663	TY2_non-reference_SRR800787_temp_rp_165	0	-
chrIV	83291	83483	TY3_1p_reference_SRR800787_temp_nonab_166	0	+
chrIV	359316	359480	TY1_reference_SRR800787_temp_nonab_189	0	-
chrIV	437519	437697	TY1_reference_SRR800787_temp_nonab_191	0	-
chrIV	512985	513641	TY1_reference_SRR800787_temp_nonab_195	0	-
chrIV	513256	513588	TY1_reference_SRR800787_temp_nonab_196	0	-
chrIV	519941	520157	TY1_reference_SRR800787_temp_nonab_203	0	+
chrIV	520179	520474	TY1_reference_SRR800787_temp_nonab_204	0	-
chrIV	520474	520794	TY2_reference_SRR800787_temp_nonab_205	0	+
chrIV	570347	570350	TY1_non-reference_SRR800787_temp_rp_207	0	+
chrIV	620558	620662	TY1_reference_SRR800787_temp_nonab_213	0	-
chrIV	651687	651956	TY1_reference_SRR800787_temp_nonab_223	0	-
chrIV	668093	668434	TY3_reference_SRR800787_temp_nonab_224	0	+
chrIV	668623	668782	TY1_reference_SRR800787_temp_nonab_225	0	+
chrIV	802902	805652	TY1_reference_SRR800787_temp_nonab_229	0	+
chrIV	805755	805972	TY1_reference_SRR800787_temp_nonab_230	0	-
chrIV	871419	871742	TY1_reference_SRR800787_temp_nonab_235	0	+
chrIV	878061	878300	TY1_reference_SRR800787_temp_nonab_237	0	+
chrIV	878300	884218	TY1_reference_SRR800787_temp_nonab_239	0	-
chrIV	945347	945670	TY1_reference_SRR800787_temp_nonab_245	0	+
chrIV	945697	945757	TY1_reference_SRR800787_temp_nonab_246	0	-
chrIV	945951	946292	TY3_reference_SRR800787_temp_nonab_247	0	-
chrIV	981167	987126	TY2_reference_SRR800787_temp_nonab_250	0	+
chrIV	987154	992639	TY1_reference_SRR800787_temp_nonab_251	0	-
chrIV	992639	992739	TY1_reference_SRR800787_temp_nonab_252	0	+
chrIV	992739	992812	TY3_reference_SRR800787_temp_nonab_253	0	-
chrIV	992816	992842	TY3_non-reference_SRR800787_temp_rp_254	0	-
chrIV	1017374	1017383	TY2_non-reference_SRR800787_temp_rp_256	0	+
chrIV	1017552	1017675	TY1_reference_SRR800787_temp_nonab_257	0	-
chrIV	1017677	1018020	TY4_reference_SRR800787_temp_nonab_258	0	-
chrIV	1018211	1018366	TY4_reference_SRR800787_temp_nonab_259	0	+
chrIV	1018388	1018514	TY1_reference_SRR800787_temp_nonab_260	0	+
chrIV	1023133	1023474	TY3_reference_SRR800787_temp_nonab_261	0	+
chrIV	1075614	1075621	TY2_non-reference_SRR800787_temp_rp_269	0	+
chrIV	1151033	1151363	TY1_reference_SRR800787_temp_nonab_277	0	+
chrIV	1151390	1151511	TY1_reference_SRR800787_temp_nonab_278	0	-
chrIV	1151741	1151747	TY2_non-reference_SRR800787_temp_rp_279	0	-
chrIV	1174831	1174952	TY1_reference_SRR800787_temp_nonab_281	0	+
chrIV	1175128	1175807	TY3_reference_SRR800787_temp_nonab_282	0	-
chrIV	1175310	1175642	TY1_reference_SRR800787_temp_nonab_283	0	+
chrIV	1201080	1201275	TY1_reference_SRR800787_temp_nonab_284	0	+
chrIV	1201449	1201590	TY1_reference_SRR800787_temp_nonab_285	0	+
chrIV	1305351	1305442	TY3_reference_SRR800787_temp_nonab_293	0	-
chrIV	1352636	1352968	TY2_reference_SRR800787_temp_nonab_299	0	+
chrIV	1352968	1353219	TY1_reference_SRR800787_temp_nonab_301	0	+
chrIV	1461755	1461833	TY3_non-reference_SRR800787_temp_rp_309	0	+
chrIV	1461921	1461929	TY2_non-reference_SRR800787_temp_rp_310	0	-
chrIV	1461956	1462025	TY1_reference_SRR800787_temp_nonab_311	0	+
chrIV	1516336	1516421	TY2_reference_SRR800787_temp_nonab_315	0	-
chrIV	1518468	1518787	TY1_reference_SRR800787_temp_nonab_316	0	+
chrIX	175011	175016	TY3_non-reference_SRR800787_temp_sr_330	0	-
chrIX	197136	197485	TY1_reference_SRR800787_temp_nonab_332	0	-
chrIX	197365	197388	TY1_non-reference_SRR800787_temp_rp_333	0	-
chrIX	246216	246549	TY2_reference_SRR800787_temp_nonab_340	0	+
chrIX	248835	248885	TY3_non-reference_SRR800787_temp_rp_341	0	-
chrIX	300406	300725	TY1_reference_SRR800787_temp_nonab_343	0	-
chrIX	301655	301730	TY1_reference_SRR800787_temp_nonab_344	0	+
chrIX	324388	324732	TY3_reference_SRR800787_temp_nonab_347	0	+
chrIX	324452	324568	TY2_non-reference_SRR800787_temp_rp_348	0	-
chrIX	324828	325162	TY1_reference_SRR800787_temp_nonab_349	0	+
chrIX	325162	325216	TY1_reference_SRR800787_temp_nonab_350	0	+
chrIX	336374	336425	TY3_non-reference_SRR800787_temp_rp_351	0	-
chrIX	336575	336892	TY1_reference_SRR800787_temp_nonab_352	0	-
chrIX	370221	370226	TY2_non-reference_SRR800787_temp_rp_353	0	+
chrIX	426197	426422	TY1_reference_SRR800787_temp_nonab_359	0	-
chrV	6985	7117	TY5_reference_SRR800787_temp_nonab_453	0	+
chrV	9630	9738	TY2_reference_SRR800787_temp_nonab_454	0	-
chrV	62141	62474	TY2_reference_SRR800787_temp_nonab_461	0	+
chrV	62474	62756	TY1_reference_SRR800787_temp_nonab_462	0	+
chrV	99302	99660	TY1_reference_SRR800787_temp_nonab_463	0	-
chrV	118226	118556	TY4_reference_SRR800787_temp_nonab_467	0	-
chrV	135607	135939	TY2_reference_SRR800787_temp_nonab_468	0	-
chrV	136062	136183	TY1_reference_SRR800787_temp_nonab_469	0	+
chrV	137323	137612	TY1_reference_SRR800787_temp_nonab_472	0	+
chrV	138220	138553	TY1_reference_SRR800787_temp_nonab_474	0	+
chrV	176348	176845	TY1_reference_SRR800787_temp_nonab_477	0	+
chrV	176574	176714	TY1_reference_SRR800787_temp_nonab_478	0	-
chrV	248827	249107	TY1_reference_SRR800787_temp_nonab_482	0	+
chrV	249107	249406	TY1_reference_SRR800787_temp_nonab_483	0	-
chrV	249443	249751	TY1_reference_SRR800787_temp_nonab_484	0	+
chrV	249928	250269	TY3_reference_SRR800787_temp_nonab_485	0	-
chrV	287770	288056	TY1_reference_SRR800787_temp_nonab_487	0	-
chrV	288642	288724	TY1_reference_SRR800787_temp_nonab_488	0	+
chrV	312205	312261	TY3_1p_reference_SRR800787_temp_nonab_493	0	+
chrV	312271	312437	TY1_reference_SRR800787_temp_nonab_494	0	+
chrV	314078	314424	TY4_reference_SRR800787_temp_nonab_496	0	+
chrV	354133	354836	TY1_reference_SRR800787_temp_nonab_498	0	+
chrV	354355	354726	TY4_reference_SRR800787_temp_nonab_499	0	-
chrV	354846	354913	TY3_reference_SRR800787_temp_nonab_500	0	-
chrV	431485	431818	TY2_reference_SRR800787_temp_nonab_507	0	-
chrV	434626	434967	TY3_reference_SRR800787_temp_nonab_508	0	-
chrV	435065	435122	TY1_reference_SRR800787_temp_nonab_509	0	+
chrV	435123	435438	TY1_reference_SRR800787_temp_nonab_510	0	-
chrV	435207	435245	TY2_non-reference_SRR800787_temp_rp_511	0	-
chrV	435941	436273	TY2_reference_SRR800787_temp_nonab_513	0	-
chrV	436274	436601	TY4_reference_SRR800787_temp_nonab_514	0	-
chrV	436303	436310	TY1_non-reference_SRR800787_temp_rp_515	0	+
chrV	436601	436633	TY1_reference_SRR800787_temp_nonab_516	0	+
chrV	438521	438584	TY1_reference_SRR800787_temp_nonab_517	0	-
chrV	442729	443068	TY1_reference_SRR800787_temp_nonab_518	0	+
chrV	443365	449626	TY2_reference_SRR800787_temp_nonab_519	0	+
chrV	443392	449316	TY1_reference_SRR800787_temp_nonab_521	0	-
chrV	449735	450035	TY1_reference_SRR800787_temp_nonab_524	0	+
chrV	469325	469388	TY1_reference_SRR800787_temp_nonab_527	0	-
chrV	487828	488160	TY2_reference_SRR800787_temp_nonab_531	0	+
chrV	551436	551759	TY1_reference_SRR800787_temp_nonab_540	0	+
chrV	552002	552216	TY1_reference_SRR800787_temp_nonab_541	0	-
chrV	566694	566945	TY5_reference_SRR800787_temp_nonab_542	0	-
chrV	568785	569017	TY5_reference_SRR800787_temp_nonab_543	0	+
chrVI	100574	100902	TY1_reference_SRR800787_temp_nonab_549	0	+
chrVI	101353	101358	TY3_non-reference_SRR800787_temp_sr_550	0	+
chrVI	119073	119171	TY1_reference_SRR800787_temp_nonab_551	0	+
chrVI	144199	144518	TY4_reference_SRR800787_temp_nonab_555	0	+
chrVI	144533	144815	TY1_reference_SRR800787_temp_nonab_556	0	-
chrVI	148881	148890	TY1_non-reference_SRR800787_temp_rp_558	0	+
chrVI	158353	158666	TY1_reference_SRR800787_temp_nonab_561	0	+
chrVI	161531	161691	TY1_reference_SRR800787_temp_nonab_563	0	+
chrVI	161807	162129	TY1_reference_SRR800787_temp_nonab_565	0	-
chrVI	181387	181471	TY1_reference_SRR800787_temp_nonab_566	0	+
chrVI	181738	181884	TY1_reference_SRR800787_temp_nonab_567	0	+
chrVI	191670	191834	TY1_reference_SRR800787_temp_nonab_568	0	-
chrVI	204936	204995	TY3_non-reference_SRR800787_temp_rp_571	0	+
chrVI	205101	205241	TY3_1p_reference_SRR800787_temp_nonab_572	0	+
chrVI	205255	205503	TY1_reference_SRR800787_temp_nonab_573	0	-
chrVI	206909	207126	TY1_reference_SRR800787_temp_nonab_575	0	+
chrVI	261282	261475	TY1_reference_SRR800787_temp_nonab_582	0	+
chrVII	862	1079	TY5_reference_SRR800787_temp_nonab_586	0	+
chrVII	1079	1239	TY5_reference_SRR800787_temp_nonab_587	0	+
chrVII	110810	111509	TY2_reference_SRR800787_temp_nonab_596	0	-
chrVII	110858	111229	TY4_reference_SRR800787_temp_nonab_597	0	+
chrVII	111509	111702	TY1_reference_SRR800787_temp_nonab_599	0	+
chrVII	114942	115273	TY1_reference_SRR800787_temp_nonab_602	0	+
chrVII	121167	121340	TY1_reference_SRR800787_temp_nonab_603	0	+
chrVII	122092	122145	TY1_reference_SRR800787_temp_nonab_604	0	-
chrVII	204989	205343	TY4_reference_SRR800787_temp_nonab_607	0	+
chrVII	287944	288115	TY1_reference_SRR800787_temp_nonab_610	0	+
chrVII	318685	318826	TY1_reference_SRR800787_temp_nonab_613	0	+
chrVII	318826	318984	TY4_reference_SRR800787_temp_nonab_614	0	-
chrVII	319032	319344	TY1_reference_SRR800787_temp_nonab_615	0	-
chrVII	319425	319765	TY3_reference_SRR800787_temp_nonab_616	0	-
chrVII	320357	320710	TY4_reference_SRR800787_temp_nonab_617	0	-
chrVII	327131	327346	TY1_reference_SRR800787_temp_nonab_619	0	-
chrVII	327906	328220	TY1_reference_SRR800787_temp_nonab_620	0	+
chrVII	328229	328503	TY1_reference_SRR800787_temp_nonab_621	0	+
chrVII	401618	401897	TY3_reference_SRR800787_temp_nonab_625	0	+
chrVII	401961	402293	TY1_reference_SRR800787_temp_nonab_627	0	+
chrVII	405006	405148	TY2_reference_SRR800787_temp_nonab_628	0	+
chrVII	405148	405210	TY2_reference_SRR800787_temp_nonab_629	0	+
chrVII	405230	405456	TY3_reference_SRR800787_temp_nonab_630	0	-
chrVII	412457	412727	TY1_reference_SRR800787_temp_nonab_633	0	+
chrVII	412818	412887	TY3_1p_reference_SRR800787_temp_nonab_634	0	+
chrVII	423081	423086	TY3_non-reference_SRR800787_temp_sr_635	0	-
chrVII	561685	561754	TY3_non-reference_SRR800787_temp_rp_644	0	-
chrVII	568167	568287	TY3_1p_reference_SRR800787_temp_nonab_646	0	+
chrVII	660646	660936	TY1_reference_SRR800787_temp_nonab_655	0	-
chrVII	701113	701354	TY1_reference_SRR800787_temp_nonab_656	0	+
chrVII	701355	701546	TY1_reference_SRR800787_temp_nonab_657	0	+
chrVII	712899	713081	TY4_reference_SRR800787_temp_nonab_661	0	+
chrVII	713087	713388	TY1_reference_SRR800787_temp_nonab_662	0	-
chrVII	735491	735546	TY1_reference_SRR800787_temp_nonab_664	0	-
chrVII	735548	735877	TY1_reference_SRR800787_temp_nonab_665	0	+
chrVII	735986	736327	TY3_reference_SRR800787_temp_nonab_667	0	+
chrVII	738564	738604	TY1_reference_SRR800787_temp_nonab_669	0	+
chrVII	738740	739040	TY1_reference_SRR800787_temp_nonab_670	0	+
chrVII	774040	774167	TY1_reference_SRR800787_temp_nonab_671	0	+
chrVII	778788	779117	TY2_reference_SRR800787_temp_nonab_672	0	+
chrVII	779117	779236	TY1_reference_SRR800787_temp_nonab_673	0	+
chrVII	779236	779520	TY1_reference_SRR800787_temp_nonab_674	0	-
chrVII	793243	793564	TY1_reference_SRR800787_temp_nonab_677	0	+
chrVII	811100	811238	TY4_reference_SRR800787_temp_nonab_678	0	-
chrVII	811451	817397	TY2_reference_SRR800787_temp_nonab_679	0	+
chrVII	817397	823311	TY1_reference_SRR800787_temp_nonab_680	0	-
chrVII	845285	845635	TY3_reference_SRR800787_temp_nonab_687	0	+
chrVII	875349	875666	TY1_reference_SRR800787_temp_nonab_692	0	+
chrVII	875955	876284	TY1_reference_SRR800787_temp_nonab_693	0	+
chrVII	879029	879240	TY4_reference_SRR800787_temp_nonab_694	0	+
chrVII	879272	879464	TY1_reference_SRR800787_temp_nonab_695	0	+
chrVII	931037	931043	TY3_non-reference_SRR800787_temp_sr_697	0	+
chrVIII	7992	8224	TY5_reference_SRR800787_temp_nonab_710	0	-
chrVIII	13260	13324	TY5_reference_SRR800787_temp_nonab_711	0	-
chrVIII	92271	92386	TY1_reference_SRR800787_temp_nonab_728	0	+
chrVIII	116415	116747	TY1_reference_SRR800787_temp_nonab_729	0	-
chrVIII	116766	117054	TY1_reference_SRR800787_temp_nonab_730	0	-
chrVIII	133114	133116	TY3_non-reference_SRR800787_temp_rp_733	0	+
chrVIII	133197	133395	TY1_reference_SRR800787_temp_nonab_734	0	-
chrVIII	133324	133335	TY2_non-reference_SRR800787_temp_rp_735	0	-
chrVIII	133557	133566	TY1_non-reference_SRR800787_temp_rp_736	0	+
chrVIII	133567	134217	TY1_reference_SRR800787_temp_nonab_738	0	-
chrVIII	133679	134002	TY1_reference_SRR800787_temp_nonab_739	0	+
chrVIII	146323	146664	TY3_reference_SRR800787_temp_nonab_742	0	-
chrVIII	146836	147705	TY4_reference_SRR800787_temp_nonab_743	0	+
chrVIII	238006	238205	TY1_reference_SRR800787_temp_nonab_750	0	+
chrVIII	238304	238394	TY4_reference_SRR800787_temp_nonab_751	0	+
chrVIII	358684	359477	TY1_reference_SRR800787_temp_nonab_759	0	-
chrVIII	358852	359070	TY4_reference_SRR800787_temp_nonab_760	0	-
chrVIII	359081	359346	TY1_reference_SRR800787_temp_nonab_761	0	+
chrVIII	389179	389512	TY2_reference_SRR800787_temp_nonab_764	0	-
chrVIII	389512	389584	TY1_reference_SRR800787_temp_nonab_766	0	+
chrVIII	389629	389847	TY1_reference_SRR800787_temp_nonab_767	0	-
chrVIII	463919	464147	TY1_reference_SRR800787_temp_nonab_772	0	-
chrVIII	466422	466474	TY3_1p_reference_SRR800787_temp_nonab_773	0	+
chrVIII	466555	466863	TY1_reference_SRR800787_temp_nonab_774	0	+
chrVIII	466880	466975	TY3_reference_SRR800787_temp_nonab_775	0	-
chrVIII	530069	530379	TY1_reference_SRR800787_temp_nonab_779	0	-
chrVIII	543609	549637	TY1_reference_SRR800787_temp_nonab_780	0	-
chrX	29186	29409	TY1_reference_SRR800787_temp_nonab_782	0	+
chrX	59503	59783	TY1_reference_SRR800787_temp_nonab_784	0	+
chrX	60144	60146	TY1_non-reference_SRR800787_temp_rp_785	0	+
chrX	97084	97089	TY2_non-reference_SRR800787_temp_rp_788	0	+
chrX	197398	197492	TY3_reference_SRR800787_temp_nonab_795	0	+
chrX	197492	204392	TY1_reference_SRR800787_temp_nonab_796	0	+
chrX	197542	203768	TY4_reference_SRR800787_temp_nonab_797	0	+
chrX	203792	204114	TY2_reference_SRR800787_temp_nonab_800	0	-
chrX	354538	354838	TY1_reference_SRR800787_temp_nonab_809	0	-
chrX	354838	355170	TY2_reference_SRR800787_temp_nonab_810	0	-
chrX	374767	374835	TY4_reference_SRR800787_temp_nonab_813	0	-
chrX	374848	374902	TY1_reference_SRR800787_temp_nonab_814	0	-
chrX	377538	377590	TY1_reference_SRR800787_temp_nonab_816	0	+
chrX	377599	377854	TY1_reference_SRR800787_temp_nonab_817	0	-
chrX	378008	378279	TY3_1p_reference_SRR800787_temp_nonab_818	0	-
chrX	416259	416425	TY4_reference_SRR800787_temp_nonab_821	0	+
chrX	416370	416376	TY2_non-reference_SRR800787_temp_rp_822	0	+
chrX	416503	417018	TY1_reference_SRR800787_temp_nonab_823	0	+
chrX	421917	422290	TY4_reference_SRR800787_temp_nonab_824	0	+
chrX	422587	422881	TY1_reference_SRR800787_temp_nonab_825	0	+
chrX	472455	483965	TY1_reference_SRR800787_temp_nonab_827	0	+
chrX	478043	483965	TY1_reference_SRR800787_temp_nonab_828	0	+
chrX	517950	518091	TY1_reference_SRR800787_temp_nonab_832	0	+
chrX	531507	531757	TY1_reference_SRR800787_temp_nonab_834	0	-
chrX	537732	538027	TY1_reference_SRR800787_temp_nonab_836	0	-
chrX	540758	541079	TY1_reference_SRR800787_temp_nonab_837	0	+
chrX	541087	541420	TY2_reference_SRR800787_temp_nonab_838	0	-
chrX	543440	543762	TY1_reference_SRR800787_temp_nonab_839	0	+
chrX	737370	737678	TY4_reference_SRR800787_temp_nonab_851	0	-
chrX	742330	742456	TY5_reference_SRR800787_temp_nonab_852	0	-
chrXI	74240	74523	TY1_reference_SRR800787_temp_nonab_855	0	+
chrXI	83812	84120	TY1_reference_SRR800787_temp_nonab_856	0	-
chrXI	141175	141294	TY1_reference_SRR800787_temp_nonab_866	0	-
chrXI	141202	141448	TY2_non-reference_SRR800787_temp_rp_867	0	+
chrXI	162835	163174	TY1_reference_SRR800787_temp_nonab_868	0	+
chrXI	163174	163394	TY4_reference_SRR800787_temp_nonab_869	0	-
chrXI	202287	202627	TY3_reference_SRR800787_temp_nonab_879	0	-
chrXI	219057	219367	TY1_reference_SRR800787_temp_nonab_880	0	-
chrXI	301949	301983	TY1_reference_SRR800787_temp_nonab_885	0	+
chrXI	301983	302269	TY1_reference_SRR800787_temp_nonab_886	0	-
chrXI	307872	307877	TY3_non-reference_SRR800787_temp_sr_887	0	-
chrXI	308279	308286	TY2_non-reference_SRR800787_temp_rp_888	0	-
chrXI	378913	378980	TY3_reference_SRR800787_temp_nonab_892	0	-
chrXI	378990	379112	TY1_reference_SRR800787_temp_nonab_893	0	+
chrXI	379112	379265	TY3_1p_reference_SRR800787_temp_nonab_894	0	-
chrXI	379312	379358	TY3_non-reference_SRR800787_temp_rp_895	0	-
chrXI	489928	490057	TY1_reference_SRR800787_temp_nonab_901	0	-
chrXI	490106	490430	TY1_reference_SRR800787_temp_nonab_902	0	+
chrXI	490430	490489	TY1_reference_SRR800787_temp_nonab_903	0	+
chrXI	513173	513483	TY1_reference_SRR800787_temp_nonab_904	0	-
chrXI	664813	664914	TY5_reference_SRR800787_temp_nonab_916	0	-
chrXI	665067	665306	TY5_reference_SRR800787_temp_nonab_917	0	+
chrXII	91572	91822	TY4_reference_SRR800787_temp_nonab_924	0	-
chrXII	91958	92480	TY1_reference_SRR800787_temp_nonab_925	0	-
chrXII	92048	92380	TY1_reference_SRR800787_temp_nonab_926	0	-
chrXII	168041	168379	TY3_reference_SRR800787_temp_nonab_932	0	-
chrXII	168541	168649	TY1_reference_SRR800787_temp_nonab_933	0	+
chrXII	168649	168732	TY1_reference_SRR800787_temp_nonab_934	0	-
chrXII	221007	221307	TY1_reference_SRR800787_temp_nonab_939	0	+
chrXII	365831	366145	TY1_reference_SRR800787_temp_nonab_945	0	-
chrXII	373479	373534	TY1_reference_SRR800787_temp_nonab_946	0	-
chrXII	373769	373969	TY1_reference_SRR800787_temp_nonab_947	0	-
chrXII	373999	374339	TY3_reference_SRR800787_temp_nonab_948	0	+
chrXII	426828	427002	TY3_1p_reference_SRR800787_temp_nonab_953	0	-
chrXII	448842	449114	TY1_reference_SRR800787_temp_nonab_955	0	+
chrXII	475974	481898	TY1_reference_SRR800787_temp_nonab_959	0	-
chrXII	592707	593037	TY1_reference_SRR800787_temp_nonab_965	0	-
chrXII	592772	592778	TY1_non-reference_SRR800787_temp_rp_966	0	+
chrXII	592876	592882	TY4_non-reference_SRR800787_temp_rp_967	0	+
chrXII	599170	599831	TY4_reference_SRR800787_temp_nonab_968	0	-
chrXII	599269	599518	TY1_reference_SRR800787_temp_nonab_969	0	+
chrXII	599842	599913	TY1_reference_SRR800787_temp_nonab_970	0	+
chrXII	657023	657366	TY3_reference_SRR800787_temp_nonab_975	0	+
chrXII	657450	657769	TY1_reference_SRR800787_temp_nonab_976	0	+
chrXII	687945	687949	TY3_non-reference_SRR800787_temp_sr_979	0	+
chrXII	688130	688363	TY2_reference_SRR800787_temp_nonab_980	0	-
chrXII	688370	688666	TY1_reference_SRR800787_temp_nonab_981	0	+
chrXII	731679	732002	TY2_reference_SRR800787_temp_nonab_983	0	-
chrXII	732076	732081	TY3_non-reference_SRR800787_temp_sr_984	0	-
chrXII	734383	734673	TY1_reference_SRR800787_temp_nonab_986	0	-
chrXII	734617	734625	TY4_non-reference_SRR800787_temp_sr_987	0	+
chrXII	784207	784288	TY1_reference_SRR800787_temp_nonab_991	0	-
chrXII	793551	793870	TY3_reference_SRR800787_temp_nonab_992	0	+
chrXII	793750	793754	TY1_non-reference_SRR800787_temp_rp_993	0	-
chrXII	796763	797088	TY1_reference_SRR800787_temp_nonab_994	0	+
chrXII	817839	818072	TY4_reference_SRR800787_temp_nonab_995	0	+
chrXII	818072	818403	TY1_reference_SRR800787_temp_nonab_996	0	-
chrXII	818473	818477	TY1_non-reference_SRR800787_temp_rp_997	0	-
chrXII	963216	963535	TY1_reference_SRR800787_temp_nonab_1009	0	+
chrXII	1052300	1052630	TY1_reference_SRR800787_temp_nonab_1014	0	-
chrXII	1052659	1052754	TY1_reference_SRR800787_temp_nonab_1015	0	-
chrXIII	131988	132317	TY1_reference_SRR800787_temp_nonab_1021	0	-
chrXIII	167944	168262	TY1_reference_SRR800787_temp_nonab_1024	0	-
chrXIII	168348	168681	TY2_reference_SRR800787_temp_nonab_1025	0	-
chrXIII	183952	183980	TY3_non-reference_SRR800787_temp_rp_1028	0	+
chrXIII	202726	202732	TY2_non-reference_SRR800787_temp_rp_1030	0	-
chrXIII	259595	259901	TY1_reference_SRR800787_temp_nonab_1038	0	-
chrXIII	289946	290015	TY1_reference_SRR800787_temp_nonab_1042	0	-
chrXIII	290047	290223	TY4_reference_SRR800787_temp_nonab_1043	0	-
chrXIII	290440	290521	TY1_reference_SRR800787_temp_nonab_1044	0	+
chrXIII	290582	290660	TY1_reference_SRR800787_temp_nonab_1045	0	-
chrXIII	321341	321527	TY4_reference_SRR800787_temp_nonab_1048	0	-
chrXIII	378730	379060	TY1_reference_SRR800787_temp_nonab_1053	0	-
chrXIII	420972	421316	TY1_reference_SRR800787_temp_nonab_1057	0	-
chrXIII	462884	463103	TY1_reference_SRR800787_temp_nonab_1060	0	-
chrXIII	463139	463460	TY1_reference_SRR800787_temp_nonab_1062	0	-
chrXIII	481212	481544	TY1_reference_SRR800787_temp_nonab_1064	0	-
chrXIII	481569	481807	TY1_reference_SRR800787_temp_nonab_1065	0	+
chrXIII	503190	503381	TY1_reference_SRR800787_temp_nonab_1066	0	+
chrXIII	504241	504781	TY4_reference_SRR800787_temp_nonab_1067	0	+
chrXIII	504344	504676	TY1_reference_SRR800787_temp_nonab_1068	0	+
chrXIII	504877	504882	TY3_non-reference_SRR800787_temp_sr_1069	0	+
chrXIII	573110	573337	TY1_reference_SRR800787_temp_nonab_1075	0	-
chrXIII	573355	573445	TY1_reference_SRR800787_temp_nonab_1076	0	-
chrXIII	748024	748124	TY1_reference_SRR800787_temp_nonab_1088	0	+
chrXIII	768546	768878	TY2_reference_SRR800787_temp_nonab_1091	0	+
chrXIII	768878	769211	TY1_reference_SRR800787_temp_nonab_1092	0	+
chrXIII	808535	808905	TY4_reference_SRR800787_temp_nonab_1095	0	-
chrXIII	808998	809232	TY1_reference_SRR800787_temp_nonab_1096	0	+
chrXIII	837475	837753	TY1_reference_SRR800787_temp_nonab_1098	0	+
chrXIII	837701	837708	TY2_non-reference_SRR800787_temp_rp_1099	0	+
chrXIII	837753	837904	TY3_reference_SRR800787_temp_nonab_1100	0	+
chrXIV	96450	96609	TY4_reference_SRR800787_temp_nonab_1114	0	+
chrXIV	96609	102523	TY1_reference_SRR800787_temp_nonab_1116	0	-
chrXIV	102548	104702	TY1_reference_SRR800787_temp_nonab_1120	0	+
chrXIV	102631	102700	TY3_reference_SRR800787_temp_nonab_1121	0	-
chrXIV	546423	546685	TY3_1p_reference_SRR800787_temp_nonab_1147	0	+
chrXIV	552281	552482	TY1_reference_SRR800787_temp_nonab_1149	0	-
chrXIV	552799	553128	TY1_reference_SRR800787_temp_nonab_1150	0	+
chrXIV	631936	631999	TY3_1p_reference_SRR800787_temp_nonab_1156	0	+
chrXIV	632006	632112	TY1_reference_SRR800787_temp_nonab_1157	0	-
chrXIV	632120	632491	TY4_reference_SRR800787_temp_nonab_1160	0	-
chrXIV	726234	726575	TY3_reference_SRR800787_temp_nonab_1166	0	+
chrXIV	726614	726946	TY2_reference_SRR800787_temp_nonab_1167	0	-
chrXIV	726951	727214	TY3_1p_reference_SRR800787_temp_nonab_1168	0	+
chrXIV	727363	727667	TY1_reference_SRR800787_temp_nonab_1169	0	-
chrXV	2893	3223	TY1_reference_SRR800787_temp_nonab_1171	0	-
chrXV	3808	3986	TY4_reference_SRR800787_temp_nonab_1172	0	+
chrXV	16738	16933	TY1_reference_SRR800787_temp_nonab_1173	0	+
chrXV	18162	18259	TY1_reference_SRR800787_temp_nonab_1174	0	-
chrXV	18300	18554	TY1_reference_SRR800787_temp_nonab_1175	0	-
chrXV	33628	33930	TY1_reference_SRR800787_temp_nonab_1177	0	+
chrXV	113293	113626	TY1_reference_SRR800787_temp_nonab_1187	0	-
chrXV	113684	113752	TY1_reference_SRR800787_temp_nonab_1188	0	-
chrXV	226695	227037	TY3_reference_SRR800787_temp_nonab_1193	0	+
chrXV	227095	227234	TY1_reference_SRR800787_temp_nonab_1194	0	+
chrXV	227692	228263	TY1_reference_SRR800787_temp_nonab_1195	0	+
chrXV	227860	228178	TY1_reference_SRR800787_temp_nonab_1196	0	-
chrXV	300234	300441	TY1_reference_SRR800787_temp_nonab_1205	0	-
chrXV	300685	301023	TY1_reference_SRR800787_temp_nonab_1207	0	-
chrXV	300914	300920	TY1_non-reference_SRR800787_temp_rp_1208	0	-
chrXV	340599	340900	TY1_reference_SRR800787_temp_nonab_1212	0	-
chrXV	354128	354467	TY3_reference_SRR800787_temp_nonab_1215	0	+
chrXV	354681	354959	TY1_reference_SRR800787_temp_nonab_1216	0	+
chrXV	355117	355188	TY1_reference_SRR800787_temp_nonab_1218	0	+
chrXV	436923	437008	TY1_reference_SRR800787_temp_nonab_1225	0	+
chrXV	437303	438486	TY1_reference_SRR800787_temp_nonab_1226	0	-
chrXV	438304	438311	TY2_non-reference_SRR800787_temp_rp_1227	0	+
chrXV	462631	462775	TY2_non-reference_SRR800787_temp_rp_1230	0	+
chrXV	463541	463647	TY1_reference_SRR800787_temp_nonab_1231	0	+
chrXV	571360	571462	TY4_reference_SRR800787_temp_nonab_1238	0	-
chrXV	571490	571808	TY1_reference_SRR800787_temp_nonab_1239	0	+
chrXV	594513	594813	TY1_reference_SRR800787_temp_nonab_1240	0	+
chrXV	664003	664326	TY1_reference_SRR800787_temp_nonab_1246	0	-
chrXV	664329	664465	TY1_reference_SRR800787_temp_nonab_1247	0	+
chrXV	664814	665147	TY2_reference_SRR800787_temp_nonab_1248	0	+
chrXV	697503	697770	TY1_reference_SRR800787_temp_nonab_1251	0	-
chrXV	697809	697906	TY4_reference_SRR800787_temp_nonab_1252	0	-
chrXV	703157	703382	TY3_reference_SRR800787_temp_nonab_1253	0	-
chrXV	703430	703662	TY1_reference_SRR800787_temp_nonab_1254	0	-
chrXV	703670	703754	TY1_reference_SRR800787_temp_nonab_1255	0	+
chrXV	703773	710109	TY4_reference_SRR800787_temp_nonab_1256	0	+
chrXV	704064	710025	TY2_reference_SRR800787_temp_nonab_1257	0	-
chrXV	854274	854614	TY3_reference_SRR800787_temp_nonab_1268	0	+
chrXV	969299	969429	TY1_reference_SRR800787_temp_nonab_1274	0	+
chrXV	979866	980140	TY1_reference_SRR800787_temp_nonab_1275	0	+
chrXV	980256	980588	TY1_reference_SRR800787_temp_nonab_1276	0	-
chrXVI	55662	55858	TY1_reference_SRR800787_temp_nonab_1283	0	-
chrXVI	56289	56356	TY3_reference_SRR800787_temp_nonab_1284	0	+
chrXVI	56356	63006	TY1_reference_SRR800787_temp_nonab_1285	0	+
chrXVI	56451	62375	TY1_reference_SRR800787_temp_nonab_1286	0	+
chrXVI	62388	62720	TY2_reference_SRR800787_temp_nonab_1287	0	+
chrXVI	210449	210770	TY1_reference_SRR800787_temp_nonab_1299	0	+
chrXVI	211575	211907	TY2_reference_SRR800787_temp_nonab_1301	0	+
chrXVI	544232	544238	TY2_non-reference_SRR800787_temp_rp_1319	0	-
chrXVI	561164	561320	TY3_1p_reference_SRR800787_temp_nonab_1321	0	-
chrXVI	571692	571834	TY1_reference_SRR800787_temp_nonab_1323	0	+
chrXVI	571841	572170	TY1_reference_SRR800787_temp_nonab_1324	0	-
chrXVI	689058	689439	TY1_reference_SRR800787_temp_nonab_1331	0	-
chrXVI	689547	689605	TY3_non-reference_SRR800787_temp_rp_1332	0	+
chrXVI	769316	769657	TY3_reference_SRR800787_temp_nonab_1339	0	+
chrXVI	769800	769897	TY1_reference_SRR800787_temp_nonab_1340	0	+
chrXVI	775857	776502	TY3_1p_reference_SRR800787_temp_nonab_1342	0	+
chrXVI	776090	776401	TY1_reference_SRR800787_temp_nonab_1343	0	+
chrXVI	776664	776854	TY1_reference_SRR800787_temp_nonab_1344	0	-
chrXVI	777841	778152	TY1_reference_SRR800787_temp_nonab_1346	0	+
chrXVI	780917	781217	TY1_reference_SRR800787_temp_nonab_1348	0	-
chrXVI	856550	856881	TY3_reference_SRR800787_temp_nonab_1355	0	+
chrXVI	880381	880722	TY3_reference_SRR800787_temp_nonab_1357	0	+
chrXVI	880769	880965	TY3_1p_reference_SRR800787_temp_nonab_1359	0	-
chrXVI	881482	881826	TY4_reference_SRR800787_temp_nonab_1360	0	-
chrXVI	933066	933400	TY4_reference_SRR800787_temp_nonab_1365	0	+
chrXVI	933538	933675	TY1_reference_SRR800787_temp_nonab_1367	0	+
chrXVI	937875	937992	TY1_reference_SRR800787_temp_nonab_1368	0	-
