# Supplementary material for: McClintock: An Integrated Pipeline for Detecting Transposable Element Insertions in Whole-Genome Shotgun Sequencing Data
Source: G3 (Bethesda). 2017 Jun 21;7(8):2763–78. doi: 10.1534/g3.117.043893 (PMC5555480; doi:10.1534/g3.117.043893)
Supplement: Supplementary file 2 [file 2763FileS2.zip › SRA072302/SRR800788/results/SRR800788_popoolationte_nonredundant.bed]

track name="SRR800788_PoPoolationTE" description="SRR800788_PoPoolationTE"
chrI	138690	139086	TY1_reference_SRR800788_popoolationte_rp_3	0	.
chrI	160012	166258	TY1_reference_SRR800788_popoolationte_rp_4	0	.
chrII	29442	35847	TY1_reference_SRR800788_popoolationte_rp_10	0	.
chrII	196953	197390	TY1_reference_SRR800788_popoolationte_rp_11	0	.
chrII	197479	198137	TY3_reference_SRR800788_popoolationte_rp_12	0	.
chrII	258606	259067	TY1_reference_SRR800788_popoolationte_rp_16	0	.
chrII	266105	266333	TY1_reference_SRR800788_popoolationte_rp_17	0	.
chrII	350404	350819	TY1_reference_SRR800788_popoolationte_rp_20	0	.
chrII	460420	460810	TY1_reference_SRR800788_popoolationte_rp_21	0	.
chrII	643374	644069	TY1_reference_SRR800788_popoolationte_rp_22	0	.
chrIII	84745	91018	TY3_non-reference_SRR800788_popoolationte_rp_30	0	.
chrIII	124058	124520	TY1_reference_SRR800788_popoolationte_rp_33	0	.
chrIII	142693	143168	TY1_reference_SRR800788_popoolationte_rp_34	0	.
chrIII	150641	151106	TY4_reference_SRR800788_popoolationte_rp_37	0	.
chrIII	168280	169115	TY3_reference_SRR800788_popoolationte_rp_40	0	.
chrIII	227577	227895	TY1_reference_SRR800788_popoolationte_rp_43	0	.
chrIII	291320	291781	TY1_reference_SRR800788_popoolationte_rp_44	0	.
chrIII	294925	295369	TY1_reference_SRR800788_popoolationte_rp_47	0	.
chrIV	359251	359534	TY1_reference_SRR800788_popoolationte_rp_51	0	.
chrIV	437090	437772	TY1_reference_SRR800788_popoolationte_rp_54	0	.
chrIV	512934	519694	TY1_reference_SRR800788_popoolationte_rp_55	0	.
chrIV	620395	620735	TY1_reference_SRR800788_popoolationte_rp_59	0	.
chrIV	645141	651557	TY3_non-reference_SRR800788_popoolationte_rp_60	0	.
chrIV	651634	652028	TY1_reference_SRR800788_popoolationte_rp_61	0	.
chrIV	667933	668493	TY3_reference_SRR800788_popoolationte_rp_62	0	.
chrIV	668542	668915	TY1_reference_SRR800788_popoolationte_rp_63	0	.
chrIV	802836	805705	TY1_reference_SRR800788_popoolationte_rp_64	0	.
chrIV	945890	946369	TY3_reference_SRR800788_popoolationte_rp_69	0	.
chrIV	1023080	1023525	TY3_reference_SRR800788_popoolationte_rp_72	0	.
chrIV	1095576	1101929	TY1_reference_SRR800788_popoolationte_rp_73	0	.
chrIV	1305273	1305544	TY3_reference_SRR800788_popoolationte_rp_80	0	.
chrIV	1352577	1353285	TY1_reference_SRR800788_popoolationte_rp_81	0	.
chrIV	1461751	1461898	TY3_non-reference_SRR800788_popoolationte_rp_82	0	.
chrIV	1516183	1516581	TY2_reference_SRR800788_popoolationte_rp_84	0	.
chrIV	1518369	1518841	TY1_reference_SRR800788_popoolationte_rp_85	0	.
chrIX	197085	197540	TY1_reference_SRR800788_popoolationte_rp_86	0	.
chrIX	205153	210741	TY3_reference_SRR800788_popoolationte_rp_87	0	.
chrIX	300353	300792	TY1_reference_SRR800788_popoolationte_rp_88	0	.
chrIX	301457	301830	TY1_reference_SRR800788_popoolationte_rp_89	0	.
chrIX	336519	336957	TY1_reference_SRR800788_popoolationte_rp_90	0	.
chrIX	426063	426503	TY1_reference_SRR800788_popoolationte_rp_91	0	.
chrV	9566	9883	TY2_reference_SRR800788_popoolationte_rp_96	0	.
chrV	99237	99710	TY1_reference_SRR800788_popoolationte_rp_98	0	.
chrV	118172	118610	TY4_reference_SRR800788_popoolationte_rp_99	0	.
chrV	135545	136301	TY1_reference_SRR800788_popoolationte_rp_100	0	.
chrV	137272	137697	TY1_reference_SRR800788_popoolationte_rp_101	0	.
chrV	138166	138605	TY1_reference_SRR800788_popoolationte_rp_102	0	.
chrV	176295	176897	TY1_reference_SRR800788_popoolationte_rp_103	0	.
chrV	207261	207431	TY3_non-reference_SRR800788_popoolationte_rp_104	0	.
chrV	287708	288122	TY1_reference_SRR800788_popoolationte_rp_107	0	.
chrV	314027	314482	TY4_reference_SRR800788_popoolationte_rp_109	0	.
chrV	434512	435020	TY3_reference_SRR800788_popoolationte_rp_112	0	.
chrV	438289	438692	TY1_reference_SRR800788_popoolationte_rp_117	0	.
chrV	492340	498589	TY3_non-reference_SRR800788_popoolationte_rp_121	0	.
chrV	566628	567149	TY1_non-reference_SRR800788_popoolationte_rp_124	0	.
chrVI	100475	100958	TY1_reference_SRR800788_popoolationte_rp_125	0	.
chrVI	118918	119338	TY1_reference_SRR800788_popoolationte_rp_127	0	.
chrVI	158282	158736	TY1_reference_SRR800788_popoolationte_rp_130	0	.
chrVI	191603	191927	TY1_reference_SRR800788_popoolationte_rp_134	0	.
chrVI	204885	205073	TY3_non-reference_SRR800788_popoolationte_rp_135	0	.
chrVI	206846	207217	TY1_reference_SRR800788_popoolationte_rp_137	0	.
chrVI	261162	261531	TY1_reference_SRR800788_popoolationte_rp_138	0	.
chrVII	110738	111766	TY1_reference_SRR800788_popoolationte_rp_142	0	.
chrVII	114890	115320	TY1_reference_SRR800788_popoolationte_rp_143	0	.
chrVII	121088	121433	TY1_reference_SRR800788_popoolationte_rp_144	0	.
chrVII	121864	122260	TY1_reference_SRR800788_popoolationte_rp_145	0	.
chrVII	204932	205392	TY4_reference_SRR800788_popoolationte_rp_146	0	.
chrVII	287887	288194	TY1_reference_SRR800788_popoolationte_rp_147	0	.
chrVII	320304	320762	TY4_reference_SRR800788_popoolationte_rp_150	0	.
chrVII	412396	412794	TY1_reference_SRR800788_popoolationte_rp_156	0	.
chrVII	561775	567860	TY3_non-reference_SRR800788_popoolationte_rp_161	0	.
chrVII	568046	568461	TY3_1p_reference_SRR800788_popoolationte_rp_162	0	.
chrVII	660592	660989	TY1_reference_SRR800788_popoolationte_rp_163	0	.
chrVII	735926	736429	TY3_reference_SRR800788_popoolationte_rp_169	0	.
chrVII	793187	793622	TY1_reference_SRR800788_popoolationte_rp_174	0	.
chrVII	811040	811294	TY4_reference_SRR800788_popoolationte_rp_175	0	.
chrVII	845221	845728	TY3_reference_SRR800788_popoolationte_rp_177	0	.
chrVIII	7898	8320	TY5_reference_SRR800788_popoolationte_rp_181	0	.
chrVIII	13128	13468	TY5_reference_SRR800788_popoolationte_rp_182	0	.
chrVIII	133013	133174	TY3_non-reference_SRR800788_popoolationte_rp_186	0	.
chrVIII	133502	134316	TY1_reference_SRR800788_popoolationte_rp_188	0	.
chrVIII	146228	146714	TY3_reference_SRR800788_popoolationte_rp_189	0	.
chrVIII	146769	147762	TY4_reference_SRR800788_popoolationte_rp_190	0	.
chrVIII	388912	389076	TY3_non-reference_SRR800788_popoolationte_rp_192	0	.
chrVIII	463811	464227	TY1_reference_SRR800788_popoolationte_rp_194	0	.
chrX	29130	29514	TY1_reference_SRR800788_popoolationte_rp_197	0	.
chrX	59426	59845	TY1_reference_SRR800788_popoolationte_rp_198	0	.
chrX	377915	378361	TY3_1p_reference_SRR800788_popoolationte_rp_204	0	.
chrX	416212	416488	TY4_reference_SRR800788_popoolationte_rp_205	0	.
chrX	421862	422346	TY4_reference_SRR800788_popoolationte_rp_207	0	.
chrX	422528	422933	TY1_reference_SRR800788_popoolationte_rp_208	0	.
chrX	517761	518245	TY1_reference_SRR800788_popoolationte_rp_209	0	.
chrX	531442	531827	TY1_reference_SRR800788_popoolationte_rp_210	0	.
chrX	537662	538096	TY1_reference_SRR800788_popoolationte_rp_211	0	.
chrX	538025	538489	TY2_reference_SRR800788_popoolationte_rp_212	0	.
chrX	540698	541471	TY1_reference_SRR800788_popoolationte_rp_213	0	.
chrX	543390	543817	TY1_reference_SRR800788_popoolationte_rp_214	0	.
chrXI	74173	74612	TY1_reference_SRR800788_popoolationte_rp_215	0	.
chrXI	141098	141183	TY1_reference_SRR800788_popoolationte_rp_217	0	.
chrXI	218987	219430	TY1_reference_SRR800788_popoolationte_rp_219	0	.
chrXI	378671	379401	TY3_reference_SRR800788_popoolationte_rp_221	0	.
chrXI	513101	513550	TY1_reference_SRR800788_popoolationte_rp_222	0	.
chrXII	91504	91882	TY4_reference_SRR800788_popoolationte_rp_223	0	.
chrXII	91879	92548	TY1_reference_SRR800788_popoolationte_rp_224	0	.
chrXII	167900	168437	TY3_reference_SRR800788_popoolationte_rp_225	0	.
chrXII	215027	221365	TY1_reference_SRR800788_popoolationte_rp_228	0	.
chrXII	365778	366196	TY1_reference_SRR800788_popoolationte_rp_229	0	.
chrXII	426759	427115	TY3_1p_reference_SRR800788_popoolationte_rp_231	0	.
chrXII	448782	449181	TY1_reference_SRR800788_popoolationte_rp_232	0	.
chrXII	656925	657418	TY3_reference_SRR800788_popoolationte_rp_237	0	.
chrXII	657395	657859	TY1_reference_SRR800788_popoolationte_rp_238	0	.
chrXII	687777	688042	TY3_non-reference_SRR800788_popoolationte_rp_239	0	.
chrXII	734316	734747	TY1_reference_SRR800788_popoolationte_rp_241	0	.
chrXII	793495	793925	TY3_reference_SRR800788_popoolationte_rp_243	0	.
chrXII	796712	797145	TY1_reference_SRR800788_popoolationte_rp_244	0	.
chrXII	818407	818568	TY2_non-reference_SRR800788_popoolationte_rp_246	0	.
chrXII	963163	963585	TY1_reference_SRR800788_popoolationte_rp_247	0	.
chrXII	976043	981775	TY1_non-reference_SRR800788_popoolationte_rp_248	0	.
chrXIII	131932	132375	TY1_reference_SRR800788_popoolationte_rp_252	0	.
chrXIII	167884	168315	TY1_reference_SRR800788_popoolationte_rp_253	0	.
chrXIII	183874	184124	TY3_non-reference_SRR800788_popoolationte_rp_254	0	.
chrXIII	196157	202312	TY1_reference_SRR800788_popoolationte_rp_256	0	.
chrXIII	259535	259965	TY1_reference_SRR800788_popoolationte_rp_257	0	.
chrXIII	321282	321590	TY4_reference_SRR800788_popoolationte_rp_260	0	.
chrXIII	372563	379254	TY1_reference_SRR800788_popoolationte_rp_261	0	.
chrXIII	420907	421378	TY1_reference_SRR800788_popoolationte_rp_262	0	.
chrXIII	503501	504252	TY1_reference_SRR800788_popoolationte_rp_269	0	.
chrXIII	747940	748237	TY1_reference_SRR800788_popoolationte_rp_274	0	.
chrXIII	768362	768504	TY3_non-reference_SRR800788_popoolationte_rp_275	0	.
chrXIII	768492	769263	TY1_reference_SRR800788_popoolationte_rp_276	0	.
chrXIII	808478	808982	TY4_reference_SRR800788_popoolationte_rp_277	0	.
chrXIII	808925	809309	TY1_reference_SRR800788_popoolationte_rp_278	0	.
chrXIV	546372	546756	TY3_1p_reference_SRR800788_popoolationte_rp_282	0	.
chrXV	16682	17021	TY1_reference_SRR800788_popoolationte_rp_291	0	.
chrXV	33575	33982	TY1_reference_SRR800788_popoolationte_rp_294	0	.
chrXV	226602	227086	TY3_reference_SRR800788_popoolationte_rp_296	0	.
chrXV	227632	228315	TY1_reference_SRR800788_popoolationte_rp_297	0	.
chrXV	340545	340972	TY1_reference_SRR800788_popoolationte_rp_301	0	.
chrXV	354031	354527	TY3_reference_SRR800788_popoolationte_rp_302	0	.
chrXV	437248	438553	TY1_non-reference_SRR800788_popoolationte_rp_305	0	.
chrXV	463485	463781	TY1_reference_SRR800788_popoolationte_rp_306	0	.
chrXV	487375	487528	TY3_non-reference_SRR800788_popoolationte_rp_307	0	.
chrXV	664733	665199	TY2_reference_SRR800788_popoolationte_rp_313	0	.
chrXV	968932	976456	TY3_reference_SRR800788_popoolationte_rp_317	0	.
chrXV	979814	980196	TY1_reference_SRR800788_popoolationte_rp_318	0	.
chrXVI	55542	55960	TY1_reference_SRR800788_popoolationte_rp_319	0	.
chrXVI	210390	210821	TY1_reference_SRR800788_popoolationte_rp_320	0	.
chrXVI	436006	443173	TY1_reference_SRR800788_popoolationte_rp_321	0	.
chrXVI	688990	689490	TY1_reference_SRR800788_popoolationte_rp_327	0	.
chrXVI	769151	769713	TY3_reference_SRR800788_popoolationte_rp_328	0	.
chrXVI	777783	778221	TY1_reference_SRR800788_popoolationte_rp_332	0	.
chrXVI	780861	781274	TY1_reference_SRR800788_popoolationte_rp_333	0	.
chrXVI	804434	810665	TY1_reference_SRR800788_popoolationte_rp_334	0	.
chrXVI	844291	850568	TY1_reference_SRR800788_popoolationte_rp_335	0	.
chrXVI	850559	856974	TY3_reference_SRR800788_popoolationte_rp_336	0	.
chrXVI	881424	881883	TY4_reference_SRR800788_popoolationte_rp_339	0	.
chrXVI	933013	933449	TY4_reference_SRR800788_popoolationte_rp_340	0	.
chrXVI	933474	933735	TY1_reference_SRR800788_popoolationte_rp_341	0	.
chrXVI	937807	938089	TY1_reference_SRR800788_popoolationte_rp_342	0	.
