# Supplementary material for: McClintock: An Integrated Pipeline for Detecting Transposable Element Insertions in Whole-Genome Shotgun Sequencing Data
Source: G3 (Bethesda). 2017 Jun 21;7(8):2763–78. doi: 10.1534/g3.117.043893 (PMC5555480; doi:10.1534/g3.117.043893)
Supplement: Supplementary file 2 [file 2763FileS2.zip › SRA072302/SRR800788/results/SRR800788_retroseq_nonredundant.bed]

track name="SRR800788_RetroSeq" description="SRR800788_RetroSeq"
chrI	180847	180849	TY1_non-reference_SRR800788_retroseq_rp_1	0	.
chrI	189596	189598	TY1_non-reference_SRR800788_retroseq_rp_4	0	.
chrII	644837	644839	TY1_non-reference_SRR800788_retroseq_rp_6	0	.
chrII	644840	644842	TY2_non-reference_SRR800788_retroseq_rp_7	0	.
chrIII	7544	7546	TY2_non-reference_SRR800788_retroseq_rp_9	0	.
chrIII	84369	84371	TY1_non-reference_SRR800788_retroseq_rp_10	0	.
chrIII	90944	90946	TY3_non-reference_SRR800788_retroseq_rp_12	0	.
chrIII	169398	169400	TY3_non-reference_SRR800788_retroseq_rp_16	0	.
chrIII	295256	295258	TY1_non-reference_SRR800788_retroseq_rp_17	0	.
chrIV	83470	83472	TY2_non-reference_SRR800788_retroseq_rp_18	0	.
chrIV	83474	83476	TY1_non-reference_SRR800788_retroseq_rp_19	0	.
chrIV	877915	877917	TY2_non-reference_SRR800788_retroseq_rp_20	0	.
chrIV	1461856	1461858	TY3_non-reference_SRR800788_retroseq_rp_22	0	.
chrIX	324428	324430	TY3_non-reference_SRR800788_retroseq_rp_23	0	.
chrIX	324452	324454	TY2_non-reference_SRR800788_retroseq_rp_24	0	.
chrV	6913	6915	TY5_non-reference_SRR800788_retroseq_rp_25	0	.
chrV	137585	137587	TY1_non-reference_SRR800788_retroseq_rp_27	0	.
chrV	207339	207341	TY3_non-reference_SRR800788_retroseq_rp_30	0	.
chrV	312204	312206	TY1_non-reference_SRR800788_retroseq_rp_31	0	.
chrV	436298	436300	TY1_non-reference_SRR800788_retroseq_rp_33	0	.
chrV	567009	567011	TY1_non-reference_SRR800788_retroseq_rp_37	0	.
chrVI	101409	101411	TY3_non-reference_SRR800788_retroseq_rp_38	0	.
chrVI	204993	204995	TY3_non-reference_SRR800788_retroseq_rp_39	0	.
chrVI	205455	205457	TY3_non-reference_SRR800788_retroseq_rp_40	0	.
chrVII	73908	73910	TY2_non-reference_SRR800788_retroseq_rp_41	0	.
chrVII	74162	74164	TY3_non-reference_SRR800788_retroseq_rp_42	0	.
chrVII	110876	110878	TY1_non-reference_SRR800788_retroseq_rp_44	0	.
chrVII	561737	561739	TY3_non-reference_SRR800788_retroseq_rp_47	0	.
chrVII	774060	774062	TY2_non-reference_SRR800788_retroseq_rp_48	0	.
chrVII	875492	875494	TY1_non-reference_SRR800788_retroseq_rp_49	0	.
chrVIII	133107	133109	TY3_non-reference_SRR800788_retroseq_rp_50	0	.
chrVIII	358925	358927	TY2_non-reference_SRR800788_retroseq_rp_51	0	.
chrVIII	388990	388992	TY3_non-reference_SRR800788_retroseq_rp_52	0	.
chrVIII	389390	389392	TY3_non-reference_SRR800788_retroseq_rp_53	0	.
chrX	354661	354663	TY2_non-reference_SRR800788_retroseq_rp_55	0	.
chrX	354662	354664	TY1_non-reference_SRR800788_retroseq_rp_56	0	.
chrX	416794	416796	TY2_non-reference_SRR800788_retroseq_rp_57	0	.
chrX	424593	424595	TY1_non-reference_SRR800788_retroseq_rp_58	0	.
chrX	424596	424598	TY2_non-reference_SRR800788_retroseq_rp_59	0	.
chrXI	302318	302320	TY2_non-reference_SRR800788_retroseq_rp_60	0	.
chrXI	379297	379299	TY3_non-reference_SRR800788_retroseq_rp_61	0	.
chrXI	379310	379312	TY3_non-reference_SRR800788_retroseq_rp_62	0	.
chrXII	687937	687939	TY3_non-reference_SRR800788_retroseq_rp_65	0	.
chrXII	818540	818542	TY2_non-reference_SRR800788_retroseq_rp_66	0	.
chrXII	818541	818543	TY1_non-reference_SRR800788_retroseq_rp_67	0	.
chrXII	1052232	1052234	TY3_non-reference_SRR800788_retroseq_rp_68	0	.
chrXIII	183977	183979	TY3_non-reference_SRR800788_retroseq_rp_69	0	.
chrXIII	480907	480909	TY1_non-reference_SRR800788_retroseq_rp_70	0	.
chrXIII	504912	504914	TY3_non-reference_SRR800788_retroseq_rp_72	0	.
chrXIII	768463	768465	TY3_non-reference_SRR800788_retroseq_rp_73	0	.
chrXIII	768740	768742	TY3_non-reference_SRR800788_retroseq_rp_74	0	.
chrXIV	374129	374131	TY2_non-reference_SRR800788_retroseq_rp_75	0	.
chrXIV	374139	374141	TY1_non-reference_SRR800788_retroseq_rp_76	0	.
chrXV	18147	18149	TY1_non-reference_SRR800788_retroseq_rp_79	0	.
chrXV	437299	437301	TY1_non-reference_SRR800788_retroseq_rp_82	0	.
chrXV	462789	462791	TY2_non-reference_SRR800788_retroseq_rp_83	0	.
chrXV	462822	462824	TY1_non-reference_SRR800788_retroseq_rp_84	0	.
chrXV	487476	487478	TY3_non-reference_SRR800788_retroseq_rp_85	0	.
chrXV	600893	600895	TY1_non-reference_SRR800788_retroseq_rp_86	0	.
