# Supplementary material for: McClintock: An Integrated Pipeline for Detecting Transposable Element Insertions in Whole-Genome Shotgun Sequencing Data
Source: G3 (Bethesda). 2017 Jun 21;7(8):2763–78. doi: 10.1534/g3.117.043893 (PMC5555480; doi:10.1534/g3.117.043893)
Supplement: Supplementary file 2 [file 2763FileS2.zip › SRA072302/SRR800788/results/SRR800788_temp_nonredundant.bed]

track name="SRR800788_TEMP" description="SRR800788_TEMP"
chrI	22231	22552	TY1_reference_SRR800788_temp_nonab_7	0	+
chrI	138753	138990	TY1_reference_SRR800788_temp_nonab_13	0	-
chrI	180846	180851	TY2_non-reference_SRR800788_temp_rp_15	0	-
chrI	183135	183468	TY1_reference_SRR800788_temp_nonab_18	0	+
chrI	189419	189754	TY2_reference_SRR800788_temp_nonab_19	0	+
chrI	209459	209769	TY1_reference_SRR800788_temp_nonab_21	0	-
chrII	8847	9518	TY1_reference_SRR800788_temp_nonab_22	0	+
chrII	9092	9424	TY2_reference_SRR800788_temp_nonab_23	0	+
chrII	197032	197323	TY1_reference_SRR800788_temp_nonab_40	0	-
chrII	197716	198057	TY3_reference_SRR800788_temp_nonab_41	0	+
chrII	198169	198252	TY1_reference_SRR800788_temp_nonab_42	0	-
chrII	258667	258974	TY1_reference_SRR800788_temp_nonab_48	0	-
chrII	266177	266256	TY1_reference_SRR800788_temp_nonab_49	0	-
chrII	327067	327393	TY1_reference_SRR800788_temp_nonab_54	0	+
chrII	327393	327693	TY1_reference_SRR800788_temp_nonab_55	0	+
chrII	350456	350749	TY1_reference_SRR800788_temp_nonab_57	0	+
chrII	460472	460762	TY1_reference_SRR800788_temp_nonab_66	0	+
chrII	644363	644596	TY1_reference_SRR800788_temp_nonab_72	0	-
chrII	644837	644844	TY2_non-reference_SRR800788_temp_rp_73	0	-
chrIII	1178	4322	TY5_reference_SRR800788_temp_nonab_83	0	+
chrIII	4479	4580	TY5_reference_SRR800788_temp_nonab_84	0	+
chrIII	90842	90847	TY3_non-reference_SRR800788_temp_sr_95	0	+
chrIII	124131	124463	TY1_reference_SRR800788_temp_nonab_97	0	-
chrIII	142789	143078	TY1_reference_SRR800788_temp_nonab_99	0	-
chrIII	149479	149787	TY1_reference_SRR800788_temp_nonab_100	0	+
chrIII	150217	150540	TY1_reference_SRR800788_temp_nonab_101	0	+
chrIII	150692	151051	TY4_reference_SRR800788_temp_nonab_102	0	-
chrIII	151464	151518	TY1_reference_SRR800788_temp_nonab_103	0	-
chrIII	151518	151849	TY1_reference_SRR800788_temp_nonab_104	0	+
chrIII	168430	169014	TY3_non-reference_SRR800788_temp_rp_106	0	+
chrIII	169568	169884	TY1_reference_SRR800788_temp_nonab_109	0	+
chrIII	227659	227810	TY1_reference_SRR800788_temp_nonab_112	0	-
chrIII	291372	291709	TY1_reference_SRR800788_temp_nonab_116	0	+
chrIII	291918	292164	TY5_reference_SRR800788_temp_nonab_117	0	+
chrIII	292287	292525	TY5_reference_SRR800788_temp_nonab_118	0	+
chrIII	294999	295317	TY1_reference_SRR800788_temp_nonab_119	0	+
chrIII	295855	295926	TY1_reference_SRR800788_temp_nonab_121	0	+
chrIII	295954	296187	TY1_reference_SRR800788_temp_nonab_122	0	-
chrIV	3335	3461	TY5_reference_SRR800788_temp_nonab_125	0	+
chrIV	8079	8420	TY4_reference_SRR800788_temp_nonab_126	0	+
chrIV	83291	83483	TY3_1p_reference_SRR800788_temp_nonab_129	0	+
chrIV	83418	83425	TY2_non-reference_SRR800788_temp_rp_130	0	+
chrIV	359316	359480	TY1_reference_SRR800788_temp_nonab_144	0	-
chrIV	434948	435096	TY1_reference_SRR800788_temp_nonab_151	0	+
chrIV	512985	513641	TY1_reference_SRR800788_temp_nonab_155	0	-
chrIV	513256	513588	TY1_reference_SRR800788_temp_nonab_156	0	-
chrIV	519941	520157	TY1_reference_SRR800788_temp_nonab_162	0	+
chrIV	520179	520474	TY1_reference_SRR800788_temp_nonab_163	0	-
chrIV	520474	520794	TY2_reference_SRR800788_temp_nonab_164	0	+
chrIV	620558	620662	TY1_reference_SRR800788_temp_nonab_170	0	-
chrIV	651687	651956	TY1_reference_SRR800788_temp_nonab_172	0	-
chrIV	668093	668434	TY3_reference_SRR800788_temp_nonab_174	0	+
chrIV	668623	668782	TY1_reference_SRR800788_temp_nonab_175	0	+
chrIV	802902	805652	TY1_reference_SRR800788_temp_nonab_180	0	+
chrIV	805755	805972	TY1_reference_SRR800788_temp_nonab_182	0	-
chrIV	871419	871742	TY1_reference_SRR800788_temp_nonab_185	0	+
chrIV	878061	878300	TY1_reference_SRR800788_temp_nonab_188	0	+
chrIV	945347	945670	TY1_reference_SRR800788_temp_nonab_193	0	+
chrIV	945697	945757	TY1_reference_SRR800788_temp_nonab_194	0	-
chrIV	945951	946292	TY3_reference_SRR800788_temp_nonab_195	0	-
chrIV	981167	987126	TY2_reference_SRR800788_temp_nonab_203	0	+
chrIV	987154	992639	TY1_reference_SRR800788_temp_nonab_206	0	-
chrIV	992639	992739	TY1_reference_SRR800788_temp_nonab_208	0	+
chrIV	992739	992812	TY3_reference_SRR800788_temp_nonab_209	0	-
chrIV	1017552	1017675	TY1_reference_SRR800788_temp_nonab_211	0	-
chrIV	1017677	1018020	TY4_reference_SRR800788_temp_nonab_212	0	-
chrIV	1018211	1018366	TY4_reference_SRR800788_temp_nonab_213	0	+
chrIV	1018388	1018514	TY1_reference_SRR800788_temp_nonab_214	0	+
chrIV	1023133	1023474	TY3_reference_SRR800788_temp_nonab_215	0	+
chrIV	1151033	1151363	TY1_reference_SRR800788_temp_nonab_221	0	+
chrIV	1174831	1174952	TY1_reference_SRR800788_temp_nonab_224	0	+
chrIV	1175128	1175807	TY3_reference_SRR800788_temp_nonab_225	0	-
chrIV	1175310	1175642	TY1_reference_SRR800788_temp_nonab_226	0	+
chrIV	1201080	1201275	TY1_reference_SRR800788_temp_nonab_227	0	+
chrIV	1201449	1201590	TY1_reference_SRR800788_temp_nonab_228	0	+
chrIV	1305351	1305442	TY3_reference_SRR800788_temp_nonab_234	0	-
chrIV	1461771	1461890	TY3_non-reference_SRR800788_temp_rp_248	0	+
chrIV	1516336	1516421	TY2_reference_SRR800788_temp_nonab_249	0	-
chrIV	1518468	1518787	TY1_reference_SRR800788_temp_nonab_250	0	+
chrIX	197136	197485	TY1_reference_SRR800788_temp_nonab_261	0	-
chrIX	205216	210644	TY3_reference_SRR800788_temp_nonab_264	0	+
chrIX	300406	300725	TY1_reference_SRR800788_temp_nonab_269	0	-
chrIX	301655	301730	TY1_reference_SRR800788_temp_nonab_270	0	+
chrIX	324388	324732	TY3_reference_SRR800788_temp_nonab_275	0	+
chrIX	324828	325162	TY1_reference_SRR800788_temp_nonab_276	0	+
chrIX	325162	325216	TY1_reference_SRR800788_temp_nonab_277	0	+
chrIX	336575	336892	TY1_reference_SRR800788_temp_nonab_278	0	-
chrIX	426197	426422	TY1_reference_SRR800788_temp_nonab_284	0	-
chrV	6985	7117	TY5_reference_SRR800788_temp_nonab_324	0	+
chrV	9630	9738	TY2_reference_SRR800788_temp_nonab_326	0	-
chrV	62141	62474	TY2_reference_SRR800788_temp_nonab_330	0	+
chrV	62474	62756	TY1_reference_SRR800788_temp_nonab_331	0	+
chrV	99302	99660	TY1_reference_SRR800788_temp_nonab_333	0	-
chrV	118226	118556	TY4_reference_SRR800788_temp_nonab_336	0	-
chrV	136062	136183	TY1_reference_SRR800788_temp_nonab_341	0	+
chrV	137323	137612	TY1_reference_SRR800788_temp_nonab_342	0	+
chrV	138220	138553	TY1_reference_SRR800788_temp_nonab_343	0	+
chrV	176348	176845	TY1_reference_SRR800788_temp_nonab_347	0	+
chrV	176574	176714	TY1_reference_SRR800788_temp_nonab_348	0	-
chrV	207325	207429	TY3_non-reference_SRR800788_temp_rp_349	0	+
chrV	248827	249107	TY1_reference_SRR800788_temp_nonab_352	0	+
chrV	249107	249406	TY1_reference_SRR800788_temp_nonab_353	0	-
chrV	249443	249751	TY1_reference_SRR800788_temp_nonab_354	0	+
chrV	287770	288056	TY1_reference_SRR800788_temp_nonab_361	0	-
chrV	288642	288724	TY1_reference_SRR800788_temp_nonab_362	0	+
chrV	312193	312200	TY2_non-reference_SRR800788_temp_rp_364	0	+
chrV	312205	312261	TY3_1p_reference_SRR800788_temp_nonab_365	0	+
chrV	312271	312437	TY1_reference_SRR800788_temp_nonab_366	0	+
chrV	314078	314424	TY4_reference_SRR800788_temp_nonab_367	0	+
chrV	354133	354836	TY1_reference_SRR800788_temp_nonab_370	0	+
chrV	354355	354726	TY4_reference_SRR800788_temp_nonab_371	0	-
chrV	354846	354913	TY3_reference_SRR800788_temp_nonab_372	0	-
chrV	434626	434967	TY3_reference_SRR800788_temp_nonab_378	0	-
chrV	435065	435122	TY1_reference_SRR800788_temp_nonab_379	0	+
chrV	435123	435438	TY1_reference_SRR800788_temp_nonab_380	0	-
chrV	435941	436273	TY2_reference_SRR800788_temp_nonab_381	0	-
chrV	436274	436601	TY4_reference_SRR800788_temp_nonab_382	0	-
chrV	436601	436633	TY1_reference_SRR800788_temp_nonab_383	0	+
chrV	438521	438584	TY1_reference_SRR800788_temp_nonab_384	0	-
chrV	442729	443068	TY1_reference_SRR800788_temp_nonab_385	0	+
chrV	449735	450035	TY1_reference_SRR800788_temp_nonab_389	0	+
chrV	469325	469388	TY1_reference_SRR800788_temp_nonab_390	0	-
chrV	487828	488160	TY2_reference_SRR800788_temp_nonab_394	0	+
chrV	551436	551759	TY1_reference_SRR800788_temp_nonab_397	0	+
chrV	552002	552216	TY1_reference_SRR800788_temp_nonab_398	0	-
chrV	566694	566945	TY5_reference_SRR800788_temp_nonab_400	0	-
chrV	568785	569017	TY5_reference_SRR800788_temp_nonab_401	0	+
chrVI	100574	100902	TY1_reference_SRR800788_temp_nonab_405	0	+
chrVI	101353	101358	TY3_non-reference_SRR800788_temp_sr_406	0	+
chrVI	119073	119171	TY1_reference_SRR800788_temp_nonab_409	0	+
chrVI	137657	143937	TY1_reference_SRR800788_temp_nonab_410	0	+
chrVI	137907	143866	TY2_reference_SRR800788_temp_nonab_411	0	+
chrVI	144199	144518	TY4_reference_SRR800788_temp_nonab_412	0	+
chrVI	144533	144815	TY1_reference_SRR800788_temp_nonab_413	0	-
chrVI	158353	158666	TY1_reference_SRR800788_temp_nonab_414	0	+
chrVI	161531	161691	TY1_reference_SRR800788_temp_nonab_415	0	+
chrVI	161807	162129	TY1_reference_SRR800788_temp_nonab_416	0	-
chrVI	181387	181471	TY1_reference_SRR800788_temp_nonab_417	0	+
chrVI	181738	181884	TY1_reference_SRR800788_temp_nonab_418	0	+
chrVI	191670	191834	TY1_reference_SRR800788_temp_nonab_419	0	-
chrVI	204936	204995	TY3_non-reference_SRR800788_temp_rp_421	0	+
chrVI	205101	205241	TY3_1p_reference_SRR800788_temp_nonab_422	0	+
chrVI	205255	205503	TY1_reference_SRR800788_temp_nonab_423	0	-
chrVI	206909	207126	TY1_reference_SRR800788_temp_nonab_425	0	+
chrVI	261282	261475	TY1_reference_SRR800788_temp_nonab_429	0	+
chrVII	862	1079	TY5_reference_SRR800788_temp_nonab_430	0	+
chrVII	1079	1239	TY5_reference_SRR800788_temp_nonab_431	0	+
chrVII	73872	73910	TY2_non-reference_SRR800788_temp_rp_441	0	-
chrVII	74062	74164	TY1_non-reference_SRR800788_temp_rp_442	0	+
chrVII	110810	111509	TY2_reference_SRR800788_temp_nonab_445	0	-
chrVII	110858	111229	TY4_reference_SRR800788_temp_nonab_446	0	+
chrVII	111509	111702	TY1_reference_SRR800788_temp_nonab_448	0	+
chrVII	114942	115273	TY1_reference_SRR800788_temp_nonab_449	0	+
chrVII	121167	121340	TY1_reference_SRR800788_temp_nonab_450	0	+
chrVII	122092	122145	TY1_reference_SRR800788_temp_nonab_452	0	-
chrVII	204989	205343	TY4_reference_SRR800788_temp_nonab_460	0	+
chrVII	287944	288115	TY1_reference_SRR800788_temp_nonab_465	0	+
chrVII	318685	318826	TY1_reference_SRR800788_temp_nonab_468	0	+
chrVII	318826	318984	TY4_reference_SRR800788_temp_nonab_469	0	-
chrVII	319032	319344	TY1_reference_SRR800788_temp_nonab_470	0	-
chrVII	320357	320710	TY4_reference_SRR800788_temp_nonab_471	0	-
chrVII	327131	327346	TY1_reference_SRR800788_temp_nonab_472	0	-
chrVII	327906	328220	TY1_reference_SRR800788_temp_nonab_473	0	+
chrVII	328229	328503	TY1_reference_SRR800788_temp_nonab_474	0	+
chrVII	401618	401897	TY3_reference_SRR800788_temp_nonab_479	0	+
chrVII	401961	402293	TY1_reference_SRR800788_temp_nonab_480	0	+
chrVII	405006	405148	TY2_reference_SRR800788_temp_nonab_481	0	+
chrVII	405148	405210	TY2_reference_SRR800788_temp_nonab_483	0	+
chrVII	405230	405456	TY3_reference_SRR800788_temp_nonab_484	0	-
chrVII	412457	412727	TY1_reference_SRR800788_temp_nonab_485	0	+
chrVII	412818	412887	TY3_1p_reference_SRR800788_temp_nonab_486	0	+
chrVII	561705	561754	TY3_non-reference_SRR800788_temp_rp_498	0	-
chrVII	568167	568287	TY3_1p_reference_SRR800788_temp_nonab_500	0	+
chrVII	660646	660936	TY1_reference_SRR800788_temp_nonab_510	0	-
chrVII	701113	701354	TY1_reference_SRR800788_temp_nonab_513	0	+
chrVII	701355	701546	TY1_reference_SRR800788_temp_nonab_514	0	+
chrVII	712899	713081	TY4_reference_SRR800788_temp_nonab_515	0	+
chrVII	713087	713388	TY1_reference_SRR800788_temp_nonab_516	0	-
chrVII	735491	735546	TY1_reference_SRR800788_temp_nonab_517	0	-
chrVII	735548	735877	TY1_reference_SRR800788_temp_nonab_518	0	+
chrVII	735986	736327	TY3_reference_SRR800788_temp_nonab_519	0	+
chrVII	738564	738604	TY1_reference_SRR800788_temp_nonab_520	0	+
chrVII	738740	739040	TY1_reference_SRR800788_temp_nonab_521	0	+
chrVII	774040	774167	TY1_reference_SRR800788_temp_nonab_523	0	+
chrVII	774062	774068	TY2_non-reference_SRR800788_temp_rp_524	0	-
chrVII	778788	779117	TY2_reference_SRR800788_temp_nonab_526	0	+
chrVII	779117	779236	TY1_reference_SRR800788_temp_nonab_527	0	+
chrVII	779236	779520	TY1_reference_SRR800788_temp_nonab_528	0	-
chrVII	793243	793564	TY1_reference_SRR800788_temp_nonab_529	0	+
chrVII	811100	811238	TY4_reference_SRR800788_temp_nonab_531	0	-
chrVII	811451	817397	TY2_reference_SRR800788_temp_nonab_532	0	+
chrVII	817397	823311	TY1_reference_SRR800788_temp_nonab_533	0	-
chrVII	845285	845635	TY3_reference_SRR800788_temp_nonab_535	0	+
chrVII	875349	875666	TY1_reference_SRR800788_temp_nonab_539	0	+
chrVII	875955	876284	TY1_reference_SRR800788_temp_nonab_540	0	+
chrVII	879029	879240	TY4_reference_SRR800788_temp_nonab_541	0	+
chrVII	879272	879464	TY1_reference_SRR800788_temp_nonab_542	0	+
chrVII	931690	932022	TY1_reference_SRR800788_temp_nonab_545	0	+
chrVIII	7992	8224	TY5_reference_SRR800788_temp_nonab_553	0	-
chrVIII	13260	13324	TY5_reference_SRR800788_temp_nonab_555	0	-
chrVIII	92271	92386	TY1_reference_SRR800788_temp_nonab_560	0	+
chrVIII	116415	116747	TY1_reference_SRR800788_temp_nonab_562	0	-
chrVIII	116766	117054	TY1_reference_SRR800788_temp_nonab_563	0	-
chrVIII	133114	133145	TY3_non-reference_SRR800788_temp_rp_564	0	+
chrVIII	133197	133395	TY1_reference_SRR800788_temp_nonab_565	0	-
chrVIII	133567	134217	TY1_reference_SRR800788_temp_nonab_566	0	-
chrVIII	133679	134002	TY1_reference_SRR800788_temp_nonab_567	0	+
chrVIII	146323	146664	TY3_reference_SRR800788_temp_nonab_569	0	-
chrVIII	146836	147705	TY4_reference_SRR800788_temp_nonab_570	0	+
chrVIII	238006	238205	TY1_reference_SRR800788_temp_nonab_574	0	+
chrVIII	238304	238394	TY4_reference_SRR800788_temp_nonab_575	0	+
chrVIII	358684	359477	TY1_reference_SRR800788_temp_nonab_583	0	-
chrVIII	358852	359070	TY4_reference_SRR800788_temp_nonab_584	0	-
chrVIII	358920	358926	TY2_non-reference_SRR800788_temp_rp_585	0	+
chrVIII	359081	359346	TY1_reference_SRR800788_temp_nonab_586	0	+
chrVIII	388940	389009	TY3_non-reference_SRR800788_temp_rp_587	0	-
chrVIII	463919	464147	TY1_reference_SRR800788_temp_nonab_591	0	-
chrVIII	466422	466474	TY3_1p_reference_SRR800788_temp_nonab_592	0	+
chrVIII	466555	466863	TY1_reference_SRR800788_temp_nonab_593	0	+
chrVIII	466880	466975	TY3_reference_SRR800788_temp_nonab_594	0	-
chrVIII	530069	530379	TY1_reference_SRR800788_temp_nonab_597	0	-
chrVIII	543609	549637	TY1_reference_SRR800788_temp_nonab_598	0	-
chrX	29186	29409	TY1_reference_SRR800788_temp_nonab_602	0	+
chrX	59503	59783	TY1_reference_SRR800788_temp_nonab_606	0	+
chrX	197398	197492	TY3_reference_SRR800788_temp_nonab_619	0	+
chrX	197492	204392	TY1_reference_SRR800788_temp_nonab_620	0	+
chrX	197542	203768	TY4_reference_SRR800788_temp_nonab_621	0	+
chrX	203792	204114	TY2_reference_SRR800788_temp_nonab_622	0	-
chrX	354538	354838	TY1_reference_SRR800788_temp_nonab_637	0	-
chrX	354610	354737	TY2_non-reference_SRR800788_temp_rp_638	0	+
chrX	374767	374835	TY4_reference_SRR800788_temp_nonab_639	0	-
chrX	374848	374902	TY1_reference_SRR800788_temp_nonab_640	0	-
chrX	377538	377590	TY1_reference_SRR800788_temp_nonab_641	0	+
chrX	377599	377854	TY1_reference_SRR800788_temp_nonab_642	0	-
chrX	378008	378279	TY3_1p_reference_SRR800788_temp_nonab_643	0	-
chrX	416259	416425	TY4_reference_SRR800788_temp_nonab_647	0	+
chrX	416503	417018	TY1_reference_SRR800788_temp_nonab_648	0	+
chrX	416773	416780	TY2_non-reference_SRR800788_temp_rp_649	0	+
chrX	421917	422290	TY4_reference_SRR800788_temp_nonab_650	0	+
chrX	422587	422881	TY1_reference_SRR800788_temp_nonab_651	0	+
chrX	424604	424614	TY2_non-reference_SRR800788_temp_rp_652	0	-
chrX	472455	483965	TY1_reference_SRR800788_temp_nonab_656	0	+
chrX	478043	483965	TY1_reference_SRR800788_temp_nonab_657	0	+
chrX	517950	518091	TY1_reference_SRR800788_temp_nonab_658	0	+
chrX	531507	531757	TY1_reference_SRR800788_temp_nonab_660	0	-
chrX	537732	538027	TY1_reference_SRR800788_temp_nonab_661	0	-
chrX	538095	538427	TY2_reference_SRR800788_temp_nonab_662	0	+
chrX	540758	541079	TY1_reference_SRR800788_temp_nonab_663	0	+
chrX	543440	543762	TY1_reference_SRR800788_temp_nonab_664	0	+
chrX	737370	737678	TY4_reference_SRR800788_temp_nonab_674	0	-
chrX	742330	742456	TY5_reference_SRR800788_temp_nonab_675	0	-
chrXI	74240	74523	TY1_reference_SRR800788_temp_nonab_680	0	+
chrXI	83812	84120	TY1_reference_SRR800788_temp_nonab_681	0	-
chrXI	141175	141294	TY1_reference_SRR800788_temp_nonab_684	0	-
chrXI	162835	163174	TY1_reference_SRR800788_temp_nonab_685	0	+
chrXI	163174	163394	TY4_reference_SRR800788_temp_nonab_686	0	-
chrXI	219057	219367	TY1_reference_SRR800788_temp_nonab_693	0	-
chrXI	301949	301983	TY1_reference_SRR800788_temp_nonab_697	0	+
chrXI	301983	302269	TY1_reference_SRR800788_temp_nonab_698	0	-
chrXI	302180	302266	TY2_non-reference_SRR800788_temp_rp_699	0	+
chrXI	378913	378980	TY3_reference_SRR800788_temp_nonab_701	0	-
chrXI	378990	379112	TY1_reference_SRR800788_temp_nonab_702	0	+
chrXI	379112	379265	TY3_1p_reference_SRR800788_temp_nonab_703	0	-
chrXI	379312	379356	TY3_non-reference_SRR800788_temp_rp_704	0	-
chrXI	489928	490057	TY1_reference_SRR800788_temp_nonab_710	0	-
chrXI	490106	490430	TY1_reference_SRR800788_temp_nonab_711	0	+
chrXI	490430	490489	TY1_reference_SRR800788_temp_nonab_712	0	+
chrXI	513173	513483	TY1_reference_SRR800788_temp_nonab_714	0	-
chrXI	664813	664914	TY5_reference_SRR800788_temp_nonab_723	0	-
chrXI	665067	665306	TY5_reference_SRR800788_temp_nonab_724	0	+
chrXII	91572	91822	TY4_reference_SRR800788_temp_nonab_735	0	-
chrXII	91958	92480	TY1_reference_SRR800788_temp_nonab_736	0	-
chrXII	92048	92380	TY1_reference_SRR800788_temp_nonab_737	0	-
chrXII	168041	168379	TY3_reference_SRR800788_temp_nonab_744	0	-
chrXII	168541	168649	TY1_reference_SRR800788_temp_nonab_745	0	+
chrXII	168649	168732	TY1_reference_SRR800788_temp_nonab_746	0	-
chrXII	221007	221307	TY1_reference_SRR800788_temp_nonab_748	0	+
chrXII	365831	366145	TY1_reference_SRR800788_temp_nonab_756	0	-
chrXII	373479	373534	TY1_reference_SRR800788_temp_nonab_758	0	-
chrXII	373769	373969	TY1_reference_SRR800788_temp_nonab_759	0	-
chrXII	373999	374339	TY3_reference_SRR800788_temp_nonab_760	0	+
chrXII	426828	427002	TY3_1p_reference_SRR800788_temp_nonab_765	0	-
chrXII	448842	449114	TY1_reference_SRR800788_temp_nonab_767	0	+
chrXII	475974	481898	TY1_reference_SRR800788_temp_nonab_769	0	-
chrXII	592707	593037	TY1_reference_SRR800788_temp_nonab_778	0	-
chrXII	599170	599831	TY4_reference_SRR800788_temp_nonab_779	0	-
chrXII	599269	599518	TY1_reference_SRR800788_temp_nonab_780	0	+
chrXII	599842	599913	TY1_reference_SRR800788_temp_nonab_781	0	+
chrXII	657023	657366	TY3_reference_SRR800788_temp_nonab_783	0	+
chrXII	657450	657769	TY1_reference_SRR800788_temp_nonab_784	0	+
chrXII	687945	687949	TY3_non-reference_SRR800788_temp_sr_785	0	+
chrXII	688130	688363	TY2_reference_SRR800788_temp_nonab_786	0	-
chrXII	688370	688666	TY1_reference_SRR800788_temp_nonab_787	0	+
chrXII	734383	734673	TY1_reference_SRR800788_temp_nonab_789	0	-
chrXII	784207	784288	TY1_reference_SRR800788_temp_nonab_793	0	-
chrXII	793551	793870	TY3_reference_SRR800788_temp_nonab_794	0	+
chrXII	796763	797088	TY1_reference_SRR800788_temp_nonab_795	0	+
chrXII	817839	818072	TY4_reference_SRR800788_temp_nonab_798	0	+
chrXII	818072	818403	TY1_reference_SRR800788_temp_nonab_799	0	-
chrXII	818457	818488	TY2_non-reference_SRR800788_temp_rp_800	0	+
chrXII	963216	963535	TY1_reference_SRR800788_temp_nonab_807	0	+
chrXII	1052300	1052630	TY1_reference_SRR800788_temp_nonab_810	0	-
chrXII	1052659	1052754	TY1_reference_SRR800788_temp_nonab_811	0	-
chrXIII	131988	132317	TY1_reference_SRR800788_temp_nonab_821	0	-
chrXIII	167944	168262	TY1_reference_SRR800788_temp_nonab_824	0	-
chrXIII	183945	184027	TY3_non-reference_SRR800788_temp_rp_827	0	+
chrXIII	259595	259901	TY1_reference_SRR800788_temp_nonab_830	0	-
chrXIII	289946	290015	TY1_reference_SRR800788_temp_nonab_832	0	-
chrXIII	290047	290223	TY4_reference_SRR800788_temp_nonab_833	0	-
chrXIII	290440	290521	TY1_reference_SRR800788_temp_nonab_834	0	+
chrXIII	290582	290660	TY1_reference_SRR800788_temp_nonab_835	0	-
chrXIII	321341	321527	TY4_reference_SRR800788_temp_nonab_839	0	-
chrXIII	378730	379060	TY1_reference_SRR800788_temp_nonab_844	0	-
chrXIII	420972	421316	TY1_reference_SRR800788_temp_nonab_845	0	-
chrXIII	462884	463103	TY1_reference_SRR800788_temp_nonab_846	0	-
chrXIII	463139	463460	TY1_reference_SRR800788_temp_nonab_847	0	-
chrXIII	480877	481002	TY1_non-reference_SRR800788_temp_rp_848	0	-
chrXIII	481212	481544	TY1_reference_SRR800788_temp_nonab_849	0	-
chrXIII	481569	481807	TY1_reference_SRR800788_temp_nonab_850	0	+
chrXIII	503190	503381	TY1_reference_SRR800788_temp_nonab_852	0	+
chrXIII	504241	504781	TY4_reference_SRR800788_temp_nonab_853	0	+
chrXIII	504344	504676	TY1_reference_SRR800788_temp_nonab_854	0	+
chrXIII	504877	504882	TY3_non-reference_SRR800788_temp_sr_855	0	+
chrXIII	573110	573337	TY1_reference_SRR800788_temp_nonab_859	0	-
chrXIII	573355	573445	TY1_reference_SRR800788_temp_nonab_860	0	-
chrXIII	748024	748124	TY1_reference_SRR800788_temp_nonab_868	0	+
chrXIII	768451	768457	TY3_non-reference_SRR800788_temp_sr_870	0	-
chrXIII	768878	769211	TY1_reference_SRR800788_temp_nonab_871	0	+
chrXIII	808535	808905	TY4_reference_SRR800788_temp_nonab_876	0	-
chrXIII	808998	809232	TY1_reference_SRR800788_temp_nonab_877	0	+
chrXIII	837475	837753	TY1_reference_SRR800788_temp_nonab_881	0	+
chrXIII	837753	837904	TY3_reference_SRR800788_temp_nonab_882	0	+
chrXIV	374129	374135	TY2_non-reference_SRR800788_temp_rp_899	0	+
chrXIV	546423	546685	TY3_1p_reference_SRR800788_temp_nonab_917	0	+
chrXIV	552281	552482	TY1_reference_SRR800788_temp_nonab_919	0	-
chrXIV	552799	553128	TY1_reference_SRR800788_temp_nonab_920	0	+
chrXIV	631936	631999	TY3_1p_reference_SRR800788_temp_nonab_923	0	+
chrXIV	632006	632112	TY1_reference_SRR800788_temp_nonab_924	0	-
chrXIV	632120	632491	TY4_reference_SRR800788_temp_nonab_925	0	-
chrXIV	726234	726575	TY3_reference_SRR800788_temp_nonab_930	0	+
chrXIV	726614	726946	TY2_reference_SRR800788_temp_nonab_931	0	-
chrXIV	726951	727214	TY3_1p_reference_SRR800788_temp_nonab_932	0	+
chrXIV	727363	727667	TY1_reference_SRR800788_temp_nonab_933	0	-
chrXV	2893	3223	TY1_reference_SRR800788_temp_nonab_937	0	-
chrXV	3808	3986	TY4_reference_SRR800788_temp_nonab_938	0	+
chrXV	16738	16933	TY1_reference_SRR800788_temp_nonab_939	0	+
chrXV	18162	18259	TY1_reference_SRR800788_temp_nonab_940	0	-
chrXV	18300	18554	TY1_reference_SRR800788_temp_nonab_941	0	-
chrXV	33628	33930	TY1_reference_SRR800788_temp_nonab_943	0	+
chrXV	113293	113626	TY1_reference_SRR800788_temp_nonab_949	0	-
chrXV	113684	113752	TY1_reference_SRR800788_temp_nonab_950	0	-
chrXV	226695	227037	TY3_reference_SRR800788_temp_nonab_954	0	+
chrXV	227095	227234	TY1_reference_SRR800788_temp_nonab_955	0	+
chrXV	227692	228263	TY1_reference_SRR800788_temp_nonab_956	0	+
chrXV	227860	228178	TY1_reference_SRR800788_temp_nonab_957	0	-
chrXV	300234	300441	TY1_reference_SRR800788_temp_nonab_962	0	-
chrXV	300685	301023	TY1_reference_SRR800788_temp_nonab_963	0	-
chrXV	340599	340900	TY1_reference_SRR800788_temp_nonab_964	0	-
chrXV	354128	354467	TY3_reference_SRR800788_temp_nonab_966	0	+
chrXV	354681	354959	TY1_reference_SRR800788_temp_nonab_967	0	+
chrXV	355117	355188	TY1_reference_SRR800788_temp_nonab_968	0	+
chrXV	436923	437008	TY1_reference_SRR800788_temp_nonab_970	0	+
chrXV	437303	438486	TY1_reference_SRR800788_temp_nonab_971	0	-
chrXV	462768	462780	TY2_non-reference_SRR800788_temp_rp_974	0	+
chrXV	463541	463647	TY1_reference_SRR800788_temp_nonab_975	0	+
chrXV	487425	487430	TY3_non-reference_SRR800788_temp_sr_976	0	-
chrXV	571360	571462	TY4_reference_SRR800788_temp_nonab_979	0	-
chrXV	571490	571808	TY1_reference_SRR800788_temp_nonab_980	0	+
chrXV	594513	594813	TY1_reference_SRR800788_temp_nonab_981	0	+
chrXV	600875	600878	TY2_non-reference_SRR800788_temp_rp_983	0	-
chrXV	664003	664326	TY1_reference_SRR800788_temp_nonab_986	0	-
chrXV	664329	664465	TY1_reference_SRR800788_temp_nonab_987	0	+
chrXV	664814	665147	TY2_reference_SRR800788_temp_nonab_988	0	+
chrXV	697503	697770	TY1_reference_SRR800788_temp_nonab_993	0	-
chrXV	697809	697906	TY4_reference_SRR800788_temp_nonab_994	0	-
chrXV	703157	703382	TY3_reference_SRR800788_temp_nonab_995	0	-
chrXV	703430	703662	TY1_reference_SRR800788_temp_nonab_996	0	-
chrXV	703670	703754	TY1_reference_SRR800788_temp_nonab_997	0	+
chrXV	703773	710109	TY4_reference_SRR800788_temp_nonab_998	0	+
chrXV	704064	710025	TY2_reference_SRR800788_temp_nonab_999	0	-
chrXV	969299	969429	TY1_reference_SRR800788_temp_nonab_1014	0	+
chrXV	979866	980140	TY1_reference_SRR800788_temp_nonab_1015	0	+
chrXVI	55662	55858	TY1_reference_SRR800788_temp_nonab_1024	0	-
chrXVI	56289	56356	TY3_reference_SRR800788_temp_nonab_1025	0	+
chrXVI	56356	63006	TY1_reference_SRR800788_temp_nonab_1027	0	+
chrXVI	56451	62375	TY1_reference_SRR800788_temp_nonab_1028	0	+
chrXVI	62388	62720	TY2_reference_SRR800788_temp_nonab_1029	0	+
chrXVI	210449	210770	TY1_reference_SRR800788_temp_nonab_1040	0	+
chrXVI	560477	560809	TY1_reference_SRR800788_temp_nonab_1055	0	+
chrXVI	560809	561081	TY1_reference_SRR800788_temp_nonab_1056	0	+
chrXVI	561164	561320	TY3_1p_reference_SRR800788_temp_nonab_1057	0	-
chrXVI	571692	571834	TY1_reference_SRR800788_temp_nonab_1059	0	+
chrXVI	571841	572170	TY1_reference_SRR800788_temp_nonab_1060	0	-
chrXVI	689058	689439	TY1_reference_SRR800788_temp_nonab_1070	0	-
chrXVI	769316	769657	TY3_reference_SRR800788_temp_nonab_1075	0	+
chrXVI	769800	769897	TY1_reference_SRR800788_temp_nonab_1076	0	+
chrXVI	775857	776502	TY3_1p_reference_SRR800788_temp_nonab_1077	0	+
chrXVI	776090	776401	TY1_reference_SRR800788_temp_nonab_1078	0	+
chrXVI	776664	776854	TY1_reference_SRR800788_temp_nonab_1079	0	-
chrXVI	777841	778152	TY1_reference_SRR800788_temp_nonab_1080	0	+
chrXVI	780917	781217	TY1_reference_SRR800788_temp_nonab_1081	0	-
chrXVI	856550	856881	TY3_reference_SRR800788_temp_nonab_1087	0	+
chrXVI	880381	880722	TY3_reference_SRR800788_temp_nonab_1089	0	+
chrXVI	880769	880965	TY3_1p_reference_SRR800788_temp_nonab_1090	0	-
chrXVI	881482	881826	TY4_reference_SRR800788_temp_nonab_1091	0	-
chrXVI	933066	933400	TY4_reference_SRR800788_temp_nonab_1098	0	+
chrXVI	933538	933675	TY1_reference_SRR800788_temp_nonab_1099	0	+
chrXVI	937875	937992	TY1_reference_SRR800788_temp_nonab_1101	0	-
