# Supplementary material for: McClintock: An Integrated Pipeline for Detecting Transposable Element Insertions in Whole-Genome Shotgun Sequencing Data
Source: G3 (Bethesda). 2017 Jun 21;7(8):2763–78. doi: 10.1534/g3.117.043893 (PMC5555480; doi:10.1534/g3.117.043893)
Supplement: Supplementary file 2 [file 2763FileS2.zip › SRA072302/SRR800789/results/SRR800789_popoolationte_nonredundant.bed]

track name="SRR800789_PoPoolationTE" description="SRR800789_PoPoolationTE"
chrI	138709	139037	TY1_reference_SRR800789_popoolationte_rp_1	0	.
chrI	160046	166222	TY1_reference_SRR800789_popoolationte_rp_2	0	.
chrI	181074	181272	TY3_non-reference_SRR800789_popoolationte_rp_3	0	.
chrII	29449	35847	TY1_reference_SRR800789_popoolationte_rp_7	0	.
chrII	196988	197372	TY1_reference_SRR800789_popoolationte_rp_9	0	.
chrII	197484	198123	TY3_reference_SRR800789_popoolationte_rp_10	0	.
chrII	198119	198340	TY1_reference_SRR800789_popoolationte_rp_11	0	.
chrII	258610	259045	TY1_reference_SRR800789_popoolationte_rp_14	0	.
chrII	266082	266349	TY1_reference_SRR800789_popoolationte_rp_15	0	.
chrII	350401	350803	TY1_reference_SRR800789_popoolationte_rp_18	0	.
chrII	460417	460807	TY1_reference_SRR800789_popoolationte_rp_19	0	.
chrII	643411	644064	TY1_reference_SRR800789_popoolationte_rp_20	0	.
chrIII	84752	91016	TY3_non-reference_SRR800789_popoolationte_rp_27	0	.
chrIII	124079	124514	TY1_reference_SRR800789_popoolationte_rp_30	0	.
chrIII	142740	143128	TY1_reference_SRR800789_popoolationte_rp_31	0	.
chrIII	149427	149838	TY1_reference_SRR800789_popoolationte_rp_32	0	.
chrIII	150160	150595	TY1_reference_SRR800789_popoolationte_rp_33	0	.
chrIII	150639	151107	TY4_reference_SRR800789_popoolationte_rp_34	0	.
chrIII	168334	169114	TY3_reference_SRR800789_popoolationte_rp_35	0	.
chrIII	227596	227863	TY1_reference_SRR800789_popoolationte_rp_38	0	.
chrIII	291321	291757	TY1_reference_SRR800789_popoolationte_rp_39	0	.
chrIII	294954	295369	TY1_reference_SRR800789_popoolationte_rp_42	0	.
chrIV	359230	359537	TY1_reference_SRR800789_popoolationte_rp_45	0	.
chrIV	437086	437753	TY1_reference_SRR800789_popoolationte_rp_48	0	.
chrIV	512934	519688	TY1_reference_SRR800789_popoolationte_rp_49	0	.
chrIV	645136	651557	TY3_non-reference_SRR800789_popoolationte_rp_55	0	.
chrIV	651637	652008	TY1_reference_SRR800789_popoolationte_rp_56	0	.
chrIV	668044	668481	TY3_reference_SRR800789_popoolationte_rp_57	0	.
chrIV	668556	668856	TY1_reference_SRR800789_popoolationte_rp_58	0	.
chrIV	802844	805704	TY1_reference_SRR800789_popoolationte_rp_59	0	.
chrIV	945906	946367	TY3_reference_SRR800789_popoolationte_rp_64	0	.
chrIV	1023080	1023525	TY3_reference_SRR800789_popoolationte_rp_67	0	.
chrIV	1095587	1101933	TY1_reference_SRR800789_popoolationte_rp_68	0	.
chrIV	1174774	1175027	TY1_reference_SRR800789_popoolationte_rp_71	0	.
chrIV	1175079	1175899	TY3_non-reference_SRR800789_popoolationte_rp_72	0	.
chrIV	1305260	1305538	TY3_reference_SRR800789_popoolationte_rp_75	0	.
chrIV	1352577	1353273	TY1_reference_SRR800789_popoolationte_rp_76	0	.
chrIV	1461775	1461887	TY3_non-reference_SRR800789_popoolationte_rp_77	0	.
chrIV	1516268	1516475	TY2_reference_SRR800789_popoolationte_rp_79	0	.
chrIV	1518372	1518838	TY1_reference_SRR800789_popoolationte_rp_80	0	.
chrIX	197084	197536	TY1_reference_SRR800789_popoolationte_rp_81	0	.
chrIX	300347	300782	TY1_reference_SRR800789_popoolationte_rp_82	0	.
chrIX	301590	301828	TY1_reference_SRR800789_popoolationte_rp_83	0	.
chrIX	336525	336946	TY1_reference_SRR800789_popoolationte_rp_85	0	.
chrIX	426139	426484	TY1_reference_SRR800789_popoolationte_rp_86	0	.
chrV	9578	9791	TY2_reference_SRR800789_popoolationte_rp_93	0	.
chrV	99250	99712	TY1_reference_SRR800789_popoolationte_rp_95	0	.
chrV	118173	118608	TY4_reference_SRR800789_popoolationte_rp_96	0	.
chrV	135982	136250	TY1_reference_SRR800789_popoolationte_rp_97	0	.
chrV	137273	137672	TY1_reference_SRR800789_popoolationte_rp_98	0	.
chrV	138167	138602	TY1_reference_SRR800789_popoolationte_rp_99	0	.
chrV	176293	176894	TY1_reference_SRR800789_popoolationte_rp_100	0	.
chrV	207262	207432	TY3_non-reference_SRR800789_popoolationte_rp_101	0	.
chrV	287719	288112	TY1_reference_SRR800789_popoolationte_rp_104	0	.
chrV	288542	288780	TY1_reference_SRR800789_popoolationte_rp_105	0	.
chrV	314027	314481	TY4_reference_SRR800789_popoolationte_rp_106	0	.
chrV	434527	435019	TY3_reference_SRR800789_popoolationte_rp_108	0	.
chrV	442679	443123	TY1_reference_SRR800789_popoolationte_rp_115	0	.
chrV	469251	469512	TY1_reference_SRR800789_popoolationte_rp_117	0	.
chrV	551355	551816	TY1_reference_SRR800789_popoolationte_rp_120	0	.
chrV	566638	567148	TY1_non-reference_SRR800789_popoolationte_rp_122	0	.
chrVI	100506	100959	TY1_reference_SRR800789_popoolationte_rp_123	0	.
chrVI	119009	119272	TY1_reference_SRR800789_popoolationte_rp_126	0	.
chrVI	158296	158721	TY1_reference_SRR800789_popoolationte_rp_129	0	.
chrVI	191603	191918	TY1_reference_SRR800789_popoolationte_rp_134	0	.
chrVI	204896	205072	TY3_non-reference_SRR800789_popoolationte_rp_135	0	.
chrVI	206851	207181	TY1_reference_SRR800789_popoolationte_rp_137	0	.
chrVII	73823	73960	TY3_non-reference_SRR800789_popoolationte_rp_140	0	.
chrVII	74115	74219	TY1_non-reference_SRR800789_popoolationte_rp_141	0	.
chrVII	110758	111753	TY1_reference_SRR800789_popoolationte_rp_142	0	.
chrVII	114890	115324	TY1_reference_SRR800789_popoolationte_rp_143	0	.
chrVII	121100	121419	TY1_reference_SRR800789_popoolationte_rp_144	0	.
chrVII	122006	122195	TY1_reference_SRR800789_popoolationte_rp_145	0	.
chrVII	287892	288164	TY1_reference_SRR800789_popoolationte_rp_147	0	.
chrVII	319371	319812	TY3_reference_SRR800789_popoolationte_rp_150	0	.
chrVII	320303	320761	TY4_reference_SRR800789_popoolationte_rp_151	0	.
chrVII	327082	327394	TY1_reference_SRR800789_popoolationte_rp_152	0	.
chrVII	412412	412783	TY1_reference_SRR800789_popoolationte_rp_156	0	.
chrVII	561610	561809	TY3_non-reference_SRR800789_popoolationte_rp_160	0	.
chrVII	568071	568353	TY3_1p_reference_SRR800789_popoolationte_rp_162	0	.
chrVII	660596	660984	TY1_reference_SRR800789_popoolationte_rp_163	0	.
chrVII	735935	736423	TY3_reference_SRR800789_popoolationte_rp_169	0	.
chrVII	738689	739091	TY1_reference_SRR800789_popoolationte_rp_170	0	.
chrVII	773973	774232	TY1_reference_SRR800789_popoolationte_rp_171	0	.
chrVII	793185	793618	TY1_reference_SRR800789_popoolationte_rp_174	0	.
chrVII	811033	811288	TY4_reference_SRR800789_popoolationte_rp_175	0	.
chrVII	845232	845730	TY3_reference_SRR800789_popoolationte_rp_177	0	.
chrVII	875293	875723	TY1_reference_SRR800789_popoolationte_rp_178	0	.
chrVIII	7928	8309	TY5_reference_SRR800789_popoolationte_rp_183	0	.
chrVIII	13146	13403	TY5_reference_SRR800789_popoolationte_rp_184	0	.
chrVIII	92208	92474	TY1_reference_SRR800789_popoolationte_rp_185	0	.
chrVIII	133016	133169	TY3_non-reference_SRR800789_popoolationte_rp_188	0	.
chrVIII	133522	134311	TY1_reference_SRR800789_popoolationte_rp_190	0	.
chrVIII	146230	146722	TY3_reference_SRR800789_popoolationte_rp_191	0	.
chrVIII	146781	147757	TY4_reference_SRR800789_popoolationte_rp_192	0	.
chrVIII	237947	238263	TY1_reference_SRR800789_popoolationte_rp_193	0	.
chrVIII	238242	238485	TY4_reference_SRR800789_popoolationte_rp_194	0	.
chrVIII	388962	389074	TY3_non-reference_SRR800789_popoolationte_rp_196	0	.
chrVIII	389568	389643	TY1_reference_SRR800789_popoolationte_rp_198	0	.
chrVIII	463868	464192	TY1_reference_SRR800789_popoolationte_rp_199	0	.
chrVIII	466343	466563	TY3_1p_reference_SRR800789_popoolationte_rp_200	0	.
chrVIII	529946	530427	TY1_reference_SRR800789_popoolationte_rp_202	0	.
chrX	29135	29476	TY1_reference_SRR800789_popoolationte_rp_203	0	.
chrX	59423	59833	TY1_reference_SRR800789_popoolationte_rp_204	0	.
chrX	377946	378335	TY3_1p_reference_SRR800789_popoolationte_rp_210	0	.
chrX	416207	416495	TY4_reference_SRR800789_popoolationte_rp_211	0	.
chrX	416457	417073	TY1_reference_SRR800789_popoolationte_rp_212	0	.
chrX	421864	422344	TY4_reference_SRR800789_popoolationte_rp_213	0	.
chrX	422538	422934	TY1_reference_SRR800789_popoolationte_rp_214	0	.
chrX	517902	518146	TY1_reference_SRR800789_popoolationte_rp_216	0	.
chrX	531456	531808	TY1_reference_SRR800789_popoolationte_rp_217	0	.
chrX	540715	541467	TY1_reference_SRR800789_popoolationte_rp_219	0	.
chrX	543389	543815	TY1_reference_SRR800789_popoolationte_rp_220	0	.
chrXI	74180	74579	TY1_reference_SRR800789_popoolationte_rp_222	0	.
chrXI	83752	84224	TY1_reference_SRR800789_popoolationte_rp_223	0	.
chrXI	141083	141350	TY1_reference_SRR800789_popoolationte_rp_224	0	.
chrXI	218999	219427	TY1_reference_SRR800789_popoolationte_rp_226	0	.
chrXI	513122	513534	TY1_reference_SRR800789_popoolationte_rp_231	0	.
chrXII	91519	91872	TY4_reference_SRR800789_popoolationte_rp_232	0	.
chrXII	91908	92549	TY1_reference_SRR800789_popoolationte_rp_233	0	.
chrXII	167932	168428	TY3_reference_SRR800789_popoolationte_rp_234	0	.
chrXII	215030	221360	TY1_reference_SRR800789_popoolationte_rp_237	0	.
chrXII	365776	366195	TY1_reference_SRR800789_popoolationte_rp_238	0	.
chrXII	426775	427059	TY3_1p_reference_SRR800789_popoolationte_rp_241	0	.
chrXII	448792	449167	TY1_reference_SRR800789_popoolationte_rp_242	0	.
chrXII	592654	593089	TY1_reference_SRR800789_popoolationte_rp_244	0	.
chrXII	656924	657417	TY3_reference_SRR800789_popoolationte_rp_247	0	.
chrXII	657402	657842	TY1_reference_SRR800789_popoolationte_rp_248	0	.
chrXII	687837	688044	TY3_non-reference_SRR800789_popoolationte_rp_249	0	.
chrXII	734329	734730	TY1_reference_SRR800789_popoolationte_rp_252	0	.
chrXII	784120	784414	TY1_reference_SRR800789_popoolationte_rp_253	0	.
chrXII	793487	793926	TY3_reference_SRR800789_popoolationte_rp_254	0	.
chrXII	796708	797143	TY1_reference_SRR800789_popoolationte_rp_255	0	.
chrXII	963163	963578	TY1_reference_SRR800789_popoolationte_rp_257	0	.
chrXII	976180	981755	TY1_non-reference_SRR800789_popoolationte_rp_258	0	.
chrXIII	131939	132372	TY1_reference_SRR800789_popoolationte_rp_262	0	.
chrXIII	167877	168309	TY1_reference_SRR800789_popoolationte_rp_263	0	.
chrXIII	183893	184161	TY3_non-reference_SRR800789_popoolationte_rp_264	0	.
chrXIII	196254	202281	TY1_reference_SRR800789_popoolationte_rp_266	0	.
chrXIII	259544	259952	TY1_reference_SRR800789_popoolationte_rp_267	0	.
chrXIII	321269	321602	TY4_reference_SRR800789_popoolationte_rp_270	0	.
chrXIII	372573	379252	TY1_reference_SRR800789_popoolationte_rp_271	0	.
chrXIII	420918	421365	TY1_reference_SRR800789_popoolationte_rp_272	0	.
chrXIII	503565	504241	TY1_reference_SRR800789_popoolationte_rp_279	0	.
chrXIII	504817	505051	TY3_non-reference_SRR800789_popoolationte_rp_280	0	.
chrXIII	747968	748175	TY1_reference_SRR800789_popoolationte_rp_283	0	.
chrXIII	768490	769261	TY1_reference_SRR800789_popoolationte_rp_286	0	.
chrXIII	808481	808958	TY4_reference_SRR800789_popoolationte_rp_287	0	.
chrXIII	808942	809281	TY1_reference_SRR800789_popoolationte_rp_288	0	.
chrXIV	546368	546749	TY3_1p_reference_SRR800789_popoolationte_rp_292	0	.
chrXIV	552746	553187	TY1_reference_SRR800789_popoolationte_rp_295	0	.
chrXIV	727309	727722	TY1_reference_SRR800789_popoolationte_rp_301	0	.
chrXV	16683	17012	TY1_reference_SRR800789_popoolationte_rp_302	0	.
chrXV	33578	33981	TY1_reference_SRR800789_popoolationte_rp_305	0	.
chrXV	113597	113677	TY1_reference_SRR800789_popoolationte_rp_306	0	.
chrXV	226605	227081	TY3_reference_SRR800789_popoolationte_rp_307	0	.
chrXV	227640	228314	TY1_reference_SRR800789_popoolationte_rp_309	0	.
chrXV	354027	354522	TY3_reference_SRR800789_popoolationte_rp_315	0	.
chrXV	463483	463712	TY1_reference_SRR800789_popoolationte_rp_321	0	.
chrXV	487375	487517	TY3_non-reference_SRR800789_popoolationte_rp_322	0	.
chrXV	703103	703440	TY3_reference_SRR800789_popoolationte_rp_330	0	.
chrXV	703379	710164	TY1_reference_SRR800789_popoolationte_rp_331	0	.
chrXV	968920	976454	TY3_reference_SRR800789_popoolationte_rp_332	0	.
chrXV	979817	980195	TY1_reference_SRR800789_popoolationte_rp_333	0	.
chrXVI	55601	55908	TY1_reference_SRR800789_popoolationte_rp_334	0	.
chrXVI	210396	210821	TY1_reference_SRR800789_popoolationte_rp_336	0	.
chrXVI	436008	443172	TY1_reference_SRR800789_popoolationte_rp_337	0	.
chrXVI	560157	560359	TY3_non-reference_SRR800789_popoolationte_rp_338	0	.
chrXVI	561091	561399	TY3_1p_reference_SRR800789_popoolationte_rp_341	0	.
chrXVI	689007	689492	TY1_reference_SRR800789_popoolationte_rp_344	0	.
chrXVI	769160	769711	TY3_reference_SRR800789_popoolationte_rp_345	0	.
chrXVI	769718	769979	TY1_reference_SRR800789_popoolationte_rp_346	0	.
chrXVI	777790	778203	TY1_reference_SRR800789_popoolationte_rp_349	0	.
chrXVI	780865	781273	TY1_reference_SRR800789_popoolationte_rp_350	0	.
chrXVI	804437	810622	TY1_reference_SRR800789_popoolationte_rp_351	0	.
chrXVI	844302	850557	TY1_reference_SRR800789_popoolationte_rp_352	0	.
chrXVI	850566	856979	TY3_reference_SRR800789_popoolationte_rp_353	0	.
chrXVI	880283	880781	TY3_reference_SRR800789_popoolationte_rp_354	0	.
chrXVI	880712	881019	TY3_1p_reference_SRR800789_popoolationte_rp_355	0	.
chrXVI	881429	881879	TY4_reference_SRR800789_popoolationte_rp_356	0	.
chrXVI	933011	933451	TY4_reference_SRR800789_popoolationte_rp_357	0	.
chrXVI	933468	933767	TY1_reference_SRR800789_popoolationte_rp_358	0	.
chrXVI	937782	938056	TY1_reference_SRR800789_popoolationte_rp_359	0	.
