# Supplementary material for: McClintock: An Integrated Pipeline for Detecting Transposable Element Insertions in Whole-Genome Shotgun Sequencing Data
Source: G3 (Bethesda). 2017 Jun 21;7(8):2763–78. doi: 10.1534/g3.117.043893 (PMC5555480; doi:10.1534/g3.117.043893)
Supplement: Supplementary file 2 [file 2763FileS2.zip › SRA072302/SRR800789/results/SRR800789_relocate_nonredundant.bed]

track name="SRR800789_RelocaTE" description="SRR800789_RelocaTE"
chrI	183135	183468	TY1_reference_SRR800789_relocate_sr_1	0	+
chrI	189419	189754	TY2_reference_SRR800789_relocate_sr_2	0	+
chrII	9092	9424	TY2_reference_SRR800789_relocate_sr_3	0	+
chrII	29500	35793	TY1_reference_SRR800789_relocate_sr_4	0	+
chrIII	1178	4322	TY5_reference_SRR800789_relocate_sr_5	0	+
chrIII	90842	90847	TY3_non-reference_SRR800789_relocate_sr_6	0	+
chrIII	124131	124463	TY1_reference_SRR800789_relocate_sr_7	0	-
chrIII	168386	169064	TY3_reference_SRR800789_relocate_sr_8	0	+
chrIII	294999	295317	TY1_reference_SRR800789_relocate_sr_9	0	+
chrIV	513256	513588	TY1_reference_SRR800789_relocate_sr_10	0	-
chrIV	520474	520794	TY2_reference_SRR800789_relocate_sr_11	0	+
chrIV	645237	651501	TY3_reference_SRR800789_relocate_sr_12	0	-
chrIV	668093	668434	TY3_reference_SRR800789_relocate_sr_13	0	+
chrIV	802902	805652	TY1_reference_SRR800789_relocate_sr_14	0	+
chrIV	878080	878085	TY2_non-reference_SRR800789_relocate_sr_15	0	-
chrIV	945951	946292	TY3_reference_SRR800789_relocate_sr_16	0	-
chrIV	1023133	1023474	TY3_reference_SRR800789_relocate_sr_17	0	+
chrIV	1151033	1151363	TY1_reference_SRR800789_relocate_sr_18	0	+
chrIV	1461833	1461838	TY3_non-reference_SRR800789_relocate_sr_19	0	+
chrIX	324388	324732	TY3_reference_SRR800789_relocate_sr_20	0	+
chrV	62141	62474	TY2_reference_SRR800789_relocate_sr_21	0	+
chrV	312195	312200	TY2_non-reference_SRR800789_relocate_sr_22	0	+
chrV	354355	354726	TY4_reference_SRR800789_relocate_sr_23	0	-
chrV	434626	434967	TY3_reference_SRR800789_relocate_sr_24	0	-
chrV	435941	436273	TY2_reference_SRR800789_relocate_sr_25	0	-
chrV	436601	436633	TY1_reference_SRR800789_relocate_sr_26	0	+
chrV	443365	449626	TY2_reference_SRR800789_relocate_sr_27	0	+
chrV	487828	488160	TY2_reference_SRR800789_relocate_sr_28	0	+
chrV	492433	498505	TY3_reference_SRR800789_relocate_sr_29	0	-
chrVI	101353	101358	TY3_non-reference_SRR800789_relocate_sr_30	0	+
chrVI	161807	162129	TY1_reference_SRR800789_relocate_sr_31	0	-
chrVII	73910	73914	TY3_non-reference_SRR800789_relocate_sr_32	0	+
chrVII	114942	115273	TY1_reference_SRR800789_relocate_sr_33	0	+
chrVII	319425	319765	TY3_reference_SRR800789_relocate_sr_34	0	-
chrVII	561758	561762	TY3_non-reference_SRR800789_relocate_sr_35	0	-
chrVII	735986	736327	TY3_reference_SRR800789_relocate_sr_36	0	+
chrVII	778788	779117	TY2_reference_SRR800789_relocate_sr_37	0	+
chrVII	931690	932022	TY1_reference_SRR800789_relocate_sr_38	0	+
chrVIII	116415	116747	TY1_reference_SRR800789_relocate_sr_39	0	-
chrVIII	146323	146664	TY3_reference_SRR800789_relocate_sr_40	0	-
chrVIII	358921	358926	TY2_non-reference_SRR800789_relocate_sr_41	0	+
chrXI	162835	163174	TY1_reference_SRR800789_relocate_sr_42	0	+
chrXI	301983	302269	TY1_reference_SRR800789_relocate_sr_43	0	-
chrXI	302269	302274	TY2_non-reference_SRR800789_relocate_sr_44	0	+
chrXII	373999	374339	TY3_reference_SRR800789_relocate_sr_45	0	+
chrXII	592707	593037	TY1_reference_SRR800789_relocate_sr_46	0	-
chrXII	657023	657366	TY3_reference_SRR800789_relocate_sr_47	0	+
chrXII	734383	734673	TY1_reference_SRR800789_relocate_sr_48	0	-
chrXIII	463139	463460	TY1_reference_SRR800789_relocate_sr_49	0	-
chrXIII	504344	504676	TY1_reference_SRR800789_relocate_sr_50	0	+
chrXIII	768452	768456	TY3_non-reference_SRR800789_relocate_sr_51	0	-
chrXIII	808535	808905	TY4_reference_SRR800789_relocate_sr_52	0	-
chrXIV	96450	96609	TY4_reference_SRR800789_relocate_sr_53	0	+
chrXIV	102631	102700	TY3_reference_SRR800789_relocate_sr_54	0	-
chrXIV	632120	632491	TY4_reference_SRR800789_relocate_sr_55	0	-
chrXIV	726234	726575	TY3_reference_SRR800789_relocate_sr_56	0	+
chrXIV	726614	726946	TY2_reference_SRR800789_relocate_sr_57	0	-
chrXV	113293	113626	TY1_reference_SRR800789_relocate_sr_58	0	-
chrXV	226695	227037	TY3_reference_SRR800789_relocate_sr_59	0	+
chrXV	487425	487430	TY3_non-reference_SRR800789_relocate_sr_60	0	-
chrXV	664814	665147	TY2_reference_SRR800789_relocate_sr_61	0	+
chrXV	968988	976400	TY3_reference_SRR800789_relocate_sr_62	0	+
chrXVI	560297	560301	TY3_non-reference_SRR800789_relocate_sr_63	0	-
chrXVI	769316	769657	TY3_reference_SRR800789_relocate_sr_64	0	+
chrXVI	856550	856881	TY3_reference_SRR800789_relocate_sr_65	0	+
chrXVI	880381	880722	TY3_reference_SRR800789_relocate_sr_66	0	+
