# Supplementary material for: McClintock: An Integrated Pipeline for Detecting Transposable Element Insertions in Whole-Genome Shotgun Sequencing Data
Source: G3 (Bethesda). 2017 Jun 21;7(8):2763–78. doi: 10.1534/g3.117.043893 (PMC5555480; doi:10.1534/g3.117.043893)
Supplement: Supplementary file 2 [file 2763FileS2.zip › SRA072302/SRR800789/results/SRR800789_retroseq_nonredundant.bed]

track name="SRR800789_RetroSeq" description="SRR800789_RetroSeq"
chrI	181176	181178	TY3_non-reference_SRR800789_retroseq_rp_1	0	.
chrII	644895	644897	TY1_non-reference_SRR800789_retroseq_rp_3	0	.
chrIII	84491	84493	TY1_non-reference_SRR800789_retroseq_rp_6	0	.
chrIII	90908	90910	TY3_non-reference_SRR800789_retroseq_rp_9	0	.
chrIII	169001	169003	TY3_non-reference_SRR800789_retroseq_rp_13	0	.
chrIII	169407	169409	TY3_non-reference_SRR800789_retroseq_rp_14	0	.
chrIII	295272	295274	TY1_non-reference_SRR800789_retroseq_rp_16	0	.
chrIV	83412	83414	TY1_non-reference_SRR800789_retroseq_rp_17	0	.
chrIV	1017720	1017722	TY1_non-reference_SRR800789_retroseq_rp_21	0	.
chrIV	1461849	1461851	TY3_non-reference_SRR800789_retroseq_rp_24	0	.
chrIX	324729	324731	TY2_non-reference_SRR800789_retroseq_rp_25	0	.
chrIX	324782	324784	TY3_non-reference_SRR800789_retroseq_rp_26	0	.
chrV	6931	6933	TY5_non-reference_SRR800789_retroseq_rp_27	0	.
chrV	207358	207360	TY3_non-reference_SRR800789_retroseq_rp_29	0	.
chrV	312193	312195	TY2_non-reference_SRR800789_retroseq_rp_31	0	.
chrV	435697	435699	TY1_non-reference_SRR800789_retroseq_rp_33	0	.
chrV	436028	436030	TY3_non-reference_SRR800789_retroseq_rp_34	0	.
chrV	436032	436034	TY1_non-reference_SRR800789_retroseq_rp_35	0	.
chrV	436046	436048	TY1_non-reference_SRR800789_retroseq_rp_36	0	.
chrV	438469	438471	TY2_non-reference_SRR800789_retroseq_rp_41	0	.
chrV	498386	498388	TY3_non-reference_SRR800789_retroseq_rp_42	0	.
chrV	566799	566801	TY5_non-reference_SRR800789_retroseq_rp_43	0	.
chrV	567008	567010	TY1_non-reference_SRR800789_retroseq_rp_44	0	.
chrVI	101402	101404	TY3_non-reference_SRR800789_retroseq_rp_46	0	.
chrVI	204993	204995	TY3_non-reference_SRR800789_retroseq_rp_48	0	.
chrVI	205521	205523	TY3_non-reference_SRR800789_retroseq_rp_49	0	.
chrVII	74193	74195	TY3_non-reference_SRR800789_retroseq_rp_50	0	.
chrVII	111207	111209	TY1_non-reference_SRR800789_retroseq_rp_52	0	.
chrVII	205050	205052	TY1_non-reference_SRR800789_retroseq_rp_54	0	.
chrVII	319753	319755	TY4_non-reference_SRR800789_retroseq_rp_57	0	.
chrVII	561732	561734	TY3_non-reference_SRR800789_retroseq_rp_58	0	.
chrVII	931347	931349	TY1_non-reference_SRR800789_retroseq_rp_62	0	.
chrVIII	133115	133117	TY1_non-reference_SRR800789_retroseq_rp_64	0	.
chrVIII	358963	358965	TY2_non-reference_SRR800789_retroseq_rp_65	0	.
chrVIII	388990	388992	TY3_non-reference_SRR800789_retroseq_rp_66	0	.
chrVIII	389382	389384	TY3_non-reference_SRR800789_retroseq_rp_67	0	.
chrX	354663	354665	TY2_non-reference_SRR800789_retroseq_rp_69	0	.
chrX	355027	355029	TY2_non-reference_SRR800789_retroseq_rp_70	0	.
chrX	416807	416809	TY2_non-reference_SRR800789_retroseq_rp_71	0	.
chrXI	302323	302325	TY1_non-reference_SRR800789_retroseq_rp_75	0	.
chrXI	379336	379338	TY3_non-reference_SRR800789_retroseq_rp_77	0	.
chrXII	687937	687939	TY3_non-reference_SRR800789_retroseq_rp_79	0	.
chrXII	818504	818506	TY2_non-reference_SRR800789_retroseq_rp_80	0	.
chrXIII	480909	480911	TY1_non-reference_SRR800789_retroseq_rp_83	0	.
chrXIII	503268	503270	TY1_non-reference_SRR800789_retroseq_rp_84	0	.
chrXIII	504937	504939	TY3_non-reference_SRR800789_retroseq_rp_86	0	.
chrXIII	768449	768451	TY3_non-reference_SRR800789_retroseq_rp_87	0	.
chrXIII	768452	768454	TY2_non-reference_SRR800789_retroseq_rp_88	0	.
chrXIII	768718	768720	TY3_non-reference_SRR800789_retroseq_rp_89	0	.
chrXIV	374158	374160	TY1_non-reference_SRR800789_retroseq_rp_90	0	.
chrXV	227399	227401	TY1_non-reference_SRR800789_retroseq_rp_93	0	.
chrXV	462773	462775	TY1_non-reference_SRR800789_retroseq_rp_94	0	.
chrXV	487475	487477	TY3_non-reference_SRR800789_retroseq_rp_95	0	.
chrXV	600893	600895	TY1_non-reference_SRR800789_retroseq_rp_96	0	.
chrXVI	560286	560288	TY3_non-reference_SRR800789_retroseq_rp_99	0	.
chrXVI	776478	776480	TY1_non-reference_SRR800789_retroseq_rp_100	0	.
chrXVI	777996	777998	TY1_non-reference_SRR800789_retroseq_rp_101	0	.
