# Supplementary material for: McClintock: An Integrated Pipeline for Detecting Transposable Element Insertions in Whole-Genome Shotgun Sequencing Data
Source: G3 (Bethesda). 2017 Jun 21;7(8):2763–78. doi: 10.1534/g3.117.043893 (PMC5555480; doi:10.1534/g3.117.043893)
Supplement: Supplementary file 2 [file 2763FileS2.zip › SRA072302/SRR800789/results/SRR800789_telocate_nonredundant.bed]

track name="SRR800789_TE-locate" description="SRR800789_TE-locate"
2micron	198	199	TY2_non-reference_SRR800789_telocate_rp_1	0	.
chrI	873	874	TY5_non-reference_SRR800789_telocate_rp_2	0	.
chrI	138753	138990	TY1_reference_SRR800789_telocate_rp_3	0	-
chrI	160105	160237	TY1_reference_SRR800789_telocate_rp_4	0	-
chrI	166227	166228	TY1_non-reference_SRR800789_telocate_rp_5	0	+
chrI	180977	180978	TY3_non-reference_SRR800789_telocate_rp_6	0	+
chrI	183135	183468	TY1_reference_SRR800789_telocate_rp_7	0	+
chrI	189419	189754	TY2_reference_SRR800789_telocate_rp_8	0	+
chrI	189833	189834	TY1_non-reference_SRR800789_telocate_rp_9	0	.
chrII	319	320	TY1_non-reference_SRR800789_telocate_rp_10	0	.
chrII	2378	2379	TY2_non-reference_SRR800789_telocate_rp_11	0	-
chrII	3003	3004	TY1_non-reference_SRR800789_telocate_rp_12	0	.
chrII	8847	9518	TY1_reference_SRR800789_telocate_rp_13	0	+
chrII	29500	35793	TY1_reference_SRR800789_telocate_rp_14	0	+
chrII	29640	35599	TY2_reference_SRR800789_telocate_rp_15	0	+
chrII	197032	197323	TY1_reference_SRR800789_telocate_rp_16	0	-
chrII	197716	198057	TY3_reference_SRR800789_telocate_rp_17	0	+
chrII	258667	258974	TY1_reference_SRR800789_telocate_rp_18	0	-
chrII	327067	327393	TY1_reference_SRR800789_telocate_rp_19	0	+
chrII	350456	350749	TY1_reference_SRR800789_telocate_rp_20	0	+
chrII	460472	460762	TY1_reference_SRR800789_telocate_rp_21	0	+
chrII	643853	643997	TY1_reference_SRR800789_telocate_rp_22	0	+
chrII	644671	644672	TY2_non-reference_SRR800789_telocate_rp_23	0	-
chrIII	1178	4322	TY5_reference_SRR800789_telocate_rp_24	0	+
chrIII	7514	7515	TY2_non-reference_SRR800789_telocate_rp_25	0	-
chrIII	7783	7784	TY1_non-reference_SRR800789_telocate_rp_26	0	+
chrIII	82699	83036	TY1_reference_SRR800789_telocate_rp_27	0	+
chrIII	90842	90843	TY3_non-reference_SRR800789_telocate_rp_28	0	+
chrIII	124131	124463	TY1_reference_SRR800789_telocate_rp_29	0	-
chrIII	142789	143078	TY1_reference_SRR800789_telocate_rp_30	0	-
chrIII	149479	149787	TY1_reference_SRR800789_telocate_rp_31	0	+
chrIII	150692	151051	TY4_reference_SRR800789_telocate_rp_32	0	-
chrIII	151346	151347	TY1_non-reference_SRR800789_telocate_rp_33	0	-
chrIII	168605	168929	TY1_reference_SRR800789_telocate_rp_35	0	-
chrIII	227659	227810	TY1_reference_SRR800789_telocate_rp_36	0	-
chrIII	291372	291709	TY1_reference_SRR800789_telocate_rp_37	0	+
chrIII	291918	292164	TY5_reference_SRR800789_telocate_rp_38	0	+
chrIII	294999	295317	TY1_reference_SRR800789_telocate_rp_39	0	+
chrIII	315787	315788	TY5_non-reference_SRR800789_telocate_rp_40	0	-
chrIV	3335	3461	TY5_reference_SRR800789_telocate_rp_41	0	+
chrIV	8079	8420	TY4_reference_SRR800789_telocate_rp_42	0	+
chrIV	83151	83152	TY2_non-reference_SRR800789_telocate_rp_43	0	-
chrIV	83291	83483	TY3_1p_reference_SRR800789_telocate_rp_44	0	+
chrIV	83508	83509	TY1_non-reference_SRR800789_telocate_rp_45	0	+
chrIV	359316	359480	TY1_reference_SRR800789_telocate_rp_46	0	-
chrIV	434739	434944	TY1_reference_SRR800789_telocate_rp_47	0	-
chrIV	437519	437697	TY1_reference_SRR800789_telocate_rp_48	0	-
chrIV	512985	513641	TY1_reference_SRR800789_telocate_rp_49	0	-
chrIV	513690	519645	TY2_reference_SRR800789_telocate_rp_50	0	-
chrIV	645237	651501	TY3_reference_SRR800789_telocate_rp_52	0	-
chrIV	651515	651516	TY3_non-reference_SRR800789_telocate_rp_53	0	-
chrIV	651687	651956	TY1_reference_SRR800789_telocate_rp_54	0	-
chrIV	668093	668434	TY3_reference_SRR800789_telocate_rp_55	0	+
chrIV	668623	668782	TY1_reference_SRR800789_telocate_rp_56	0	+
chrIV	802902	805652	TY1_reference_SRR800789_telocate_rp_57	0	+
chrIV	871419	871742	TY1_reference_SRR800789_telocate_rp_58	0	+
chrIV	878061	878300	TY1_reference_SRR800789_telocate_rp_59	0	+
chrIV	884307	884308	TY1_non-reference_SRR800789_telocate_rp_60	0	+
chrIV	945347	945670	TY1_reference_SRR800789_telocate_rp_61	0	+
chrIV	945951	946292	TY3_reference_SRR800789_telocate_rp_62	0	-
chrIV	980912	980913	TY1_non-reference_SRR800789_telocate_rp_63	0	-
chrIV	981167	987126	TY2_reference_SRR800789_telocate_rp_64	0	+
chrIV	992816	992817	TY1_non-reference_SRR800789_telocate_rp_65	0	+
chrIV	1017552	1017675	TY1_reference_SRR800789_telocate_rp_66	0	-
chrIV	1017677	1018020	TY4_reference_SRR800789_telocate_rp_67	0	-
chrIV	1023133	1023474	TY3_reference_SRR800789_telocate_rp_68	0	+
chrIV	1095638	1101876	TY1_reference_SRR800789_telocate_rp_69	0	-
chrIV	1151033	1151363	TY1_reference_SRR800789_telocate_rp_70	0	+
chrIV	1174831	1174952	TY1_reference_SRR800789_telocate_rp_71	0	+
chrIV	1175128	1175807	TY3_reference_SRR800789_telocate_rp_72	0	-
chrIV	1201080	1201275	TY1_reference_SRR800789_telocate_rp_73	0	+
chrIV	1352968	1353219	TY1_reference_SRR800789_telocate_rp_74	0	+
chrIV	1461628	1461629	TY3_non-reference_SRR800789_telocate_rp_75	0	.
chrIV	1518468	1518787	TY1_reference_SRR800789_telocate_rp_76	0	+
chrIV	1524465	1524466	TY5_non-reference_SRR800789_telocate_rp_77	0	+
chrIV	1525682	1525683	TY1_non-reference_SRR800789_telocate_rp_78	0	.
chrIV	1525760	1525761	TY2_non-reference_SRR800789_telocate_rp_79	0	-
chrIV	1528180	1528181	TY1_non-reference_SRR800789_telocate_rp_80	0	.
chrIV	1528208	1528209	TY3_non-reference_SRR800789_telocate_rp_81	0	+
chrIV	1529308	1529309	TY2_non-reference_SRR800789_telocate_rp_82	0	-
chrIV	1529748	1529749	TY1_non-reference_SRR800789_telocate_rp_83	0	.
chrIV	1531366	1531367	TY2_non-reference_SRR800789_telocate_rp_84	0	-
chrIX	640	641	TY2_non-reference_SRR800789_telocate_rp_85	0	.
chrIX	970	971	TY1_non-reference_SRR800789_telocate_rp_86	0	-
chrIX	7833	7834	TY5_non-reference_SRR800789_telocate_rp_87	0	+
chrIX	197136	197485	TY1_reference_SRR800789_telocate_rp_88	0	-
chrIX	300406	300725	TY1_reference_SRR800789_telocate_rp_89	0	-
chrIX	324204	324205	TY3_non-reference_SRR800789_telocate_rp_90	0	-
chrIX	325824	325825	TY3_non-reference_SRR800789_telocate_rp_91	0	+
chrIX	336575	336892	TY1_reference_SRR800789_telocate_rp_92	0	-
chrIX	426197	426422	TY1_reference_SRR800789_telocate_rp_93	0	-
chrM	768	769	TY1_non-reference_SRR800789_telocate_rp_94	0	.
chrM	5767	5768	TY1_non-reference_SRR800789_telocate_rp_95	0	-
chrM	7586	7587	TY2_non-reference_SRR800789_telocate_rp_96	0	.
chrM	26316	26317	TY2_non-reference_SRR800789_telocate_rp_97	0	+
chrM	40861	40862	TY1_non-reference_SRR800789_telocate_rp_98	0	.
chrM	68094	68095	TY2_non-reference_SRR800789_telocate_rp_99	0	.
chrM	78778	78779	TY1_non-reference_SRR800789_telocate_rp_100	0	.
chrV	6422	6423	TY5_non-reference_SRR800789_telocate_rp_101	0	+
chrV	9630	9738	TY2_reference_SRR800789_telocate_rp_102	0	-
chrV	62141	62474	TY2_reference_SRR800789_telocate_rp_103	0	+
chrV	99302	99660	TY1_reference_SRR800789_telocate_rp_104	0	-
chrV	118226	118556	TY4_reference_SRR800789_telocate_rp_105	0	-
chrV	136062	136183	TY1_reference_SRR800789_telocate_rp_106	0	+
chrV	138220	138553	TY1_reference_SRR800789_telocate_rp_107	0	+
chrV	176348	176845	TY1_reference_SRR800789_telocate_rp_108	0	+
chrV	207106	207107	TY3_non-reference_SRR800789_telocate_rp_109	0	.
chrV	248827	249107	TY1_reference_SRR800789_telocate_rp_110	0	+
chrV	287770	288056	TY1_reference_SRR800789_telocate_rp_111	0	-
chrV	312065	312066	TY1_non-reference_SRR800789_telocate_rp_112	0	-
chrV	314078	314424	TY4_reference_SRR800789_telocate_rp_113	0	+
chrV	354133	354836	TY1_reference_SRR800789_telocate_rp_114	0	+
chrV	434626	434967	TY3_reference_SRR800789_telocate_rp_115	0	-
chrV	435941	436273	TY2_reference_SRR800789_telocate_rp_116	0	-
chrV	438283	438284	TY2_non-reference_SRR800789_telocate_rp_117	0	-
chrV	438501	438502	TY1_non-reference_SRR800789_telocate_rp_118	0	+
chrV	442729	443068	TY1_reference_SRR800789_telocate_rp_119	0	+
chrV	487828	488160	TY2_reference_SRR800789_telocate_rp_120	0	+
chrV	492433	498505	TY3_reference_SRR800789_telocate_rp_121	0	-
chrV	498536	498537	TY3_non-reference_SRR800789_telocate_rp_122	0	+
chrV	551436	551759	TY1_reference_SRR800789_telocate_rp_123	0	+
chrV	566551	566552	TY1_non-reference_SRR800789_telocate_rp_124	0	+
chrVI	100574	100902	TY1_reference_SRR800789_telocate_rp_125	0	+
chrVI	101192	101193	TY3_non-reference_SRR800789_telocate_rp_126	0	-
chrVI	144881	144882	TY1_non-reference_SRR800789_telocate_rp_128	0	-
chrVI	158353	158666	TY1_reference_SRR800789_telocate_rp_129	0	+
chrVI	161531	161691	TY1_reference_SRR800789_telocate_rp_130	0	+
chrVI	181738	181884	TY1_reference_SRR800789_telocate_rp_131	0	+
chrVI	191670	191834	TY1_reference_SRR800789_telocate_rp_132	0	-
chrVI	204745	204746	TY3_non-reference_SRR800789_telocate_rp_133	0	.
chrVI	261282	261475	TY1_reference_SRR800789_telocate_rp_135	0	+
chrVII	74004	74005	TY3_non-reference_SRR800789_telocate_rp_136	0	+
chrVII	74055	74056	TY1_non-reference_SRR800789_telocate_rp_137	0	-
chrVII	110650	110651	TY1_non-reference_SRR800789_telocate_rp_138	0	.
chrVII	114942	115273	TY1_reference_SRR800789_telocate_rp_139	0	+
chrVII	121167	121340	TY1_reference_SRR800789_telocate_rp_140	0	+
chrVII	204835	204836	TY1_non-reference_SRR800789_telocate_rp_141	0	-
chrVII	287944	288115	TY1_reference_SRR800789_telocate_rp_142	0	+
chrVII	318685	318826	TY1_reference_SRR800789_telocate_rp_143	0	+
chrVII	320357	320710	TY4_reference_SRR800789_telocate_rp_144	0	-
chrVII	327131	327346	TY1_reference_SRR800789_telocate_rp_145	0	-
chrVII	402335	402336	TY1_non-reference_SRR800789_telocate_rp_146	0	-
chrVII	405475	405476	TY2_non-reference_SRR800789_telocate_rp_147	0	+
chrVII	412457	412727	TY1_reference_SRR800789_telocate_rp_148	0	+
chrVII	535547	541786	TY1_reference_SRR800789_telocate_rp_149	0	-
chrVII	561553	561554	TY3_non-reference_SRR800789_telocate_rp_150	0	-
chrVII	567814	567815	TY3_non-reference_SRR800789_telocate_rp_151	0	+
chrVII	568167	568287	TY3_1p_reference_SRR800789_telocate_rp_152	0	+
chrVII	660646	660936	TY1_reference_SRR800789_telocate_rp_153	0	-
chrVII	701113	701354	TY1_reference_SRR800789_telocate_rp_154	0	+
chrVII	712899	713081	TY4_reference_SRR800789_telocate_rp_155	0	+
chrVII	735986	736327	TY3_reference_SRR800789_telocate_rp_157	0	+
chrVII	738740	739040	TY1_reference_SRR800789_telocate_rp_158	0	+
chrVII	778788	779117	TY2_reference_SRR800789_telocate_rp_159	0	+
chrVII	793243	793564	TY1_reference_SRR800789_telocate_rp_160	0	+
chrVII	811100	811238	TY4_reference_SRR800789_telocate_rp_161	0	-
chrVII	845285	845635	TY3_reference_SRR800789_telocate_rp_162	0	+
chrVII	857388	857389	TY3_non-reference_SRR800789_telocate_rp_163	0	-
chrVII	875349	875666	TY1_reference_SRR800789_telocate_rp_164	0	+
chrVII	879029	879240	TY4_reference_SRR800789_telocate_rp_165	0	+
chrVIII	7992	8224	TY5_reference_SRR800789_telocate_rp_167	0	-
chrVIII	116415	116747	TY1_reference_SRR800789_telocate_rp_168	0	-
chrVIII	132890	132891	TY3_non-reference_SRR800789_telocate_rp_169	0	-
chrVIII	133567	134217	TY1_reference_SRR800789_telocate_rp_170	0	-
chrVIII	146323	146664	TY3_reference_SRR800789_telocate_rp_171	0	-
chrVIII	146836	147705	TY4_reference_SRR800789_telocate_rp_172	0	+
chrVIII	238006	238205	TY1_reference_SRR800789_telocate_rp_173	0	+
chrVIII	358684	359477	TY1_reference_SRR800789_telocate_rp_174	0	-
chrVIII	388810	388811	TY3_non-reference_SRR800789_telocate_rp_175	0	.
chrVIII	389629	389847	TY1_reference_SRR800789_telocate_rp_176	0	-
chrVIII	463919	464147	TY1_reference_SRR800789_telocate_rp_177	0	-
chrVIII	558913	558914	TY1_non-reference_SRR800789_telocate_rp_179	0	.
chrX	29186	29409	TY1_reference_SRR800789_telocate_rp_180	0	+
chrX	197242	197243	TY3_non-reference_SRR800789_telocate_rp_182	0	-
chrX	204541	204542	TY1_non-reference_SRR800789_telocate_rp_183	0	-
chrX	377599	377854	TY1_reference_SRR800789_telocate_rp_185	0	-
chrX	378008	378279	TY3_1p_reference_SRR800789_telocate_rp_186	0	-
chrX	415921	415922	TY1_non-reference_SRR800789_telocate_rp_187	0	-
chrX	416259	416425	TY4_reference_SRR800789_telocate_rp_188	0	+
chrX	421917	422290	TY4_reference_SRR800789_telocate_rp_189	0	+
chrX	422587	422881	TY1_reference_SRR800789_telocate_rp_190	0	+
chrX	517950	518091	TY1_reference_SRR800789_telocate_rp_191	0	+
chrX	537560	537561	TY1_non-reference_SRR800789_telocate_rp_193	0	-
chrX	537607	537608	TY2_non-reference_SRR800789_telocate_rp_194	0	-
chrX	540758	541079	TY1_reference_SRR800789_telocate_rp_195	0	+
chrX	737370	737678	TY4_reference_SRR800789_telocate_rp_197	0	-
chrX	742330	742456	TY5_reference_SRR800789_telocate_rp_198	0	-
chrXI	74240	74523	TY1_reference_SRR800789_telocate_rp_199	0	+
chrXI	83812	84120	TY1_reference_SRR800789_telocate_rp_200	0	-
chrXI	141175	141294	TY1_reference_SRR800789_telocate_rp_201	0	-
chrXI	162835	163174	TY1_reference_SRR800789_telocate_rp_202	0	+
chrXI	219057	219367	TY1_reference_SRR800789_telocate_rp_203	0	-
chrXI	301983	302269	TY1_reference_SRR800789_telocate_rp_204	0	-
chrXI	302283	302284	TY2_non-reference_SRR800789_telocate_rp_205	0	+
chrXI	378990	379112	TY1_reference_SRR800789_telocate_rp_206	0	+
chrXI	379442	379443	TY3_non-reference_SRR800789_telocate_rp_207	0	+
chrXI	489928	490057	TY1_reference_SRR800789_telocate_rp_208	0	-
chrXI	513173	513483	TY1_reference_SRR800789_telocate_rp_209	0	-
chrXII	12081	12082	TY5_non-reference_SRR800789_telocate_rp_210	0	-
chrXII	91572	91822	TY4_reference_SRR800789_telocate_rp_211	0	-
chrXII	92048	92380	TY1_reference_SRR800789_telocate_rp_212	0	-
chrXII	168041	168379	TY3_reference_SRR800789_telocate_rp_213	0	-
chrXII	214927	214928	TY1_non-reference_SRR800789_telocate_rp_214	0	+
chrXII	365831	366145	TY1_reference_SRR800789_telocate_rp_215	0	-
chrXII	373769	373969	TY1_reference_SRR800789_telocate_rp_216	0	-
chrXII	426828	427002	TY3_1p_reference_SRR800789_telocate_rp_217	0	-
chrXII	448842	449114	TY1_reference_SRR800789_telocate_rp_218	0	+
chrXII	451828	451829	TY1_non-reference_SRR800789_telocate_rp_219	0	-
chrXII	452004	452005	TY2_non-reference_SRR800789_telocate_rp_220	0	-
chrXII	454417	454418	TY2_non-reference_SRR800789_telocate_rp_221	0	-
chrXII	455791	455792	TY1_non-reference_SRR800789_telocate_rp_222	0	+
chrXII	456010	456011	TY2_non-reference_SRR800789_telocate_rp_223	0	-
chrXII	457597	457598	TY2_non-reference_SRR800789_telocate_rp_224	0	.
chrXII	458553	458554	TY1_non-reference_SRR800789_telocate_rp_225	0	.
chrXII	459551	459552	TY2_non-reference_SRR800789_telocate_rp_226	0	-
chrXII	461644	461645	TY1_non-reference_SRR800789_telocate_rp_227	0	.
chrXII	461855	461856	TY2_non-reference_SRR800789_telocate_rp_228	0	+
chrXII	463283	463284	TY1_non-reference_SRR800789_telocate_rp_229	0	.
chrXII	464088	464089	TY2_non-reference_SRR800789_telocate_rp_230	0	+
chrXII	466498	466499	TY1_non-reference_SRR800789_telocate_rp_231	0	+
chrXII	467896	467897	TY2_non-reference_SRR800789_telocate_rp_232	0	+
chrXII	592707	593037	TY1_reference_SRR800789_telocate_rp_233	0	-
chrXII	657023	657366	TY3_reference_SRR800789_telocate_rp_234	0	+
chrXII	687743	687744	TY3_non-reference_SRR800789_telocate_rp_235	0	.
chrXII	688130	688363	TY2_reference_SRR800789_telocate_rp_236	0	-
chrXII	734383	734673	TY1_reference_SRR800789_telocate_rp_237	0	-
chrXII	793551	793870	TY3_reference_SRR800789_telocate_rp_238	0	+
chrXII	796763	797088	TY1_reference_SRR800789_telocate_rp_239	0	+
chrXII	817839	818072	TY4_reference_SRR800789_telocate_rp_240	0	+
chrXII	818498	818499	TY2_non-reference_SRR800789_telocate_rp_241	0	+
chrXII	976054	976055	TY1_non-reference_SRR800789_telocate_rp_243	0	+
chrXII	981777	981778	TY1_non-reference_SRR800789_telocate_rp_244	0	+
chrXII	1052079	1052080	TY1_non-reference_SRR800789_telocate_rp_245	0	-
chrXIII	131988	132317	TY1_reference_SRR800789_telocate_rp_246	0	-
chrXIII	167944	168262	TY1_reference_SRR800789_telocate_rp_247	0	-
chrXIII	183861	183862	TY3_non-reference_SRR800789_telocate_rp_248	0	-
chrXIII	196110	196111	TY1_non-reference_SRR800789_telocate_rp_249	0	+
chrXIII	202271	202272	TY1_non-reference_SRR800789_telocate_rp_250	0	+
chrXIII	290047	290223	TY4_reference_SRR800789_telocate_rp_252	0	-
chrXIII	321341	321527	TY4_reference_SRR800789_telocate_rp_253	0	-
chrXIII	420972	421316	TY1_reference_SRR800789_telocate_rp_254	0	-
chrXIII	503190	503381	TY1_reference_SRR800789_telocate_rp_257	0	+
chrXIII	504875	504876	TY3_non-reference_SRR800789_telocate_rp_258	0	+
chrXIII	573110	573337	TY1_reference_SRR800789_telocate_rp_259	0	-
chrXIII	768203	768204	TY3_non-reference_SRR800789_telocate_rp_260	0	-
chrXIII	808535	808905	TY4_reference_SRR800789_telocate_rp_261	0	-
chrXIII	837475	837753	TY1_reference_SRR800789_telocate_rp_262	0	+
chrXIV	3872	3873	TY2_non-reference_SRR800789_telocate_rp_263	0	.
chrXIV	373982	373983	TY1_non-reference_SRR800789_telocate_rp_265	0	-
chrXIV	374235	374236	TY2_non-reference_SRR800789_telocate_rp_266	0	+
chrXIV	443024	443025	TY3_non-reference_SRR800789_telocate_rp_267	0	+
chrXIV	546423	546685	TY3_1p_reference_SRR800789_telocate_rp_268	0	+
chrXIV	552281	552482	TY1_reference_SRR800789_telocate_rp_269	0	-
chrXIV	727363	727667	TY1_reference_SRR800789_telocate_rp_271	0	-
chrXV	16738	16933	TY1_reference_SRR800789_telocate_rp_272	0	+
chrXV	33628	33930	TY1_reference_SRR800789_telocate_rp_273	0	+
chrXV	113293	113626	TY1_reference_SRR800789_telocate_rp_274	0	-
chrXV	226695	227037	TY3_reference_SRR800789_telocate_rp_275	0	+
chrXV	227692	228263	TY1_reference_SRR800789_telocate_rp_276	0	+
chrXV	274720	274721	TY1_non-reference_SRR800789_telocate_rp_277	0	-
chrXV	300234	300441	TY1_reference_SRR800789_telocate_rp_278	0	-
chrXV	340599	340900	TY1_reference_SRR800789_telocate_rp_279	0	-
chrXV	354128	354467	TY3_reference_SRR800789_telocate_rp_280	0	+
chrXV	354681	354959	TY1_reference_SRR800789_telocate_rp_281	0	+
chrXV	437303	438486	TY1_reference_SRR800789_telocate_rp_282	0	-
chrXV	462774	462775	TY2_non-reference_SRR800789_telocate_rp_284	0	+
chrXV	487227	487228	TY3_non-reference_SRR800789_telocate_rp_285	0	-
chrXV	571490	571808	TY1_reference_SRR800789_telocate_rp_286	0	+
chrXV	594513	594813	TY1_reference_SRR800789_telocate_rp_287	0	+
chrXV	600735	600736	TY2_non-reference_SRR800789_telocate_rp_288	0	-
chrXV	600739	600740	TY1_non-reference_SRR800789_telocate_rp_289	0	+
chrXV	664003	664326	TY1_reference_SRR800789_telocate_rp_290	0	-
chrXV	664814	665147	TY2_reference_SRR800789_telocate_rp_291	0	+
chrXV	697503	697770	TY1_reference_SRR800789_telocate_rp_292	0	-
chrXV	703157	703382	TY3_reference_SRR800789_telocate_rp_293	0	-
chrXV	968988	976400	TY3_reference_SRR800789_telocate_rp_294	0	+
chrXV	979866	980140	TY1_reference_SRR800789_telocate_rp_295	0	+
chrXVI	55662	55858	TY1_reference_SRR800789_telocate_rp_296	0	-
chrXVI	210449	210770	TY1_reference_SRR800789_telocate_rp_297	0	+
chrXVI	436057	436728	TY1_reference_SRR800789_telocate_rp_298	0	+
chrXVI	443280	443281	TY1_non-reference_SRR800789_telocate_rp_299	0	+
chrXVI	560096	560097	TY3_non-reference_SRR800789_telocate_rp_300	0	.
chrXVI	560477	560809	TY1_reference_SRR800789_telocate_rp_301	0	+
chrXVI	571692	571834	TY1_reference_SRR800789_telocate_rp_302	0	+
chrXVI	775857	776502	TY3_1p_reference_SRR800789_telocate_rp_305	0	+
chrXVI	776664	776854	TY1_reference_SRR800789_telocate_rp_306	0	-
chrXVI	780917	781217	TY1_reference_SRR800789_telocate_rp_307	0	-
chrXVI	804494	804634	TY1_reference_SRR800789_telocate_rp_308	0	+
chrXVI	810563	810564	TY1_non-reference_SRR800789_telocate_rp_309	0	+
chrXVI	844354	850508	TY1_reference_SRR800789_telocate_rp_310	0	-
chrXVI	850514	850515	TY3_non-reference_SRR800789_telocate_rp_311	0	-
chrXVI	880381	880722	TY3_reference_SRR800789_telocate_rp_312	0	+
chrXVI	881482	881826	TY4_reference_SRR800789_telocate_rp_313	0	-
chrXVI	933066	933400	TY4_reference_SRR800789_telocate_rp_314	0	+
chrXVI	937875	937992	TY1_reference_SRR800789_telocate_rp_315	0	-
chrXVI	943540	943541	TY3_non-reference_SRR800789_telocate_rp_316	0	.
