# Supplementary material for: McClintock: An Integrated Pipeline for Detecting Transposable Element Insertions in Whole-Genome Shotgun Sequencing Data
Source: G3 (Bethesda). 2017 Jun 21;7(8):2763–78. doi: 10.1534/g3.117.043893 (PMC5555480; doi:10.1534/g3.117.043893)
Supplement: Supplementary file 2 [file 2763FileS2.zip › SRA072302/SRR800790/results/SRR800790_popoolationte_nonredundant.bed]

track name="SRR800790_PoPoolationTE" description="SRR800790_PoPoolationTE"
chrI	138695	139044	TY1_reference_SRR800790_popoolationte_rp_1	0	.
chrI	160024	166236	TY1_reference_SRR800790_popoolationte_rp_2	0	.
chrI	181079	181296	TY3_non-reference_SRR800790_popoolationte_rp_3	0	.
chrI	189364	189806	TY2_reference_SRR800790_popoolationte_rp_5	0	.
chrII	29444	35852	TY1_reference_SRR800790_popoolationte_rp_7	0	.
chrII	196975	197374	TY1_reference_SRR800790_popoolationte_rp_9	0	.
chrII	197489	198124	TY3_reference_SRR800790_popoolationte_rp_10	0	.
chrII	258610	259042	TY1_reference_SRR800790_popoolationte_rp_14	0	.
chrII	266090	266313	TY1_reference_SRR800790_popoolationte_rp_15	0	.
chrII	350403	350804	TY1_reference_SRR800790_popoolationte_rp_18	0	.
chrII	460418	460808	TY1_reference_SRR800790_popoolationte_rp_19	0	.
chrII	643406	644057	TY1_reference_SRR800790_popoolationte_rp_20	0	.
chrIII	84752	91024	TY3_non-reference_SRR800790_popoolationte_rp_27	0	.
chrIII	124079	124515	TY1_reference_SRR800790_popoolationte_rp_30	0	.
chrIII	142733	143147	TY1_reference_SRR800790_popoolationte_rp_31	0	.
chrIII	149424	149857	TY1_reference_SRR800790_popoolationte_rp_32	0	.
chrIII	150165	150598	TY1_reference_SRR800790_popoolationte_rp_33	0	.
chrIII	150638	151094	TY4_reference_SRR800790_popoolationte_rp_34	0	.
chrIII	168290	169119	TY3_reference_SRR800790_popoolationte_rp_36	0	.
chrIII	227596	227862	TY1_reference_SRR800790_popoolationte_rp_39	0	.
chrIII	291322	291764	TY1_reference_SRR800790_popoolationte_rp_40	0	.
chrIII	294944	295377	TY1_reference_SRR800790_popoolationte_rp_43	0	.
chrIV	359231	359540	TY1_reference_SRR800790_popoolationte_rp_46	0	.
chrIV	437074	437790	TY1_reference_SRR800790_popoolationte_rp_49	0	.
chrIV	512934	519692	TY1_reference_SRR800790_popoolationte_rp_50	0	.
chrIV	620478	620737	TY1_reference_SRR800790_popoolationte_rp_54	0	.
chrIV	645136	651553	TY3_non-reference_SRR800790_popoolationte_rp_55	0	.
chrIV	651634	652007	TY1_reference_SRR800790_popoolationte_rp_56	0	.
chrIV	668000	668502	TY3_reference_SRR800790_popoolationte_rp_57	0	.
chrIV	668554	668870	TY1_reference_SRR800790_popoolationte_rp_58	0	.
chrIV	802848	805709	TY1_reference_SRR800790_popoolationte_rp_59	0	.
chrIV	945889	946364	TY3_reference_SRR800790_popoolationte_rp_64	0	.
chrIV	1023080	1023526	TY3_reference_SRR800790_popoolationte_rp_67	0	.
chrIV	1095582	1101930	TY1_reference_SRR800790_popoolationte_rp_68	0	.
chrIV	1174760	1175021	TY1_reference_SRR800790_popoolationte_rp_71	0	.
chrIV	1175072	1175904	TY3_reference_SRR800790_popoolationte_rp_72	0	.
chrIV	1305272	1305497	TY3_reference_SRR800790_popoolationte_rp_75	0	.
chrIV	1352571	1353270	TY1_reference_SRR800790_popoolationte_rp_76	0	.
chrIV	1461756	1461884	TY3_non-reference_SRR800790_popoolationte_rp_77	0	.
chrIV	1461889	1462126	TY1_reference_SRR800790_popoolationte_rp_78	0	.
chrIV	1516218	1516508	TY2_reference_SRR800790_popoolationte_rp_79	0	.
chrIV	1518367	1518841	TY1_reference_SRR800790_popoolationte_rp_80	0	.
chrIX	197079	197533	TY1_reference_SRR800790_popoolationte_rp_81	0	.
chrIX	205153	210747	TY3_reference_SRR800790_popoolationte_rp_82	0	.
chrIX	300347	300781	TY1_reference_SRR800790_popoolationte_rp_83	0	.
chrIX	301567	301846	TY1_reference_SRR800790_popoolationte_rp_84	0	.
chrIX	336521	336947	TY1_reference_SRR800790_popoolationte_rp_87	0	.
chrIX	426145	426482	TY1_reference_SRR800790_popoolationte_rp_88	0	.
chrV	9566	9877	TY2_reference_SRR800790_popoolationte_rp_92	0	.
chrV	99247	99713	TY1_reference_SRR800790_popoolationte_rp_93	0	.
chrV	118171	118608	TY4_reference_SRR800790_popoolationte_rp_94	0	.
chrV	135965	136248	TY1_reference_SRR800790_popoolationte_rp_95	0	.
chrV	137270	137676	TY1_reference_SRR800790_popoolationte_rp_96	0	.
chrV	138165	138604	TY1_reference_SRR800790_popoolationte_rp_97	0	.
chrV	176296	176896	TY1_reference_SRR800790_popoolationte_rp_98	0	.
chrV	207235	207428	TY3_non-reference_SRR800790_popoolationte_rp_99	0	.
chrV	287708	288124	TY1_reference_SRR800790_popoolationte_rp_102	0	.
chrV	288559	288783	TY1_reference_SRR800790_popoolationte_rp_103	0	.
chrV	314028	314474	TY4_reference_SRR800790_popoolationte_rp_104	0	.
chrV	434519	435018	TY3_reference_SRR800790_popoolationte_rp_106	0	.
chrV	438443	438695	TY1_reference_SRR800790_popoolationte_rp_112	0	.
chrV	442669	443147	TY1_reference_SRR800790_popoolationte_rp_113	0	.
chrV	469268	469461	TY1_reference_SRR800790_popoolationte_rp_116	0	.
chrV	492342	498571	TY3_non-reference_SRR800790_popoolationte_rp_117	0	.
chrV	566640	567149	TY1_non-reference_SRR800790_popoolationte_rp_120	0	.
chrVI	100484	100958	TY1_reference_SRR800790_popoolationte_rp_121	0	.
chrVI	118970	119274	TY1_reference_SRR800790_popoolationte_rp_123	0	.
chrVI	158288	158727	TY1_reference_SRR800790_popoolationte_rp_126	0	.
chrVI	191578	191924	TY1_reference_SRR800790_popoolationte_rp_131	0	.
chrVI	204885	205086	TY3_non-reference_SRR800790_popoolationte_rp_132	0	.
chrVI	206840	207227	TY1_reference_SRR800790_popoolationte_rp_134	0	.
chrVI	261225	261530	TY1_reference_SRR800790_popoolationte_rp_135	0	.
chrVII	73823	73956	TY3_non-reference_SRR800790_popoolationte_rp_138	0	.
chrVII	74112	74215	TY1_non-reference_SRR800790_popoolationte_rp_139	0	.
chrVII	110755	111754	TY1_reference_SRR800790_popoolationte_rp_140	0	.
chrVII	114880	115322	TY1_reference_SRR800790_popoolationte_rp_141	0	.
chrVII	121105	121421	TY1_reference_SRR800790_popoolationte_rp_142	0	.
chrVII	122006	122203	TY1_reference_SRR800790_popoolationte_rp_143	0	.
chrVII	287888	288165	TY1_reference_SRR800790_popoolationte_rp_145	0	.
chrVII	320301	320760	TY4_reference_SRR800790_popoolationte_rp_148	0	.
chrVII	327079	327401	TY1_reference_SRR800790_popoolationte_rp_149	0	.
chrVII	412407	412784	TY1_reference_SRR800790_popoolationte_rp_153	0	.
chrVII	561600	561815	TY3_non-reference_SRR800790_popoolationte_rp_157	0	.
chrVII	568099	568349	TY3_1p_reference_SRR800790_popoolationte_rp_159	0	.
chrVII	660592	660992	TY1_reference_SRR800790_popoolationte_rp_160	0	.
chrVII	735932	736418	TY3_reference_SRR800790_popoolationte_rp_166	0	.
chrVII	773987	774228	TY1_reference_SRR800790_popoolationte_rp_169	0	.
chrVII	793188	793617	TY1_reference_SRR800790_popoolationte_rp_172	0	.
chrVII	811006	811318	TY4_reference_SRR800790_popoolationte_rp_173	0	.
chrVII	845230	845744	TY3_reference_SRR800790_popoolationte_rp_175	0	.
chrVIII	13162	13469	TY5_reference_SRR800790_popoolationte_rp_180	0	.
chrVIII	92363	92504	TY1_reference_SRR800790_popoolationte_rp_181	0	.
chrVIII	133016	133175	TY3_non-reference_SRR800790_popoolationte_rp_184	0	.
chrVIII	133514	134325	TY1_reference_SRR800790_popoolationte_rp_186	0	.
chrVIII	146232	146722	TY3_reference_SRR800790_popoolationte_rp_187	0	.
chrVIII	146775	147761	TY4_reference_SRR800790_popoolationte_rp_188	0	.
chrVIII	237949	238259	TY1_reference_SRR800790_popoolationte_rp_189	0	.
chrVIII	358634	359558	TY1_reference_SRR800790_popoolationte_rp_191	0	.
chrVIII	388911	389088	TY3_non-reference_SRR800790_popoolationte_rp_192	0	.
chrVIII	463856	464199	TY1_reference_SRR800790_popoolationte_rp_195	0	.
chrVIII	529904	530448	TY1_reference_SRR800790_popoolationte_rp_198	0	.
chrX	29127	29499	TY1_reference_SRR800790_popoolationte_rp_199	0	.
chrX	59402	59838	TY1_reference_SRR800790_popoolationte_rp_200	0	.
chrX	377951	378338	TY3_1p_reference_SRR800790_popoolationte_rp_206	0	.
chrX	416177	416503	TY4_reference_SRR800790_popoolationte_rp_207	0	.
chrX	416451	417086	TY1_reference_SRR800790_popoolationte_rp_208	0	.
chrX	421860	422334	TY4_reference_SRR800790_popoolationte_rp_209	0	.
chrX	422538	422945	TY1_reference_SRR800790_popoolationte_rp_210	0	.
chrX	517874	518169	TY1_reference_SRR800790_popoolationte_rp_211	0	.
chrX	531450	531811	TY1_reference_SRR800790_popoolationte_rp_212	0	.
chrX	538026	538470	TY2_reference_SRR800790_popoolationte_rp_213	0	.
chrX	540713	541477	TY1_reference_SRR800790_popoolationte_rp_215	0	.
chrXI	74179	74584	TY1_reference_SRR800790_popoolationte_rp_219	0	.
chrXI	83745	84221	TY1_reference_SRR800790_popoolationte_rp_220	0	.
chrXI	141108	141347	TY1_reference_SRR800790_popoolationte_rp_221	0	.
chrXI	219006	219428	TY1_reference_SRR800790_popoolationte_rp_223	0	.
chrXI	513111	513541	TY1_reference_SRR800790_popoolationte_rp_229	0	.
chrXII	91519	91879	TY4_reference_SRR800790_popoolationte_rp_230	0	.
chrXII	91900	92547	TY1_reference_SRR800790_popoolationte_rp_231	0	.
chrXII	215023	221361	TY1_reference_SRR800790_popoolationte_rp_235	0	.
chrXII	365782	366195	TY1_reference_SRR800790_popoolationte_rp_236	0	.
chrXII	426764	427056	TY3_1p_reference_SRR800790_popoolationte_rp_239	0	.
chrXII	448787	449205	TY1_reference_SRR800790_popoolationte_rp_240	0	.
chrXII	592646	593091	TY1_reference_SRR800790_popoolationte_rp_242	0	.
chrXII	656933	657414	TY3_reference_SRR800790_popoolationte_rp_245	0	.
chrXII	657401	657842	TY1_reference_SRR800790_popoolationte_rp_246	0	.
chrXII	687789	688038	TY3_non-reference_SRR800790_popoolationte_rp_247	0	.
chrXII	734316	734728	TY1_reference_SRR800790_popoolationte_rp_249	0	.
chrXII	784079	784529	TY1_reference_SRR800790_popoolationte_rp_250	0	.
chrXII	793492	793933	TY3_reference_SRR800790_popoolationte_rp_251	0	.
chrXII	796715	797139	TY1_reference_SRR800790_popoolationte_rp_252	0	.
chrXII	963163	963582	TY1_reference_SRR800790_popoolationte_rp_253	0	.
chrXII	976161	981780	TY1_non-reference_SRR800790_popoolationte_rp_254	0	.
chrXIII	131939	132403	TY1_reference_SRR800790_popoolationte_rp_258	0	.
chrXIII	167894	168322	TY1_reference_SRR800790_popoolationte_rp_259	0	.
chrXIII	183895	184119	TY3_non-reference_SRR800790_popoolationte_rp_260	0	.
chrXIII	196231	202292	TY1_reference_SRR800790_popoolationte_rp_262	0	.
chrXIII	259515	259956	TY1_reference_SRR800790_popoolationte_rp_263	0	.
chrXIII	321280	321599	TY4_reference_SRR800790_popoolationte_rp_266	0	.
chrXIII	372567	379252	TY1_reference_SRR800790_popoolationte_rp_267	0	.
chrXIII	420910	421371	TY1_reference_SRR800790_popoolationte_rp_268	0	.
chrXIII	504803	505064	TY3_non-reference_SRR800790_popoolationte_rp_276	0	.
chrXIII	747959	748193	TY1_reference_SRR800790_popoolationte_rp_279	0	.
chrXIII	768364	768509	TY3_non-reference_SRR800790_popoolationte_rp_280	0	.
chrXIII	768489	769268	TY1_reference_SRR800790_popoolationte_rp_281	0	.
chrXIII	808487	808959	TY4_reference_SRR800790_popoolationte_rp_282	0	.
chrXIII	808939	809313	TY1_reference_SRR800790_popoolationte_rp_283	0	.
chrXIV	546365	546738	TY3_1p_reference_SRR800790_popoolationte_rp_288	0	.
chrXIV	727305	727719	TY1_reference_SRR800790_popoolationte_rp_297	0	.
chrXV	16670	17007	TY1_reference_SRR800790_popoolationte_rp_298	0	.
chrXV	33572	33994	TY1_reference_SRR800790_popoolationte_rp_301	0	.
chrXV	226606	227092	TY3_reference_SRR800790_popoolationte_rp_304	0	.
chrXV	227640	228315	TY1_reference_SRR800790_popoolationte_rp_306	0	.
chrXV	340545	340961	TY1_reference_SRR800790_popoolationte_rp_310	0	.
chrXV	354031	354526	TY3_reference_SRR800790_popoolationte_rp_311	0	.
chrXV	463484	463785	TY1_reference_SRR800790_popoolationte_rp_318	0	.
chrXV	487375	487528	TY3_non-reference_SRR800790_popoolationte_rp_319	0	.
chrXV	703103	703436	TY3_reference_SRR800790_popoolationte_rp_329	0	.
chrXV	703377	710162	TY1_reference_SRR800790_popoolationte_rp_330	0	.
chrXV	968924	976455	TY3_reference_SRR800790_popoolationte_rp_331	0	.
chrXV	979816	980192	TY1_reference_SRR800790_popoolationte_rp_332	0	.
chrXVI	55554	55914	TY1_reference_SRR800790_popoolationte_rp_333	0	.
chrXVI	210395	210823	TY1_reference_SRR800790_popoolationte_rp_335	0	.
chrXVI	436001	443178	TY1_reference_SRR800790_popoolationte_rp_336	0	.
chrXVI	689004	689509	TY1_reference_SRR800790_popoolationte_rp_342	0	.
chrXVI	769148	769715	TY3_reference_SRR800790_popoolationte_rp_343	0	.
chrXVI	769725	769968	TY1_reference_SRR800790_popoolationte_rp_344	0	.
chrXVI	777777	778208	TY1_reference_SRR800790_popoolationte_rp_347	0	.
chrXVI	780865	781273	TY1_reference_SRR800790_popoolationte_rp_348	0	.
chrXVI	804406	810612	TY1_reference_SRR800790_popoolationte_rp_349	0	.
chrXVI	844279	850569	TY1_reference_SRR800790_popoolationte_rp_350	0	.
chrXVI	850561	856974	TY3_reference_SRR800790_popoolationte_rp_351	0	.
chrXVI	880706	881019	TY3_1p_reference_SRR800790_popoolationte_rp_353	0	.
chrXVI	881431	881884	TY4_reference_SRR800790_popoolationte_rp_354	0	.
chrXVI	933013	933451	TY4_reference_SRR800790_popoolationte_rp_355	0	.
chrXVI	933485	933733	TY1_reference_SRR800790_popoolationte_rp_356	0	.
chrXVI	937818	938063	TY1_reference_SRR800790_popoolationte_rp_357	0	.
