# Supplementary material for: McClintock: An Integrated Pipeline for Detecting Transposable Element Insertions in Whole-Genome Shotgun Sequencing Data
Source: G3 (Bethesda). 2017 Jun 21;7(8):2763–78. doi: 10.1534/g3.117.043893 (PMC5555480; doi:10.1534/g3.117.043893)
Supplement: Supplementary file 2 [file 2763FileS2.zip › SRA072302/SRR800790/results/SRR800790_retroseq_nonredundant.bed]

track name="SRR800790_RetroSeq" description="SRR800790_RetroSeq"
chrI	181182	181184	TY3_non-reference_SRR800790_retroseq_rp_1	0	.
chrII	644881	644883	TY1_non-reference_SRR800790_retroseq_rp_3	0	.
chrII	644895	644897	TY2_non-reference_SRR800790_retroseq_rp_4	0	.
chrIII	84363	84365	TY1_non-reference_SRR800790_retroseq_rp_7	0	.
chrIII	90905	90907	TY3_non-reference_SRR800790_retroseq_rp_10	0	.
chrIII	169412	169414	TY3_non-reference_SRR800790_retroseq_rp_13	0	.
chrIII	295220	295222	TY1_non-reference_SRR800790_retroseq_rp_14	0	.
chrIV	83474	83476	TY1_non-reference_SRR800790_retroseq_rp_15	0	.
chrIV	1461859	1461861	TY3_non-reference_SRR800790_retroseq_rp_18	0	.
chrIX	324476	324478	TY3_non-reference_SRR800790_retroseq_rp_19	0	.
chrV	7067	7069	TY5_non-reference_SRR800790_retroseq_rp_20	0	.
chrV	207338	207340	TY3_non-reference_SRR800790_retroseq_rp_21	0	.
chrV	288230	288232	TY1_non-reference_SRR800790_retroseq_rp_22	0	.
chrV	312183	312185	TY1_non-reference_SRR800790_retroseq_rp_23	0	.
chrV	566911	566913	TY1_non-reference_SRR800790_retroseq_rp_27	0	.
chrVI	101413	101415	TY3_non-reference_SRR800790_retroseq_rp_28	0	.
chrVI	204993	204995	TY3_non-reference_SRR800790_retroseq_rp_29	0	.
chrVI	205537	205539	TY3_non-reference_SRR800790_retroseq_rp_30	0	.
chrVII	74180	74182	TY3_non-reference_SRR800790_retroseq_rp_31	0	.
chrVII	110901	110903	TY1_non-reference_SRR800790_retroseq_rp_33	0	.
chrVII	205056	205058	TY1_non-reference_SRR800790_retroseq_rp_34	0	.
chrVII	561735	561737	TY3_non-reference_SRR800790_retroseq_rp_37	0	.
chrVIII	133115	133117	TY3_non-reference_SRR800790_retroseq_rp_38	0	.
chrVIII	358975	358977	TY2_non-reference_SRR800790_retroseq_rp_39	0	.
chrVIII	388989	388991	TY3_non-reference_SRR800790_retroseq_rp_40	0	.
chrVIII	389388	389390	TY3_non-reference_SRR800790_retroseq_rp_41	0	.
chrX	197326	197328	TY3_non-reference_SRR800790_retroseq_rp_42	0	.
chrX	354660	354662	TY2_non-reference_SRR800790_retroseq_rp_43	0	.
chrX	354665	354667	TY1_non-reference_SRR800790_retroseq_rp_44	0	.
chrX	354979	354981	TY2_non-reference_SRR800790_retroseq_rp_45	0	.
chrX	355039	355041	TY1_non-reference_SRR800790_retroseq_rp_46	0	.
chrX	416831	416833	TY2_non-reference_SRR800790_retroseq_rp_47	0	.
chrX	424656	424658	TY1_non-reference_SRR800790_retroseq_rp_48	0	.
chrX	424663	424665	TY2_non-reference_SRR800790_retroseq_rp_49	0	.
chrXI	379355	379357	TY3_non-reference_SRR800790_retroseq_rp_51	0	.
chrXII	687935	687937	TY3_non-reference_SRR800790_retroseq_rp_52	0	.
chrXII	818522	818524	TY1_non-reference_SRR800790_retroseq_rp_53	0	.
chrXIII	183997	183999	TY3_non-reference_SRR800790_retroseq_rp_55	0	.
chrXIII	480897	480899	TY1_non-reference_SRR800790_retroseq_rp_56	0	.
chrXIII	503825	503827	TY1_non-reference_SRR800790_retroseq_rp_57	0	.
chrXIII	504937	504939	TY3_non-reference_SRR800790_retroseq_rp_58	0	.
chrXIII	768448	768450	TY3_non-reference_SRR800790_retroseq_rp_59	0	.
chrXV	462773	462775	TY1_non-reference_SRR800790_retroseq_rp_62	0	.
chrXV	487424	487426	TY3_non-reference_SRR800790_retroseq_rp_64	0	.
chrXV	600877	600879	TY1_non-reference_SRR800790_retroseq_rp_65	0	.
chrXVI	55756	55758	TY1_non-reference_SRR800790_retroseq_rp_67	0	.
