# Supplementary material for: McClintock: An Integrated Pipeline for Detecting Transposable Element Insertions in Whole-Genome Shotgun Sequencing Data
Source: G3 (Bethesda). 2017 Jun 21;7(8):2763–78. doi: 10.1534/g3.117.043893 (PMC5555480; doi:10.1534/g3.117.043893)
Supplement: Supplementary file 2 [file 2763FileS2.zip › SRA072302/SRR800791/results/SRR800791_popoolationte_nonredundant.bed]

track name="SRR800791_PoPoolationTE" description="SRR800791_PoPoolationTE"
chrI	138708	139043	TY1_reference_SRR800791_popoolationte_rp_1	0	.
chrI	160023	166228	TY1_reference_SRR800791_popoolationte_rp_2	0	.
chrI	181039	181275	TY3_non-reference_SRR800791_popoolationte_rp_3	0	.
chrII	29439	35874	TY1_reference_SRR800791_popoolationte_rp_7	0	.
chrII	196980	197373	TY1_reference_SRR800791_popoolationte_rp_8	0	.
chrII	197450	198123	TY3_reference_SRR800791_popoolationte_rp_9	0	.
chrII	198091	198324	TY1_reference_SRR800791_popoolationte_rp_10	0	.
chrII	258608	259066	TY1_reference_SRR800791_popoolationte_rp_13	0	.
chrII	266117	266313	TY1_reference_SRR800791_popoolationte_rp_14	0	.
chrII	350405	350801	TY1_reference_SRR800791_popoolationte_rp_17	0	.
chrII	460415	460810	TY1_reference_SRR800791_popoolationte_rp_18	0	.
chrII	643428	644057	TY1_reference_SRR800791_popoolationte_rp_19	0	.
chrIII	84756	91018	TY3_non-reference_SRR800791_popoolationte_rp_26	0	.
chrIII	124079	124515	TY1_reference_SRR800791_popoolationte_rp_29	0	.
chrIII	142732	143128	TY1_reference_SRR800791_popoolationte_rp_30	0	.
chrIII	149431	149837	TY1_reference_SRR800791_popoolationte_rp_31	0	.
chrIII	150645	151106	TY4_reference_SRR800791_popoolationte_rp_33	0	.
chrIII	168290	169118	TY3_reference_SRR800791_popoolationte_rp_35	0	.
chrIII	227603	227888	TY1_reference_SRR800791_popoolationte_rp_38	0	.
chrIII	291320	291761	TY1_reference_SRR800791_popoolationte_rp_39	0	.
chrIII	294949	295370	TY1_reference_SRR800791_popoolationte_rp_42	0	.
chrIV	359261	359534	TY1_reference_SRR800791_popoolationte_rp_45	0	.
chrIV	437078	437756	TY1_reference_SRR800791_popoolationte_rp_48	0	.
chrIV	512933	519696	TY1_reference_SRR800791_popoolationte_rp_49	0	.
chrIV	620476	620722	TY1_reference_SRR800791_popoolationte_rp_53	0	.
chrIV	645139	651557	TY3_non-reference_SRR800791_popoolationte_rp_54	0	.
chrIV	668000	668487	TY3_reference_SRR800791_popoolationte_rp_56	0	.
chrIV	802848	805704	TY1_reference_SRR800791_popoolationte_rp_58	0	.
chrIV	945899	946368	TY3_reference_SRR800791_popoolationte_rp_63	0	.
chrIV	1023078	1023533	TY3_reference_SRR800791_popoolationte_rp_66	0	.
chrIV	1095586	1101934	TY1_reference_SRR800791_popoolationte_rp_67	0	.
chrIV	1305279	1305507	TY3_reference_SRR800791_popoolationte_rp_74	0	.
chrIV	1352573	1353271	TY1_reference_SRR800791_popoolationte_rp_75	0	.
chrIV	1461775	1461886	TY3_non-reference_SRR800791_popoolationte_rp_76	0	.
chrIV	1461885	1462122	TY1_reference_SRR800791_popoolationte_rp_77	0	.
chrIV	1516267	1516493	TY2_reference_SRR800791_popoolationte_rp_78	0	.
chrIV	1518372	1518844	TY1_reference_SRR800791_popoolationte_rp_79	0	.
chrIX	196593	197539	TY1_reference_SRR800791_popoolationte_rp_80	0	.
chrIX	205143	210701	TY3_reference_SRR800791_popoolationte_rp_82	0	.
chrIX	300355	300777	TY1_reference_SRR800791_popoolationte_rp_83	0	.
chrIX	301601	301783	TY1_reference_SRR800791_popoolationte_rp_84	0	.
chrIX	336527	336947	TY1_reference_SRR800791_popoolationte_rp_87	0	.
chrIX	426150	426486	TY1_reference_SRR800791_popoolationte_rp_88	0	.
chrV	6466	7174	TY5_reference_SRR800791_popoolationte_rp_91	0	.
chrV	9565	9799	TY2_reference_SRR800791_popoolationte_rp_92	0	.
chrV	99249	99713	TY1_reference_SRR800791_popoolationte_rp_94	0	.
chrV	118173	118610	TY4_reference_SRR800791_popoolationte_rp_95	0	.
chrV	136009	136240	TY1_reference_SRR800791_popoolationte_rp_96	0	.
chrV	137271	137667	TY1_reference_SRR800791_popoolationte_rp_97	0	.
chrV	138167	138604	TY1_reference_SRR800791_popoolationte_rp_98	0	.
chrV	176297	176895	TY1_reference_SRR800791_popoolationte_rp_99	0	.
chrV	207258	207430	TY3_non-reference_SRR800791_popoolationte_rp_100	0	.
chrV	287720	288109	TY1_reference_SRR800791_popoolationte_rp_104	0	.
chrV	288563	288787	TY1_reference_SRR800791_popoolationte_rp_105	0	.
chrV	314022	314479	TY4_reference_SRR800791_popoolationte_rp_106	0	.
chrV	434527	435019	TY3_reference_SRR800791_popoolationte_rp_108	0	.
chrV	438420	438647	TY1_reference_SRR800791_popoolationte_rp_111	0	.
chrV	469265	469480	TY1_reference_SRR800791_popoolationte_rp_114	0	.
chrV	566639	567116	TY1_non-reference_SRR800791_popoolationte_rp_119	0	.
chrVI	100474	100968	TY1_reference_SRR800791_popoolationte_rp_120	0	.
chrVI	119018	119243	TY1_reference_SRR800791_popoolationte_rp_123	0	.
chrVI	158294	158721	TY1_reference_SRR800791_popoolationte_rp_126	0	.
chrVI	191584	191914	TY1_reference_SRR800791_popoolationte_rp_131	0	.
chrVI	204896	205072	TY3_non-reference_SRR800791_popoolationte_rp_132	0	.
chrVI	206862	207183	TY1_reference_SRR800791_popoolationte_rp_134	0	.
chrVI	261226	261534	TY1_reference_SRR800791_popoolationte_rp_135	0	.
chrVII	73824	73964	TY3_non-reference_SRR800791_popoolationte_rp_138	0	.
chrVII	110757	111757	TY1_reference_SRR800791_popoolationte_rp_141	0	.
chrVII	114889	115327	TY1_reference_SRR800791_popoolationte_rp_142	0	.
chrVII	121118	121422	TY1_reference_SRR800791_popoolationte_rp_143	0	.
chrVII	121975	122204	TY1_reference_SRR800791_popoolationte_rp_144	0	.
chrVII	287872	288172	TY1_reference_SRR800791_popoolationte_rp_146	0	.
chrVII	320304	320760	TY4_reference_SRR800791_popoolationte_rp_149	0	.
chrVII	327070	327402	TY1_reference_SRR800791_popoolationte_rp_150	0	.
chrVII	412408	412782	TY1_reference_SRR800791_popoolationte_rp_154	0	.
chrVII	412744	412964	TY3_1p_reference_SRR800791_popoolationte_rp_155	0	.
chrVII	561613	561819	TY3_non-reference_SRR800791_popoolationte_rp_158	0	.
chrVII	568092	568342	TY3_1p_reference_SRR800791_popoolationte_rp_160	0	.
chrVII	660595	660981	TY1_reference_SRR800791_popoolationte_rp_161	0	.
chrVII	735938	736430	TY3_reference_SRR800791_popoolationte_rp_167	0	.
chrVII	738683	739091	TY1_reference_SRR800791_popoolationte_rp_168	0	.
chrVII	773984	774224	TY1_reference_SRR800791_popoolationte_rp_169	0	.
chrVII	793173	793616	TY1_reference_SRR800791_popoolationte_rp_172	0	.
chrVII	811047	811308	TY4_reference_SRR800791_popoolationte_rp_173	0	.
chrVII	845230	845696	TY3_reference_SRR800791_popoolationte_rp_175	0	.
chrVIII	7934	8304	TY5_reference_SRR800791_popoolationte_rp_179	0	.
chrVIII	13162	13423	TY5_reference_SRR800791_popoolationte_rp_180	0	.
chrVIII	92187	92438	TY1_reference_SRR800791_popoolationte_rp_181	0	.
chrVIII	133014	133169	TY3_non-reference_SRR800791_popoolationte_rp_184	0	.
chrVIII	133515	134310	TY1_reference_SRR800791_popoolationte_rp_186	0	.
chrVIII	146228	146716	TY3_reference_SRR800791_popoolationte_rp_187	0	.
chrVIII	146782	147761	TY4_reference_SRR800791_popoolationte_rp_188	0	.
chrVIII	237949	238283	TY1_reference_SRR800791_popoolationte_rp_189	0	.
chrVIII	238231	238454	TY4_reference_SRR800791_popoolationte_rp_190	0	.
chrVIII	388971	389077	TY3_non-reference_SRR800791_popoolationte_rp_192	0	.
chrVIII	463859	464205	TY1_reference_SRR800791_popoolationte_rp_194	0	.
chrVIII	466350	466541	TY3_1p_reference_SRR800791_popoolationte_rp_195	0	.
chrVIII	529938	530430	TY1_reference_SRR800791_popoolationte_rp_197	0	.
chrX	29135	29528	TY1_reference_SRR800791_popoolationte_rp_198	0	.
chrX	59422	59836	TY1_reference_SRR800791_popoolationte_rp_199	0	.
chrX	377955	378332	TY3_1p_reference_SRR800791_popoolationte_rp_204	0	.
chrX	416450	417073	TY1_reference_SRR800791_popoolationte_rp_207	0	.
chrX	421863	422338	TY4_reference_SRR800791_popoolationte_rp_208	0	.
chrX	422537	422927	TY1_reference_SRR800791_popoolationte_rp_209	0	.
chrX	517900	518158	TY1_reference_SRR800791_popoolationte_rp_210	0	.
chrX	531455	531808	TY1_reference_SRR800791_popoolationte_rp_211	0	.
chrX	540714	541468	TY1_reference_SRR800791_popoolationte_rp_213	0	.
chrX	543397	543816	TY1_reference_SRR800791_popoolationte_rp_214	0	.
chrXI	74185	74579	TY1_reference_SRR800791_popoolationte_rp_216	0	.
chrXI	83749	84207	TY1_reference_SRR800791_popoolationte_rp_217	0	.
chrXI	141104	141352	TY1_reference_SRR800791_popoolationte_rp_218	0	.
chrXI	219004	219426	TY1_reference_SRR800791_popoolationte_rp_220	0	.
chrXI	513122	513536	TY1_reference_SRR800791_popoolationte_rp_226	0	.
chrXII	91521	91875	TY4_reference_SRR800791_popoolationte_rp_227	0	.
chrXII	91901	92550	TY1_reference_SRR800791_popoolationte_rp_228	0	.
chrXII	167930	168430	TY3_reference_SRR800791_popoolationte_rp_229	0	.
chrXII	215027	221359	TY1_reference_SRR800791_popoolationte_rp_232	0	.
chrXII	365773	366199	TY1_reference_SRR800791_popoolationte_rp_233	0	.
chrXII	426774	427055	TY3_1p_reference_SRR800791_popoolationte_rp_236	0	.
chrXII	448791	449165	TY1_reference_SRR800791_popoolationte_rp_237	0	.
chrXII	592652	593093	TY1_reference_SRR800791_popoolationte_rp_239	0	.
chrXII	656966	657418	TY3_reference_SRR800791_popoolationte_rp_242	0	.
chrXII	657401	657842	TY1_reference_SRR800791_popoolationte_rp_243	0	.
chrXII	687838	688024	TY3_non-reference_SRR800791_popoolationte_rp_244	0	.
chrXII	734331	734727	TY1_reference_SRR800791_popoolationte_rp_246	0	.
chrXII	784160	784349	TY1_reference_SRR800791_popoolationte_rp_247	0	.
chrXII	793494	793924	TY3_reference_SRR800791_popoolationte_rp_248	0	.
chrXII	796716	797132	TY1_reference_SRR800791_popoolationte_rp_249	0	.
chrXII	963165	963577	TY1_reference_SRR800791_popoolationte_rp_250	0	.
chrXII	976179	981753	TY1_non-reference_SRR800791_popoolationte_rp_251	0	.
chrXIII	131941	132371	TY1_reference_SRR800791_popoolationte_rp_254	0	.
chrXIII	167887	168311	TY1_reference_SRR800791_popoolationte_rp_255	0	.
chrXIII	183894	184171	TY3_non-reference_SRR800791_popoolationte_rp_256	0	.
chrXIII	196249	202293	TY1_reference_SRR800791_popoolationte_rp_258	0	.
chrXIII	259539	259962	TY1_reference_SRR800791_popoolationte_rp_259	0	.
chrXIII	321279	321590	TY4_reference_SRR800791_popoolationte_rp_262	0	.
chrXIII	372574	379249	TY1_reference_SRR800791_popoolationte_rp_263	0	.
chrXIII	420919	421372	TY1_reference_SRR800791_popoolationte_rp_264	0	.
chrXIII	503588	504206	TY1_reference_SRR800791_popoolationte_rp_271	0	.
chrXIII	504803	505059	TY3_non-reference_SRR800791_popoolationte_rp_272	0	.
chrXIII	747967	748175	TY1_reference_SRR800791_popoolationte_rp_275	0	.
chrXIII	768390	768509	TY3_non-reference_SRR800791_popoolationte_rp_276	0	.
chrXIII	768492	769261	TY1_reference_SRR800791_popoolationte_rp_277	0	.
chrXIV	546371	546744	TY3_1p_reference_SRR800791_popoolationte_rp_283	0	.
chrXIV	727307	727717	TY1_reference_SRR800791_popoolationte_rp_292	0	.
chrXV	16684	17011	TY1_reference_SRR800791_popoolationte_rp_293	0	.
chrXV	33583	33983	TY1_reference_SRR800791_popoolationte_rp_296	0	.
chrXV	226604	227087	TY3_reference_SRR800791_popoolationte_rp_298	0	.
chrXV	227640	228314	TY1_reference_SRR800791_popoolationte_rp_300	0	.
chrXV	340548	340963	TY1_reference_SRR800791_popoolationte_rp_304	0	.
chrXV	354031	354527	TY3_reference_SRR800791_popoolationte_rp_305	0	.
chrXV	437244	438536	TY1_non-reference_SRR800791_popoolationte_rp_309	0	.
chrXV	463467	463740	TY1_reference_SRR800791_popoolationte_rp_310	0	.
chrXV	487373	487522	TY3_non-reference_SRR800791_popoolationte_rp_311	0	.
chrXV	703104	703454	TY3_reference_SRR800791_popoolationte_rp_319	0	.
chrXV	703379	710159	TY1_reference_SRR800791_popoolationte_rp_320	0	.
chrXV	968931	976450	TY3_reference_SRR800791_popoolationte_rp_321	0	.
chrXV	979816	980196	TY1_reference_SRR800791_popoolationte_rp_322	0	.
chrXVI	55569	55907	TY1_reference_SRR800791_popoolationte_rp_323	0	.
chrXVI	210398	210820	TY1_reference_SRR800791_popoolationte_rp_325	0	.
chrXVI	436005	443180	TY1_reference_SRR800791_popoolationte_rp_326	0	.
chrXVI	561112	561390	TY3_1p_reference_SRR800791_popoolationte_rp_329	0	.
chrXVI	689004	689498	TY1_reference_SRR800791_popoolationte_rp_332	0	.
chrXVI	769163	769706	TY3_reference_SRR800791_popoolationte_rp_333	0	.
chrXVI	769735	769950	TY1_reference_SRR800791_popoolationte_rp_334	0	.
chrXVI	777782	778206	TY1_reference_SRR800791_popoolationte_rp_337	0	.
chrXVI	780866	781275	TY1_reference_SRR800791_popoolationte_rp_338	0	.
chrXVI	804443	810625	TY1_reference_SRR800791_popoolationte_rp_339	0	.
chrXVI	844299	850555	TY1_reference_SRR800791_popoolationte_rp_340	0	.
chrXVI	850576	856978	TY3_reference_SRR800791_popoolationte_rp_341	0	.
chrXVI	880281	880782	TY3_reference_SRR800791_popoolationte_rp_342	0	.
chrXVI	880701	881016	TY3_1p_reference_SRR800791_popoolationte_rp_343	0	.
chrXVI	881427	881881	TY4_reference_SRR800791_popoolationte_rp_344	0	.
chrXVI	933015	933451	TY4_reference_SRR800791_popoolationte_rp_345	0	.
chrXVI	933484	933737	TY1_reference_SRR800791_popoolationte_rp_346	0	.
chrXVI	937824	938050	TY1_reference_SRR800791_popoolationte_rp_347	0	.
