# Supplementary material for: McClintock: An Integrated Pipeline for Detecting Transposable Element Insertions in Whole-Genome Shotgun Sequencing Data
Source: G3 (Bethesda). 2017 Jun 21;7(8):2763–78. doi: 10.1534/g3.117.043893 (PMC5555480; doi:10.1534/g3.117.043893)
Supplement: Supplementary file 2 [file 2763FileS2.zip › SRA072302/SRR800791/results/SRR800791_retroseq_nonredundant.bed]

track name="SRR800791_RetroSeq" description="SRR800791_RetroSeq"
chrI	181163	181165	TY3_non-reference_SRR800791_retroseq_rp_1	0	.
chrI	189596	189598	TY2_non-reference_SRR800791_retroseq_rp_2	0	.
chrI	189745	189747	TY2_non-reference_SRR800791_retroseq_rp_3	0	.
chrII	644842	644844	TY2_non-reference_SRR800791_retroseq_rp_4	0	.
chrII	644857	644859	TY1_non-reference_SRR800791_retroseq_rp_5	0	.
chrIII	7551	7553	TY1_non-reference_SRR800791_retroseq_rp_6	0	.
chrIII	84432	84434	TY1_non-reference_SRR800791_retroseq_rp_8	0	.
chrIII	90896	90898	TY3_non-reference_SRR800791_retroseq_rp_10	0	.
chrIII	149706	149708	TY1_non-reference_SRR800791_retroseq_rp_11	0	.
chrIII	295219	295221	TY1_non-reference_SRR800791_retroseq_rp_12	0	.
chrIV	83474	83476	TY1_non-reference_SRR800791_retroseq_rp_13	0	.
chrIV	878073	878075	TY2_non-reference_SRR800791_retroseq_rp_15	0	.
chrIV	1461863	1461865	TY3_non-reference_SRR800791_retroseq_rp_17	0	.
chrIX	324447	324449	TY3_non-reference_SRR800791_retroseq_rp_19	0	.
chrV	207354	207356	TY3_non-reference_SRR800791_retroseq_rp_22	0	.
chrV	312235	312237	TY2_non-reference_SRR800791_retroseq_rp_24	0	.
chrV	566949	566951	TY1_non-reference_SRR800791_retroseq_rp_27	0	.
chrVI	101416	101418	TY3_non-reference_SRR800791_retroseq_rp_28	0	.
chrVI	204993	204995	TY3_non-reference_SRR800791_retroseq_rp_29	0	.
chrVI	205547	205549	TY3_non-reference_SRR800791_retroseq_rp_30	0	.
chrVII	74162	74164	TY3_non-reference_SRR800791_retroseq_rp_31	0	.
chrVII	74213	74215	TY1_non-reference_SRR800791_retroseq_rp_32	0	.
chrVII	110877	110879	TY1_non-reference_SRR800791_retroseq_rp_33	0	.
chrVII	121560	121562	TY1_non-reference_SRR800791_retroseq_rp_35	0	.
chrVII	205062	205064	TY1_non-reference_SRR800791_retroseq_rp_37	0	.
chrVII	328106	328108	TY1_non-reference_SRR800791_retroseq_rp_40	0	.
chrVII	561741	561743	TY3_non-reference_SRR800791_retroseq_rp_41	0	.
chrVII	875698	875700	TY1_non-reference_SRR800791_retroseq_rp_42	0	.
chrVIII	133115	133117	TY3_non-reference_SRR800791_retroseq_rp_43	0	.
chrVIII	388984	388986	TY3_non-reference_SRR800791_retroseq_rp_44	0	.
chrVIII	389374	389376	TY3_non-reference_SRR800791_retroseq_rp_45	0	.
chrX	354669	354671	TY2_non-reference_SRR800791_retroseq_rp_48	0	.
chrX	354683	354685	TY1_non-reference_SRR800791_retroseq_rp_49	0	.
chrX	354991	354993	TY2_non-reference_SRR800791_retroseq_rp_50	0	.
chrX	355004	355006	TY1_non-reference_SRR800791_retroseq_rp_51	0	.
chrX	416810	416812	TY2_non-reference_SRR800791_retroseq_rp_52	0	.
chrX	424659	424661	TY1_non-reference_SRR800791_retroseq_rp_53	0	.
chrXI	379350	379352	TY3_non-reference_SRR800791_retroseq_rp_56	0	.
chrXII	687936	687938	TY3_non-reference_SRR800791_retroseq_rp_57	0	.
chrXII	818524	818526	TY2_non-reference_SRR800791_retroseq_rp_58	0	.
chrXIII	184105	184107	TY3_non-reference_SRR800791_retroseq_rp_59	0	.
chrXIII	480929	480931	TY1_non-reference_SRR800791_retroseq_rp_60	0	.
chrXIII	504928	504930	TY3_non-reference_SRR800791_retroseq_rp_63	0	.
chrXIII	768444	768446	TY3_non-reference_SRR800791_retroseq_rp_64	0	.
chrXIII	768755	768757	TY3_non-reference_SRR800791_retroseq_rp_65	0	.
chrXIV	374162	374164	TY2_non-reference_SRR800791_retroseq_rp_66	0	.
chrXIV	374163	374165	TY1_non-reference_SRR800791_retroseq_rp_67	0	.
chrXIV	552748	552750	TY1_non-reference_SRR800791_retroseq_rp_68	0	.
chrXV	18001	18003	TY1_non-reference_SRR800791_retroseq_rp_69	0	.
chrXV	462806	462808	TY1_non-reference_SRR800791_retroseq_rp_70	0	.
chrXV	462812	462814	TY2_non-reference_SRR800791_retroseq_rp_71	0	.
chrXV	487461	487463	TY3_non-reference_SRR800791_retroseq_rp_72	0	.
chrXV	600881	600883	TY1_non-reference_SRR800791_retroseq_rp_73	0	.
chrXVI	777421	777423	TY1_non-reference_SRR800791_retroseq_rp_77	0	.
