# Supplementary material for: McClintock: An Integrated Pipeline for Detecting Transposable Element Insertions in Whole-Genome Shotgun Sequencing Data
Source: G3 (Bethesda). 2017 Jun 21;7(8):2763–78. doi: 10.1534/g3.117.043893 (PMC5555480; doi:10.1534/g3.117.043893)
Supplement: Supplementary file 2 [file 2763FileS2.zip › SRA072302/SRR800792/results/SRR800792_popoolationte_nonredundant.bed]

track name="SRR800792_PoPoolationTE" description="SRR800792_PoPoolationTE"
chrI	138701	139049	TY1_reference_SRR800792_popoolationte_rp_2	0	.
chrI	160025	166224	TY1_reference_SRR800792_popoolationte_rp_3	0	.
chrI	181048	181272	TY3_non-reference_SRR800792_popoolationte_rp_4	0	.
chrI	189293	189810	TY2_reference_SRR800792_popoolationte_rp_6	0	.
chrII	196976	197377	TY1_reference_SRR800792_popoolationte_rp_11	0	.
chrII	197492	198123	TY3_reference_SRR800792_popoolationte_rp_12	0	.
chrII	258609	259076	TY1_reference_SRR800792_popoolationte_rp_16	0	.
chrII	266073	266325	TY1_reference_SRR800792_popoolationte_rp_17	0	.
chrII	350403	350804	TY1_reference_SRR800792_popoolationte_rp_20	0	.
chrII	643387	644070	TY1_reference_SRR800792_popoolationte_rp_23	0	.
chrIII	84745	91016	TY3_non-reference_SRR800792_popoolationte_rp_31	0	.
chrIII	124075	124515	TY1_reference_SRR800792_popoolationte_rp_34	0	.
chrIII	142738	143129	TY1_reference_SRR800792_popoolationte_rp_35	0	.
chrIII	149428	149838	TY1_reference_SRR800792_popoolationte_rp_36	0	.
chrIII	150161	150601	TY1_reference_SRR800792_popoolationte_rp_37	0	.
chrIII	150640	151113	TY4_reference_SRR800792_popoolationte_rp_38	0	.
chrIII	168285	169115	TY3_reference_SRR800792_popoolationte_rp_40	0	.
chrIII	227611	227876	TY1_reference_SRR800792_popoolationte_rp_43	0	.
chrIII	291314	291761	TY1_reference_SRR800792_popoolationte_rp_44	0	.
chrIII	294935	295406	TY1_reference_SRR800792_popoolationte_rp_47	0	.
chrIV	359263	359544	TY1_reference_SRR800792_popoolationte_rp_50	0	.
chrIV	437075	437761	TY1_reference_SRR800792_popoolationte_rp_53	0	.
chrIV	512932	513710	TY1_reference_SRR800792_popoolationte_rp_54	0	.
chrIV	620385	620793	TY1_reference_SRR800792_popoolationte_rp_58	0	.
chrIV	645140	651553	TY3_non-reference_SRR800792_popoolationte_rp_59	0	.
chrIV	651635	652008	TY1_reference_SRR800792_popoolationte_rp_60	0	.
chrIV	667993	668485	TY3_reference_SRR800792_popoolationte_rp_61	0	.
chrIV	668571	668897	TY1_reference_SRR800792_popoolationte_rp_62	0	.
chrIV	802843	805707	TY1_reference_SRR800792_popoolationte_rp_63	0	.
chrIV	945902	946367	TY3_reference_SRR800792_popoolationte_rp_68	0	.
chrIV	1023076	1023541	TY3_reference_SRR800792_popoolationte_rp_71	0	.
chrIV	1095587	1101932	TY1_reference_SRR800792_popoolationte_rp_72	0	.
chrIV	1305178	1305560	TY3_reference_SRR800792_popoolationte_rp_79	0	.
chrIV	1352573	1353278	TY1_reference_SRR800792_popoolationte_rp_80	0	.
chrIV	1461771	1461887	TY3_non-reference_SRR800792_popoolationte_rp_81	0	.
chrIV	1461900	1462177	TY1_reference_SRR800792_popoolationte_rp_82	0	.
chrIV	1516229	1516476	TY2_reference_SRR800792_popoolationte_rp_83	0	.
chrIV	1518371	1518839	TY1_reference_SRR800792_popoolationte_rp_84	0	.
chrIX	196574	197559	TY1_reference_SRR800792_popoolationte_rp_85	0	.
chrIX	205153	210736	TY3_reference_SRR800792_popoolationte_rp_87	0	.
chrIX	300348	300781	TY1_reference_SRR800792_popoolationte_rp_88	0	.
chrIX	301497	301910	TY1_reference_SRR800792_popoolationte_rp_89	0	.
chrIX	336527	336946	TY1_reference_SRR800792_popoolationte_rp_92	0	.
chrIX	426134	426482	TY1_reference_SRR800792_popoolationte_rp_93	0	.
chrV	9529	9805	TY2_reference_SRR800792_popoolationte_rp_101	0	.
chrV	99233	99713	TY1_reference_SRR800792_popoolationte_rp_103	0	.
chrV	118173	118613	TY4_reference_SRR800792_popoolationte_rp_104	0	.
chrV	135974	136263	TY1_reference_SRR800792_popoolationte_rp_105	0	.
chrV	137264	137667	TY1_reference_SRR800792_popoolationte_rp_106	0	.
chrV	138169	138610	TY1_reference_SRR800792_popoolationte_rp_107	0	.
chrV	176296	176901	TY1_reference_SRR800792_popoolationte_rp_108	0	.
chrV	207237	207428	TY3_non-reference_SRR800792_popoolationte_rp_109	0	.
chrV	287717	288113	TY1_reference_SRR800792_popoolationte_rp_112	0	.
chrV	288578	288900	TY1_reference_SRR800792_popoolationte_rp_113	0	.
chrV	314021	314480	TY4_reference_SRR800792_popoolationte_rp_115	0	.
chrV	434531	435018	TY3_reference_SRR800792_popoolationte_rp_117	0	.
chrV	442677	443121	TY1_reference_SRR800792_popoolationte_rp_121	0	.
chrV	469224	469514	TY1_reference_SRR800792_popoolationte_rp_123	0	.
chrV	492342	498557	TY3_non-reference_SRR800792_popoolationte_rp_124	0	.
chrV	566639	567117	TY1_non-reference_SRR800792_popoolationte_rp_127	0	.
chrVI	100506	100975	TY1_reference_SRR800792_popoolationte_rp_128	0	.
chrVI	101287	101421	TY3_non-reference_SRR800792_popoolationte_rp_129	0	.
chrVI	119001	119337	TY1_reference_SRR800792_popoolationte_rp_130	0	.
chrVI	158295	158723	TY1_reference_SRR800792_popoolationte_rp_133	0	.
chrVI	191586	191948	TY1_reference_SRR800792_popoolationte_rp_138	0	.
chrVI	206854	207190	TY1_reference_SRR800792_popoolationte_rp_141	0	.
chrVI	261231	261556	TY1_reference_SRR800792_popoolationte_rp_142	0	.
chrVII	110757	111761	TY1_reference_SRR800792_popoolationte_rp_145	0	.
chrVII	114890	115319	TY1_reference_SRR800792_popoolationte_rp_146	0	.
chrVII	121095	121420	TY1_reference_SRR800792_popoolationte_rp_147	0	.
chrVII	287877	288191	TY1_reference_SRR800792_popoolationte_rp_150	0	.
chrVII	318979	319038	TY1_reference_SRR800792_popoolationte_rp_152	0	.
chrVII	320304	320760	TY4_reference_SRR800792_popoolationte_rp_153	0	.
chrVII	327080	327405	TY1_reference_SRR800792_popoolationte_rp_154	0	.
chrVII	412356	412802	TY1_reference_SRR800792_popoolationte_rp_158	0	.
chrVII	561589	561838	TY3_non-reference_SRR800792_popoolationte_rp_162	0	.
chrVII	568063	568370	TY3_1p_reference_SRR800792_popoolationte_rp_164	0	.
chrVII	660595	660993	TY1_reference_SRR800792_popoolationte_rp_165	0	.
chrVII	735924	736418	TY3_reference_SRR800792_popoolationte_rp_172	0	.
chrVII	738686	739098	TY1_reference_SRR800792_popoolationte_rp_173	0	.
chrVII	793177	793622	TY1_reference_SRR800792_popoolationte_rp_177	0	.
chrVII	811034	811302	TY4_reference_SRR800792_popoolationte_rp_178	0	.
chrVII	845232	845731	TY3_reference_SRR800792_popoolationte_rp_180	0	.
chrVII	931635	932085	TY1_reference_SRR800792_popoolationte_rp_184	0	.
chrVIII	7929	8308	TY5_reference_SRR800792_popoolationte_rp_185	0	.
chrVIII	13120	13482	TY5_reference_SRR800792_popoolationte_rp_186	0	.
chrVIII	92104	92477	TY1_reference_SRR800792_popoolationte_rp_187	0	.
chrVIII	133013	133171	TY3_non-reference_SRR800792_popoolationte_rp_190	0	.
chrVIII	133514	134316	TY1_reference_SRR800792_popoolationte_rp_192	0	.
chrVIII	146230	146717	TY3_reference_SRR800792_popoolationte_rp_193	0	.
chrVIII	146783	147760	TY4_reference_SRR800792_popoolationte_rp_194	0	.
chrVIII	237946	238267	TY1_reference_SRR800792_popoolationte_rp_195	0	.
chrVIII	388916	389076	TY3_non-reference_SRR800792_popoolationte_rp_198	0	.
chrVIII	463863	464212	TY1_reference_SRR800792_popoolationte_rp_201	0	.
chrVIII	529912	530432	TY1_reference_SRR800792_popoolationte_rp_204	0	.
chrX	29135	29476	TY1_reference_SRR800792_popoolationte_rp_205	0	.
chrX	59427	59833	TY1_reference_SRR800792_popoolationte_rp_206	0	.
chrX	377955	378339	TY3_1p_reference_SRR800792_popoolationte_rp_212	0	.
chrX	416187	416494	TY4_reference_SRR800792_popoolationte_rp_213	0	.
chrX	416453	417071	TY1_reference_SRR800792_popoolationte_rp_214	0	.
chrX	421854	422341	TY4_reference_SRR800792_popoolationte_rp_215	0	.
chrX	422536	422940	TY1_reference_SRR800792_popoolationte_rp_216	0	.
chrX	517896	518189	TY1_reference_SRR800792_popoolationte_rp_219	0	.
chrX	531447	531813	TY1_reference_SRR800792_popoolationte_rp_220	0	.
chrX	540701	541467	TY1_reference_SRR800792_popoolationte_rp_223	0	.
chrX	543373	543815	TY1_reference_SRR800792_popoolationte_rp_224	0	.
chrXI	74176	74580	TY1_reference_SRR800792_popoolationte_rp_226	0	.
chrXI	83719	84230	TY1_reference_SRR800792_popoolationte_rp_227	0	.
chrXI	218999	219427	TY1_reference_SRR800792_popoolationte_rp_230	0	.
chrXI	378748	379400	TY3_reference_SRR800792_popoolationte_rp_232	0	.
chrXI	513122	513543	TY1_reference_SRR800792_popoolationte_rp_234	0	.
chrXII	91502	91881	TY4_reference_SRR800792_popoolationte_rp_235	0	.
chrXII	91907	92547	TY1_reference_SRR800792_popoolationte_rp_236	0	.
chrXII	167929	168447	TY3_reference_SRR800792_popoolationte_rp_237	0	.
chrXII	215028	221372	TY1_reference_SRR800792_popoolationte_rp_240	0	.
chrXII	365777	366203	TY1_reference_SRR800792_popoolationte_rp_241	0	.
chrXII	426751	427060	TY3_1p_reference_SRR800792_popoolationte_rp_245	0	.
chrXII	592652	593090	TY1_reference_SRR800792_popoolationte_rp_249	0	.
chrXII	656931	657414	TY3_reference_SRR800792_popoolationte_rp_252	0	.
chrXII	657394	657850	TY1_reference_SRR800792_popoolationte_rp_253	0	.
chrXII	687836	688036	TY3_non-reference_SRR800792_popoolationte_rp_254	0	.
chrXII	734330	734730	TY1_reference_SRR800792_popoolationte_rp_257	0	.
chrXII	784155	784361	TY1_reference_SRR800792_popoolationte_rp_258	0	.
chrXII	793488	793925	TY3_reference_SRR800792_popoolationte_rp_259	0	.
chrXII	796714	797140	TY1_reference_SRR800792_popoolationte_rp_260	0	.
chrXII	963165	963584	TY1_reference_SRR800792_popoolationte_rp_264	0	.
chrXII	976093	981800	TY1_non-reference_SRR800792_popoolationte_rp_265	0	.
chrXIII	131939	132371	TY1_reference_SRR800792_popoolationte_rp_269	0	.
chrXIII	167885	168318	TY1_reference_SRR800792_popoolationte_rp_270	0	.
chrXIII	196221	202314	TY1_reference_SRR800792_popoolationte_rp_273	0	.
chrXIII	259535	259962	TY1_reference_SRR800792_popoolationte_rp_274	0	.
chrXIII	321271	321593	TY4_reference_SRR800792_popoolationte_rp_277	0	.
chrXIII	372574	379247	TY1_reference_SRR800792_popoolationte_rp_278	0	.
chrXIII	420920	421370	TY1_reference_SRR800792_popoolationte_rp_279	0	.
chrXIII	503576	504208	TY1_reference_SRR800792_popoolationte_rp_286	0	.
chrXIII	504816	505049	TY3_non-reference_SRR800792_popoolationte_rp_287	0	.
chrXIII	747886	748241	TY1_reference_SRR800792_popoolationte_rp_290	0	.
chrXIII	768350	768514	TY3_non-reference_SRR800792_popoolationte_rp_291	0	.
chrXIII	768487	769268	TY1_reference_SRR800792_popoolationte_rp_292	0	.
chrXIII	808480	808958	TY4_reference_SRR800792_popoolationte_rp_293	0	.
chrXIII	808927	809312	TY1_reference_SRR800792_popoolationte_rp_294	0	.
chrXIV	552746	553196	TY1_reference_SRR800792_popoolationte_rp_300	0	.
chrXIV	727312	727723	TY1_reference_SRR800792_popoolationte_rp_307	0	.
chrXV	16684	17017	TY1_reference_SRR800792_popoolationte_rp_308	0	.
chrXV	33576	33981	TY1_reference_SRR800792_popoolationte_rp_311	0	.
chrXV	113218	113684	TY1_reference_SRR800792_popoolationte_rp_312	0	.
chrXV	226606	227103	TY3_reference_SRR800792_popoolationte_rp_313	0	.
chrXV	227639	228314	TY1_reference_SRR800792_popoolationte_rp_315	0	.
chrXV	340540	340954	TY1_reference_SRR800792_popoolationte_rp_319	0	.
chrXV	354026	354515	TY3_reference_SRR800792_popoolationte_rp_320	0	.
chrXV	437246	438545	TY1_non-reference_SRR800792_popoolationte_rp_324	0	.
chrXV	463463	463757	TY1_reference_SRR800792_popoolationte_rp_325	0	.
chrXV	487365	487521	TY3_non-reference_SRR800792_popoolationte_rp_326	0	.
chrXV	664742	665212	TY2_reference_SRR800792_popoolationte_rp_332	0	.
chrXV	703092	703436	TY3_reference_SRR800792_popoolationte_rp_334	0	.
chrXV	703365	710159	TY1_reference_SRR800792_popoolationte_rp_335	0	.
chrXV	968886	976451	TY3_reference_SRR800792_popoolationte_rp_336	0	.
chrXV	979805	980194	TY1_reference_SRR800792_popoolationte_rp_337	0	.
chrXVI	55585	55924	TY1_reference_SRR800792_popoolationte_rp_338	0	.
chrXVI	210398	210823	TY1_reference_SRR800792_popoolationte_rp_340	0	.
chrXVI	435996	443180	TY1_reference_SRR800792_popoolationte_rp_341	0	.
chrXVI	689001	689495	TY1_reference_SRR800792_popoolationte_rp_348	0	.
chrXVI	769159	769713	TY3_reference_SRR800792_popoolationte_rp_349	0	.
chrXVI	769723	769974	TY1_reference_SRR800792_popoolationte_rp_350	0	.
chrXVI	777789	778208	TY1_reference_SRR800792_popoolationte_rp_353	0	.
chrXVI	780863	781270	TY1_reference_SRR800792_popoolationte_rp_354	0	.
chrXVI	804362	810678	TY1_reference_SRR800792_popoolationte_rp_355	0	.
chrXVI	844300	850557	TY1_reference_SRR800792_popoolationte_rp_356	0	.
chrXVI	850550	856973	TY3_reference_SRR800792_popoolationte_rp_357	0	.
chrXVI	880287	880794	TY3_reference_SRR800792_popoolationte_rp_358	0	.
chrXVI	881421	881879	TY4_reference_SRR800792_popoolationte_rp_360	0	.
chrXVI	933013	933453	TY4_reference_SRR800792_popoolationte_rp_361	0	.
chrXVI	933434	933734	TY1_reference_SRR800792_popoolationte_rp_362	0	.
chrXVI	937740	938049	TY1_reference_SRR800792_popoolationte_rp_363	0	.
