# Supplementary material for: McClintock: An Integrated Pipeline for Detecting Transposable Element Insertions in Whole-Genome Shotgun Sequencing Data
Source: G3 (Bethesda). 2017 Jun 21;7(8):2763–78. doi: 10.1534/g3.117.043893 (PMC5555480; doi:10.1534/g3.117.043893)
Supplement: Supplementary file 2 [file 2763FileS2.zip › SRA072302/SRR800792/results/SRR800792_retroseq_nonredundant.bed]

track name="SRR800792_RetroSeq" description="SRR800792_RetroSeq"
chrI	181179	181181	TY3_non-reference_SRR800792_retroseq_rp_1	0	.
chrIII	90896	90898	TY3_non-reference_SRR800792_retroseq_rp_3	0	.
chrIII	295194	295196	TY1_non-reference_SRR800792_retroseq_rp_4	0	.
chrIV	83472	83474	TY1_non-reference_SRR800792_retroseq_rp_5	0	.
chrIV	878238	878240	TY2_non-reference_SRR800792_retroseq_rp_7	0	.
chrIV	1461813	1461815	TY3_non-reference_SRR800792_retroseq_rp_8	0	.
chrIX	300641	300643	TY1_non-reference_SRR800792_retroseq_rp_10	0	.
chrIX	324446	324448	TY3_non-reference_SRR800792_retroseq_rp_11	0	.
chrV	6924	6926	TY5_non-reference_SRR800792_retroseq_rp_12	0	.
chrV	137408	137410	TY1_non-reference_SRR800792_retroseq_rp_13	0	.
chrV	207340	207342	TY3_non-reference_SRR800792_retroseq_rp_14	0	.
chrV	312192	312194	TY1_non-reference_SRR800792_retroseq_rp_15	0	.
chrV	312193	312195	TY2_non-reference_SRR800792_retroseq_rp_16	0	.
chrV	438477	438479	TY1_non-reference_SRR800792_retroseq_rp_19	0	.
chrV	438480	438482	TY2_non-reference_SRR800792_retroseq_rp_20	0	.
chrV	566799	566801	TY1_non-reference_SRR800792_retroseq_rp_22	0	.
chrVI	101400	101402	TY3_non-reference_SRR800792_retroseq_rp_23	0	.
chrVI	204993	204995	TY3_non-reference_SRR800792_retroseq_rp_24	0	.
chrVI	205399	205401	TY3_non-reference_SRR800792_retroseq_rp_25	0	.
chrVII	73907	73909	TY2_non-reference_SRR800792_retroseq_rp_27	0	.
chrVII	74212	74214	TY1_non-reference_SRR800792_retroseq_rp_28	0	.
chrVII	110914	110916	TY1_non-reference_SRR800792_retroseq_rp_29	0	.
chrVII	205011	205013	TY1_non-reference_SRR800792_retroseq_rp_30	0	.
chrVII	561734	561736	TY3_non-reference_SRR800792_retroseq_rp_32	0	.
chrVII	774105	774107	TY2_non-reference_SRR800792_retroseq_rp_33	0	.
chrVIII	133096	133098	TY3_non-reference_SRR800792_retroseq_rp_34	0	.
chrVIII	388988	388990	TY3_non-reference_SRR800792_retroseq_rp_35	0	.
chrVIII	389372	389374	TY3_non-reference_SRR800792_retroseq_rp_36	0	.
chrX	354446	354448	TY1_non-reference_SRR800792_retroseq_rp_38	0	.
chrX	354682	354684	TY1_non-reference_SRR800792_retroseq_rp_39	0	.
chrX	354688	354690	TY2_non-reference_SRR800792_retroseq_rp_40	0	.
chrX	355035	355037	TY1_non-reference_SRR800792_retroseq_rp_41	0	.
chrX	416826	416828	TY2_non-reference_SRR800792_retroseq_rp_43	0	.
chrX	424610	424612	TY1_non-reference_SRR800792_retroseq_rp_44	0	.
chrX	424613	424615	TY2_non-reference_SRR800792_retroseq_rp_45	0	.
chrXI	302262	302264	TY2_non-reference_SRR800792_retroseq_rp_46	0	.
chrXI	379357	379359	TY3_non-reference_SRR800792_retroseq_rp_47	0	.
chrXII	687935	687937	TY3_non-reference_SRR800792_retroseq_rp_48	0	.
chrXII	818505	818507	TY2_non-reference_SRR800792_retroseq_rp_49	0	.
chrXIII	183984	183986	TY3_non-reference_SRR800792_retroseq_rp_50	0	.
chrXIII	480907	480909	TY1_non-reference_SRR800792_retroseq_rp_51	0	.
chrXIII	504934	504936	TY3_non-reference_SRR800792_retroseq_rp_52	0	.
chrXIII	768440	768442	TY3_non-reference_SRR800792_retroseq_rp_53	0	.
chrXIII	768715	768717	TY3_non-reference_SRR800792_retroseq_rp_54	0	.
chrXV	17710	17712	TY1_non-reference_SRR800792_retroseq_rp_57	0	.
chrXV	462813	462815	TY1_non-reference_SRR800792_retroseq_rp_58	0	.
chrXV	487433	487435	TY3_non-reference_SRR800792_retroseq_rp_60	0	.
chrXV	600920	600922	TY1_non-reference_SRR800792_retroseq_rp_61	0	.
chrXVI	560279	560281	TY3_non-reference_SRR800792_retroseq_rp_63	0	.
