# Supplementary material for: McClintock: An Integrated Pipeline for Detecting Transposable Element Insertions in Whole-Genome Shotgun Sequencing Data
Source: G3 (Bethesda). 2017 Jun 21;7(8):2763–78. doi: 10.1534/g3.117.043893 (PMC5555480; doi:10.1534/g3.117.043893)
Supplement: Supplementary file 2 [file 2763FileS2.zip › SRA072302/SRR800793/results/SRR800793_popoolationte_nonredundant.bed]

track name="SRR800793_PoPoolationTE" description="SRR800793_PoPoolationTE"
chrI	138660	139100	TY1_reference_SRR800793_popoolationte_rp_1	0	.
chrI	159960	166230	TY1_reference_SRR800793_popoolationte_rp_2	0	.
chrI	181060	181276	TY3_non-reference_SRR800793_popoolationte_rp_3	0	.
chrI	189293	189817	TY2_reference_SRR800793_popoolationte_rp_5	0	.
chrII	196983	197379	TY1_reference_SRR800793_popoolationte_rp_8	0	.
chrII	197491	198139	TY3_reference_SRR800793_popoolationte_rp_9	0	.
chrII	258607	259077	TY1_reference_SRR800793_popoolationte_rp_13	0	.
chrII	266107	266398	TY1_reference_SRR800793_popoolationte_rp_14	0	.
chrII	350405	350802	TY1_reference_SRR800793_popoolationte_rp_17	0	.
chrII	460417	460806	TY1_reference_SRR800793_popoolationte_rp_18	0	.
chrII	643336	644123	TY1_reference_SRR800793_popoolationte_rp_19	0	.
chrIII	84744	91035	TY3_non-reference_SRR800793_popoolationte_rp_25	0	.
chrIII	124049	124515	TY1_reference_SRR800793_popoolationte_rp_28	0	.
chrIII	149427	149835	TY1_reference_SRR800793_popoolationte_rp_30	0	.
chrIII	150166	150598	TY1_reference_SRR800793_popoolationte_rp_31	0	.
chrIII	150632	151126	TY4_reference_SRR800793_popoolationte_rp_32	0	.
chrIII	168290	169115	TY3_reference_SRR800793_popoolationte_rp_35	0	.
chrIII	227535	227894	TY1_reference_SRR800793_popoolationte_rp_38	0	.
chrIII	291314	291764	TY1_reference_SRR800793_popoolationte_rp_39	0	.
chrIII	294951	295404	TY1_reference_SRR800793_popoolationte_rp_42	0	.
chrIV	359257	359549	TY1_reference_SRR800793_popoolationte_rp_45	0	.
chrIV	437052	437780	TY1_reference_SRR800793_popoolationte_rp_48	0	.
chrIV	512931	513698	TY1_reference_SRR800793_popoolationte_rp_49	0	.
chrIV	620445	620733	TY1_reference_SRR800793_popoolationte_rp_53	0	.
chrIV	645143	651568	TY3_non-reference_SRR800793_popoolationte_rp_54	0	.
chrIV	651631	652019	TY1_reference_SRR800793_popoolationte_rp_55	0	.
chrIV	667996	668504	TY3_reference_SRR800793_popoolationte_rp_56	0	.
chrIV	668477	668920	TY1_reference_SRR800793_popoolationte_rp_57	0	.
chrIV	802842	805707	TY1_reference_SRR800793_popoolationte_rp_58	0	.
chrIV	871356	884299	TY1_reference_SRR800793_popoolationte_rp_60	0	.
chrIV	945898	946366	TY3_reference_SRR800793_popoolationte_rp_63	0	.
chrIV	1095578	1101938	TY1_reference_SRR800793_popoolationte_rp_69	0	.
chrIV	1174744	1175121	TY1_reference_SRR800793_popoolationte_rp_72	0	.
chrIV	1175078	1175899	TY3_reference_SRR800793_popoolationte_rp_73	0	.
chrIV	1305132	1305517	TY3_reference_SRR800793_popoolationte_rp_76	0	.
chrIV	1352569	1353271	TY1_reference_SRR800793_popoolationte_rp_77	0	.
chrIV	1461774	1461942	TY3_non-reference_SRR800793_popoolationte_rp_78	0	.
chrIV	1516228	1516643	TY2_reference_SRR800793_popoolationte_rp_80	0	.
chrIV	1518360	1518847	TY1_reference_SRR800793_popoolationte_rp_81	0	.
chrIX	197082	197533	TY1_reference_SRR800793_popoolationte_rp_82	0	.
chrIX	300355	300777	TY1_reference_SRR800793_popoolationte_rp_84	0	.
chrIX	301586	301928	TY1_reference_SRR800793_popoolationte_rp_85	0	.
chrIX	324289	325823	TY3_reference_SRR800793_popoolationte_rp_86	0	.
chrIX	336515	336943	TY1_reference_SRR800793_popoolationte_rp_87	0	.
chrIX	426138	426509	TY1_reference_SRR800793_popoolationte_rp_88	0	.
chrV	99251	99717	TY1_reference_SRR800793_popoolationte_rp_92	0	.
chrV	118168	118620	TY4_reference_SRR800793_popoolationte_rp_93	0	.
chrV	135995	136280	TY1_reference_SRR800793_popoolationte_rp_94	0	.
chrV	137259	137699	TY1_reference_SRR800793_popoolationte_rp_95	0	.
chrV	138160	138602	TY1_reference_SRR800793_popoolationte_rp_96	0	.
chrV	176296	176908	TY1_reference_SRR800793_popoolationte_rp_97	0	.
chrV	207248	207434	TY3_non-reference_SRR800793_popoolationte_rp_98	0	.
chrV	287704	288122	TY1_reference_SRR800793_popoolationte_rp_101	0	.
chrV	314020	314489	TY4_reference_SRR800793_popoolationte_rp_104	0	.
chrV	354080	355006	TY1_reference_SRR800793_popoolationte_rp_105	0	.
chrV	434478	435038	TY3_reference_SRR800793_popoolationte_rp_107	0	.
chrV	442679	443134	TY1_reference_SRR800793_popoolationte_rp_111	0	.
chrV	469220	469594	TY1_reference_SRR800793_popoolationte_rp_113	0	.
chrV	492324	498575	TY3_non-reference_SRR800793_popoolationte_rp_114	0	.
chrV	566637	567159	TY1_non-reference_SRR800793_popoolationte_rp_117	0	.
chrVI	100488	100959	TY1_reference_SRR800793_popoolationte_rp_118	0	.
chrVI	118955	119342	TY1_reference_SRR800793_popoolationte_rp_120	0	.
chrVI	158290	158722	TY1_reference_SRR800793_popoolationte_rp_123	0	.
chrVI	161747	161837	TY1_reference_SRR800793_popoolationte_rp_124	0	.
chrVI	191596	191907	TY1_reference_SRR800793_popoolationte_rp_127	0	.
chrVI	204892	205073	TY3_non-reference_SRR800793_popoolationte_rp_128	0	.
chrVI	206814	207181	TY1_reference_SRR800793_popoolationte_rp_130	0	.
chrVI	261207	261552	TY1_reference_SRR800793_popoolationte_rp_131	0	.
chrVII	110757	111759	TY1_reference_SRR800793_popoolationte_rp_136	0	.
chrVII	114861	115334	TY1_reference_SRR800793_popoolationte_rp_137	0	.
chrVII	121072	121424	TY1_reference_SRR800793_popoolationte_rp_138	0	.
chrVII	204935	205401	TY4_reference_SRR800793_popoolationte_rp_140	0	.
chrVII	287835	288225	TY1_reference_SRR800793_popoolationte_rp_141	0	.
chrVII	319364	319878	TY3_reference_SRR800793_popoolationte_rp_143	0	.
chrVII	320301	320765	TY4_reference_SRR800793_popoolationte_rp_144	0	.
chrVII	327074	327410	TY1_reference_SRR800793_popoolationte_rp_145	0	.
chrVII	412409	412784	TY1_reference_SRR800793_popoolationte_rp_152	0	.
chrVII	567998	568385	TY3_1p_reference_SRR800793_popoolationte_rp_158	0	.
chrVII	660595	660994	TY1_reference_SRR800793_popoolationte_rp_159	0	.
chrVII	735931	736442	TY3_reference_SRR800793_popoolationte_rp_164	0	.
chrVII	738673	739089	TY1_reference_SRR800793_popoolationte_rp_165	0	.
chrVII	773933	774218	TY1_reference_SRR800793_popoolationte_rp_166	0	.
chrVII	793190	793615	TY1_reference_SRR800793_popoolationte_rp_169	0	.
chrVII	811002	811412	TY4_reference_SRR800793_popoolationte_rp_170	0	.
chrVII	845219	845727	TY3_reference_SRR800793_popoolationte_rp_171	0	.
chrVII	931623	932086	TY1_reference_SRR800793_popoolationte_rp_175	0	.
chrVIII	13062	13565	TY5_reference_SRR800793_popoolationte_rp_176	0	.
chrVIII	92115	92449	TY1_reference_SRR800793_popoolationte_rp_177	0	.
chrVIII	133014	133180	TY3_non-reference_SRR800793_popoolationte_rp_180	0	.
chrVIII	133510	134316	TY1_reference_SRR800793_popoolationte_rp_182	0	.
chrVIII	146228	146742	TY3_reference_SRR800793_popoolationte_rp_183	0	.
chrVIII	146764	147765	TY4_reference_SRR800793_popoolationte_rp_184	0	.
chrVIII	358596	359531	TY1_reference_SRR800793_popoolationte_rp_187	0	.
chrVIII	388857	389073	TY3_non-reference_SRR800793_popoolationte_rp_188	0	.
chrVIII	463823	464199	TY1_reference_SRR800793_popoolationte_rp_192	0	.
chrVIII	529909	530430	TY1_reference_SRR800793_popoolationte_rp_195	0	.
chrX	29131	29478	TY1_reference_SRR800793_popoolationte_rp_196	0	.
chrX	416445	417104	TY1_reference_SRR800793_popoolationte_rp_207	0	.
chrX	421864	422335	TY4_reference_SRR800793_popoolationte_rp_208	0	.
chrX	422526	422927	TY1_reference_SRR800793_popoolationte_rp_209	0	.
chrX	517803	518150	TY1_reference_SRR800793_popoolationte_rp_210	0	.
chrX	531447	531837	TY1_reference_SRR800793_popoolationte_rp_211	0	.
chrX	540706	541474	TY1_reference_SRR800793_popoolationte_rp_213	0	.
chrX	543387	543814	TY1_reference_SRR800793_popoolationte_rp_214	0	.
chrXI	74184	74586	TY1_reference_SRR800793_popoolationte_rp_216	0	.
chrXI	83734	84225	TY1_reference_SRR800793_popoolationte_rp_217	0	.
chrXI	141041	141376	TY1_reference_SRR800793_popoolationte_rp_218	0	.
chrXI	218999	219429	TY1_reference_SRR800793_popoolationte_rp_221	0	.
chrXI	513119	513535	TY1_reference_SRR800793_popoolationte_rp_227	0	.
chrXII	91517	91877	TY4_reference_SRR800793_popoolationte_rp_228	0	.
chrXII	167899	168437	TY3_reference_SRR800793_popoolationte_rp_230	0	.
chrXII	215021	221388	TY1_reference_SRR800793_popoolationte_rp_233	0	.
chrXII	365757	366196	TY1_reference_SRR800793_popoolationte_rp_234	0	.
chrXII	426732	427115	TY3_1p_reference_SRR800793_popoolationte_rp_237	0	.
chrXII	448744	449189	TY1_reference_SRR800793_popoolationte_rp_238	0	.
chrXII	656921	657436	TY3_reference_SRR800793_popoolationte_rp_241	0	.
chrXII	657401	657850	TY1_reference_SRR800793_popoolationte_rp_242	0	.
chrXII	687838	688047	TY3_non-reference_SRR800793_popoolationte_rp_243	0	.
chrXII	734331	734740	TY1_reference_SRR800793_popoolationte_rp_246	0	.
chrXII	793468	793923	TY3_reference_SRR800793_popoolationte_rp_247	0	.
chrXII	796709	797144	TY1_reference_SRR800793_popoolationte_rp_248	0	.
chrXII	963159	963582	TY1_reference_SRR800793_popoolationte_rp_250	0	.
chrXIII	131939	132379	TY1_reference_SRR800793_popoolationte_rp_252	0	.
chrXIII	167889	168329	TY1_reference_SRR800793_popoolationte_rp_253	0	.
chrXIII	259519	259978	TY1_reference_SRR800793_popoolationte_rp_256	0	.
chrXIII	289887	290316	TY4_reference_SRR800793_popoolationte_rp_257	0	.
chrXIII	321219	321630	TY4_reference_SRR800793_popoolationte_rp_261	0	.
chrXIII	372574	379249	TY1_reference_SRR800793_popoolationte_rp_262	0	.
chrXIII	420919	421377	TY1_reference_SRR800793_popoolationte_rp_263	0	.
chrXIII	747809	748252	TY1_reference_SRR800793_popoolationte_rp_275	0	.
chrXIII	768359	768505	TY3_non-reference_SRR800793_popoolationte_rp_276	0	.
chrXIII	808480	808958	TY4_reference_SRR800793_popoolationte_rp_278	0	.
chrXIII	808942	809305	TY1_reference_SRR800793_popoolationte_rp_279	0	.
chrXIV	727282	727721	TY1_reference_SRR800793_popoolationte_rp_293	0	.
chrXV	16642	17043	TY1_reference_SRR800793_popoolationte_rp_294	0	.
chrXV	33574	33984	TY1_reference_SRR800793_popoolationte_rp_297	0	.
chrXV	113207	113681	TY1_reference_SRR800793_popoolationte_rp_298	0	.
chrXV	226606	227089	TY3_reference_SRR800793_popoolationte_rp_299	0	.
chrXV	227641	228322	TY1_reference_SRR800793_popoolationte_rp_301	0	.
chrXV	340539	340955	TY1_reference_SRR800793_popoolationte_rp_305	0	.
chrXV	354023	354526	TY3_reference_SRR800793_popoolationte_rp_306	0	.
chrXV	437243	438542	TY1_non-reference_SRR800793_popoolationte_rp_310	0	.
chrXV	462710	462888	TY2_non-reference_SRR800793_popoolationte_rp_311	0	.
chrXV	463388	463797	TY1_reference_SRR800793_popoolationte_rp_312	0	.
chrXV	487375	487528	TY3_non-reference_SRR800793_popoolationte_rp_313	0	.
chrXV	664760	665204	TY2_reference_SRR800793_popoolationte_rp_319	0	.
chrXV	703092	703443	TY3_reference_SRR800793_popoolationte_rp_321	0	.
chrXV	968920	976492	TY3_reference_SRR800793_popoolationte_rp_323	0	.
chrXV	979805	980213	TY1_reference_SRR800793_popoolationte_rp_324	0	.
chrXVI	55585	55913	TY1_reference_SRR800793_popoolationte_rp_325	0	.
chrXVI	210380	210827	TY1_reference_SRR800793_popoolationte_rp_327	0	.
chrXVI	436004	443176	TY1_reference_SRR800793_popoolationte_rp_328	0	.
chrXVI	689008	689509	TY1_reference_SRR800793_popoolationte_rp_334	0	.
chrXVI	769149	769710	TY3_reference_SRR800793_popoolationte_rp_335	0	.
chrXVI	769678	770107	TY1_reference_SRR800793_popoolationte_rp_336	0	.
chrXVI	777793	778226	TY1_reference_SRR800793_popoolationte_rp_339	0	.
chrXVI	780863	781272	TY1_reference_SRR800793_popoolationte_rp_340	0	.
chrXVI	804370	810613	TY1_reference_SRR800793_popoolationte_rp_341	0	.
chrXVI	844275	850574	TY1_reference_SRR800793_popoolationte_rp_342	0	.
chrXVI	850543	856974	TY3_reference_SRR800793_popoolationte_rp_343	0	.
chrXVI	881421	881881	TY4_reference_SRR800793_popoolationte_rp_346	0	.
chrXVI	933013	933459	TY4_reference_SRR800793_popoolationte_rp_347	0	.
chrXVI	933454	933802	TY1_reference_SRR800793_popoolationte_rp_348	0	.
chrXVI	937763	938048	TY1_reference_SRR800793_popoolationte_rp_349	0	.
