# Supplementary material for: McClintock: An Integrated Pipeline for Detecting Transposable Element Insertions in Whole-Genome Shotgun Sequencing Data
Source: G3 (Bethesda). 2017 Jun 21;7(8):2763–78. doi: 10.1534/g3.117.043893 (PMC5555480; doi:10.1534/g3.117.043893)
Supplement: Supplementary file 2 [file 2763FileS2.zip › SRA072302/SRR800793/results/SRR800793_retroseq_nonredundant.bed]

track name="SRR800793_RetroSeq" description="SRR800793_RetroSeq"
chrI	181172	181174	TY3_non-reference_SRR800793_retroseq_rp_1	0	.
chrII	644834	644836	TY1_non-reference_SRR800793_retroseq_rp_2	0	.
chrIII	90896	90898	TY3_non-reference_SRR800793_retroseq_rp_5	0	.
chrIV	83482	83484	TY2_non-reference_SRR800793_retroseq_rp_6	0	.
chrIV	83515	83517	TY1_non-reference_SRR800793_retroseq_rp_7	0	.
chrIV	1461805	1461807	TY3_non-reference_SRR800793_retroseq_rp_9	0	.
chrIX	324445	324447	TY3_non-reference_SRR800793_retroseq_rp_10	0	.
chrV	207332	207334	TY3_non-reference_SRR800793_retroseq_rp_11	0	.
chrV	312245	312247	TY1_non-reference_SRR800793_retroseq_rp_12	0	.
chrV	438458	438460	TY1_non-reference_SRR800793_retroseq_rp_14	0	.
chrV	498390	498392	TY3_non-reference_SRR800793_retroseq_rp_16	0	.
chrV	566821	566823	TY1_non-reference_SRR800793_retroseq_rp_17	0	.
chrVI	101401	101403	TY3_non-reference_SRR800793_retroseq_rp_18	0	.
chrVI	204993	204995	TY3_non-reference_SRR800793_retroseq_rp_19	0	.
chrVI	205712	205714	TY3_non-reference_SRR800793_retroseq_rp_20	0	.
chrVII	73921	73923	TY2_non-reference_SRR800793_retroseq_rp_21	0	.
chrVII	74181	74183	TY1_non-reference_SRR800793_retroseq_rp_22	0	.
chrVII	74182	74184	TY3_non-reference_SRR800793_retroseq_rp_23	0	.
chrVII	110908	110910	TY1_non-reference_SRR800793_retroseq_rp_24	0	.
chrVII	402017	402019	TY1_non-reference_SRR800793_retroseq_rp_25	0	.
chrVII	561727	561729	TY3_non-reference_SRR800793_retroseq_rp_26	0	.
chrVIII	133115	133117	TY3_non-reference_SRR800793_retroseq_rp_27	0	.
chrVIII	358896	358898	TY2_non-reference_SRR800793_retroseq_rp_28	0	.
chrVIII	388965	388967	TY3_non-reference_SRR800793_retroseq_rp_29	0	.
chrVIII	389347	389349	TY3_non-reference_SRR800793_retroseq_rp_30	0	.
chrX	354660	354662	TY2_non-reference_SRR800793_retroseq_rp_32	0	.
chrX	354982	354984	TY2_non-reference_SRR800793_retroseq_rp_33	0	.
chrX	537778	537780	TY2_non-reference_SRR800793_retroseq_rp_34	0	.
chrXI	379337	379339	TY3_non-reference_SRR800793_retroseq_rp_36	0	.
chrXII	687941	687943	TY3_non-reference_SRR800793_retroseq_rp_37	0	.
chrXII	818515	818517	TY1_non-reference_SRR800793_retroseq_rp_38	0	.
chrXII	1052260	1052262	TY1_non-reference_SRR800793_retroseq_rp_40	0	.
chrXIII	183978	183980	TY3_non-reference_SRR800793_retroseq_rp_41	0	.
chrXIII	480911	480913	TY1_non-reference_SRR800793_retroseq_rp_42	0	.
chrXIII	768467	768469	TY3_non-reference_SRR800793_retroseq_rp_43	0	.
chrXV	462829	462831	TY1_non-reference_SRR800793_retroseq_rp_44	0	.
chrXV	487479	487481	TY3_non-reference_SRR800793_retroseq_rp_46	0	.
chrXV	600902	600904	TY1_non-reference_SRR800793_retroseq_rp_47	0	.
