# Supplementary material for: McClintock: An Integrated Pipeline for Detecting Transposable Element Insertions in Whole-Genome Shotgun Sequencing Data
Source: G3 (Bethesda). 2017 Jun 21;7(8):2763–78. doi: 10.1534/g3.117.043893 (PMC5555480; doi:10.1534/g3.117.043893)
Supplement: Supplementary file 2 [file 2763FileS2.zip › SRA072302/SRR800793/results/SRR800793_temp_nonredundant.bed]

track name="SRR800793_TEMP" description="SRR800793_TEMP"
chrI	22231	22552	TY1_reference_SRR800793_temp_nonab_1	0	+
chrI	138753	138990	TY1_reference_SRR800793_temp_nonab_2	0	-
chrI	183135	183468	TY1_reference_SRR800793_temp_nonab_6	0	+
chrI	189419	189754	TY2_reference_SRR800793_temp_nonab_7	0	+
chrI	209459	209769	TY1_reference_SRR800793_temp_nonab_8	0	-
chrII	8847	9518	TY1_reference_SRR800793_temp_nonab_9	0	+
chrII	9092	9424	TY2_reference_SRR800793_temp_nonab_10	0	+
chrII	197032	197323	TY1_reference_SRR800793_temp_nonab_19	0	-
chrII	197716	198057	TY3_reference_SRR800793_temp_nonab_20	0	+
chrII	198169	198252	TY1_reference_SRR800793_temp_nonab_21	0	-
chrII	258667	258974	TY1_reference_SRR800793_temp_nonab_22	0	-
chrII	266177	266256	TY1_reference_SRR800793_temp_nonab_23	0	-
chrII	327067	327393	TY1_reference_SRR800793_temp_nonab_24	0	+
chrII	327393	327693	TY1_reference_SRR800793_temp_nonab_25	0	+
chrII	350456	350749	TY1_reference_SRR800793_temp_nonab_26	0	+
chrII	460472	460762	TY1_reference_SRR800793_temp_nonab_28	0	+
chrII	644363	644596	TY1_reference_SRR800793_temp_nonab_30	0	-
chrII	644837	644844	TY2_non-reference_SRR800793_temp_rp_31	0	-
chrIII	1178	4322	TY5_reference_SRR800793_temp_nonab_33	0	+
chrIII	84810	90769	TY2_reference_SRR800793_temp_nonab_34	0	+
chrIII	90803	90934	TY3_non-reference_SRR800793_temp_rp_38	0	+
chrIII	124131	124463	TY1_reference_SRR800793_temp_nonab_39	0	-
chrIII	142789	143078	TY1_reference_SRR800793_temp_nonab_41	0	-
chrIII	149479	149787	TY1_reference_SRR800793_temp_nonab_44	0	+
chrIII	150217	150540	TY1_reference_SRR800793_temp_nonab_45	0	+
chrIII	150692	151051	TY4_reference_SRR800793_temp_nonab_46	0	-
chrIII	151464	151518	TY1_reference_SRR800793_temp_nonab_47	0	-
chrIII	151518	151849	TY1_reference_SRR800793_temp_nonab_48	0	+
chrIII	168436	169014	TY3_non-reference_SRR800793_temp_rp_49	0	+
chrIII	169568	169884	TY1_reference_SRR800793_temp_nonab_52	0	+
chrIII	227659	227810	TY1_reference_SRR800793_temp_nonab_53	0	-
chrIII	291372	291709	TY1_reference_SRR800793_temp_nonab_54	0	+
chrIII	291918	292164	TY5_reference_SRR800793_temp_nonab_55	0	+
chrIII	292287	292525	TY5_reference_SRR800793_temp_nonab_56	0	+
chrIII	294999	295317	TY1_reference_SRR800793_temp_nonab_57	0	+
chrIII	295855	295926	TY1_reference_SRR800793_temp_nonab_58	0	+
chrIII	295954	296187	TY1_reference_SRR800793_temp_nonab_59	0	-
chrIV	3335	3461	TY5_reference_SRR800793_temp_nonab_61	0	+
chrIV	8079	8420	TY4_reference_SRR800793_temp_nonab_62	0	+
chrIV	83291	83483	TY3_1p_reference_SRR800793_temp_nonab_64	0	+
chrIV	83418	83425	TY2_non-reference_SRR800793_temp_rp_65	0	+
chrIV	359316	359480	TY1_reference_SRR800793_temp_nonab_66	0	-
chrIV	434948	435096	TY1_reference_SRR800793_temp_nonab_67	0	+
chrIV	512985	513641	TY1_reference_SRR800793_temp_nonab_69	0	-
chrIV	513256	513588	TY1_reference_SRR800793_temp_nonab_70	0	-
chrIV	519941	520157	TY1_reference_SRR800793_temp_nonab_76	0	+
chrIV	520179	520474	TY1_reference_SRR800793_temp_nonab_77	0	-
chrIV	520474	520794	TY2_reference_SRR800793_temp_nonab_78	0	+
chrIV	620558	620662	TY1_reference_SRR800793_temp_nonab_79	0	-
chrIV	651687	651956	TY1_reference_SRR800793_temp_nonab_81	0	-
chrIV	668093	668434	TY3_reference_SRR800793_temp_nonab_82	0	+
chrIV	668623	668782	TY1_reference_SRR800793_temp_nonab_83	0	+
chrIV	802902	805652	TY1_reference_SRR800793_temp_nonab_85	0	+
chrIV	805755	805972	TY1_reference_SRR800793_temp_nonab_87	0	-
chrIV	871419	871742	TY1_reference_SRR800793_temp_nonab_89	0	+
chrIV	878061	878300	TY1_reference_SRR800793_temp_nonab_91	0	+
chrIV	878084	878089	TY2_non-reference_SRR800793_temp_rp_92	0	-
chrIV	945347	945670	TY1_reference_SRR800793_temp_nonab_93	0	+
chrIV	945697	945757	TY1_reference_SRR800793_temp_nonab_94	0	-
chrIV	945951	946292	TY3_reference_SRR800793_temp_nonab_95	0	-
chrIV	981167	987126	TY2_reference_SRR800793_temp_nonab_100	0	+
chrIV	987154	992639	TY1_reference_SRR800793_temp_nonab_101	0	-
chrIV	992639	992739	TY1_reference_SRR800793_temp_nonab_103	0	+
chrIV	992739	992812	TY3_reference_SRR800793_temp_nonab_104	0	-
chrIV	1017552	1017675	TY1_reference_SRR800793_temp_nonab_105	0	-
chrIV	1017677	1018020	TY4_reference_SRR800793_temp_nonab_106	0	-
chrIV	1018211	1018366	TY4_reference_SRR800793_temp_nonab_107	0	+
chrIV	1018388	1018514	TY1_reference_SRR800793_temp_nonab_108	0	+
chrIV	1023133	1023474	TY3_reference_SRR800793_temp_nonab_109	0	+
chrIV	1151033	1151363	TY1_reference_SRR800793_temp_nonab_110	0	+
chrIV	1151390	1151511	TY1_reference_SRR800793_temp_nonab_111	0	-
chrIV	1174831	1174952	TY1_reference_SRR800793_temp_nonab_112	0	+
chrIV	1175128	1175807	TY3_reference_SRR800793_temp_nonab_113	0	-
chrIV	1175310	1175642	TY1_reference_SRR800793_temp_nonab_114	0	+
chrIV	1201080	1201275	TY1_reference_SRR800793_temp_nonab_115	0	+
chrIV	1201449	1201590	TY1_reference_SRR800793_temp_nonab_116	0	+
chrIV	1305351	1305442	TY3_reference_SRR800793_temp_nonab_117	0	-
chrIV	1352968	1353219	TY1_reference_SRR800793_temp_nonab_118	0	+
chrIV	1461752	1461856	TY3_non-reference_SRR800793_temp_rp_120	0	+
chrIV	1461956	1462025	TY1_reference_SRR800793_temp_nonab_121	0	+
chrIV	1516336	1516421	TY2_reference_SRR800793_temp_nonab_122	0	-
chrIV	1518468	1518787	TY1_reference_SRR800793_temp_nonab_123	0	+
chrIX	197136	197485	TY1_reference_SRR800793_temp_nonab_124	0	-
chrIX	300406	300725	TY1_reference_SRR800793_temp_nonab_125	0	-
chrIX	301655	301730	TY1_reference_SRR800793_temp_nonab_126	0	+
chrIX	324388	324732	TY3_reference_SRR800793_temp_nonab_128	0	+
chrIX	324828	325162	TY1_reference_SRR800793_temp_nonab_129	0	+
chrIX	325162	325216	TY1_reference_SRR800793_temp_nonab_130	0	+
chrIX	336575	336892	TY1_reference_SRR800793_temp_nonab_133	0	-
chrIX	426197	426422	TY1_reference_SRR800793_temp_nonab_134	0	-
chrV	6985	7117	TY5_reference_SRR800793_temp_nonab_142	0	+
chrV	9630	9738	TY2_reference_SRR800793_temp_nonab_143	0	-
chrV	62141	62474	TY2_reference_SRR800793_temp_nonab_144	0	+
chrV	62474	62756	TY1_reference_SRR800793_temp_nonab_145	0	+
chrV	99302	99660	TY1_reference_SRR800793_temp_nonab_146	0	-
chrV	118226	118556	TY4_reference_SRR800793_temp_nonab_147	0	-
chrV	137323	137612	TY1_reference_SRR800793_temp_nonab_148	0	+
chrV	138220	138553	TY1_reference_SRR800793_temp_nonab_149	0	+
chrV	176348	176845	TY1_reference_SRR800793_temp_nonab_150	0	+
chrV	176574	176714	TY1_reference_SRR800793_temp_nonab_151	0	-
chrV	248827	249107	TY1_reference_SRR800793_temp_nonab_153	0	+
chrV	249107	249406	TY1_reference_SRR800793_temp_nonab_154	0	-
chrV	249443	249751	TY1_reference_SRR800793_temp_nonab_155	0	+
chrV	287770	288056	TY1_reference_SRR800793_temp_nonab_156	0	-
chrV	288642	288724	TY1_reference_SRR800793_temp_nonab_157	0	+
chrV	312199	312215	TY2_non-reference_SRR800793_temp_rp_158	0	+
chrV	312205	312261	TY3_1p_reference_SRR800793_temp_nonab_159	0	+
chrV	312271	312437	TY1_reference_SRR800793_temp_nonab_160	0	+
chrV	314078	314424	TY4_reference_SRR800793_temp_nonab_161	0	+
chrV	354133	354836	TY1_reference_SRR800793_temp_nonab_162	0	+
chrV	354355	354726	TY4_reference_SRR800793_temp_nonab_163	0	-
chrV	354846	354913	TY3_reference_SRR800793_temp_nonab_164	0	-
chrV	434626	434967	TY3_reference_SRR800793_temp_nonab_165	0	-
chrV	435065	435122	TY1_reference_SRR800793_temp_nonab_166	0	+
chrV	435123	435438	TY1_reference_SRR800793_temp_nonab_167	0	-
chrV	435941	436273	TY2_reference_SRR800793_temp_nonab_168	0	-
chrV	436274	436601	TY4_reference_SRR800793_temp_nonab_169	0	-
chrV	436601	436633	TY1_reference_SRR800793_temp_nonab_170	0	+
chrV	438455	438461	TY2_non-reference_SRR800793_temp_rp_171	0	-
chrV	438521	438584	TY1_reference_SRR800793_temp_nonab_172	0	-
chrV	442729	443068	TY1_reference_SRR800793_temp_nonab_173	0	+
chrV	449735	450035	TY1_reference_SRR800793_temp_nonab_176	0	+
chrV	469325	469388	TY1_reference_SRR800793_temp_nonab_177	0	-
chrV	487828	488160	TY2_reference_SRR800793_temp_nonab_178	0	+
chrV	551436	551759	TY1_reference_SRR800793_temp_nonab_184	0	+
chrV	552002	552216	TY1_reference_SRR800793_temp_nonab_185	0	-
chrV	566694	566945	TY5_reference_SRR800793_temp_nonab_186	0	-
chrV	568785	569017	TY5_reference_SRR800793_temp_nonab_187	0	+
chrVI	100574	100902	TY1_reference_SRR800793_temp_nonab_188	0	+
chrVI	101353	101358	TY3_non-reference_SRR800793_temp_sr_189	0	+
chrVI	119073	119171	TY1_reference_SRR800793_temp_nonab_190	0	+
chrVI	137657	143937	TY1_reference_SRR800793_temp_nonab_191	0	+
chrVI	137907	143866	TY2_reference_SRR800793_temp_nonab_192	0	+
chrVI	144199	144518	TY4_reference_SRR800793_temp_nonab_193	0	+
chrVI	144533	144815	TY1_reference_SRR800793_temp_nonab_194	0	-
chrVI	158353	158666	TY1_reference_SRR800793_temp_nonab_195	0	+
chrVI	161531	161691	TY1_reference_SRR800793_temp_nonab_196	0	+
chrVI	161807	162129	TY1_reference_SRR800793_temp_nonab_197	0	-
chrVI	181387	181471	TY1_reference_SRR800793_temp_nonab_200	0	+
chrVI	181738	181884	TY1_reference_SRR800793_temp_nonab_201	0	+
chrVI	191670	191834	TY1_reference_SRR800793_temp_nonab_202	0	-
chrVI	205101	205241	TY3_1p_reference_SRR800793_temp_nonab_204	0	+
chrVI	205255	205503	TY1_reference_SRR800793_temp_nonab_205	0	-
chrVI	206909	207126	TY1_reference_SRR800793_temp_nonab_207	0	+
chrVI	261282	261475	TY1_reference_SRR800793_temp_nonab_208	0	+
chrVII	862	1079	TY5_reference_SRR800793_temp_nonab_209	0	+
chrVII	1079	1239	TY5_reference_SRR800793_temp_nonab_210	0	+
chrVII	73910	73916	TY3_non-reference_SRR800793_temp_sr_212	0	+
chrVII	74071	74166	TY1_non-reference_SRR800793_temp_rp_213	0	+
chrVII	110810	111509	TY2_reference_SRR800793_temp_nonab_215	0	-
chrVII	110858	111229	TY4_reference_SRR800793_temp_nonab_216	0	+
chrVII	111509	111702	TY1_reference_SRR800793_temp_nonab_218	0	+
chrVII	114942	115273	TY1_reference_SRR800793_temp_nonab_219	0	+
chrVII	121167	121340	TY1_reference_SRR800793_temp_nonab_220	0	+
chrVII	122092	122145	TY1_reference_SRR800793_temp_nonab_221	0	-
chrVII	204989	205343	TY4_reference_SRR800793_temp_nonab_224	0	+
chrVII	287944	288115	TY1_reference_SRR800793_temp_nonab_226	0	+
chrVII	318685	318826	TY1_reference_SRR800793_temp_nonab_227	0	+
chrVII	318826	318984	TY4_reference_SRR800793_temp_nonab_228	0	-
chrVII	319032	319344	TY1_reference_SRR800793_temp_nonab_229	0	-
chrVII	320357	320710	TY4_reference_SRR800793_temp_nonab_230	0	-
chrVII	327131	327346	TY1_reference_SRR800793_temp_nonab_231	0	-
chrVII	327906	328220	TY1_reference_SRR800793_temp_nonab_232	0	+
chrVII	328229	328503	TY1_reference_SRR800793_temp_nonab_233	0	+
chrVII	401618	401897	TY3_reference_SRR800793_temp_nonab_234	0	+
chrVII	401961	402293	TY1_reference_SRR800793_temp_nonab_235	0	+
chrVII	405006	405148	TY2_reference_SRR800793_temp_nonab_236	0	+
chrVII	405148	405210	TY2_reference_SRR800793_temp_nonab_237	0	+
chrVII	405230	405456	TY3_reference_SRR800793_temp_nonab_239	0	-
chrVII	412457	412727	TY1_reference_SRR800793_temp_nonab_240	0	+
chrVII	412818	412887	TY3_1p_reference_SRR800793_temp_nonab_241	0	+
chrVII	561700	561753	TY3_non-reference_SRR800793_temp_rp_243	0	-
chrVII	568167	568287	TY3_1p_reference_SRR800793_temp_nonab_245	0	+
chrVII	660646	660936	TY1_reference_SRR800793_temp_nonab_246	0	-
chrVII	701113	701354	TY1_reference_SRR800793_temp_nonab_247	0	+
chrVII	701355	701546	TY1_reference_SRR800793_temp_nonab_248	0	+
chrVII	712899	713081	TY4_reference_SRR800793_temp_nonab_249	0	+
chrVII	713087	713388	TY1_reference_SRR800793_temp_nonab_250	0	-
chrVII	735491	735546	TY1_reference_SRR800793_temp_nonab_251	0	-
chrVII	735548	735877	TY1_reference_SRR800793_temp_nonab_252	0	+
chrVII	735986	736327	TY3_reference_SRR800793_temp_nonab_253	0	+
chrVII	738740	739040	TY1_reference_SRR800793_temp_nonab_254	0	+
chrVII	774040	774167	TY1_reference_SRR800793_temp_nonab_256	0	+
chrVII	778788	779117	TY2_reference_SRR800793_temp_nonab_257	0	+
chrVII	779117	779236	TY1_reference_SRR800793_temp_nonab_258	0	+
chrVII	779236	779520	TY1_reference_SRR800793_temp_nonab_259	0	-
chrVII	793243	793564	TY1_reference_SRR800793_temp_nonab_260	0	+
chrVII	811100	811238	TY4_reference_SRR800793_temp_nonab_261	0	-
chrVII	811451	817397	TY2_reference_SRR800793_temp_nonab_262	0	+
chrVII	817397	823311	TY1_reference_SRR800793_temp_nonab_263	0	-
chrVII	845285	845635	TY3_reference_SRR800793_temp_nonab_264	0	+
chrVII	875349	875666	TY1_reference_SRR800793_temp_nonab_266	0	+
chrVII	875955	876284	TY1_reference_SRR800793_temp_nonab_267	0	+
chrVII	879029	879240	TY4_reference_SRR800793_temp_nonab_269	0	+
chrVII	879272	879464	TY1_reference_SRR800793_temp_nonab_270	0	+
chrVII	931690	932022	TY1_reference_SRR800793_temp_nonab_273	0	+
chrVIII	7992	8224	TY5_reference_SRR800793_temp_nonab_276	0	-
chrVIII	13260	13324	TY5_reference_SRR800793_temp_nonab_277	0	-
chrVIII	92271	92386	TY1_reference_SRR800793_temp_nonab_278	0	+
chrVIII	116415	116747	TY1_reference_SRR800793_temp_nonab_279	0	-
chrVIII	116766	117054	TY1_reference_SRR800793_temp_nonab_280	0	-
chrVIII	133059	133161	TY3_non-reference_SRR800793_temp_rp_281	0	+
chrVIII	133197	133395	TY1_reference_SRR800793_temp_nonab_282	0	-
chrVIII	133567	134217	TY1_reference_SRR800793_temp_nonab_283	0	-
chrVIII	133679	134002	TY1_reference_SRR800793_temp_nonab_285	0	+
chrVIII	146323	146664	TY3_reference_SRR800793_temp_nonab_286	0	-
chrVIII	146836	147705	TY4_reference_SRR800793_temp_nonab_287	0	+
chrVIII	238006	238205	TY1_reference_SRR800793_temp_nonab_290	0	+
chrVIII	238304	238394	TY4_reference_SRR800793_temp_nonab_291	0	+
chrVIII	358684	359477	TY1_reference_SRR800793_temp_nonab_292	0	-
chrVIII	358852	359070	TY4_reference_SRR800793_temp_nonab_293	0	-
chrVIII	358920	358926	TY2_non-reference_SRR800793_temp_rp_294	0	+
chrVIII	359081	359346	TY1_reference_SRR800793_temp_nonab_295	0	+
chrVIII	388950	389009	TY3_non-reference_SRR800793_temp_rp_296	0	-
chrVIII	389629	389847	TY1_reference_SRR800793_temp_nonab_297	0	-
chrVIII	463919	464147	TY1_reference_SRR800793_temp_nonab_298	0	-
chrVIII	466422	466474	TY3_1p_reference_SRR800793_temp_nonab_299	0	+
chrVIII	466555	466863	TY1_reference_SRR800793_temp_nonab_300	0	+
chrVIII	466880	466975	TY3_reference_SRR800793_temp_nonab_301	0	-
chrVIII	530069	530379	TY1_reference_SRR800793_temp_nonab_303	0	-
chrVIII	543609	549637	TY1_reference_SRR800793_temp_nonab_304	0	-
chrX	29186	29409	TY1_reference_SRR800793_temp_nonab_305	0	+
chrX	59503	59783	TY1_reference_SRR800793_temp_nonab_306	0	+
chrX	197398	197492	TY3_reference_SRR800793_temp_nonab_307	0	+
chrX	197492	204392	TY1_reference_SRR800793_temp_nonab_309	0	+
chrX	197542	203768	TY4_reference_SRR800793_temp_nonab_310	0	+
chrX	203792	204114	TY2_reference_SRR800793_temp_nonab_311	0	-
chrX	354538	354838	TY1_reference_SRR800793_temp_nonab_313	0	-
chrX	374767	374835	TY4_reference_SRR800793_temp_nonab_315	0	-
chrX	374848	374902	TY1_reference_SRR800793_temp_nonab_316	0	-
chrX	377538	377590	TY1_reference_SRR800793_temp_nonab_317	0	+
chrX	377599	377854	TY1_reference_SRR800793_temp_nonab_318	0	-
chrX	378008	378279	TY3_1p_reference_SRR800793_temp_nonab_319	0	-
chrX	416259	416425	TY4_reference_SRR800793_temp_nonab_320	0	+
chrX	416503	417018	TY1_reference_SRR800793_temp_nonab_321	0	+
chrX	416773	416780	TY2_non-reference_SRR800793_temp_rp_322	0	+
chrX	421917	422290	TY4_reference_SRR800793_temp_nonab_323	0	+
chrX	422587	422881	TY1_reference_SRR800793_temp_nonab_324	0	+
chrX	472455	483965	TY1_reference_SRR800793_temp_nonab_325	0	+
chrX	478043	483965	TY1_reference_SRR800793_temp_nonab_326	0	+
chrX	517950	518091	TY1_reference_SRR800793_temp_nonab_327	0	+
chrX	531507	531757	TY1_reference_SRR800793_temp_nonab_328	0	-
chrX	537714	537720	TY2_non-reference_SRR800793_temp_rp_329	0	+
chrX	540758	541079	TY1_reference_SRR800793_temp_nonab_330	0	+
chrX	543440	543762	TY1_reference_SRR800793_temp_nonab_331	0	+
chrX	737370	737678	TY4_reference_SRR800793_temp_nonab_334	0	-
chrX	742330	742456	TY5_reference_SRR800793_temp_nonab_335	0	-
chrXI	74240	74523	TY1_reference_SRR800793_temp_nonab_336	0	+
chrXI	83812	84120	TY1_reference_SRR800793_temp_nonab_337	0	-
chrXI	141175	141294	TY1_reference_SRR800793_temp_nonab_338	0	-
chrXI	162835	163174	TY1_reference_SRR800793_temp_nonab_339	0	+
chrXI	163174	163394	TY4_reference_SRR800793_temp_nonab_340	0	-
chrXI	219057	219367	TY1_reference_SRR800793_temp_nonab_341	0	-
chrXI	301949	301983	TY1_reference_SRR800793_temp_nonab_343	0	+
chrXI	301983	302269	TY1_reference_SRR800793_temp_nonab_344	0	-
chrXI	378913	378980	TY3_reference_SRR800793_temp_nonab_345	0	-
chrXI	378990	379112	TY1_reference_SRR800793_temp_nonab_346	0	+
chrXI	379112	379265	TY3_1p_reference_SRR800793_temp_nonab_347	0	-
chrXI	379312	379343	TY3_non-reference_SRR800793_temp_rp_348	0	-
chrXI	489928	490057	TY1_reference_SRR800793_temp_nonab_350	0	-
chrXI	490106	490430	TY1_reference_SRR800793_temp_nonab_351	0	+
chrXI	490430	490489	TY1_reference_SRR800793_temp_nonab_352	0	+
chrXI	513173	513483	TY1_reference_SRR800793_temp_nonab_353	0	-
chrXI	664813	664914	TY5_reference_SRR800793_temp_nonab_354	0	-
chrXI	665067	665306	TY5_reference_SRR800793_temp_nonab_355	0	+
chrXII	91572	91822	TY4_reference_SRR800793_temp_nonab_357	0	-
chrXII	91958	92480	TY1_reference_SRR800793_temp_nonab_358	0	-
chrXII	92048	92380	TY1_reference_SRR800793_temp_nonab_359	0	-
chrXII	168041	168379	TY3_reference_SRR800793_temp_nonab_361	0	-
chrXII	168541	168649	TY1_reference_SRR800793_temp_nonab_362	0	+
chrXII	168649	168732	TY1_reference_SRR800793_temp_nonab_363	0	-
chrXII	221007	221307	TY1_reference_SRR800793_temp_nonab_364	0	+
chrXII	365831	366145	TY1_reference_SRR800793_temp_nonab_366	0	-
chrXII	373479	373534	TY1_reference_SRR800793_temp_nonab_367	0	-
chrXII	373769	373969	TY1_reference_SRR800793_temp_nonab_368	0	-
chrXII	373999	374339	TY3_reference_SRR800793_temp_nonab_369	0	+
chrXII	448842	449114	TY1_reference_SRR800793_temp_nonab_371	0	+
chrXII	475974	481898	TY1_reference_SRR800793_temp_nonab_373	0	-
chrXII	592707	593037	TY1_reference_SRR800793_temp_nonab_374	0	-
chrXII	599170	599831	TY4_reference_SRR800793_temp_nonab_375	0	-
chrXII	599269	599518	TY1_reference_SRR800793_temp_nonab_376	0	+
chrXII	599842	599913	TY1_reference_SRR800793_temp_nonab_377	0	+
chrXII	657023	657366	TY3_reference_SRR800793_temp_nonab_378	0	+
chrXII	657450	657769	TY1_reference_SRR800793_temp_nonab_379	0	+
chrXII	687904	687960	TY3_non-reference_SRR800793_temp_rp_380	0	+
chrXII	688130	688363	TY2_reference_SRR800793_temp_nonab_381	0	-
chrXII	688370	688666	TY1_reference_SRR800793_temp_nonab_382	0	+
chrXII	734383	734673	TY1_reference_SRR800793_temp_nonab_383	0	-
chrXII	784207	784288	TY1_reference_SRR800793_temp_nonab_384	0	-
chrXII	793551	793870	TY3_reference_SRR800793_temp_nonab_385	0	+
chrXII	796763	797088	TY1_reference_SRR800793_temp_nonab_386	0	+
chrXII	817839	818072	TY4_reference_SRR800793_temp_nonab_387	0	+
chrXII	818072	818403	TY1_reference_SRR800793_temp_nonab_388	0	-
chrXII	963216	963535	TY1_reference_SRR800793_temp_nonab_392	0	+
chrXII	1052300	1052630	TY1_reference_SRR800793_temp_nonab_394	0	-
chrXII	1052659	1052754	TY1_reference_SRR800793_temp_nonab_395	0	-
chrXIII	131988	132317	TY1_reference_SRR800793_temp_nonab_397	0	-
chrXIII	167944	168262	TY1_reference_SRR800793_temp_nonab_398	0	-
chrXIII	183945	184019	TY3_non-reference_SRR800793_temp_rp_399	0	+
chrXIII	259595	259901	TY1_reference_SRR800793_temp_nonab_401	0	-
chrXIII	289946	290015	TY1_reference_SRR800793_temp_nonab_402	0	-
chrXIII	290047	290223	TY4_reference_SRR800793_temp_nonab_403	0	-
chrXIII	290440	290521	TY1_reference_SRR800793_temp_nonab_404	0	+
chrXIII	290582	290660	TY1_reference_SRR800793_temp_nonab_405	0	-
chrXIII	321341	321527	TY4_reference_SRR800793_temp_nonab_406	0	-
chrXIII	378730	379060	TY1_reference_SRR800793_temp_nonab_407	0	-
chrXIII	420972	421316	TY1_reference_SRR800793_temp_nonab_408	0	-
chrXIII	462884	463103	TY1_reference_SRR800793_temp_nonab_409	0	-
chrXIII	463139	463460	TY1_reference_SRR800793_temp_nonab_410	0	-
chrXIII	481212	481544	TY1_reference_SRR800793_temp_nonab_412	0	-
chrXIII	481569	481807	TY1_reference_SRR800793_temp_nonab_413	0	+
chrXIII	504241	504781	TY4_reference_SRR800793_temp_nonab_414	0	+
chrXIII	504344	504676	TY1_reference_SRR800793_temp_nonab_415	0	+
chrXIII	573110	573337	TY1_reference_SRR800793_temp_nonab_417	0	-
chrXIII	573355	573445	TY1_reference_SRR800793_temp_nonab_418	0	-
chrXIII	768425	768450	TY3_non-reference_SRR800793_temp_rp_419	0	-
chrXIII	768878	769211	TY1_reference_SRR800793_temp_nonab_420	0	+
chrXIII	808998	809232	TY1_reference_SRR800793_temp_nonab_421	0	+
chrXIII	837475	837753	TY1_reference_SRR800793_temp_nonab_423	0	+
chrXIII	837753	837904	TY3_reference_SRR800793_temp_nonab_424	0	+
chrXIV	96450	96609	TY4_reference_SRR800793_temp_nonab_428	0	+
chrXIV	102548	104702	TY1_reference_SRR800793_temp_nonab_429	0	+
chrXIV	102631	102700	TY3_reference_SRR800793_temp_nonab_430	0	-
chrXIV	546423	546685	TY3_1p_reference_SRR800793_temp_nonab_433	0	+
chrXIV	552281	552482	TY1_reference_SRR800793_temp_nonab_434	0	-
chrXIV	552799	553128	TY1_reference_SRR800793_temp_nonab_435	0	+
chrXIV	631936	631999	TY3_1p_reference_SRR800793_temp_nonab_436	0	+
chrXIV	632006	632112	TY1_reference_SRR800793_temp_nonab_437	0	-
chrXIV	632120	632491	TY4_reference_SRR800793_temp_nonab_438	0	-
chrXIV	726234	726575	TY3_reference_SRR800793_temp_nonab_439	0	+
chrXIV	726614	726946	TY2_reference_SRR800793_temp_nonab_440	0	-
chrXIV	726951	727214	TY3_1p_reference_SRR800793_temp_nonab_441	0	+
chrXIV	727363	727667	TY1_reference_SRR800793_temp_nonab_442	0	-
chrXV	2893	3223	TY1_reference_SRR800793_temp_nonab_445	0	-
chrXV	3808	3986	TY4_reference_SRR800793_temp_nonab_446	0	+
chrXV	16738	16933	TY1_reference_SRR800793_temp_nonab_447	0	+
chrXV	18162	18259	TY1_reference_SRR800793_temp_nonab_448	0	-
chrXV	18300	18554	TY1_reference_SRR800793_temp_nonab_449	0	-
chrXV	33628	33930	TY1_reference_SRR800793_temp_nonab_450	0	+
chrXV	113293	113626	TY1_reference_SRR800793_temp_nonab_451	0	-
chrXV	113684	113752	TY1_reference_SRR800793_temp_nonab_452	0	-
chrXV	226695	227037	TY3_reference_SRR800793_temp_nonab_454	0	+
chrXV	227095	227234	TY1_reference_SRR800793_temp_nonab_455	0	+
chrXV	227692	228263	TY1_reference_SRR800793_temp_nonab_456	0	+
chrXV	227860	228178	TY1_reference_SRR800793_temp_nonab_457	0	-
chrXV	300234	300441	TY1_reference_SRR800793_temp_nonab_460	0	-
chrXV	300685	301023	TY1_reference_SRR800793_temp_nonab_461	0	-
chrXV	340599	340900	TY1_reference_SRR800793_temp_nonab_462	0	-
chrXV	354128	354467	TY3_reference_SRR800793_temp_nonab_463	0	+
chrXV	354681	354959	TY1_reference_SRR800793_temp_nonab_464	0	+
chrXV	355117	355188	TY1_reference_SRR800793_temp_nonab_465	0	+
chrXV	437303	438486	TY1_reference_SRR800793_temp_nonab_467	0	-
chrXV	462774	462780	TY2_non-reference_SRR800793_temp_rp_468	0	+
chrXV	463541	463647	TY1_reference_SRR800793_temp_nonab_469	0	+
chrXV	487429	487461	TY3_non-reference_SRR800793_temp_rp_470	0	-
chrXV	571360	571462	TY4_reference_SRR800793_temp_nonab_471	0	-
chrXV	571490	571808	TY1_reference_SRR800793_temp_nonab_472	0	+
chrXV	594513	594813	TY1_reference_SRR800793_temp_nonab_473	0	+
chrXV	600875	600878	TY2_non-reference_SRR800793_temp_rp_475	0	-
chrXV	664003	664326	TY1_reference_SRR800793_temp_nonab_476	0	-
chrXV	664329	664465	TY1_reference_SRR800793_temp_nonab_477	0	+
chrXV	664814	665147	TY2_reference_SRR800793_temp_nonab_478	0	+
chrXV	697503	697770	TY1_reference_SRR800793_temp_nonab_480	0	-
chrXV	697809	697906	TY4_reference_SRR800793_temp_nonab_481	0	-
chrXV	703157	703382	TY3_reference_SRR800793_temp_nonab_482	0	-
chrXV	703430	703662	TY1_reference_SRR800793_temp_nonab_483	0	-
chrXV	703670	703754	TY1_reference_SRR800793_temp_nonab_484	0	+
chrXV	703773	710109	TY4_reference_SRR800793_temp_nonab_485	0	+
chrXV	704064	710025	TY2_reference_SRR800793_temp_nonab_486	0	-
chrXV	969299	969429	TY1_reference_SRR800793_temp_nonab_487	0	+
chrXV	979866	980140	TY1_reference_SRR800793_temp_nonab_488	0	+
chrXVI	55662	55858	TY1_reference_SRR800793_temp_nonab_489	0	-
chrXVI	56289	56356	TY3_reference_SRR800793_temp_nonab_491	0	+
chrXVI	56356	63006	TY1_reference_SRR800793_temp_nonab_492	0	+
chrXVI	56451	62375	TY1_reference_SRR800793_temp_nonab_493	0	+
chrXVI	62388	62720	TY2_reference_SRR800793_temp_nonab_494	0	+
chrXVI	210449	210770	TY1_reference_SRR800793_temp_nonab_495	0	+
chrXVI	560477	560809	TY1_reference_SRR800793_temp_nonab_498	0	+
chrXVI	560809	561081	TY1_reference_SRR800793_temp_nonab_500	0	+
chrXVI	561164	561320	TY3_1p_reference_SRR800793_temp_nonab_501	0	-
chrXVI	571692	571834	TY1_reference_SRR800793_temp_nonab_502	0	+
chrXVI	571841	572170	TY1_reference_SRR800793_temp_nonab_503	0	-
chrXVI	689058	689439	TY1_reference_SRR800793_temp_nonab_504	0	-
chrXVI	769316	769657	TY3_reference_SRR800793_temp_nonab_505	0	+
chrXVI	769800	769897	TY1_reference_SRR800793_temp_nonab_506	0	+
chrXVI	775857	776502	TY3_1p_reference_SRR800793_temp_nonab_507	0	+
chrXVI	776090	776401	TY1_reference_SRR800793_temp_nonab_508	0	+
chrXVI	776664	776854	TY1_reference_SRR800793_temp_nonab_509	0	-
chrXVI	777841	778152	TY1_reference_SRR800793_temp_nonab_510	0	+
chrXVI	780917	781217	TY1_reference_SRR800793_temp_nonab_511	0	-
chrXVI	856550	856881	TY3_reference_SRR800793_temp_nonab_514	0	+
chrXVI	880381	880722	TY3_reference_SRR800793_temp_nonab_515	0	+
chrXVI	881482	881826	TY4_reference_SRR800793_temp_nonab_516	0	-
chrXVI	933066	933400	TY4_reference_SRR800793_temp_nonab_517	0	+
chrXVI	933538	933675	TY1_reference_SRR800793_temp_nonab_518	0	+
chrXVI	937875	937992	TY1_reference_SRR800793_temp_nonab_519	0	-
