# Supplementary material for: McClintock: An Integrated Pipeline for Detecting Transposable Element Insertions in Whole-Genome Shotgun Sequencing Data
Source: G3 (Bethesda). 2017 Jun 21;7(8):2763–78. doi: 10.1534/g3.117.043893 (PMC5555480; doi:10.1534/g3.117.043893)
Supplement: Supplementary file 2 [file 2763FileS2.zip › SRA072302/SRR800794/results/SRR800794_popoolationte_nonredundant.bed]

track name="SRR800794_PoPoolationTE" description="SRR800794_PoPoolationTE"
chrI	138691	139041	TY1_reference_SRR800794_popoolationte_rp_1	0	.
chrI	160054	166220	TY1_reference_SRR800794_popoolationte_rp_2	0	.
chrII	29449	35844	TY1_reference_SRR800794_popoolationte_rp_6	0	.
chrII	196981	197371	TY1_reference_SRR800794_popoolationte_rp_7	0	.
chrII	198103	198310	TY1_reference_SRR800794_popoolationte_rp_9	0	.
chrII	258614	259066	TY1_reference_SRR800794_popoolationte_rp_12	0	.
chrII	266121	266329	TY1_reference_SRR800794_popoolationte_rp_13	0	.
chrII	350403	350802	TY1_reference_SRR800794_popoolationte_rp_16	0	.
chrII	460423	460809	TY1_reference_SRR800794_popoolationte_rp_17	0	.
chrII	643411	644046	TY1_reference_SRR800794_popoolationte_rp_18	0	.
chrIII	1117	4371	TY5_reference_SRR800794_popoolationte_rp_20	0	.
chrIII	84757	91014	TY3_non-reference_SRR800794_popoolationte_rp_25	0	.
chrIII	124077	124516	TY1_reference_SRR800794_popoolationte_rp_27	0	.
chrIII	142737	143133	TY1_reference_SRR800794_popoolationte_rp_28	0	.
chrIII	150162	150594	TY1_reference_SRR800794_popoolationte_rp_30	0	.
chrIII	150640	151101	TY4_reference_SRR800794_popoolationte_rp_31	0	.
chrIII	168333	169113	TY3_reference_SRR800794_popoolationte_rp_32	0	.
chrIII	227604	227865	TY1_reference_SRR800794_popoolationte_rp_35	0	.
chrIII	291321	291761	TY1_reference_SRR800794_popoolationte_rp_36	0	.
chrIII	294949	295366	TY1_reference_SRR800794_popoolationte_rp_39	0	.
chrIV	359264	359546	TY1_reference_SRR800794_popoolationte_rp_42	0	.
chrIV	437075	437760	TY1_reference_SRR800794_popoolationte_rp_45	0	.
chrIV	512934	519690	TY1_reference_SRR800794_popoolationte_rp_46	0	.
chrIV	620501	620725	TY1_reference_SRR800794_popoolationte_rp_50	0	.
chrIV	645144	651553	TY3_non-reference_SRR800794_popoolationte_rp_51	0	.
chrIV	668000	668485	TY3_reference_SRR800794_popoolationte_rp_54	0	.
chrIV	668570	668857	TY1_reference_SRR800794_popoolationte_rp_55	0	.
chrIV	802848	805703	TY1_reference_SRR800794_popoolationte_rp_56	0	.
chrIV	945906	946365	TY3_reference_SRR800794_popoolationte_rp_61	0	.
chrIV	1023079	1023519	TY3_reference_SRR800794_popoolationte_rp_64	0	.
chrIV	1095588	1101926	TY1_reference_SRR800794_popoolationte_rp_65	0	.
chrIV	1305300	1305496	TY3_reference_SRR800794_popoolationte_rp_71	0	.
chrIV	1352574	1353270	TY1_reference_SRR800794_popoolationte_rp_72	0	.
chrIV	1461779	1461884	TY3_non-reference_SRR800794_popoolationte_rp_73	0	.
chrIV	1461893	1462102	TY1_reference_SRR800794_popoolationte_rp_74	0	.
chrIV	1518372	1518838	TY1_reference_SRR800794_popoolationte_rp_77	0	.
chrIX	197084	197531	TY1_reference_SRR800794_popoolationte_rp_78	0	.
chrIX	300355	300775	TY1_reference_SRR800794_popoolationte_rp_80	0	.
chrIX	301604	301795	TY1_reference_SRR800794_popoolationte_rp_81	0	.
chrIX	324290	325820	TY3_reference_SRR800794_popoolationte_rp_82	0	.
chrIX	336531	336944	TY1_reference_SRR800794_popoolationte_rp_83	0	.
chrIX	426137	426481	TY1_reference_SRR800794_popoolationte_rp_84	0	.
chrV	99248	99710	TY1_reference_SRR800794_popoolationte_rp_109	0	.
chrV	118173	118614	TY4_reference_SRR800794_popoolationte_rp_110	0	.
chrV	136007	136245	TY1_reference_SRR800794_popoolationte_rp_111	0	.
chrV	137268	137666	TY1_reference_SRR800794_popoolationte_rp_112	0	.
chrV	138169	138605	TY1_reference_SRR800794_popoolationte_rp_113	0	.
chrV	176302	176898	TY1_reference_SRR800794_popoolationte_rp_114	0	.
chrV	207258	207407	TY3_non-reference_SRR800794_popoolationte_rp_115	0	.
chrV	287718	288109	TY1_reference_SRR800794_popoolationte_rp_118	0	.
chrV	314027	314476	TY4_reference_SRR800794_popoolationte_rp_120	0	.
chrV	434572	435021	TY3_reference_SRR800794_popoolationte_rp_122	0	.
chrV	469254	469451	TY1_reference_SRR800794_popoolationte_rp_129	0	.
chrV	492345	498561	TY3_non-reference_SRR800794_popoolationte_rp_130	0	.
chrV	566642	567117	TY1_non-reference_SRR800794_popoolationte_rp_133	0	.
chrVI	100503	100956	TY1_reference_SRR800794_popoolationte_rp_134	0	.
chrVI	101300	101418	TY3_non-reference_SRR800794_popoolationte_rp_135	0	.
chrVI	118987	119233	TY1_reference_SRR800794_popoolationte_rp_136	0	.
chrVI	158294	158723	TY1_reference_SRR800794_popoolationte_rp_139	0	.
chrVI	191608	191907	TY1_reference_SRR800794_popoolationte_rp_144	0	.
chrVI	204894	205072	TY3_non-reference_SRR800794_popoolationte_rp_145	0	.
chrVI	206861	207183	TY1_reference_SRR800794_popoolationte_rp_147	0	.
chrVI	261231	261526	TY1_reference_SRR800794_popoolationte_rp_148	0	.
chrVII	73824	73968	TY3_non-reference_SRR800794_popoolationte_rp_150	0	.
chrVII	110757	111753	TY1_reference_SRR800794_popoolationte_rp_153	0	.
chrVII	114891	115321	TY1_reference_SRR800794_popoolationte_rp_154	0	.
chrVII	121117	121426	TY1_reference_SRR800794_popoolationte_rp_155	0	.
chrVII	121995	122194	TY1_reference_SRR800794_popoolationte_rp_156	0	.
chrVII	287886	288170	TY1_reference_SRR800794_popoolationte_rp_158	0	.
chrVII	319378	319815	TY3_reference_SRR800794_popoolationte_rp_161	0	.
chrVII	320306	320760	TY4_reference_SRR800794_popoolationte_rp_162	0	.
chrVII	327079	327401	TY1_reference_SRR800794_popoolationte_rp_163	0	.
chrVII	412406	412778	TY1_reference_SRR800794_popoolationte_rp_167	0	.
chrVII	412760	412956	TY3_1p_reference_SRR800794_popoolationte_rp_168	0	.
chrVII	561610	561813	TY3_non-reference_SRR800794_popoolationte_rp_171	0	.
chrVII	660595	660985	TY1_reference_SRR800794_popoolationte_rp_175	0	.
chrVII	735942	736419	TY3_reference_SRR800794_popoolationte_rp_181	0	.
chrVII	773982	774219	TY1_reference_SRR800794_popoolationte_rp_184	0	.
chrVII	793188	793621	TY1_reference_SRR800794_popoolationte_rp_187	0	.
chrVII	811043	811289	TY4_reference_SRR800794_popoolationte_rp_188	0	.
chrVII	845231	845727	TY3_reference_SRR800794_popoolationte_rp_190	0	.
chrVIII	7936	8310	TY5_reference_SRR800794_popoolationte_rp_193	0	.
chrVIII	13200	13397	TY5_reference_SRR800794_popoolationte_rp_194	0	.
chrVIII	92198	92442	TY1_reference_SRR800794_popoolationte_rp_195	0	.
chrVIII	133515	134312	TY1_reference_SRR800794_popoolationte_rp_201	0	.
chrVIII	146231	146717	TY3_reference_SRR800794_popoolationte_rp_202	0	.
chrVIII	146783	147759	TY4_reference_SRR800794_popoolationte_rp_203	0	.
chrVIII	237954	238272	TY1_reference_SRR800794_popoolationte_rp_204	0	.
chrVIII	238242	238452	TY4_reference_SRR800794_popoolationte_rp_205	0	.
chrVIII	388963	389073	TY3_non-reference_SRR800794_popoolationte_rp_207	0	.
chrVIII	463865	464196	TY1_reference_SRR800794_popoolationte_rp_209	0	.
chrVIII	466361	466568	TY3_1p_reference_SRR800794_popoolationte_rp_210	0	.
chrVIII	529964	530430	TY1_reference_SRR800794_popoolationte_rp_212	0	.
chrX	29131	29497	TY1_reference_SRR800794_popoolationte_rp_213	0	.
chrX	59427	59833	TY1_reference_SRR800794_popoolationte_rp_214	0	.
chrX	377953	378335	TY3_1p_reference_SRR800794_popoolationte_rp_219	0	.
chrX	416211	416479	TY4_reference_SRR800794_popoolationte_rp_220	0	.
chrX	421866	422333	TY4_reference_SRR800794_popoolationte_rp_222	0	.
chrX	422538	422927	TY1_reference_SRR800794_popoolationte_rp_223	0	.
chrX	517903	518144	TY1_reference_SRR800794_popoolationte_rp_226	0	.
chrX	531456	531809	TY1_reference_SRR800794_popoolationte_rp_227	0	.
chrX	537685	538084	TY1_reference_SRR800794_popoolationte_rp_228	0	.
chrX	540713	541467	TY1_reference_SRR800794_popoolationte_rp_230	0	.
chrX	543381	543820	TY1_reference_SRR800794_popoolationte_rp_231	0	.
chrXI	74192	74580	TY1_reference_SRR800794_popoolationte_rp_233	0	.
chrXI	83749	84205	TY1_reference_SRR800794_popoolationte_rp_234	0	.
chrXI	141112	141350	TY1_reference_SRR800794_popoolationte_rp_235	0	.
chrXI	219003	219426	TY1_reference_SRR800794_popoolationte_rp_237	0	.
chrXI	490051	490132	TY1_reference_SRR800794_popoolationte_rp_241	0	.
chrXI	513129	513533	TY1_reference_SRR800794_popoolationte_rp_242	0	.
chrXII	91515	91873	TY4_reference_SRR800794_popoolationte_rp_243	0	.
chrXII	91910	92547	TY1_reference_SRR800794_popoolationte_rp_244	0	.
chrXII	167938	168429	TY3_reference_SRR800794_popoolationte_rp_245	0	.
chrXII	215027	221357	TY1_reference_SRR800794_popoolationte_rp_248	0	.
chrXII	365779	366196	TY1_reference_SRR800794_popoolationte_rp_249	0	.
chrXII	426779	427064	TY3_1p_reference_SRR800794_popoolationte_rp_252	0	.
chrXII	448785	449166	TY1_reference_SRR800794_popoolationte_rp_253	0	.
chrXII	650762	657414	TY3_reference_SRR800794_popoolationte_rp_258	0	.
chrXII	657402	657845	TY1_reference_SRR800794_popoolationte_rp_260	0	.
chrXII	687836	688036	TY3_non-reference_SRR800794_popoolationte_rp_261	0	.
chrXII	734332	734724	TY1_reference_SRR800794_popoolationte_rp_263	0	.
chrXII	784157	784349	TY1_reference_SRR800794_popoolationte_rp_264	0	.
chrXII	793495	793919	TY3_reference_SRR800794_popoolationte_rp_265	0	.
chrXII	796713	797143	TY1_reference_SRR800794_popoolationte_rp_266	0	.
chrXII	963165	963578	TY1_reference_SRR800794_popoolationte_rp_267	0	.
chrXIII	131942	132370	TY1_reference_SRR800794_popoolationte_rp_271	0	.
chrXIII	167887	168313	TY1_reference_SRR800794_popoolationte_rp_272	0	.
chrXIII	183892	184158	TY3_non-reference_SRR800794_popoolationte_rp_273	0	.
chrXIII	196283	202288	TY1_reference_SRR800794_popoolationte_rp_275	0	.
chrXIII	321288	321579	TY4_reference_SRR800794_popoolationte_rp_280	0	.
chrXIII	372574	379247	TY1_reference_SRR800794_popoolationte_rp_281	0	.
chrXIII	420919	421373	TY1_reference_SRR800794_popoolationte_rp_282	0	.
chrXIII	747973	748173	TY1_reference_SRR800794_popoolationte_rp_293	0	.
chrXIII	808484	808957	TY4_reference_SRR800794_popoolationte_rp_296	0	.
chrXIII	808950	809283	TY1_reference_SRR800794_popoolationte_rp_297	0	.
chrXIV	546366	546740	TY3_1p_reference_SRR800794_popoolationte_rp_299	0	.
chrXV	16684	17013	TY1_reference_SRR800794_popoolationte_rp_307	0	.
chrXV	33579	33985	TY1_reference_SRR800794_popoolationte_rp_310	0	.
chrXV	113607	113677	TY1_reference_SRR800794_popoolationte_rp_311	0	.
chrXV	226645	227089	TY3_reference_SRR800794_popoolationte_rp_312	0	.
chrXV	227640	228314	TY1_reference_SRR800794_popoolationte_rp_314	0	.
chrXV	340550	340953	TY1_reference_SRR800794_popoolationte_rp_318	0	.
chrXV	354032	354523	TY3_reference_SRR800794_popoolationte_rp_319	0	.
chrXV	463486	463696	TY1_reference_SRR800794_popoolationte_rp_325	0	.
chrXV	487380	487516	TY3_non-reference_SRR800794_popoolationte_rp_326	0	.
chrXV	703098	703446	TY3_reference_SRR800794_popoolationte_rp_334	0	.
chrXV	703380	710161	TY1_reference_SRR800794_popoolationte_rp_335	0	.
chrXV	968932	976451	TY3_reference_SRR800794_popoolationte_rp_336	0	.
chrXVI	210389	210822	TY1_reference_SRR800794_popoolationte_rp_341	0	.
chrXVI	436004	443177	TY1_reference_SRR800794_popoolationte_rp_342	0	.
chrXVI	560061	560370	TY3_non-reference_SRR800794_popoolationte_rp_343	0	.
chrXVI	561114	561387	TY3_1p_reference_SRR800794_popoolationte_rp_346	0	.
chrXVI	689007	689491	TY1_reference_SRR800794_popoolationte_rp_349	0	.
chrXVI	769161	769715	TY3_reference_SRR800794_popoolationte_rp_350	0	.
chrXVI	769742	769954	TY1_reference_SRR800794_popoolationte_rp_351	0	.
chrXVI	777789	778204	TY1_reference_SRR800794_popoolationte_rp_354	0	.
chrXVI	780865	781269	TY1_reference_SRR800794_popoolationte_rp_355	0	.
chrXVI	804435	810612	TY1_reference_SRR800794_popoolationte_rp_356	0	.
chrXVI	844302	850564	TY1_reference_SRR800794_popoolationte_rp_357	0	.
chrXVI	850565	856977	TY3_reference_SRR800794_popoolationte_rp_358	0	.
chrXVI	880287	880775	TY3_reference_SRR800794_popoolationte_rp_359	0	.
chrXVI	880712	881019	TY3_1p_reference_SRR800794_popoolationte_rp_360	0	.
chrXVI	881427	881876	TY4_reference_SRR800794_popoolationte_rp_361	0	.
chrXVI	933014	933450	TY4_reference_SRR800794_popoolationte_rp_362	0	.
chrXVI	933480	933732	TY1_reference_SRR800794_popoolationte_rp_363	0	.
chrXVI	937826	938045	TY1_reference_SRR800794_popoolationte_rp_364	0	.
