# Supplementary material for: McClintock: An Integrated Pipeline for Detecting Transposable Element Insertions in Whole-Genome Shotgun Sequencing Data
Source: G3 (Bethesda). 2017 Jun 21;7(8):2763–78. doi: 10.1534/g3.117.043893 (PMC5555480; doi:10.1534/g3.117.043893)
Supplement: Supplementary file 2 [file 2763FileS2.zip › SRA072302/SRR800794/results/SRR800794_retroseq_nonredundant.bed]

track name="SRR800794_RetroSeq" description="SRR800794_RetroSeq"
chrI	180901	180903	TY1_non-reference_SRR800794_retroseq_rp_2	0	.
chrI	189588	189590	TY1_non-reference_SRR800794_retroseq_rp_5	0	.
chrII	197895	197897	TY1_non-reference_SRR800794_retroseq_rp_7	0	.
chrII	644837	644839	TY1_non-reference_SRR800794_retroseq_rp_8	0	.
chrII	644882	644884	TY2_non-reference_SRR800794_retroseq_rp_9	0	.
chrIII	7543	7545	TY1_non-reference_SRR800794_retroseq_rp_11	0	.
chrIII	83039	83041	TY1_non-reference_SRR800794_retroseq_rp_13	0	.
chrIII	84456	84458	TY1_non-reference_SRR800794_retroseq_rp_14	0	.
chrIII	84493	84495	TY1_non-reference_SRR800794_retroseq_rp_15	0	.
chrIII	90900	90902	TY3_non-reference_SRR800794_retroseq_rp_18	0	.
chrIII	168578	168580	TY3_non-reference_SRR800794_retroseq_rp_22	0	.
chrIII	169379	169381	TY3_non-reference_SRR800794_retroseq_rp_24	0	.
chrIII	292503	292505	TY5_non-reference_SRR800794_retroseq_rp_25	0	.
chrIII	295208	295210	TY1_non-reference_SRR800794_retroseq_rp_26	0	.
chrIV	83468	83470	TY1_non-reference_SRR800794_retroseq_rp_28	0	.
chrIV	668041	668043	TY3_non-reference_SRR800794_retroseq_rp_31	0	.
chrIV	668312	668314	TY3_non-reference_SRR800794_retroseq_rp_32	0	.
chrIV	877920	877922	TY2_non-reference_SRR800794_retroseq_rp_33	0	.
chrIV	1017974	1017976	TY1_non-reference_SRR800794_retroseq_rp_35	0	.
chrIV	1174825	1174827	TY1_non-reference_SRR800794_retroseq_rp_36	0	.
chrIV	1461841	1461843	TY3_non-reference_SRR800794_retroseq_rp_37	0	.
chrIX	300657	300659	TY1_non-reference_SRR800794_retroseq_rp_39	0	.
chrIX	325248	325250	TY3_non-reference_SRR800794_retroseq_rp_41	0	.
chrV	207339	207341	TY3_non-reference_SRR800794_retroseq_rp_44	0	.
chrV	312238	312240	TY2_non-reference_SRR800794_retroseq_rp_47	0	.
chrV	312239	312241	TY1_non-reference_SRR800794_retroseq_rp_48	0	.
chrV	312240	312242	TY3_1p_non-reference_SRR800794_retroseq_rp_49	0	.
chrV	436456	436458	TY1_non-reference_SRR800794_retroseq_rp_54	0	.
chrV	566906	566908	TY1_non-reference_SRR800794_retroseq_rp_60	0	.
chrVI	101405	101407	TY3_non-reference_SRR800794_retroseq_rp_61	0	.
chrVI	204993	204995	TY3_non-reference_SRR800794_retroseq_rp_64	0	.
chrVI	205337	205339	TY3_non-reference_SRR800794_retroseq_rp_65	0	.
chrVII	74207	74209	TY3_non-reference_SRR800794_retroseq_rp_66	0	.
chrVII	111506	111508	TY1_non-reference_SRR800794_retroseq_rp_68	0	.
chrVII	121382	121384	TY1_non-reference_SRR800794_retroseq_rp_69	0	.
chrVII	205055	205057	TY1_non-reference_SRR800794_retroseq_rp_71	0	.
chrVII	319517	319519	TY4_non-reference_SRR800794_retroseq_rp_76	0	.
chrVII	561741	561743	TY3_non-reference_SRR800794_retroseq_rp_78	0	.
chrVIII	133117	133119	TY1_non-reference_SRR800794_retroseq_rp_82	0	.
chrVIII	358976	358978	TY2_non-reference_SRR800794_retroseq_rp_84	0	.
chrVIII	388976	388978	TY3_non-reference_SRR800794_retroseq_rp_85	0	.
chrX	354671	354673	TY2_non-reference_SRR800794_retroseq_rp_88	0	.
chrX	416788	416790	TY2_non-reference_SRR800794_retroseq_rp_90	0	.
chrX	537787	537789	TY2_non-reference_SRR800794_retroseq_rp_95	0	.
chrXI	379350	379352	TY3_non-reference_SRR800794_retroseq_rp_97	0	.
chrXII	687938	687940	TY3_non-reference_SRR800794_retroseq_rp_101	0	.
chrXII	818521	818523	TY1_non-reference_SRR800794_retroseq_rp_102	0	.
chrXIII	184114	184116	TY3_non-reference_SRR800794_retroseq_rp_104	0	.
chrXIII	503979	503981	TY1_non-reference_SRR800794_retroseq_rp_110	0	.
chrXIII	503981	503983	TY1_non-reference_SRR800794_retroseq_rp_111	0	.
chrXIII	504949	504951	TY3_non-reference_SRR800794_retroseq_rp_112	0	.
chrXIII	768450	768452	TY3_non-reference_SRR800794_retroseq_rp_113	0	.
chrXIV	552978	552980	TY1_non-reference_SRR800794_retroseq_rp_115	0	.
chrXV	227410	227412	TY1_non-reference_SRR800794_retroseq_rp_117	0	.
chrXV	300214	300216	TY1_non-reference_SRR800794_retroseq_rp_118	0	.
chrXV	462772	462774	TY1_non-reference_SRR800794_retroseq_rp_119	0	.
chrXV	462776	462778	TY1_non-reference_SRR800794_retroseq_rp_120	0	.
chrXV	487480	487482	TY3_non-reference_SRR800794_retroseq_rp_122	0	.
chrXV	600892	600894	TY1_non-reference_SRR800794_retroseq_rp_123	0	.
chrXVI	560231	560233	TY3_non-reference_SRR800794_retroseq_rp_126	0	.
