# Supplementary material for: McClintock: An Integrated Pipeline for Detecting Transposable Element Insertions in Whole-Genome Shotgun Sequencing Data
Source: G3 (Bethesda). 2017 Jun 21;7(8):2763–78. doi: 10.1534/g3.117.043893 (PMC5555480; doi:10.1534/g3.117.043893)
Supplement: Supplementary file 2 [file 2763FileS2.zip › SRA072302/SRR800794/results/SRR800794_telocate_nonredundant.bed]

track name="SRR800794_TE-locate" description="SRR800794_TE-locate"
2micron	3443	3444	TY2_non-reference_SRR800794_telocate_rp_1	0	-
chrI	160105	160237	TY1_reference_SRR800794_telocate_rp_3	0	-
chrI	166260	166261	TY1_non-reference_SRR800794_telocate_rp_4	0	+
chrI	180559	180560	TY2_non-reference_SRR800794_telocate_rp_5	0	.
chrI	180959	180960	TY1_non-reference_SRR800794_telocate_rp_6	0	+
chrI	189823	189824	TY1_non-reference_SRR800794_telocate_rp_9	0	+
chrII	342	343	TY1_non-reference_SRR800794_telocate_rp_10	0	.
chrII	511	512	TY2_non-reference_SRR800794_telocate_rp_11	0	-
chrII	2655	2656	TY1_non-reference_SRR800794_telocate_rp_12	0	-
chrII	3173	3174	TY2_non-reference_SRR800794_telocate_rp_13	0	.
chrII	4898	4899	TY1_non-reference_SRR800794_telocate_rp_14	0	.
chrII	5647	5648	TY5_non-reference_SRR800794_telocate_rp_15	0	.
chrII	8847	9518	TY1_reference_SRR800794_telocate_rp_16	0	+
chrII	9092	9424	TY2_reference_SRR800794_telocate_rp_17	0	+
chrII	29500	35793	TY1_reference_SRR800794_telocate_rp_18	0	+
chrII	29640	35599	TY2_reference_SRR800794_telocate_rp_19	0	+
chrII	197032	197323	TY1_reference_SRR800794_telocate_rp_20	0	-
chrII	197716	198057	TY3_reference_SRR800794_telocate_rp_21	0	+
chrII	220933	221039	TY1_reference_SRR800794_telocate_rp_22	0	+
chrII	258667	258974	TY1_reference_SRR800794_telocate_rp_23	0	-
chrII	327067	327393	TY1_reference_SRR800794_telocate_rp_24	0	+
chrII	350456	350749	TY1_reference_SRR800794_telocate_rp_25	0	+
chrII	460472	460762	TY1_reference_SRR800794_telocate_rp_26	0	+
chrII	643853	643997	TY1_reference_SRR800794_telocate_rp_27	0	+
chrII	644608	644609	TY2_non-reference_SRR800794_telocate_rp_28	0	-
chrIII	1178	4322	TY5_reference_SRR800794_telocate_rp_29	0	+
chrIII	7447	7448	TY2_non-reference_SRR800794_telocate_rp_30	0	.
chrIII	7590	7591	TY1_non-reference_SRR800794_telocate_rp_31	0	+
chrIII	90841	90842	TY3_non-reference_SRR800794_telocate_rp_33	0	+
chrIII	124131	124463	TY1_reference_SRR800794_telocate_rp_34	0	-
chrIII	142789	143078	TY1_reference_SRR800794_telocate_rp_35	0	-
chrIII	150217	150540	TY1_reference_SRR800794_telocate_rp_37	0	+
chrIII	150692	151051	TY4_reference_SRR800794_telocate_rp_38	0	-
chrIII	169568	169884	TY1_reference_SRR800794_telocate_rp_40	0	+
chrIII	227659	227810	TY1_reference_SRR800794_telocate_rp_41	0	-
chrIII	291372	291709	TY1_reference_SRR800794_telocate_rp_42	0	+
chrIII	291918	292164	TY5_reference_SRR800794_telocate_rp_43	0	+
chrIII	315768	315769	TY5_non-reference_SRR800794_telocate_rp_45	0	-
chrIV	3335	3461	TY5_reference_SRR800794_telocate_rp_46	0	+
chrIV	8079	8420	TY4_reference_SRR800794_telocate_rp_47	0	+
chrIV	83159	83160	TY2_non-reference_SRR800794_telocate_rp_48	0	+
chrIV	83176	83177	TY1_non-reference_SRR800794_telocate_rp_49	0	-
chrIV	83291	83483	TY3_1p_reference_SRR800794_telocate_rp_50	0	+
chrIV	359316	359480	TY1_reference_SRR800794_telocate_rp_51	0	-
chrIV	434420	434737	TY1_reference_SRR800794_telocate_rp_52	0	-
chrIV	437519	437697	TY1_reference_SRR800794_telocate_rp_53	0	-
chrIV	512985	513641	TY1_reference_SRR800794_telocate_rp_54	0	-
chrIV	513690	519645	TY2_reference_SRR800794_telocate_rp_55	0	-
chrIV	620558	620662	TY1_reference_SRR800794_telocate_rp_57	0	-
chrIV	651512	651513	TY3_non-reference_SRR800794_telocate_rp_59	0	-
chrIV	651687	651956	TY1_reference_SRR800794_telocate_rp_60	0	-
chrIV	668623	668782	TY1_reference_SRR800794_telocate_rp_62	0	+
chrIV	802902	805652	TY1_reference_SRR800794_telocate_rp_63	0	+
chrIV	871419	871742	TY1_reference_SRR800794_telocate_rp_64	0	+
chrIV	871818	877777	TY2_reference_SRR800794_telocate_rp_65	0	+
chrIV	878061	878300	TY1_reference_SRR800794_telocate_rp_66	0	+
chrIV	884310	884311	TY1_non-reference_SRR800794_telocate_rp_67	0	+
chrIV	945347	945670	TY1_reference_SRR800794_telocate_rp_68	0	+
chrIV	945951	946292	TY3_reference_SRR800794_telocate_rp_69	0	-
chrIV	980945	980946	TY1_non-reference_SRR800794_telocate_rp_70	0	-
chrIV	981167	987126	TY2_reference_SRR800794_telocate_rp_71	0	+
chrIV	992864	992865	TY1_non-reference_SRR800794_telocate_rp_72	0	+
chrIV	1017552	1017675	TY1_reference_SRR800794_telocate_rp_74	0	-
chrIV	1018211	1018366	TY4_reference_SRR800794_telocate_rp_75	0	+
chrIV	1023133	1023474	TY3_reference_SRR800794_telocate_rp_76	0	+
chrIV	1095638	1101876	TY1_reference_SRR800794_telocate_rp_77	0	-
chrIV	1151033	1151363	TY1_reference_SRR800794_telocate_rp_78	0	+
chrIV	1174831	1174952	TY1_reference_SRR800794_telocate_rp_79	0	+
chrIV	1175128	1175807	TY3_reference_SRR800794_telocate_rp_80	0	-
chrIV	1201080	1201275	TY1_reference_SRR800794_telocate_rp_81	0	+
chrIV	1352968	1353219	TY1_reference_SRR800794_telocate_rp_82	0	+
chrIV	1461564	1461565	TY3_non-reference_SRR800794_telocate_rp_83	0	.
chrIV	1518468	1518787	TY1_reference_SRR800794_telocate_rp_84	0	+
chrIV	1524481	1524482	TY5_non-reference_SRR800794_telocate_rp_85	0	+
chrIV	1525472	1525473	TY1_non-reference_SRR800794_telocate_rp_86	0	+
chrIV	1525508	1525509	TY2_non-reference_SRR800794_telocate_rp_87	0	-
chrIV	1525893	1525894	TY4_non-reference_SRR800794_telocate_rp_88	0	.
chrIV	1527973	1527974	TY1_non-reference_SRR800794_telocate_rp_89	0	.
chrIV	1528902	1528903	TY2_non-reference_SRR800794_telocate_rp_90	0	-
chrIV	1529717	1529718	TY1_non-reference_SRR800794_telocate_rp_91	0	.
chrIV	1530382	1530383	TY5_non-reference_SRR800794_telocate_rp_92	0	.
chrIV	1531213	1531214	TY2_non-reference_SRR800794_telocate_rp_93	0	-
chrIX	999	1000	TY1_non-reference_SRR800794_telocate_rp_94	0	.
chrIX	1564	1565	TY2_non-reference_SRR800794_telocate_rp_95	0	-
chrIX	4498	4499	TY2_non-reference_SRR800794_telocate_rp_96	0	.
chrIX	7756	7757	TY5_non-reference_SRR800794_telocate_rp_97	0	.
chrIX	197136	197485	TY1_reference_SRR800794_telocate_rp_98	0	-
chrIX	300406	300725	TY1_reference_SRR800794_telocate_rp_99	0	-
chrIX	324182	324183	TY3_non-reference_SRR800794_telocate_rp_100	0	-
chrIX	325909	325910	TY3_non-reference_SRR800794_telocate_rp_101	0	+
chrIX	336575	336892	TY1_reference_SRR800794_telocate_rp_102	0	-
chrIX	426197	426422	TY1_reference_SRR800794_telocate_rp_103	0	-
chrM	779	780	TY2_non-reference_SRR800794_telocate_rp_104	0	.
chrM	6288	6289	TY2_non-reference_SRR800794_telocate_rp_105	0	.
chrM	6751	6752	TY1_non-reference_SRR800794_telocate_rp_106	0	.
chrM	16510	16511	TY1_non-reference_SRR800794_telocate_rp_107	0	.
chrM	16756	16757	TY2_non-reference_SRR800794_telocate_rp_108	0	-
chrM	24400	24401	TY1_non-reference_SRR800794_telocate_rp_109	0	.
chrM	24507	24508	TY2_non-reference_SRR800794_telocate_rp_110	0	-
chrM	25155	25156	TY5_non-reference_SRR800794_telocate_rp_111	0	.
chrM	26324	26325	TY2_non-reference_SRR800794_telocate_rp_112	0	+
chrM	26335	26336	TY1_non-reference_SRR800794_telocate_rp_113	0	.
chrM	39728	39729	TY3_non-reference_SRR800794_telocate_rp_114	0	.
chrM	39890	39891	TY1_non-reference_SRR800794_telocate_rp_115	0	+
chrM	42406	42407	TY5_non-reference_SRR800794_telocate_rp_116	0	.
chrM	42889	42890	TY2_non-reference_SRR800794_telocate_rp_117	0	.
chrM	44617	44618	TY1_non-reference_SRR800794_telocate_rp_118	0	.
chrM	47661	47662	TY2_non-reference_SRR800794_telocate_rp_119	0	.
chrM	52316	52317	TY2_non-reference_SRR800794_telocate_rp_120	0	.
chrM	57545	57546	TY1_non-reference_SRR800794_telocate_rp_121	0	-
chrM	60523	60524	TY2_non-reference_SRR800794_telocate_rp_122	0	.
chrM	65392	65393	TY1_non-reference_SRR800794_telocate_rp_123	0	.
chrM	66631	66632	TY2_non-reference_SRR800794_telocate_rp_124	0	.
chrM	71141	71142	TY1_non-reference_SRR800794_telocate_rp_125	0	+
chrM	72651	72652	TY2_non-reference_SRR800794_telocate_rp_126	0	.
chrM	77747	77748	TY2_non-reference_SRR800794_telocate_rp_127	0	+
chrM	79419	79420	TY1_non-reference_SRR800794_telocate_rp_128	0	.
chrV	3305	3306	TY1_non-reference_SRR800794_telocate_rp_129	0	.
chrV	6421	6422	TY5_non-reference_SRR800794_telocate_rp_130	0	+
chrV	94978	94979	TY1_non-reference_SRR800794_telocate_rp_132	0	+
chrV	99302	99660	TY1_reference_SRR800794_telocate_rp_133	0	-
chrV	118226	118556	TY4_reference_SRR800794_telocate_rp_134	0	-
chrV	135607	135939	TY2_reference_SRR800794_telocate_rp_135	0	-
chrV	136062	136183	TY1_reference_SRR800794_telocate_rp_136	0	+
chrV	138220	138553	TY1_reference_SRR800794_telocate_rp_137	0	+
chrV	176348	176845	TY1_reference_SRR800794_telocate_rp_138	0	+
chrV	207108	207109	TY3_non-reference_SRR800794_telocate_rp_139	0	.
chrV	248827	249107	TY1_reference_SRR800794_telocate_rp_140	0	+
chrV	287770	288056	TY1_reference_SRR800794_telocate_rp_141	0	-
chrV	311259	311260	TY1_non-reference_SRR800794_telocate_rp_142	0	-
chrV	312075	312076	TY2_non-reference_SRR800794_telocate_rp_143	0	-
chrV	314078	314424	TY4_reference_SRR800794_telocate_rp_144	0	+
chrV	354133	354836	TY1_reference_SRR800794_telocate_rp_145	0	+
chrV	434626	434967	TY3_reference_SRR800794_telocate_rp_146	0	-
chrV	435941	436273	TY2_reference_SRR800794_telocate_rp_147	0	-
chrV	438293	438294	TY2_non-reference_SRR800794_telocate_rp_148	0	-
chrV	449735	450035	TY1_reference_SRR800794_telocate_rp_151	0	+
chrV	487828	488160	TY2_reference_SRR800794_telocate_rp_152	0	+
chrV	498516	498517	TY3_non-reference_SRR800794_telocate_rp_154	0	+
chrV	551436	551759	TY1_reference_SRR800794_telocate_rp_155	0	+
chrV	566517	566518	TY1_non-reference_SRR800794_telocate_rp_156	0	+
chrV	570436	570437	TY1_non-reference_SRR800794_telocate_rp_157	0	.
chrV	571737	571738	TY2_non-reference_SRR800794_telocate_rp_158	0	-
chrV	572210	572211	TY3_non-reference_SRR800794_telocate_rp_159	0	-
chrV	572215	572216	TY1_non-reference_SRR800794_telocate_rp_160	0	.
chrVI	3165	3166	TY2_non-reference_SRR800794_telocate_rp_161	0	.
chrVI	3177	3178	TY1_non-reference_SRR800794_telocate_rp_162	0	.
chrVI	4298	4299	TY5_non-reference_SRR800794_telocate_rp_163	0	.
chrVI	100574	100902	TY1_reference_SRR800794_telocate_rp_164	0	+
chrVI	101232	101233	TY3_non-reference_SRR800794_telocate_rp_165	0	.
chrVI	144849	144850	TY1_non-reference_SRR800794_telocate_rp_167	0	-
chrVI	158353	158666	TY1_reference_SRR800794_telocate_rp_168	0	+
chrVI	161531	161691	TY1_reference_SRR800794_telocate_rp_169	0	+
chrVI	181738	181884	TY1_reference_SRR800794_telocate_rp_170	0	+
chrVI	191670	191834	TY1_reference_SRR800794_telocate_rp_171	0	-
chrVI	193683	193684	TY2_non-reference_SRR800794_telocate_rp_172	0	.
chrVI	204765	204766	TY3_non-reference_SRR800794_telocate_rp_173	0	+
chrVI	206909	207126	TY1_reference_SRR800794_telocate_rp_174	0	+
chrVI	261282	261475	TY1_reference_SRR800794_telocate_rp_175	0	+
chrVII	862	1079	TY5_reference_SRR800794_telocate_rp_176	0	+
chrVII	73466	73467	TY3_non-reference_SRR800794_telocate_rp_177	0	+
chrVII	73997	73998	TY1_non-reference_SRR800794_telocate_rp_178	0	-
chrVII	114942	115273	TY1_reference_SRR800794_telocate_rp_180	0	+
chrVII	121167	121340	TY1_reference_SRR800794_telocate_rp_181	0	+
chrVII	204772	204773	TY1_non-reference_SRR800794_telocate_rp_182	0	-
chrVII	204989	205343	TY4_reference_SRR800794_telocate_rp_183	0	+
chrVII	318685	318826	TY1_reference_SRR800794_telocate_rp_185	0	+
chrVII	318826	318984	TY4_reference_SRR800794_telocate_rp_186	0	-
chrVII	327131	327346	TY1_reference_SRR800794_telocate_rp_187	0	-
chrVII	402366	402367	TY1_non-reference_SRR800794_telocate_rp_188	0	-
chrVII	405461	405462	TY2_non-reference_SRR800794_telocate_rp_189	0	+
chrVII	412457	412727	TY1_reference_SRR800794_telocate_rp_190	0	+
chrVII	535547	541786	TY1_reference_SRR800794_telocate_rp_191	0	-
chrVII	561499	561500	TY3_non-reference_SRR800794_telocate_rp_192	0	-
chrVII	567786	567787	TY3_non-reference_SRR800794_telocate_rp_193	0	+
chrVII	568167	568287	TY3_1p_reference_SRR800794_telocate_rp_194	0	+
chrVII	660646	660936	TY1_reference_SRR800794_telocate_rp_195	0	-
chrVII	701113	701354	TY1_reference_SRR800794_telocate_rp_196	0	+
chrVII	712899	713081	TY4_reference_SRR800794_telocate_rp_197	0	+
chrVII	713087	713388	TY1_reference_SRR800794_telocate_rp_198	0	-
chrVII	735986	736327	TY3_reference_SRR800794_telocate_rp_200	0	+
chrVII	738740	739040	TY1_reference_SRR800794_telocate_rp_201	0	+
chrVII	774040	774167	TY1_reference_SRR800794_telocate_rp_202	0	+
chrVII	778788	779117	TY2_reference_SRR800794_telocate_rp_203	0	+
chrVII	793243	793564	TY1_reference_SRR800794_telocate_rp_204	0	+
chrVII	811100	811238	TY4_reference_SRR800794_telocate_rp_205	0	-
chrVII	845285	845635	TY3_reference_SRR800794_telocate_rp_206	0	+
chrVII	857382	857383	TY3_non-reference_SRR800794_telocate_rp_207	0	-
chrVII	879029	879240	TY4_reference_SRR800794_telocate_rp_209	0	+
chrVII	940356	940357	TY2_non-reference_SRR800794_telocate_rp_211	0	.
chrVIII	7992	8224	TY5_reference_SRR800794_telocate_rp_212	0	-
chrVIII	69784	69785	TY1_non-reference_SRR800794_telocate_rp_213	0	.
chrVIII	116415	116747	TY1_reference_SRR800794_telocate_rp_214	0	-
chrVIII	132857	132858	TY3_non-reference_SRR800794_telocate_rp_215	0	-
chrVIII	146323	146664	TY3_reference_SRR800794_telocate_rp_217	0	-
chrVIII	146836	147705	TY4_reference_SRR800794_telocate_rp_218	0	+
chrVIII	238006	238205	TY1_reference_SRR800794_telocate_rp_219	0	+
chrVIII	358684	359477	TY1_reference_SRR800794_telocate_rp_220	0	-
chrVIII	358852	359070	TY4_reference_SRR800794_telocate_rp_221	0	-
chrVIII	388871	388872	TY3_non-reference_SRR800794_telocate_rp_222	0	.
chrVIII	388894	388895	TY3_1p_non-reference_SRR800794_telocate_rp_223	0	-
chrVIII	389629	389847	TY1_reference_SRR800794_telocate_rp_224	0	-
chrVIII	463919	464147	TY1_reference_SRR800794_telocate_rp_225	0	-
chrVIII	466555	466863	TY1_reference_SRR800794_telocate_rp_226	0	+
chrVIII	530069	530379	TY1_reference_SRR800794_telocate_rp_227	0	-
chrVIII	561034	561035	TY2_non-reference_SRR800794_telocate_rp_228	0	-
chrX	923	924	TY1_non-reference_SRR800794_telocate_rp_229	0	.
chrX	29186	29409	TY1_reference_SRR800794_telocate_rp_230	0	+
chrX	153650	153651	TY2_non-reference_SRR800794_telocate_rp_232	0	.
chrX	197249	197250	TY3_non-reference_SRR800794_telocate_rp_233	0	-
chrX	204543	204544	TY1_non-reference_SRR800794_telocate_rp_234	0	.
chrX	244775	244776	TY2_non-reference_SRR800794_telocate_rp_235	0	.
chrX	354429	354430	TY2_non-reference_SRR800794_telocate_rp_237	0	.
chrX	374464	374465	TY1_non-reference_SRR800794_telocate_rp_238	0	-
chrX	377599	377854	TY1_reference_SRR800794_telocate_rp_239	0	-
chrX	378008	378279	TY3_1p_reference_SRR800794_telocate_rp_240	0	-
chrX	416259	416425	TY4_reference_SRR800794_telocate_rp_241	0	+
chrX	421917	422290	TY4_reference_SRR800794_telocate_rp_242	0	+
chrX	422587	422881	TY1_reference_SRR800794_telocate_rp_243	0	+
chrX	543440	543762	TY1_reference_SRR800794_telocate_rp_249	0	+
chrX	737370	737678	TY4_reference_SRR800794_telocate_rp_250	0	-
chrX	742330	742456	TY5_reference_SRR800794_telocate_rp_251	0	-
chrXI	74240	74523	TY1_reference_SRR800794_telocate_rp_252	0	+
chrXI	83812	84120	TY1_reference_SRR800794_telocate_rp_253	0	-
chrXI	141175	141294	TY1_reference_SRR800794_telocate_rp_254	0	-
chrXI	162835	163174	TY1_reference_SRR800794_telocate_rp_255	0	+
chrXI	219057	219367	TY1_reference_SRR800794_telocate_rp_256	0	-
chrXI	301983	302269	TY1_reference_SRR800794_telocate_rp_257	0	-
chrXI	302296	302297	TY2_non-reference_SRR800794_telocate_rp_258	0	+
chrXI	379112	379265	TY3_1p_reference_SRR800794_telocate_rp_259	0	-
chrXI	379496	379497	TY3_non-reference_SRR800794_telocate_rp_260	0	+
chrXI	489928	490057	TY1_reference_SRR800794_telocate_rp_261	0	-
chrXI	513173	513483	TY1_reference_SRR800794_telocate_rp_262	0	-
chrXII	1916	1917	TY1_non-reference_SRR800794_telocate_rp_263	0	.
chrXII	1940	1941	TY2_non-reference_SRR800794_telocate_rp_264	0	-
chrXII	2000	2001	TY4_non-reference_SRR800794_telocate_rp_265	0	-
chrXII	6928	6929	TY2_non-reference_SRR800794_telocate_rp_266	0	.
chrXII	12068	12069	TY5_non-reference_SRR800794_telocate_rp_267	0	-
chrXII	91572	91822	TY4_reference_SRR800794_telocate_rp_269	0	-
chrXII	168041	168379	TY3_reference_SRR800794_telocate_rp_270	0	-
chrXII	214858	214859	TY1_non-reference_SRR800794_telocate_rp_271	0	+
chrXII	365831	366145	TY1_reference_SRR800794_telocate_rp_272	0	-
chrXII	373769	373969	TY1_reference_SRR800794_telocate_rp_273	0	-
chrXII	426828	427002	TY3_1p_reference_SRR800794_telocate_rp_274	0	-
chrXII	448842	449114	TY1_reference_SRR800794_telocate_rp_275	0	+
chrXII	451580	451581	TY3_non-reference_SRR800794_telocate_rp_276	0	.
chrXII	451626	451627	TY1_non-reference_SRR800794_telocate_rp_277	0	-
chrXII	451894	451895	TY2_non-reference_SRR800794_telocate_rp_278	0	-
chrXII	453596	453597	TY3_non-reference_SRR800794_telocate_rp_279	0	.
chrXII	453833	453834	TY1_non-reference_SRR800794_telocate_rp_280	0	.
chrXII	453966	453967	TY2_non-reference_SRR800794_telocate_rp_281	0	-
chrXII	454752	454753	TY5_non-reference_SRR800794_telocate_rp_282	0	.
chrXII	455891	455892	TY1_non-reference_SRR800794_telocate_rp_283	0	-
chrXII	456318	456319	TY2_non-reference_SRR800794_telocate_rp_284	0	-
chrXII	456734	456735	TY3_non-reference_SRR800794_telocate_rp_285	0	.
chrXII	457832	457833	TY1_non-reference_SRR800794_telocate_rp_286	0	.
chrXII	458144	458145	TY2_non-reference_SRR800794_telocate_rp_287	0	-
chrXII	459597	459598	TY3_non-reference_SRR800794_telocate_rp_288	0	.
chrXII	460248	460249	TY5_non-reference_SRR800794_telocate_rp_289	0	.
chrXII	460744	460745	TY2_non-reference_SRR800794_telocate_rp_290	0	.
chrXII	462238	462239	TY1_non-reference_SRR800794_telocate_rp_291	0	.
chrXII	462542	462543	TY2_non-reference_SRR800794_telocate_rp_292	0	+
chrXII	464207	464208	TY1_non-reference_SRR800794_telocate_rp_293	0	-
chrXII	464252	464253	TY5_non-reference_SRR800794_telocate_rp_294	0	.
chrXII	464725	464726	TY4_non-reference_SRR800794_telocate_rp_295	0	.
chrXII	464752	464753	TY3_non-reference_SRR800794_telocate_rp_296	0	+
chrXII	464923	464924	TY2_non-reference_SRR800794_telocate_rp_297	0	+
chrXII	465988	465989	TY1_non-reference_SRR800794_telocate_rp_298	0	.
chrXII	466350	466351	TY5_non-reference_SRR800794_telocate_rp_299	0	.
chrXII	466631	466632	TY3_non-reference_SRR800794_telocate_rp_300	0	+
chrXII	466684	466685	TY4_non-reference_SRR800794_telocate_rp_301	0	.
chrXII	467149	467150	TY2_non-reference_SRR800794_telocate_rp_302	0	+
chrXII	467750	467751	TY1_non-reference_SRR800794_telocate_rp_303	0	.
chrXII	489357	489358	TY2_non-reference_SRR800794_telocate_rp_304	0	+
chrXII	592707	593037	TY1_reference_SRR800794_telocate_rp_305	0	-
chrXII	605324	605325	TY1_non-reference_SRR800794_telocate_rp_306	0	-
chrXII	657023	657366	TY3_reference_SRR800794_telocate_rp_307	0	+
chrXII	687720	687721	TY3_non-reference_SRR800794_telocate_rp_308	0	-
chrXII	688130	688363	TY2_reference_SRR800794_telocate_rp_309	0	-
chrXII	734383	734673	TY1_reference_SRR800794_telocate_rp_310	0	-
chrXII	793551	793870	TY3_reference_SRR800794_telocate_rp_311	0	+
chrXII	796763	797088	TY1_reference_SRR800794_telocate_rp_312	0	+
chrXII	817839	818072	TY4_reference_SRR800794_telocate_rp_313	0	+
chrXII	818539	818540	TY2_non-reference_SRR800794_telocate_rp_314	0	+
chrXII	963216	963535	TY1_reference_SRR800794_telocate_rp_315	0	+
chrXII	975987	975988	TY1_non-reference_SRR800794_telocate_rp_316	0	+
chrXII	981731	981732	TY1_non-reference_SRR800794_telocate_rp_317	0	+
chrXII	1051884	1051885	TY1_non-reference_SRR800794_telocate_rp_318	0	-
chrXII	1064219	1064220	TY5_non-reference_SRR800794_telocate_rp_319	0	+
chrXIII	65231	65232	TY2_non-reference_SRR800794_telocate_rp_320	0	.
chrXIII	131988	132317	TY1_reference_SRR800794_telocate_rp_321	0	-
chrXIII	167944	168262	TY1_reference_SRR800794_telocate_rp_322	0	-
chrXIII	183757	183758	TY3_non-reference_SRR800794_telocate_rp_323	0	-
chrXIII	196056	196057	TY1_non-reference_SRR800794_telocate_rp_324	0	+
chrXIII	202360	202361	TY1_non-reference_SRR800794_telocate_rp_325	0	+
chrXIII	259595	259901	TY1_reference_SRR800794_telocate_rp_326	0	-
chrXIII	290047	290223	TY4_reference_SRR800794_telocate_rp_327	0	-
chrXIII	321341	321527	TY4_reference_SRR800794_telocate_rp_328	0	-
chrXIII	420972	421316	TY1_reference_SRR800794_telocate_rp_330	0	-
chrXIII	503190	503381	TY1_reference_SRR800794_telocate_rp_333	0	+
chrXIII	504916	504917	TY3_non-reference_SRR800794_telocate_rp_334	0	.
chrXIII	573110	573337	TY1_reference_SRR800794_telocate_rp_335	0	-
chrXIII	595091	595092	TY1_non-reference_SRR800794_telocate_rp_336	0	.
chrXIII	714128	714129	TY1_non-reference_SRR800794_telocate_rp_337	0	+
chrXIII	768303	768304	TY3_non-reference_SRR800794_telocate_rp_338	0	-
chrXIII	808535	808905	TY4_reference_SRR800794_telocate_rp_339	0	-
chrXIII	837475	837753	TY1_reference_SRR800794_telocate_rp_340	0	+
chrXIV	3906	3907	TY2_non-reference_SRR800794_telocate_rp_341	0	-
chrXIV	4036	4037	TY1_non-reference_SRR800794_telocate_rp_342	0	.
chrXIV	102548	104702	TY1_reference_SRR800794_telocate_rp_344	0	+
chrXIV	301673	301674	TY2_non-reference_SRR800794_telocate_rp_345	0	.
chrXIV	443026	443027	TY3_non-reference_SRR800794_telocate_rp_346	0	+
chrXIV	546423	546685	TY3_1p_reference_SRR800794_telocate_rp_347	0	+
chrXIV	552281	552482	TY1_reference_SRR800794_telocate_rp_348	0	-
chrXIV	568108	568109	TY3_1p_non-reference_SRR800794_telocate_rp_349	0	+
chrXIV	632120	632491	TY4_reference_SRR800794_telocate_rp_350	0	-
chrXIV	727363	727667	TY1_reference_SRR800794_telocate_rp_352	0	-
chrXIV	783367	783368	TY5_non-reference_SRR800794_telocate_rp_353	0	-
chrXV	16738	16933	TY1_reference_SRR800794_telocate_rp_354	0	+
chrXV	33628	33930	TY1_reference_SRR800794_telocate_rp_355	0	+
chrXV	113293	113626	TY1_reference_SRR800794_telocate_rp_356	0	-
chrXV	226695	227037	TY3_reference_SRR800794_telocate_rp_357	0	+
chrXV	227692	228263	TY1_reference_SRR800794_telocate_rp_358	0	+
chrXV	274703	274704	TY1_non-reference_SRR800794_telocate_rp_359	0	-
chrXV	300234	300441	TY1_reference_SRR800794_telocate_rp_360	0	-
chrXV	340599	340900	TY1_reference_SRR800794_telocate_rp_361	0	-
chrXV	354128	354467	TY3_reference_SRR800794_telocate_rp_362	0	+
chrXV	354681	354959	TY1_reference_SRR800794_telocate_rp_363	0	+
chrXV	437303	438486	TY1_reference_SRR800794_telocate_rp_364	0	-
chrXV	462559	462560	TY2_non-reference_SRR800794_telocate_rp_365	0	+
chrXV	482552	482553	TY1_non-reference_SRR800794_telocate_rp_367	0	.
chrXV	487225	487226	TY3_non-reference_SRR800794_telocate_rp_368	0	-
chrXV	571490	571808	TY1_reference_SRR800794_telocate_rp_369	0	+
chrXV	600734	600735	TY2_non-reference_SRR800794_telocate_rp_371	0	-
chrXV	600756	600757	TY1_non-reference_SRR800794_telocate_rp_372	0	+
chrXV	664814	665147	TY2_reference_SRR800794_telocate_rp_374	0	+
chrXV	697503	697770	TY1_reference_SRR800794_telocate_rp_375	0	-
chrXV	703157	703382	TY3_reference_SRR800794_telocate_rp_376	0	-
chrXV	703430	703662	TY1_reference_SRR800794_telocate_rp_377	0	-
chrXV	710153	710154	TY1_non-reference_SRR800794_telocate_rp_378	0	+
chrXV	968988	976400	TY3_reference_SRR800794_telocate_rp_379	0	+
chrXV	979866	980140	TY1_reference_SRR800794_telocate_rp_380	0	+
chrXVI	7173	7174	TY5_non-reference_SRR800794_telocate_rp_381	0	-
chrXVI	55662	55858	TY1_reference_SRR800794_telocate_rp_382	0	-
chrXVI	210449	210770	TY1_reference_SRR800794_telocate_rp_383	0	+
chrXVI	436057	436728	TY1_reference_SRR800794_telocate_rp_384	0	+
chrXVI	443237	443238	TY1_non-reference_SRR800794_telocate_rp_385	0	+
chrXVI	560001	560002	TY3_non-reference_SRR800794_telocate_rp_386	0	.
chrXVI	560477	560809	TY1_reference_SRR800794_telocate_rp_387	0	+
chrXVI	571692	571834	TY1_reference_SRR800794_telocate_rp_388	0	+
chrXVI	689058	689439	TY1_reference_SRR800794_telocate_rp_389	0	-
chrXVI	769316	769657	TY3_reference_SRR800794_telocate_rp_390	0	+
chrXVI	775857	776502	TY3_1p_reference_SRR800794_telocate_rp_391	0	+
chrXVI	776664	776854	TY1_reference_SRR800794_telocate_rp_392	0	-
chrXVI	780917	781217	TY1_reference_SRR800794_telocate_rp_393	0	-
chrXVI	804494	804634	TY1_reference_SRR800794_telocate_rp_394	0	+
chrXVI	810700	810701	TY1_non-reference_SRR800794_telocate_rp_395	0	+
chrXVI	844354	850508	TY1_reference_SRR800794_telocate_rp_396	0	-
chrXVI	850509	850510	TY3_non-reference_SRR800794_telocate_rp_397	0	-
chrXVI	880381	880722	TY3_reference_SRR800794_telocate_rp_398	0	+
chrXVI	881482	881826	TY4_reference_SRR800794_telocate_rp_399	0	-
chrXVI	933066	933400	TY4_reference_SRR800794_telocate_rp_400	0	+
chrXVI	937875	937992	TY1_reference_SRR800794_telocate_rp_401	0	-
chrXVI	943792	943793	TY2_non-reference_SRR800794_telocate_rp_402	0	.
chrXVI	943869	943870	TY1_non-reference_SRR800794_telocate_rp_403	0	.
