# Supplementary material for: McClintock: An Integrated Pipeline for Detecting Transposable Element Insertions in Whole-Genome Shotgun Sequencing Data
Source: G3 (Bethesda). 2017 Jun 21;7(8):2763–78. doi: 10.1534/g3.117.043893 (PMC5555480; doi:10.1534/g3.117.043893)
Supplement: Supplementary file 2 [file 2763FileS2.zip › SRA072302/SRR800795/results/SRR800795_popoolationte_nonredundant.bed]

track name="SRR800795_PoPoolationTE" description="SRR800795_PoPoolationTE"
chrI	138703	139056	TY1_reference_SRR800795_popoolationte_rp_1	0	.
chrI	160033	166226	TY1_reference_SRR800795_popoolationte_rp_2	0	.
chrI	181046	181278	TY3_non-reference_SRR800795_popoolationte_rp_3	0	.
chrII	29450	35850	TY1_reference_SRR800795_popoolationte_rp_7	0	.
chrII	196982	197373	TY1_reference_SRR800795_popoolationte_rp_8	0	.
chrII	197485	198120	TY3_reference_SRR800795_popoolationte_rp_9	0	.
chrII	198099	198370	TY1_reference_SRR800795_popoolationte_rp_10	0	.
chrII	258612	259066	TY1_reference_SRR800795_popoolationte_rp_13	0	.
chrII	266117	266374	TY1_reference_SRR800795_popoolationte_rp_14	0	.
chrII	350401	350806	TY1_reference_SRR800795_popoolationte_rp_17	0	.
chrII	460410	460811	TY1_reference_SRR800795_popoolationte_rp_18	0	.
chrII	643417	644059	TY1_reference_SRR800795_popoolationte_rp_19	0	.
chrIII	84754	91013	TY3_non-reference_SRR800795_popoolationte_rp_27	0	.
chrIII	124075	124516	TY1_reference_SRR800795_popoolationte_rp_30	0	.
chrIII	142694	143141	TY1_reference_SRR800795_popoolationte_rp_31	0	.
chrIII	149422	149837	TY1_reference_SRR800795_popoolationte_rp_32	0	.
chrIII	150163	150593	TY1_reference_SRR800795_popoolationte_rp_33	0	.
chrIII	150640	151105	TY4_reference_SRR800795_popoolationte_rp_34	0	.
chrIII	168290	169112	TY3_reference_SRR800795_popoolationte_rp_35	0	.
chrIII	227573	227876	TY1_reference_SRR800795_popoolationte_rp_38	0	.
chrIII	291321	291765	TY1_reference_SRR800795_popoolationte_rp_39	0	.
chrIII	294939	295376	TY1_reference_SRR800795_popoolationte_rp_42	0	.
chrIV	359258	359535	TY1_reference_SRR800795_popoolationte_rp_45	0	.
chrIV	437079	437770	TY1_reference_SRR800795_popoolationte_rp_48	0	.
chrIV	512922	513702	TY1_reference_SRR800795_popoolationte_rp_49	0	.
chrIV	620504	620744	TY1_reference_SRR800795_popoolationte_rp_53	0	.
chrIV	645138	651553	TY3_non-reference_SRR800795_popoolationte_rp_54	0	.
chrIV	651635	652013	TY1_reference_SRR800795_popoolationte_rp_55	0	.
chrIV	668000	668488	TY3_reference_SRR800795_popoolationte_rp_56	0	.
chrIV	668564	668876	TY1_reference_SRR800795_popoolationte_rp_57	0	.
chrIV	802841	805708	TY1_reference_SRR800795_popoolationte_rp_58	0	.
chrIV	945900	946365	TY3_reference_SRR800795_popoolationte_rp_63	0	.
chrIV	1023078	1023527	TY3_reference_SRR800795_popoolationte_rp_66	0	.
chrIV	1095586	1101928	TY1_reference_SRR800795_popoolationte_rp_67	0	.
chrIV	1305259	1305496	TY3_reference_SRR800795_popoolationte_rp_74	0	.
chrIV	1352575	1353275	TY1_reference_SRR800795_popoolationte_rp_75	0	.
chrIV	1461765	1461886	TY3_non-reference_SRR800795_popoolationte_rp_76	0	.
chrIV	1461886	1462143	TY1_reference_SRR800795_popoolationte_rp_77	0	.
chrIV	1516275	1516475	TY2_reference_SRR800795_popoolationte_rp_78	0	.
chrIX	197080	197533	TY1_reference_SRR800795_popoolationte_rp_81	0	.
chrIX	205156	210736	TY3_reference_SRR800795_popoolationte_rp_82	0	.
chrIX	300347	300767	TY1_reference_SRR800795_popoolationte_rp_83	0	.
chrIX	301462	301816	TY1_reference_SRR800795_popoolationte_rp_84	0	.
chrIX	324290	325829	TY3_reference_SRR800795_popoolationte_rp_85	0	.
chrIX	336525	336941	TY1_reference_SRR800795_popoolationte_rp_86	0	.
chrIX	426125	426490	TY1_reference_SRR800795_popoolationte_rp_87	0	.
chrV	6434	7177	TY5_reference_SRR800795_popoolationte_rp_93	0	.
chrV	9569	9791	TY2_reference_SRR800795_popoolationte_rp_94	0	.
chrV	99250	99717	TY1_reference_SRR800795_popoolationte_rp_96	0	.
chrV	118165	118616	TY4_reference_SRR800795_popoolationte_rp_97	0	.
chrV	136004	136279	TY1_reference_SRR800795_popoolationte_rp_98	0	.
chrV	137268	137676	TY1_reference_SRR800795_popoolationte_rp_99	0	.
chrV	138163	138605	TY1_reference_SRR800795_popoolationte_rp_100	0	.
chrV	176298	176902	TY1_reference_SRR800795_popoolationte_rp_101	0	.
chrV	207262	207428	TY3_non-reference_SRR800795_popoolationte_rp_102	0	.
chrV	287716	288110	TY1_reference_SRR800795_popoolationte_rp_105	0	.
chrV	314027	314475	TY4_reference_SRR800795_popoolationte_rp_107	0	.
chrV	434529	435031	TY3_reference_SRR800795_popoolationte_rp_109	0	.
chrV	442679	443121	TY1_reference_SRR800795_popoolationte_rp_115	0	.
chrV	469236	469454	TY1_reference_SRR800795_popoolationte_rp_117	0	.
chrV	492345	498569	TY3_non-reference_SRR800795_popoolationte_rp_118	0	.
chrV	566637	567134	TY1_non-reference_SRR800795_popoolationte_rp_121	0	.
chrVI	100483	100957	TY1_reference_SRR800795_popoolationte_rp_122	0	.
chrVI	101298	101420	TY3_non-reference_SRR800795_popoolationte_rp_123	0	.
chrVI	118983	119228	TY1_reference_SRR800795_popoolationte_rp_124	0	.
chrVI	158289	158721	TY1_reference_SRR800795_popoolationte_rp_127	0	.
chrVI	191585	191909	TY1_reference_SRR800795_popoolationte_rp_132	0	.
chrVI	206861	207197	TY1_reference_SRR800795_popoolationte_rp_135	0	.
chrVI	261229	261533	TY1_reference_SRR800795_popoolationte_rp_136	0	.
chrVII	73824	73956	TY3_non-reference_SRR800795_popoolationte_rp_139	0	.
chrVII	74106	74219	TY1_non-reference_SRR800795_popoolationte_rp_140	0	.
chrVII	110757	111757	TY1_reference_SRR800795_popoolationte_rp_141	0	.
chrVII	114895	115321	TY1_reference_SRR800795_popoolationte_rp_142	0	.
chrVII	121105	121422	TY1_reference_SRR800795_popoolationte_rp_143	0	.
chrVII	121982	122290	TY1_reference_SRR800795_popoolationte_rp_144	0	.
chrVII	204936	205392	TY4_reference_SRR800795_popoolationte_rp_145	0	.
chrVII	287867	288196	TY1_reference_SRR800795_popoolationte_rp_146	0	.
chrVII	320301	320760	TY4_reference_SRR800795_popoolationte_rp_149	0	.
chrVII	327070	327407	TY1_reference_SRR800795_popoolationte_rp_150	0	.
chrVII	412404	412777	TY1_reference_SRR800795_popoolationte_rp_154	0	.
chrVII	561599	561837	TY3_non-reference_SRR800795_popoolationte_rp_158	0	.
chrVII	568077	568367	TY3_1p_reference_SRR800795_popoolationte_rp_160	0	.
chrVII	660600	660988	TY1_reference_SRR800795_popoolationte_rp_161	0	.
chrVII	735932	736419	TY3_reference_SRR800795_popoolationte_rp_167	0	.
chrVII	773975	774269	TY1_reference_SRR800795_popoolationte_rp_170	0	.
chrVII	793176	793617	TY1_reference_SRR800795_popoolationte_rp_173	0	.
chrVII	811042	811302	TY4_reference_SRR800795_popoolationte_rp_174	0	.
chrVII	845227	845742	TY3_reference_SRR800795_popoolationte_rp_176	0	.
chrVIII	92200	92456	TY1_reference_SRR800795_popoolationte_rp_181	0	.
chrVIII	133015	133174	TY3_non-reference_SRR800795_popoolationte_rp_184	0	.
chrVIII	133515	134313	TY1_reference_SRR800795_popoolationte_rp_186	0	.
chrVIII	146225	146720	TY3_reference_SRR800795_popoolationte_rp_187	0	.
chrVIII	146783	147760	TY4_reference_SRR800795_popoolationte_rp_188	0	.
chrVIII	237954	238261	TY1_reference_SRR800795_popoolationte_rp_189	0	.
chrVIII	238242	238464	TY4_reference_SRR800795_popoolationte_rp_190	0	.
chrVIII	388917	389079	TY3_non-reference_SRR800795_popoolationte_rp_192	0	.
chrVIII	463864	464200	TY1_reference_SRR800795_popoolationte_rp_195	0	.
chrVIII	466346	466560	TY3_1p_reference_SRR800795_popoolationte_rp_196	0	.
chrVIII	529912	530428	TY1_reference_SRR800795_popoolationte_rp_198	0	.
chrX	29134	29486	TY1_reference_SRR800795_popoolationte_rp_199	0	.
chrX	59425	59837	TY1_reference_SRR800795_popoolationte_rp_200	0	.
chrX	377942	378326	TY3_1p_reference_SRR800795_popoolationte_rp_204	0	.
chrX	416195	416485	TY4_reference_SRR800795_popoolationte_rp_205	0	.
chrX	416455	417073	TY1_reference_SRR800795_popoolationte_rp_206	0	.
chrX	421855	422337	TY4_reference_SRR800795_popoolationte_rp_207	0	.
chrX	422537	422927	TY1_reference_SRR800795_popoolationte_rp_208	0	.
chrX	517892	518145	TY1_reference_SRR800795_popoolationte_rp_209	0	.
chrX	531454	531808	TY1_reference_SRR800795_popoolationte_rp_210	0	.
chrX	540705	541468	TY1_reference_SRR800795_popoolationte_rp_213	0	.
chrX	543382	543823	TY1_reference_SRR800795_popoolationte_rp_214	0	.
chrXI	74180	74577	TY1_reference_SRR800795_popoolationte_rp_216	0	.
chrXI	83752	84214	TY1_reference_SRR800795_popoolationte_rp_217	0	.
chrXI	141104	141361	TY1_reference_SRR800795_popoolationte_rp_218	0	.
chrXI	490053	490108	TY1_reference_SRR800795_popoolationte_rp_224	0	.
chrXI	513122	513550	TY1_reference_SRR800795_popoolationte_rp_225	0	.
chrXII	91500	91874	TY4_reference_SRR800795_popoolationte_rp_226	0	.
chrXII	91911	92547	TY1_reference_SRR800795_popoolationte_rp_227	0	.
chrXII	167928	168439	TY3_reference_SRR800795_popoolationte_rp_228	0	.
chrXII	215021	221358	TY1_reference_SRR800795_popoolationte_rp_231	0	.
chrXII	365775	366196	TY1_reference_SRR800795_popoolationte_rp_232	0	.
chrXII	426751	427069	TY3_1p_reference_SRR800795_popoolationte_rp_235	0	.
chrXII	448789	449164	TY1_reference_SRR800795_popoolationte_rp_236	0	.
chrXII	656933	657423	TY3_reference_SRR800795_popoolationte_rp_239	0	.
chrXII	657402	657850	TY1_reference_SRR800795_popoolationte_rp_240	0	.
chrXII	687805	688011	TY3_non-reference_SRR800795_popoolationte_rp_241	0	.
chrXII	734331	734723	TY1_reference_SRR800795_popoolationte_rp_243	0	.
chrXII	784096	784406	TY1_reference_SRR800795_popoolationte_rp_244	0	.
chrXII	793487	793923	TY3_reference_SRR800795_popoolationte_rp_245	0	.
chrXII	796702	797141	TY1_reference_SRR800795_popoolationte_rp_246	0	.
chrXII	963164	963577	TY1_reference_SRR800795_popoolationte_rp_248	0	.
chrXII	976200	981806	TY1_non-reference_SRR800795_popoolationte_rp_249	0	.
chrXIII	131941	132370	TY1_reference_SRR800795_popoolationte_rp_253	0	.
chrXIII	167889	168319	TY1_reference_SRR800795_popoolationte_rp_254	0	.
chrXIII	183875	184120	TY3_non-reference_SRR800795_popoolationte_rp_255	0	.
chrXIII	196188	202378	TY1_reference_SRR800795_popoolationte_rp_257	0	.
chrXIII	259538	259951	TY1_reference_SRR800795_popoolationte_rp_258	0	.
chrXIII	321285	321579	TY4_reference_SRR800795_popoolationte_rp_261	0	.
chrXIII	372573	379252	TY1_reference_SRR800795_popoolationte_rp_262	0	.
chrXIII	420909	421365	TY1_reference_SRR800795_popoolationte_rp_263	0	.
chrXIII	504815	505047	TY3_non-reference_SRR800795_popoolationte_rp_271	0	.
chrXIII	747958	748210	TY1_reference_SRR800795_popoolationte_rp_274	0	.
chrXIII	768360	768498	TY3_non-reference_SRR800795_popoolationte_rp_275	0	.
chrXIII	768491	769266	TY1_reference_SRR800795_popoolationte_rp_276	0	.
chrXIII	808479	808957	TY4_reference_SRR800795_popoolationte_rp_277	0	.
chrXIII	808937	809285	TY1_reference_SRR800795_popoolationte_rp_278	0	.
chrXV	16678	17019	TY1_reference_SRR800795_popoolationte_rp_289	0	.
chrXV	226605	227106	TY3_reference_SRR800795_popoolationte_rp_296	0	.
chrXV	227641	228316	TY1_reference_SRR800795_popoolationte_rp_298	0	.
chrXV	340549	340954	TY1_reference_SRR800795_popoolationte_rp_302	0	.
chrXV	354028	354528	TY3_reference_SRR800795_popoolationte_rp_303	0	.
chrXV	437254	438541	TY1_non-reference_SRR800795_popoolationte_rp_307	0	.
chrXV	463480	463736	TY1_reference_SRR800795_popoolationte_rp_308	0	.
chrXV	487383	487516	TY3_non-reference_SRR800795_popoolationte_rp_309	0	.
chrXV	664759	665200	TY2_reference_SRR800795_popoolationte_rp_315	0	.
chrXV	703101	703440	TY3_reference_SRR800795_popoolationte_rp_317	0	.
chrXV	703379	710159	TY1_reference_SRR800795_popoolationte_rp_318	0	.
chrXV	968930	976451	TY3_reference_SRR800795_popoolationte_rp_319	0	.
chrXVI	55614	55915	TY1_reference_SRR800795_popoolationte_rp_322	0	.
chrXVI	210379	210825	TY1_reference_SRR800795_popoolationte_rp_324	0	.
chrXVI	436004	443180	TY1_reference_SRR800795_popoolationte_rp_325	0	.
chrXVI	689008	689493	TY1_reference_SRR800795_popoolationte_rp_331	0	.
chrXVI	769161	769709	TY3_reference_SRR800795_popoolationte_rp_332	0	.
chrXVI	769746	770044	TY1_reference_SRR800795_popoolationte_rp_333	0	.
chrXVI	777790	778204	TY1_reference_SRR800795_popoolationte_rp_336	0	.
chrXVI	780864	781274	TY1_reference_SRR800795_popoolationte_rp_337	0	.
chrXVI	804422	810614	TY1_reference_SRR800795_popoolationte_rp_338	0	.
chrXVI	844301	850559	TY1_reference_SRR800795_popoolationte_rp_339	0	.
chrXVI	850565	856974	TY3_reference_SRR800795_popoolationte_rp_340	0	.
chrXVI	880277	880786	TY3_reference_SRR800795_popoolationte_rp_341	0	.
chrXVI	880713	881035	TY3_1p_reference_SRR800795_popoolationte_rp_342	0	.
chrXVI	881429	881879	TY4_reference_SRR800795_popoolationte_rp_343	0	.
chrXVI	933003	933454	TY4_reference_SRR800795_popoolationte_rp_344	0	.
chrXVI	933482	933759	TY1_reference_SRR800795_popoolationte_rp_345	0	.
chrXVI	937807	938052	TY1_reference_SRR800795_popoolationte_rp_346	0	.
