# Supplementary material for: McClintock: An Integrated Pipeline for Detecting Transposable Element Insertions in Whole-Genome Shotgun Sequencing Data
Source: G3 (Bethesda). 2017 Jun 21;7(8):2763–78. doi: 10.1534/g3.117.043893 (PMC5555480; doi:10.1534/g3.117.043893)
Supplement: Supplementary file 2 [file 2763FileS2.zip › SRA072302/SRR800795/results/SRR800795_retroseq_nonredundant.bed]

track name="SRR800795_RetroSeq" description="SRR800795_RetroSeq"
chrI	181167	181169	TY3_non-reference_SRR800795_retroseq_rp_1	0	.
chrI	189602	189604	TY1_non-reference_SRR800795_retroseq_rp_2	0	.
chrIII	7546	7548	TY1_non-reference_SRR800795_retroseq_rp_3	0	.
chrIII	84389	84391	TY1_non-reference_SRR800795_retroseq_rp_5	0	.
chrIII	90894	90896	TY3_non-reference_SRR800795_retroseq_rp_7	0	.
chrIII	295212	295214	TY1_non-reference_SRR800795_retroseq_rp_9	0	.
chrIV	83204	83206	TY3_1p_non-reference_SRR800795_retroseq_rp_10	0	.
chrIV	83480	83482	TY1_non-reference_SRR800795_retroseq_rp_11	0	.
chrIV	877916	877918	TY2_non-reference_SRR800795_retroseq_rp_14	0	.
chrIV	1201578	1201580	TY1_non-reference_SRR800795_retroseq_rp_16	0	.
chrIV	1461862	1461864	TY3_non-reference_SRR800795_retroseq_rp_17	0	.
chrIX	324457	324459	TY3_non-reference_SRR800795_retroseq_rp_18	0	.
chrV	207363	207365	TY3_non-reference_SRR800795_retroseq_rp_20	0	.
chrV	312237	312239	TY1_non-reference_SRR800795_retroseq_rp_22	0	.
chrV	438471	438473	TY1_non-reference_SRR800795_retroseq_rp_24	0	.
chrV	438474	438476	TY2_non-reference_SRR800795_retroseq_rp_25	0	.
chrV	566973	566975	TY1_non-reference_SRR800795_retroseq_rp_27	0	.
chrVI	101410	101412	TY3_non-reference_SRR800795_retroseq_rp_28	0	.
chrVI	204993	204995	TY3_non-reference_SRR800795_retroseq_rp_29	0	.
chrVI	205459	205461	TY3_non-reference_SRR800795_retroseq_rp_30	0	.
chrVII	74202	74204	TY3_non-reference_SRR800795_retroseq_rp_31	0	.
chrVII	74209	74211	TY1_non-reference_SRR800795_retroseq_rp_32	0	.
chrVII	110909	110911	TY1_non-reference_SRR800795_retroseq_rp_33	0	.
chrVII	561739	561741	TY3_non-reference_SRR800795_retroseq_rp_36	0	.
chrVIII	133115	133117	TY3_non-reference_SRR800795_retroseq_rp_37	0	.
chrVIII	133178	133180	TY1_non-reference_SRR800795_retroseq_rp_38	0	.
chrVIII	358975	358977	TY2_non-reference_SRR800795_retroseq_rp_40	0	.
chrVIII	388989	388991	TY3_non-reference_SRR800795_retroseq_rp_41	0	.
chrVIII	389350	389352	TY3_non-reference_SRR800795_retroseq_rp_42	0	.
chrX	354659	354661	TY1_non-reference_SRR800795_retroseq_rp_44	0	.
chrX	354666	354668	TY2_non-reference_SRR800795_retroseq_rp_45	0	.
chrX	416820	416822	TY2_non-reference_SRR800795_retroseq_rp_46	0	.
chrX	424624	424626	TY1_non-reference_SRR800795_retroseq_rp_47	0	.
chrX	538508	538510	TY2_non-reference_SRR800795_retroseq_rp_49	0	.
chrXI	302259	302261	TY2_non-reference_SRR800795_retroseq_rp_50	0	.
chrXI	379353	379355	TY3_non-reference_SRR800795_retroseq_rp_51	0	.
chrXII	687939	687941	TY3_non-reference_SRR800795_retroseq_rp_52	0	.
chrXII	818511	818513	TY1_non-reference_SRR800795_retroseq_rp_53	0	.
chrXII	1052301	1052303	TY3_non-reference_SRR800795_retroseq_rp_55	0	.
chrXIII	183978	183980	TY3_non-reference_SRR800795_retroseq_rp_56	0	.
chrXIII	480927	480929	TY1_non-reference_SRR800795_retroseq_rp_57	0	.
chrXIII	503929	503931	TY1_non-reference_SRR800795_retroseq_rp_59	0	.
chrXIII	504921	504923	TY3_non-reference_SRR800795_retroseq_rp_60	0	.
chrXIII	768455	768457	TY3_non-reference_SRR800795_retroseq_rp_61	0	.
chrXIII	768738	768740	TY3_non-reference_SRR800795_retroseq_rp_62	0	.
chrXV	17651	17653	TY1_non-reference_SRR800795_retroseq_rp_63	0	.
chrXV	462769	462771	TY1_non-reference_SRR800795_retroseq_rp_65	0	.
chrXV	487421	487423	TY3_non-reference_SRR800795_retroseq_rp_67	0	.
chrXV	600913	600915	TY1_non-reference_SRR800795_retroseq_rp_68	0	.
chrXVI	560286	560288	TY3_non-reference_SRR800795_retroseq_rp_70	0	.
