# Supplementary material for: McClintock: An Integrated Pipeline for Detecting Transposable Element Insertions in Whole-Genome Shotgun Sequencing Data
Source: G3 (Bethesda). 2017 Jun 21;7(8):2763–78. doi: 10.1534/g3.117.043893 (PMC5555480; doi:10.1534/g3.117.043893)
Supplement: Supplementary file 2 [file 2763FileS2.zip › SRA072302/SRR800796/results/SRR800796_popoolationte_nonredundant.bed]

track name="SRR800796_PoPoolationTE" description="SRR800796_PoPoolationTE"
chrI	138705	139047	TY1_reference_SRR800796_popoolationte_rp_4	0	.
chrI	160046	166237	TY1_reference_SRR800796_popoolationte_rp_5	0	.
chrII	29449	35844	TY1_reference_SRR800796_popoolationte_rp_9	0	.
chrII	196982	197377	TY1_reference_SRR800796_popoolationte_rp_10	0	.
chrII	197491	198122	TY3_reference_SRR800796_popoolationte_rp_11	0	.
chrII	198116	198328	TY1_reference_SRR800796_popoolationte_rp_12	0	.
chrII	258614	259066	TY1_reference_SRR800796_popoolationte_rp_15	0	.
chrII	266088	266327	TY1_reference_SRR800796_popoolationte_rp_16	0	.
chrII	350403	350801	TY1_reference_SRR800796_popoolationte_rp_19	0	.
chrII	460418	460806	TY1_reference_SRR800796_popoolationte_rp_20	0	.
chrII	643425	644055	TY1_reference_SRR800796_popoolationte_rp_21	0	.
chrIII	1113	4373	TY5_reference_SRR800796_popoolationte_rp_23	0	.
chrIII	84757	91013	TY3_non-reference_SRR800796_popoolationte_rp_29	0	.
chrIII	124079	124512	TY1_reference_SRR800796_popoolationte_rp_32	0	.
chrIII	142736	143128	TY1_reference_SRR800796_popoolationte_rp_33	0	.
chrIII	149425	149839	TY1_reference_SRR800796_popoolationte_rp_34	0	.
chrIII	150641	151102	TY4_reference_SRR800796_popoolationte_rp_36	0	.
chrIII	168286	169114	TY3_reference_SRR800796_popoolationte_rp_37	0	.
chrIII	227603	227859	TY1_reference_SRR800796_popoolationte_rp_40	0	.
chrIII	291322	291761	TY1_reference_SRR800796_popoolationte_rp_41	0	.
chrIII	294949	295370	TY1_reference_SRR800796_popoolationte_rp_44	0	.
chrIV	359262	359549	TY1_reference_SRR800796_popoolationte_rp_48	0	.
chrIV	437090	437746	TY1_reference_SRR800796_popoolationte_rp_51	0	.
chrIV	512936	519691	TY1_reference_SRR800796_popoolationte_rp_52	0	.
chrIV	620486	620717	TY1_reference_SRR800796_popoolationte_rp_56	0	.
chrIV	645177	651554	TY3_non-reference_SRR800796_popoolationte_rp_57	0	.
chrIV	651639	652007	TY1_reference_SRR800796_popoolationte_rp_58	0	.
chrIV	668049	668489	TY3_reference_SRR800796_popoolationte_rp_59	0	.
chrIV	668571	668869	TY1_reference_SRR800796_popoolationte_rp_60	0	.
chrIV	802847	805707	TY1_reference_SRR800796_popoolationte_rp_61	0	.
chrIV	945901	946368	TY3_reference_SRR800796_popoolationte_rp_66	0	.
chrIV	1023080	1023530	TY3_reference_SRR800796_popoolationte_rp_69	0	.
chrIV	1095587	1101928	TY1_reference_SRR800796_popoolationte_rp_70	0	.
chrIV	1305264	1305530	TY3_reference_SRR800796_popoolationte_rp_76	0	.
chrIV	1352577	1353265	TY1_reference_SRR800796_popoolationte_rp_77	0	.
chrIV	1461776	1461885	TY3_non-reference_SRR800796_popoolationte_rp_78	0	.
chrIV	1461871	1462102	TY1_reference_SRR800796_popoolationte_rp_79	0	.
chrIV	1516278	1516509	TY2_reference_SRR800796_popoolationte_rp_80	0	.
chrIV	1518369	1518839	TY1_reference_SRR800796_popoolationte_rp_81	0	.
chrIX	197085	197536	TY1_reference_SRR800796_popoolationte_rp_82	0	.
chrIX	205155	210739	TY3_reference_SRR800796_popoolationte_rp_83	0	.
chrIX	324290	325784	TY3_reference_SRR800796_popoolationte_rp_88	0	.
chrIX	336524	336943	TY1_reference_SRR800796_popoolationte_rp_89	0	.
chrIX	426136	426482	TY1_reference_SRR800796_popoolationte_rp_90	0	.
chrV	6424	7185	TY5_reference_SRR800796_popoolationte_rp_108	0	.
chrV	9572	9794	TY2_reference_SRR800796_popoolationte_rp_109	0	.
chrV	99248	99713	TY1_reference_SRR800796_popoolationte_rp_111	0	.
chrV	118174	118607	TY4_reference_SRR800796_popoolationte_rp_112	0	.
chrV	136006	136235	TY1_reference_SRR800796_popoolationte_rp_113	0	.
chrV	137272	137669	TY1_reference_SRR800796_popoolationte_rp_114	0	.
chrV	138168	138604	TY1_reference_SRR800796_popoolationte_rp_115	0	.
chrV	176297	176896	TY1_reference_SRR800796_popoolationte_rp_116	0	.
chrV	207261	207430	TY3_non-reference_SRR800796_popoolationte_rp_117	0	.
chrV	287721	288107	TY1_reference_SRR800796_popoolationte_rp_121	0	.
chrV	288556	288787	TY1_reference_SRR800796_popoolationte_rp_122	0	.
chrV	314027	314475	TY4_reference_SRR800796_popoolationte_rp_123	0	.
chrV	354080	355003	TY1_reference_SRR800796_popoolationte_rp_124	0	.
chrV	469265	469492	TY1_reference_SRR800796_popoolationte_rp_132	0	.
chrV	492344	498557	TY3_non-reference_SRR800796_popoolationte_rp_133	0	.
chrV	566643	567134	TY1_non-reference_SRR800796_popoolationte_rp_136	0	.
chrVI	100503	100956	TY1_reference_SRR800796_popoolationte_rp_137	0	.
chrVI	101299	101423	TY3_non-reference_SRR800796_popoolationte_rp_138	0	.
chrVI	158295	158721	TY1_reference_SRR800796_popoolationte_rp_143	0	.
chrVI	191604	191906	TY1_reference_SRR800796_popoolationte_rp_148	0	.
chrVI	204894	205072	TY3_non-reference_SRR800796_popoolationte_rp_149	0	.
chrVI	206862	207178	TY1_reference_SRR800796_popoolationte_rp_151	0	.
chrVI	261229	261529	TY1_reference_SRR800796_popoolationte_rp_152	0	.
chrVII	110757	111753	TY1_reference_SRR800796_popoolationte_rp_156	0	.
chrVII	114888	115323	TY1_reference_SRR800796_popoolationte_rp_157	0	.
chrVII	121104	121420	TY1_reference_SRR800796_popoolationte_rp_158	0	.
chrVII	122014	122295	TY1_reference_SRR800796_popoolationte_rp_159	0	.
chrVII	287889	288165	TY1_reference_SRR800796_popoolationte_rp_161	0	.
chrVII	319371	319817	TY3_reference_SRR800796_popoolationte_rp_164	0	.
chrVII	320305	320762	TY4_reference_SRR800796_popoolationte_rp_165	0	.
chrVII	327080	327397	TY1_reference_SRR800796_popoolationte_rp_166	0	.
chrVII	412402	412780	TY1_reference_SRR800796_popoolationte_rp_170	0	.
chrVII	412757	412981	TY3_1p_reference_SRR800796_popoolationte_rp_171	0	.
chrVII	561613	561821	TY3_non-reference_SRR800796_popoolationte_rp_174	0	.
chrVII	568092	568345	TY3_1p_reference_SRR800796_popoolationte_rp_176	0	.
chrVII	660594	660987	TY1_reference_SRR800796_popoolationte_rp_177	0	.
chrVII	735935	736379	TY3_reference_SRR800796_popoolationte_rp_183	0	.
chrVII	773985	774219	TY1_reference_SRR800796_popoolationte_rp_186	0	.
chrVII	793189	793615	TY1_reference_SRR800796_popoolationte_rp_189	0	.
chrVII	811025	811287	TY4_reference_SRR800796_popoolationte_rp_190	0	.
chrVII	845227	845728	TY3_reference_SRR800796_popoolationte_rp_192	0	.
chrVIII	13181	13396	TY5_reference_SRR800796_popoolationte_rp_196	0	.
chrVIII	92192	92464	TY1_reference_SRR800796_popoolationte_rp_197	0	.
chrVIII	133015	133167	TY3_non-reference_SRR800796_popoolationte_rp_200	0	.
chrVIII	133516	134311	TY1_reference_SRR800796_popoolationte_rp_202	0	.
chrVIII	146232	146717	TY3_reference_SRR800796_popoolationte_rp_203	0	.
chrVIII	146783	147756	TY4_reference_SRR800796_popoolationte_rp_204	0	.
chrVIII	237953	238258	TY1_reference_SRR800796_popoolationte_rp_205	0	.
chrVIII	238234	238449	TY4_reference_SRR800796_popoolationte_rp_206	0	.
chrVIII	388966	389072	TY3_non-reference_SRR800796_popoolationte_rp_208	0	.
chrVIII	463865	464199	TY1_reference_SRR800796_popoolationte_rp_211	0	.
chrVIII	466305	466537	TY3_1p_reference_SRR800796_popoolationte_rp_212	0	.
chrVIII	529930	530426	TY1_reference_SRR800796_popoolationte_rp_214	0	.
chrX	29120	29499	TY1_reference_SRR800796_popoolationte_rp_215	0	.
chrX	59426	59833	TY1_reference_SRR800796_popoolationte_rp_216	0	.
chrX	377955	378326	TY3_1p_reference_SRR800796_popoolationte_rp_220	0	.
chrX	416210	416479	TY4_reference_SRR800796_popoolationte_rp_221	0	.
chrX	416457	417075	TY1_reference_SRR800796_popoolationte_rp_222	0	.
chrX	421865	422334	TY4_reference_SRR800796_popoolationte_rp_223	0	.
chrX	422533	422927	TY1_reference_SRR800796_popoolationte_rp_224	0	.
chrX	517898	518150	TY1_reference_SRR800796_popoolationte_rp_225	0	.
chrX	531454	531810	TY1_reference_SRR800796_popoolationte_rp_226	0	.
chrX	540715	541468	TY1_reference_SRR800796_popoolationte_rp_229	0	.
chrX	543386	543814	TY1_reference_SRR800796_popoolationte_rp_230	0	.
chrXI	74191	74577	TY1_reference_SRR800796_popoolationte_rp_231	0	.
chrXI	83753	84212	TY1_reference_SRR800796_popoolationte_rp_232	0	.
chrXI	141098	141368	TY1_reference_SRR800796_popoolationte_rp_233	0	.
chrXI	219005	219425	TY1_reference_SRR800796_popoolationte_rp_235	0	.
chrXI	490055	490120	TY1_reference_SRR800796_popoolationte_rp_239	0	.
chrXI	513119	513542	TY1_reference_SRR800796_popoolationte_rp_240	0	.
chrXII	91520	91873	TY4_reference_SRR800796_popoolationte_rp_241	0	.
chrXII	91911	92547	TY1_reference_SRR800796_popoolationte_rp_242	0	.
chrXII	167993	168436	TY3_reference_SRR800796_popoolationte_rp_243	0	.
chrXII	215028	221358	TY1_reference_SRR800796_popoolationte_rp_246	0	.
chrXII	365778	366196	TY1_reference_SRR800796_popoolationte_rp_247	0	.
chrXII	426777	427066	TY3_1p_reference_SRR800796_popoolationte_rp_250	0	.
chrXII	448788	449165	TY1_reference_SRR800796_popoolationte_rp_251	0	.
chrXII	592654	593092	TY1_reference_SRR800796_popoolationte_rp_252	0	.
chrXII	656933	657414	TY3_reference_SRR800796_popoolationte_rp_254	0	.
chrXII	657402	657842	TY1_reference_SRR800796_popoolationte_rp_255	0	.
chrXII	687836	688024	TY3_non-reference_SRR800796_popoolationte_rp_256	0	.
chrXII	734327	734724	TY1_reference_SRR800796_popoolationte_rp_258	0	.
chrXII	784122	784356	TY1_reference_SRR800796_popoolationte_rp_259	0	.
chrXII	793495	793922	TY3_reference_SRR800796_popoolationte_rp_260	0	.
chrXII	796716	797141	TY1_reference_SRR800796_popoolationte_rp_261	0	.
chrXII	963165	963577	TY1_reference_SRR800796_popoolationte_rp_262	0	.
chrXIII	131941	132369	TY1_reference_SRR800796_popoolationte_rp_266	0	.
chrXIII	167889	168309	TY1_reference_SRR800796_popoolationte_rp_267	0	.
chrXIII	183894	184116	TY3_non-reference_SRR800796_popoolationte_rp_268	0	.
chrXIII	259541	259952	TY1_reference_SRR800796_popoolationte_rp_271	0	.
chrXIII	321290	321590	TY4_reference_SRR800796_popoolationte_rp_274	0	.
chrXIII	372577	379249	TY1_reference_SRR800796_popoolationte_rp_275	0	.
chrXIII	420923	421367	TY1_reference_SRR800796_popoolationte_rp_276	0	.
chrXIII	504802	505048	TY3_non-reference_SRR800796_popoolationte_rp_284	0	.
chrXIII	747967	748175	TY1_reference_SRR800796_popoolationte_rp_287	0	.
chrXIV	546371	546740	TY3_1p_reference_SRR800796_popoolationte_rp_294	0	.
chrXIV	727312	727720	TY1_reference_SRR800796_popoolationte_rp_305	0	.
chrXV	16681	17011	TY1_reference_SRR800796_popoolationte_rp_306	0	.
chrXV	33576	33982	TY1_reference_SRR800796_popoolationte_rp_309	0	.
chrXV	226650	227087	TY3_reference_SRR800796_popoolationte_rp_311	0	.
chrXV	227639	228316	TY1_reference_SRR800796_popoolationte_rp_313	0	.
chrXV	340549	340953	TY1_reference_SRR800796_popoolationte_rp_317	0	.
chrXV	354031	354521	TY3_reference_SRR800796_popoolationte_rp_318	0	.
chrXV	463468	463717	TY1_reference_SRR800796_popoolationte_rp_323	0	.
chrXV	487379	487516	TY3_non-reference_SRR800796_popoolationte_rp_324	0	.
chrXV	703105	703437	TY3_reference_SRR800796_popoolationte_rp_332	0	.
chrXV	703377	710159	TY1_reference_SRR800796_popoolationte_rp_333	0	.
chrXV	968932	976453	TY3_reference_SRR800796_popoolationte_rp_334	0	.
chrXV	979811	980196	TY1_reference_SRR800796_popoolationte_rp_335	0	.
chrXVI	55612	55910	TY1_reference_SRR800796_popoolationte_rp_336	0	.
chrXVI	210394	210823	TY1_reference_SRR800796_popoolationte_rp_338	0	.
chrXVI	436004	443176	TY1_reference_SRR800796_popoolationte_rp_339	0	.
chrXVI	689007	689493	TY1_reference_SRR800796_popoolationte_rp_346	0	.
chrXVI	769161	769715	TY3_reference_SRR800796_popoolationte_rp_347	0	.
chrXVI	769742	769980	TY1_reference_SRR800796_popoolationte_rp_348	0	.
chrXVI	777789	778202	TY1_reference_SRR800796_popoolationte_rp_351	0	.
chrXVI	780865	781271	TY1_reference_SRR800796_popoolationte_rp_352	0	.
chrXVI	804442	810609	TY1_reference_SRR800796_popoolationte_rp_353	0	.
chrXVI	844302	850559	TY1_reference_SRR800796_popoolationte_rp_354	0	.
chrXVI	850559	856973	TY3_reference_SRR800796_popoolationte_rp_355	0	.
chrXVI	880286	880779	TY3_reference_SRR800796_popoolationte_rp_356	0	.
chrXVI	880713	881017	TY3_1p_reference_SRR800796_popoolationte_rp_357	0	.
chrXVI	881429	881880	TY4_reference_SRR800796_popoolationte_rp_358	0	.
chrXVI	933015	933446	TY4_reference_SRR800796_popoolationte_rp_359	0	.
chrXVI	933483	933733	TY1_reference_SRR800796_popoolationte_rp_360	0	.
chrXVI	937823	938052	TY1_reference_SRR800796_popoolationte_rp_361	0	.
