# Supplementary material for: McClintock: An Integrated Pipeline for Detecting Transposable Element Insertions in Whole-Genome Shotgun Sequencing Data
Source: G3 (Bethesda). 2017 Jun 21;7(8):2763–78. doi: 10.1534/g3.117.043893 (PMC5555480; doi:10.1534/g3.117.043893)
Supplement: Supplementary file 2 [file 2763FileS2.zip › SRA072302/SRR800796/results/SRR800796_retroseq_nonredundant.bed]

track name="SRR800796_RetroSeq" description="SRR800796_RetroSeq"
chrI	180898	180900	TY1_non-reference_SRR800796_retroseq_rp_1	0	.
chrIII	7549	7551	TY1_non-reference_SRR800796_retroseq_rp_8	0	.
chrIII	84376	84378	TY1_non-reference_SRR800796_retroseq_rp_11	0	.
chrIII	90896	90898	TY3_non-reference_SRR800796_retroseq_rp_14	0	.
chrIII	151658	151660	TY1_non-reference_SRR800796_retroseq_rp_22	0	.
chrIII	295258	295260	TY1_non-reference_SRR800796_retroseq_rp_27	0	.
chrIV	83474	83476	TY1_non-reference_SRR800796_retroseq_rp_28	0	.
chrIV	668368	668370	TY3_non-reference_SRR800796_retroseq_rp_31	0	.
chrIV	878228	878230	TY2_non-reference_SRR800796_retroseq_rp_32	0	.
chrIV	1017861	1017863	TY1_non-reference_SRR800796_retroseq_rp_33	0	.
chrIV	1018139	1018141	TY1_non-reference_SRR800796_retroseq_rp_34	0	.
chrIV	1461852	1461854	TY3_non-reference_SRR800796_retroseq_rp_37	0	.
chrIX	300688	300690	TY1_non-reference_SRR800796_retroseq_rp_38	0	.
chrIX	324532	324534	TY3_non-reference_SRR800796_retroseq_rp_39	0	.
chrV	6926	6928	TY5_non-reference_SRR800796_retroseq_rp_41	0	.
chrV	137454	137456	TY1_non-reference_SRR800796_retroseq_rp_43	0	.
chrV	207341	207343	TY3_non-reference_SRR800796_retroseq_rp_45	0	.
chrV	288546	288548	TY1_non-reference_SRR800796_retroseq_rp_47	0	.
chrV	312248	312250	TY1_non-reference_SRR800796_retroseq_rp_49	0	.
chrV	435363	435365	TY1_non-reference_SRR800796_retroseq_rp_51	0	.
chrV	566969	566971	TY1_non-reference_SRR800796_retroseq_rp_58	0	.
chrVI	101404	101406	TY3_non-reference_SRR800796_retroseq_rp_59	0	.
chrVI	204993	204995	TY3_non-reference_SRR800796_retroseq_rp_60	0	.
chrVI	205525	205527	TY3_non-reference_SRR800796_retroseq_rp_61	0	.
chrVII	73907	73909	TY2_non-reference_SRR800796_retroseq_rp_62	0	.
chrVII	74200	74202	TY3_non-reference_SRR800796_retroseq_rp_63	0	.
chrVII	111000	111002	TY1_non-reference_SRR800796_retroseq_rp_65	0	.
chrVII	205064	205066	TY1_non-reference_SRR800796_retroseq_rp_70	0	.
chrVII	318903	318905	TY4_non-reference_SRR800796_retroseq_rp_72	0	.
chrVII	318906	318908	TY1_non-reference_SRR800796_retroseq_rp_73	0	.
chrVII	327872	327874	TY1_non-reference_SRR800796_retroseq_rp_76	0	.
chrVII	328108	328110	TY1_non-reference_SRR800796_retroseq_rp_77	0	.
chrVII	328320	328322	TY1_non-reference_SRR800796_retroseq_rp_78	0	.
chrVII	401575	401577	TY3_non-reference_SRR800796_retroseq_rp_79	0	.
chrVII	401850	401852	TY3_non-reference_SRR800796_retroseq_rp_80	0	.
chrVII	561739	561741	TY3_non-reference_SRR800796_retroseq_rp_83	0	.
chrVIII	133117	133119	TY1_non-reference_SRR800796_retroseq_rp_85	0	.
chrVIII	388975	388977	TY3_non-reference_SRR800796_retroseq_rp_86	0	.
chrVIII	389373	389375	TY3_non-reference_SRR800796_retroseq_rp_87	0	.
chrVIII	464154	464156	TY1_non-reference_SRR800796_retroseq_rp_88	0	.
chrVIII	466495	466497	TY1_non-reference_SRR800796_retroseq_rp_89	0	.
chrX	354673	354675	TY2_non-reference_SRR800796_retroseq_rp_91	0	.
chrX	355032	355034	TY2_non-reference_SRR800796_retroseq_rp_92	0	.
chrX	416825	416827	TY2_non-reference_SRR800796_retroseq_rp_93	0	.
chrX	538289	538291	TY2_non-reference_SRR800796_retroseq_rp_94	0	.
chrXI	379352	379354	TY3_non-reference_SRR800796_retroseq_rp_95	0	.
chrXII	599207	599209	TY1_non-reference_SRR800796_retroseq_rp_98	0	.
chrXII	687939	687941	TY3_non-reference_SRR800796_retroseq_rp_99	0	.
chrXII	818523	818525	TY1_non-reference_SRR800796_retroseq_rp_100	0	.
chrXII	1052294	1052296	TY3_non-reference_SRR800796_retroseq_rp_102	0	.
chrXIII	504927	504929	TY3_non-reference_SRR800796_retroseq_rp_112	0	.
chrXIII	768466	768468	TY3_non-reference_SRR800796_retroseq_rp_113	0	.
chrXIII	768716	768718	TY3_non-reference_SRR800796_retroseq_rp_114	0	.
chrXIV	374172	374174	TY2_non-reference_SRR800796_retroseq_rp_116	0	.
chrXIV	374185	374187	TY1_non-reference_SRR800796_retroseq_rp_117	0	.
chrXIV	552842	552844	TY1_non-reference_SRR800796_retroseq_rp_119	0	.
chrXV	16888	16890	TY1_non-reference_SRR800796_retroseq_rp_121	0	.
chrXV	462824	462826	TY1_non-reference_SRR800796_retroseq_rp_128	0	.
chrXV	487465	487467	TY3_non-reference_SRR800796_retroseq_rp_130	0	.
chrXV	600905	600907	TY1_non-reference_SRR800796_retroseq_rp_131	0	.
chrXVI	55602	55604	TY1_non-reference_SRR800796_retroseq_rp_133	0	.
