# Supplementary material for: McClintock: An Integrated Pipeline for Detecting Transposable Element Insertions in Whole-Genome Shotgun Sequencing Data
Source: G3 (Bethesda). 2017 Jun 21;7(8):2763–78. doi: 10.1534/g3.117.043893 (PMC5555480; doi:10.1534/g3.117.043893)
Supplement: Supplementary file 2 [file 2763FileS2.zip › SRA072302/SRR800796/results/SRR800796_telocate_nonredundant.bed]

track name="SRR800796_TE-locate" description="SRR800796_TE-locate"
2micron	177	178	TY1_non-reference_SRR800796_telocate_rp_1	0	.
2micron	378	379	TY3_non-reference_SRR800796_telocate_rp_2	0	.
2micron	1947	1948	TY1_non-reference_SRR800796_telocate_rp_3	0	.
2micron	2331	2332	TY2_non-reference_SRR800796_telocate_rp_4	0	.
2micron	4530	4531	TY1_non-reference_SRR800796_telocate_rp_5	0	.
chrI	877	878	TY5_non-reference_SRR800796_telocate_rp_6	0	-
chrI	138753	138990	TY1_reference_SRR800796_telocate_rp_7	0	-
chrI	160105	160237	TY1_reference_SRR800796_telocate_rp_8	0	-
chrI	166255	166256	TY1_non-reference_SRR800796_telocate_rp_9	0	+
chrI	179240	179241	TY2_non-reference_SRR800796_telocate_rp_10	0	.
chrI	180843	180844	TY1_non-reference_SRR800796_telocate_rp_11	0	+
chrI	189847	189848	TY1_non-reference_SRR800796_telocate_rp_14	0	+
chrII	8847	9518	TY1_reference_SRR800796_telocate_rp_15	0	+
chrII	9092	9424	TY2_reference_SRR800796_telocate_rp_16	0	+
chrII	29500	35793	TY1_reference_SRR800796_telocate_rp_17	0	+
chrII	29640	35599	TY2_reference_SRR800796_telocate_rp_18	0	+
chrII	197032	197323	TY1_reference_SRR800796_telocate_rp_19	0	-
chrII	197716	198057	TY3_reference_SRR800796_telocate_rp_20	0	+
chrII	220933	221039	TY1_reference_SRR800796_telocate_rp_21	0	+
chrII	258667	258974	TY1_reference_SRR800796_telocate_rp_22	0	-
chrII	327067	327393	TY1_reference_SRR800796_telocate_rp_23	0	+
chrII	350456	350749	TY1_reference_SRR800796_telocate_rp_24	0	+
chrII	643853	643997	TY1_reference_SRR800796_telocate_rp_26	0	+
chrIII	1178	4322	TY5_reference_SRR800796_telocate_rp_27	0	+
chrIII	7500	7501	TY2_non-reference_SRR800796_telocate_rp_28	0	.
chrIII	7726	7727	TY1_non-reference_SRR800796_telocate_rp_29	0	+
chrIII	82699	83036	TY1_reference_SRR800796_telocate_rp_30	0	+
chrIII	84810	90769	TY2_reference_SRR800796_telocate_rp_31	0	+
chrIII	90846	90847	TY3_non-reference_SRR800796_telocate_rp_32	0	+
chrIII	142789	143078	TY1_reference_SRR800796_telocate_rp_34	0	-
chrIII	149479	149787	TY1_reference_SRR800796_telocate_rp_35	0	+
chrIII	150692	151051	TY4_reference_SRR800796_telocate_rp_36	0	-
chrIII	151344	151345	TY1_non-reference_SRR800796_telocate_rp_37	0	-
chrIII	169568	169884	TY1_reference_SRR800796_telocate_rp_39	0	+
chrIII	227659	227810	TY1_reference_SRR800796_telocate_rp_40	0	-
chrIII	291372	291709	TY1_reference_SRR800796_telocate_rp_41	0	+
chrIII	291918	292164	TY5_reference_SRR800796_telocate_rp_42	0	+
chrIII	294999	295317	TY1_reference_SRR800796_telocate_rp_43	0	+
chrIII	315776	315777	TY5_non-reference_SRR800796_telocate_rp_44	0	-
chrIV	3335	3461	TY5_reference_SRR800796_telocate_rp_45	0	+
chrIV	83137	83138	TY2_non-reference_SRR800796_telocate_rp_46	0	-
chrIV	83291	83483	TY3_1p_reference_SRR800796_telocate_rp_47	0	+
chrIV	83512	83513	TY1_non-reference_SRR800796_telocate_rp_48	0	+
chrIV	359316	359480	TY1_reference_SRR800796_telocate_rp_49	0	-
chrIV	434739	434944	TY1_reference_SRR800796_telocate_rp_50	0	-
chrIV	437519	437697	TY1_reference_SRR800796_telocate_rp_51	0	-
chrIV	512985	513641	TY1_reference_SRR800796_telocate_rp_52	0	-
chrIV	513690	519645	TY2_reference_SRR800796_telocate_rp_53	0	-
chrIV	651547	651548	TY3_non-reference_SRR800796_telocate_rp_56	0	.
chrIV	651687	651956	TY1_reference_SRR800796_telocate_rp_57	0	-
chrIV	668093	668434	TY3_reference_SRR800796_telocate_rp_58	0	+
chrIV	668623	668782	TY1_reference_SRR800796_telocate_rp_59	0	+
chrIV	718773	718774	TY2_non-reference_SRR800796_telocate_rp_60	0	.
chrIV	802902	805652	TY1_reference_SRR800796_telocate_rp_61	0	+
chrIV	871419	871742	TY1_reference_SRR800796_telocate_rp_62	0	+
chrIV	878061	878300	TY1_reference_SRR800796_telocate_rp_63	0	+
chrIV	884250	884251	TY1_non-reference_SRR800796_telocate_rp_64	0	+
chrIV	945347	945670	TY1_reference_SRR800796_telocate_rp_65	0	+
chrIV	945951	946292	TY3_reference_SRR800796_telocate_rp_66	0	-
chrIV	980923	980924	TY1_non-reference_SRR800796_telocate_rp_68	0	-
chrIV	992834	992835	TY1_non-reference_SRR800796_telocate_rp_69	0	+
chrIV	1017677	1018020	TY4_reference_SRR800796_telocate_rp_71	0	-
chrIV	1095638	1101876	TY1_reference_SRR800796_telocate_rp_73	0	-
chrIV	1151033	1151363	TY1_reference_SRR800796_telocate_rp_74	0	+
chrIV	1174831	1174952	TY1_reference_SRR800796_telocate_rp_75	0	+
chrIV	1175128	1175807	TY3_reference_SRR800796_telocate_rp_76	0	-
chrIV	1201080	1201275	TY1_reference_SRR800796_telocate_rp_77	0	+
chrIV	1352968	1353219	TY1_reference_SRR800796_telocate_rp_78	0	+
chrIV	1461579	1461580	TY3_non-reference_SRR800796_telocate_rp_79	0	-
chrIV	1518468	1518787	TY1_reference_SRR800796_telocate_rp_80	0	+
chrIV	1524471	1524472	TY5_non-reference_SRR800796_telocate_rp_81	0	+
chrIX	7725	7726	TY5_non-reference_SRR800796_telocate_rp_82	0	.
chrIX	123404	123405	TY1_non-reference_SRR800796_telocate_rp_83	0	.
chrIX	197136	197485	TY1_reference_SRR800796_telocate_rp_84	0	-
chrIX	300406	300725	TY1_reference_SRR800796_telocate_rp_86	0	-
chrIX	324173	324174	TY3_non-reference_SRR800796_telocate_rp_87	0	-
chrIX	325827	325828	TY3_non-reference_SRR800796_telocate_rp_88	0	+
chrIX	336575	336892	TY1_reference_SRR800796_telocate_rp_89	0	-
chrIX	426197	426422	TY1_reference_SRR800796_telocate_rp_90	0	-
chrM	698	699	TY2_non-reference_SRR800796_telocate_rp_91	0	.
chrM	1948	1949	TY1_non-reference_SRR800796_telocate_rp_92	0	.
chrM	4029	4030	TY1_non-reference_SRR800796_telocate_rp_93	0	.
chrM	7312	7313	TY2_non-reference_SRR800796_telocate_rp_94	0	.
chrM	7533	7534	TY1_non-reference_SRR800796_telocate_rp_95	0	.
chrM	9375	9376	TY1_non-reference_SRR800796_telocate_rp_96	0	.
chrM	16452	16453	TY1_non-reference_SRR800796_telocate_rp_97	0	-
chrM	17495	17496	TY2_non-reference_SRR800796_telocate_rp_98	0	-
chrM	24193	24194	TY2_non-reference_SRR800796_telocate_rp_99	0	+
chrM	26126	26127	TY2_non-reference_SRR800796_telocate_rp_100	0	+
chrM	33845	33846	TY1_non-reference_SRR800796_telocate_rp_101	0	-
chrM	41275	41276	TY1_non-reference_SRR800796_telocate_rp_102	0	.
chrM	42971	42972	TY2_non-reference_SRR800796_telocate_rp_103	0	.
chrM	44956	44957	TY2_non-reference_SRR800796_telocate_rp_104	0	.
chrM	53022	53023	TY1_non-reference_SRR800796_telocate_rp_105	0	.
chrM	54767	54768	TY5_non-reference_SRR800796_telocate_rp_106	0	.
chrM	58684	58685	TY2_non-reference_SRR800796_telocate_rp_107	0	.
chrM	60044	60045	TY1_non-reference_SRR800796_telocate_rp_108	0	-
chrM	64855	64856	TY2_non-reference_SRR800796_telocate_rp_109	0	.
chrM	74061	74062	TY2_non-reference_SRR800796_telocate_rp_110	0	.
chrV	6421	6422	TY5_non-reference_SRR800796_telocate_rp_111	0	+
chrV	9630	9738	TY2_reference_SRR800796_telocate_rp_112	0	-
chrV	62141	62474	TY2_reference_SRR800796_telocate_rp_113	0	+
chrV	99302	99660	TY1_reference_SRR800796_telocate_rp_114	0	-
chrV	118226	118556	TY4_reference_SRR800796_telocate_rp_115	0	-
chrV	135607	135939	TY2_reference_SRR800796_telocate_rp_116	0	-
chrV	136062	136183	TY1_reference_SRR800796_telocate_rp_117	0	+
chrV	138220	138553	TY1_reference_SRR800796_telocate_rp_118	0	+
chrV	176348	176845	TY1_reference_SRR800796_telocate_rp_119	0	+
chrV	207103	207104	TY3_non-reference_SRR800796_telocate_rp_120	0	.
chrV	248827	249107	TY1_reference_SRR800796_telocate_rp_121	0	+
chrV	287770	288056	TY1_reference_SRR800796_telocate_rp_122	0	-
chrV	312028	312029	TY1_non-reference_SRR800796_telocate_rp_123	0	-
chrV	314078	314424	TY4_reference_SRR800796_telocate_rp_124	0	+
chrV	354133	354836	TY1_reference_SRR800796_telocate_rp_125	0	+
chrV	434626	434967	TY3_reference_SRR800796_telocate_rp_126	0	-
chrV	435941	436273	TY2_reference_SRR800796_telocate_rp_127	0	-
chrV	442729	443068	TY1_reference_SRR800796_telocate_rp_128	0	+
chrV	449735	450035	TY1_reference_SRR800796_telocate_rp_129	0	+
chrV	487828	488160	TY2_reference_SRR800796_telocate_rp_130	0	+
chrV	498506	498507	TY3_non-reference_SRR800796_telocate_rp_132	0	+
chrV	551436	551759	TY1_reference_SRR800796_telocate_rp_133	0	+
chrV	566580	566581	TY1_non-reference_SRR800796_telocate_rp_134	0	+
chrVI	38606	38607	TY1_non-reference_SRR800796_telocate_rp_135	0	.
chrVI	100574	100902	TY1_reference_SRR800796_telocate_rp_136	0	+
chrVI	101184	101185	TY3_non-reference_SRR800796_telocate_rp_137	0	.
chrVI	144876	144877	TY1_non-reference_SRR800796_telocate_rp_139	0	-
chrVI	158353	158666	TY1_reference_SRR800796_telocate_rp_140	0	+
chrVI	161531	161691	TY1_reference_SRR800796_telocate_rp_141	0	+
chrVI	181738	181884	TY1_reference_SRR800796_telocate_rp_142	0	+
chrVI	191670	191834	TY1_reference_SRR800796_telocate_rp_143	0	-
chrVI	204762	204763	TY3_non-reference_SRR800796_telocate_rp_144	0	.
chrVI	206909	207126	TY1_reference_SRR800796_telocate_rp_145	0	+
chrVI	261282	261475	TY1_reference_SRR800796_telocate_rp_146	0	+
chrVII	862	1079	TY5_reference_SRR800796_telocate_rp_147	0	+
chrVII	73637	73638	TY3_non-reference_SRR800796_telocate_rp_148	0	+
chrVII	74004	74005	TY1_non-reference_SRR800796_telocate_rp_149	0	-
chrVII	110623	110624	TY1_non-reference_SRR800796_telocate_rp_150	0	.
chrVII	114942	115273	TY1_reference_SRR800796_telocate_rp_151	0	+
chrVII	121167	121340	TY1_reference_SRR800796_telocate_rp_152	0	+
chrVII	204724	204725	TY1_non-reference_SRR800796_telocate_rp_153	0	-
chrVII	318685	318826	TY1_reference_SRR800796_telocate_rp_155	0	+
chrVII	318826	318984	TY4_reference_SRR800796_telocate_rp_156	0	-
chrVII	402370	402371	TY1_non-reference_SRR800796_telocate_rp_158	0	-
chrVII	405462	405463	TY2_non-reference_SRR800796_telocate_rp_159	0	+
chrVII	412457	412727	TY1_reference_SRR800796_telocate_rp_160	0	+
chrVII	535547	541786	TY1_reference_SRR800796_telocate_rp_161	0	-
chrVII	561505	561506	TY3_non-reference_SRR800796_telocate_rp_162	0	-
chrVII	567806	567807	TY3_non-reference_SRR800796_telocate_rp_163	0	+
chrVII	568167	568287	TY3_1p_reference_SRR800796_telocate_rp_164	0	+
chrVII	660646	660936	TY1_reference_SRR800796_telocate_rp_165	0	-
chrVII	701113	701354	TY1_reference_SRR800796_telocate_rp_166	0	+
chrVII	712899	713081	TY4_reference_SRR800796_telocate_rp_167	0	+
chrVII	735548	735877	TY1_reference_SRR800796_telocate_rp_168	0	+
chrVII	735986	736327	TY3_reference_SRR800796_telocate_rp_169	0	+
chrVII	738740	739040	TY1_reference_SRR800796_telocate_rp_170	0	+
chrVII	778788	779117	TY2_reference_SRR800796_telocate_rp_172	0	+
chrVII	793243	793564	TY1_reference_SRR800796_telocate_rp_173	0	+
chrVII	811100	811238	TY4_reference_SRR800796_telocate_rp_174	0	-
chrVII	845285	845635	TY3_reference_SRR800796_telocate_rp_175	0	+
chrVII	857388	857389	TY3_non-reference_SRR800796_telocate_rp_176	0	-
chrVII	875349	875666	TY1_reference_SRR800796_telocate_rp_177	0	+
chrVII	879029	879240	TY4_reference_SRR800796_telocate_rp_178	0	+
chrVIII	116415	116747	TY1_reference_SRR800796_telocate_rp_180	0	-
chrVIII	126519	126520	TY1_non-reference_SRR800796_telocate_rp_181	0	.
chrVIII	132877	132878	TY3_non-reference_SRR800796_telocate_rp_182	0	-
chrVIII	133567	134217	TY1_reference_SRR800796_telocate_rp_183	0	-
chrVIII	146323	146664	TY3_reference_SRR800796_telocate_rp_184	0	-
chrVIII	146836	147705	TY4_reference_SRR800796_telocate_rp_185	0	+
chrVIII	238006	238205	TY1_reference_SRR800796_telocate_rp_186	0	+
chrVIII	388835	388836	TY3_non-reference_SRR800796_telocate_rp_188	0	.
chrVIII	389629	389847	TY1_reference_SRR800796_telocate_rp_189	0	-
chrVIII	463919	464147	TY1_reference_SRR800796_telocate_rp_190	0	-
chrVIII	466555	466863	TY1_reference_SRR800796_telocate_rp_191	0	+
chrX	29186	29409	TY1_reference_SRR800796_telocate_rp_193	0	+
chrX	59503	59783	TY1_reference_SRR800796_telocate_rp_194	0	+
chrX	197242	197243	TY3_non-reference_SRR800796_telocate_rp_195	0	-
chrX	204556	204557	TY1_non-reference_SRR800796_telocate_rp_196	0	-
chrX	355172	355173	TY2_non-reference_SRR800796_telocate_rp_198	0	+
chrX	374466	374467	TY1_non-reference_SRR800796_telocate_rp_199	0	-
chrX	377599	377854	TY1_reference_SRR800796_telocate_rp_200	0	-
chrX	378008	378279	TY3_1p_reference_SRR800796_telocate_rp_201	0	-
chrX	416259	416425	TY4_reference_SRR800796_telocate_rp_202	0	+
chrX	421917	422290	TY4_reference_SRR800796_telocate_rp_203	0	+
chrX	422587	422881	TY1_reference_SRR800796_telocate_rp_204	0	+
chrX	517950	518091	TY1_reference_SRR800796_telocate_rp_205	0	+
chrX	531507	531757	TY1_reference_SRR800796_telocate_rp_206	0	-
chrX	537732	538027	TY1_reference_SRR800796_telocate_rp_207	0	-
chrX	538658	538659	TY2_non-reference_SRR800796_telocate_rp_208	0	+
chrX	540758	541079	TY1_reference_SRR800796_telocate_rp_209	0	+
chrX	543440	543762	TY1_reference_SRR800796_telocate_rp_210	0	+
chrX	558152	558153	TY1_non-reference_SRR800796_telocate_rp_211	0	.
chrXI	74240	74523	TY1_reference_SRR800796_telocate_rp_212	0	+
chrXI	141175	141294	TY1_reference_SRR800796_telocate_rp_214	0	-
chrXI	162835	163174	TY1_reference_SRR800796_telocate_rp_215	0	+
chrXI	219057	219367	TY1_reference_SRR800796_telocate_rp_216	0	-
chrXI	301983	302269	TY1_reference_SRR800796_telocate_rp_217	0	-
chrXI	379112	379265	TY3_1p_reference_SRR800796_telocate_rp_218	0	-
chrXI	379491	379492	TY3_non-reference_SRR800796_telocate_rp_219	0	+
chrXI	489928	490057	TY1_reference_SRR800796_telocate_rp_220	0	-
chrXI	513173	513483	TY1_reference_SRR800796_telocate_rp_221	0	-
chrXII	12069	12070	TY5_non-reference_SRR800796_telocate_rp_222	0	-
chrXII	91572	91822	TY4_reference_SRR800796_telocate_rp_223	0	-
chrXII	92048	92380	TY1_reference_SRR800796_telocate_rp_224	0	-
chrXII	168041	168379	TY3_reference_SRR800796_telocate_rp_225	0	-
chrXII	214899	214900	TY1_non-reference_SRR800796_telocate_rp_226	0	+
chrXII	365831	366145	TY1_reference_SRR800796_telocate_rp_227	0	-
chrXII	373769	373969	TY1_reference_SRR800796_telocate_rp_228	0	-
chrXII	426828	427002	TY3_1p_reference_SRR800796_telocate_rp_229	0	-
chrXII	448842	449114	TY1_reference_SRR800796_telocate_rp_230	0	+
chrXII	451623	451624	TY2_non-reference_SRR800796_telocate_rp_231	0	-
chrXII	451662	451663	TY1_non-reference_SRR800796_telocate_rp_232	0	.
chrXII	453424	453425	TY2_non-reference_SRR800796_telocate_rp_233	0	-
chrXII	453897	453898	TY1_non-reference_SRR800796_telocate_rp_234	0	.
chrXII	454019	454020	TY3_non-reference_SRR800796_telocate_rp_235	0	.
chrXII	455310	455311	TY2_non-reference_SRR800796_telocate_rp_236	0	-
chrXII	456441	456442	TY5_non-reference_SRR800796_telocate_rp_237	0	.
chrXII	456749	456750	TY1_non-reference_SRR800796_telocate_rp_238	0	-
chrXII	456943	456944	TY2_non-reference_SRR800796_telocate_rp_239	0	-
chrXII	458499	458500	TY1_non-reference_SRR800796_telocate_rp_240	0	.
chrXII	458642	458643	TY2_non-reference_SRR800796_telocate_rp_241	0	-
chrXII	459891	459892	TY3_non-reference_SRR800796_telocate_rp_242	0	.
chrXII	460261	460262	TY1_non-reference_SRR800796_telocate_rp_243	0	.
chrXII	460570	460571	TY2_non-reference_SRR800796_telocate_rp_244	0	+
chrXII	461919	461920	TY1_non-reference_SRR800796_telocate_rp_245	0	-
chrXII	462329	462330	TY2_non-reference_SRR800796_telocate_rp_246	0	+
chrXII	463801	463802	TY1_non-reference_SRR800796_telocate_rp_247	0	+
chrXII	464110	464111	TY2_non-reference_SRR800796_telocate_rp_248	0	+
chrXII	465531	465532	TY1_non-reference_SRR800796_telocate_rp_249	0	.
chrXII	465789	465790	TY2_non-reference_SRR800796_telocate_rp_250	0	+
chrXII	467178	467179	TY1_non-reference_SRR800796_telocate_rp_251	0	.
chrXII	467537	467538	TY2_non-reference_SRR800796_telocate_rp_252	0	+
chrXII	500060	500061	TY2_non-reference_SRR800796_telocate_rp_253	0	-
chrXII	604549	604550	TY1_non-reference_SRR800796_telocate_rp_255	0	-
chrXII	657023	657366	TY3_reference_SRR800796_telocate_rp_256	0	+
chrXII	687695	687696	TY3_non-reference_SRR800796_telocate_rp_257	0	.
chrXII	688130	688363	TY2_reference_SRR800796_telocate_rp_258	0	-
chrXII	734383	734673	TY1_reference_SRR800796_telocate_rp_259	0	-
chrXII	793551	793870	TY3_reference_SRR800796_telocate_rp_260	0	+
chrXII	796763	797088	TY1_reference_SRR800796_telocate_rp_261	0	+
chrXII	817839	818072	TY4_reference_SRR800796_telocate_rp_262	0	+
chrXII	818517	818518	TY2_non-reference_SRR800796_telocate_rp_263	0	+
chrXII	963216	963535	TY1_reference_SRR800796_telocate_rp_264	0	+
chrXII	976030	976031	TY1_non-reference_SRR800796_telocate_rp_265	0	+
chrXII	981808	981809	TY1_non-reference_SRR800796_telocate_rp_266	0	+
chrXII	1051952	1051953	TY1_non-reference_SRR800796_telocate_rp_267	0	-
chrXII	1064150	1064151	TY5_non-reference_SRR800796_telocate_rp_268	0	.
chrXIII	131988	132317	TY1_reference_SRR800796_telocate_rp_269	0	-
chrXIII	167944	168262	TY1_reference_SRR800796_telocate_rp_270	0	-
chrXIII	183765	183766	TY3_non-reference_SRR800796_telocate_rp_271	0	-
chrXIII	196041	196042	TY1_non-reference_SRR800796_telocate_rp_272	0	+
chrXIII	202290	202291	TY1_non-reference_SRR800796_telocate_rp_273	0	+
chrXIII	259595	259901	TY1_reference_SRR800796_telocate_rp_274	0	-
chrXIII	290047	290223	TY4_reference_SRR800796_telocate_rp_275	0	-
chrXIII	321341	321527	TY4_reference_SRR800796_telocate_rp_276	0	-
chrXIII	372625	379197	TY1_reference_SRR800796_telocate_rp_277	0	+
chrXIII	420972	421316	TY1_reference_SRR800796_telocate_rp_278	0	-
chrXIII	462884	463103	TY1_reference_SRR800796_telocate_rp_279	0	-
chrXIII	503190	503381	TY1_reference_SRR800796_telocate_rp_281	0	+
chrXIII	504940	504941	TY3_non-reference_SRR800796_telocate_rp_282	0	+
chrXIII	573110	573337	TY1_reference_SRR800796_telocate_rp_283	0	-
chrXIII	768289	768290	TY3_non-reference_SRR800796_telocate_rp_284	0	-
chrXIII	808535	808905	TY4_reference_SRR800796_telocate_rp_285	0	-
chrXIII	831711	831712	TY2_non-reference_SRR800796_telocate_rp_286	0	.
chrXIII	837475	837753	TY1_reference_SRR800796_telocate_rp_287	0	+
chrXIV	102548	104702	TY1_reference_SRR800796_telocate_rp_289	0	+
chrXIV	373972	373973	TY1_non-reference_SRR800796_telocate_rp_290	0	-
chrXIV	374008	374009	TY2_non-reference_SRR800796_telocate_rp_291	0	+
chrXIV	443021	443022	TY3_non-reference_SRR800796_telocate_rp_292	0	+
chrXIV	546423	546685	TY3_1p_reference_SRR800796_telocate_rp_293	0	+
chrXIV	552281	552482	TY1_reference_SRR800796_telocate_rp_294	0	-
chrXIV	568107	568108	TY3_1p_non-reference_SRR800796_telocate_rp_295	0	+
chrXIV	727363	727667	TY1_reference_SRR800796_telocate_rp_297	0	-
chrXV	16738	16933	TY1_reference_SRR800796_telocate_rp_298	0	+
chrXV	33628	33930	TY1_reference_SRR800796_telocate_rp_299	0	+
chrXV	113293	113626	TY1_reference_SRR800796_telocate_rp_300	0	-
chrXV	226695	227037	TY3_reference_SRR800796_telocate_rp_301	0	+
chrXV	227692	228263	TY1_reference_SRR800796_telocate_rp_302	0	+
chrXV	274716	274717	TY1_non-reference_SRR800796_telocate_rp_303	0	-
chrXV	300234	300441	TY1_reference_SRR800796_telocate_rp_304	0	-
chrXV	340599	340900	TY1_reference_SRR800796_telocate_rp_305	0	-
chrXV	354128	354467	TY3_reference_SRR800796_telocate_rp_307	0	+
chrXV	437303	438486	TY1_reference_SRR800796_telocate_rp_308	0	-
chrXV	460961	460962	TY1_non-reference_SRR800796_telocate_rp_309	0	-
chrXV	461977	461978	TY2_non-reference_SRR800796_telocate_rp_310	0	+
chrXV	487209	487210	TY3_non-reference_SRR800796_telocate_rp_311	0	-
chrXV	571490	571808	TY1_reference_SRR800796_telocate_rp_312	0	+
chrXV	594513	594813	TY1_reference_SRR800796_telocate_rp_313	0	+
chrXV	600734	600735	TY2_non-reference_SRR800796_telocate_rp_314	0	-
chrXV	600746	600747	TY1_non-reference_SRR800796_telocate_rp_315	0	+
chrXV	664003	664326	TY1_reference_SRR800796_telocate_rp_316	0	-
chrXV	664814	665147	TY2_reference_SRR800796_telocate_rp_317	0	+
chrXV	697503	697770	TY1_reference_SRR800796_telocate_rp_318	0	-
chrXV	703157	703382	TY3_reference_SRR800796_telocate_rp_320	0	-
chrXV	710137	710138	TY1_non-reference_SRR800796_telocate_rp_321	0	+
chrXV	936097	936098	TY1_non-reference_SRR800796_telocate_rp_322	0	.
chrXV	968988	976400	TY3_reference_SRR800796_telocate_rp_323	0	+
chrXV	979866	980140	TY1_reference_SRR800796_telocate_rp_324	0	+
chrXVI	7172	7173	TY5_non-reference_SRR800796_telocate_rp_325	0	-
chrXVI	55662	55858	TY1_reference_SRR800796_telocate_rp_326	0	-
chrXVI	210449	210770	TY1_reference_SRR800796_telocate_rp_327	0	+
chrXVI	436057	436728	TY1_reference_SRR800796_telocate_rp_328	0	+
chrXVI	443216	443217	TY1_non-reference_SRR800796_telocate_rp_329	0	+
chrXVI	560477	560809	TY1_reference_SRR800796_telocate_rp_330	0	+
chrXVI	571692	571834	TY1_reference_SRR800796_telocate_rp_331	0	+
chrXVI	769316	769657	TY3_reference_SRR800796_telocate_rp_333	0	+
chrXVI	775857	776502	TY3_1p_reference_SRR800796_telocate_rp_334	0	+
chrXVI	776664	776854	TY1_reference_SRR800796_telocate_rp_335	0	-
chrXVI	804494	804634	TY1_reference_SRR800796_telocate_rp_337	0	+
chrXVI	810637	810638	TY1_non-reference_SRR800796_telocate_rp_338	0	+
chrXVI	844354	850508	TY1_reference_SRR800796_telocate_rp_339	0	-
chrXVI	850507	850508	TY3_non-reference_SRR800796_telocate_rp_340	0	-
chrXVI	880381	880722	TY3_reference_SRR800796_telocate_rp_341	0	+
chrXVI	881482	881826	TY4_reference_SRR800796_telocate_rp_342	0	-
chrXVI	933066	933400	TY4_reference_SRR800796_telocate_rp_343	0	+
chrXVI	933538	933675	TY1_reference_SRR800796_telocate_rp_344	0	+
chrXVI	937875	937992	TY1_reference_SRR800796_telocate_rp_345	0	-
