# Supplementary material for: McClintock: An Integrated Pipeline for Detecting Transposable Element Insertions in Whole-Genome Shotgun Sequencing Data
Source: G3 (Bethesda). 2017 Jun 21;7(8):2763–78. doi: 10.1534/g3.117.043893 (PMC5555480; doi:10.1534/g3.117.043893)
Supplement: Supplementary file 3 [file 2763FileS3.zip]

Archive with 277 entries (235 files):
- mcclintock_analysis_code/
- mcclintock_analysis_code/mccusker/
- mcclintock_analysis_code/mccusker/launchmcclintock.sh
- mcclintock_analysis_code/mccusker/mccusker_analysis.R
- mcclintock_analysis_code/mccusker/ngs_te_mapper_functions.R
- mcclintock_analysis_code/mccusker/run_mccusker.sh
- mcclintock_analysis_code/mccusker/straininfo.csv
- mcclintock_analysis_code/run_all.sh
- mcclintock_analysis_code/sacCer2_reference_simulations/
- mcclintock_analysis_code/sacCer2_reference_simulations/reference_simulation_analysis.R
- mcclintock_analysis_code/sacCer2_reference_simulations/run_reference_simulations.sh
- mcclintock_analysis_code/sacCer2_synthetic_insertion_simulations/
- mcclintock_analysis_code/sacCer2_synthetic_insertion_simulations/insertionstest.sh
- mcclintock_analysis_code/sacCer2_synthetic_insertion_simulations/insertionstestrev.sh
- mcclintock_analysis_code/sacCer2_synthetic_insertion_simulations/launchmcclintock.sh
- mcclintock_analysis_code/sacCer2_synthetic_insertion_simulations/launchmcclintockrev.sh
- mcclintock_analysis_code/sacCer2_synthetic_insertion_simulations/ngs_te_mapper_functions.R
- mcclintock_analysis_code/sacCer2_synthetic_insertion_simulations/synthetic_insertion_analysis.R
- mcclintock_analysis_code/sacCer2_synthetic_insertion_simulations/venn_scoring.sh
- mcclintock_analysis_code/seqplots-master/
- mcclintock_analysis_code/seqplots-master/.gitignore
- mcclintock_analysis_code/seqplots-master/.Rbuildignore
- mcclintock_analysis_code/seqplots-master/.travis.yml
- mcclintock_analysis_code/seqplots-master/appveyor.yml
- mcclintock_analysis_code/seqplots-master/DESCRIPTION
- mcclintock_analysis_code/seqplots-master/inst/
- mcclintock_analysis_code/seqplots-master/inst/doc/
- mcclintock_analysis_code/seqplots-master/inst/doc/QuickStart.html
- mcclintock_analysis_code/seqplots-master/inst/doc/QuickStart.R
- mcclintock_analysis_code/seqplots-master/inst/doc/QuickStart.Rmd
- mcclintock_analysis_code/seqplots-master/inst/doc/SeqPlotsGUI.html
- mcclintock_analysis_code/seqplots-master/inst/doc/SeqPlotsGUI.R
- mcclintock_analysis_code/seqplots-master/inst/doc/SeqPlotsGUI.Rmd
- mcclintock_analysis_code/seqplots-master/inst/extdata/
- mcclintock_analysis_code/seqplots-master/inst/extdata/GSM1208360_chrI_100Kb_q5_sample.bw
- mcclintock_analysis_code/seqplots-master/inst/extdata/GSM1208361_chrI_100Kb_PeakCalls.bed
- mcclintock_analysis_code/seqplots-master/inst/extdata/precalc_plotset.Rdata
- mcclintock_analysis_code/seqplots-master/inst/extdata/Transcripts_ce10_chrI_100Kb.bed
- mcclintock_analysis_code/seqplots-master/inst/seqplots/
- mcclintock_analysis_code/seqplots-master/inst/seqplots/functions/
- mcclintock_analysis_code/seqplots-master/inst/seqplots/functions/doFileOperations.R
- mcclintock_analysis_code/seqplots-master/inst/seqplots/functions/LOCAL/
- mcclintock_analysis_code/seqplots-master/inst/seqplots/functions/LOCAL/mceval.R
- mcclintock_analysis_code/seqplots-master/inst/seqplots/functions/LOCAL/server_plotHeatmap.R
- mcclintock_analysis_code/seqplots-master/inst/seqplots/functions/LOCAL/server_plotLineplot.R
- mcclintock_analysis_code/seqplots-master/inst/seqplots/functions/mcCalcStart_calculations.R
- mcclintock_analysis_code/seqplots-master/inst/seqplots/functions/mcDoParallel_plotting.R
- mcclintock_analysis_code/seqplots-master/inst/seqplots/functions/renderHTMLgrid.R
- mcclintock_analysis_code/seqplots-master/inst/seqplots/global.R
- mcclintock_analysis_code/seqplots-master/inst/seqplots/server.R
- mcclintock_analysis_code/seqplots-master/inst/seqplots/server_config.R
- mcclintock_analysis_code/seqplots-master/inst/seqplots/ui/
- mcclintock_analysis_code/seqplots-master/inst/seqplots/ui/DataTablesColumnSetup.js
- mcclintock_analysis_code/seqplots-master/inst/seqplots/ui/DataTablesToolsSetup.js
- mcclintock_analysis_code/seqplots-master/inst/seqplots/ui/FileManagementModal.R
- mcclintock_analysis_code/seqplots-master/inst/seqplots/ui/loadModal.html
- mcclintock_analysis_code/seqplots-master/inst/seqplots/ui.R
- mcclintock_analysis_code/seqplots-master/inst/seqplots/www/
- mcclintock_analysis_code/seqplots-master/inst/seqplots/www/biodalliance.html
- mcclintock_analysis_code/seqplots-master/inst/seqplots/www/color/
- mcclintock_analysis_code/seqplots-master/inst/seqplots/www/color/arrow.gif
- mcclintock_analysis_code/seqplots-master/inst/seqplots/www/color/cross.gif
- mcclintock_analysis_code/seqplots-master/inst/seqplots/www/color/hs.png
- mcclintock_analysis_code/seqplots-master/inst/seqplots/www/color/hv.png
- mcclintock_analysis_code/seqplots-master/inst/seqplots/www/color/jscolor.js
- mcclintock_analysis_code/seqplots-master/inst/seqplots/www/css/
- mcclintock_analysis_code/seqplots-master/inst/seqplots/www/css/DT_bootstrap.css
- mcclintock_analysis_code/seqplots-master/inst/seqplots/www/css/font-awesome.min.css
- mcclintock_analysis_code/seqplots-master/inst/seqplots/www/css/images/
- mcclintock_analysis_code/seqplots-master/inst/seqplots/www/css/images/back_disabled.png
- mcclintock_analysis_code/seqplots-master/inst/seqplots/www/css/images/back_enabled.png
- mcclintock_analysis_code/seqplots-master/inst/seqplots/www/css/images/back_enabled_hover.png
- mcclintock_analysis_code/seqplots-master/inst/seqplots/www/css/images/forward_disabled.png
- mcclintock_analysis_code/seqplots-master/inst/seqplots/www/css/images/forward_enabled.png
- mcclintock_analysis_code/seqplots-master/inst/seqplots/www/css/images/forward_enabled_hover.png
- mcclintock_analysis_code/seqplots-master/inst/seqplots/www/css/images/sort_asc.png
- mcclintock_analysis_code/seqplots-master/inst/seqplots/www/css/images/sort_asc_disabled.png
- mcclintock_analysis_code/seqplots-master/inst/seqplots/www/css/images/sort_both.png
- mcclintock_analysis_code/seqplots-master/inst/seqplots/www/css/images/sort_desc.png
- mcclintock_analysis_code/seqplots-master/inst/seqplots/www/css/images/sort_desc_disabled.png
- mcclintock_analysis_code/seqplots-master/inst/seqplots/www/css/mask2.png
- mcclintock_analysis_code/seqplots-master/inst/seqplots/www/css/NewFont.woff
- mcclintock_analysis_code/seqplots-master/inst/seqplots/www/css/style.css
- mcclintock_analysis_code/seqplots-master/inst/seqplots/www/css/TableTools.css
- mcclintock_analysis_code/seqplots-master/inst/seqplots/www/font/
- mcclintock_analysis_code/seqplots-master/inst/seqplots/www/font/fontawesome-webfont.eot
- mcclintock_analysis_code/seqplots-master/inst/seqplots/www/font/fontawesome-webfont.svg
- mcclintock_analysis_code/seqplots-master/inst/seqplots/www/font/fontawesome-webfont.ttf
- mcclintock_analysis_code/seqplots-master/inst/seqplots/www/font/fontawesome-webfont.woff
- mcclintock_analysis_code/seqplots-master/inst/seqplots/www/font/FontAwesome.otf
- mcclintock_analysis_code/seqplots-master/inst/seqplots/www/help/
- mcclintock_analysis_code/seqplots-master/inst/seqplots/www/help/AdvOup.md
- mcclintock_analysis_code/seqplots-master/inst/seqplots/www/help/Batch.md
- mcclintock_analysis_code/seqplots-master/inst/seqplots/www/help/Errors.md
- mcclintock_analysis_code/seqplots-master/inst/seqplots/www/help/Files.md
- mcclintock_analysis_code/seqplots-master/inst/seqplots/www/help/Genomes.md
- mcclintock_analysis_code/seqplots-master/inst/seqplots/www/help/GUIplottingControls.md
- mcclintock_analysis_code/seqplots-master/inst/seqplots/www/help/Heatmaps.md
- mcclintock_analysis_code/seqplots-master/inst/seqplots/www/help/help.html
- mcclintock_analysis_code/seqplots-master/inst/seqplots/www/help/Home.md
- mcclintock_analysis_code/seqplots-master/inst/seqplots/www/help/Home2.md
- mcclintock_analysis_code/seqplots-master/inst/seqplots/www/help/img/
- mcclintock_analysis_code/seqplots-master/inst/seqplots/www/help/img/01_QuickStart/
- mcclintock_analysis_code/seqplots-master/inst/seqplots/www/help/img/01_QuickStart/01_QuickStart_01.png
- mcclintock_analysis_code/seqplots-master/inst/seqplots/www/help/img/01_QuickStart/01_QuickStart_02.png
- mcclintock_analysis_code/seqplots-master/inst/seqplots/www/help/img/01_QuickStart/01_QuickStart_03.png
- mcclintock_analysis_code/seqplots-master/inst/seqplots/www/help/img/01_QuickStart/01_QuickStart_04.png
- mcclintock_analysis_code/seqplots-master/inst/seqplots/www/help/img/01_QuickStart/01_QuickStart_05.png
- mcclintock_analysis_code/seqplots-master/inst/seqplots/www/help/img/01_QuickStart/01_QuickStart_06.png
- mcclintock_analysis_code/seqplots-master/inst/seqplots/www/help/img/01_QuickStart/01_QuickStart_07.png
- mcclintock_analysis_code/seqplots-master/inst/seqplots/www/help/img/01_QuickStart/01_QuickStart_08.png
- mcclintock_analysis_code/seqplots-master/inst/seqplots/www/help/img/01_QuickStart/01_QuickStart_09.png
- mcclintock_analysis_code/seqplots-master/inst/seqplots/www/help/img/01_QuickStart/01_QuickStart_10.png
- mcclintock_analysis_code/seqplots-master/inst/seqplots/www/help/img/01_QuickStart/01_QuickStart_11.png
- mcclintock_analysis_code/seqplots-master/inst/seqplots/www/help/img/01_QuickStart/01_QuickStart_12.png
- mcclintock_analysis_code/seqplots-master/inst/seqplots/www/help/img/03_01.png
- mcclintock_analysis_code/seqplots-master/inst/seqplots/www/help/img/03_01a.png
- mcclintock_analysis_code/seqplots-master/inst/seqplots/www/help/img/03_01b.png
- mcclintock_analysis_code/seqplots-master/inst/seqplots/www/help/img/03_02.png
- mcclintock_analysis_code/seqplots-master/inst/seqplots/www/help/img/03_03.png
- mcclintock_analysis_code/seqplots-master/inst/seqplots/www/help/img/03_04.png
- mcclintock_analysis_code/seqplots-master/inst/seqplots/www/help/img/05_01.png
- mcclintock_analysis_code/seqplots-master/inst/seqplots/www/help/img/05_02.png
- mcclintock_analysis_code/seqplots-master/inst/seqplots/www/help/img/05_03.png
- mcclintock_analysis_code/seqplots-master/inst/seqplots/www/help/img/05_04.png
- mcclintock_analysis_code/seqplots-master/inst/seqplots/www/help/img/06/
- mcclintock_analysis_code/seqplots-master/inst/seqplots/www/help/img/06/06_01.png
- mcclintock_analysis_code/seqplots-master/inst/seqplots/www/help/img/06/06_02.png
- mcclintock_analysis_code/seqplots-master/inst/seqplots/www/help/img/06/06_03.png
- mcclintock_analysis_code/seqplots-master/inst/seqplots/www/help/img/06/06_04.png
- mcclintock_analysis_code/seqplots-master/inst/seqplots/www/help/img/07_01.png
- mcclintock_analysis_code/seqplots-master/inst/seqplots/www/help/img/07_02.png
- mcclintock_analysis_code/seqplots-master/inst/seqplots/www/help/img/07_03.png
- mcclintock_analysis_code/seqplots-master/inst/seqplots/www/help/img/07_04.png
- mcclintock_analysis_code/seqplots-master/inst/seqplots/www/help/img/07_05_06.png
- mcclintock_analysis_code/seqplots-master/inst/seqplots/www/help/img/08_01.png
- mcclintock_analysis_code/seqplots-master/inst/seqplots/www/help/img/08_02.png
- mcclintock_analysis_code/seqplots-master/inst/seqplots/www/help/img/08_03.png
- mcclintock_analysis_code/seqplots-master/inst/seqplots/www/help/img/08_04.png
- mcclintock_analysis_code/seqplots-master/inst/seqplots/www/help/img/08_05.png
- mcclintock_analysis_code/seqplots-master/inst/seqplots/www/help/img/09_01.png
- mcclintock_analysis_code/seqplots-master/inst/seqplots/www/help/img/09_02.png
- mcclintock_analysis_code/seqplots-master/inst/seqplots/www/help/img/09_03.png
- mcclintock_analysis_code/seqplots-master/inst/seqplots/www/help/img/09_04.png
- mcclintock_analysis_code/seqplots-master/inst/seqplots/www/help/img/10_00.png
- mcclintock_analysis_code/seqplots-master/inst/seqplots/www/help/img/10_01.png
- mcclintock_analysis_code/seqplots-master/inst/seqplots/www/help/img/11_01.png
- mcclintock_analysis_code/seqplots-master/inst/seqplots/www/help/img/fav.ico
- mcclintock_analysis_code/seqplots-master/inst/seqplots/www/help/img/ico_full.png
- mcclintock_analysis_code/seqplots-master/inst/seqplots/www/help/img/ico_full_color.png
- mcclintock_analysis_code/seqplots-master/inst/seqplots/www/help/img/palettes.png
- mcclintock_analysis_code/seqplots-master/inst/seqplots/www/help/img/SeqPlots_fig1_web.png
- mcclintock_analysis_code/seqplots-master/inst/seqplots/www/help/index_files/
- mcclintock_analysis_code/seqplots-master/inst/seqplots/www/help/index_files/bootstrap-3.3.1/
- mcclintock_analysis_code/seqplots-master/inst/seqplots/www/help/index_files/bootstrap-3.3.1/css/
- mcclintock_analysis_code/seqplots-master/inst/seqplots/www/help/index_files/bootstrap-3.3.1/css/bootstrap.min.css
- mcclintock_analysis_code/seqplots-master/inst/seqplots/www/help/index_files/bootstrap-3.3.1/css/fonts/
- mcclintock_analysis_code/seqplots-master/inst/seqplots/www/help/index_files/bootstrap-3.3.1/css/fonts/Ubuntu.ttf
- mcclintock_analysis_code/seqplots-master/inst/seqplots/www/help/index_files/bootstrap-3.3.1/css/united.min.css
- mcclintock_analysis_code/seqplots-master/inst/seqplots/www/help/index_files/bootstrap-3.3.1/fonts/
- mcclintock_analysis_code/seqplots-master/inst/seqplots/www/help/index_files/bootstrap-3.3.1/fonts/glyphicons-halflings-regular.eot
- mcclintock_analysis_code/seqplots-master/inst/seqplots/www/help/index_files/bootstrap-3.3.1/fonts/glyphicons-halflings-regular.svg
- mcclintock_analysis_code/seqplots-master/inst/seqplots/www/help/index_files/bootstrap-3.3.1/fonts/glyphicons-halflings-regular.ttf
- mcclintock_analysis_code/seqplots-master/inst/seqplots/www/help/index_files/bootstrap-3.3.1/fonts/glyphicons-halflings-regular.woff
- mcclintock_analysis_code/seqplots-master/inst/seqplots/www/help/index_files/bootstrap-3.3.1/js/
- mcclintock_analysis_code/seqplots-master/inst/seqplots/www/help/index_files/bootstrap-3.3.1/js/bootstrap.min.js
- mcclintock_analysis_code/seqplots-master/inst/seqplots/www/help/index_files/bootstrap-3.3.1/shim/
- mcclintock_analysis_code/seqplots-master/inst/seqplots/www/help/index_files/bootstrap-3.3.1/shim/html5shiv.min.js
- mcclintock_analysis_code/seqplots-master/inst/seqplots/www/help/index_files/bootstrap-3.3.1/shim/respond.min.js
- mcclintock_analysis_code/seqplots-master/inst/seqplots/www/help/index_files/jquery-1.11.0/
- mcclintock_analysis_code/seqplots-master/inst/seqplots/www/help/index_files/jquery-1.11.0/jquery.min.js
- mcclintock_analysis_code/seqplots-master/inst/seqplots/www/help/Install_Docker.md
- mcclintock_analysis_code/seqplots-master/inst/seqplots/www/help/Install_OSX.md
- mcclintock_analysis_code/seqplots-master/inst/seqplots/www/help/Install_R.md
- mcclintock_analysis_code/seqplots-master/inst/seqplots/www/help/Install_server.md
- mcclintock_analysis_code/seqplots-master/inst/seqplots/www/help/Outputs.md
- mcclintock_analysis_code/seqplots-master/inst/seqplots/www/help/PlotSets.md
- mcclintock_analysis_code/seqplots-master/inst/seqplots/www/help/Plotting.md
- mcclintock_analysis_code/seqplots-master/inst/seqplots/www/help/QuickStart.md
- mcclintock_analysis_code/seqplots-master/inst/seqplots/www/help/References.md
- mcclintock_analysis_code/seqplots-master/inst/seqplots/www/help/SaveAndLoad.md
- mcclintock_analysis_code/seqplots-master/inst/seqplots/www/help/style.css
- mcclintock_analysis_code/seqplots-master/inst/seqplots/www/help/Terms.md
- mcclintock_analysis_code/seqplots-master/inst/seqplots/www/help/Versions.md
- mcclintock_analysis_code/seqplots-master/inst/seqplots/www/js/
- mcclintock_analysis_code/seqplots-master/inst/seqplots/www/js/actionbutton.js
- mcclintock_analysis_code/seqplots-master/inst/seqplots/www/js/afterHTMLgridrender.js
- mcclintock_analysis_code/seqplots-master/inst/seqplots/www/js/color.js
- mcclintock_analysis_code/seqplots-master/inst/seqplots/www/js/DataTables/
- mcclintock_analysis_code/seqplots-master/inst/seqplots/www/js/DataTables/dataTables.tableTools.min.js
- mcclintock_analysis_code/seqplots-master/inst/seqplots/www/js/DataTables/DT_bootstrap.js
- mcclintock_analysis_code/seqplots-master/inst/seqplots/www/js/DataTables/DT_filter.js
- mcclintock_analysis_code/seqplots-master/inst/seqplots/www/js/DataTables/jquery.dataTables.js
- mcclintock_analysis_code/seqplots-master/inst/seqplots/www/js/jquery.ba-throttle-debounce.js
- mcclintock_analysis_code/seqplots-master/inst/seqplots/www/js/jquery.cookie.js
- mcclintock_analysis_code/seqplots-master/inst/seqplots/www/js/jquery.lettering.js
- mcclintock_analysis_code/seqplots-master/inst/seqplots/www/js/js_addons.js
- mcclintock_analysis_code/seqplots-master/inst/seqplots/www/js/load_finished.js
- mcclintock_analysis_code/seqplots-master/inst/seqplots/www/js/modal_events.js
- mcclintock_analysis_code/seqplots-master/inst/seqplots/www/js/pdf.js
- mcclintock_analysis_code/seqplots-master/inst/seqplots/www/js/pdf.worker.js
- mcclintock_analysis_code/seqplots-master/inst/seqplots/www/js/tmpl.min.js
- mcclintock_analysis_code/seqplots-master/inst/seqplots/www/js/tutorial.js
- mcclintock_analysis_code/seqplots-master/inst/seqplots/www/outro.html
- mcclintock_analysis_code/seqplots-master/inst/seqplots/www/tutorial.html
- mcclintock_analysis_code/seqplots-master/inst/seqplots/www/upload/
- mcclintock_analysis_code/seqplots-master/inst/seqplots/www/upload/css/
- mcclintock_analysis_code/seqplots-master/inst/seqplots/www/upload/css/jquery.fileupload-ui-noscript.css
- mcclintock_analysis_code/seqplots-master/inst/seqplots/www/upload/css/jquery.fileupload-ui.css
- mcclintock_analysis_code/seqplots-master/inst/seqplots/www/upload/css/style.css
- mcclintock_analysis_code/seqplots-master/inst/seqplots/www/upload/img/
- mcclintock_analysis_code/seqplots-master/inst/seqplots/www/upload/img/loading.gif
- mcclintock_analysis_code/seqplots-master/inst/seqplots/www/upload/img/progressbar.gif
- mcclintock_analysis_code/seqplots-master/inst/seqplots/www/upload/js/
- mcclintock_analysis_code/seqplots-master/inst/seqplots/www/upload/js/cors/
- mcclintock_analysis_code/seqplots-master/inst/seqplots/www/upload/js/cors/jquery.postmessage-transport.js
- mcclintock_analysis_code/seqplots-master/inst/seqplots/www/upload/js/cors/jquery.xdr-transport.js
- mcclintock_analysis_code/seqplots-master/inst/seqplots/www/upload/js/jquery.fileupload-fp.js
- mcclintock_analysis_code/seqplots-master/inst/seqplots/www/upload/js/jquery.fileupload-ui.js
- mcclintock_analysis_code/seqplots-master/inst/seqplots/www/upload/js/jquery.fileupload-validate.js
- mcclintock_analysis_code/seqplots-master/inst/seqplots/www/upload/js/jquery.fileupload.js
- mcclintock_analysis_code/seqplots-master/inst/seqplots/www/upload/js/jquery.iframe-transport.js
- mcclintock_analysis_code/seqplots-master/inst/seqplots/www/upload/js/main.js
- mcclintock_analysis_code/seqplots-master/inst/seqplots/www/upload/js/md5.js
- mcclintock_analysis_code/seqplots-master/inst/seqplots/www/upload/js/vendor/
- mcclintock_analysis_code/seqplots-master/inst/seqplots/www/upload/js/vendor/jquery.ui.widget.js
- mcclintock_analysis_code/seqplots-master/inst/seqplots/www/upload/upload.html
- mcclintock_analysis_code/seqplots-master/man/
- mcclintock_analysis_code/seqplots-master/man/deployServerInstance.Rd
- mcclintock_analysis_code/seqplots-master/man/getPlotSetArray.Rd
- mcclintock_analysis_code/seqplots-master/man/ggHeatmapPlotWrapper.Rd
- mcclintock_analysis_code/seqplots-master/man/heatmapPlotWrapper.Rd
- mcclintock_analysis_code/seqplots-master/man/imPlot2.Rd
- mcclintock_analysis_code/seqplots-master/man/MotifSetup-class.Rd
- mcclintock_analysis_code/seqplots-master/man/num2bp.Rd
- mcclintock_analysis_code/seqplots-master/man/num2sci.Rd
- mcclintock_analysis_code/seqplots-master/man/plot.Rd
- mcclintock_analysis_code/seqplots-master/man/plotAverage.Rd
- mcclintock_analysis_code/seqplots-master/man/plotHeatmap.Rd
- mcclintock_analysis_code/seqplots-master/man/plotMext.Rd
- mcclintock_analysis_code/seqplots-master/man/PlotSetArray-class.Rd
- mcclintock_analysis_code/seqplots-master/man/PlotSetList-class.Rd
- mcclintock_analysis_code/seqplots-master/man/PlotSetPair-class.Rd
- mcclintock_analysis_code/seqplots-master/man/run.Rd
- mcclintock_analysis_code/seqplots-master/man/seqplots-generic.Rd
- mcclintock_analysis_code/seqplots-master/man/seqplots.Rd
- mcclintock_analysis_code/seqplots-master/NAMESPACE
- mcclintock_analysis_code/seqplots-master/NEWS
- mcclintock_analysis_code/seqplots-master/R/
- mcclintock_analysis_code/seqplots-master/R/deployServerInstance.R
- mcclintock_analysis_code/seqplots-master/R/generic_methods.R
- mcclintock_analysis_code/seqplots-master/R/getPlotSetArray.R
- mcclintock_analysis_code/seqplots-master/R/helper_functions.R
- mcclintock_analysis_code/seqplots-master/R/int_getSF.R
- mcclintock_analysis_code/seqplots-master/R/int_ggHeatmapPlotWrapper.R
- mcclintock_analysis_code/seqplots-master/R/int_heatmapPlotWrapper.R
- mcclintock_analysis_code/seqplots-master/R/int_imPlot2.R
- mcclintock_analysis_code/seqplots-master/R/int_plotMext.R
- mcclintock_analysis_code/seqplots-master/R/MotifSetup-class.R
- mcclintock_analysis_code/seqplots-master/R/plotAverage.R
- mcclintock_analysis_code/seqplots-master/R/plotHeatmap.R
- mcclintock_analysis_code/seqplots-master/R/PlotSetArray-class.R
- mcclintock_analysis_code/seqplots-master/R/PlotSetList-class.R
- mcclintock_analysis_code/seqplots-master/R/PlotSetPair-class.R
- mcclintock_analysis_code/seqplots-master/R/run.R
- mcclintock_analysis_code/seqplots-master/R/seqplots-package.R
- mcclintock_analysis_code/seqplots-master/R/zzz.R
- mcclintock_analysis_code/seqplots-master/README.md
- mcclintock_analysis_code/seqplots-master/SeqPlots_Rpackage.Rproj
- mcclintock_analysis_code/seqplots-master/tests/
- mcclintock_analysis_code/seqplots-master/tests/test-all.R
- mcclintock_analysis_code/seqplots-master/tests/testthat/
- mcclintock_analysis_code/seqplots-master/tests/testthat/test1.R
- mcclintock_analysis_code/seqplots-master/tests/testthat/testGUI.R
- mcclintock_analysis_code/seqplots-master/vignettes/
- mcclintock_analysis_code/seqplots-master/vignettes/QuickStart.Rmd
- mcclintock_analysis_code/seqplots-master/vignettes/SeqPlotsGUI.Rmd
