# Supplementary material for: McClintock: An Integrated Pipeline for Detecting Transposable Element Insertions in Whole-Genome Shotgun Sequencing Data
Source: G3 (Bethesda). 2017 Jun 21;7(8):2763–78. doi: 10.1534/g3.117.043893 (PMC5555480; doi:10.1534/g3.117.043893)
Supplement: Supplementary file 3 [file 2763FileS3.zip › mcclintock_analysis_code/mccusker/launchmcclintock.sh]

#!/bin/bash

urltmp=${1%%_1.f*}
url=${urltmp%%_2.f*}
sample_name=${url##*/}
output_dir=$2
run_dir=$3

# If the sample folder exists this sample must have at least been launched
if [ -d $output_dir/$sample_name/ ]; then
	# If the results files exist then nothing needs to be done
	 if [[ -f $output_dir/$sample_name/results/$sample_name"_relocate_nonredundant.bed" && -f $output_dir/$sample_name/results/$sample_name"_temp_nonredundant.bed"  && -f $output_dir/$sample_name/results/$sample_name"_ngs_te_mapper_nonredundant.bed" && -f $output_dir/$sample_name/results/$sample_name"_retroseq_nonredundant.bed" && -f $output_dir/$sample_name/results/$sample_name"_telocate_nonredundant.bed" && -f $output_dir/$sample_name/results/$sample_name"_popoolationte_nonredundant.bed" ]]
	then
		echo "$sample_name has already been analysed"
		# If they don't then the run must have been interrupted so files are cleaned up and the run is attempted again
	else
		echo "$sample_name has already been started but must have failed to complete. Cleaning up and retrying"
		rm -r $test_dir/sacCer2/$sample_name

		# wget the fastq files
		while ! wget -c -q $url"_1.fastq.gz" -O $output_dir/data/$sample_name"_1.fastq.gz"; do sleep 5; done
		while ! wget -c -q $url"_2.fastq.gz" -O $output_dir/data/$sample_name"_2.fastq.gz"; do sleep 5; done
		
		gunzip $output_dir/data/$sample_name"_1.fastq.gz"
		gunzip $output_dir/data/$sample_name"_2.fastq.gz"
		
		echo "About to launch mcclintock for $sample_name"
		$run_dir/mcclintock/mcclintock.sh -o $output_dir -r $output_dir/data/sacCer2.fasta -c $run_dir/mcclintock/test/sac_cer_TE_seqs.fasta -g $output_dir/data/reference_TE_locations.gff -t $rundir/mcclintock/test/sac_cer_te_families.tsv -1 $output_dir/data//$sample_name"_1.fastq" -2 $output_dir/data//$sample_name"_2.fastq" -i -p 4
	
		# Remove the fastq files when analysis is complete.
		rm $output_dir/data/$sample_name"_1.fastq" $output_dir/data/$sample_name"_2.fastq"
	fi
else
	# wget the fastq files
	while ! wget -c -q $url"_1.fastq.gz" -O $output_dir/data/$sample_name"_1.fastq.gz"; do sleep 5; done
	while ! wget -c -q $url"_2.fastq.gz" -O $output_dir/data/$sample_name"_2.fastq.gz"; do sleep 5; done

	gunzip $output_dir/data/$sample_name"_1.fastq.gz"
	gunzip $output_dir/data/$sample_name"_2.fastq.gz"
		
	echo "About to launch mcclintock for $sample_name"
	$run_dir/mcclintock/mcclintock.sh -o $output_dir -r $output_dir/data/sacCer2.fasta -c $run_dir/mcclintock/test/sac_cer_TE_seqs.fasta -g $output_dir/data/reference_TE_locations.gff -t $run_dir/mcclintock/test/sac_cer_te_families.tsv -1 $output_dir/data/$sample_name"_1.fastq" -2 $output_dir/data/$sample_name"_2.fastq" -i -p 4
	
	# Remove the fastq files when analysis is complete.
	rm $output_dir/data/$sample_name"_1.fastq" $output_dir/data/$sample_name"_2.fastq"
fi
