# Supplementary material for: McClintock: An Integrated Pipeline for Detecting Transposable Element Insertions in Whole-Genome Shotgun Sequencing Data
Source: G3 (Bethesda). 2017 Jun 21;7(8):2763–78. doi: 10.1534/g3.117.043893 (PMC5555480; doi:10.1534/g3.117.043893)
Supplement: Supplementary file 3 [file 2763FileS3.zip › mcclintock_analysis_code/mccusker/run_mccusker.sh]

#!/bin/bash

run_dir=$1
output_dir=$1"/mccusker"
mkdir -p $output_dir
mkdir -p $output_dir/data
mkdir -p $output_dir/qsub_output

# Download the reference genome from UCSC (allows easy browsing of results)

printf "Downloading reference genome...\n\n"

wget -nc http://hgdownload.soe.ucsc.edu/goldenPath/sacCer2/bigZips/chromFa.tar.gz -O $output_dir/data/chromFa.tar.gz
tar xvzf $output_dir/data/chromFa.tar.gz -C $output_dir/data/
rm $output_dir/data/chromFa.tar.gz
cat $output_dir/data/chr*fa $output_dir/data/2micron.fa > $output_dir/data/sacCer2.fasta
rm $output_dir/data/chr*fa $output_dir/data/2micron.fa

# Download gff locations of reference TE copies
wget -nc http://files.figshare.com/287395/File_S2.txt -O $output_dir/data/File_S2.txt
awk '{print $3"\treannotate\ttransposable_element\t"$4"\t"$5"\t.\t"$6"\t.\tID="$1;}' $output_dir/data/File_S2.txt > $output_dir/data/tmp
sed '1d;$d' $output_dir/data/tmp > $output_dir/data/reference_TE_locations.gff
rm $output_dir/data/File_S2.txt
rm $output_dir/data/tmp

# The TE families file and consensus TE fasta file are included in this folder
> $output_dir/data/sample_list
# Download list of file locations from EBI
projects=('SRA072302')
for project in "${projects[@]}"
do
	wget -O $output_dir/data/$project "http://www.ebi.ac.uk/ena/data/warehouse/filereport?accession=$project&result=read_run&fields=study_accession,sample_accession,secondary_sample_accession,experiment_accession,run_accession,scientific_name,instrument_model,library_layout,library_source,library_selection,read_count,base_count,experiment_title,fastq_ftp"
	sed 1d $output_dir/data/$project >> $output_dir/data/sample_list
done

# Run the pipeline

awk -F'[\t;]' '{print $15}' $output_dir/data/sample_list > $output_dir/data/sample_1_urls.txt
#head -5 $output_dir/data/sample_1_urls.txt > $output_dir/data/tmp
#mv $output_dir/data/tmp $output_dir/data/sample_1_urls.txt

sample_no=1

while read line
do
	if [ $sample_no -eq 1 ]; then
		qsub -l cores=4 -l long -V -cwd -N mcclintock_mccusker_$sample_no -o $output_dir"/qsub_output/"$sample_no".o" -e $output_dir"/qsub_output/"$sample_no".e" launchmcclintock.sh $line $output_dir $run_dir 
		echo -e "$line\tmcclintock$sample_no" > $output_dir/data/job_key
	else
		qsub -l cores=4 -l long -V -cwd -N mcclintock_mccusker_$sample_no -hold_jid mcclintock_mccusker_"1" -o $output_dir"/qsub_output/"$sample_no".o" -e $output_dir"/qsub_output/"$sample_no".e" launchmcclintock.sh $line $output_dir $run_dir
		echo -e "$line\tmcclintock$sample_no" >> $output_dir/data/job_key
	fi
	sample_no=$((sample_no+1))
done < $output_dir/data/sample_1_urls.txt
