# Supplementary material for: McClintock: An Integrated Pipeline for Detecting Transposable Element Insertions in Whole-Genome Shotgun Sequencing Data
Source: G3 (Bethesda). 2017 Jun 21;7(8):2763–78. doi: 10.1534/g3.117.043893 (PMC5555480; doi:10.1534/g3.117.043893)
Supplement: Supplementary file 3 [file 2763FileS3.zip › mcclintock_analysis_code/mccusker/straininfo.csv]

Strain	Parental isolate or isogenic with	Isolate source or other name	Geographic origin	Environmental origin	Population	Sample
YJM189	YJM180	NCYC 431	Unknown	Distillery	wine/European	SRR800764
YJM193	YJM184	NCYC 914	Unknown	Distillery	wine/European	SRR800765
YJM195	YJM182	NCYC 762	Nigeria	Palm wine	West African	SRR800766
YJM244	YJM210	CBS 1227	Romania	Clinical	wine/European	SRR800767
YJM248	YJM218	CBS 2910	Unknown	Clinical (feces)	wine/European	SRR800768
YJM270	YJM215	CBS 2807	Slovenia	Wine	wine/European	SRR800769
YJM271	YJM214	CBS 1782	Unknown	Brewery	wine/European	SRR800770
YJM320	YJM309	CBS 7837	CA, USA	Clinical	mosaic	SRR800771
YJM326	YJM310	CBS 7838	CA, USA	Clinical	mosaic	SRR800772
YJM428	YJM308	CBS 7836	CA, USA	Clinical	mosaic	SRR800773
YJM450	YJM440	92-123	CA, USA	Clinical	mosaic	SRR800774
YJM451	YJM436	B70302(b)	Unknown	Clinical	mosaic	SRR800775
YJM453	YJM434	B68019c	Unknown	Clinical	wine/European	SRR800776
YJM456	YJM454	89-156	CA, USA	Clinical	mosaic	SRR800777
YJM470	YJM455	SUH	CA, USA	Clinical	mosaic	SRR800778
YJM541	YJM522	SUH	CA, USA	Clinical	mosaic	SRR800779
YJM554	YJM521	SUH	CA, USA	Clinical	mosaic	SRR800780
YJM555	YJM523	SUH	CA, USA	Clinical	mosaic	SRR800781
YJM627	Y55	J.E. Haber	Unknown	Laboratory	West African	SRR800782
YJM681	YJM653	SUH	CA, USA	Clinical	mosaic	SRR800783
YJM682	YJM668	R87-91	TX, USA	Clinical	mosaic	SRR800784
YJM683	YJM678	R93-1871	TX, USA	Clinical	mosaic	SRR800785
YJM689	YJM675	R93-1017	TX, USA	Clinical	mosaic	SRR800786
YJM693	YJM669	R91-48	YX, USA	Clinical	mosaic	SRR800787
YJM969	YJM967	96-98	Italy	Clinical	wine/European	SRR800788
YJM972	YJM947	96-100	Italy	Clinical	wine/European	SRR800789
YJM975	YJM948	96-101	Italy	Clinical	wine/European	SRR800790
YJM978	YJM954	96-109	Italy	Clinical	wine/European	SRR800791
YJM981	YJM955	96-110	Italy	Clinical	wine/European	SRR800792
YJM984	YJM956	96-112	Italy	Clinical	wine/European	SRR800793
YJM987	YJM957	96-113	Italy	Clinical	wine/European	SRR800794
YJM990	YJM963	96-119	Italy	Clinical	wine/European	SRR800795
YJM993	YJM964	96-120	Italy	Clinical	wine/European	SRR800796
YJM996	YJM965	96-121	Italy	Clinical	wine/European	SRR800797
YJM1078	YJM1075	NRRL YB-4348	Portugal	Clinical	wine/European	SRR800854
YJM1083	YJM1073	NRRL Y-10,988	NC, USA	Clinical	mosaic	SRR800855
YJM1129	YJM1123	NCMH 125	OH, USA	Distillery	wine/European	SRR800856
YJM1133	YJM1125	MMRL 125	NC, USA	Clinical	mosaic	SRR800798
YJM1190	YJM1107	C. Kaufman	MI, USA	Clinical	mosaic	SRR800799
YJM1199	YJM1115	C. Kaufman	MI, USA	Clinical	mosaic	SRR800800
YJM1202	YJM1116	C. Kaufman	MI, USA	Clinical	mosaic	SRR800801
YJM1208	YJM1119	1882	MI, USA	Clinical	mosaic	SRR800802
YJM1242	YJM1213	NRRL Y-35	IL, USA	Fruit	wine/European	SRR800803
YJM1244	YJM1215	NRRL Y-1532	Indonesia	Fruit	wine/European	SRR800804
YJM1248	YJM1219	NRRL Y-1546	W. Africa	Wine	West African	SRR800805
YJM1250	YJM1223	NRRL Y-6673	Unknown	Sugar cane	wine/European	SRR800806
YJM1252	YJM1224	NRRL Y-6679	Spain	Alpechin	wine/European	SRR800807
YJM1273	YPS134	P. Sniegowski	PA, USA	Oak tree	North American	SRR800808
YJM1304	YJM676	R93-1092	TX, USA	Clinical	mosaic	SRR800809
YJM1307	YJM1071	NRRL Y-961	DC, USA	Clinical	mosaic	SRR800810
YJM1311	YJM1101	C. Kaufman	MI, USA	Clinical	mosaic	SRR800811
YJM1326	YJM1289	J. Bakken	MN, USA	Clinical	mosaic	SRR800812
YJM1332	YJM1284	M1-2	Italy	Wine	wine/European	SRR800813
YJM1336	YJM1285	M28s2	Italy	Wine	wine/European	SRR800814
YJM1338	YJM1315	NRRL Y-963	MD, USA	Sour fig	mosaic	SRR800815
YJM1341	YJM1323	NRRL Y-12637	South Africa	Wine	wine/European	SRR800816
YJM1342	YJM1324	NRRL Y-12638	South Africa	Soil	mosaic	SRR800817
YJM1355	YJM1344	NRRL Y-234	IL, USA	Molasses	wine/European	SRR800818
YJM1356	YJM1349	NRRL Y-747	Unknown	Cider	wine/European	SRR800819
YJM1381	YJM1357	NRRL YB-427	Trinidad	Rum fermentation	mosaic	SRR800820
YJM1383	YJM1359	NRRL Y-5511	Philippines	Coconut	wine/European	SRR800821
YJM1385	YJM1363	NRRL Y-11857	MD, USA	Sugar refinery	mosaic	SRR800822
YJM1386	YJM1365	NRRL Y-11878	Jamaica	Sugar cane	mosaic	SRR800823
YJM1387	YJM1366	NRRL Y-12758	Japan	Wine	wine/European	SRR800824
YJM1388	YJM1367	NRRL Y-12769	Malaya	Fermented tapioca	sake	SRR800825
YJM1389	YJM1368	NRRL Y-17447	Thailand	Sewage	sake	SRR800826
YJM1399	YJM1393	NRRL YB-908	Unknown	Wild cherry tree gum	mosaic	SRR800827
YJM1400	YJM1394	NRRL YB-4081	Philippines	Guava	mosaic	SRR800828
YJM1401	YJM1395	NRRL YB-4082	Philippines	Papaya	mosaic	SRR800829
YJM1402	YJM1396	NRRL YB-4449	Unknown	Grape vine	mosaic	SRR800830
YJM1415	YJM1407	NRRL Y-268	France	Wine	wine/European	SRR800831
YJM1417	YJM1411	NRRL YB-2541	HI, USA	ND	wine/European	SRR800832
YJM1418	YJM1413	NRRL YB-4506	Japan	Oak tree	mosaic	SRR800833
YJM1419	YJM1412	NRRL YB-2625	Unknown	Bagasse	mosaic	SRR800834
YJM1433	Yllc17_E5	Ed Louis	France	Wine	wine/European	SRR800835
YJM1434	YPS606	P. Sniegowski	PA, USA	Oak	North American	SRR800836
YJM1439	NCYC110	Ed Louis	W. Africa	Ginger beer	West African	SRR800837
YJM1443	UWOPS83-787.3	Ed Louis	Bahamas	Fruit	mosaic	SRR800838
YJM1444	UWOPS87-2421	Ed Louis	HI, USA	Cladode	mosaic	SRR800839
YJM1447	UWOPS05-227.2	Ed Louis	Malaysia	Bertam Palm	Malaysian	SRR800840
YJM1450	273614N	Ed Louis	Newcastle, UK	Clinical	wine/European	SRR800841
YJM1460	Y12	Ed Louis	Africa	Palm Wine	sake	SRR800842
YJM1463	DBVPG1853	Ed Louis	Ethiopia	White Tecc	wine/European	SRR800843
YJM1477	YJM1468	NRRL Y-581	MO, USA	Blatz beer	wine/European	SRR800844
YJM1478	YJM1470	NRRL Y-1890	Unknown	Kefir	wine/European	SRR800845
YJM1479	YJM1474	NRRL Y-6297	Phillipines	Coconut tuba	mosaic	SRR800846
YJM1526	YJM1506	Phaff 74-29	Unknown	Clinical (throat)	wine/European	SRR800847
YJM1527	YJM1510	Phaff 05-780	Winters, CA	Prune	mosaic	SRR800848
YJM1549	DBVPG6040	Ed Louis	Netherlands	Fermenting fruit juice	mosaic	SRR800849
YJM1573	YJM1566	NRRL Y-12603	India	Fermented food	mosaic	SRR800850
YJM1574	N96 (=AWRI1775)	Unknown	Wine		wine/European	SRR800851
YJM1592	YJM1585	NRRL Y-17448	Thailand	Sewage	sake	SRR800852
YJM1615				Clinical	mosaic	SRR800853
