# Supplementary material for: McClintock: An Integrated Pipeline for Detecting Transposable Element Insertions in Whole-Genome Shotgun Sequencing Data
Source: G3 (Bethesda). 2017 Jun 21;7(8):2763–78. doi: 10.1534/g3.117.043893 (PMC5555480; doi:10.1534/g3.117.043893)
Supplement: Supplementary file 3 [file 2763FileS3.zip › mcclintock_analysis_code/seqplots-master/appveyor.yml]

# DO NOT CHANGE the "init" and "install" sections below

# Download script file from GitHub
init:
  ps: |
        $ErrorActionPreference = "Stop"
        Invoke-WebRequest http://raw.github.com/krlmlr/r-appveyor/master/scripts/appveyor-tool.ps1 -OutFile "..\appveyor-tool.ps1"
        Import-Module '..\appveyor-tool.ps1'

install:
  ps: Bootstrap

# Adapt as necessary starting from here

build_script:
  - travis-tool.sh install_bioc BiocGenerics BiocStyle
  - travis-tool.sh install_deps

test_script:
  - travis-tool.sh run_tests

on_failure:
  - travis-tool.sh dump_logs

artifacts:
  - path: '*.Rcheck\**\*.log'
    name: Logs

  - path: '*.Rcheck\**\*.out'
    name: Logs

  - path: '*.Rcheck\**\*.fail'
    name: Logs

  - path: '*.Rcheck\**\*.Rout'
    name: Logs

  - path: '\*_*.tar.gz'
    name: Bits

  - path: '\*_*.zip'
    name: Bits
