# Supplementary material for: McClintock: An Integrated Pipeline for Detecting Transposable Element Insertions in Whole-Genome Shotgun Sequencing Data
Source: G3 (Bethesda). 2017 Jun 21;7(8):2763–78. doi: 10.1534/g3.117.043893 (PMC5555480; doi:10.1534/g3.117.043893)
Supplement: Supplementary file 3 [file 2763FileS3.zip › mcclintock_analysis_code/seqplots-master/inst/doc/QuickStart.R]

## ----echo=FALSE, results='asis', echo=FALSE------------------------------
# knit the first three lines of first.Rmd
cat(knitr::knit_child(
    text = gsub(
        "img/",
        "../inst/seqplots/www/help/img/",
        readLines('../inst/seqplots/www/help/QuickStart.md')
    ),
    quiet = TRUE
), sep = '\n')

## ----echo=FALSE----------------------------------------------------------
sessionInfo()
