# Supplementary material for: McClintock: An Integrated Pipeline for Detecting Transposable Element Insertions in Whole-Genome Shotgun Sequencing Data
Source: G3 (Bethesda). 2017 Jun 21;7(8):2763–78. doi: 10.1534/g3.117.043893 (PMC5555480; doi:10.1534/g3.117.043893)
Supplement: Supplementary file 3 [file 2763FileS3.zip › mcclintock_analysis_code/seqplots-master/inst/extdata/Transcripts_ce10_chrI_100Kb.bed]

chrI	10412	16842	Y74C9A.2.5	0	+	11640	16585	0	4	173,72,210,370	0,1205,4538,6060
chrI	11494	16793	Y74C9A.2.2	0	+	11640	16585	0	5	67,72,210,113,92	0,123,3456,4978,5207
chrI	11498	16842	Y74C9A.2.1	0	+	11640	16585	0	4	63,72,210,370	0,119,3452,4974
chrI	11498	16842	Y74C9A.2.3	0	+	11640	16585	0	4	59,72,210,370	0,119,3452,4974
chrI	11504	16842	Y74C9A.2.6	0	+	11640	16585	0	4	57,67,210,370	0,118,3446,4968
chrI	11617	16842	Y74C9A.2.4	0	+	11640	16585	0	3	72,210,370	0,3333,4855
chrI	43732	44677	Y74C9A.1	0	+	43732	44677	0	5	229,205,44,97,157	0,297,548,639,788
chrI	47471	49819	Y48G1C.12	0	+	47471	49416	0	4	139,163,183,569	0,224,876,1779
chrI	49918	54426	Y48G1C.4	0	+	49920	54360	0	7	98,216,128,107,72,305,483	0,896,2364,2547,3347,3472,4025
chrI	71857	81071	Y48G1C.2.1	0	+	72648	80344	0	12	75,80,251,77,162,184,320,162,205,87,135,766	0,653,789,1083,1747,2767,3313,4093,5091,5855,7455,8448
chrI	72510	81063	Y48G1C.2.2	0	+	72648	80344	0	12	80,251,77,162,184,320,162,205,87,135,256,250	0,136,430,1094,2114,2660,3440,4438,5202,6802,7795,8303
chrI	81200	84959	Y48G1C.10	0	+	81233	84959	0	8	72,79,122,91,240,124,180,346	0,684,815,1385,1980,2989,3187,3413
chrI	86825	91020	Y48G1C.11	0	+	86840	90607	0	9	79,190,215,233,141,213,374,51,53	0,208,694,1442,1740,2546,3593,3996,4142
chrI	91379	92718	Y48G1C.9.1	0	+	91408	92648	0	2	215,196	0,1143
chrI	91403	92877	Y48G1C.9.2	0	+	91408	92648	0	2	191,355	0,1119
chrI	93030	94881	Y48G1C.1	0	+	93091	94714	0	6	106,375,407,145,300,260	0,151,578,1033,1238,1591
chrI	4118	10230	Y74C9A.3.1	0	-	4220	10148	0	5	240,102,291,120,136	0,1076,1918,5608,5976
chrI	4118	10232	Y74C9A.3.2	0	-	4220	10148	0	5	240,102,291,120,138	0,1076,1918,5608,5976
chrI	17482	26778	Y74C9A.4b	0	-	17910	26778	0	12	476,110,227,208,117,127,195,162,200,154,101,46	0,523,1532,2788,3365,3530,7168,7446,7790,8888,9107,9250
chrI	17482	26781	Y74C9A.4a	0	-	17910	26778	0	12	476,110,227,208,117,127,195,162,200,154,92,49	0,523,1532,2788,3365,3530,7168,7446,7790,8888,9107,9250
chrI	27594	32482	Y74C9A.5.2	0	-	28279	32482	0	5	811,268,656,304,71	0,1505,2174,4174,4817
chrI	27778	32482	Y74C9A.5.1	0	-	28279	32482	0	6	331,256,268,656,304,71	0,371,1321,1990,3990,4633
chrI	55315	64021	Y48G1C.5	0	-	55336	64021	0	12	135,158,170,151,182,369,1192,816,201,60,69,4	0,574,808,1221,1556,1941,3729,5920,7458,8481,8588,8702
chrI	84989	86284	Y48G1C.6	0	-	85051	86284	0	3	365,181,188	0,451,1107
chrI	94957	95367	Y48G1C.13	0	-	94957	95312	0	2	161,131	0,279
