# Supplementary material for: McClintock: An Integrated Pipeline for Detecting Transposable Element Insertions in Whole-Genome Shotgun Sequencing Data
Source: G3 (Bethesda). 2017 Jun 21;7(8):2763–78. doi: 10.1534/g3.117.043893 (PMC5555480; doi:10.1534/g3.117.043893)
Supplement: Supplementary file 3 [file 2763FileS3.zip › mcclintock_analysis_code/seqplots-master/inst/seqplots/global.R]

#if( !'seqplots' %in% .packages() ) {
suppressPackageStartupMessages({
    require(parallel)
    require(shiny)
    require(jsonlite)
    require(RSQLite)
    require(rtracklayer)
    require(BSgenome)
    require(kohonen)
    require(plotrix)
    require(fields)
    library(RColorBrewer) 
    library(seqplots)
})
#}


if(Sys.getenv('root') == '' ) {
  source('server_config.R')
}
.libPaths(c( file.path(Sys.getenv('root'), 'genomes'), .libPaths() ))

options(shiny.deprecation.messages=FALSE)
