# Supplementary material for: McClintock: An Integrated Pipeline for Detecting Transposable Element Insertions in Whole-Genome Shotgun Sequencing Data
Source: G3 (Bethesda). 2017 Jun 21;7(8):2763–78. doi: 10.1534/g3.117.043893 (PMC5555480; doi:10.1534/g3.117.043893)
Supplement: Supplementary file 3 [file 2763FileS3.zip › mcclintock_analysis_code/seqplots-master/inst/seqplots/server_config.R]

Sys.setenv('root'='/var/shiny-server/DATA')
Sys.setenv('web' = getwd() )
# Uncomment following line debug mode. Warning - it will cause securyty threat, never run this on public acces.
# Sys.setenv('seqplots_debug' = TRUE )
