# Supplementary material for: McClintock: An Integrated Pipeline for Detecting Transposable Element Insertions in Whole-Genome Shotgun Sequencing Data
Source: G3 (Bethesda). 2017 Jun 21;7(8):2763–78. doi: 10.1534/g3.117.043893 (PMC5555480; doi:10.1534/g3.117.043893)
Supplement: Supplementary file 3 [file 2763FileS3.zip › mcclintock_analysis_code/seqplots-master/inst/seqplots/www/color/jscolor.js]

/* Modernizr 2.7.1 (Custom Build) | MIT & BSD
 * Build: http://modernizr.com/download/#-inputtypes
 */
;window.Modernizr=function(a,b,c){function u(a){i.cssText=a}function v(a,b){return u(prefixes.join(a+";")+(b||""))}function w(a,b){return typeof a===b}function x(a,b){return!!~(""+a).indexOf(b)}function y(a,b,d){for(var e in a){var f=b[a[e]];if(f!==c)return d===!1?a[e]:w(f,"function")?f.bind(d||b):f}return!1}function z(){e.inputtypes=function(a){for(var d=0,e,g,h,i=a.length;d<i;d++)j.setAttribute("type",g=a[d]),e=j.type!=="text",e&&(j.value=k,j.style.cssText="position:absolute;visibility:hidden;",/^range$/.test(g)&&j.style.WebkitAppearance!==c?(f.appendChild(j),h=b.defaultView,e=h.getComputedStyle&&h.getComputedStyle(j,null).WebkitAppearance!=="textfield"&&j.offsetHeight!==0,f.removeChild(j)):/^(search|tel)$/.test(g)||(/^(url|email)$/.test(g)?e=j.checkValidity&&j.checkValidity()===!1:e=j.value!=k)),n[a[d]]=!!e;return n}("search tel url email datetime date month week time datetime-local number range color".split(" "))}var d="2.7.1",e={},f=b.documentElement,g="modernizr",h=b.createElement(g),i=h.style,j=b.createElement("input"),k=":)",l={}.toString,m={},n={},o={},p=[],q=p.slice,r,s={}.hasOwnProperty,t;!w(s,"undefined")&&!w(s.call,"undefined")?t=function(a,b){return s.call(a,b)}:t=function(a,b){return b in a&&w(a.constructor.prototype[b],"undefined")},Function.prototype.bind||(Function.prototype.bind=function(b){var c=this;if(typeof c!="function")throw new TypeError;var d=q.call(arguments,1),e=function(){if(this instanceof e){var a=function(){};a.prototype=c.prototype;var f=new a,g=c.apply(f,d.concat(q.call(arguments)));return Object(g)===g?g:f}return c.apply(b,d.concat(q.call(arguments)))};return e});for(var A in m)t(m,A)&&(r=A.toLowerCase(),e[r]=m[A](),p.push((e[r]?"":"no-")+r));return e.input||z(),e.addTest=function(a,b){if(typeof a=="object")for(var d in a)t(a,d)&&e.addTest(d,a[d]);else{a=a.toLowerCase();if(e[a]!==c)return e;b=typeof b=="function"?b():b,typeof enableClasses!="undefined"&&enableClasses&&(f.className+=" "+(b?"":"no-")+a),e[a]=b}return e},u(""),h=j=null,e._version=d,e}(this,this.document);

if( !Modernizr.inputtypes.color ) {


  /**
   * jscolor, JavaScript Color Picker
   *
   * @version 1.4.2
   * @license GNU Lesser General Public License, http://www.gnu.org/copyleft/lesser.html
   * @author  Jan Odvarko, http://odvarko.cz
   * @created 2008-06-15
   * @updated 2013-11-25
   * @link    http://jscolor.com
   */


  var jscolor = {
  
  
  	dir : '', // location of jscolor directory (leave empty to autodetect)
  	bindClass : 'color', // class name
  	binding : true, // automatic binding via <input class="...">
  	preloading : true, // use image preloading?
  
  
  	install : function() {
  		jscolor.addEvent(window, 'load', jscolor.init);
  	},
  
  
  	init : function() {
  		if(jscolor.binding) {
  			jscolor.bind();
  		}
  		if(jscolor.preloading) {
  			jscolor.preload();
  		}
  	},
  
  
  	getDir : function() {
  		if(!jscolor.dir) {
  			var detected = jscolor.detectDir();
  			jscolor.dir = detected!==false ? detected : 'jscolor/';
  		}
  		return jscolor.dir;
  	},
  
  
  	detectDir : function() {
  		var base = location.href;
  
  		var e = document.getElementsByTagName('base');
  		for(var i=0; i<e.length; i+=1) {
  			if(e[i].href) { base = e[i].href; }
  		}
  
  		var e = document.getElementsByTagName('script');
  		for(var i=0; i<e.length; i+=1) {
  			if(e[i].src && /(^|\/)jscolor\.js([?#].*)?$/i.test(e[i].src)) {
  				var src = new jscolor.URI(e[i].src);
  				var srcAbs = src.toAbsolute(base);
  				srcAbs.path = srcAbs.path.replace(/[^\/]+$/, ''); // remove filename
  				srcAbs.query = null;
  				srcAbs.fragment = null;
  				return srcAbs.toString();
  			}
  		}
  		return false;
  	},
  
  
  	bind : function() {
  		var matchClass = new RegExp('(^|\\s)('+jscolor.bindClass+')\\s*(\\{[^}]*\\})?', 'i');
  		var e = document.getElementsByTagName('input');
  		for(var i=0; i<e.length; i+=1) {
  			var m;
  			if(!e[i].color && e[i].className && (m = e[i].className.match(matchClass))) {
  				var prop = {};
  				if(m[3]) {
  					try {
  						prop = (new Function ('return (' + m[3] + ')'))();
  					} catch(eInvalidProp) {}
  				}
  				e[i].color = new jscolor.color(e[i], prop);
  			}
  		}
  	},
  
  
  	preload : function() {
  		for(var fn in jscolor.imgRequire) {
  			if(jscolor.imgRequire.hasOwnProperty(fn)) {
  				jscolor.loadImage(fn);
  			}
  		}
  	},
  
  
  	images : {
  		pad : [ 181, 101 ],
  		sld : [ 16, 101 ],
  		cross : [ 15, 15 ],
  		arrow : [ 7, 11 ]
  	},
  
  
  	imgRequire : {},
  	imgLoaded : {},
  
  
  	requireImage : function(filename) {
  		jscolor.imgRequire[filename] = true;
  	},
  
  
  	loadImage : function(filename) {
  		if(!jscolor.imgLoaded[filename]) {
  			jscolor.imgLoaded[filename] = new Image();
  			jscolor.imgLoaded[filename].src = jscolor.getDir()+filename;
  		}
  	},
  
  
  	fetchElement : function(mixed) {
  		return typeof mixed === 'string' ? document.getElementById(mixed) : mixed;
  	},
  
  
  	addEvent : function(el, evnt, func) {
  		if(el.addEventListener) {
  			el.addEventListener(evnt, func, false);
  		} else if(el.attachEvent) {
  			el.attachEvent('on'+evnt, func);
  		}
  	},
  
  
  	fireEvent : function(el, evnt) {
  		if(!el) {
  			return;
  		}
  		if(document.createEvent) {
  			var ev = document.createEvent('HTMLEvents');
  			ev.initEvent(evnt, true, true);
  			el.dispatchEvent(ev);
  		} else if(document.createEventObject) {
  			var ev = document.createEventObject();
  			el.fireEvent('on'+evnt, ev);
  		} else if(el['on'+evnt]) { // alternatively use the traditional event model (IE5)
  			el['on'+evnt]();
  		}
  	},
  
  
  	getElementPos : function(e) {
  		var e1=e, e2=e;
  		var x=0, y=0;
  		if(e1.offsetParent) {
  			do {
  				x += e1.offsetLeft;
  				y += e1.offsetTop;
  			} while(e1 = e1.offsetParent);
  		}
  		while((e2 = e2.parentNode) && e2.nodeName.toUpperCase() !== 'BODY') {
  			x -= e2.scrollLeft;
  			y -= e2.scrollTop;
  		}
  		return [x, y];
  	},
  
  
  	getElementSize : function(e) {
  		return [e.offsetWidth, e.offsetHeight];
  	},
  
  
  	getRelMousePos : function(e) {
  		var x = 0, y = 0;
  		if (!e) { e = window.event; }
  		if (typeof e.offsetX === 'number') {
  			x = e.offsetX;
  			y = e.offsetY;
  		} else if (typeof e.layerX === 'number') {
  			x = e.layerX;
  			y = e.layerY;
  		}
  		return { x: x, y: y };
  	},
  
  
  	getViewPos : function() {
  		if(typeof window.pageYOffset === 'number') {
  			return [window.pageXOffset, window.pageYOffset];
  		} else if(document.body && (document.body.scrollLeft || document.body.scrollTop)) {
  			return [document.body.scrollLeft, document.body.scrollTop];
  		} else if(document.documentElement && (document.documentElement.scrollLeft || document.documentElement.scrollTop)) {
  			return [document.documentElement.scrollLeft, document.documentElement.scrollTop];
  		} else {
  			return [0, 0];
  		}
  	},
  
  
  	getViewSize : function() {
  		if(typeof window.innerWidth === 'number') {
  			return [window.innerWidth, window.innerHeight];
  		} else if(document.body && (document.body.clientWidth || document.body.clientHeight)) {
  			return [document.body.clientWidth, document.body.clientHeight];
  		} else if(document.documentElement && (document.documentElement.clientWidth || document.documentElement.clientHeight)) {
  			return [document.documentElement.clientWidth, document.documentElement.clientHeight];
  		} else {
  			return [0, 0];
  		}
  	},
  
  
  	URI : function(uri) { // See RFC3986
  
  		this.scheme = null;
  		this.authority = null;
  		this.path = '';
  		this.query = null;
  		this.fragment = null;
  
  		this.parse = function(uri) {
  			var m = uri.match(/^(([A-Za-z][0-9A-Za-z+.-]*)(:))?((\/\/)([^\/?#]*))?([^?#]*)((\?)([^#]*))?((#)(.*))?/);
  			this.scheme = m[3] ? m[2] : null;
  			this.authority = m[5] ? m[6] : null;
  			this.path = m[7];
  			this.query = m[9] ? m[10] : null;
  			this.fragment = m[12] ? m[13] : null;
  			return this;
  		};
  
  		this.toString = function() {
  			var result = '';
  			if(this.scheme !== null) { result = result + this.scheme + ':'; }
  			if(this.authority !== null) { result = result + '//' + this.authority; }
  			if(this.path !== null) { result = result + this.path; }
  			if(this.query !== null) { result = result + '?' + this.query; }
  			if(this.fragment !== null) { result = result + '#' + this.fragment; }
  			return result;
  		};
  
  		this.toAbsolute = function(base) {
  			var base = new jscolor.URI(base);
  			var r = this;
  			var t = new jscolor.URI;
  
  			if(base.scheme === null) { return false; }
  
  			if(r.scheme !== null && r.scheme.toLowerCase() === base.scheme.toLowerCase()) {
  				r.scheme = null;
  			}
  
  			if(r.scheme !== null) {
  				t.scheme = r.scheme;
  				t.authority = r.authority;
  				t.path = removeDotSegments(r.path);
  				t.query = r.query;
  			} else {
  				if(r.authority !== null) {
  					t.authority = r.authority;
  					t.path = removeDotSegments(r.path);
  					t.query = r.query;
  				} else {
  					if(r.path === '') {
  						t.path = base.path;
  						if(r.query !== null) {
  							t.query = r.query;
  						} else {
  							t.query = base.query;
  						}
  					} else {
  						if(r.path.substr(0,1) === '/') {
  							t.path = removeDotSegments(r.path);
  						} else {
  							if(base.authority !== null && base.path === '') {
  								t.path = '/'+r.path;
  							} else {
  								t.path = base.path.replace(/[^\/]+$/,'')+r.path;
  							}
  							t.path = removeDotSegments(t.path);
  						}
  						t.query = r.query;
  					}
  					t.authority = base.authority;
  				}
  				t.scheme = base.scheme;
  			}
  			t.fragment = r.fragment;
  
  			return t;
  		};
  
  		function removeDotSegments(path) {
  			var out = '';
  			while(path) {
  				if(path.substr(0,3)==='../' || path.substr(0,2)==='./') {
  					path = path.replace(/^\.+/,'').substr(1);
  				} else if(path.substr(0,3)==='/./' || path==='/.') {
  					path = '/'+path.substr(3);
  				} else if(path.substr(0,4)==='/../' || path==='/..') {
  					path = '/'+path.substr(4);
  					out = out.replace(/\/?[^\/]*$/, '');
  				} else if(path==='.' || path==='..') {
  					path = '';
  				} else {
  					var rm = path.match(/^\/?[^\/]*/)[0];
  					path = path.substr(rm.length);
  					out = out + rm;
  				}
  			}
  			return out;
  		}
  
  		if(uri) {
  			this.parse(uri);
  		}
  
  	},
  
  
  	//
  	// Usage example:
  	// var myColor = new jscolor.color(myInputElement)
  	//
  
  	color : function(target, prop) {
  
  
  		this.required = true; // refuse empty values?
  		this.adjust = true; // adjust value to uniform notation?
  		this.hash = false; // prefix color with # symbol?
  		this.caps = true; // uppercase?
  		this.slider = true; // show the value/saturation slider?
  		this.valueElement = target; // value holder
  		this.styleElement = target; // where to reflect current color
  		this.onImmediateChange = null; // onchange callback (can be either string or function)
  		this.hsv = [0, 0, 1]; // read-only  0-6, 0-1, 0-1
  		this.rgb = [1, 1, 1]; // read-only  0-1, 0-1, 0-1
  		this.minH = 0; // read-only  0-6
  		this.maxH = 6; // read-only  0-6
  		this.minS = 0; // read-only  0-1
  		this.maxS = 1; // read-only  0-1
  		this.minV = 0; // read-only  0-1
  		this.maxV = 1; // read-only  0-1
  
  		this.pickerOnfocus = true; // display picker on focus?
  		this.pickerMode = 'HSV'; // HSV | HVS
  		this.pickerPosition = 'bottom'; // left | right | top | bottom
  		this.pickerSmartPosition = true; // automatically adjust picker position when necessary
  		this.pickerButtonHeight = 20; // px
  		this.pickerClosable = false;
  		this.pickerCloseText = 'Close';
  		this.pickerButtonColor = 'ButtonText'; // px
  		this.pickerFace = 10; // px
  		this.pickerFaceColor = 'ThreeDFace'; // CSS color
  		this.pickerBorder = 1; // px
  		this.pickerBorderColor = 'ThreeDHighlight ThreeDShadow ThreeDShadow ThreeDHighlight'; // CSS color
  		this.pickerInset = 1; // px
  		this.pickerInsetColor = 'ThreeDShadow ThreeDHighlight ThreeDHighlight ThreeDShadow'; // CSS color
  		this.pickerZIndex = 10000;
  
  
  		for(var p in prop) {
  			if(prop.hasOwnProperty(p)) {
  				this[p] = prop[p];
  			}
  		}
  
  
  		this.hidePicker = function() {
  			if(isPickerOwner()) {
  				removePicker();
  			}
  		};
  
  
  		this.showPicker = function() {
  			if(!isPickerOwner()) {
  				var tp = jscolor.getElementPos(target); // target pos
  				var ts = jscolor.getElementSize(target); // target size
  				var vp = jscolor.getViewPos(); // view pos
  				var vs = jscolor.getViewSize(); // view size
  				var ps = getPickerDims(this); // picker size
  				var a, b, c;
  				switch(this.pickerPosition.toLowerCase()) {
  					case 'left': a=1; b=0; c=-1; break;
  					case 'right':a=1; b=0; c=1; break;
  					case 'top':  a=0; b=1; c=-1; break;
  					default:     a=0; b=1; c=1; break;
  				}
  				var l = (ts[b]+ps[b])/2;
  
  				// picker pos
  				if (!this.pickerSmartPosition) {
  					var pp = [
  						tp[a],
  						tp[b]+ts[b]-l+l*c
  					];
  				} else {
  					var pp = [
  						-vp[a]+tp[a]+ps[a] > vs[a] ?
  							(-vp[a]+tp[a]+ts[a]/2 > vs[a]/2 && tp[a]+ts[a]-ps[a] >= 0 ? tp[a]+ts[a]-ps[a] : tp[a]) :
  							tp[a],
  						-vp[b]+tp[b]+ts[b]+ps[b]-l+l*c > vs[b] ?
  							(-vp[b]+tp[b]+ts[b]/2 > vs[b]/2 && tp[b]+ts[b]-l-l*c >= 0 ? tp[b]+ts[b]-l-l*c : tp[b]+ts[b]-l+l*c) :
  							(tp[b]+ts[b]-l+l*c >= 0 ? tp[b]+ts[b]-l+l*c : tp[b]+ts[b]-l-l*c)
  					];
  				}
  				drawPicker(pp[a], pp[b]);
  			}
  		};
  
  
  		this.importColor = function() {
  			if(!valueElement) {
  				this.exportColor();
  			} else {
  				if(!this.adjust) {
  					if(!this.fromString(valueElement.value, leaveValue)) {
  						styleElement.style.backgroundImage = styleElement.jscStyle.backgroundImage;
  						styleElement.style.backgroundColor = styleElement.jscStyle.backgroundColor;
  						styleElement.style.color = styleElement.jscStyle.color;
  						this.exportColor(leaveValue | leaveStyle);
  					}
  				} else if(!this.required && /^\s*$/.test(valueElement.value)) {
  					valueElement.value = '';
  					styleElement.style.backgroundImage = styleElement.jscStyle.backgroundImage;
  					styleElement.style.backgroundColor = styleElement.jscStyle.backgroundColor;
  					styleElement.style.color = styleElement.jscStyle.color;
  					this.exportColor(leaveValue | leaveStyle);
  
  				} else if(this.fromString(valueElement.value)) {
  					// OK
  				} else {
  					this.exportColor();
  				}
  			}
  		};
  
  
  		this.exportColor = function(flags) {
  			if(!(flags & leaveValue) && valueElement) {
  				var value = this.toString();
  				if(this.caps) { value = value.toUpperCase(); }
  				if(this.hash) { value = '#'+value; }
  				valueElement.value = value;
  			}
  			if(!(flags & leaveStyle) && styleElement) {
  				styleElement.style.backgroundImage = "none";
  				styleElement.style.backgroundColor =
  					'#'+this.toString();
  				styleElement.style.color =
  					0.213 * this.rgb[0] +
  					0.715 * this.rgb[1] +
  					0.072 * this.rgb[2]
  					< 0.5 ? '#FFF' : '#000';
  			}
  			if(!(flags & leavePad) && isPickerOwner()) {
  				redrawPad();
  			}
  			if(!(flags & leaveSld) && isPickerOwner()) {
  				redrawSld();
  			}
  		};
  
  
  		this.fromHSV = function(h, s, v, flags) { // null = don't change
  			if(h !== null) { h = Math.max(0.0, this.minH, Math.min(6.0, this.maxH, h)); }
  			if(s !== null) { s = Math.max(0.0, this.minS, Math.min(1.0, this.maxS, s)); }
  			if(v !== null) { v = Math.max(0.0, this.minV, Math.min(1.0, this.maxV, v)); }
  
  			this.rgb = HSV_RGB(
  				h===null ? this.hsv[0] : (this.hsv[0]=h),
  				s===null ? this.hsv[1] : (this.hsv[1]=s),
  				v===null ? this.hsv[2] : (this.hsv[2]=v)
  			);
  
  			this.exportColor(flags);
  		};
  
  
  		this.fromRGB = function(r, g, b, flags) { // null = don't change
  			if(r !== null) { r = Math.max(0.0, Math.min(1.0, r)); }
  			if(g !== null) { g = Math.max(0.0, Math.min(1.0, g)); }
  			if(b !== null) { b = Math.max(0.0, Math.min(1.0, b)); }
  
  			var hsv = RGB_HSV(
  				r===null ? this.rgb[0] : r,
  				g===null ? this.rgb[1] : g,
  				b===null ? this.rgb[2] : b
  			);
  			if(hsv[0] !== null) {
  				this.hsv[0] = Math.max(0.0, this.minH, Math.min(6.0, this.maxH, hsv[0]));
  			}
  			if(hsv[2] !== 0) {
  				this.hsv[1] = hsv[1]===null ? null : Math.max(0.0, this.minS, Math.min(1.0, this.maxS, hsv[1]));
  			}
  			this.hsv[2] = hsv[2]===null ? null : Math.max(0.0, this.minV, Math.min(1.0, this.maxV, hsv[2]));
  
  			// update RGB according to final HSV, as some values might be trimmed
  			var rgb = HSV_RGB(this.hsv[0], this.hsv[1], this.hsv[2]);
  			this.rgb[0] = rgb[0];
  			this.rgb[1] = rgb[1];
  			this.rgb[2] = rgb[2];
  
  			this.exportColor(flags);
  		};
  
  
  		this.fromString = function(hex, flags) {
  			var m = hex.match(/^\W*([0-9A-F]{3}([0-9A-F]{3})?)\W*$/i);
  			if(!m) {
  				return false;
  			} else {
  				if(m[1].length === 6) { // 6-char notation
  					this.fromRGB(
  						parseInt(m[1].substr(0,2),16) / 255,
  						parseInt(m[1].substr(2,2),16) / 255,
  						parseInt(m[1].substr(4,2),16) / 255,
  						flags
  					);
  				} else { // 3-char notation
  					this.fromRGB(
  						parseInt(m[1].charAt(0)+m[1].charAt(0),16) / 255,
  						parseInt(m[1].charAt(1)+m[1].charAt(1),16) / 255,
  						parseInt(m[1].charAt(2)+m[1].charAt(2),16) / 255,
  						flags
  					);
  				}
  				return true;
  			}
  		};
  
  
  		this.toString = function() {
  			return (
  				(0x100 | Math.round(255*this.rgb[0])).toString(16).substr(1) +
  				(0x100 | Math.round(255*this.rgb[1])).toString(16).substr(1) +
  				(0x100 | Math.round(255*this.rgb[2])).toString(16).substr(1)
  			);
  		};
  
  
  		function RGB_HSV(r, g, b) {
  			var n = Math.min(Math.min(r,g),b);
  			var v = Math.max(Math.max(r,g),b);
  			var m = v - n;
  			if(m === 0) { return [ null, 0, v ]; }
  			var h = r===n ? 3+(b-g)/m : (g===n ? 5+(r-b)/m : 1+(g-r)/m);
  			return [ h===6?0:h, m/v, v ];
  		}
  
  
  		function HSV_RGB(h, s, v) {
  			if(h === null) { return [ v, v, v ]; }
  			var i = Math.floor(h);
  			var f = i%2 ? h-i : 1-(h-i);
  			var m = v * (1 - s);
  			var n = v * (1 - s*f);
  			switch(i) {
  				case 6:
  				case 0: return [v,n,m];
  				case 1: return [n,v,m];
  				case 2: return [m,v,n];
  				case 3: return [m,n,v];
  				case 4: return [n,m,v];
  				case 5: return [v,m,n];
  			}
  		}
  
  
  		function removePicker() {
  			delete jscolor.picker.owner;
  			document.getElementsByTagName('body')[0].removeChild(jscolor.picker.boxB);
  		}
  
  
  		function drawPicker(x, y) {
  			if(!jscolor.picker) {
  				jscolor.picker = {
  					box : document.createElement('div'),
  					boxB : document.createElement('div'),
  					pad : document.createElement('div'),
  					padB : document.createElement('div'),
  					padM : document.createElement('div'),
  					sld : document.createElement('div'),
  					sldB : document.createElement('div'),
  					sldM : document.createElement('div'),
  					btn : document.createElement('div'),
  					btnS : document.createElement('span'),
  					btnT : document.createTextNode(THIS.pickerCloseText)
  				};
  				for(var i=0,segSize=4; i<jscolor.images.sld[1]; i+=segSize) {
  					var seg = document.createElement('div');
  					seg.style.height = segSize+'px';
  					seg.style.fontSize = '1px';
  					seg.style.lineHeight = '0';
  					jscolor.picker.sld.appendChild(seg);
  				}
  				jscolor.picker.sldB.appendChild(jscolor.picker.sld);
  				jscolor.picker.box.appendChild(jscolor.picker.sldB);
  				jscolor.picker.box.appendChild(jscolor.picker.sldM);
  				jscolor.picker.padB.appendChild(jscolor.picker.pad);
  				jscolor.picker.box.appendChild(jscolor.picker.padB);
  				jscolor.picker.box.appendChild(jscolor.picker.padM);
  				jscolor.picker.btnS.appendChild(jscolor.picker.btnT);
  				jscolor.picker.btn.appendChild(jscolor.picker.btnS);
  				jscolor.picker.box.appendChild(jscolor.picker.btn);
  				jscolor.picker.boxB.appendChild(jscolor.picker.box);
  			}
  
  			var p = jscolor.picker;
  
  			// controls interaction
  			p.box.onmouseup =
  			p.box.onmouseout = function() { target.focus(); };
  			p.box.onmousedown = function() { abortBlur=true; };
  			p.box.onmousemove = function(e) {
  				if (holdPad || holdSld) {
  					holdPad && setPad(e);
  					holdSld && setSld(e);
  					if (document.selection) {
  						document.selection.empty();
  					} else if (window.getSelection) {
  						window.getSelection().removeAllRanges();
  					}
  					dispatchImmediateChange();
  				}
  			};
  			if('ontouchstart' in window) { // if touch device
  				var handle_touchmove = function(e) {
  					var event={
  						'offsetX': e.touches[0].pageX-touchOffset.X,
  						'offsetY': e.touches[0].pageY-touchOffset.Y
  					};
  					if (holdPad || holdSld) {
  						holdPad && setPad(event);
  						holdSld && setSld(event);
  						dispatchImmediateChange();
  					}
  					e.stopPropagation(); // prevent move "view" on broswer
  					e.preventDefault(); // prevent Default - Android Fix (else android generated only 1-2 touchmove events)
  				};
  				p.box.removeEventListener('touchmove', handle_touchmove, false)
  				p.box.addEventListener('touchmove', handle_touchmove, false)
  			}
  			p.padM.onmouseup =
  			p.padM.onmouseout = function() { if(holdPad) { holdPad=false; jscolor.fireEvent(valueElement,'change'); } };
  			p.padM.onmousedown = function(e) {
  				// if the slider is at the bottom, move it up
  				switch(modeID) {
  					case 0: if (THIS.hsv[2] === 0) { THIS.fromHSV(null, null, 1.0); }; break;
  					case 1: if (THIS.hsv[1] === 0) { THIS.fromHSV(null, 1.0, null); }; break;
  				}
  				holdSld=false;
  				holdPad=true;
  				setPad(e);
  				dispatchImmediateChange();
  			};
  			if('ontouchstart' in window) {
  				p.padM.addEventListener('touchstart', function(e) {
  					touchOffset={
  						'X': e.target.offsetParent.offsetLeft,
  						'Y': e.target.offsetParent.offsetTop
  					};
  					this.onmousedown({
  						'offsetX':e.touches[0].pageX-touchOffset.X,
  						'offsetY':e.touches[0].pageY-touchOffset.Y
  					});
  				});
  			}
  			p.sldM.onmouseup =
  			p.sldM.onmouseout = function() { if(holdSld) { holdSld=false; jscolor.fireEvent(valueElement,'change'); } };
  			p.sldM.onmousedown = function(e) {
  				holdPad=false;
  				holdSld=true;
  				setSld(e);
  				dispatchImmediateChange();
  			};
  			if('ontouchstart' in window) {
  				p.sldM.addEventListener('touchstart', function(e) {
  					touchOffset={
  						'X': e.target.offsetParent.offsetLeft,
  						'Y': e.target.offsetParent.offsetTop
  					};
  					this.onmousedown({
  						'offsetX':e.touches[0].pageX-touchOffset.X,
  						'offsetY':e.touches[0].pageY-touchOffset.Y
  					});
  				});
  			}
  
  			// picker
  			var dims = getPickerDims(THIS);
  			p.box.style.width = dims[0] + 'px';
  			p.box.style.height = dims[1] + 'px';
  
  			// picker border
  			p.boxB.style.position = 'absolute';
  			p.boxB.style.clear = 'both';
  			p.boxB.style.left = x+'px';
  			p.boxB.style.top = y+'px';
  			p.boxB.style.zIndex = THIS.pickerZIndex;
  			p.boxB.style.border = THIS.pickerBorder+'px solid';
  			p.boxB.style.borderColor = THIS.pickerBorderColor;
  			p.boxB.style.background = THIS.pickerFaceColor;
  
  			// pad image
  			p.pad.style.width = jscolor.images.pad[0]+'px';
  			p.pad.style.height = jscolor.images.pad[1]+'px';
  
  			// pad border
  			p.padB.style.position = 'absolute';
  			p.padB.style.left = THIS.pickerFace+'px';
  			p.padB.style.top = THIS.pickerFace+'px';
  			p.padB.style.border = THIS.pickerInset+'px solid';
  			p.padB.style.borderColor = THIS.pickerInsetColor;
  
  			// pad mouse area
  			p.padM.style.position = 'absolute';
  			p.padM.style.left = '0';
  			p.padM.style.top = '0';
  			p.padM.style.width = THIS.pickerFace + 2*THIS.pickerInset + jscolor.images.pad[0] + jscolor.images.arrow[0] + 'px';
  			p.padM.style.height = p.box.style.height;
  			p.padM.style.cursor = 'crosshair';
  
  			// slider image
  			p.sld.style.overflow = 'hidden';
  			p.sld.style.width = jscolor.images.sld[0]+'px';
  			p.sld.style.height = jscolor.images.sld[1]+'px';
  
  			// slider border
  			p.sldB.style.display = THIS.slider ? 'block' : 'none';
  			p.sldB.style.position = 'absolute';
  			p.sldB.style.right = THIS.pickerFace+'px';
  			p.sldB.style.top = THIS.pickerFace+'px';
  			p.sldB.style.border = THIS.pickerInset+'px solid';
  			p.sldB.style.borderColor = THIS.pickerInsetColor;
  
  			// slider mouse area
  			p.sldM.style.display = THIS.slider ? 'block' : 'none';
  			p.sldM.style.position = 'absolute';
  			p.sldM.style.right = '0';
  			p.sldM.style.top = '0';
  			p.sldM.style.width = jscolor.images.sld[0] + jscolor.images.arrow[0] + THIS.pickerFace + 2*THIS.pickerInset + 'px';
  			p.sldM.style.height = p.box.style.height;
  			try {
  				p.sldM.style.cursor = 'pointer';
  			} catch(eOldIE) {
  				p.sldM.style.cursor = 'hand';
  			}
  
  			// "close" button
  			function setBtnBorder() {
  				var insetColors = THIS.pickerInsetColor.split(/\s+/);
  				var pickerOutsetColor = insetColors.length < 2 ? insetColors[0] : insetColors[1] + ' ' + insetColors[0] + ' ' + insetColors[0] + ' ' + insetColors[1];
  				p.btn.style.borderColor = pickerOutsetColor;
  			}
  			p.btn.style.display = THIS.pickerClosable ? 'block' : 'none';
  			p.btn.style.position = 'absolute';
  			p.btn.style.left = THIS.pickerFace + 'px';
  			p.btn.style.bottom = THIS.pickerFace + 'px';
  			p.btn.style.padding = '0 15px';
  			p.btn.style.height = '18px';
  			p.btn.style.border = THIS.pickerInset + 'px solid';
  			setBtnBorder();
  			p.btn.style.color = THIS.pickerButtonColor;
  			p.btn.style.font = '12px sans-serif';
  			p.btn.style.textAlign = 'center';
  			try {
  				p.btn.style.cursor = 'pointer';
  			} catch(eOldIE) {
  				p.btn.style.cursor = 'hand';
  			}
  			p.btn.onmousedown = function () {
  				THIS.hidePicker();
  			};
  			p.btnS.style.lineHeight = p.btn.style.height;
  
  			// load images in optimal order
  			switch(modeID) {
  				case 0: var padImg = 'hs.png'; break;
  				case 1: var padImg = 'hv.png'; break;
  			}
  			p.padM.style.backgroundImage = "url('"+jscolor.getDir()+"cross.gif')";
  			p.padM.style.backgroundRepeat = "no-repeat";
  			p.sldM.style.backgroundImage = "url('"+jscolor.getDir()+"arrow.gif')";
  			p.sldM.style.backgroundRepeat = "no-repeat";
  			p.pad.style.backgroundImage = "url('"+jscolor.getDir()+padImg+"')";
  			p.pad.style.backgroundRepeat = "no-repeat";
  			p.pad.style.backgroundPosition = "0 0";
  
  			// place pointers
  			redrawPad();
  			redrawSld();
  
  			jscolor.picker.owner = THIS;
  			document.getElementsByTagName('body')[0].appendChild(p.boxB);
  		}
  
  
  		function getPickerDims(o) {
  			var dims = [
  				2*o.pickerInset + 2*o.pickerFace + jscolor.images.pad[0] +
  					(o.slider ? 2*o.pickerInset + 2*jscolor.images.arrow[0] + jscolor.images.sld[0] : 0),
  				o.pickerClosable ?
  					4*o.pickerInset + 3*o.pickerFace + jscolor.images.pad[1] + o.pickerButtonHeight :
  					2*o.pickerInset + 2*o.pickerFace + jscolor.images.pad[1]
  			];
  			return dims;
  		}
  
  
  		function redrawPad() {
  			// redraw the pad pointer
  			switch(modeID) {
  				case 0: var yComponent = 1; break;
  				case 1: var yComponent = 2; break;
  			}
  			var x = Math.round((THIS.hsv[0]/6) * (jscolor.images.pad[0]-1));
  			var y = Math.round((1-THIS.hsv[yComponent]) * (jscolor.images.pad[1]-1));
  			jscolor.picker.padM.style.backgroundPosition =
  				(THIS.pickerFace+THIS.pickerInset+x - Math.floor(jscolor.images.cross[0]/2)) + 'px ' +
  				(THIS.pickerFace+THIS.pickerInset+y - Math.floor(jscolor.images.cross[1]/2)) + 'px';
  
  			// redraw the slider image
  			var seg = jscolor.picker.sld.childNodes;
  
  			switch(modeID) {
  				case 0:
  					var rgb = HSV_RGB(THIS.hsv[0], THIS.hsv[1], 1);
  					for(var i=0; i<seg.length; i+=1) {
  						seg[i].style.backgroundColor = 'rgb('+
  							(rgb[0]*(1-i/seg.length)*100)+'%,'+
  							(rgb[1]*(1-i/seg.length)*100)+'%,'+
  							(rgb[2]*(1-i/seg.length)*100)+'%)';
  					}
  					break;
  				case 1:
  					var rgb, s, c = [ THIS.hsv[2], 0, 0 ];
  					var i = Math.floor(THIS.hsv[0]);
  					var f = i%2 ? THIS.hsv[0]-i : 1-(THIS.hsv[0]-i);
  					switch(i) {
  						case 6:
  						case 0: rgb=[0,1,2]; break;
  						case 1: rgb=[1,0,2]; break;
  						case 2: rgb=[2,0,1]; break;
  						case 3: rgb=[2,1,0]; break;
  						case 4: rgb=[1,2,0]; break;
  						case 5: rgb=[0,2,1]; break;
  					}
  					for(var i=0; i<seg.length; i+=1) {
  						s = 1 - 1/(seg.length-1)*i;
  						c[1] = c[0] * (1 - s*f);
  						c[2] = c[0] * (1 - s);
  						seg[i].style.backgroundColor = 'rgb('+
  							(c[rgb[0]]*100)+'%,'+
  							(c[rgb[1]]*100)+'%,'+
  							(c[rgb[2]]*100)+'%)';
  					}
  					break;
  			}
  		}
  
  
  		function redrawSld() {
  			// redraw the slider pointer
  			switch(modeID) {
  				case 0: var yComponent = 2; break;
  				case 1: var yComponent = 1; break;
  			}
  			var y = Math.round((1-THIS.hsv[yComponent]) * (jscolor.images.sld[1]-1));
  			jscolor.picker.sldM.style.backgroundPosition =
  				'0 ' + (THIS.pickerFace+THIS.pickerInset+y - Math.floor(jscolor.images.arrow[1]/2)) + 'px';
  		}
  
  
  		function isPickerOwner() {
  			return jscolor.picker && jscolor.picker.owner === THIS;
  		}
  
  
  		function blurTarget() {
  			if(valueElement === target) {
  				THIS.importColor();
  			}
  			if(THIS.pickerOnfocus) {
  				THIS.hidePicker();
  			}
  		}
  
  
  		function blurValue() {
  			if(valueElement !== target) {
  				THIS.importColor();
  			}
  		}
  
  
  		function setPad(e) {
  			var mpos = jscolor.getRelMousePos(e);
  			var x = mpos.x - THIS.pickerFace - THIS.pickerInset;
  			var y = mpos.y - THIS.pickerFace - THIS.pickerInset;
  			switch(modeID) {
  				case 0: THIS.fromHSV(x*(6/(jscolor.images.pad[0]-1)), 1 - y/(jscolor.images.pad[1]-1), null, leaveSld); break;
  				case 1: THIS.fromHSV(x*(6/(jscolor.images.pad[0]-1)), null, 1 - y/(jscolor.images.pad[1]-1), leaveSld); break;
  			}
  		}
  
  
  		function setSld(e) {
  			var mpos = jscolor.getRelMousePos(e);
  			var y = mpos.y - THIS.pickerFace - THIS.pickerInset;
  			switch(modeID) {
  				case 0: THIS.fromHSV(null, null, 1 - y/(jscolor.images.sld[1]-1), leavePad); break;
  				case 1: THIS.fromHSV(null, 1 - y/(jscolor.images.sld[1]-1), null, leavePad); break;
  			}
  		}
  
  
  		function dispatchImmediateChange() {
  			if (THIS.onImmediateChange) {
  				var callback;
  				if (typeof THIS.onImmediateChange === 'string') {
  					callback = new Function (THIS.onImmediateChange);
  				} else {
  					callback = THIS.onImmediateChange;
  				}
  				callback.call(THIS);
  			}
  		}
  
  
  		var THIS = this;
  		var modeID = this.pickerMode.toLowerCase()==='hvs' ? 1 : 0;
  		var abortBlur = false;
  		var
  			valueElement = jscolor.fetchElement(this.valueElement),
  			styleElement = jscolor.fetchElement(this.styleElement);
  		var
  			holdPad = false,
  			holdSld = false,
  			touchOffset = {};
  		var
  			leaveValue = 1<<0,
  			leaveStyle = 1<<1,
  			leavePad = 1<<2,
  			leaveSld = 1<<3;
  
  		// target
  		jscolor.addEvent(target, 'focus', function() {
  			if(THIS.pickerOnfocus) { THIS.showPicker(); }
  		});
  		jscolor.addEvent(target, 'blur', function() {
  			if(!abortBlur) {
  				window.setTimeout(function(){ abortBlur || blurTarget(); abortBlur=false; }, 0);
  			} else {
  				abortBlur = false;
  			}
  		});
  
  		// valueElement
  		if(valueElement) {
  			var updateField = function() {
  				THIS.fromString(valueElement.value, leaveValue);
  				dispatchImmediateChange();
  			};
  			jscolor.addEvent(valueElement, 'keyup', updateField);
  			jscolor.addEvent(valueElement, 'input', updateField);
  			jscolor.addEvent(valueElement, 'blur', blurValue);
  			valueElement.setAttribute('autocomplete', 'off');
  		}
  
  		// styleElement
  		if(styleElement) {
  			styleElement.jscStyle = {
  				backgroundImage : styleElement.style.backgroundImage,
  				backgroundColor : styleElement.style.backgroundColor,
  				color : styleElement.style.color
  			};
  		}
  
  		// require images
  		switch(modeID) {
  			case 0: jscolor.requireImage('hs.png'); break;
  			case 1: jscolor.requireImage('hv.png'); break;
  		}
  		jscolor.requireImage('cross.gif');
  		jscolor.requireImage('arrow.gif');
  
  		this.importColor();
  	}
  
  };
  
  
  jscolor.install();

}
