# Supplementary material for: McClintock: An Integrated Pipeline for Detecting Transposable Element Insertions in Whole-Genome Shotgun Sequencing Data
Source: G3 (Bethesda). 2017 Jun 21;7(8):2763–78. doi: 10.1534/g3.117.043893 (PMC5555480; doi:10.1534/g3.117.043893)
Supplement: Supplementary file 3 [file 2763FileS3.zip › mcclintock_analysis_code/seqplots-master/inst/seqplots/www/css/TableTools.css]

/*
 * File:        TableTools.css
 * Description: Styles for TableTools 2
 * Author:      Allan Jardine (www.sprymedia.co.uk)
 * Language:    Javascript
 * License:     GPL v2 / 3 point BSD
 * Project:     DataTables
 * 
 * Copyright 2009-2012 Allan Jardine, all rights reserved.
 *
 * * * * * * * * * * * * * * * * * * * * * * * * * * * * * * * * * * * * * * * * * * * * * * * *
 *
 * CSS name space:
 *   DTTT                  DataTables TableTools
 *
 * Style sheet provides:
 *   CONTAINER             TableTools container element and styles applying to all components
 *   BUTTON_STYLES         Action specific button styles
 *   SELECTING             Row selection styles
 *   COLLECTIONS           Drop down list (collection) styles
 *   PRINTING              Print display styles
 */


/*
 * CONTAINER
 * TableTools container element and styles applying to all components
 */
div.DTTT_container {
    position: relative;
	float: right;
	margin-bottom: 1em;
}

@media screen and (max-width: 640px) {
	div.DTTT_container {
		float: none !important;
		text-align: center;
	}

	div.DTTT_container:after {
		visibility: hidden;
		display: block;
		content: "";
		clear: both;
		height: 0;
	}
}


button.DTTT_button,
div.DTTT_button,
a.DTTT_button {
	position: relative;
	display: inline-block;
	margin-right: 3px;
	padding: 5px 8px;
	border: 1px solid #999;
	cursor: pointer;
	*cursor: hand;
	font-size: 0.88em;
	color: black !important;

	-webkit-border-radius: 2px;
	   -moz-border-radius: 2px;
	    -ms-border-radius: 2px;
	     -o-border-radius: 2px;
	        border-radius: 2px;

	-webkit-box-shadow: 1px 1px 3px #ccc;
	   -moz-box-shadow: 1px 1px 3px #ccc;
	    -ms-box-shadow: 1px 1px 3px #ccc;
	     -o-box-shadow: 1px 1px 3px #ccc;
	        box-shadow: 1px 1px 3px #ccc;

	/* Generated by http://www.colorzilla.com/gradient-editor/ */
	background: #ffffff; /* Old browsers */
	background: -webkit-linear-gradient(top, #ffffff 0%,#f3f3f3 89%,#f9f9f9 100%); /* Chrome10+,Safari5.1+ */
	background:    -moz-linear-gradient(top, #ffffff 0%,#f3f3f3 89%,#f9f9f9 100%); /* FF3.6+ */
	background:     -ms-linear-gradient(top, #ffffff 0%,#f3f3f3 89%,#f9f9f9 100%); /* IE10+ */
	background:      -o-linear-gradient(top, #ffffff 0%,#f3f3f3 89%,#f9f9f9 100%); /* Opera 11.10+ */
	background:         linear-gradient(top, #ffffff 0%,#f3f3f3 89%,#f9f9f9 100%); /* W3C */
	filter: progid:DXImageTransform.Microsoft.gradient( startColorstr='#ffffff', endColorstr='#f9f9f9',GradientType=0 ); /* IE6-9 */
}


/* Buttons are cunning border-box sizing - we can't just use that for A and DIV due to IE6/7 */
button.DTTT_button {
	height: 30px;
	padding: 3px 8px;
}

.DTTT_button embed { 
	outline: none;
}

button.DTTT_button:hover,
div.DTTT_button:hover,
a.DTTT_button:hover {
	border: 1px solid #666;
	text-decoration: none !important;

	-webkit-box-shadow: 1px 1px 3px #999;
	   -moz-box-shadow: 1px 1px 3px #999;
	    -ms-box-shadow: 1px 1px 3px #999;
	     -o-box-shadow: 1px 1px 3px #999;
	        box-shadow: 1px 1px 3px #999;

	background: #f3f3f3; /* Old browsers */
	background: -webkit-linear-gradient(top, #f3f3f3 0%,#e2e2e2 89%,#f4f4f4 100%); /* Chrome10+,Safari5.1+ */
	background:    -moz-linear-gradient(top, #f3f3f3 0%,#e2e2e2 89%,#f4f4f4 100%); /* FF3.6+ */
	background:     -ms-linear-gradient(top, #f3f3f3 0%,#e2e2e2 89%,#f4f4f4 100%); /* IE10+ */
	background:      -o-linear-gradient(top, #f3f3f3 0%,#e2e2e2 89%,#f4f4f4 100%); /* Opera 11.10+ */
	background:         linear-gradient(top, #f3f3f3 0%,#e2e2e2 89%,#f4f4f4 100%); /* W3C */
	filter: progid:DXImageTransform.Microsoft.gradient( startColorstr='#f3f3f3', endColorstr='#f4f4f4',GradientType=0 ); /* IE6-9 */
}

button.DTTT_button:focus,
div.DTTT_button:focus,
a.DTTT_button:focus {
	border: 1px solid #426c9e;
	text-shadow: 0 1px 0 #c4def1;
	outline: none;

	background-color: #a3d0ef 100%;
	background-image: -webkit-linear-gradient(top, #a3d0ef 0%, #79ace9 65%, #a3d0ef 100%);
	background-image:    -moz-linear-gradient(top, #a3d0ef 0%, #79ace9 65%, #a3d0ef 100%);
	background-image:     -ms-linear-gradient(top, #a3d0ef 0%, #79ace9 65%, #a3d0ef 100%);
	background-image:      -o-linear-gradient(top, #a3d0ef 0%, #79ace9 65%, #a3d0ef 100%);
	background-image:         linear-gradient(top, #a3d0ef 0%, #79ace9 65%, #a3d0ef 100%);
	filter: progid:DXImageTransform.Microsoft.gradient(GradientType=0,StartColorStr='#a3d0ef', EndColorStr='#a3d0ef');
}

button.DTTT_button:active,
div.DTTT_button:active,
a.DTTT_button:active {
	-webkit-box-shadow: inset 1px 1px 3px #999999;
	-moz-box-shadow: inset 1px 1px 3px #999999;
	box-shadow: inset 1px 1px 3px #999999;
}

button.DTTT_disabled,
div.DTTT_disabled,
a.DTTT_disabled {
	color: #999;
	border: 1px solid #d0d0d0;
	
	background: #ffffff; /* Old browsers */
	background: -webkit-linear-gradient(top, #ffffff 0%,#f9f9f9 89%,#fafafa 100%); /* Chrome10+,Safari5.1+ */
	background:    -moz-linear-gradient(top, #ffffff 0%,#f9f9f9 89%,#fafafa 100%); /* FF3.6+ */
	background:     -ms-linear-gradient(top, #ffffff 0%,#f9f9f9 89%,#fafafa 100%); /* IE10+ */
	background:      -o-linear-gradient(top, #ffffff 0%,#f9f9f9 89%,#fafafa 100%); /* Opera 11.10+ */
	background:         linear-gradient(top, #ffffff 0%,#f9f9f9 89%,#fafafa 100%); /* W3C */
	filter: progid:DXImageTransform.Microsoft.gradient( startColorstr='#ffffff', endColorstr='#fafafa',GradientType=0 ); /* IE6-9 */
}


/*
 * BUTTON_STYLES
 * Action specific button styles
 * If you want images - comment this back in

a.DTTT_button_csv,
a.DTTT_button_xls,
a.DTTT_button_copy,
a.DTTT_button_pdf,
a.DTTT_button_print {
	padding-right: 0px;
}

a.DTTT_button_csv span,
a.DTTT_button_xls span,
a.DTTT_button_copy span,
a.DTTT_button_pdf span,
a.DTTT_button_print span {
	display: inline-block;
	height: 24px;
	line-height: 24px;
	padding-right: 30px;
}


a.DTTT_button_csv span { background: url(../images/csv.png) no-repeat bottom right; }
a.DTTT_button_csv:hover span { background: url(../images/csv_hover.png) no-repeat center right; }

a.DTTT_button_xls span { background: url(../images/xls.png) no-repeat center right; }
a.DTTT_button_xls:hover span { background: #f0f0f0 url(../images/xls_hover.png) no-repeat center right; }

a.DTTT_button_copy span { background: url(../images/copy.png) no-repeat center right; }
a.DTTT_button_copy:hover span { background: #f0f0f0 url(../images/copy_hover.png) no-repeat center right; }

a.DTTT_button_pdf span { background: url(../images/pdf.png) no-repeat center right; }
a.DTTT_button_pdf:hover span { background: #f0f0f0 url(../images/pdf_hover.png) no-repeat center right; }

a.DTTT_button_print span { background: url(../images/print.png) no-repeat center right; }
a.DTTT_button_print:hover span { background: #f0f0f0 url(../images/print_hover.png) no-repeat center right; }

 */

button.DTTT_button_collection span {
	padding-right: 17px;
	background: url(../images/collection.png) no-repeat center right;
}

button.DTTT_button_collection:hover span {
	padding-right: 17px;
	background: #f0f0f0 url(../images/collection_hover.png) no-repeat center right;
}


/*
 * SELECTING
 * Row selection styles
 */
table.DTTT_selectable tbody tr {
	cursor: pointer;
	*cursor: hand;
}

table.dataTable tr.DTTT_selected.odd {
	background-color: #9FAFD1;
}

table.dataTable tr.DTTT_selected.odd td.sorting_1 {
	background-color: #9FAFD1;
}

table.dataTable tr.DTTT_selected.odd td.sorting_2 {
	background-color: #9FAFD1;
}

table.dataTable tr.DTTT_selected.odd td.sorting_3 {
	background-color: #9FAFD1;
}


table.dataTable tr.DTTT_selected.even {
	background-color: #B0BED9;
}

table.dataTable tr.DTTT_selected.even td.sorting_1 {
	background-color: #B0BED9;
}

table.dataTable tr.DTTT_selected.even td.sorting_2 {
	background-color: #B0BED9;
}

table.dataTable tr.DTTT_selected.even td.sorting_3 {
	background-color: #B0BED9;
}


/*
 * COLLECTIONS
 * Drop down list (collection) styles
 */

div.DTTT_collection {
	width: 150px;
	padding: 8px 8px 4px 8px;
	border: 1px solid #ccc;
	border: 1px solid rgba( 0, 0, 0, 0.4 );
	background-color: #f3f3f3;
	background-color: rgba( 255, 255, 255, 0.3 );
	overflow: hidden;
	z-index: 2002;

	-webkit-border-radius: 5px;
	   -moz-border-radius: 5px;
	    -ms-border-radius: 5px;
	     -o-border-radius: 5px;
	        border-radius: 5px;
	
	-webkit-box-shadow: 3px 3px 5px rgba(0, 0, 0, 0.3);
	   -moz-box-shadow: 3px 3px 5px rgba(0, 0, 0, 0.3);
	    -ms-box-shadow: 3px 3px 5px rgba(0, 0, 0, 0.3);
	     -o-box-shadow: 3px 3px 5px rgba(0, 0, 0, 0.3);
	        box-shadow: 3px 3px 5px rgba(0, 0, 0, 0.3);
}

div.DTTT_collection_background {
	background: transparent url(../images/background.png) repeat top left;
	z-index: 2001;
}

div.DTTT_collection button.DTTT_button,
div.DTTT_collection div.DTTT_button,
div.DTTT_collection a.DTTT_button {
	position: relative;
	left: 0;
	right: 0;

	display: block;
	float: none;
	margin-bottom: 4px;
	
	-webkit-box-shadow: 1px 1px 3px #999;
	   -moz-box-shadow: 1px 1px 3px #999;
	    -ms-box-shadow: 1px 1px 3px #999;
	     -o-box-shadow: 1px 1px 3px #999;
	        box-shadow: 1px 1px 3px #999;
}


/*
 * PRINTING
 * Print display styles
 */

.DTTT_print_info {
	position: fixed;
	top: 50%;
	left: 50%;
	width: 400px;
	height: 150px;
	margin-left: -200px;
	margin-top: -75px;
	text-align: center;
	color: #333;
	padding: 10px 30px;

	background: #ffffff; /* Old browsers */
	background: -webkit-linear-gradient(top, #ffffff 0%,#f3f3f3 89%,#f9f9f9 100%); /* Chrome10+,Safari5.1+ */
	background:    -moz-linear-gradient(top, #ffffff 0%,#f3f3f3 89%,#f9f9f9 100%); /* FF3.6+ */
	background:     -ms-linear-gradient(top, #ffffff 0%,#f3f3f3 89%,#f9f9f9 100%); /* IE10+ */
	background:      -o-linear-gradient(top, #ffffff 0%,#f3f3f3 89%,#f9f9f9 100%); /* Opera 11.10+ */
	background:         linear-gradient(top, #ffffff 0%,#f3f3f3 89%,#f9f9f9 100%); /* W3C */
	filter: progid:DXImageTransform.Microsoft.gradient( startColorstr='#ffffff', endColorstr='#f9f9f9',GradientType=0 ); /* IE6-9 */
	
	opacity: 0.95;

	border: 1px solid black;
	border: 1px solid rgba(0, 0, 0, 0.5);
	
	-webkit-border-radius: 6px;
	   -moz-border-radius: 6px;
	    -ms-border-radius: 6px;
	     -o-border-radius: 6px;
	        border-radius: 6px;
	
	-webkit-box-shadow: 0 3px 7px rgba(0, 0, 0, 0.5);
	   -moz-box-shadow: 0 3px 7px rgba(0, 0, 0, 0.5);
	    -ms-box-shadow: 0 3px 7px rgba(0, 0, 0, 0.5);
	     -o-box-shadow: 0 3px 7px rgba(0, 0, 0, 0.5);
	        box-shadow: 0 3px 7px rgba(0, 0, 0, 0.5);
}

.DTTT_print_info h6 {
	font-weight: normal;
	font-size: 28px;
	line-height: 28px;
	margin: 1em;
}

.DTTT_print_info p {
	font-size: 14px;
	line-height: 20px;
}
