# Supplementary material for: McClintock: An Integrated Pipeline for Detecting Transposable Element Insertions in Whole-Genome Shotgun Sequencing Data
Source: G3 (Bethesda). 2017 Jun 21;7(8):2763–78. doi: 10.1534/g3.117.043893 (PMC5555480; doi:10.1534/g3.117.043893)
Supplement: Supplementary file 3 [file 2763FileS3.zip › mcclintock_analysis_code/seqplots-master/inst/seqplots/www/help/Genomes.md]

Genomes managment
=================

The `Manage reference genomes` tab allows to add or remove reference genomes installed with SeqPlots. New genomes are added to user data folder, so they can be easily moved along with data and would not be removed when updating R or SeqPlots. User can choose to install standard genomes package available with Bioconductor or install forged genomic package from local file.

![The view on 'Manage reference genomes' panel](img/11_01.png)
