# Supplementary material for: McClintock: An Integrated Pipeline for Detecting Transposable Element Insertions in Whole-Genome Shotgun Sequencing Data
Source: G3 (Bethesda). 2017 Jun 21;7(8):2763–78. doi: 10.1534/g3.117.043893 (PMC5555480; doi:10.1534/g3.117.043893)
Supplement: Supplementary file 3 [file 2763FileS3.zip › mcclintock_analysis_code/seqplots-master/inst/seqplots/www/help/style.css]

img { max-width: 100%; }
body { padding-top: 60px !important; }
#toc { margin-top: 30px !important; }
h1,h2,h3 {
  padding-top: 60px !important;
  margin-top: -60px !important;
}

hr.sectionend {
  padding: 0;
  border: none;
  border-top: medium double #333 !important;
  color: #333 !important;
  text-align: center;
  margin-bottom: 50px;
}

hr.sectionend:after {
  content: url(img/fav.ico);
  display: inline-block;
  position: relative;
  top: -0.7em;
  font-size: 1.5em;
  padding: 0 0.25em;
  background: white;
}

.bs-docs-sidebar {
 margin-top: 40px;
}

blockquote {
  font-size: 15.0px;
}

/*!
 * Bootstrap Docs (http://getbootstrap.com)
 * Copyright 2011-2015 Twitter, Inc.
 * Licensed under the Creative Commons Attribution 3.0 Unported License. For
 * details, see http://creativecommons.org/licenses/by/3.0/.
 */


/*
 * Bootstrap Documentation
 * Special styles for presenting Bootstrap's documentation and code examples.
 */


/*
 * Scaffolding
 *
 * Update the basics of our documents to prep for docs content.
 */

body {
  position: relative; /* For scrollspy */
}

/*
 * Side navigation
 *
 * Scrollspy and affixed enhanced navigation to highlight sections and secondary
 * sections of docs content.
 */

/* By default it's not affixed in mobile views, so undo that */
.bs-docs-sidebar.affix {
  position: static;
}
@media (min-width: 768px) {
  .bs-docs-sidebar {
    padding-left: 20px;
  }
}

/* First level of nav */
.bs-docs-sidenav {
  margin-top: 20px;
  margin-bottom: 20px;
}

/* All levels of nav */
.bs-docs-sidebar .nav > li > a {
  display: block;
  padding: 4px 20px;
}
.bs-docs-sidebar .nav > li > a:hover,
.bs-docs-sidebar .nav > li > a:focus {
  padding-left: 19px;
  text-decoration: none;
  background-color: transparent;
  border-left: 1px solid;
}
.bs-docs-sidebar .nav > .active > a,
.bs-docs-sidebar .nav > .active:hover > a,
.bs-docs-sidebar .nav > .active:focus > a {
  padding-left: 18px;
  font-weight: bold;
  background-color: transparent;
  border-left: 2px solid;
}

/* Nav: second level (shown on .active) */
.bs-docs-sidebar .nav .nav {
  display: none; /* Hide by default, but at >768px, show it */
  padding-bottom: 10px;
}
.bs-docs-sidebar .nav .nav > li > a {
  padding-top: 1px;
  padding-bottom: 1px;
  padding-left: 30px;
  font-size: 12px;
  font-weight: normal;
}
.bs-docs-sidebar .nav .nav > li > a:hover,
.bs-docs-sidebar .nav .nav > li > a:focus {
  padding-left: 29px;
}
.bs-docs-sidebar .nav .nav > .active > a,
.bs-docs-sidebar .nav .nav > .active:hover > a,
.bs-docs-sidebar .nav .nav > .active:focus > a {
  padding-left: 28px;
  font-weight: 500;
}

/* Back to top (hidden on mobile) */
.back-to-top,
.bs-docs-theme-toggle {
  display: none;
  padding: 4px 10px;
  margin-top: 10px;
  margin-left: 10px;
  font-size: 12px;
  font-weight: 500;
  color: #999;
}
.back-to-top:hover,
.bs-docs-theme-toggle:hover {
  color: #563d7c;
  text-decoration: none;
}
.bs-docs-theme-toggle {
  margin-top: 0;
}

@media (min-width: 768px) {
  .back-to-top,
  .bs-docs-theme-toggle {
    display: block;
  }
}

/* Show and affix the side nav when space allows it */
@media (min-width: 992px) {
  .bs-docs-sidebar .nav > .active > ul {
    display: block;
  }
  /* Widen the fixed sidebar */
  .bs-docs-sidebar.affix,
  .bs-docs-sidebar.affix-bottom {
    width: 213px;
  }
  .bs-docs-sidebar.affix {
    position: fixed; /* Undo the static from mobile first approach */
    top: 20px;
  }
  .bs-docs-sidebar.affix-bottom {
    position: absolute; /* Undo the static from mobile first approach */
  }
  .bs-docs-sidebar.affix-bottom .bs-docs-sidenav,
  .bs-docs-sidebar.affix .bs-docs-sidenav {
    margin-top: 0;
    margin-bottom: 0;
  }
}
@media (min-width: 1200px) {
  /* Widen the fixed sidebar again */
  .bs-docs-sidebar.affix-bottom,
  .bs-docs-sidebar.affix {
    width: 263px;
  }
}
