# Supplementary material for: McClintock: An Integrated Pipeline for Detecting Transposable Element Insertions in Whole-Genome Shotgun Sequencing Data
Source: G3 (Bethesda). 2017 Jun 21;7(8):2763–78. doi: 10.1534/g3.117.043893 (PMC5555480; doi:10.1534/g3.117.043893)
Supplement: Supplementary file 3 [file 2763FileS3.zip › mcclintock_analysis_code/seqplots-master/inst/seqplots/www/js/DataTables/dataTables.tableTools.min.js]

/*!
 TableTools 2.2.3
 2009-2014 SpryMedia Ltd - datatables.net/license

 ZeroClipboard 1.0.4
 Author: Joseph Huckaby - MIT licensed
*/
var TableTools;
(function(n,k,q){var p=function(m,p){var g={version:"1.0.4-TableTools2",clients:{},moviePath:"",nextId:1,$:function(a){"string"==typeof a&&(a=k.getElementById(a));a.addClass||(a.hide=function(){this.style.display="none"},a.show=function(){this.style.display=""},a.addClass=function(a){this.removeClass(a);this.className+=" "+a},a.removeClass=function(a){this.className=this.className.replace(RegExp("\\s*"+a+"\\s*")," ").replace(/^\s+/,"").replace(/\s+$/,"")},a.hasClass=function(a){return!!this.className.match(RegExp("\\s*"+a+
"\\s*"))});return a},setMoviePath:function(a){this.moviePath=a},dispatch:function(a,b,c){(a=this.clients[a])&&a.receiveEvent(b,c)},register:function(a,b){this.clients[a]=b},getDOMObjectPosition:function(a){var b={left:0,top:0,width:a.width?a.width:a.offsetWidth,height:a.height?a.height:a.offsetHeight};""!==a.style.width&&(b.width=a.style.width.replace("px",""));""!==a.style.height&&(b.height=a.style.height.replace("px",""));for(;a;)b.left+=a.offsetLeft,b.top+=a.offsetTop,a=a.offsetParent;return b},
Client:function(a){this.handlers={};this.id=g.nextId++;this.movieId="ZeroClipboard_TableToolsMovie_"+this.id;g.register(this.id,this);a&&this.glue(a)}};g.Client.prototype={id:0,ready:!1,movie:null,clipText:"",fileName:"",action:"copy",handCursorEnabled:!0,cssEffects:!0,handlers:null,sized:!1,glue:function(a,b){this.domElement=g.$(a);var c=99;this.domElement.style.zIndex&&(c=parseInt(this.domElement.style.zIndex,10)+1);var d=g.getDOMObjectPosition(this.domElement);this.div=k.createElement("div");var f=
this.div.style;f.position="absolute";f.left="0px";f.top="0px";f.width=d.width+"px";f.height=d.height+"px";f.zIndex=c;"undefined"!=typeof b&&""!==b&&(this.div.title=b);0!==d.width&&0!==d.height&&(this.sized=!0);this.domElement&&(this.domElement.appendChild(this.div),this.div.innerHTML=this.getHTML(d.width,d.height).replace(/&/g,"&amp;"))},positionElement:function(){var a=g.getDOMObjectPosition(this.domElement),b=this.div.style;b.position="absolute";b.width=a.width+"px";b.height=a.height+"px";0!==a.width&&
0!==a.height&&(this.sized=!0,b=this.div.childNodes[0],b.width=a.width,b.height=a.height)},getHTML:function(a,b){var c="",d="id="+this.id+"&width="+a+"&height="+b;if(navigator.userAgent.match(/MSIE/))var f=location.href.match(/^https/i)?"https://":"http://",c=c+('<object classid="clsid:D27CDB6E-AE6D-11cf-96B8-444553540000" codebase="'+f+'download.macromedia.com/pub/shockwave/cabs/flash/swflash.cab#version=10,0,0,0" width="'+a+'" height="'+b+'" id="'+this.movieId+'" align="middle"><param name="allowScriptAccess" value="always" /><param name="allowFullScreen" value="false" /><param name="movie" value="'+
g.moviePath+'" /><param name="loop" value="false" /><param name="menu" value="false" /><param name="quality" value="best" /><param name="bgcolor" value="#ffffff" /><param name="flashvars" value="'+d+'"/><param name="wmode" value="transparent"/></object>');else c+='<embed id="'+this.movieId+'" src="'+g.moviePath+'" loop="false" menu="false" quality="best" bgcolor="#ffffff" width="'+a+'" height="'+b+'" name="'+this.movieId+'" align="middle" allowScriptAccess="always" allowFullScreen="false" type="application/x-shockwave-flash" pluginspage="http://www.macromedia.com/go/getflashplayer" flashvars="'+
d+'" wmode="transparent" />';return c},hide:function(){this.div&&(this.div.style.left="-2000px")},show:function(){this.reposition()},destroy:function(){if(this.domElement&&this.div){this.hide();this.div.innerHTML="";var a=k.getElementsByTagName("body")[0];try{a.removeChild(this.div)}catch(b){}this.div=this.domElement=null}},reposition:function(a){a&&((this.domElement=g.$(a))||this.hide());if(this.domElement&&this.div){var a=g.getDOMObjectPosition(this.domElement),b=this.div.style;b.left=""+a.left+
"px";b.top=""+a.top+"px"}},clearText:function(){this.clipText="";this.ready&&this.movie.clearText()},appendText:function(a){this.clipText+=a;this.ready&&this.movie.appendText(a)},setText:function(a){this.clipText=a;this.ready&&this.movie.setText(a)},setCharSet:function(a){this.charSet=a;this.ready&&this.movie.setCharSet(a)},setBomInc:function(a){this.incBom=a;this.ready&&this.movie.setBomInc(a)},setFileName:function(a){this.fileName=a;this.ready&&this.movie.setFileName(a)},setAction:function(a){this.action=
a;this.ready&&this.movie.setAction(a)},addEventListener:function(a,b){a=a.toString().toLowerCase().replace(/^on/,"");this.handlers[a]||(this.handlers[a]=[]);this.handlers[a].push(b)},setHandCursor:function(a){this.handCursorEnabled=a;this.ready&&this.movie.setHandCursor(a)},setCSSEffects:function(a){this.cssEffects=!!a},receiveEvent:function(a,b){var c,a=a.toString().toLowerCase().replace(/^on/,"");switch(a){case "load":this.movie=k.getElementById(this.movieId);if(!this.movie){c=this;setTimeout(function(){c.receiveEvent("load",
null)},1);return}if(!this.ready&&navigator.userAgent.match(/Firefox/)&&navigator.userAgent.match(/Windows/)){c=this;setTimeout(function(){c.receiveEvent("load",null)},100);this.ready=!0;return}this.ready=!0;this.movie.clearText();this.movie.appendText(this.clipText);this.movie.setFileName(this.fileName);this.movie.setAction(this.action);this.movie.setCharSet(this.charSet);this.movie.setBomInc(this.incBom);this.movie.setHandCursor(this.handCursorEnabled);break;case "mouseover":this.domElement&&this.cssEffects&&
this.recoverActive&&this.domElement.addClass("active");break;case "mouseout":this.domElement&&this.cssEffects&&(this.recoverActive=!1,this.domElement.hasClass("active")&&(this.domElement.removeClass("active"),this.recoverActive=!0));break;case "mousedown":this.domElement&&this.cssEffects&&this.domElement.addClass("active");break;case "mouseup":this.domElement&&this.cssEffects&&(this.domElement.removeClass("active"),this.recoverActive=!1)}if(this.handlers[a])for(var d=0,f=this.handlers[a].length;d<
f;d++){var e=this.handlers[a][d];if("function"==typeof e)e(this,b);else if("object"==typeof e&&2==e.length)e[0][e[1]](this,b);else if("string"==typeof e)n[e](this,b)}}};n.ZeroClipboard_TableTools=g;var e=jQuery;TableTools=function(a,b){!this instanceof TableTools&&alert("Warning: TableTools must be initialised with the keyword 'new'");this.s={that:this,dt:e.fn.dataTable.Api?(new e.fn.dataTable.Api(a)).settings()[0]:a.fnSettings(),print:{saveStart:-1,saveLength:-1,saveScroll:-1,funcEnd:function(){}},
buttonCounter:0,select:{type:"",selected:[],preRowSelect:null,postSelected:null,postDeselected:null,all:!1,selectedClass:""},custom:{},swfPath:"",buttonSet:[],master:!1,tags:{}};this.dom={container:null,table:null,print:{hidden:[],message:null},collection:{collection:null,background:null}};this.classes=e.extend(!0,{},TableTools.classes);this.s.dt.bJUI&&e.extend(!0,this.classes,TableTools.classes_themeroller);this.fnSettings=function(){return this.s};"undefined"==typeof b&&(b={});TableTools._aInstances.push(this);
this._fnConstruct(b);return this};TableTools.prototype={fnGetSelected:function(a){var b=[],c=this.s.dt.aoData,d=this.s.dt.aiDisplay,f;if(a){a=0;for(f=d.length;a<f;a++)c[d[a]]._DTTT_selected&&b.push(c[d[a]].nTr)}else{a=0;for(f=c.length;a<f;a++)c[a]._DTTT_selected&&b.push(c[a].nTr)}return b},fnGetSelectedData:function(){var a=[],b=this.s.dt.aoData,c,d;c=0;for(d=b.length;c<d;c++)b[c]._DTTT_selected&&a.push(this.s.dt.oInstance.fnGetData(c));return a},fnGetSelectedIndexes:function(a){var b=[],c=this.s.dt.aoData,
d=this.s.dt.aiDisplay,f;if(a){a=0;for(f=d.length;a<f;a++)c[d[a]]._DTTT_selected&&b.push(d[a])}else{a=0;for(f=c.length;a<f;a++)c[a]._DTTT_selected&&b.push(a)}return b},fnIsSelected:function(a){a=this.s.dt.oInstance.fnGetPosition(a);return!0===this.s.dt.aoData[a]._DTTT_selected?!0:!1},fnSelectAll:function(a){this._fnRowSelect(a?this.s.dt.aiDisplay:this.s.dt.aoData)},fnSelectNone:function(a){this._fnRowDeselect(this.fnGetSelectedIndexes(a))},fnSelect:function(a){"single"==this.s.select.type&&this.fnSelectNone();
this._fnRowSelect(a)},fnDeselect:function(a){this._fnRowDeselect(a)},fnGetTitle:function(a){var b="";"undefined"!=typeof a.sTitle&&""!==a.sTitle?b=a.sTitle:(a=k.getElementsByTagName("title"),0<a.length&&(b=a[0].innerHTML));return 4>"¡".toString().length?b.replace(/[^a-zA-Z0-9_\u00A1-\uFFFF\.,\-_ !\(\)]/g,""):b.replace(/[^a-zA-Z0-9_\.,\-_ !\(\)]/g,"")},fnCalcColRatios:function(a){var b=this.s.dt.aoColumns,a=this._fnColumnTargets(a.mColumns),c=[],d=0,f=0,e,i;e=0;for(i=a.length;e<i;e++)a[e]&&(d=b[e].nTh.offsetWidth,
f+=d,c.push(d));e=0;for(i=c.length;e<i;e++)c[e]/=f;return c.join("\t")},fnGetTableData:function(a){if(this.s.dt)return this._fnGetDataTablesData(a)},fnSetText:function(a,b){this._fnFlashSetText(a,b)},fnResizeButtons:function(){for(var a in g.clients)if(a){var b=g.clients[a];"undefined"!=typeof b.domElement&&b.domElement.parentNode&&b.positionElement()}},fnResizeRequired:function(){for(var a in g.clients)if(a){var b=g.clients[a];if("undefined"!=typeof b.domElement&&b.domElement.parentNode==this.dom.container&&
!1===b.sized)return!0}return!1},fnPrint:function(a,b){b===q&&(b={});a===q||a?this._fnPrintStart(b):this._fnPrintEnd()},fnInfo:function(a,b){var c=e("<div/>").addClass(this.classes.print.info).html(a).appendTo("body");setTimeout(function(){c.fadeOut("normal",function(){c.remove()})},b)},fnContainer:function(){return this.dom.container},_fnConstruct:function(a){var b=this;this._fnCustomiseSettings(a);this.dom.container=k.createElement(this.s.tags.container);this.dom.container.className=this.classes.container;
"none"!=this.s.select.type&&this._fnRowSelectConfig();this._fnButtonDefinations(this.s.buttonSet,this.dom.container);this.s.dt.aoDestroyCallback.push({sName:"TableTools",fn:function(){e(b.s.dt.nTBody).off("click.DTTT_Select","tr");e(b.dom.container).empty();var a=e.inArray(b,TableTools._aInstances);-1!==a&&TableTools._aInstances.splice(a,1)}})},_fnCustomiseSettings:function(a){"undefined"==typeof this.s.dt._TableToolsInit&&(this.s.master=!0,this.s.dt._TableToolsInit=!0);this.dom.table=this.s.dt.nTable;
this.s.custom=e.extend({},TableTools.DEFAULTS,a);this.s.swfPath=this.s.custom.sSwfPath;"undefined"!=typeof g&&(g.moviePath=this.s.swfPath);this.s.select.type=this.s.custom.sRowSelect;this.s.select.preRowSelect=this.s.custom.fnPreRowSelect;this.s.select.postSelected=this.s.custom.fnRowSelected;this.s.select.postDeselected=this.s.custom.fnRowDeselected;this.s.custom.sSelectedClass&&(this.classes.select.row=this.s.custom.sSelectedClass);this.s.tags=this.s.custom.oTags;this.s.buttonSet=this.s.custom.aButtons},
_fnButtonDefinations:function(a,b){for(var c,d=0,f=a.length;d<f;d++){if("string"==typeof a[d]){if("undefined"==typeof TableTools.BUTTONS[a[d]]){alert("TableTools: Warning - unknown button type: "+a[d]);continue}c=e.extend({},TableTools.BUTTONS[a[d]],!0)}else{if("undefined"==typeof TableTools.BUTTONS[a[d].sExtends]){alert("TableTools: Warning - unknown button type: "+a[d].sExtends);continue}c=e.extend({},TableTools.BUTTONS[a[d].sExtends],!0);c=e.extend(c,a[d],!0)}(c=this._fnCreateButton(c,e(b).hasClass(this.classes.collection.container)))&&
b.appendChild(c)}},_fnCreateButton:function(a,b){var c=this._fnButtonBase(a,b);if(a.sAction.match(/flash/)){if(!this._fnHasFlash())return!1;this._fnFlashConfig(c,a)}else"text"==a.sAction?this._fnTextConfig(c,a):"div"==a.sAction?this._fnTextConfig(c,a):"collection"==a.sAction&&(this._fnTextConfig(c,a),this._fnCollectionConfig(c,a));if(-1!==this.s.dt.iTabIndex)e(c).attr("tabindex",this.s.dt.iTabIndex).attr("aria-controls",this.s.dt.sTableId).on("keyup.DTTT",function(a){13===a.keyCode&&(a.stopPropagation(),
e(this).trigger("click"))}).on("mousedown.DTTT",function(b){a.sAction.match(/flash/)||b.preventDefault()});return c},_fnButtonBase:function(a,b){var c,d,f;b?(c=a.sTag&&"default"!==a.sTag?a.sTag:this.s.tags.collection.button,d=a.sLinerTag&&"default"!==a.sLinerTag?a.sLiner:this.s.tags.collection.liner,f=this.classes.collection.buttons.normal):(c=a.sTag&&"default"!==a.sTag?a.sTag:this.s.tags.button,d=a.sLinerTag&&"default"!==a.sLinerTag?a.sLiner:this.s.tags.liner,f=this.classes.buttons.normal);c=k.createElement(c);
d=k.createElement(d);var e=this._fnGetMasterSettings();c.className=f+" "+a.sButtonClass;c.setAttribute("id","ToolTables_"+this.s.dt.sInstance+"_"+e.buttonCounter);c.appendChild(d);d.innerHTML=a.sButtonText;e.buttonCounter++;return c},_fnGetMasterSettings:function(){if(this.s.master)return this.s;for(var a=TableTools._aInstances,b=0,c=a.length;b<c;b++)if(this.dom.table==a[b].s.dt.nTable)return a[b].s},_fnCollectionConfig:function(a,b){var c=k.createElement(this.s.tags.collection.container);c.style.display=
"none";c.className=this.classes.collection.container;b._collection=c;k.body.appendChild(c);this._fnButtonDefinations(b.aButtons,c)},_fnCollectionShow:function(a,b){var c=this,d=e(a).offset(),f=b._collection,j=d.left,d=d.top+e(a).outerHeight(),i=e(n).height(),h=e(k).height(),o=e(n).width(),g=e(k).width();f.style.position="absolute";f.style.left=j+"px";f.style.top=d+"px";f.style.display="block";e(f).css("opacity",0);var l=k.createElement("div");l.style.position="absolute";l.style.left="0px";l.style.top=
"0px";l.style.height=(i>h?i:h)+"px";l.style.width=(o>g?o:g)+"px";l.className=this.classes.collection.background;e(l).css("opacity",0);k.body.appendChild(l);k.body.appendChild(f);i=e(f).outerWidth();o=e(f).outerHeight();j+i>g&&(f.style.left=g-i+"px");d+o>h&&(f.style.top=d-o-e(a).outerHeight()+"px");this.dom.collection.collection=f;this.dom.collection.background=l;setTimeout(function(){e(f).animate({opacity:1},500);e(l).animate({opacity:0.25},500)},10);this.fnResizeButtons();e(l).click(function(){c._fnCollectionHide.call(c,
null,null)})},_fnCollectionHide:function(a,b){!(null!==b&&"collection"==b.sExtends)&&null!==this.dom.collection.collection&&(e(this.dom.collection.collection).animate({opacity:0},500,function(){this.style.display="none"}),e(this.dom.collection.background).animate({opacity:0},500,function(){this.parentNode.removeChild(this)}),this.dom.collection.collection=null,this.dom.collection.background=null)},_fnRowSelectConfig:function(){if(this.s.master){var a=this,b=this.s.dt;e(b.nTable).addClass(this.classes.select.table);
"os"===this.s.select.type&&(e(b.nTBody).on("mousedown.DTTT_Select","tr",function(a){if(a.shiftKey)e(b.nTBody).css("-moz-user-select","none").one("selectstart.DTTT_Select","tr",function(){return!1})}),e(b.nTBody).on("mouseup.DTTT_Select","tr",function(){e(b.nTBody).css("-moz-user-select","")}));e(b.nTBody).on("click.DTTT_Select",this.s.custom.sRowSelector,function(c){var d=this.nodeName.toLowerCase()==="tr"?this:e(this).parents("tr")[0],f=a.s.select,j=a.s.dt.oInstance.fnGetPosition(d);if(d.parentNode==
b.nTBody&&b.oInstance.fnGetData(d)!==null){if(f.type=="os")if(c.ctrlKey||c.metaKey)a.fnIsSelected(d)?a._fnRowDeselect(d,c):a._fnRowSelect(d,c);else if(c.shiftKey){var i=a.s.dt.aiDisplay.slice(),h=e.inArray(f.lastRow,i),o=e.inArray(j,i);if(a.fnGetSelected().length===0||h===-1)i.splice(e.inArray(j,i)+1,i.length);else{if(h>o)var g=o,o=h,h=g;i.splice(o+1,i.length);i.splice(0,h)}if(a.fnIsSelected(d)){i.splice(e.inArray(j,i),1);a._fnRowDeselect(i,c)}else a._fnRowSelect(i,c)}else if(a.fnIsSelected(d)&&a.fnGetSelected().length===
1)a._fnRowDeselect(d,c);else{a.fnSelectNone();a._fnRowSelect(d,c)}else if(a.fnIsSelected(d))a._fnRowDeselect(d,c);else if(f.type=="single"){a.fnSelectNone();a._fnRowSelect(d,c)}else f.type=="multi"&&a._fnRowSelect(d,c);f.lastRow=j}});b.oApi._fnCallbackReg(b,"aoRowCreatedCallback",function(c,d,f){b.aoData[f]._DTTT_selected&&e(c).addClass(a.classes.select.row)},"TableTools-SelectAll")}},_fnRowSelect:function(a,b){var c=this._fnSelectData(a),d=[],f,j;f=0;for(j=c.length;f<j;f++)c[f].nTr&&d.push(c[f].nTr);
if(null===this.s.select.preRowSelect||this.s.select.preRowSelect.call(this,b,d,!0)){f=0;for(j=c.length;f<j;f++)c[f]._DTTT_selected=!0,c[f].nTr&&e(c[f].nTr).addClass(this.classes.select.row);null!==this.s.select.postSelected&&this.s.select.postSelected.call(this,d);TableTools._fnEventDispatch(this,"select",d,!0)}},_fnRowDeselect:function(a,b){var c=this._fnSelectData(a),d=[],f,j;f=0;for(j=c.length;f<j;f++)c[f].nTr&&d.push(c[f].nTr);if(null===this.s.select.preRowSelect||this.s.select.preRowSelect.call(this,
b,d,!1)){f=0;for(j=c.length;f<j;f++)c[f]._DTTT_selected=!1,c[f].nTr&&e(c[f].nTr).removeClass(this.classes.select.row);null!==this.s.select.postDeselected&&this.s.select.postDeselected.call(this,d);TableTools._fnEventDispatch(this,"select",d,!1)}},_fnSelectData:function(a){var b=[],c,d,f;if(a.nodeName)c=this.s.dt.oInstance.fnGetPosition(a),b.push(this.s.dt.aoData[c]);else if("undefined"!==typeof a.length){d=0;for(f=a.length;d<f;d++)a[d].nodeName?(c=this.s.dt.oInstance.fnGetPosition(a[d]),b.push(this.s.dt.aoData[c])):
"number"===typeof a[d]?b.push(this.s.dt.aoData[a[d]]):b.push(a[d])}else b.push(a);return b},_fnTextConfig:function(a,b){var c=this;null!==b.fnInit&&b.fnInit.call(this,a,b);""!==b.sToolTip&&(a.title=b.sToolTip);e(a).hover(function(){b.fnMouseover!==null&&b.fnMouseover.call(this,a,b,null)},function(){b.fnMouseout!==null&&b.fnMouseout.call(this,a,b,null)});null!==b.fnSelect&&TableTools._fnEventListen(this,"select",function(d){b.fnSelect.call(c,a,b,d)});e(a).click(function(d){b.fnClick!==null&&b.fnClick.call(c,
a,b,null,d);b.fnComplete!==null&&b.fnComplete.call(c,a,b,null,null);c._fnCollectionHide(a,b)})},_fnHasFlash:function(){try{if(new ActiveXObject("ShockwaveFlash.ShockwaveFlash"))return!0}catch(a){if(navigator.mimeTypes&&navigator.mimeTypes["application/x-shockwave-flash"]!==q&&navigator.mimeTypes["application/x-shockwave-flash"].enabledPlugin)return!0}return!1},_fnFlashConfig:function(a,b){var c=this,d=new g.Client;null!==b.fnInit&&b.fnInit.call(this,a,b);d.setHandCursor(!0);"flash_save"==b.sAction?
(d.setAction("save"),d.setCharSet("utf16le"==b.sCharSet?"UTF16LE":"UTF8"),d.setBomInc(b.bBomInc),d.setFileName(b.sFileName.replace("*",this.fnGetTitle(b)))):"flash_pdf"==b.sAction?(d.setAction("pdf"),d.setFileName(b.sFileName.replace("*",this.fnGetTitle(b)))):d.setAction("copy");d.addEventListener("mouseOver",function(){b.fnMouseover!==null&&b.fnMouseover.call(c,a,b,d)});d.addEventListener("mouseOut",function(){b.fnMouseout!==null&&b.fnMouseout.call(c,a,b,d)});d.addEventListener("mouseDown",function(){b.fnClick!==
null&&b.fnClick.call(c,a,b,d)});d.addEventListener("complete",function(f,e){b.fnComplete!==null&&b.fnComplete.call(c,a,b,d,e);c._fnCollectionHide(a,b)});this._fnFlashGlue(d,a,b.sToolTip)},_fnFlashGlue:function(a,b,c){var d=this,f=b.getAttribute("id");k.getElementById(f)?a.glue(b,c):setTimeout(function(){d._fnFlashGlue(a,b,c)},100)},_fnFlashSetText:function(a,b){var c=this._fnChunkData(b,8192);a.clearText();for(var d=0,f=c.length;d<f;d++)a.appendText(c[d])},_fnColumnTargets:function(a){var b=[],c=
this.s.dt,d,f=c.aoColumns;d=f.length;if("function"==typeof a){a=a.call(this,c);for(c=0;c<d;c++)b.push(-1!==e.inArray(c,a)?!0:!1)}else if("object"==typeof a){for(c=0;c<d;c++)b.push(!1);c=0;for(d=a.length;c<d;c++)b[a[c]]=!0}else if("visible"==a)for(c=0;c<d;c++)b.push(f[c].bVisible?!0:!1);else if("hidden"==a)for(c=0;c<d;c++)b.push(f[c].bVisible?!1:!0);else if("sortable"==a)for(c=0;c<d;c++)b.push(f[c].bSortable?!0:!1);else for(c=0;c<d;c++)b.push(!0);return b},_fnNewline:function(a){return"auto"==a.sNewLine?
navigator.userAgent.match(/Windows/)?"\r\n":"\n":a.sNewLine},_fnGetDataTablesData:function(a){var b,c,d,f,j,i=[],h="",g=this.s.dt,k,l=RegExp(a.sFieldBoundary,"g"),n=this._fnColumnTargets(a.mColumns);d="undefined"!=typeof a.bSelectedOnly?a.bSelectedOnly:!1;if(a.bHeader){j=[];b=0;for(c=g.aoColumns.length;b<c;b++)n[b]&&(h=g.aoColumns[b].sTitle.replace(/\n/g," ").replace(/<.*?>/g,"").replace(/^\s+|\s+$/g,""),h=this._fnHtmlDecode(h),j.push(this._fnBoundData(h,a.sFieldBoundary,l)));i.push(j.join(a.sFieldSeperator))}d=
!0;var m;f=this.fnGetSelectedIndexes();m=(d="none"!==this.s.select.type&&d&&0!==f.length)?f:p.Api?(new p.Api(g)).rows(a.oSelectorOpts).indexes().flatten().toArray():g.oInstance.$("tr",a.oSelectorOpts).map(function(a,b){return g.oInstance.fnGetPosition(b)}).get();d=0;for(f=m.length;d<f;d++){k=g.aoData[m[d]].nTr;j=[];b=0;for(c=g.aoColumns.length;b<c;b++)n[b]&&(h=g.oApi._fnGetCellData(g,m[d],b,"display"),a.fnCellRender?h=a.fnCellRender(h,b,k,m[d])+"":"string"==typeof h?(h=h.replace(/\n/g," "),h=h.replace(/<img.*?\s+alt\s*=\s*(?:"([^"]+)"|'([^']+)'|([^\s>]+)).*?>/gi,
"$1$2$3"),h=h.replace(/<.*?>/g,"")):h+="",h=h.replace(/^\s+/,"").replace(/\s+$/,""),h=this._fnHtmlDecode(h),j.push(this._fnBoundData(h,a.sFieldBoundary,l)));i.push(j.join(a.sFieldSeperator));a.bOpenRows&&(b=e.grep(g.aoOpenRows,function(a){return a.nParent===k}),1===b.length&&(h=this._fnBoundData(e("td",b[0].nTr).html(),a.sFieldBoundary,l),i.push(h)))}if(a.bFooter&&null!==g.nTFoot){j=[];b=0;for(c=g.aoColumns.length;b<c;b++)n[b]&&null!==g.aoColumns[b].nTf&&(h=g.aoColumns[b].nTf.innerHTML.replace(/\n/g,
" ").replace(/<.*?>/g,""),h=this._fnHtmlDecode(h),j.push(this._fnBoundData(h,a.sFieldBoundary,l)));i.push(j.join(a.sFieldSeperator))}return i.join(this._fnNewline(a))},_fnBoundData:function(a,b,c){return""===b?a:b+a.replace(c,b+b)+b},_fnChunkData:function(a,b){for(var c=[],d=a.length,f=0;f<d;f+=b)f+b<d?c.push(a.substring(f,f+b)):c.push(a.substring(f,d));return c},_fnHtmlDecode:function(a){if(-1===a.indexOf("&"))return a;var b=k.createElement("div");return a.replace(/&([^\s]*?);/g,function(a,d){if("#"===
a.substr(1,1))return String.fromCharCode(Number(d.substr(1)));b.innerHTML=a;return b.childNodes[0].nodeValue})},_fnPrintStart:function(a){var b=this,c=this.s.dt;this._fnPrintHideNodes(c.nTable);this.s.print.saveStart=c._iDisplayStart;this.s.print.saveLength=c._iDisplayLength;a.bShowAll&&(c._iDisplayStart=0,c._iDisplayLength=-1,c.oApi._fnCalculateEnd&&c.oApi._fnCalculateEnd(c),c.oApi._fnDraw(c));if(""!==c.oScroll.sX||""!==c.oScroll.sY)this._fnPrintScrollStart(c),e(this.s.dt.nTable).bind("draw.DTTT_Print",
function(){b._fnPrintScrollStart(c)});var d=c.aanFeatures,f;for(f in d)if("i"!=f&&"t"!=f&&1==f.length)for(var g=0,i=d[f].length;g<i;g++)this.dom.print.hidden.push({node:d[f][g],display:"block"}),d[f][g].style.display="none";e(k.body).addClass(this.classes.print.body);""!==a.sInfo&&this.fnInfo(a.sInfo,3E3);a.sMessage&&e("<div/>").addClass(this.classes.print.message).html(a.sMessage).prependTo("body");this.s.print.saveScroll=e(n).scrollTop();n.scrollTo(0,0);e(k).bind("keydown.DTTT",function(a){if(a.keyCode==
27){a.preventDefault();b._fnPrintEnd.call(b,a)}})},_fnPrintEnd:function(){var a=this.s.dt,b=this.s.print;this._fnPrintShowNodes();if(""!==a.oScroll.sX||""!==a.oScroll.sY)e(this.s.dt.nTable).unbind("draw.DTTT_Print"),this._fnPrintScrollEnd();n.scrollTo(0,b.saveScroll);e("div."+this.classes.print.message).remove();e(k.body).removeClass("DTTT_Print");a._iDisplayStart=b.saveStart;a._iDisplayLength=b.saveLength;a.oApi._fnCalculateEnd&&a.oApi._fnCalculateEnd(a);a.oApi._fnDraw(a);e(k).unbind("keydown.DTTT")},
_fnPrintScrollStart:function(){var a=this.s.dt;a.nScrollHead.getElementsByTagName("div")[0].getElementsByTagName("table");var b=a.nTable.parentNode,c;c=a.nTable.getElementsByTagName("thead");0<c.length&&a.nTable.removeChild(c[0]);null!==a.nTFoot&&(c=a.nTable.getElementsByTagName("tfoot"),0<c.length&&a.nTable.removeChild(c[0]));c=a.nTHead.cloneNode(!0);a.nTable.insertBefore(c,a.nTable.childNodes[0]);null!==a.nTFoot&&(c=a.nTFoot.cloneNode(!0),a.nTable.insertBefore(c,a.nTable.childNodes[1]));""!==a.oScroll.sX&&
(a.nTable.style.width=e(a.nTable).outerWidth()+"px",b.style.width=e(a.nTable).outerWidth()+"px",b.style.overflow="visible");""!==a.oScroll.sY&&(b.style.height=e(a.nTable).outerHeight()+"px",b.style.overflow="visible")},_fnPrintScrollEnd:function(){var a=this.s.dt,b=a.nTable.parentNode;""!==a.oScroll.sX&&(b.style.width=a.oApi._fnStringToCss(a.oScroll.sX),b.style.overflow="auto");""!==a.oScroll.sY&&(b.style.height=a.oApi._fnStringToCss(a.oScroll.sY),b.style.overflow="auto")},_fnPrintShowNodes:function(){for(var a=
this.dom.print.hidden,b=0,c=a.length;b<c;b++)a[b].node.style.display=a[b].display;a.splice(0,a.length)},_fnPrintHideNodes:function(a){for(var b=this.dom.print.hidden,c=a.parentNode,d=c.childNodes,f=0,g=d.length;f<g;f++)if(d[f]!=a&&1==d[f].nodeType){var i=e(d[f]).css("display");"none"!=i&&(b.push({node:d[f],display:i}),d[f].style.display="none")}"BODY"!=c.nodeName.toUpperCase()&&this._fnPrintHideNodes(c)}};TableTools._aInstances=[];TableTools._aListeners=[];TableTools.fnGetMasters=function(){for(var a=
[],b=0,c=TableTools._aInstances.length;b<c;b++)TableTools._aInstances[b].s.master&&a.push(TableTools._aInstances[b]);return a};TableTools.fnGetInstance=function(a){"object"!=typeof a&&(a=k.getElementById(a));for(var b=0,c=TableTools._aInstances.length;b<c;b++)if(TableTools._aInstances[b].s.master&&TableTools._aInstances[b].dom.table==a)return TableTools._aInstances[b];return null};TableTools._fnEventListen=function(a,b,c){TableTools._aListeners.push({that:a,type:b,fn:c})};TableTools._fnEventDispatch=
function(a,b,c,d){for(var f=TableTools._aListeners,e=0,g=f.length;e<g;e++)a.dom.table==f[e].that.dom.table&&f[e].type==b&&f[e].fn(c,d)};TableTools.buttonBase={sAction:"text",sTag:"default",sLinerTag:"default",sButtonClass:"DTTT_button_text",sButtonText:"Button text",sTitle:"",sToolTip:"",sCharSet:"utf8",bBomInc:!1,sFileName:"*.csv",sFieldBoundary:"",sFieldSeperator:"\t",sNewLine:"auto",mColumns:"all",bHeader:!0,bFooter:!0,bOpenRows:!1,bSelectedOnly:!1,oSelectorOpts:q,fnMouseover:null,fnMouseout:null,
fnClick:null,fnSelect:null,fnComplete:null,fnInit:null,fnCellRender:null};TableTools.BUTTONS={csv:e.extend({},TableTools.buttonBase,{sAction:"flash_save",sButtonClass:"DTTT_button_csv",sButtonText:"CSV",sFieldBoundary:'"',sFieldSeperator:",",fnClick:function(a,b,c){this.fnSetText(c,this.fnGetTableData(b))}}),xls:e.extend({},TableTools.buttonBase,{sAction:"flash_save",sCharSet:"utf16le",bBomInc:!0,sButtonClass:"DTTT_button_xls",sButtonText:"Excel",fnClick:function(a,b,c){this.fnSetText(c,this.fnGetTableData(b))}}),
copy:e.extend({},TableTools.buttonBase,{sAction:"flash_copy",sButtonClass:"DTTT_button_copy",sButtonText:"Copy",fnClick:function(a,b,c){this.fnSetText(c,this.fnGetTableData(b))},fnComplete:function(a,b,c,d){a=d.split("\n").length;b.bHeader&&a--;null!==this.s.dt.nTFoot&&b.bFooter&&a--;this.fnInfo("<h6>Table copied</h6><p>Copied "+a+" row"+(1==a?"":"s")+" to the clipboard.</p>",1500)}}),pdf:e.extend({},TableTools.buttonBase,{sAction:"flash_pdf",sNewLine:"\n",sFileName:"*.pdf",sButtonClass:"DTTT_button_pdf",
sButtonText:"PDF",sPdfOrientation:"portrait",sPdfSize:"A4",sPdfMessage:"",fnClick:function(a,b,c){this.fnSetText(c,"title:"+this.fnGetTitle(b)+"\nmessage:"+b.sPdfMessage+"\ncolWidth:"+this.fnCalcColRatios(b)+"\norientation:"+b.sPdfOrientation+"\nsize:"+b.sPdfSize+"\n--/TableToolsOpts--\n"+this.fnGetTableData(b))}}),print:e.extend({},TableTools.buttonBase,{sInfo:"<h6>Print view</h6><p>Please use your browser's print function to print this table. Press escape when finished.</p>",sMessage:null,bShowAll:!0,
sToolTip:"View print view",sButtonClass:"DTTT_button_print",sButtonText:"Print",fnClick:function(a,b){this.fnPrint(!0,b)}}),text:e.extend({},TableTools.buttonBase),select:e.extend({},TableTools.buttonBase,{sButtonText:"Select button",fnSelect:function(a){0!==this.fnGetSelected().length?e(a).removeClass(this.classes.buttons.disabled):e(a).addClass(this.classes.buttons.disabled)},fnInit:function(a){e(a).addClass(this.classes.buttons.disabled)}}),select_single:e.extend({},TableTools.buttonBase,{sButtonText:"Select button",
fnSelect:function(a){1==this.fnGetSelected().length?e(a).removeClass(this.classes.buttons.disabled):e(a).addClass(this.classes.buttons.disabled)},fnInit:function(a){e(a).addClass(this.classes.buttons.disabled)}}),select_all:e.extend({},TableTools.buttonBase,{sButtonText:"Select all",fnClick:function(){this.fnSelectAll()},fnSelect:function(a){this.fnGetSelected().length==this.s.dt.fnRecordsDisplay()?e(a).addClass(this.classes.buttons.disabled):e(a).removeClass(this.classes.buttons.disabled)}}),select_none:e.extend({},
TableTools.buttonBase,{sButtonText:"Deselect all",fnClick:function(){this.fnSelectNone()},fnSelect:function(a){0!==this.fnGetSelected().length?e(a).removeClass(this.classes.buttons.disabled):e(a).addClass(this.classes.buttons.disabled)},fnInit:function(a){e(a).addClass(this.classes.buttons.disabled)}}),ajax:e.extend({},TableTools.buttonBase,{sAjaxUrl:"/xhr.php",sButtonText:"Ajax button",fnClick:function(a,b){var c=this.fnGetTableData(b);e.ajax({url:b.sAjaxUrl,data:[{name:"tableData",value:c}],success:b.fnAjaxComplete,
dataType:"json",type:"POST",cache:!1,error:function(){alert("Error detected when sending table data to server")}})},fnAjaxComplete:function(){alert("Ajax complete")}}),div:e.extend({},TableTools.buttonBase,{sAction:"div",sTag:"div",sButtonClass:"DTTT_nonbutton",sButtonText:"Text button"}),collection:e.extend({},TableTools.buttonBase,{sAction:"collection",sButtonClass:"DTTT_button_collection",sButtonText:"Collection",fnClick:function(a,b){this._fnCollectionShow(a,b)}})};TableTools.buttons=TableTools.BUTTONS;
TableTools.classes={container:"DTTT_container",buttons:{normal:"DTTT_button",disabled:"DTTT_disabled"},collection:{container:"DTTT_collection",background:"DTTT_collection_background",buttons:{normal:"DTTT_button",disabled:"DTTT_disabled"}},select:{table:"DTTT_selectable",row:"DTTT_selected selected"},print:{body:"DTTT_Print",info:"DTTT_print_info",message:"DTTT_PrintMessage"}};TableTools.classes_themeroller={container:"DTTT_container ui-buttonset ui-buttonset-multi",buttons:{normal:"DTTT_button ui-button ui-state-default"},
collection:{container:"DTTT_collection ui-buttonset ui-buttonset-multi"}};TableTools.DEFAULTS={sSwfPath:"../swf/copy_csv_xls_pdf.swf",sRowSelect:"none",sRowSelector:"tr",sSelectedClass:null,fnPreRowSelect:null,fnRowSelected:null,fnRowDeselected:null,aButtons:["copy","csv","xls","pdf","print"],oTags:{container:"div",button:"a",liner:"span",collection:{container:"div",button:"a",liner:"span"}}};TableTools.defaults=TableTools.DEFAULTS;TableTools.prototype.CLASS="TableTools";TableTools.version="2.2.3";
e.fn.dataTable.Api&&e.fn.dataTable.Api.register("tabletools()",function(){var a=null;0<this.context.length&&(a=TableTools.fnGetInstance(this.context[0].nTable));return a});"function"==typeof e.fn.dataTable&&"function"==typeof e.fn.dataTableExt.fnVersionCheck&&e.fn.dataTableExt.fnVersionCheck("1.9.0")?e.fn.dataTableExt.aoFeatures.push({fnInit:function(a){var b=a.oInit;return(new TableTools(a.oInstance,b?b.tableTools||b.oTableTools||{}:{})).dom.container},cFeature:"T",sFeature:"TableTools"}):alert("Warning: TableTools requires DataTables 1.9.0 or newer - www.datatables.net/download");
e.fn.DataTable.TableTools=TableTools;"function"==typeof m.fn.dataTable&&"function"==typeof m.fn.dataTableExt.fnVersionCheck&&m.fn.dataTableExt.fnVersionCheck("1.9.0")?m.fn.dataTableExt.aoFeatures.push({fnInit:function(a){a=new TableTools(a.oInstance,"undefined"!=typeof a.oInit.oTableTools?a.oInit.oTableTools:{});TableTools._aInstances.push(a);return a.dom.container},cFeature:"T",sFeature:"TableTools"}):alert("Warning: TableTools 2 requires DataTables 1.9.0 or newer - www.datatables.net/download");
m.fn.dataTable.TableTools=TableTools;return m.fn.DataTable.TableTools=TableTools};"function"===typeof define&&define.amd?define(["jquery","datatables"],p):"object"===typeof exports?p(require("jquery"),require("datatables")):jQuery&&!jQuery.fn.dataTable.TableTools&&p(jQuery,jQuery.fn.dataTable)})(window,document);
