# Supplementary material for: McClintock: An Integrated Pipeline for Detecting Transposable Element Insertions in Whole-Genome Shotgun Sequencing Data
Source: G3 (Bethesda). 2017 Jun 21;7(8):2763–78. doi: 10.1534/g3.117.043893 (PMC5555480; doi:10.1534/g3.117.043893)
Supplement: Supplementary file 3 [file 2763FileS3.zip › mcclintock_analysis_code/seqplots-master/inst/seqplots/www/js/DataTables/jquery.dataTables.js]

/*! DataTables 1.10.0
 * ©2008-2014 SpryMedia Ltd - datatables.net/license
 */

/**
 * @summary     DataTables
 * @description Paginate, search and order HTML tables
 * @version     1.10.0
 * @file        jquery.dataTables.js
 * @author      SpryMedia Ltd (www.sprymedia.co.uk)
 * @contact     www.sprymedia.co.uk/contact
 * @copyright   Copyright 2008-2014 SpryMedia Ltd.
 *
 * This source file is free software, available under the following license:
 *   MIT license - http://datatables.net/license
 *
 * This source file is distributed in the hope that it will be useful, but
 * WITHOUT ANY WARRANTY; without even the implied warranty of MERCHANTABILITY
 * or FITNESS FOR A PARTICULAR PURPOSE. See the license files for details.
 *
 * For details please refer to: http://www.datatables.net
 */

/*jslint evil: true, undef: true, browser: true */
/*globals $,require,jQuery,define,_selector_run,_selector_opts,_selector_first,_selector_row_indexes,_ext,_Api,_api_register,_api_registerPlural,_re_new_lines,_re_html,_re_formatted_numeric,_re_escape_regex,_empty,_intVal,_numToDecimal,_isNumber,_isHtml,_htmlNumeric,_pluck,_pluck_order,_range,_stripHtml,_unique,_fnBuildAjax,_fnAjaxUpdate,_fnAjaxParameters,_fnAjaxUpdateDraw,_fnAjaxDataSrc,_fnAddColumn,_fnColumnOptions,_fnAdjustColumnSizing,_fnVisibleToColumnIndex,_fnColumnIndexToVisible,_fnVisbleColumns,_fnGetColumns,_fnColumnTypes,_fnApplyColumnDefs,_fnHungarianMap,_fnCamelToHungarian,_fnLanguageCompat,_fnBrowserDetect,_fnAddData,_fnAddTr,_fnNodeToDataIndex,_fnNodeToColumnIndex,_fnGetCellData,_fnSetCellData,_fnSplitObjNotation,_fnGetObjectDataFn,_fnSetObjectDataFn,_fnGetDataMaster,_fnClearTable,_fnDeleteIndex,_fnInvalidateRow,_fnGetRowElements,_fnCreateTr,_fnBuildHead,_fnDrawHead,_fnDraw,_fnReDraw,_fnAddOptionsHtml,_fnDetectHeader,_fnGetUniqueThs,_fnFeatureHtmlFilter,_fnFilterComplete,_fnFilterCustom,_fnFilterColumn,_fnFilter,_fnFilterCreateSearch,_fnEscapeRegex,_fnFilterData,_fnFeatureHtmlInfo,_fnUpdateInfo,_fnInfoMacros,_fnInitialise,_fnInitComplete,_fnLengthChange,_fnFeatureHtmlLength,_fnFeatureHtmlPaginate,_fnPageChange,_fnFeatureHtmlProcessing,_fnProcessingDisplay,_fnFeatureHtmlTable,_fnScrollDraw,_fnApplyToChildren,_fnCalculateColumnWidths,_fnThrottle,_fnConvertToWidth,_fnScrollingWidthAdjust,_fnGetWidestNode,_fnGetMaxLenString,_fnStringToCss,_fnScrollBarWidth,_fnSortFlatten,_fnSort,_fnSortAria,_fnSortListener,_fnSortAttachListener,_fnSortingClasses,_fnSortData,_fnSaveState,_fnLoadState,_fnSettingsFromNode,_fnLog,_fnMap,_fnBindAction,_fnCallbackReg,_fnCallbackFire,_fnLengthOverflow,_fnRenderer,_fnDataSource,_fnRowAttributes*/

(/** @lends <global> */function( window, document, undefined ) {

(function( factory ) {
	"use strict";

	if ( typeof define === 'function' && define.amd ) {
		// Define as an AMD module if possible
		define( 'datatables', ['jquery'], factory );
	}
    else if ( typeof exports === 'object' ) {
        // Node/CommonJS
        factory( require( 'jquery' ) );
    }
	else if ( jQuery && !jQuery.fn.dataTable ) {
		// Define using browser globals otherwise
		// Prevent multiple instantiations if the script is loaded twice
		factory( jQuery );
	}
}
(/** @lends <global> */function( $ ) {
	"use strict";

	/**
	 * DataTables is a plug-in for the jQuery Javascript library. It is a highly
	 * flexible tool, based upon the foundations of progressive enhancement,
	 * which will add advanced interaction controls to any HTML table. For a
	 * full list of features please refer to
	 * [DataTables.net](href="http://datatables.net).
	 *
	 * Note that the `DataTable` object is not a global variable but is aliased
	 * to `jQuery.fn.DataTable` and `jQuery.fn.dataTable` through which it may
	 * be  accessed.
	 *
	 *  @class
	 *  @param {object} [init={}] Configuration object for DataTables. Options
	 *    are defined by {@link DataTable.defaults}
	 *  @requires jQuery 1.7+
	 *
	 *  @example
	 *    // Basic initialisation
	 *    $(document).ready( function {
	 *      $('#example').dataTable();
	 *    } );
	 *
	 *  @example
	 *    // Initialisation with configuration options - in this case, disable
	 *    // pagination and sorting.
	 *    $(document).ready( function {
	 *      $('#example').dataTable( {
	 *        "paginate": false,
	 *        "sort": false
	 *      } );
	 *    } );
	 */
	var DataTable;

	
	/*
	 * It is useful to have variables which are scoped locally so only the
	 * DataTables functions can access them and they don't leak into global space.
	 * At the same time these functions are often useful over multiple files in the
	 * core and API, so we list, or at least document, all variables which are used
	 * by DataTables as private variables here. This also ensures that there is no
	 * clashing of variable names and that they can easily referenced for reuse.
	 */
	
	
	// Defined else where
	//  _selector_run
	//  _selector_opts
	//  _selector_first
	//  _selector_row_indexes
	
	var _ext; // DataTable.ext
	var _Api; // DataTable.Api
	var _api_register; // DataTable.Api.register
	var _api_registerPlural; // DataTable.Api.registerPlural
	
	var _re_dic = {};
	var _re_new_lines = /[\r\n]/g;
	var _re_html = /<.*?>/g;
	var _re_date_start = /^[\d\+\-a-zA-Z]/;
	
	// Escape regular expression special characters
	var _re_escape_regex = new RegExp( '(\\' + [ '/', '.', '*', '+', '?', '|', '(', ')', '[', ']', '{', '}', '\\', '$', '^', '-' ].join('|\\') + ')', 'g' );
	
	// U+2009 is thin space and U+202F is narrow no-break space, both used in many
	// standards as thousands separators
	var _re_formatted_numeric = /[',$£€¥%\u2009\u202F]/g;
	
	
	var _empty = function ( d ) {
		return !d || d === '-' ? true : false;
	};
	
	
	var _intVal = function ( s ) {
		var integer = parseInt( s, 10 );
		return !isNaN(integer) && isFinite(s) ? integer : null;
	};
	
	// Convert from a formatted number with characters other than `.` as the
	// decimal place, to a Javascript number
	var _numToDecimal = function ( num, decimalPoint ) {
		// Cache created regular expressions for speed as this function is called often
		if ( ! _re_dic[ decimalPoint ] ) {
			_re_dic[ decimalPoint ] = new RegExp( _fnEscapeRegex( decimalPoint ), 'g' );
		}
		return typeof num === 'string' ?
			num.replace( /\./g, '' ).replace( _re_dic[ decimalPoint ], '.' ) :
			num;
	};
	
	
	var _isNumber = function ( d, decimalPoint, formatted ) {
		var strType = typeof d === 'string';
	
		if ( decimalPoint && strType ) {
			d = _numToDecimal( d, decimalPoint );
		}
	
		if ( formatted && strType ) {
			d = d.replace( _re_formatted_numeric, '' );
		}
	
		return !d || d==='-' || (!isNaN( parseFloat(d) ) && isFinite( d ));
	};
	
	
	// A string without HTML in it can be considered to be HTML still
	var _isHtml = function ( d ) {
		return !d || typeof d === 'string';
	};
	
	
	var _htmlNumeric = function ( d, decimalPoint, formatted ) {
		if ( _empty( d ) ) {
			return true;
		}
	
		var html = _isHtml( d );
		return ! html ?
			null :
			_isNumber( _stripHtml( d ), decimalPoint, formatted ) ?
				true :
				null;
	};
	
	
	var _pluck = function ( a, prop, prop2 ) {
		var out = [];
		var i=0, ien=a.length;
	
		// Could have the test in the loop for slightly smaller code, but speed
		// is essential here
		if ( prop2 !== undefined ) {
			for ( ; i<ien ; i++ ) {
				if ( a[i] && a[i][ prop ] ) {
					out.push( a[i][ prop ][ prop2 ] );
				}
			}
		}
		else {
			for ( ; i<ien ; i++ ) {
				if ( a[i] ) {
					out.push( a[i][ prop ] );
				}
			}
		}
	
		return out;
	};
	
	
	// Basically the same as _pluck, but rather than looping over `a` we use `order`
	// as the indexes to pick from `a`
	var _pluck_order = function ( a, order, prop, prop2 )
	{
		var out = [];
		var i=0, ien=order.length;
	
		// Could have the test in the loop for slightly smaller code, but speed
		// is essential here
		if ( prop2 !== undefined ) {
			for ( ; i<ien ; i++ ) {
				out.push( a[ order[i] ][ prop ][ prop2 ] );
			}
		}
		else {
			for ( ; i<ien ; i++ ) {
				out.push( a[ order[i] ][ prop ] );
			}
		}
	
		return out;
	};
	
	
	var _range = function ( len, start )
	{
		var out = [];
		var end;
	
		if ( start === undefined ) {
			start = 0;
			end = len;
		}
		else {
			end = start;
			start = len;
		}
	
		for ( var i=start ; i<end ; i++ ) {
			out.push( i );
		}
	
		return out;
	};
	
	
	var _stripHtml = function ( d ) {
		return d.replace( _re_html, '' );
	};
	
	
	/**
	 * Find the unique elements in a source array.
	 *
	 * @param  {array} src Source array
	 * @return {array} Array of unique items
	 * @ignore
	 */
	var _unique = function ( src )
	{
		// A faster unique method is to use object keys to identify used values,
		// but this doesn't work with arrays or objects, which we must also
		// consider. See jsperf.com/compare-array-unique-versions/4 for more
		// information.
		var
			out = [],
			val,
			i, ien=src.length,
			j, k=0;
	
		again: for ( i=0 ; i<ien ; i++ ) {
			val = src[i];
	
			for ( j=0 ; j<k ; j++ ) {
				if ( out[j] === val ) {
					continue again;
				}
			}
	
			out.push( val );
			k++;
		}
	
		return out;
	};
	
	
	
	/**
	 * Create a mapping object that allows camel case parameters to be looked up
	 * for their Hungarian counterparts. The mapping is stored in a private
	 * parameter called `_hungarianMap` which can be accessed on the source object.
	 *  @param {object} o
	 *  @memberof DataTable#oApi
	 */
	function _fnHungarianMap ( o )
	{
		var
			hungarian = 'a aa ai ao as b fn i m o s ',
			match,
			newKey,
			map = {};
	
		$.each( o, function (key, val) {
			match = key.match(/^([^A-Z]+?)([A-Z])/);
	
			if ( match && hungarian.indexOf(match[1]+' ') !== -1 )
			{
				newKey = key.replace( match[0], match[2].toLowerCase() );
				map[ newKey ] = key;
	
				//console.log( key, match );
				if ( match[1] === 'o' )
				{
					_fnHungarianMap( o[key] );
				}
			}
		} );
	
		o._hungarianMap = map;
	}
	
	
	/**
	 * Convert from camel case parameters to Hungarian, based on a Hungarian map
	 * created by _fnHungarianMap.
	 *  @param {object} src The model object which holds all parameters that can be
	 *    mapped.
	 *  @param {object} user The object to convert from camel case to Hungarian.
	 *  @param {boolean} force When set to `true`, properties which already have a
	 *    Hungarian value in the `user` object will be overwritten. Otherwise they
	 *    won't be.
	 *  @memberof DataTable#oApi
	 */
	function _fnCamelToHungarian ( src, user, force )
	{
		if ( ! src._hungarianMap ) {
			_fnHungarianMap( src );
		}
	
		var hungarianKey;
	
		$.each( user, function (key, val) {
			hungarianKey = src._hungarianMap[ key ];
	
			if ( hungarianKey !== undefined && (force || user[hungarianKey] === undefined) )
			{
				// For objects, we need to buzz down into the object to copy parameters
				if ( hungarianKey.charAt(0) === 'o' )
				{
					// Copy the camelCase options over to the hungarian
					if ( ! user[ hungarianKey ] ) {
						user[ hungarianKey ] = {};
					}
					$.extend( true, user[hungarianKey], user[key] );
	
					_fnCamelToHungarian( src[hungarianKey], user[hungarianKey], force );
				}
				else {
					user[hungarianKey] = user[ key ];
				}
			}
		} );
	}
	
	
	/**
	 * Language compatibility - when certain options are given, and others aren't, we
	 * need to duplicate the values over, in order to provide backwards compatibility
	 * with older language files.
	 *  @param {object} oSettings dataTables settings object
	 *  @memberof DataTable#oApi
	 */
	function _fnLanguageCompat( lang )
	{
		var defaults = DataTable.defaults.oLanguage;
		var zeroRecords = lang.sZeroRecords;
	
		/* Backwards compatibility - if there is no sEmptyTable given, then use the same as
		 * sZeroRecords - assuming that is given.
		 */
		if ( ! lang.sEmptyTable && zeroRecords &&
			defaults.sEmptyTable === "No data available in table" )
		{
			_fnMap( lang, lang, 'sZeroRecords', 'sEmptyTable' );
		}
	
		/* Likewise with loading records */
		if ( ! lang.sLoadingRecords && zeroRecords &&
			defaults.sLoadingRecords === "Loading..." )
		{
			_fnMap( lang, lang, 'sZeroRecords', 'sLoadingRecords' );
		}
	
		// Old parameter name of the thousands separator mapped onto the new
		if ( lang.sInfoThousands ) {
			lang.sThousands = lang.sInfoThousands;
		}
	
		var decimal = lang.sDecimal;
		if ( decimal ) {
			_addNumericSort( decimal );
		}
	}
	
	
	/**
	 * Map one parameter onto another
	 *  @param {object} o Object to map
	 *  @param {*} knew The new parameter name
	 *  @param {*} old The old parameter name
	 */
	var _fnCompatMap = function ( o, knew, old ) {
		if ( o[ knew ] !== undefined ) {
			o[ old ] = o[ knew ];
		}
	};
	
	
	/**
	 * Provide backwards compatibility for the main DT options. Note that the new
	 * options are mapped onto the old parameters, so this is an external interface
	 * change only.
	 *  @param {object} init Object to map
	 */
	function _fnCompatOpts ( init )
	{
		_fnCompatMap( init, 'ordering',      'bSort' );
		_fnCompatMap( init, 'orderMulti',    'bSortMulti' );
		_fnCompatMap( init, 'orderClasses',  'bSortClasses' );
		_fnCompatMap( init, 'orderCellsTop', 'bSortCellsTop' );
		_fnCompatMap( init, 'order',         'aaSorting' );
		_fnCompatMap( init, 'orderFixed',    'aaSortingFixed' );
		_fnCompatMap( init, 'paging',        'bPaginate' );
		_fnCompatMap( init, 'pagingType',    'sPaginationType' );
		_fnCompatMap( init, 'pageLength',    'iDisplayLength' );
		_fnCompatMap( init, 'searching',     'bFilter' );
	}
	
	
	/**
	 * Provide backwards compatibility for column options. Note that the new options
	 * are mapped onto the old parameters, so this is an external interface change
	 * only.
	 *  @param {object} init Object to map
	 */
	function _fnCompatCols ( init )
	{
		_fnCompatMap( init, 'orderable',     'bSortable' );
		_fnCompatMap( init, 'orderData',     'aDataSort' );
		_fnCompatMap( init, 'orderSequence', 'asSorting' );
		_fnCompatMap( init, 'orderDataType', 'sortDataType' );
	}
	
	
	/**
	 * Browser feature detection for capabilities, quirks
	 *  @param {object} settings dataTables settings object
	 *  @memberof DataTable#oApi
	 */
	function _fnBrowserDetect( settings )
	{
		var browser = settings.oBrowser;
	
		// Scrolling feature / quirks detection
		var n = $('<div/>')
			.css( {
				position: 'absolute',
				top: 0,
				left: 0,
				height: 1,
				width: 1,
				overflow: 'hidden'
			} )
			.append(
				$('<div/>')
					.css( {
						position: 'absolute',
						top: 1,
						left: 1,
						width: 100,
						overflow: 'scroll'
					} )
					.append(
						$('<div class="test"/>')
							.css( {
								width: '100%',
								height: 10
							} )
					)
			)
			.appendTo( 'body' );
	
		var test = n.find('.test');
	
		// IE6/7 will oversize a width 100% element inside a scrolling element, to
		// include the width of the scrollbar, while other browsers ensure the inner
		// element is contained without forcing scrolling
		browser.bScrollOversize = test[0].offsetWidth === 100;
	
		// In rtl text layout, some browsers (most, but not all) will place the
		// scrollbar on the left, rather than the right.
		browser.bScrollbarLeft = test.offset().left !== 1;
	
		n.remove();
	}
	
	
	/**
	 * Array.prototype reduce[Right] method, used for browsers which don't support
	 * JS 1.6. Done this way to reduce code size, since we iterate either way
	 *  @param {object} settings dataTables settings object
	 *  @memberof DataTable#oApi
	 */
	function _fnReduce ( that, fn, init, start, end, inc )
	{
		var
			i = start,
			value,
			isSet = false;
	
		if ( init !== undefined ) {
			value = init;
			isSet = true;
		}
	
		while ( i !== end ) {
			if ( ! that.hasOwnProperty(i) ) {
				continue;
			}
	
			value = isSet ?
				fn( value, that[i], i, that ) :
				that[i];
	
			isSet = true;
			i += inc;
		}
	
		return value;
	}
	
	/**
	 * Add a column to the list used for the table with default values
	 *  @param {object} oSettings dataTables settings object
	 *  @param {node} nTh The th element for this column
	 *  @memberof DataTable#oApi
	 */
	function _fnAddColumn( oSettings, nTh )
	{
		// Add column to aoColumns array
		var oDefaults = DataTable.defaults.column;
		var iCol = oSettings.aoColumns.length;
		var oCol = $.extend( {}, DataTable.models.oColumn, oDefaults, {
			"nTh": nTh ? nTh : document.createElement('th'),
			"sTitle":    oDefaults.sTitle    ? oDefaults.sTitle    : nTh ? nTh.innerHTML : '',
			"aDataSort": oDefaults.aDataSort ? oDefaults.aDataSort : [iCol],
			"mData": oDefaults.mData ? oDefaults.mData : iCol,
			idx: iCol
		} );
		oSettings.aoColumns.push( oCol );
	
		// Add search object for column specific search. Note that the `searchCols[ iCol ]`
		// passed into extend can be undefined. This allows the user to give a default
		// with only some of the parameters defined, and also not give a default
		var searchCols = oSettings.aoPreSearchCols;
		searchCols[ iCol ] = $.extend( {}, DataTable.models.oSearch, searchCols[ iCol ] );
	
		// Use the default column options function to initialise classes etc
		_fnColumnOptions( oSettings, iCol, null );
	}
	
	
	/**
	 * Apply options for a column
	 *  @param {object} oSettings dataTables settings object
	 *  @param {int} iCol column index to consider
	 *  @param {object} oOptions object with sType, bVisible and bSearchable etc
	 *  @memberof DataTable#oApi
	 */
	function _fnColumnOptions( oSettings, iCol, oOptions )
	{
		var oCol = oSettings.aoColumns[ iCol ];
		var oClasses = oSettings.oClasses;
		var th = $(oCol.nTh);
	
		// Try to get width information from the DOM. We can't get it from CSS
		// as we'd need to parse the CSS stylesheet. `width` option can override
		if ( ! oCol.sWidthOrig ) {
			// Width attribute
			oCol.sWidthOrig = th.attr('width') || null;
	
			// Style attribute
			var t = (th.attr('style') || '').match(/width:\s*(\d+[pxem%])/);
			if ( t ) {
				oCol.sWidthOrig = t[1];
			}
		}
	
		/* User specified column options */
		if ( oOptions !== undefined && oOptions !== null )
		{
			// Backwards compatibility
			_fnCompatCols( oOptions );
	
			// Map camel case parameters to their Hungarian counterparts
			_fnCamelToHungarian( DataTable.defaults.column, oOptions );
	
			/* Backwards compatibility for mDataProp */
			if ( oOptions.mDataProp !== undefined && !oOptions.mData )
			{
				oOptions.mData = oOptions.mDataProp;
			}
	
			if ( oOptions.sType )
			{
				oCol._sManualType = oOptions.sType;
			}
	
			// `class` is a reserved word in Javascript, so we need to provide
			// the ability to use a valid name for the camel case input
			if ( oOptions.className && ! oOptions.sClass )
			{
				oOptions.sClass = oOptions.className;
			}
	
			$.extend( oCol, oOptions );
			_fnMap( oCol, oOptions, "sWidth", "sWidthOrig" );
	
			/* iDataSort to be applied (backwards compatibility), but aDataSort will take
			 * priority if defined
			 */
			if ( typeof oOptions.iDataSort === 'number' )
			{
				oCol.aDataSort = [ oOptions.iDataSort ];
			}
			_fnMap( oCol, oOptions, "aDataSort" );
		}
	
		/* Cache the data get and set functions for speed */
		var mDataSrc = oCol.mData;
		var mData = _fnGetObjectDataFn( mDataSrc );
		var mRender = oCol.mRender ? _fnGetObjectDataFn( oCol.mRender ) : null;
	
		var attrTest = function( src ) {
			return typeof src === 'string' && src.indexOf('@') !== -1;
		};
		oCol._bAttrSrc = $.isPlainObject( mDataSrc ) && (
			attrTest(mDataSrc.sort) || attrTest(mDataSrc.type) || attrTest(mDataSrc.filter)
		);
	
		oCol.fnGetData = function (oData, sSpecific) {
			var innerData = mData( oData, sSpecific );
	
			if ( oCol.mRender && (sSpecific && sSpecific !== '') )
			{
				return mRender( innerData, sSpecific, oData );
			}
			return innerData;
		};
		oCol.fnSetData = _fnSetObjectDataFn( mDataSrc );
	
		/* Feature sorting overrides column specific when off */
		if ( !oSettings.oFeatures.bSort )
		{
			oCol.bSortable = false;
			th.addClass( oClasses.sSortableNone ); // Have to add class here as order event isn't called
		}
	
		/* Check that the class assignment is correct for sorting */
		var bAsc = $.inArray('asc', oCol.asSorting) !== -1;
		var bDesc = $.inArray('desc', oCol.asSorting) !== -1;
		if ( !oCol.bSortable || (!bAsc && !bDesc) )
		{
			oCol.sSortingClass = oClasses.sSortableNone;
			oCol.sSortingClassJUI = "";
		}
		else if ( bAsc && !bDesc )
		{
			oCol.sSortingClass = oClasses.sSortableAsc;
			oCol.sSortingClassJUI = oClasses.sSortJUIAscAllowed;
		}
		else if ( !bAsc && bDesc )
		{
			oCol.sSortingClass = oClasses.sSortableDesc;
			oCol.sSortingClassJUI = oClasses.sSortJUIDescAllowed;
		}
		else
		{
			oCol.sSortingClass = oClasses.sSortable;
			oCol.sSortingClassJUI = oClasses.sSortJUI;
		}
	}
	
	
	/**
	 * Adjust the table column widths for new data. Note: you would probably want to
	 * do a redraw after calling this function!
	 *  @param {object} settings dataTables settings object
	 *  @memberof DataTable#oApi
	 */
	function _fnAdjustColumnSizing ( settings )
	{
		/* Not interested in doing column width calculation if auto-width is disabled */
		if ( settings.oFeatures.bAutoWidth !== false )
		{
			var columns = settings.aoColumns;
	
			_fnCalculateColumnWidths( settings );
			for ( var i=0 , iLen=columns.length ; i<iLen ; i++ )
			{
				columns[i].nTh.style.width = columns[i].sWidth;
			}
		}
	
		var scroll = settings.oScroll;
		if ( scroll.sY !== '' || scroll.sX !== '')
		{
			_fnScrollDraw( settings );
		}
	
		_fnCallbackFire( settings, null, 'column-sizing', [settings] );
	}
	
	
	/**
	 * Covert the index of a visible column to the index in the data array (take account
	 * of hidden columns)
	 *  @param {object} oSettings dataTables settings object
	 *  @param {int} iMatch Visible column index to lookup
	 *  @returns {int} i the data index
	 *  @memberof DataTable#oApi
	 */
	function _fnVisibleToColumnIndex( oSettings, iMatch )
	{
		var aiVis = _fnGetColumns( oSettings, 'bVisible' );
	
		return typeof aiVis[iMatch] === 'number' ?
			aiVis[iMatch] :
			null;
	}
	
	
	/**
	 * Covert the index of an index in the data array and convert it to the visible
	 *   column index (take account of hidden columns)
	 *  @param {int} iMatch Column index to lookup
	 *  @param {object} oSettings dataTables settings object
	 *  @returns {int} i the data index
	 *  @memberof DataTable#oApi
	 */
	function _fnColumnIndexToVisible( oSettings, iMatch )
	{
		var aiVis = _fnGetColumns( oSettings, 'bVisible' );
		var iPos = $.inArray( iMatch, aiVis );
	
		return iPos !== -1 ? iPos : null;
	}
	
	
	/**
	 * Get the number of visible columns
	 *  @param {object} oSettings dataTables settings object
	 *  @returns {int} i the number of visible columns
	 *  @memberof DataTable#oApi
	 */
	function _fnVisbleColumns( oSettings )
	{
		return _fnGetColumns( oSettings, 'bVisible' ).length;
	}
	
	
	/**
	 * Get an array of column indexes that match a given property
	 *  @param {object} oSettings dataTables settings object
	 *  @param {string} sParam Parameter in aoColumns to look for - typically
	 *    bVisible or bSearchable
	 *  @returns {array} Array of indexes with matched properties
	 *  @memberof DataTable#oApi
	 */
	function _fnGetColumns( oSettings, sParam )
	{
		var a = [];
	
		$.map( oSettings.aoColumns, function(val, i) {
			if ( val[sParam] ) {
				a.push( i );
			}
		} );
	
		return a;
	}
	
	
	/**
	 * Calculate the 'type' of a column
	 *  @param {object} settings dataTables settings object
	 *  @memberof DataTable#oApi
	 */
	function _fnColumnTypes ( settings )
	{
		var columns = settings.aoColumns;
		var data = settings.aoData;
		var types = DataTable.ext.type.detect;
		var i, ien, j, jen, k, ken;
		var col, cell, detectedType, cache;
	
		// For each column, spin over the 
		for ( i=0, ien=columns.length ; i<ien ; i++ ) {
			col = columns[i];
			cache = [];
	
			if ( ! col.sType && col._sManualType ) {
				col.sType = col._sManualType;
			}
			else if ( ! col.sType ) {
				for ( j=0, jen=types.length ; j<jen ; j++ ) {
					for ( k=0, ken=data.length ; k<ken ; k++ ) {
						// Use a cache array so we only need to get the type data
						// from the formatter once (when using multiple detectors)
						if ( cache[k] === undefined ) {
							cache[k] = _fnGetCellData( settings, k, i, 'type' );
						}
	
						detectedType = types[j]( cache[k], settings );
	
						// Doesn't match, so break early, since this type can't
						// apply to this column. Also, HTML is a special case since
						// it is so similar to `string`. Just a single match is
						// needed for a column to be html type
						if ( ! detectedType || detectedType === 'html' ) {
							break;
						}
					}
	
					// Type is valid for all data points in the column - use this
					// type
					if ( detectedType ) {
						col.sType = detectedType;
						break;
					}
				}
	
				// Fall back - if no type was detected, always use string
				if ( ! col.sType ) {
					col.sType = 'string';
				}
			}
		}
	}
	
	
	/**
	 * Take the column definitions and static columns arrays and calculate how
	 * they relate to column indexes. The callback function will then apply the
	 * definition found for a column to a suitable configuration object.
	 *  @param {object} oSettings dataTables settings object
	 *  @param {array} aoColDefs The aoColumnDefs array that is to be applied
	 *  @param {array} aoCols The aoColumns array that defines columns individually
	 *  @param {function} fn Callback function - takes two parameters, the calculated
	 *    column index and the definition for that column.
	 *  @memberof DataTable#oApi
	 */
	function _fnApplyColumnDefs( oSettings, aoColDefs, aoCols, fn )
	{
		var i, iLen, j, jLen, k, kLen, def;
		var columns = oSettings.aoColumns;
	
		// Column definitions with aTargets
		if ( aoColDefs )
		{
			/* Loop over the definitions array - loop in reverse so first instance has priority */
			for ( i=aoColDefs.length-1 ; i>=0 ; i-- )
			{
				def = aoColDefs[i];
	
				/* Each definition can target multiple columns, as it is an array */
				var aTargets = def.targets !== undefined ?
					def.targets :
					def.aTargets;
	
				if ( ! $.isArray( aTargets ) )
				{
					aTargets = [ aTargets ];
				}
	
				for ( j=0, jLen=aTargets.length ; j<jLen ; j++ )
				{
					if ( typeof aTargets[j] === 'number' && aTargets[j] >= 0 )
					{
						/* Add columns that we don't yet know about */
						while( columns.length <= aTargets[j] )
						{
							_fnAddColumn( oSettings );
						}
	
						/* Integer, basic index */
						fn( aTargets[j], def );
					}
					else if ( typeof aTargets[j] === 'number' && aTargets[j] < 0 )
					{
						/* Negative integer, right to left column counting */
						fn( columns.length+aTargets[j], def );
					}
					else if ( typeof aTargets[j] === 'string' )
					{
						/* Class name matching on TH element */
						for ( k=0, kLen=columns.length ; k<kLen ; k++ )
						{
							if ( aTargets[j] == "_all" ||
							     $(columns[k].nTh).hasClass( aTargets[j] ) )
							{
								fn( k, def );
							}
						}
					}
				}
			}
		}
	
		// Statically defined columns array
		if ( aoCols )
		{
			for ( i=0, iLen=aoCols.length ; i<iLen ; i++ )
			{
				fn( i, aoCols[i] );
			}
		}
	}
	
	/**
	 * Add a data array to the table, creating DOM node etc. This is the parallel to
	 * _fnGatherData, but for adding rows from a Javascript source, rather than a
	 * DOM source.
	 *  @param {object} oSettings dataTables settings object
	 *  @param {array} aData data array to be added
	 *  @param {node} [nTr] TR element to add to the table - optional. If not given,
	 *    DataTables will create a row automatically
	 *  @param {array} [anTds] Array of TD|TH elements for the row - must be given
	 *    if nTr is.
	 *  @returns {int} >=0 if successful (index of new aoData entry), -1 if failed
	 *  @memberof DataTable#oApi
	 */
	function _fnAddData ( oSettings, aDataIn, nTr, anTds )
	{
		/* Create the object for storing information about this new row */
		var iRow = oSettings.aoData.length;
		var oData = $.extend( true, {}, DataTable.models.oRow, {
			src: nTr ? 'dom' : 'data'
		} );
	
		oData._aData = aDataIn;
		oSettings.aoData.push( oData );
	
		/* Create the cells */
		var nTd, sThisType;
		var columns = oSettings.aoColumns;
		for ( var i=0, iLen=columns.length ; i<iLen ; i++ )
		{
			// When working with a row, the data source object must be populated. In
			// all other cases, the data source object is already populated, so we
			// don't overwrite it, which might break bindings etc
			if ( nTr ) {
				_fnSetCellData( oSettings, iRow, i, _fnGetCellData( oSettings, iRow, i ) );
			}
			columns[i].sType = null;
		}
	
		/* Add to the display array */
		oSettings.aiDisplayMaster.push( iRow );
	
		/* Create the DOM information */
		if ( !oSettings.oFeatures.bDeferRender )
		{
			_fnCreateTr( oSettings, iRow, nTr, anTds );
		}
	
		return iRow;
	}
	
	
	/**
	 * Add one or more TR elements to the table. Generally we'd expect to
	 * use this for reading data from a DOM sourced table, but it could be
	 * used for an TR element. Note that if a TR is given, it is used (i.e.
	 * it is not cloned).
	 *  @param {object} settings dataTables settings object
	 *  @param {array|node|jQuery} trs The TR element(s) to add to the table
	 *  @returns {array} Array of indexes for the added rows
	 *  @memberof DataTable#oApi
	 */
	function _fnAddTr( settings, trs )
	{
		var row;
	
		// Allow an individual node to be passed in
		if ( ! (trs instanceof $) ) {
			trs = $(trs);
		}
	
		return trs.map( function (i, el) {
			row = _fnGetRowElements( settings, el );
			return _fnAddData( settings, row.data, el, row.cells );
		} );
	}
	
	
	/**
	 * Take a TR element and convert it to an index in aoData
	 *  @param {object} oSettings dataTables settings object
	 *  @param {node} n the TR element to find
	 *  @returns {int} index if the node is found, null if not
	 *  @memberof DataTable#oApi
	 */
	function _fnNodeToDataIndex( oSettings, n )
	{
		return (n._DT_RowIndex!==undefined) ? n._DT_RowIndex : null;
	}
	
	
	/**
	 * Take a TD element and convert it into a column data index (not the visible index)
	 *  @param {object} oSettings dataTables settings object
	 *  @param {int} iRow The row number the TD/TH can be found in
	 *  @param {node} n The TD/TH element to find
	 *  @returns {int} index if the node is found, -1 if not
	 *  @memberof DataTable#oApi
	 */
	function _fnNodeToColumnIndex( oSettings, iRow, n )
	{
		return $.inArray( n, oSettings.aoData[ iRow ].anCells );
	}
	
	
	/**
	 * Get the data for a given cell from the internal cache, taking into account data mapping
	 *  @param {object} oSettings dataTables settings object
	 *  @param {int} iRow aoData row id
	 *  @param {int} iCol Column index
	 *  @param {string} sSpecific data get type ('display', 'type' 'filter' 'sort')
	 *  @returns {*} Cell data
	 *  @memberof DataTable#oApi
	 */
	function _fnGetCellData( oSettings, iRow, iCol, sSpecific )
	{
		var oCol = oSettings.aoColumns[iCol];
		var oData = oSettings.aoData[iRow]._aData;
		var sData = oCol.fnGetData( oData, sSpecific );
	
		if ( sData === undefined )
		{
			if ( oSettings.iDrawError != oSettings.iDraw && oCol.sDefaultContent === null )
			{
				_fnLog( oSettings, 0, "Requested unknown parameter "+
					(typeof oCol.mData=='function' ? '{function}' : "'"+oCol.mData+"'")+
					" for row "+iRow, 4 );
				oSettings.iDrawError = oSettings.iDraw;
			}
			return oCol.sDefaultContent;
		}
	
		/* When the data source is null, we can use default column data */
		if ( (sData === oData || sData === null) && oCol.sDefaultContent !== null )
		{
			sData = oCol.sDefaultContent;
		}
		else if ( typeof sData === 'function' )
		{
			// If the data source is a function, then we run it and use the return
			return sData();
		}
	
		if ( sData === null && sSpecific == 'display' )
		{
			return '';
		}
		return sData;
	}
	
	
	/**
	 * Set the value for a specific cell, into the internal data cache
	 *  @param {object} oSettings dataTables settings object
	 *  @param {int} iRow aoData row id
	 *  @param {int} iCol Column index
	 *  @param {*} val Value to set
	 *  @memberof DataTable#oApi
	 */
	function _fnSetCellData( oSettings, iRow, iCol, val )
	{
		var oCol = oSettings.aoColumns[iCol];
		var oData = oSettings.aoData[iRow]._aData;
	
		oCol.fnSetData( oData, val );
	}
	
	
	// Private variable that is used to match action syntax in the data property object
	var __reArray = /\[.*?\]$/;
	var __reFn = /\(\)$/;
	
	/**
	 * Split string on periods, taking into account escaped periods
	 * @param  {string} str String to split
	 * @return {array} Split string
	 */
	function _fnSplitObjNotation( str )
	{
		return $.map( str.match(/(\\.|[^\.])+/g), function ( s ) {
			return s.replace('\\.', '.');
		} );
	}
	
	
	/**
	 * Return a function that can be used to get data from a source object, taking
	 * into account the ability to use nested objects as a source
	 *  @param {string|int|function} mSource The data source for the object
	 *  @returns {function} Data get function
	 *  @memberof DataTable#oApi
	 */
	function _fnGetObjectDataFn( mSource )
	{
		if ( $.isPlainObject( mSource ) )
		{
			/* Build an object of get functions, and wrap them in a single call */
			var o = {};
			$.each( mSource, function (key, val) {
				if ( val ) {
					o[key] = _fnGetObjectDataFn( val );
				}
			} );
	
			return function (data, type, extra) {
				var t = o[type] || o._;
				return t !== undefined ?
					t(data, type, extra) :
					data;
			};
		}
		else if ( mSource === null )
		{
			/* Give an empty string for rendering / sorting etc */
			return function (data, type) {
				return data;
			};
		}
		else if ( typeof mSource === 'function' )
		{
			return function (data, type, extra) {
				return mSource( data, type, extra );
			};
		}
		else if ( typeof mSource === 'string' && (mSource.indexOf('.') !== -1 ||
			      mSource.indexOf('[') !== -1 || mSource.indexOf('(') !== -1) )
		{
			/* If there is a . in the source string then the data source is in a
			 * nested object so we loop over the data for each level to get the next
			 * level down. On each loop we test for undefined, and if found immediately
			 * return. This allows entire objects to be missing and sDefaultContent to
			 * be used if defined, rather than throwing an error
			 */
			var fetchData = function (data, type, src) {
				var arrayNotation, funcNotation, out, innerSrc;
	
				if ( src !== "" )
				{
					var a = _fnSplitObjNotation( src );
	
					for ( var i=0, iLen=a.length ; i<iLen ; i++ )
					{
						// Check if we are dealing with special notation
						arrayNotation = a[i].match(__reArray);
						funcNotation = a[i].match(__reFn);
	
						if ( arrayNotation )
						{
							// Array notation
							a[i] = a[i].replace(__reArray, '');
	
							// Condition allows simply [] to be passed in
							if ( a[i] !== "" ) {
								data = data[ a[i] ];
							}
							out = [];
	
							// Get the remainder of the nested object to get
							a.splice( 0, i+1 );
							innerSrc = a.join('.');
	
							// Traverse each entry in the array getting the properties requested
							for ( var j=0, jLen=data.length ; j<jLen ; j++ ) {
								out.push( fetchData( data[j], type, innerSrc ) );
							}
	
							// If a string is given in between the array notation indicators, that
							// is used to join the strings together, otherwise an array is returned
							var join = arrayNotation[0].substring(1, arrayNotation[0].length-1);
							data = (join==="") ? out : out.join(join);
	
							// The inner call to fetchData has already traversed through the remainder
							// of the source requested, so we exit from the loop
							break;
						}
						else if ( funcNotation )
						{
							// Function call
							a[i] = a[i].replace(__reFn, '');
							data = data[ a[i] ]();
							continue;
						}
	
						if ( data === null || data[ a[i] ] === undefined )
						{
							return undefined;
						}
						data = data[ a[i] ];
					}
				}
	
				return data;
			};
	
			return function (data, type) {
				return fetchData( data, type, mSource );
			};
		}
		else
		{
			/* Array or flat object mapping */
			return function (data, type) {
				return data[mSource];
			};
		}
	}
	
	
	/**
	 * Return a function that can be used to set data from a source object, taking
	 * into account the ability to use nested objects as a source
	 *  @param {string|int|function} mSource The data source for the object
	 *  @returns {function} Data set function
	 *  @memberof DataTable#oApi
	 */
	function _fnSetObjectDataFn( mSource )
	{
		if ( $.isPlainObject( mSource ) )
		{
			/* Unlike get, only the underscore (global) option is used for for
			 * setting data since we don't know the type here. This is why an object
			 * option is not documented for `mData` (which is read/write), but it is
			 * for `mRender` which is read only.
			 */
			return _fnSetObjectDataFn( mSource._ );
		}
		else if ( mSource === null )
		{
			/* Nothing to do when the data source is null */
			return function (data, val) {};
		}
		else if ( typeof mSource === 'function' )
		{
			return function (data, val) {
				mSource( data, 'set', val );
			};
		}
		else if ( typeof mSource === 'string' && (mSource.indexOf('.') !== -1 ||
			      mSource.indexOf('[') !== -1 || mSource.indexOf('(') !== -1) )
		{
			/* Like the get, we need to get data from a nested object */
			var setData = function (data, val, src) {
				var a = _fnSplitObjNotation( src ), b;
				var aLast = a[a.length-1];
				var arrayNotation, funcNotation, o, innerSrc;
	
				for ( var i=0, iLen=a.length-1 ; i<iLen ; i++ )
				{
					// Check if we are dealing with an array notation request
					arrayNotation = a[i].match(__reArray);
					funcNotation = a[i].match(__reFn);
	
					if ( arrayNotation )
					{
						a[i] = a[i].replace(__reArray, '');
						data[ a[i] ] = [];
	
						// Get the remainder of the nested object to set so we can recurse
						b = a.slice();
						b.splice( 0, i+1 );
						innerSrc = b.join('.');
	
						// Traverse each entry in the array setting the properties requested
						for ( var j=0, jLen=val.length ; j<jLen ; j++ )
						{
							o = {};
							setData( o, val[j], innerSrc );
							data[ a[i] ].push( o );
						}
	
						// The inner call to setData has already traversed through the remainder
						// of the source and has set the data, thus we can exit here
						return;
					}
					else if ( funcNotation )
					{
						// Function call
						a[i] = a[i].replace(__reFn, '');
						data = data[ a[i] ]( val );
					}
	
					// If the nested object doesn't currently exist - since we are
					// trying to set the value - create it
					if ( data[ a[i] ] === null || data[ a[i] ] === undefined )
					{
						data[ a[i] ] = {};
					}
					data = data[ a[i] ];
				}
	
				// Last item in the input - i.e, the actual set
				if ( aLast.match(__reFn ) )
				{
					// Function call
					data = data[ aLast.replace(__reFn, '') ]( val );
				}
				else
				{
					// If array notation is used, we just want to strip it and use the property name
					// and assign the value. If it isn't used, then we get the result we want anyway
					data[ aLast.replace(__reArray, '') ] = val;
				}
			};
	
			return function (data, val) {
				return setData( data, val, mSource );
			};
		}
		else
		{
			/* Array or flat object mapping */
			return function (data, val) {
				data[mSource] = val;
			};
		}
	}
	
	
	/**
	 * Return an array with the full table data
	 *  @param {object} oSettings dataTables settings object
	 *  @returns array {array} aData Master data array
	 *  @memberof DataTable#oApi
	 */
	function _fnGetDataMaster ( settings )
	{
		return _pluck( settings.aoData, '_aData' );
	}
	
	
	/**
	 * Nuke the table
	 *  @param {object} oSettings dataTables settings object
	 *  @memberof DataTable#oApi
	 */
	function _fnClearTable( settings )
	{
		settings.aoData.length = 0;
		settings.aiDisplayMaster.length = 0;
		settings.aiDisplay.length = 0;
	}
	
	
	 /**
	 * Take an array of integers (index array) and remove a target integer (value - not
	 * the key!)
	 *  @param {array} a Index array to target
	 *  @param {int} iTarget value to find
	 *  @memberof DataTable#oApi
	 */
	function _fnDeleteIndex( a, iTarget, splice )
	{
		var iTargetIndex = -1;
	
		for ( var i=0, iLen=a.length ; i<iLen ; i++ )
		{
			if ( a[i] == iTarget )
			{
				iTargetIndex = i;
			}
			else if ( a[i] > iTarget )
			{
				a[i]--;
			}
		}
	
		if ( iTargetIndex != -1 && splice === undefined )
		{
			a.splice( iTargetIndex, 1 );
		}
	}
	
	
	/**
	 * Mark cached data as invalid such that a re-read of the data will occur when
	 * the cached data is next requested. Also update from the data source object.
	 *
	 * @param {object} settings DataTables settings object
	 * @param  {int}    rowIdx   Row index to invalidate
	 * @memberof DataTable#oApi
	 *
	 * @todo For the modularisation of v1.11 this will need to become a callback, so
	 *   the sort and filter methods can subscribe to it. That will required
	 *   initialisation options for sorting, which is why it is not already baked in
	 */
	function _fnInvalidateRow( settings, rowIdx, src, column )
	{
		var row = settings.aoData[ rowIdx ];
		var i, ien;
	
		// Are we reading last data from DOM or the data object?
		if ( src === 'dom' || ((! src || src === 'auto') && row.src === 'dom') ) {
			// Read the data from the DOM
			row._aData = _fnGetRowElements( settings, row ).data;
		}
		else {
			// Reading from data object, update the DOM
			var cells = row.anCells;
	
			if ( cells ) {
				for ( i=0, ien=cells.length ; i<ien ; i++ ) {
					cells[i].innerHTML = _fnGetCellData( settings, rowIdx, i, 'display' );
				}
			}
		}
	
		row._aSortData = null;
		row._aFilterData = null;
	
		// Invalidate the type for a specific column (if given) or all columns since
		// the data might have changed
		var cols = settings.aoColumns;
		if ( column !== undefined ) {
			cols[ column ].sType = null;
		}
		else {
			for ( i=0, ien=cols.length ; i<ien ; i++ ) {
				cols[i].sType = null;
			}
		}
	
		// Update DataTables special `DT_*` attributes for the row
		_fnRowAttributes( row );
	}
	
	
	/**
	 * Build a data source object from an HTML row, reading the contents of the
	 * cells that are in the row.
	 *
	 * @param {object} settings DataTables settings object
	 * @param {node|object} TR element from which to read data or existing row
	 *   object from which to re-read the data from the cells
	 * @returns {object} Object with two parameters: `data` the data read, in
	 *   document order, and `cells` and array of nodes (they can be useful to the
	 *   caller, so rather than needing a second traversal to get them, just return
	 *   them from here).
	 * @memberof DataTable#oApi
	 */
	function _fnGetRowElements( settings, row )
	{
		var
			d = [],
			tds = [],
			td = row.firstChild,
			name, col, o, i=0, contents,
			columns = settings.aoColumns;
	
		var attr = function ( str, data, td  ) {
			if ( typeof str === 'string' ) {
				var idx = str.indexOf('@');
	
				if ( idx !== -1 ) {
					var src = str.substring( idx+1 );
					o[ '@'+src ] = td.getAttribute( src );
				}
			}
		};
	
		var cellProcess = function ( cell ) {
			col = columns[i];
			contents = $.trim(cell.innerHTML);
	
			if ( col && col._bAttrSrc ) {
				o = {
					display: contents
				};
	
				attr( col.mData.sort, o, cell );
				attr( col.mData.type, o, cell );
				attr( col.mData.filter, o, cell );
	
				d.push( o );
			}
			else {
				d.push( contents );
			}
	
			tds.push( cell );
			i++;
		};
	
		if ( td ) {
			// `tr` element passed in
			while ( td ) {
				name = td.nodeName.toUpperCase();
	
				if ( name == "TD" || name == "TH" ) {
					cellProcess( td );
				}
	
				td = td.nextSibling;
			}
		}
		else {
			// Existing row object passed in
			tds = row.anCells;
			
			for ( var j=0, jen=tds.length ; j<jen ; j++ ) {
				cellProcess( tds[j] );
			}
		}
	
		return {
			data: d,
			cells: tds
		};
	}
	/**
	 * Create a new TR element (and it's TD children) for a row
	 *  @param {object} oSettings dataTables settings object
	 *  @param {int} iRow Row to consider
	 *  @param {node} [nTrIn] TR element to add to the table - optional. If not given,
	 *    DataTables will create a row automatically
	 *  @param {array} [anTds] Array of TD|TH elements for the row - must be given
	 *    if nTr is.
	 *  @memberof DataTable#oApi
	 */
	function _fnCreateTr ( oSettings, iRow, nTrIn, anTds )
	{
		var
			row = oSettings.aoData[iRow],
			rowData = row._aData,
			cells = [],
			nTr, nTd, oCol,
			i, iLen;
	
		if ( row.nTr === null )
		{
			nTr = nTrIn || document.createElement('tr');
	
			row.nTr = nTr;
			row.anCells = cells;
	
			/* Use a private property on the node to allow reserve mapping from the node
			 * to the aoData array for fast look up
			 */
			nTr._DT_RowIndex = iRow;
	
			/* Special parameters can be given by the data source to be used on the row */
			_fnRowAttributes( row );
	
			/* Process each column */
			for ( i=0, iLen=oSettings.aoColumns.length ; i<iLen ; i++ )
			{
				oCol = oSettings.aoColumns[i];
	
				nTd = nTrIn ? anTds[i] : document.createElement( oCol.sCellType );
				cells.push( nTd );
	
				// Need to create the HTML if new, or if a rendering function is defined
				if ( !nTrIn || oCol.mRender || oCol.mData !== i )
				{
					nTd.innerHTML = _fnGetCellData( oSettings, iRow, i, 'display' );
				}
	
				/* Add user defined class */
				if ( oCol.sClass )
				{
					nTd.className += ' '+oCol.sClass;
				}
	
				// Visibility - add or remove as required
				if ( oCol.bVisible && ! nTrIn )
				{
					nTr.appendChild( nTd );
				}
				else if ( ! oCol.bVisible && nTrIn )
				{
					nTd.parentNode.removeChild( nTd );
				}
	
				if ( oCol.fnCreatedCell )
				{
					oCol.fnCreatedCell.call( oSettings.oInstance,
						nTd, _fnGetCellData( oSettings, iRow, i, 'display' ), rowData, iRow, i
					);
				}
			}
	
			_fnCallbackFire( oSettings, 'aoRowCreatedCallback', null, [nTr, rowData, iRow] );
		}
	
		// Remove once webkit bug 131819 and Chromium bug 365619 have been resolved
		// and deployed
		row.nTr.setAttribute( 'role', 'row' );
	}
	
	
	/**
	 * Add attributes to a row based on the special `DT_*` parameters in a data
	 * source object.
	 *  @param {object} DataTables row object for the row to be modified
	 *  @memberof DataTable#oApi
	 */
	function _fnRowAttributes( row )
	{
		var tr = row.nTr;
		var data = row._aData;
	
		if ( tr ) {
			if ( data.DT_RowId ) {
				tr.id = data.DT_RowId;
			}
	
			if ( data.DT_RowClass ) {
				// Remove any classes added by DT_RowClass before
				var a = data.DT_RowClass.split(' ');
				row.__rowc = row.__rowc ?
					_unique( row.__rowc.concat( a ) ) :
					a;
	
				$(tr)
					.removeClass( row.__rowc.join(' ') )
					.addClass( data.DT_RowClass );
			}
	
			if ( data.DT_RowData ) {
				$(tr).data( data.DT_RowData );
			}
		}
	}
	
	
	/**
	 * Create the HTML header for the table
	 *  @param {object} oSettings dataTables settings object
	 *  @memberof DataTable#oApi
	 */
	function _fnBuildHead( oSettings )
	{
		var i, ien, cell, row, column;
		var thead = oSettings.nTHead;
		var tfoot = oSettings.nTFoot;
		var createHeader = $('th, td', thead).length === 0;
		var classes = oSettings.oClasses;
		var columns = oSettings.aoColumns;
	
		if ( createHeader ) {
			row = $('<tr/>').appendTo( thead );
		}
	
		for ( i=0, ien=columns.length ; i<ien ; i++ ) {
			column = columns[i];
			cell = $( column.nTh ).addClass( column.sClass );
	
			if ( createHeader ) {
				cell.appendTo( row );
			}
	
			// 1.11 move into sorting
			if ( oSettings.oFeatures.bSort ) {
				cell.addClass( column.sSortingClass );
	
				if ( column.bSortable !== false ) {
					cell
						.attr( 'tabindex', oSettings.iTabIndex )
						.attr( 'aria-controls', oSettings.sTableId );
	
					_fnSortAttachListener( oSettings, column.nTh, i );
				}
			}
	
			if ( column.sTitle != cell.html() ) {
				cell.html( column.sTitle );
			}
	
			_fnRenderer( oSettings, 'header' )(
				oSettings, cell, column, classes
			);
		}
	
		if ( createHeader ) {
			_fnDetectHeader( oSettings.aoHeader, thead );
		}
		
		/* ARIA role for the rows */
	 	$(thead).find('>tr').attr('role', 'row');
	
		/* Deal with the footer - add classes if required */
		$(thead).find('>tr>th, >tr>td').addClass( classes.sHeaderTH );
		$(tfoot).find('>tr>th, >tr>td').addClass( classes.sFooterTH );
	
		// Cache the footer cells. Note that we only take the cells from the first
		// row in the footer. If there is more than one row the user wants to
		// interact with, they need to use the table().foot() method. Note also this
		// allows cells to be used for multiple columns using colspan
		if ( tfoot !== null ) {
			var cells = oSettings.aoFooter[0];
	
			for ( i=0, ien=cells.length ; i<ien ; i++ ) {
				column = columns[i];
				column.nTf = cells[i].cell;
	
				if ( column.sClass ) {
					$(column.nTf).addClass( column.sClass );
				}
			}
		}
	}
	
	
	/**
	 * Draw the header (or footer) element based on the column visibility states. The
	 * methodology here is to use the layout array from _fnDetectHeader, modified for
	 * the instantaneous column visibility, to construct the new layout. The grid is
	 * traversed over cell at a time in a rows x columns grid fashion, although each
	 * cell insert can cover multiple elements in the grid - which is tracks using the
	 * aApplied array. Cell inserts in the grid will only occur where there isn't
	 * already a cell in that position.
	 *  @param {object} oSettings dataTables settings object
	 *  @param array {objects} aoSource Layout array from _fnDetectHeader
	 *  @param {boolean} [bIncludeHidden=false] If true then include the hidden columns in the calc,
	 *  @memberof DataTable#oApi
	 */
	function _fnDrawHead( oSettings, aoSource, bIncludeHidden )
	{
		var i, iLen, j, jLen, k, kLen, n, nLocalTr;
		var aoLocal = [];
		var aApplied = [];
		var iColumns = oSettings.aoColumns.length;
		var iRowspan, iColspan;
	
		if ( ! aoSource )
		{
			return;
		}
	
		if (  bIncludeHidden === undefined )
		{
			bIncludeHidden = false;
		}
	
		/* Make a copy of the master layout array, but without the visible columns in it */
		for ( i=0, iLen=aoSource.length ; i<iLen ; i++ )
		{
			aoLocal[i] = aoSource[i].slice();
			aoLocal[i].nTr = aoSource[i].nTr;
	
			/* Remove any columns which are currently hidden */
			for ( j=iColumns-1 ; j>=0 ; j-- )
			{
				if ( !oSettings.aoColumns[j].bVisible && !bIncludeHidden )
				{
					aoLocal[i].splice( j, 1 );
				}
			}
	
			/* Prep the applied array - it needs an element for each row */
			aApplied.push( [] );
		}
	
		for ( i=0, iLen=aoLocal.length ; i<iLen ; i++ )
		{
			nLocalTr = aoLocal[i].nTr;
	
			/* All cells are going to be replaced, so empty out the row */
			if ( nLocalTr )
			{
				while( (n = nLocalTr.firstChild) )
				{
					nLocalTr.removeChild( n );
				}
			}
	
			for ( j=0, jLen=aoLocal[i].length ; j<jLen ; j++ )
			{
				iRowspan = 1;
				iColspan = 1;
	
				/* Check to see if there is already a cell (row/colspan) covering our target
				 * insert point. If there is, then there is nothing to do.
				 */
				if ( aApplied[i][j] === undefined )
				{
					nLocalTr.appendChild( aoLocal[i][j].cell );
					aApplied[i][j] = 1;
	
					/* Expand the cell to cover as many rows as needed */
					while ( aoLocal[i+iRowspan] !== undefined &&
					        aoLocal[i][j].cell == aoLocal[i+iRowspan][j].cell )
					{
						aApplied[i+iRowspan][j] = 1;
						iRowspan++;
					}
	
					/* Expand the cell to cover as many columns as needed */
					while ( aoLocal[i][j+iColspan] !== undefined &&
					        aoLocal[i][j].cell == aoLocal[i][j+iColspan].cell )
					{
						/* Must update the applied array over the rows for the columns */
						for ( k=0 ; k<iRowspan ; k++ )
						{
							aApplied[i+k][j+iColspan] = 1;
						}
						iColspan++;
					}
	
					/* Do the actual expansion in the DOM */
					$(aoLocal[i][j].cell)
						.attr('rowspan', iRowspan)
						.attr('colspan', iColspan);
				}
			}
		}
	}
	
	
	/**
	 * Insert the required TR nodes into the table for display
	 *  @param {object} oSettings dataTables settings object
	 *  @memberof DataTable#oApi
	 */
	function _fnDraw( oSettings )
	{
		/* Provide a pre-callback function which can be used to cancel the draw is false is returned */
		var aPreDraw = _fnCallbackFire( oSettings, 'aoPreDrawCallback', 'preDraw', [oSettings] );
		if ( $.inArray( false, aPreDraw ) !== -1 )
		{
			_fnProcessingDisplay( oSettings, false );
			return;
		}
	
		var i, iLen, n;
		var anRows = [];
		var iRowCount = 0;
		var asStripeClasses = oSettings.asStripeClasses;
		var iStripes = asStripeClasses.length;
		var iOpenRows = oSettings.aoOpenRows.length;
		var oLang = oSettings.oLanguage;
		var iInitDisplayStart = oSettings.iInitDisplayStart;
		var bServerSide = _fnDataSource( oSettings ) == 'ssp';
		var aiDisplay = oSettings.aiDisplay;
	
		oSettings.bDrawing = true;
	
		/* Check and see if we have an initial draw position from state saving */
		if ( iInitDisplayStart !== undefined && iInitDisplayStart !== -1 )
		{
			oSettings._iDisplayStart = bServerSide ?
				iInitDisplayStart :
				iInitDisplayStart >= oSettings.fnRecordsDisplay() ?
					0 :
					iInitDisplayStart;
	
			oSettings.iInitDisplayStart = -1;
		}
	
		var iDisplayStart = oSettings._iDisplayStart;
		var iDisplayEnd = oSettings.fnDisplayEnd();
	
		/* Server-side processing draw intercept */
		if ( oSettings.bDeferLoading )
		{
			oSettings.bDeferLoading = false;
			oSettings.iDraw++;
			_fnProcessingDisplay( oSettings, false );
		}
		else if ( !bServerSide )
		{
			oSettings.iDraw++;
		}
		else if ( !oSettings.bDestroying && !_fnAjaxUpdate( oSettings ) )
		{
			return;
		}
	
		if ( aiDisplay.length !== 0 )
		{
			var iStart = bServerSide ? 0 : iDisplayStart;
			var iEnd = bServerSide ? oSettings.aoData.length : iDisplayEnd;
	
			for ( var j=iStart ; j<iEnd ; j++ )
			{
				var iDataIndex = aiDisplay[j];
				var aoData = oSettings.aoData[ iDataIndex ];
				if ( aoData.nTr === null )
				{
					_fnCreateTr( oSettings, iDataIndex );
				}
	
				var nRow = aoData.nTr;
	
				/* Remove the old striping classes and then add the new one */
				if ( iStripes !== 0 )
				{
					var sStripe = asStripeClasses[ iRowCount % iStripes ];
					if ( aoData._sRowStripe != sStripe )
					{
						$(nRow).removeClass( aoData._sRowStripe ).addClass( sStripe );
						aoData._sRowStripe = sStripe;
					}
				}
	
				/* Row callback functions - might want to manipulate the row */
				_fnCallbackFire( oSettings, 'aoRowCallback', null,
					[nRow, aoData._aData, iRowCount, j] );
	
				anRows.push( nRow );
				iRowCount++;
			}
		}
		else
		{
			/* Table is empty - create a row with an empty message in it */
			var sZero = oLang.sZeroRecords;
			if ( oSettings.iDraw == 1 &&  _fnDataSource( oSettings ) == 'ajax' )
			{
				sZero = oLang.sLoadingRecords;
			}
			else if ( oLang.sEmptyTable && oSettings.fnRecordsTotal() === 0 )
			{
				sZero = oLang.sEmptyTable;
			}
	
			anRows[ 0 ] = $( '<tr/>', { 'class': iStripes ? asStripeClasses[0] : '' } )
				.append( $('<td />', {
					'valign':  'top',
					'colSpan': _fnVisbleColumns( oSettings ),
					'class':   oSettings.oClasses.sRowEmpty
				} ).html( sZero ) )[0];
		}
	
		/* Header and footer callbacks */
		_fnCallbackFire( oSettings, 'aoHeaderCallback', 'header', [ $(oSettings.nTHead).children('tr')[0],
			_fnGetDataMaster( oSettings ), iDisplayStart, iDisplayEnd, aiDisplay ] );
	
		_fnCallbackFire( oSettings, 'aoFooterCallback', 'footer', [ $(oSettings.nTFoot).children('tr')[0],
			_fnGetDataMaster( oSettings ), iDisplayStart, iDisplayEnd, aiDisplay ] );
	
		var body = $(oSettings.nTBody);
	
		body.children().detach();
		body.append( $(anRows) );
	
		/* Call all required callback functions for the end of a draw */
		_fnCallbackFire( oSettings, 'aoDrawCallback', 'draw', [oSettings] );
	
		/* Draw is complete, sorting and filtering must be as well */
		oSettings.bSorted = false;
		oSettings.bFiltered = false;
		oSettings.bDrawing = false;
	}
	
	
	/**
	 * Redraw the table - taking account of the various features which are enabled
	 *  @param {object} oSettings dataTables settings object
	 *  @param {boolean} [holdPosition] Keep the current paging position. By default
	 *    the paging is reset to the first page
	 *  @memberof DataTable#oApi
	 */
	function _fnReDraw( settings, holdPosition )
	{
		var
			features = settings.oFeatures,
			sort     = features.bSort,
			filter   = features.bFilter;
	
		if ( sort ) {
			_fnSort( settings );
		}
	
		if ( filter ) {
			_fnFilterComplete( settings, settings.oPreviousSearch );
		}
		else {
			// No filtering, so we want to just use the display master
			settings.aiDisplay = settings.aiDisplayMaster.slice();
		}
	
		if ( holdPosition !== true ) {
			settings._iDisplayStart = 0;
		}
	
		_fnDraw( settings );
	}
	
	
	/**
	 * Add the options to the page HTML for the table
	 *  @param {object} oSettings dataTables settings object
	 *  @memberof DataTable#oApi
	 */
	function _fnAddOptionsHtml ( oSettings )
	{
		var classes = oSettings.oClasses;
		var table = $(oSettings.nTable);
		var holding = $('<div/>').insertBefore( table ); // Holding element for speed
		var features = oSettings.oFeatures;
	
		// All DataTables are wrapped in a div
		var insert = $('<div/>', {
			id:      oSettings.sTableId+'_wrapper',
			'class': classes.sWrapper + (oSettings.nTFoot ? '' : ' '+classes.sNoFooter)
		} );
	
		oSettings.nHolding = holding[0];
		oSettings.nTableWrapper = insert[0];
		oSettings.nTableReinsertBefore = oSettings.nTable.nextSibling;
	
		/* Loop over the user set positioning and place the elements as needed */
		var aDom = oSettings.sDom.split('');
		var featureNode, cOption, nNewNode, cNext, sAttr, j;
		for ( var i=0 ; i<aDom.length ; i++ )
		{
			featureNode = null;
			cOption = aDom[i];
	
			if ( cOption == '<' )
			{
				/* New container div */
				nNewNode = $('<div/>')[0];
	
				/* Check to see if we should append an id and/or a class name to the container */
				cNext = aDom[i+1];
				if ( cNext == "'" || cNext == '"' )
				{
					sAttr = "";
					j = 2;
					while ( aDom[i+j] != cNext )
					{
						sAttr += aDom[i+j];
						j++;
					}
	
					/* Replace jQuery UI constants @todo depreciated */
					if ( sAttr == "H" )
					{
						sAttr = classes.sJUIHeader;
					}
					else if ( sAttr == "F" )
					{
						sAttr = classes.sJUIFooter;
					}
	
					/* The attribute can be in the format of "#id.class", "#id" or "class" This logic
					 * breaks the string into parts and applies them as needed
					 */
					if ( sAttr.indexOf('.') != -1 )
					{
						var aSplit = sAttr.split('.');
						nNewNode.id = aSplit[0].substr(1, aSplit[0].length-1);
						nNewNode.className = aSplit[1];
					}
					else if ( sAttr.charAt(0) == "#" )
					{
						nNewNode.id = sAttr.substr(1, sAttr.length-1);
					}
					else
					{
						nNewNode.className = sAttr;
					}
	
					i += j; /* Move along the position array */
				}
	
				insert.append( nNewNode );
				insert = $(nNewNode);
			}
			else if ( cOption == '>' )
			{
				/* End container div */
				insert = insert.parent();
			}
			// @todo Move options into their own plugins?
			else if ( cOption == 'l' && features.bPaginate && features.bLengthChange )
			{
				/* Length */
				featureNode = _fnFeatureHtmlLength( oSettings );
			}
			else if ( cOption == 'f' && features.bFilter )
			{
				/* Filter */
				featureNode = _fnFeatureHtmlFilter( oSettings );
			}
			else if ( cOption == 'r' && features.bProcessing )
			{
				/* pRocessing */
				featureNode = _fnFeatureHtmlProcessing( oSettings );
			}
			else if ( cOption == 't' )
			{
				/* Table */
				featureNode = _fnFeatureHtmlTable( oSettings );
			}
			else if ( cOption ==  'i' && features.bInfo )
			{
				/* Info */
				featureNode = _fnFeatureHtmlInfo( oSettings );
			}
			else if ( cOption == 'p' && features.bPaginate )
			{
				/* Pagination */
				featureNode = _fnFeatureHtmlPaginate( oSettings );
			}
			else if ( DataTable.ext.feature.length !== 0 )
			{
				/* Plug-in features */
				var aoFeatures = DataTable.ext.feature;
				for ( var k=0, kLen=aoFeatures.length ; k<kLen ; k++ )
				{
					if ( cOption == aoFeatures[k].cFeature )
					{
						featureNode = aoFeatures[k].fnInit( oSettings );
						break;
					}
				}
			}
	
			/* Add to the 2D features array */
			if ( featureNode )
			{
				var aanFeatures = oSettings.aanFeatures;
	
				if ( ! aanFeatures[cOption] )
				{
					aanFeatures[cOption] = [];
				}
	
				aanFeatures[cOption].push( featureNode );
				insert.append( featureNode );
			}
		}
	
		/* Built our DOM structure - replace the holding div with what we want */
		holding.replaceWith( insert );
	}
	
	
	/**
	 * Use the DOM source to create up an array of header cells. The idea here is to
	 * create a layout grid (array) of rows x columns, which contains a reference
	 * to the cell that that point in the grid (regardless of col/rowspan), such that
	 * any column / row could be removed and the new grid constructed
	 *  @param array {object} aLayout Array to store the calculated layout in
	 *  @param {node} nThead The header/footer element for the table
	 *  @memberof DataTable#oApi
	 */
	function _fnDetectHeader ( aLayout, nThead )
	{
		var nTrs = $(nThead).children('tr');
		var nTr, nCell;
		var i, k, l, iLen, jLen, iColShifted, iColumn, iColspan, iRowspan;
		var bUnique;
		var fnShiftCol = function ( a, i, j ) {
			var k = a[i];
	                while ( k[j] ) {
				j++;
			}
			return j;
		};
	
		aLayout.splice( 0, aLayout.length );
	
		/* We know how many rows there are in the layout - so prep it */
		for ( i=0, iLen=nTrs.length ; i<iLen ; i++ )
		{
			aLayout.push( [] );
		}
	
		/* Calculate a layout array */
		for ( i=0, iLen=nTrs.length ; i<iLen ; i++ )
		{
			nTr = nTrs[i];
			iColumn = 0;
	
			/* For every cell in the row... */
			nCell = nTr.firstChild;
			while ( nCell ) {
				if ( nCell.nodeName.toUpperCase() == "TD" ||
				     nCell.nodeName.toUpperCase() == "TH" )
				{
					/* Get the col and rowspan attributes from the DOM and sanitise them */
					iColspan = nCell.getAttribute('colspan') * 1;
					iRowspan = nCell.getAttribute('rowspan') * 1;
					iColspan = (!iColspan || iColspan===0 || iColspan===1) ? 1 : iColspan;
					iRowspan = (!iRowspan || iRowspan===0 || iRowspan===1) ? 1 : iRowspan;
	
					/* There might be colspan cells already in this row, so shift our target
					 * accordingly
					 */
					iColShifted = fnShiftCol( aLayout, i, iColumn );
	
					/* Cache calculation for unique columns */
					bUnique = iColspan === 1 ? true : false;
	
					/* If there is col / rowspan, copy the information into the layout grid */
					for ( l=0 ; l<iColspan ; l++ )
					{
						for ( k=0 ; k<iRowspan ; k++ )
						{
							aLayout[i+k][iColShifted+l] = {
								"cell": nCell,
								"unique": bUnique
							};
							aLayout[i+k].nTr = nTr;
						}
					}
				}
				nCell = nCell.nextSibling;
			}
		}
	}
	
	
	/**
	 * Get an array of unique th elements, one for each column
	 *  @param {object} oSettings dataTables settings object
	 *  @param {node} nHeader automatically detect the layout from this node - optional
	 *  @param {array} aLayout thead/tfoot layout from _fnDetectHeader - optional
	 *  @returns array {node} aReturn list of unique th's
	 *  @memberof DataTable#oApi
	 */
	function _fnGetUniqueThs ( oSettings, nHeader, aLayout )
	{
		var aReturn = [];
		if ( !aLayout )
		{
			aLayout = oSettings.aoHeader;
			if ( nHeader )
			{
				aLayout = [];
				_fnDetectHeader( aLayout, nHeader );
			}
		}
	
		for ( var i=0, iLen=aLayout.length ; i<iLen ; i++ )
		{
			for ( var j=0, jLen=aLayout[i].length ; j<jLen ; j++ )
			{
				if ( aLayout[i][j].unique &&
					 (!aReturn[j] || !oSettings.bSortCellsTop) )
				{
					aReturn[j] = aLayout[i][j].cell;
				}
			}
		}
	
		return aReturn;
	}
	
	
	
	/**
	 * Create an Ajax call based on the table's settings, taking into account that
	 * parameters can have multiple forms, and backwards compatibility.
	 *
	 * @param {object} oSettings dataTables settings object
	 * @param {array} data Data to send to the server, required by
	 *     DataTables - may be augmented by developer callbacks
	 * @param {function} fn Callback function to run when data is obtained
	 */
	function _fnBuildAjax( oSettings, data, fn )
	{
		// Compatibility with 1.9-, allow fnServerData and event to manipulate
		_fnCallbackFire( oSettings, 'aoServerParams', 'serverParams', [data] );
	
		// Convert to object based for 1.10+ if using the old array scheme which can
		// come from server-side processing or serverParams
		if ( data && $.isArray(data) ) {
			var tmp = {};
			var rbracket = /(.*?)\[\]$/;
	
			$.each( data, function (key, val) {
				var match = val.name.match(rbracket);
	
				if ( match ) {
					// Support for arrays
					var name = match[0];
	
					if ( ! tmp[ name ] ) {
						tmp[ name ] = [];
					}
					tmp[ name ].push( val.value );
				}
				else {
					tmp[val.name] = val.value;
				}
			} );
			data = tmp;
		}
	
		var ajaxData;
		var ajax = oSettings.ajax;
		var instance = oSettings.oInstance;
	
		if ( $.isPlainObject( ajax ) && ajax.data )
		{
			ajaxData = ajax.data;
	
			var newData = $.isFunction( ajaxData ) ?
				ajaxData( data ) :  // fn can manipulate data or return an object
				ajaxData;           // object or array to merge
	
			// If the function returned an object, use that alone
			data = $.isFunction( ajaxData ) && newData ?
				newData :
				$.extend( true, data, newData );
	
			// Remove the data property as we've resolved it already and don't want
			// jQuery to do it again (it is restored at the end of the function)
			delete ajax.data;
		}
	
		var baseAjax = {
			"data": data,
			"success": function (json) {
				var error = json.error || json.sError;
				if ( error ) {
					oSettings.oApi._fnLog( oSettings, 0, error );
				}
	
				oSettings.json = json;
				_fnCallbackFire( oSettings, null, 'xhr', [oSettings, json] );
				fn( json );
			},
			"dataType": "json",
			"cache": false,
			"type": oSettings.sServerMethod,
			"error": function (xhr, error, thrown) {
				var log = oSettings.oApi._fnLog;
	
				if ( error == "parsererror" ) {
					log( oSettings, 0, 'Invalid JSON response', 1 );
				}
				else if ( xhr.readyState === 4 ) {
					log( oSettings, 0, 'Ajax error', 7 );
				}
	
				_fnProcessingDisplay( oSettings, false );
			}
		};
	
		// Store the data submitted for the API
		oSettings.oAjaxData = data;
	
		// Allow plug-ins and external processes to modify the data
		_fnCallbackFire( oSettings, null, 'preXhr', [oSettings, data] );
	
		if ( oSettings.fnServerData )
		{
			// DataTables 1.9- compatibility
			oSettings.fnServerData.call( instance,
				oSettings.sAjaxSource,
				$.map( data, function (val, key) { // Need to convert back to 1.9 trad format
					return { name: key, value: val };
				} ),
				fn,
				oSettings
			);
		}
		else if ( oSettings.sAjaxSource || typeof ajax === 'string' )
		{
			// DataTables 1.9- compatibility
			oSettings.jqXHR = $.ajax( $.extend( baseAjax, {
				url: ajax || oSettings.sAjaxSource
			} ) );
		}
		else if ( $.isFunction( ajax ) )
		{
			// Is a function - let the caller define what needs to be done
			oSettings.jqXHR = ajax.call( instance, data, fn, oSettings );
		}
		else
		{
			// Object to extend the base settings
			oSettings.jqXHR = $.ajax( $.extend( baseAjax, ajax ) );
	
			// Restore for next time around
			ajax.data = ajaxData;
		}
	}
	
	
	/**
	 * Update the table using an Ajax call
	 *  @param {object} oSettings dataTables settings object
	 *  @returns {boolean} Block the table drawing or not
	 *  @memberof DataTable#oApi
	 */
	function _fnAjaxUpdate( oSettings )
	{
		if ( oSettings.bAjaxDataGet )
		{
			oSettings.iDraw++;
			_fnProcessingDisplay( oSettings, true );
			var iColumns = oSettings.aoColumns.length;
			var aoData = _fnAjaxParameters( oSettings );
	
			_fnBuildAjax( oSettings, aoData, function(json) {
				_fnAjaxUpdateDraw( oSettings, json );
			}, oSettings );
	
			return false;
		}
		return true;
	}
	
	
	/**
	 * Build up the parameters in an object needed for a server-side processing
	 * request. Note that this is basically done twice, is different ways - a modern
	 * method which is used by default in DataTables 1.10 which uses objects and
	 * arrays, or the 1.9- method with is name / value pairs. 1.9 method is used if
	 * the sAjaxSource option is used in the initialisation, or the legacyAjax
	 * option is set.
	 *  @param {object} oSettings dataTables settings object
	 *  @returns {bool} block the table drawing or not
	 *  @memberof DataTable#oApi
	 */
	function _fnAjaxParameters( settings )
	{
		var
			columns = settings.aoColumns,
			columnCount = columns.length,
			features = settings.oFeatures,
			preSearch = settings.oPreviousSearch,
			preColSearch = settings.aoPreSearchCols,
			i, data = [], dataProp, column, columnSearch,
			sort = _fnSortFlatten( settings ),
			displayStart = settings._iDisplayStart,
			displayLength = features.bPaginate !== false ?
				settings._iDisplayLength :
				-1;
	
		var param = function ( name, value ) {
			data.push( { 'name': name, 'value': value } );
		};
	
		// DataTables 1.9- compatible method
		param( 'sEcho',          settings.iDraw );
		param( 'iColumns',       columnCount );
		param( 'sColumns',       _pluck( columns, 'sName' ).join(',') );
		param( 'iDisplayStart',  displayStart );
		param( 'iDisplayLength', displayLength );
	
		// DataTables 1.10+ method
		var d = {
			draw:    settings.iDraw,
			columns: [],
			order:   [],
			start:   displayStart,
			length:  displayLength,
			search:  {
				value: preSearch.sSearch,
				regex: preSearch.bRegex
			}
		};
	
		for ( i=0 ; i<columnCount ; i++ ) {
			column = columns[i];
			columnSearch = preColSearch[i];
			dataProp = typeof column.mData=="function" ? 'function' : column.mData ;
	
			d.columns.push( {
				data:       dataProp,
				name:       column.sName,
				searchable: column.bSearchable,
				orderable:  column.bSortable,
				search:     {
					value: columnSearch.sSearch,
					regex: columnSearch.bRegex
				}
			} );
	
			param( "mDataProp_"+i, dataProp );
	
			if ( features.bFilter ) {
				param( 'sSearch_'+i,     columnSearch.sSearch );
				param( 'bRegex_'+i,      columnSearch.bRegex );
				param( 'bSearchable_'+i, column.bSearchable );
			}
	
			if ( features.bSort ) {
				param( 'bSortable_'+i, column.bSortable );
			}
		}
	
		if ( features.bFilter ) {
			param( 'sSearch', preSearch.sSearch );
			param( 'bRegex', preSearch.bRegex );
		}
	
		if ( features.bSort ) {
			$.each( sort, function ( i, val ) {
				d.order.push( { column: val.col, dir: val.dir } );
	
				param( 'iSortCol_'+i, val.col );
				param( 'sSortDir_'+i, val.dir );
			} );
	
			param( 'iSortingCols', sort.length );
		}
	
		// If the legacy.ajax parameter is null, then we automatically decide which
		// form to use, based on sAjaxSource
		var legacy = DataTable.ext.legacy.ajax;
		if ( legacy === null ) {
			return settings.sAjaxSource ? data : d;
		}
	
		// Otherwise, if legacy has been specified then we use that to decide on the
		// form
		return legacy ? data : d;
	}
	
	
	/**
	 * Data the data from the server (nuking the old) and redraw the table
	 *  @param {object} oSettings dataTables settings object
	 *  @param {object} json json data return from the server.
	 *  @param {string} json.sEcho Tracking flag for DataTables to match requests
	 *  @param {int} json.iTotalRecords Number of records in the data set, not accounting for filtering
	 *  @param {int} json.iTotalDisplayRecords Number of records in the data set, accounting for filtering
	 *  @param {array} json.aaData The data to display on this page
	 *  @param {string} [json.sColumns] Column ordering (sName, comma separated)
	 *  @memberof DataTable#oApi
	 */
	function _fnAjaxUpdateDraw ( settings, json )
	{
		// v1.10 uses camelCase variables, while 1.9 uses Hungarian notation.
		// Support both
		var compat = function ( old, modern ) {
			return json[old] !== undefined ? json[old] : json[modern];
		};
	
		var draw            = compat( 'sEcho',                'draw' );
		var recordsTotal    = compat( 'iTotalRecords',        'recordsTotal' );
		var rocordsFiltered = compat( 'iTotalDisplayRecords', 'recordsFiltered' );
	
		if ( draw ) {
			// Protect against out of sequence returns
			if ( draw*1 < settings.iDraw ) {
				return;
			}
			settings.iDraw = draw * 1;
		}
	
		_fnClearTable( settings );
		settings._iRecordsTotal   = parseInt(recordsTotal, 10);
		settings._iRecordsDisplay = parseInt(rocordsFiltered, 10);
	
		var data = _fnAjaxDataSrc( settings, json );
		for ( var i=0, ien=data.length ; i<ien ; i++ ) {
			_fnAddData( settings, data[i] );
		}
		settings.aiDisplay = settings.aiDisplayMaster.slice();
	
		settings.bAjaxDataGet = false;
		_fnDraw( settings );
	
		if ( ! settings._bInitComplete ) {
			_fnInitComplete( settings, json );
		}
	
		settings.bAjaxDataGet = true;
		_fnProcessingDisplay( settings, false );
	}
	
	
	/**
	 * Get the data from the JSON data source to use for drawing a table. Using
	 * `_fnGetObjectDataFn` allows the data to be sourced from a property of the
	 * source object, or from a processing function.
	 *  @param {object} oSettings dataTables settings object
	 *  @param  {object} json Data source object / array from the server
	 *  @return {array} Array of data to use
	 */
	function _fnAjaxDataSrc ( oSettings, json )
	{
		var dataSrc = $.isPlainObject( oSettings.ajax ) && oSettings.ajax.dataSrc !== undefined ?
			oSettings.ajax.dataSrc :
			oSettings.sAjaxDataProp; // Compatibility with 1.9-.
	
		// Compatibility with 1.9-. In order to read from aaData, check if the
		// default has been changed, if not, check for aaData
		if ( dataSrc === 'data' ) {
			return json.aaData || json[dataSrc];
		}
	
		return dataSrc !== "" ?
			_fnGetObjectDataFn( dataSrc )( json ) :
			json;
	}
	
	
	/**
	 * Generate the node required for filtering text
	 *  @returns {node} Filter control element
	 *  @param {object} oSettings dataTables settings object
	 *  @memberof DataTable#oApi
	 */
	function _fnFeatureHtmlFilter ( settings )
	{
		var classes = settings.oClasses;
		var tableId = settings.sTableId;
		var previousSearch = settings.oPreviousSearch;
		var features = settings.aanFeatures;
		var input = '<input type="search" class="'+classes.sFilterInput+'"/>';
	
		var str = settings.oLanguage.sSearch;
		str = str.match(/_INPUT_/) ?
			str.replace('_INPUT_', input) :
			str+input;
	
		var filter = $('<div/>', {
				'id': ! features.f ? tableId+'_filter' : null,
				'class': classes.sFilter
			} )
			.append( $('<label/>' ).append( str ) );
	
		var searchFn = function() {
			/* Update all other filter input elements for the new display */
			var n = features.f;
			var val = !this.value ? "" : this.value; // mental IE8 fix :-(
	
			/* Now do the filter */
			if ( val != previousSearch.sSearch ) {
				_fnFilterComplete( settings, {
					"sSearch": val,
					"bRegex": previousSearch.bRegex,
					"bSmart": previousSearch.bSmart ,
					"bCaseInsensitive": previousSearch.bCaseInsensitive
				} );
	
				// Need to redraw, without resorting
				settings._iDisplayStart = 0;
				_fnDraw( settings );
			}
		};
		var jqFilter = $('input', filter)
			.val( previousSearch.sSearch.replace('"','&quot;') )
			.bind(
				'keyup.DT search.DT input.DT paste.DT cut.DT',
				_fnDataSource( settings ) === 'ssp' ?
					_fnThrottle( searchFn, 400 ):
					searchFn
			)
			.bind( 'keypress.DT', function(e) {
				/* Prevent form submission */
				if ( e.keyCode == 13 ) {
					return false;
				}
			} )
			.attr('aria-controls', tableId);
	
		// Update the input elements whenever the table is filtered
		$(settings.nTable).on( 'filter.DT', function () {
			// IE9 throws an 'unknown error' if document.activeElement is used
			// inside an iframe or frame...
			try {
				if ( jqFilter[0] !== document.activeElement ) {
					jqFilter.val( previousSearch.sSearch );
				}
			}
			catch ( e ) {}
		} );
	
		return filter[0];
	}
	
	
	/**
	 * Filter the table using both the global filter and column based filtering
	 *  @param {object} oSettings dataTables settings object
	 *  @param {object} oSearch search information
	 *  @param {int} [iForce] force a research of the master array (1) or not (undefined or 0)
	 *  @memberof DataTable#oApi
	 */
	function _fnFilterComplete ( oSettings, oInput, iForce )
	{
		var oPrevSearch = oSettings.oPreviousSearch;
		var aoPrevSearch = oSettings.aoPreSearchCols;
		var fnSaveFilter = function ( oFilter ) {
			/* Save the filtering values */
			oPrevSearch.sSearch = oFilter.sSearch;
			oPrevSearch.bRegex = oFilter.bRegex;
			oPrevSearch.bSmart = oFilter.bSmart;
			oPrevSearch.bCaseInsensitive = oFilter.bCaseInsensitive;
		};
		var fnRegex = function ( o ) {
			// Backwards compatibility with the bEscapeRegex option
			return o.bEscapeRegex !== undefined ? !o.bEscapeRegex : o.bRegex;
		};
	
		// Resolve any column types that are unknown due to addition or invalidation
		// @todo As per sort - can this be moved into an event handler?
		_fnColumnTypes( oSettings );
	
		/* In server-side processing all filtering is done by the server, so no point hanging around here */
		if ( _fnDataSource( oSettings ) != 'ssp' )
		{
			/* Global filter */
			_fnFilter( oSettings, oInput.sSearch, iForce, fnRegex(oInput), oInput.bSmart, oInput.bCaseInsensitive );
			fnSaveFilter( oInput );
	
			/* Now do the individual column filter */
			for ( var i=0 ; i<aoPrevSearch.length ; i++ )
			{
				_fnFilterColumn( oSettings, aoPrevSearch[i].sSearch, i, fnRegex(aoPrevSearch[i]),
					aoPrevSearch[i].bSmart, aoPrevSearch[i].bCaseInsensitive );
			}
	
			/* Custom filtering */
			_fnFilterCustom( oSettings );
		}
		else
		{
			fnSaveFilter( oInput );
		}
	
		/* Tell the draw function we have been filtering */
		oSettings.bFiltered = true;
		_fnCallbackFire( oSettings, null, 'search', [oSettings] );
	}
	
	
	/**
	 * Apply custom filtering functions
	 *  @param {object} oSettings dataTables settings object
	 *  @memberof DataTable#oApi
	 */
	function _fnFilterCustom( settings )
	{
		var filters = DataTable.ext.search;
		var displayRows = settings.aiDisplay;
		var row, rowIdx;
	
		for ( var i=0, iLen=filters.length ; i<iLen ; i++ ) {
			for ( var j=displayRows.length-1 ; j>=0 ; j-- ) {
				rowIdx = displayRows[ j ];
				row = settings.aoData[ rowIdx ];
	
				if ( ! filters[i]( settings, row._aFilterData, rowIdx, row._aData ) ) {
					displayRows.splice( j, 1 );
				}
			}
		}
	}
	
	
	/**
	 * Filter the table on a per-column basis
	 *  @param {object} oSettings dataTables settings object
	 *  @param {string} sInput string to filter on
	 *  @param {int} iColumn column to filter
	 *  @param {bool} bRegex treat search string as a regular expression or not
	 *  @param {bool} bSmart use smart filtering or not
	 *  @param {bool} bCaseInsensitive Do case insenstive matching or not
	 *  @memberof DataTable#oApi
	 */
	function _fnFilterColumn ( settings, searchStr, colIdx, regex, smart, caseInsensitive )
	{
		if ( searchStr === '' ) {
			return;
		}
	
		var data;
		var display = settings.aiDisplay;
		var rpSearch = _fnFilterCreateSearch( searchStr, regex, smart, caseInsensitive );
	
		for ( var i=display.length-1 ; i>=0 ; i-- ) {
			data = settings.aoData[ display[i] ]._aFilterData[ colIdx ];
	
			if ( ! rpSearch.test( data ) ) {
				display.splice( i, 1 );
			}
		}
	}
	
	
	/**
	 * Filter the data table based on user input and draw the table
	 *  @param {object} settings dataTables settings object
	 *  @param {string} input string to filter on
	 *  @param {int} force optional - force a research of the master array (1) or not (undefined or 0)
	 *  @param {bool} regex treat as a regular expression or not
	 *  @param {bool} smart perform smart filtering or not
	 *  @param {bool} caseInsensitive Do case insenstive matching or not
	 *  @memberof DataTable#oApi
	 */
	function _fnFilter( settings, input, force, regex, smart, caseInsensitive )
	{
		var rpSearch = _fnFilterCreateSearch( input, regex, smart, caseInsensitive );
		var prevSearch = settings.oPreviousSearch.sSearch;
		var displayMaster = settings.aiDisplayMaster;
		var display, invalidated, i;
	
		// Need to take account of custom filtering functions - always filter
		if ( DataTable.ext.search.length !== 0 ) {
			force = true;
		}
	
		// Check if any of the rows were invalidated
		invalidated = _fnFilterData( settings );
	
		// If the input is blank - we just want the full data set
		if ( input.length <= 0 ) {
			settings.aiDisplay = displayMaster.slice();
		}
		else {
			// New search - start from the master array
			if ( invalidated ||
				 force ||
				 prevSearch.length > input.length ||
				 input.indexOf(prevSearch) !== 0 ||
				 settings.bSorted // On resort, the display master needs to be
				                  // re-filtered since indexes will have changed
			) {
				settings.aiDisplay = displayMaster.slice();
			}
	
			// Search the display array
			display = settings.aiDisplay;
	
			for ( i=display.length-1 ; i>=0 ; i-- ) {
				if ( ! rpSearch.test( settings.aoData[ display[i] ]._sFilterRow ) ) {
					display.splice( i, 1 );
				}
			}
		}
	}
	
	
	/**
	 * Build a regular expression object suitable for searching a table
	 *  @param {string} sSearch string to search for
	 *  @param {bool} bRegex treat as a regular expression or not
	 *  @param {bool} bSmart perform smart filtering or not
	 *  @param {bool} bCaseInsensitive Do case insensitive matching or not
	 *  @returns {RegExp} constructed object
	 *  @memberof DataTable#oApi
	 */
	function _fnFilterCreateSearch( search, regex, smart, caseInsensitive )
	{
		search = regex ?
			search :
			_fnEscapeRegex( search );
		
		if ( smart ) {
			/* For smart filtering we want to allow the search to work regardless of
			 * word order. We also want double quoted text to be preserved, so word
			 * order is important - a la google. So this is what we want to
			 * generate:
			 * 
			 * ^(?=.*?\bone\b)(?=.*?\btwo three\b)(?=.*?\bfour\b).*$
			 */
			var a = $.map( search.match( /"[^"]+"|[^ ]+/g ) || '', function ( word ) {
				return word.charAt(0) === '"' ?
					word.match( /^"(.*)"$/ )[1] :
					word;
			} );
	
			search = '^(?=.*?'+a.join( ')(?=.*?' )+').*$';
		}
	
		return new RegExp( search, caseInsensitive ? 'i' : '' );
	}
	
	
	/**
	 * scape a string such that it can be used in a regular expression
	 *  @param {string} sVal string to escape
	 *  @returns {string} escaped string
	 *  @memberof DataTable#oApi
	 */
	function _fnEscapeRegex ( sVal )
	{
		return sVal.replace( _re_escape_regex, '\\$1' );
	}
	
	
	
	var __filter_div = $('<div>')[0];
	var __filter_div_textContent = __filter_div.textContent !== undefined;
	
	// Update the filtering data for each row if needed (by invalidation or first run)
	function _fnFilterData ( settings )
	{
		var columns = settings.aoColumns;
		var column;
		var i, j, ien, jen, filterData, cellData, row;
		var fomatters = DataTable.ext.type.search;
		var wasInvalidated = false;
	
		for ( i=0, ien=settings.aoData.length ; i<ien ; i++ ) {
			row = settings.aoData[i];
	
			if ( ! row._aFilterData ) {
				filterData = [];
	
				for ( j=0, jen=columns.length ; j<jen ; j++ ) {
					column = columns[j];
	
					if ( column.bSearchable ) {
						cellData = _fnGetCellData( settings, i, j, 'filter' );
	
						cellData = fomatters[ column.sType ] ?
							fomatters[ column.sType ]( cellData ) :
							cellData !== null ?
								cellData :
								'';
					}
					else {
						cellData = '';
					}
	
					// If it looks like there is an HTML entity in the string,
					// attempt to decode it so sorting works as expected. Note that
					// we could use a single line of jQuery to do this, but the DOM
					// method used here is much faster http://jsperf.com/html-decode
					if ( cellData.indexOf && cellData.indexOf('&') !== -1 ) {
						__filter_div.innerHTML = cellData;
						cellData = __filter_div_textContent ?
							__filter_div.textContent :
							__filter_div.innerText;
					}
	
					if ( cellData.replace ) {
						cellData = cellData.replace(/[\r\n]/g, '');
					}
	
					filterData.push( cellData );
				}
	
				row._aFilterData = filterData;
				row._sFilterRow = filterData.join('  ');
				wasInvalidated = true;
			}
		}
	
		return wasInvalidated;
	}
	
	/**
	 * Generate the node required for the info display
	 *  @param {object} oSettings dataTables settings object
	 *  @returns {node} Information element
	 *  @memberof DataTable#oApi
	 */
	function _fnFeatureHtmlInfo ( settings )
	{
		var
			tid = settings.sTableId,
			nodes = settings.aanFeatures.i,
			n = $('<div/>', {
				'class': settings.oClasses.sInfo,
				'id': ! nodes ? tid+'_info' : null
			} );
	
		if ( ! nodes ) {
			// Update display on each draw
			settings.aoDrawCallback.push( {
				"fn": _fnUpdateInfo,
				"sName": "information"
			} );
	
			n
				.attr( 'role', 'status' )
				.attr( 'aria-live', 'polite' );
	
			// Table is described by our info div
			$(settings.nTable).attr( 'aria-describedby', tid+'_info' );
		}
	
		return n[0];
	}
	
	
	/**
	 * Update the information elements in the display
	 *  @param {object} settings dataTables settings object
	 *  @memberof DataTable#oApi
	 */
	function _fnUpdateInfo ( settings )
	{
		/* Show information about the table */
		var nodes = settings.aanFeatures.i;
		if ( nodes.length === 0 ) {
			return;
		}
	
		var
			lang  = settings.oLanguage,
			start = settings._iDisplayStart+1,
			end   = settings.fnDisplayEnd(),
			max   = settings.fnRecordsTotal(),
			total = settings.fnRecordsDisplay(),
			out   = total ?
				lang.sInfo :
				lang.sInfoEmpty;
	
		if ( total !== max ) {
			/* Record set after filtering */
			out += ' ' + lang.sInfoFiltered;
		}
	
		// Convert the macros
		out += lang.sInfoPostFix;
		out = _fnInfoMacros( settings, out );
	
		var callback = lang.fnInfoCallback;
		if ( callback !== null ) {
			out = callback.call( settings.oInstance,
				settings, start, end, max, total, out
			);
		}
	
		$(nodes).html( out );
	}
	
	
	function _fnInfoMacros ( settings, str )
	{
		// When infinite scrolling, we are always starting at 1. _iDisplayStart is used only
		// internally
		var
			formatter  = settings.fnFormatNumber,
			start      = settings._iDisplayStart+1,
			len        = settings._iDisplayLength,
			vis        = settings.fnRecordsDisplay(),
			all        = len === -1;
	
		return str.
			replace(/_START_/g, formatter.call( settings, start ) ).
			replace(/_END_/g,   formatter.call( settings, settings.fnDisplayEnd() ) ).
			replace(/_MAX_/g,   formatter.call( settings, settings.fnRecordsTotal() ) ).
			replace(/_TOTAL_/g, formatter.call( settings, vis ) ).
			replace(/_PAGE_/g,  formatter.call( settings, all ? 1 : Math.ceil( start / len ) ) ).
			replace(/_PAGES_/g, formatter.call( settings, all ? 1 : Math.ceil( vis / len ) ) );
	}
	
	
	
	/**
	 * Draw the table for the first time, adding all required features
	 *  @param {object} settings dataTables settings object
	 *  @memberof DataTable#oApi
	 */
	function _fnInitialise ( settings )
	{
		var i, iLen, iAjaxStart=settings.iInitDisplayStart;
		var columns = settings.aoColumns, column;
		var features = settings.oFeatures;
	
		/* Ensure that the table data is fully initialised */
		if ( ! settings.bInitialised ) {
			setTimeout( function(){ _fnInitialise( settings ); }, 200 );
			return;
		}
	
		/* Show the display HTML options */
		_fnAddOptionsHtml( settings );
	
		/* Build and draw the header / footer for the table */
		_fnBuildHead( settings );
		_fnDrawHead( settings, settings.aoHeader );
		_fnDrawHead( settings, settings.aoFooter );
	
		/* Okay to show that something is going on now */
		_fnProcessingDisplay( settings, true );
	
		/* Calculate sizes for columns */
		if ( features.bAutoWidth ) {
			_fnCalculateColumnWidths( settings );
		}
	
		for ( i=0, iLen=columns.length ; i<iLen ; i++ ) {
			column = columns[i];
	
			if ( column.sWidth ) {
				column.nTh.style.width = _fnStringToCss( column.sWidth );
			}
		}
	
		// If there is default sorting required - let's do it. The sort function
		// will do the drawing for us. Otherwise we draw the table regardless of the
		// Ajax source - this allows the table to look initialised for Ajax sourcing
		// data (show 'loading' message possibly)
		_fnReDraw( settings );
	
		// Server-side processing init complete is done by _fnAjaxUpdateDraw
		var dataSrc = _fnDataSource( settings );
		if ( dataSrc != 'ssp' ) {
			// if there is an ajax source load the data
			if ( dataSrc == 'ajax' ) {
				_fnBuildAjax( settings, [], function(json) {
					var aData = _fnAjaxDataSrc( settings, json );
	
					// Got the data - add it to the table
					for ( i=0 ; i<aData.length ; i++ ) {
						_fnAddData( settings, aData[i] );
					}
	
					// Reset the init display for cookie saving. We've already done
					// a filter, and therefore cleared it before. So we need to make
					// it appear 'fresh'
					settings.iInitDisplayStart = iAjaxStart;
	
					_fnReDraw( settings );
	
					_fnProcessingDisplay( settings, false );
					_fnInitComplete( settings, json );
				}, settings );
			}
			else {
				_fnProcessingDisplay( settings, false );
				_fnInitComplete( settings );
			}
		}
	}
	
	
	/**
	 * Draw the table for the first time, adding all required features
	 *  @param {object} oSettings dataTables settings object
	 *  @param {object} [json] JSON from the server that completed the table, if using Ajax source
	 *    with client-side processing (optional)
	 *  @memberof DataTable#oApi
	 */
	function _fnInitComplete ( settings, json )
	{
		settings._bInitComplete = true;
	
		// On an Ajax load we now have data and therefore want to apply the column
		// sizing
		if ( json ) {
			_fnAdjustColumnSizing( settings );
		}
	
		_fnCallbackFire( settings, 'aoInitComplete', 'init', [settings, json] );
	}
	
	
	function _fnLengthChange ( settings, val )
	{
		var len = parseInt( val, 10 );
		settings._iDisplayLength = len;
	
		_fnLengthOverflow( settings );
	
		// Fire length change event
		_fnCallbackFire( settings, null, 'length', [settings, len] );
	}
	
	
	/**
	 * Generate the node required for user display length changing
	 *  @param {object} settings dataTables settings object
	 *  @returns {node} Display length feature node
	 *  @memberof DataTable#oApi
	 */
	function _fnFeatureHtmlLength ( settings )
	{
		var
			classes  = settings.oClasses,
			tableId  = settings.sTableId,
			menu     = settings.aLengthMenu,
			d2       = $.isArray( menu[0] ),
			lengths  = d2 ? menu[0] : menu,
			language = d2 ? menu[1] : menu;
	
		var select = $('<select/>', {
			'name':          tableId+'_length',
			'aria-controls': tableId,
			'class':         classes.sLengthSelect
		} );
	
		for ( var i=0, ien=lengths.length ; i<ien ; i++ ) {
			select[0][ i ] = new Option( language[i], lengths[i] );
		}
	
		var div = $('<div><label/></div>').addClass( classes.sLength );
		if ( ! settings.aanFeatures.l ) {
			div[0].id = tableId+'_length';
		}
	
		var a = settings.oLanguage.sLengthMenu.split(/(_MENU_)/);
		div.children().append( a.length > 1 ?
			[ a[0], select, a[2] ] :
			a[0]
		);
	
		// Can't use `select` variable, as user might provide their own select menu
		$('select', div)
			.val( settings._iDisplayLength )
			.bind( 'change.DT', function(e) {
				_fnLengthChange( settings, $(this).val() );
				_fnDraw( settings );
			} );
	
		// Update node value whenever anything changes the table's length
		$(settings.nTable).bind( 'length.dt.DT', function (e, s, len) {
			$('select', div).val( len );
		} );
	
		return div[0];
	}
	
	
	
	/* * * * * * * * * * * * * * * * * * * * * * * * * * * * * * * * * * * * * * * * * * * * * *
	 * Note that most of the paging logic is done in
	 * DataTable.ext.pager
	 */
	
	/**
	 * Generate the node required for default pagination
	 *  @param {object} oSettings dataTables settings object
	 *  @returns {node} Pagination feature node
	 *  @memberof DataTable#oApi
	 */
	function _fnFeatureHtmlPaginate ( settings )
	{
		var
			type   = settings.sPaginationType,
			plugin = DataTable.ext.pager[ type ],
			modern = typeof plugin === 'function',
			redraw = function( settings ) {
				_fnDraw( settings );
			},
			node = $('<div/>').addClass( settings.oClasses.sPaging + type )[0],
			features = settings.aanFeatures;
	
		if ( ! modern ) {
			plugin.fnInit( settings, node, redraw );
		}
	
		/* Add a draw callback for the pagination on first instance, to update the paging display */
		if ( ! features.p )
		{
			node.id = settings.sTableId+'_paginate';
	
			settings.aoDrawCallback.push( {
				"fn": function( settings ) {
					if ( modern ) {
						var
							start      = settings._iDisplayStart,
							len        = settings._iDisplayLength,
							visRecords = settings.fnRecordsDisplay(),
							all        = len === -1,
							page = all ? 0 : Math.ceil( start / len ),
							pages = all ? 1 : Math.ceil( visRecords / len ),
							buttons = plugin(page, pages),
							i, ien;
	
						for ( i=0, ien=features.p.length ; i<ien ; i++ ) {
							_fnRenderer( settings, 'pageButton' )(
								settings, features.p[i], i, buttons, page, pages
							);
						}
					}
					else {
						plugin.fnUpdate( settings, redraw );
					}
				},
				"sName": "pagination"
			} );
		}
	
		return node;
	}
	
	
	/**
	 * Alter the display settings to change the page
	 *  @param {object} settings DataTables settings object
	 *  @param {string|int} action Paging action to take: "first", "previous",
	 *    "next" or "last" or page number to jump to (integer)
	 *  @param [bool] redraw Automatically draw the update or not
	 *  @returns {bool} true page has changed, false - no change
	 *  @memberof DataTable#oApi
	 */
	function _fnPageChange ( settings, action, redraw )
	{
		var
			start     = settings._iDisplayStart,
			len       = settings._iDisplayLength,
			records   = settings.fnRecordsDisplay();
	
		if ( records === 0 || len === -1 )
		{
			start = 0;
		}
		else if ( typeof action === "number" )
		{
			start = action * len;
	
			if ( start > records )
			{
				start = 0;
			}
		}
		else if ( action == "first" )
		{
			start = 0;
		}
		else if ( action == "previous" )
		{
			start = len >= 0 ?
				start - len :
				0;
	
			if ( start < 0 )
			{
			  start = 0;
			}
		}
		else if ( action == "next" )
		{
			if ( start + len < records )
			{
				start += len;
			}
		}
		else if ( action == "last" )
		{
			start = Math.floor( (records-1) / len) * len;
		}
		else
		{
			_fnLog( settings, 0, "Unknown paging action: "+action, 5 );
		}
	
		var changed = settings._iDisplayStart !== start;
		settings._iDisplayStart = start;
	
		if ( changed ) {
			_fnCallbackFire( settings, null, 'page', [settings] );
	
			if ( redraw ) {
				_fnDraw( settings );
			}
		}
	
		return changed;
	}
	
	
	
	/**
	 * Generate the node required for the processing node
	 *  @param {object} settings dataTables settings object
	 *  @returns {node} Processing element
	 *  @memberof DataTable#oApi
	 */
	function _fnFeatureHtmlProcessing ( settings )
	{
		return $('<div/>', {
				'id': ! settings.aanFeatures.r ? settings.sTableId+'_processing' : null,
				'class': settings.oClasses.sProcessing
			} )
			.html( settings.oLanguage.sProcessing )
			.insertBefore( settings.nTable )[0];
	}
	
	
	/**
	 * Display or hide the processing indicator
	 *  @param {object} settings dataTables settings object
	 *  @param {bool} show Show the processing indicator (true) or not (false)
	 *  @memberof DataTable#oApi
	 */
	function _fnProcessingDisplay ( settings, show )
	{
		if ( settings.oFeatures.bProcessing ) {
			$(settings.aanFeatures.r).css( 'display', show ? 'block' : 'none' );
		}
	
		_fnCallbackFire( settings, null, 'processing', [settings, show] );
	}
	
	/**
	 * Add any control elements for the table - specifically scrolling
	 *  @param {object} settings dataTables settings object
	 *  @returns {node} Node to add to the DOM
	 *  @memberof DataTable#oApi
	 */
	function _fnFeatureHtmlTable ( settings )
	{
		var table = $(settings.nTable);
	
		// Add the ARIA grid role to the table
		table.attr( 'role', 'grid' );
	
		// Scrolling from here on in
		var scroll = settings.oScroll;
	
		if ( scroll.sX === '' && scroll.sY === '' ) {
			return settings.nTable;
		}
	
		var scrollX = scroll.sX;
		var scrollY = scroll.sY;
		var classes = settings.oClasses;
		var caption = table.children('caption');
		var captionSide = caption.length ? caption[0]._captionSide : null;
		var headerClone = $( table[0].cloneNode(false) );
		var footerClone = $( table[0].cloneNode(false) );
		var footer = table.children('tfoot');
		var _div = '<div/>';
		var size = function ( s ) {
			return !s ? null : _fnStringToCss( s );
		};
	
		// This is fairly messy, but with x scrolling enabled, if the table has a
		// width attribute, regardless of any width applied using the column width
		// options, the browser will shrink or grow the table as needed to fit into
		// that 100%. That would make the width options useless. So we remove it.
		// This is okay, under the assumption that width:100% is applied to the
		// table in CSS (it is in the default stylesheet) which will set the table
		// width as appropriate (the attribute and css behave differently...)
		if ( scroll.sX && table.attr('width') === '100%' ) {
			table.removeAttr('width');
		}
	
		if ( ! footer.length ) {
			footer = null;
		}
	
		/*
		 * The HTML structure that we want to generate in this function is:
		 *  div - scroller
		 *    div - scroll head
		 *      div - scroll head inner
		 *        table - scroll head table
		 *          thead - thead
		 *    div - scroll body
		 *      table - table (master table)
		 *        thead - thead clone for sizing
		 *        tbody - tbody
		 *    div - scroll foot
		 *      div - scroll foot inner
		 *        table - scroll foot table
		 *          tfoot - tfoot
		 */
		var scroller = $( _div, { 'class': classes.sScrollWrapper } )
			.append(
				$(_div, { 'class': classes.sScrollHead } )
					.css( {
						overflow: 'hidden',
						position: 'relative',
						border: 0,
						width: scrollX ? size(scrollX) : '100%'
					} )
					.append(
						$(_div, { 'class': classes.sScrollHeadInner } )
							.css( {
								'box-sizing': 'content-box',
								width: scroll.sXInner || '100%'
							} )
							.append(
								headerClone
									.removeAttr('id')
									.css( 'margin-left', 0 )
									.append(
										table.children('thead')
									)
							)
					)
					.append( captionSide === 'top' ? caption : null )
			)
			.append(
				$(_div, { 'class': classes.sScrollBody } )
					.css( {
						overflow: 'auto',
						height: size( scrollY ),
						width: size( scrollX )
					} )
					.append( table )
			);
	
		if ( footer ) {
			scroller.append(
				$(_div, { 'class': classes.sScrollFoot } )
					.css( {
						overflow: 'hidden',
						border: 0,
						width: scrollX ? size(scrollX) : '100%'
					} )
					.append(
						$(_div, { 'class': classes.sScrollFootInner } )
							.append(
								footerClone
									.removeAttr('id')
									.css( 'margin-left', 0 )
									.append(
										table.children('tfoot')
									)
							)
					)
					.append( captionSide === 'bottom' ? caption : null )
			);
		}
	
		var children = scroller.children();
		var scrollHead = children[0];
		var scrollBody = children[1];
		var scrollFoot = footer ? children[2] : null;
	
		// When the body is scrolled, then we also want to scroll the headers
		if ( scrollX ) {
			$(scrollBody).scroll( function (e) {
				var scrollLeft = this.scrollLeft;
	
				scrollHead.scrollLeft = scrollLeft;
	
				if ( footer ) {
					scrollFoot.scrollLeft = scrollLeft;
				}
			} );
		}
	
		settings.nScrollHead = scrollHead;
		settings.nScrollBody = scrollBody;
		settings.nScrollFoot = scrollFoot;
	
		// On redraw - align columns
		settings.aoDrawCallback.push( {
			"fn": _fnScrollDraw,
			"sName": "scrolling"
		} );
	
		return scroller[0];
	}
	
	
	
	/**
	 * Update the header, footer and body tables for resizing - i.e. column
	 * alignment.
	 *
	 * Welcome to the most horrible function DataTables. The process that this
	 * function follows is basically:
	 *   1. Re-create the table inside the scrolling div
	 *   2. Take live measurements from the DOM
	 *   3. Apply the measurements to align the columns
	 *   4. Clean up
	 *
	 *  @param {object} settings dataTables settings object
	 *  @memberof DataTable#oApi
	 */
	function _fnScrollDraw ( settings )
	{
		// Given that this is such a monster function, a lot of variables are use
		// to try and keep the minimised size as small as possible
		var
			scroll         = settings.oScroll,
			scrollX        = scroll.sX,
			scrollXInner   = scroll.sXInner,
			scrollY        = scroll.sY,
			barWidth       = scroll.iBarWidth,
			divHeader      = $(settings.nScrollHead),
			divHeaderStyle = divHeader[0].style,
			divHeaderInner = divHeader.children('div'),
			divHeaderInnerStyle = divHeaderInner[0].style,
			divHeaderTable = divHeaderInner.children('table'),
			divBodyEl      = settings.nScrollBody,
			divBody        = $(divBodyEl),
			divBodyStyle   = divBodyEl.style,
			divFooter      = $(settings.nScrollFoot),
			divFooterInner = divFooter.children('div'),
			divFooterTable = divFooterInner.children('table'),
			header         = $(settings.nTHead),
			table          = $(settings.nTable),
			tableEl        = table[0],
			tableStyle     = tableEl.style,
			footer         = settings.nTFoot ? $(settings.nTFoot) : null,
			browser        = settings.oBrowser,
			ie67           = browser.bScrollOversize,
			headerTrgEls, footerTrgEls,
			headerSrcEls, footerSrcEls,
			headerCopy, footerCopy,
			headerWidths=[], footerWidths=[],
			headerContent=[],
			idx, correction, sanityWidth,
			zeroOut = function(nSizer) {
				var style = nSizer.style;
				style.paddingTop = "0";
				style.paddingBottom = "0";
				style.borderTopWidth = "0";
				style.borderBottomWidth = "0";
				style.height = 0;
			};
	
		/*
		 * 1. Re-create the table inside the scrolling div
		 */
	
		// Remove the old minimised thead and tfoot elements in the inner table
		table.children('thead, tfoot').remove();
	
		// Clone the current header and footer elements and then place it into the inner table
		headerCopy = header.clone().prependTo( table );
		headerTrgEls = header.find('tr'); // original header is in its own table
		headerSrcEls = headerCopy.find('tr');
		headerCopy.find('th, td').removeAttr('tabindex');
	
		if ( footer ) {
			footerCopy = footer.clone().prependTo( table );
			footerTrgEls = footer.find('tr'); // the original tfoot is in its own table and must be sized
			footerSrcEls = footerCopy.find('tr');
		}
	
	
		/*
		 * 2. Take live measurements from the DOM - do not alter the DOM itself!
		 */
	
		// Remove old sizing and apply the calculated column widths
		// Get the unique column headers in the newly created (cloned) header. We want to apply the
		// calculated sizes to this header
		if ( ! scrollX )
		{
			divBodyStyle.width = '100%';
			divHeader[0].style.width = '100%';
		}
	
		$.each( _fnGetUniqueThs( settings, headerCopy ), function ( i, el ) {
			idx = _fnVisibleToColumnIndex( settings, i );
			el.style.width = settings.aoColumns[idx].sWidth;
		} );
	
		if ( footer ) {
			_fnApplyToChildren( function(n) {
				n.style.width = "";
			}, footerSrcEls );
		}
	
		// If scroll collapse is enabled, when we put the headers back into the body for sizing, we
		// will end up forcing the scrollbar to appear, making our measurements wrong for when we
		// then hide it (end of this function), so add the header height to the body scroller.
		if ( scroll.bCollapse && scrollY !== "" ) {
			divBodyStyle.height = (divBody[0].offsetHeight + header[0].offsetHeight)+"px";
		}
	
		// Size the table as a whole
		sanityWidth = table.outerWidth();
		if ( scrollX === "" ) {
			// No x scrolling
			tableStyle.width = "100%";
	
			// IE7 will make the width of the table when 100% include the scrollbar
			// - which is shouldn't. When there is a scrollbar we need to take this
			// into account.
			if ( ie67 && (table.find('tbody').height() > divBodyEl.offsetHeight ||
				divBody.css('overflow-y') == "scroll")
			) {
				tableStyle.width = _fnStringToCss( table.outerWidth() - barWidth);
			}
		}
		else
		{
			// x scrolling
			if ( scrollXInner !== "" ) {
				// x scroll inner has been given - use it
				tableStyle.width = _fnStringToCss(scrollXInner);
			}
			else if ( sanityWidth == divBody.width() && divBody.height() < table.height() ) {
				// There is y-scrolling - try to take account of the y scroll bar
				tableStyle.width = _fnStringToCss( sanityWidth-barWidth );
				if ( table.outerWidth() > sanityWidth-barWidth ) {
					// Not possible to take account of it
					tableStyle.width = _fnStringToCss( sanityWidth );
				}
			}
			else {
				// When all else fails
				tableStyle.width = _fnStringToCss( sanityWidth );
			}
		}
	
		// Recalculate the sanity width - now that we've applied the required width,
		// before it was a temporary variable. This is required because the column
		// width calculation is done before this table DOM is created.
		sanityWidth = table.outerWidth();
	
		// Hidden header should have zero height, so remove padding and borders. Then
		// set the width based on the real headers
	
		// Apply all styles in one pass
		_fnApplyToChildren( zeroOut, headerSrcEls );
	
		// Read all widths in next pass
		_fnApplyToChildren( function(nSizer) {
			headerContent.push( nSizer.innerHTML );
			headerWidths.push( _fnStringToCss( $(nSizer).css('width') ) );
		}, headerSrcEls );
	
		// Apply all widths in final pass
		_fnApplyToChildren( function(nToSize, i) {
			nToSize.style.width = headerWidths[i];
		}, headerTrgEls );
	
		$(headerSrcEls).height(0);
	
		/* Same again with the footer if we have one */
		if ( footer )
		{
			_fnApplyToChildren( zeroOut, footerSrcEls );
	
			_fnApplyToChildren( function(nSizer) {
				footerWidths.push( _fnStringToCss( $(nSizer).css('width') ) );
			}, footerSrcEls );
	
			_fnApplyToChildren( function(nToSize, i) {
				nToSize.style.width = footerWidths[i];
			}, footerTrgEls );
	
			$(footerSrcEls).height(0);
		}
	
	
		/*
		 * 3. Apply the measurements
		 */
	
		// "Hide" the header and footer that we used for the sizing. We need to keep
		// the content of the cell so that the width applied to the header and body
		// both match, but we want to hide it completely. We want to also fix their
		// width to what they currently are
		_fnApplyToChildren( function(nSizer, i) {
			nSizer.innerHTML = '<div class="dataTables_sizing" style="height:0;overflow:hidden;">'+headerContent[i]+'</div>';
			nSizer.style.width = headerWidths[i];
		}, headerSrcEls );
	
		if ( footer )
		{
			_fnApplyToChildren( function(nSizer, i) {
				nSizer.innerHTML = "";
				nSizer.style.width = footerWidths[i];
			}, footerSrcEls );
		}
	
		// Sanity check that the table is of a sensible width. If not then we are going to get
		// misalignment - try to prevent this by not allowing the table to shrink below its min width
		if ( table.outerWidth() < sanityWidth )
		{
			// The min width depends upon if we have a vertical scrollbar visible or not */
			correction = ((divBodyEl.scrollHeight > divBodyEl.offsetHeight ||
				divBody.css('overflow-y') == "scroll")) ?
					sanityWidth+barWidth :
					sanityWidth;
	
			// IE6/7 are a law unto themselves...
			if ( ie67 && (divBodyEl.scrollHeight >
				divBodyEl.offsetHeight || divBody.css('overflow-y') == "scroll")
			) {
				tableStyle.width = _fnStringToCss( correction-barWidth );
			}
	
			// And give the user a warning that we've stopped the table getting too small
			if ( scrollX === "" || scrollXInner !== "" ) {
				_fnLog( settings, 1, 'Possible column misalignment', 6 );
			}
		}
		else
		{
			correction = '100%';
		}
	
		// Apply to the container elements
		divBodyStyle.width = _fnStringToCss( correction );
		divHeaderStyle.width = _fnStringToCss( correction );
	
		if ( footer ) {
			settings.nScrollFoot.style.width = _fnStringToCss( correction );
		}
	
	
		/*
		 * 4. Clean up
		 */
		if ( ! scrollY ) {
			/* IE7< puts a vertical scrollbar in place (when it shouldn't be) due to subtracting
			 * the scrollbar height from the visible display, rather than adding it on. We need to
			 * set the height in order to sort this. Don't want to do it in any other browsers.
			 */
			if ( ie67 ) {
				divBodyStyle.height = _fnStringToCss( tableEl.offsetHeight+barWidth );
			}
		}
	
		if ( scrollY && scroll.bCollapse ) {
			divBodyStyle.height = _fnStringToCss( scrollY );
	
			var iExtra = (scrollX && tableEl.offsetWidth > divBodyEl.offsetWidth) ?
				barWidth :
				0;
	
			if ( tableEl.offsetHeight < divBodyEl.offsetHeight ) {
				divBodyStyle.height = _fnStringToCss( tableEl.offsetHeight+iExtra );
			}
		}
	
		/* Finally set the width's of the header and footer tables */
		var iOuterWidth = table.outerWidth();
		divHeaderTable[0].style.width = _fnStringToCss( iOuterWidth );
		divHeaderInnerStyle.width = _fnStringToCss( iOuterWidth );
	
		// Figure out if there are scrollbar present - if so then we need a the header and footer to
		// provide a bit more space to allow "overflow" scrolling (i.e. past the scrollbar)
		var bScrolling = table.height() > divBodyEl.clientHeight || divBody.css('overflow-y') == "scroll";
		var padding = 'padding' + (browser.bScrollbarLeft ? 'Left' : 'Right' );
		divHeaderInnerStyle[ padding ] = bScrolling ? barWidth+"px" : "0px";
	
		if ( footer ) {
			divFooterTable[0].style.width = _fnStringToCss( iOuterWidth );
			divFooterInner[0].style.width = _fnStringToCss( iOuterWidth );
			divFooterInner[0].style[padding] = bScrolling ? barWidth+"px" : "0px";
		}
	
		/* Adjust the position of the header in case we loose the y-scrollbar */
		divBody.scroll();
	
		/* If sorting or filtering has occurred, jump the scrolling back to the top */
		if ( settings.bSorted || settings.bFiltered ) {
			divBodyEl.scrollTop = 0;
		}
	}
	
	
	
	/**
	 * Apply a given function to the display child nodes of an element array (typically
	 * TD children of TR rows
	 *  @param {function} fn Method to apply to the objects
	 *  @param array {nodes} an1 List of elements to look through for display children
	 *  @param array {nodes} an2 Another list (identical structure to the first) - optional
	 *  @memberof DataTable#oApi
	 */
	function _fnApplyToChildren( fn, an1, an2 )
	{
		var index=0, i=0, iLen=an1.length;
		var nNode1, nNode2;
	
		while ( i < iLen ) {
			nNode1 = an1[i].firstChild;
			nNode2 = an2 ? an2[i].firstChild : null;
	
			while ( nNode1 ) {
				if ( nNode1.nodeType === 1 ) {
					if ( an2 ) {
						fn( nNode1, nNode2, index );
					}
					else {
						fn( nNode1, index );
					}
	
					index++;
				}
	
				nNode1 = nNode1.nextSibling;
				nNode2 = an2 ? nNode2.nextSibling : null;
			}
	
			i++;
		}
	}
	
	
	
	var __re_html_remove = /<.*?>/g;
	
	
	/**
	 * Calculate the width of columns for the table
	 *  @param {object} oSettings dataTables settings object
	 *  @memberof DataTable#oApi
	 */
	function _fnCalculateColumnWidths ( oSettings )
	{
		var
			table = oSettings.nTable,
			columns = oSettings.aoColumns,
			scroll = oSettings.oScroll,
			scrollY = scroll.sY,
			scrollX = scroll.sX,
			scrollXInner = scroll.sXInner,
			columnCount = columns.length,
			visibleColumns = _fnGetColumns( oSettings, 'bVisible' ),
			headerCells = $('th', oSettings.nTHead),
			tableWidthAttr = table.getAttribute('width'),
			tableContainer = table.parentNode,
			userInputs = false,
			i, column, columnIdx, width, outerWidth;
	
		/* Convert any user input sizes into pixel sizes */
		for ( i=0 ; i<visibleColumns.length ; i++ ) {
			column = columns[ visibleColumns[i] ];
	
			if ( column.sWidth !== null ) {
				column.sWidth = _fnConvertToWidth( column.sWidthOrig, tableContainer );
	
				userInputs = true;
			}
		}
	
		/* If the number of columns in the DOM equals the number that we have to
		 * process in DataTables, then we can use the offsets that are created by
		 * the web- browser. No custom sizes can be set in order for this to happen,
		 * nor scrolling used
		 */
		if ( ! userInputs && ! scrollX && ! scrollY &&
		    columnCount == _fnVisbleColumns( oSettings ) &&
			columnCount == headerCells.length
		) {
			for ( i=0 ; i<columnCount ; i++ ) {
				columns[i].sWidth = _fnStringToCss( headerCells.eq(i).width() );
			}
		}
		else
		{
			// Otherwise construct a single row table with the widest node in the
			// data, assign any user defined widths, then insert it into the DOM and
			// allow the browser to do all the hard work of calculating table widths
			var tmpTable = $( table.cloneNode( false ) )
				.css( 'visibility', 'hidden' )
				.removeAttr( 'id' )
				.append( $(oSettings.nTHead).clone( false ) )
				.append( $(oSettings.nTFoot).clone( false ) )
				.append( $('<tbody><tr/></tbody>') );
	
			// Remove any assigned widths from the footer (from scrolling)
			tmpTable.find('tfoot th, tfoot td').css('width', '');
	
			var tr = tmpTable.find( 'tbody tr' );
	
			// Apply custom sizing to the cloned header
			headerCells = _fnGetUniqueThs( oSettings, tmpTable.find('thead')[0] );
	
			for ( i=0 ; i<visibleColumns.length ; i++ ) {
				column = columns[ visibleColumns[i] ];
	
				headerCells[i].style.width = column.sWidthOrig !== null && column.sWidthOrig !== '' ?
					_fnStringToCss( column.sWidthOrig ) :
					'';
			}
	
			// Find the widest cell for each column and put it into the table
			if ( oSettings.aoData.length ) {
				for ( i=0 ; i<visibleColumns.length ; i++ ) {
					columnIdx = visibleColumns[i];
					column = columns[ columnIdx ];
	
					$( _fnGetWidestNode( oSettings, columnIdx ) )
						.clone( false )
						.append( column.sContentPadding )
						.appendTo( tr );
				}
			}
	
			// Table has been built, attach to the document so we can work with it
			tmpTable.appendTo( tableContainer );
	
			// When scrolling (X or Y) we want to set the width of the table as 
			// appropriate. However, when not scrolling leave the table width as it
			// is. This results in slightly different, but I think correct behaviour
			if ( scrollX && scrollXInner ) {
				tmpTable.width( scrollXInner );
			}
			else if ( scrollX ) {
				tmpTable.css( 'width', 'auto' );
	
				if ( tmpTable.width() < tableContainer.offsetWidth ) {
					tmpTable.width( tableContainer.offsetWidth );
				}
			}
			else if ( scrollY ) {
				tmpTable.width( tableContainer.offsetWidth );
			}
			else if ( tableWidthAttr ) {
				tmpTable.width( tableWidthAttr );
			}
	
			// Take into account the y scrollbar
			_fnScrollingWidthAdjust( oSettings, tmpTable[0] );
	
			// Browsers need a bit of a hand when a width is assigned to any columns
			// when x-scrolling as they tend to collapse the table to the min-width,
			// even if we sent the column widths. So we need to keep track of what
			// the table width should be by summing the user given values, and the
			// automatic values
			if ( scrollX )
			{
				var total = 0;
	
				for ( i=0 ; i<visibleColumns.length ; i++ ) {
					column = columns[ visibleColumns[i] ];
					outerWidth = $(headerCells[i]).outerWidth();
	
					total += column.sWidthOrig === null ?
						outerWidth :
						parseInt( column.sWidth, 10 ) + outerWidth - $(headerCells[i]).width();
				}
	
				tmpTable.width( _fnStringToCss( total ) );
				table.style.width = _fnStringToCss( total );
			}
	
			// Get the width of each column in the constructed table
			for ( i=0 ; i<visibleColumns.length ; i++ ) {
				column = columns[ visibleColumns[i] ];
				width = $(headerCells[i]).width();
	
				if ( width ) {
					column.sWidth = _fnStringToCss( width );
				}
			}
	
			table.style.width = _fnStringToCss( tmpTable.css('width') );
	
			// Finished with the table - ditch it
			tmpTable.remove();
		}
	
		// If there is a width attr, we want to attach an event listener which
		// allows the table sizing to automatically adjust when the window is
		// resized. Use the width attr rather than CSS, since we can't know if the
		// CSS is a relative value or absolute - DOM read is always px.
		if ( tableWidthAttr ) {
			table.style.width = _fnStringToCss( tableWidthAttr );
		}
	
		if ( (tableWidthAttr || scrollX) && ! oSettings._reszEvt ) {
			$(window).bind('resize.DT-'+oSettings.sInstance, _fnThrottle( function () {
				_fnAdjustColumnSizing( oSettings );
			} ) );
	
			oSettings._reszEvt = true;
		}
	}
	
	
	/**
	 * Throttle the calls to a function. Arguments and context are maintained for
	 * the throttled function
	 *  @param {function} fn Function to be called
	 *  @param {int} [freq=200] call frequency in mS
	 *  @returns {function} wrapped function
	 *  @memberof DataTable#oApi
	 */
	function _fnThrottle( fn, freq ) {
		var
			frequency = freq || 200,
			last,
			timer;
	
		return function () {
			var
				that = this,
				now  = +new Date(),
				args = arguments;
	
			if ( last && now < last + frequency ) {
				clearTimeout( timer );
	
				timer = setTimeout( function () {
					last = undefined;
					fn.apply( that, args );
				}, frequency );
			}
			else if ( last ) {
				last = now;
				fn.apply( that, args );
			}
			else {
				last = now;
			}
		};
	}
	
	
	/**
	 * Convert a CSS unit width to pixels (e.g. 2em)
	 *  @param {string} width width to be converted
	 *  @param {node} parent parent to get the with for (required for relative widths) - optional
	 *  @returns {int} width in pixels
	 *  @memberof DataTable#oApi
	 */
	function _fnConvertToWidth ( width, parent )
	{
		if ( ! width ) {
			return 0;
		}
	
		var n = $('<div/>')
			.css( 'width', _fnStringToCss( width ) )
			.appendTo( parent || document.body );
	
		var val = n[0].offsetWidth;
		n.remove();
	
		return val;
	}
	
	
	/**
	 * Adjust a table's width to take account of vertical scroll bar
	 *  @param {object} oSettings dataTables settings object
	 *  @param {node} n table node
	 *  @memberof DataTable#oApi
	 */
	
	function _fnScrollingWidthAdjust ( settings, n )
	{
		var scroll = settings.oScroll;
	
		if ( scroll.sX || scroll.sY ) {
			// When y-scrolling only, we want to remove the width of the scroll bar
			// so the table + scroll bar will fit into the area available, otherwise
			// we fix the table at its current size with no adjustment
			var correction = ! scroll.sX ? scroll.iBarWidth : 0;
			n.style.width = _fnStringToCss( $(n).outerWidth() - correction );
		}
	}
	
	
	/**
	 * Get the widest node
	 *  @param {object} settings dataTables settings object
	 *  @param {int} colIdx column of interest
	 *  @returns {node} widest table node
	 *  @memberof DataTable#oApi
	 */
	function _fnGetWidestNode( settings, colIdx )
	{
		var idx = _fnGetMaxLenString( settings, colIdx );
		if ( idx < 0 ) {
			return null;
		}
	
		var data = settings.aoData[ idx ];
		return ! data.nTr ? // Might not have been created when deferred rendering
			$('<td/>').html( _fnGetCellData( settings, idx, colIdx, 'display' ) )[0] :
			data.anCells[ colIdx ];
	}
	
	
	/**
	 * Get the maximum strlen for each data column
	 *  @param {object} settings dataTables settings object
	 *  @param {int} colIdx column of interest
	 *  @returns {string} max string length for each column
	 *  @memberof DataTable#oApi
	 */
	function _fnGetMaxLenString( settings, colIdx )
	{
		var s, max=-1, maxIdx = -1;
	
		for ( var i=0, ien=settings.aoData.length ; i<ien ; i++ ) {
			s = _fnGetCellData( settings, i, colIdx, 'display' )+'';
			s = s.replace( __re_html_remove, '' );
	
			if ( s.length > max ) {
				max = s.length;
				maxIdx = i;
			}
		}
	
		return maxIdx;
	}
	
	
	/**
	 * Append a CSS unit (only if required) to a string
	 *  @param {string} value to css-ify
	 *  @returns {string} value with css unit
	 *  @memberof DataTable#oApi
	 */
	function _fnStringToCss( s )
	{
		if ( s === null ) {
			return '0px';
		}
	
		if ( typeof s == 'number' ) {
			return s < 0 ?
				'0px' :
				s+'px';
		}
	
		// Check it has a unit character already
		return s.match(/\d$/) ?
			s+'px' :
			s;
	}
	
	
	/**
	 * Get the width of a scroll bar in this browser being used
	 *  @returns {int} width in pixels
	 *  @memberof DataTable#oApi
	 */
	function _fnScrollBarWidth ()
	{
		// On first run a static variable is set, since this is only needed once.
		// Subsequent runs will just use the previously calculated value
		if ( ! DataTable.__scrollbarWidth ) {
			var inner = $('<p/>').css( {
				width: '100%',
				height: 200,
				padding: 0
			} )[0];
	
			var outer = $('<div/>')
				.css( {
					position: 'absolute',
					top: 0,
					left: 0,
					width: 200,
					height: 150,
					padding: 0,
					overflow: 'hidden',
					visibility: 'hidden'
				} )
				.append( inner )
				.appendTo( 'body' );
	
			var w1 = inner.offsetWidth;
			outer.css( 'overflow', 'scroll' );
			var w2 = inner.offsetWidth;
	
			if ( w1 === w2 ) {
				w2 = outer[0].clientWidth;
			}
	
			outer.remove();
	
			DataTable.__scrollbarWidth = w1 - w2;
		}
	
		return DataTable.__scrollbarWidth;
	}
	
	
	
	function _fnSortFlatten ( settings )
	{
		var
			i, iLen, k, kLen,
			aSort = [],
			aiOrig = [],
			aoColumns = settings.aoColumns,
			aDataSort, iCol, sType, srcCol,
			fixed = settings.aaSortingFixed,
			fixedObj = $.isPlainObject( fixed ),
			nestedSort = [],
			add = function ( a ) {
				if ( a.length && ! $.isArray( a[0] ) ) {
					// 1D array
					nestedSort.push( a );
				}
				else {
					// 2D array
					nestedSort.push.apply( nestedSort, a );
				}
			};
	
		// Build the sort array, with pre-fix and post-fix options if they have been
		// specified
		if ( $.isArray( fixed ) ) {
			add( fixed );
		}
	
		if ( fixedObj && fixed.pre ) {
			add( fixed.pre );
		}
	
		add( settings.aaSorting );
	
		if (fixedObj && fixed.post ) {
			add( fixed.post );
		}
	
		for ( i=0 ; i<nestedSort.length ; i++ )
		{
			srcCol = nestedSort[i][0];
			aDataSort = aoColumns[ srcCol ].aDataSort;
	
			for ( k=0, kLen=aDataSort.length ; k<kLen ; k++ )
			{
				iCol = aDataSort[k];
				sType = aoColumns[ iCol ].sType || 'string';
	
				aSort.push( {
					src:       srcCol,
					col:       iCol,
					dir:       nestedSort[i][1],
					index:     nestedSort[i][2],
					type:      sType,
					formatter: DataTable.ext.type.order[ sType+"-pre" ]
				} );
			}
		}
	
		return aSort;
	}
	
	/**
	 * Change the order of the table
	 *  @param {object} oSettings dataTables settings object
	 *  @memberof DataTable#oApi
	 *  @todo This really needs split up!
	 */
	function _fnSort ( oSettings )
	{
		var
			i, ien, iLen, j, jLen, k, kLen,
			sDataType, nTh,
			aiOrig = [],
			oExtSort = DataTable.ext.type.order,
			aoData = oSettings.aoData,
			aoColumns = oSettings.aoColumns,
			aDataSort, data, iCol, sType, oSort,
			formatters = 0,
			sortCol,
			displayMaster = oSettings.aiDisplayMaster,
			aSort;
	
		// Resolve any column types that are unknown due to addition or invalidation
		// @todo Can this be moved into a 'data-ready' handler which is called when
		//   data is going to be used in the table?
		_fnColumnTypes( oSettings );
	
		aSort = _fnSortFlatten( oSettings );
	
		for ( i=0, ien=aSort.length ; i<ien ; i++ ) {
			sortCol = aSort[i];
	
			// Track if we can use the fast sort algorithm
			if ( sortCol.formatter ) {
				formatters++;
			}
	
			// Load the data needed for the sort, for each cell
			_fnSortData( oSettings, sortCol.col );
		}
	
		/* No sorting required if server-side or no sorting array */
		if ( _fnDataSource( oSettings ) != 'ssp' && aSort.length !== 0 )
		{
			// Create a value - key array of the current row positions such that we can use their
			// current position during the sort, if values match, in order to perform stable sorting
			for ( i=0, iLen=displayMaster.length ; i<iLen ; i++ ) {
				aiOrig[ displayMaster[i] ] = i;
			}
	
			/* Do the sort - here we want multi-column sorting based on a given data source (column)
			 * and sorting function (from oSort) in a certain direction. It's reasonably complex to
			 * follow on it's own, but this is what we want (example two column sorting):
			 *  fnLocalSorting = function(a,b){
			 *    var iTest;
			 *    iTest = oSort['string-asc']('data11', 'data12');
			 *      if (iTest !== 0)
			 *        return iTest;
			 *    iTest = oSort['numeric-desc']('data21', 'data22');
			 *    if (iTest !== 0)
			 *      return iTest;
			 *    return oSort['numeric-asc']( aiOrig[a], aiOrig[b] );
			 *  }
			 * Basically we have a test for each sorting column, if the data in that column is equal,
			 * test the next column. If all columns match, then we use a numeric sort on the row
			 * positions in the original data array to provide a stable sort.
			 *
			 * Note - I know it seems excessive to have two sorting methods, but the first is around
			 * 15% faster, so the second is only maintained for backwards compatibility with sorting
			 * methods which do not have a pre-sort formatting function.
			 */
			if ( formatters === aSort.length ) {
				// All sort types have formatting functions
				displayMaster.sort( function ( a, b ) {
					var
						x, y, k, test, sort,
						len=aSort.length,
						dataA = aoData[a]._aSortData,
						dataB = aoData[b]._aSortData;
	
					for ( k=0 ; k<len ; k++ ) {
						sort = aSort[k];
	
						x = dataA[ sort.col ];
						y = dataB[ sort.col ];
	
						test = x<y ? -1 : x>y ? 1 : 0;
						if ( test !== 0 ) {
							return sort.dir === 'asc' ? test : -test;
						}
					}
	
					x = aiOrig[a];
					y = aiOrig[b];
					return x<y ? -1 : x>y ? 1 : 0;
				} );
			}
			else {
				// Depreciated - remove in 1.11 (providing a plug-in option)
				// Not all sort types have formatting methods, so we have to call their sorting
				// methods.
				displayMaster.sort( function ( a, b ) {
					var
						x, y, k, l, test, sort, fn,
						len=aSort.length,
						dataA = aoData[a]._aSortData,
						dataB = aoData[b]._aSortData;
	
					for ( k=0 ; k<len ; k++ ) {
						sort = aSort[k];
	
						x = dataA[ sort.col ];
						y = dataB[ sort.col ];
	
						fn = oExtSort[ sort.type+"-"+sort.dir ] || oExtSort[ "string-"+sort.dir ];
						test = fn( x, y );
						if ( test !== 0 ) {
							return test;
						}
					}
	
					x = aiOrig[a];
					y = aiOrig[b];
					return x<y ? -1 : x>y ? 1 : 0;
				} );
			}
		}
	
		/* Tell the draw function that we have sorted the data */
		oSettings.bSorted = true;
	}
	
	
	function _fnSortAria ( settings )
	{
		var label;
		var nextSort;
		var columns = settings.aoColumns;
		var aSort = _fnSortFlatten( settings );
		var oAria = settings.oLanguage.oAria;
	
		// ARIA attributes - need to loop all columns, to update all (removing old
		// attributes as needed)
		for ( var i=0, iLen=columns.length ; i<iLen ; i++ )
		{
			var col = columns[i];
			var asSorting = col.asSorting;
			var sTitle = col.sTitle.replace( /<.*?>/g, "" );
			var th = col.nTh;
	
			// IE7 is throwing an error when setting these properties with jQuery's
			// attr() and removeAttr() methods...
			th.removeAttribute('aria-sort');
	
			/* In ARIA only the first sorting column can be marked as sorting - no multi-sort option */
			if ( col.bSortable ) {
				if ( aSort.length > 0 && aSort[0].col == i ) {
					th.setAttribute('aria-sort', aSort[0].dir=="asc" ? "ascending" : "descending" );
					nextSort = asSorting[ aSort[0].index+1 ] || asSorting[0];
				}
				else {
					nextSort = asSorting[0];
				}
	
				label = sTitle + ( nextSort === "asc" ?
					oAria.sSortAscending :
					oAria.sSortDescending
				);
			}
			else {
				label = sTitle;
			}
	
			th.setAttribute('aria-label', label);
		}
	}
	
	
	/**
	 * Function to run on user sort request
	 *  @param {object} settings dataTables settings object
	 *  @param {node} attachTo node to attach the handler to
	 *  @param {int} colIdx column sorting index
	 *  @param {boolean} [append=false] Append the requested sort to the existing
	 *    sort if true (i.e. multi-column sort)
	 *  @param {function} [callback] callback function
	 *  @memberof DataTable#oApi
	 */
	function _fnSortListener ( settings, colIdx, append, callback )
	{
		var col = settings.aoColumns[ colIdx ];
		var sorting = settings.aaSorting;
		var asSorting = col.asSorting;
		var nextSortIdx;
		var next = function ( a ) {
			var idx = a._idx;
			if ( idx === undefined ) {
				idx = $.inArray( a[1], asSorting );
			}
	
			return idx+1 >= asSorting.length ? 0 : idx+1;
		};
	
		// If appending the sort then we are multi-column sorting
		if ( append && settings.oFeatures.bSortMulti ) {
			// Are we already doing some kind of sort on this column?
			var sortIdx = $.inArray( colIdx, _pluck(sorting, '0') );
	
			if ( sortIdx !== -1 ) {
				// Yes, modify the sort
				nextSortIdx = next( sorting[sortIdx] );
	
				sorting[sortIdx][1] = asSorting[ nextSortIdx ];
				sorting[sortIdx]._idx = nextSortIdx;
			}
			else {
				// No sort on this column yet
				sorting.push( [ colIdx, asSorting[0], 0 ] );
				sorting[sorting.length-1]._idx = 0;
			}
		}
		else if ( sorting.length && sorting[0][0] == colIdx ) {
			// Single column - already sorting on this column, modify the sort
			nextSortIdx = next( sorting[0] );
	
			sorting.length = 1;
			sorting[0][1] = asSorting[ nextSortIdx ];
			sorting[0]._idx = nextSortIdx;
		}
		else {
			// Single column - sort only on this column
			sorting.length = 0;
			sorting.push( [ colIdx, asSorting[0] ] );
			sorting[0]._idx = 0;
		}
	
		// Run the sort by calling a full redraw
		_fnReDraw( settings );
	
		// callback used for async user interaction
		if ( typeof callback == 'function' ) {
			callback( settings );
		}
	}
	
	
	/**
	 * Attach a sort handler (click) to a node
	 *  @param {object} settings dataTables settings object
	 *  @param {node} attachTo node to attach the handler to
	 *  @param {int} colIdx column sorting index
	 *  @param {function} [callback] callback function
	 *  @memberof DataTable#oApi
	 */
	function _fnSortAttachListener ( settings, attachTo, colIdx, callback )
	{
		var col = settings.aoColumns[ colIdx ];
	
		_fnBindAction( attachTo, {}, function (e) {
			/* If the column is not sortable - don't to anything */
			if ( col.bSortable === false ) {
				return;
			}
	
			// If processing is enabled use a timeout to allow the processing
			// display to be shown - otherwise to it synchronously
			if ( settings.oFeatures.bProcessing ) {
				_fnProcessingDisplay( settings, true );
	
				setTimeout( function() {
					_fnSortListener( settings, colIdx, e.shiftKey, callback );
	
					// In server-side processing, the draw callback will remove the
					// processing display
					if ( _fnDataSource( settings ) !== 'ssp' ) {
						_fnProcessingDisplay( settings, false );
					}
				}, 0 );
			}
			else {
				_fnSortListener( settings, colIdx, e.shiftKey, callback );
			}
		} );
	}
	
	
	/**
	 * Set the sorting classes on table's body, Note: it is safe to call this function
	 * when bSort and bSortClasses are false
	 *  @param {object} oSettings dataTables settings object
	 *  @memberof DataTable#oApi
	 */
	function _fnSortingClasses( settings )
	{
		var oldSort = settings.aLastSort;
		var sortClass = settings.oClasses.sSortColumn;
		var sort = _fnSortFlatten( settings );
		var features = settings.oFeatures;
		var i, ien, colIdx;
	
		if ( features.bSort && features.bSortClasses ) {
			// Remove old sorting classes
			for ( i=0, ien=oldSort.length ; i<ien ; i++ ) {
				colIdx = oldSort[i].src;
	
				// Remove column sorting
				$( _pluck( settings.aoData, 'anCells', colIdx ) )
					.removeClass( sortClass + (i<2 ? i+1 : 3) );
			}
	
			// Add new column sorting
			for ( i=0, ien=sort.length ; i<ien ; i++ ) {
				colIdx = sort[i].src;
	
				$( _pluck( settings.aoData, 'anCells', colIdx ) )
					.addClass( sortClass + (i<2 ? i+1 : 3) );
			}
		}
	
		settings.aLastSort = sort;
	}
	
	
	// Get the data to sort a column, be it from cache, fresh (populating the
	// cache), or from a sort formatter
	function _fnSortData( settings, idx )
	{
		// Custom sorting function - provided by the sort data type
		var column = settings.aoColumns[ idx ];
		var customSort = DataTable.ext.order[ column.sSortDataType ];
		var customData;
	
		if ( customSort ) {
			customData = customSort.call( settings.oInstance, settings, idx,
				_fnColumnIndexToVisible( settings, idx )
			);
		}
	
		// Use / populate cache
		var row, cellData;
		var formatter = DataTable.ext.type.order[ column.sType+"-pre" ];
	
		for ( var i=0, ien=settings.aoData.length ; i<ien ; i++ ) {
			row = settings.aoData[i];
	
			if ( ! row._aSortData ) {
				row._aSortData = [];
			}
	
			if ( ! row._aSortData[idx] || customSort ) {
				cellData = customSort ?
					customData[i] : // If there was a custom sort function, use data from there
					_fnGetCellData( settings, i, idx, 'sort' );
	
				row._aSortData[ idx ] = formatter ?
					formatter( cellData ) :
					cellData;
			}
		}
	}
	
	
	
	/**
	 * Save the state of a table
	 *  @param {object} oSettings dataTables settings object
	 *  @memberof DataTable#oApi
	 */
	function _fnSaveState ( oSettings )
	{
		if ( !oSettings.oFeatures.bStateSave || oSettings.bDestroying )
		{
			return;
		}
	
		/* Store the interesting variables */
		var i, iLen;
		var oState = {
			"iCreate":      +new Date(),
			"iStart":       oSettings._iDisplayStart,
			"iLength":      oSettings._iDisplayLength,
			"aaSorting":    $.extend( true, [], oSettings.aaSorting ),
			"oSearch":      $.extend( true, {}, oSettings.oPreviousSearch ),
			"aoSearchCols": $.extend( true, [], oSettings.aoPreSearchCols ),
			"abVisCols":    _pluck( oSettings.aoColumns, 'bVisible' )
		};
	
		_fnCallbackFire( oSettings, "aoStateSaveParams", 'stateSaveParams', [oSettings, oState] );
	
		oSettings.fnStateSaveCallback.call( oSettings.oInstance, oSettings, oState );
	}
	
	
	/**
	 * Attempt to load a saved table state
	 *  @param {object} oSettings dataTables settings object
	 *  @param {object} oInit DataTables init object so we can override settings
	 *  @memberof DataTable#oApi
	 */
	function _fnLoadState ( oSettings, oInit )
	{
		var i, ien;
		var columns = oSettings.aoColumns;
	
		if ( ! oSettings.oFeatures.bStateSave ) {
			return;
		}
	
		var oData = oSettings.fnStateLoadCallback.call( oSettings.oInstance, oSettings );
		if ( !oData ) {
			return;
		}
	
		/* Allow custom and plug-in manipulation functions to alter the saved data set and
		 * cancelling of loading by returning false
		 */
		var abStateLoad = _fnCallbackFire( oSettings, 'aoStateLoadParams', 'stateLoadParams', [oSettings, oData] );
		if ( $.inArray( false, abStateLoad ) !== -1 ) {
			return;
		}
	
		/* Reject old data */
		var duration = oSettings.iStateDuration;
		if ( duration > 0 && oData.iCreate < +new Date() - (duration*1000) ) {
			return;
		}
	
		// Number of columns have changed - all bets are off, no restore of settings
		if ( columns.length !== oData.aoSearchCols.length ) {
			return;
		}
	
		/* Store the saved state so it might be accessed at any time */
		oSettings.oLoadedState = $.extend( true, {}, oData );
	
		/* Restore key features */
		oSettings._iDisplayStart    = oData.iStart;
		oSettings.iInitDisplayStart = oData.iStart;
		oSettings._iDisplayLength   = oData.iLength;
		oSettings.aaSorting = $.map( oData.aaSorting, function ( col, i ) {
			return col[0] >= columns.length ?
				[ 0, col[1] ] :
				col;
		} );
	
		/* Search filtering  */
		$.extend( oSettings.oPreviousSearch, oData.oSearch );
		$.extend( true, oSettings.aoPreSearchCols, oData.aoSearchCols );
	
		/* Column visibility state */
		var visColumns = oData.abVisCols;
		for ( i=0, ien=visColumns.length ; i<ien ; i++ ) {
			columns[i].bVisible = visColumns[i];
		}
	
		_fnCallbackFire( oSettings, 'aoStateLoaded', 'stateLoaded', [oSettings, oData] );
	}
	
	
	/**
	 * Return the settings object for a particular table
	 *  @param {node} table table we are using as a dataTable
	 *  @returns {object} Settings object - or null if not found
	 *  @memberof DataTable#oApi
	 */
	function _fnSettingsFromNode ( table )
	{
		var settings = DataTable.settings;
		var idx = $.inArray( table, _pluck( settings, 'nTable' ) );
	
		return idx !== -1 ?
			settings[ idx ] :
			null;
	}
	
	
	/**
	 * Log an error message
	 *  @param {object} settings dataTables settings object
	 *  @param {int} level log error messages, or display them to the user
	 *  @param {string} msg error message
	 *  @param {int} tn Technical note id to get more information about the error.
	 *  @memberof DataTable#oApi
	 */
	function _fnLog( settings, level, msg, tn )
	{
		msg = 'DataTables warning: '+
			(settings!==null ? 'table id='+settings.sTableId+' - ' : '')+msg;
	
		if ( tn ) {
			msg += '. For more information about this error, please see '+
			'http://datatables.net/tn/'+tn;
		}
	
		if ( ! level  ) {
			// Backwards compatibility pre 1.10
			var ext = DataTable.ext;
			var type = ext.sErrMode || ext.errMode;
	
			if ( type == 'alert' ) {
				alert( msg );
			}
			else {
				throw new Error(msg);
			}
		}
		else if ( window.console && console.log ) {
			console.log( msg );
		}
	}
	
	
	/**
	 * See if a property is defined on one object, if so assign it to the other object
	 *  @param {object} ret target object
	 *  @param {object} src source object
	 *  @param {string} name property
	 *  @param {string} [mappedName] name to map too - optional, name used if not given
	 *  @memberof DataTable#oApi
	 */
	function _fnMap( ret, src, name, mappedName )
	{
		if ( $.isArray( name ) ) {
			$.each( name, function (i, val) {
				if ( $.isArray( val ) ) {
					_fnMap( ret, src, val[0], val[1] );
				}
				else {
					_fnMap( ret, src, val );
				}
			} );
	
			return;
		}
	
		if ( mappedName === undefined ) {
			mappedName = name;
		}
	
		if ( src[name] !== undefined ) {
			ret[mappedName] = src[name];
		}
	}
	
	
	/**
	 * Extend objects - very similar to jQuery.extend, but deep copy objects, and
	 * shallow copy arrays. The reason we need to do this, is that we don't want to
	 * deep copy array init values (such as aaSorting) since the dev wouldn't be
	 * able to override them, but we do want to deep copy arrays.
	 *  @param {object} out Object to extend
	 *  @param {object} extender Object from which the properties will be applied to
	 *      out
	 *  @param {boolean} breakRefs If true, then arrays will be sliced to take an
	 *      independent copy with the exception of the `data` or `aaData` parameters
	 *      if they are present. This is so you can pass in a collection to
	 *      DataTables and have that used as your data source without breaking the
	 *      references
	 *  @returns {object} out Reference, just for convenience - out === the return.
	 *  @memberof DataTable#oApi
	 *  @todo This doesn't take account of arrays inside the deep copied objects.
	 */
	function _fnExtend( out, extender, breakRefs )
	{
		var val;
	
		for ( var prop in extender ) {
			if ( extender.hasOwnProperty(prop) ) {
				val = extender[prop];
	
				if ( $.isPlainObject( val ) ) {
					if ( ! $.isPlainObject( out[prop] ) ) {
						out[prop] = {};
					}
					$.extend( true, out[prop], val );
				}
				else if ( breakRefs && prop !== 'data' && prop !== 'aaData' && $.isArray(val) ) {
					out[prop] = val.slice();
				}
				else {
					out[prop] = val;
				}
			}
		}
	
		return out;
	}
	
	
	/**
	 * Bind an event handers to allow a click or return key to activate the callback.
	 * This is good for accessibility since a return on the keyboard will have the
	 * same effect as a click, if the element has focus.
	 *  @param {element} n Element to bind the action to
	 *  @param {object} oData Data object to pass to the triggered function
	 *  @param {function} fn Callback function for when the event is triggered
	 *  @memberof DataTable#oApi
	 */
	function _fnBindAction( n, oData, fn )
	{
		$(n)
			.bind( 'click.DT', oData, function (e) {
					n.blur(); // Remove focus outline for mouse users
					fn(e);
				} )
			.bind( 'keypress.DT', oData, function (e){
					if ( e.which === 13 ) {
						e.preventDefault();
						fn(e);
					}
				} )
			.bind( 'selectstart.DT', function () {
					/* Take the brutal approach to cancelling text selection */
					return false;
				} );
	}
	
	
	/**
	 * Register a callback function. Easily allows a callback function to be added to
	 * an array store of callback functions that can then all be called together.
	 *  @param {object} oSettings dataTables settings object
	 *  @param {string} sStore Name of the array storage for the callbacks in oSettings
	 *  @param {function} fn Function to be called back
	 *  @param {string} sName Identifying name for the callback (i.e. a label)
	 *  @memberof DataTable#oApi
	 */
	function _fnCallbackReg( oSettings, sStore, fn, sName )
	{
		if ( fn )
		{
			oSettings[sStore].push( {
				"fn": fn,
				"sName": sName
			} );
		}
	}
	
	
	/**
	 * Fire callback functions and trigger events. Note that the loop over the
	 * callback array store is done backwards! Further note that you do not want to
	 * fire off triggers in time sensitive applications (for example cell creation)
	 * as its slow.
	 *  @param {object} settings dataTables settings object
	 *  @param {string} callbackArr Name of the array storage for the callbacks in
	 *      oSettings
	 *  @param {string} event Name of the jQuery custom event to trigger. If null no
	 *      trigger is fired
	 *  @param {array} args Array of arguments to pass to the callback function /
	 *      trigger
	 *  @memberof DataTable#oApi
	 */
	function _fnCallbackFire( settings, callbackArr, event, args )
	{
		var ret = [];
	
		if ( callbackArr ) {
			ret = $.map( settings[callbackArr].slice().reverse(), function (val, i) {
				return val.fn.apply( settings.oInstance, args );
			} );
		}
	
		if ( event !== null ) {
			$(settings.nTable).trigger( event+'.dt', args );
		}
	
		return ret;
	}
	
	
	function _fnLengthOverflow ( settings )
	{
		var
			start = settings._iDisplayStart,
			end = settings.fnDisplayEnd(),
			len = settings._iDisplayLength;
	
		/* If we have space to show extra rows (backing up from the end point - then do so */
		if ( end === settings.fnRecordsDisplay() )
		{
			start = end - len;
		}
	
		if ( len === -1 || start < 0 )
		{
			start = 0;
		}
	
		settings._iDisplayStart = start;
	}
	
	
	function _fnRenderer( settings, type )
	{
		var renderer = settings.renderer;
		var host = DataTable.ext.renderer[type];
	
		if ( $.isPlainObject( renderer ) && renderer[type] ) {
			// Specific renderer for this type. If available use it, otherwise use
			// the default.
			return host[renderer[type]] || host._;
		}
		else if ( typeof renderer === 'string' ) {
			// Common renderer - if there is one available for this type use it,
			// otherwise use the default
			return host[renderer] || host._;
		}
	
		// Use the default
		return host._;
	}
	
	
	/**
	 * Detect the data source being used for the table. Used to simplify the code
	 * a little (ajax) and to make it compress a little smaller.
	 *
	 *  @param {object} settings dataTables settings object
	 *  @returns {string} Data source
	 *  @memberof DataTable#oApi
	 */
	function _fnDataSource ( settings )
	{
		if ( settings.oFeatures.bServerSide ) {
			return 'ssp';
		}
		else if ( settings.ajax || settings.sAjaxSource ) {
			return 'ajax';
		}
		return 'dom';
	}
	

	DataTable = function( options )
	{
		/**
		 * Perform a jQuery selector action on the table's TR elements (from the tbody) and
		 * return the resulting jQuery object.
		 *  @param {string|node|jQuery} sSelector jQuery selector or node collection to act on
		 *  @param {object} [oOpts] Optional parameters for modifying the rows to be included
		 *  @param {string} [oOpts.filter=none] Select TR elements that meet the current filter
		 *    criterion ("applied") or all TR elements (i.e. no filter).
		 *  @param {string} [oOpts.order=current] Order of the TR elements in the processed array.
		 *    Can be either 'current', whereby the current sorting of the table is used, or
		 *    'original' whereby the original order the data was read into the table is used.
		 *  @param {string} [oOpts.page=all] Limit the selection to the currently displayed page
		 *    ("current") or not ("all"). If 'current' is given, then order is assumed to be
		 *    'current' and filter is 'applied', regardless of what they might be given as.
		 *  @returns {object} jQuery object, filtered by the given selector.
		 *  @dtopt API
		 *  @deprecated Since v1.10
		 *
		 *  @example
		 *    $(document).ready(function() {
		 *      var oTable = $('#example').dataTable();
		 *
		 *      // Highlight every second row
		 *      oTable.$('tr:odd').css('backgroundColor', 'blue');
		 *    } );
		 *
		 *  @example
		 *    $(document).ready(function() {
		 *      var oTable = $('#example').dataTable();
		 *
		 *      // Filter to rows with 'Webkit' in them, add a background colour and then
		 *      // remove the filter, thus highlighting the 'Webkit' rows only.
		 *      oTable.fnFilter('Webkit');
		 *      oTable.$('tr', {"search": "applied"}).css('backgroundColor', 'blue');
		 *      oTable.fnFilter('');
		 *    } );
		 */
		this.$ = function ( sSelector, oOpts )
		{
			return this.api(true).$( sSelector, oOpts );
		};
		
		
		/**
		 * Almost identical to $ in operation, but in this case returns the data for the matched
		 * rows - as such, the jQuery selector used should match TR row nodes or TD/TH cell nodes
		 * rather than any descendants, so the data can be obtained for the row/cell. If matching
		 * rows are found, the data returned is the original data array/object that was used to
		 * create the row (or a generated array if from a DOM source).
		 *
		 * This method is often useful in-combination with $ where both functions are given the
		 * same parameters and the array indexes will match identically.
		 *  @param {string|node|jQuery} sSelector jQuery selector or node collection to act on
		 *  @param {object} [oOpts] Optional parameters for modifying the rows to be included
		 *  @param {string} [oOpts.filter=none] Select elements that meet the current filter
		 *    criterion ("applied") or all elements (i.e. no filter).
		 *  @param {string} [oOpts.order=current] Order of the data in the processed array.
		 *    Can be either 'current', whereby the current sorting of the table is used, or
		 *    'original' whereby the original order the data was read into the table is used.
		 *  @param {string} [oOpts.page=all] Limit the selection to the currently displayed page
		 *    ("current") or not ("all"). If 'current' is given, then order is assumed to be
		 *    'current' and filter is 'applied', regardless of what they might be given as.
		 *  @returns {array} Data for the matched elements. If any elements, as a result of the
		 *    selector, were not TR, TD or TH elements in the DataTable, they will have a null
		 *    entry in the array.
		 *  @dtopt API
		 *  @deprecated Since v1.10
		 *
		 *  @example
		 *    $(document).ready(function() {
		 *      var oTable = $('#example').dataTable();
		 *
		 *      // Get the data from the first row in the table
		 *      var data = oTable._('tr:first');
		 *
		 *      // Do something useful with the data
		 *      alert( "First cell is: "+data[0] );
		 *    } );
		 *
		 *  @example
		 *    $(document).ready(function() {
		 *      var oTable = $('#example').dataTable();
		 *
		 *      // Filter to 'Webkit' and get all data for
		 *      oTable.fnFilter('Webkit');
		 *      var data = oTable._('tr', {"search": "applied"});
		 *
		 *      // Do something with the data
		 *      alert( data.length+" rows matched the search" );
		 *    } );
		 */
		this._ = function ( sSelector, oOpts )
		{
			return this.api(true).rows( sSelector, oOpts ).data();
		};
		
		
		/**
		 * Create a DataTables Api instance, with the currently selected tables for
		 * the Api's context.
		 * @param {boolean} [traditional=false] Set the API instance's context to be
		 *   only the table referred to by the `DataTable.ext.iApiIndex` option, as was
		 *   used in the API presented by DataTables 1.9- (i.e. the traditional mode),
		 *   or if all tables captured in the jQuery object should be used.
		 * @return {DataTables.Api}
		 */
		this.api = function ( traditional )
		{
			return traditional ?
				new _Api(
					_fnSettingsFromNode( this[ _ext.iApiIndex ] )
				) :
				new _Api( this );
		};
		
		
		/**
		 * Add a single new row or multiple rows of data to the table. Please note
		 * that this is suitable for client-side processing only - if you are using
		 * server-side processing (i.e. "bServerSide": true), then to add data, you
		 * must add it to the data source, i.e. the server-side, through an Ajax call.
		 *  @param {array|object} data The data to be added to the table. This can be:
		 *    <ul>
		 *      <li>1D array of data - add a single row with the data provided</li>
		 *      <li>2D array of arrays - add multiple rows in a single call</li>
		 *      <li>object - data object when using <i>mData</i></li>
		 *      <li>array of objects - multiple data objects when using <i>mData</i></li>
		 *    </ul>
		 *  @param {bool} [redraw=true] redraw the table or not
		 *  @returns {array} An array of integers, representing the list of indexes in
		 *    <i>aoData</i> ({@link DataTable.models.oSettings}) that have been added to
		 *    the table.
		 *  @dtopt API
		 *  @deprecated Since v1.10
		 *
		 *  @example
		 *    // Global var for counter
		 *    var giCount = 2;
		 *
		 *    $(document).ready(function() {
		 *      $('#example').dataTable();
		 *    } );
		 *
		 *    function fnClickAddRow() {
		 *      $('#example').dataTable().fnAddData( [
		 *        giCount+".1",
		 *        giCount+".2",
		 *        giCount+".3",
		 *        giCount+".4" ]
		 *      );
		 *
		 *      giCount++;
		 *    }
		 */
		this.fnAddData = function( data, redraw )
		{
			var api = this.api( true );
		
			/* Check if we want to add multiple rows or not */
			var rows = $.isArray(data) && ( $.isArray(data[0]) || $.isPlainObject(data[0]) ) ?
				api.rows.add( data ) :
				api.row.add( data );
		
			if ( redraw === undefined || redraw ) {
				api.draw();
			}
		
			return rows.flatten().toArray();
		};
		
		
		/**
		 * This function will make DataTables recalculate the column sizes, based on the data
		 * contained in the table and the sizes applied to the columns (in the DOM, CSS or
		 * through the sWidth parameter). This can be useful when the width of the table's
		 * parent element changes (for example a window resize).
		 *  @param {boolean} [bRedraw=true] Redraw the table or not, you will typically want to
		 *  @dtopt API
		 *  @deprecated Since v1.10
		 *
		 *  @example
		 *    $(document).ready(function() {
		 *      var oTable = $('#example').dataTable( {
		 *        "sScrollY": "200px",
		 *        "bPaginate": false
		 *      } );
		 *
		 *      $(window).bind('resize', function () {
		 *        oTable.fnAdjustColumnSizing();
		 *      } );
		 *    } );
		 */
		this.fnAdjustColumnSizing = function ( bRedraw )
		{
			var api = this.api( true ).columns.adjust();
			var settings = api.settings()[0];
			var scroll = settings.oScroll;
		
			if ( bRedraw === undefined || bRedraw ) {
				api.draw( false );
			}
			else if ( scroll.sX !== "" || scroll.sY !== "" ) {
				/* If not redrawing, but scrolling, we want to apply the new column sizes anyway */
				_fnScrollDraw( settings );
			}
		};
		
		
		/**
		 * Quickly and simply clear a table
		 *  @param {bool} [bRedraw=true] redraw the table or not
		 *  @dtopt API
		 *  @deprecated Since v1.10
		 *
		 *  @example
		 *    $(document).ready(function() {
		 *      var oTable = $('#example').dataTable();
		 *
		 *      // Immediately 'nuke' the current rows (perhaps waiting for an Ajax callback...)
		 *      oTable.fnClearTable();
		 *    } );
		 */
		this.fnClearTable = function( bRedraw )
		{
			var api = this.api( true ).clear();
		
			if ( bRedraw === undefined || bRedraw ) {
				api.draw();
			}
		};
		
		
		/**
		 * The exact opposite of 'opening' a row, this function will close any rows which
		 * are currently 'open'.
		 *  @param {node} nTr the table row to 'close'
		 *  @returns {int} 0 on success, or 1 if failed (can't find the row)
		 *  @dtopt API
		 *  @deprecated Since v1.10
		 *
		 *  @example
		 *    $(document).ready(function() {
		 *      var oTable;
		 *
		 *      // 'open' an information row when a row is clicked on
		 *      $('#example tbody tr').click( function () {
		 *        if ( oTable.fnIsOpen(this) ) {
		 *          oTable.fnClose( this );
		 *        } else {
		 *          oTable.fnOpen( this, "Temporary row opened", "info_row" );
		 *        }
		 *      } );
		 *
		 *      oTable = $('#example').dataTable();
		 *    } );
		 */
		this.fnClose = function( nTr )
		{
			this.api( true ).row( nTr ).child.hide();
		};
		
		
		/**
		 * Remove a row for the table
		 *  @param {mixed} target The index of the row from aoData to be deleted, or
		 *    the TR element you want to delete
		 *  @param {function|null} [callBack] Callback function
		 *  @param {bool} [redraw=true] Redraw the table or not
		 *  @returns {array} The row that was deleted
		 *  @dtopt API
		 *  @deprecated Since v1.10
		 *
		 *  @example
		 *    $(document).ready(function() {
		 *      var oTable = $('#example').dataTable();
		 *
		 *      // Immediately remove the first row
		 *      oTable.fnDeleteRow( 0 );
		 *    } );
		 */
		this.fnDeleteRow = function( target, callback, redraw )
		{
			var api = this.api( true );
			var rows = api.rows( target );
			var settings = rows.settings()[0];
			var data = settings.aoData[ rows[0][0] ];
		
			rows.remove();
		
			if ( callback ) {
				callback.call( this, settings, data );
			}
		
			if ( redraw === undefined || redraw ) {
				api.draw();
			}
		
			return data;
		};
		
		
		/**
		 * Restore the table to it's original state in the DOM by removing all of DataTables
		 * enhancements, alterations to the DOM structure of the table and event listeners.
		 *  @param {boolean} [remove=false] Completely remove the table from the DOM
		 *  @dtopt API
		 *  @deprecated Since v1.10
		 *
		 *  @example
		 *    $(document).ready(function() {
		 *      // This example is fairly pointless in reality, but shows how fnDestroy can be used
		 *      var oTable = $('#example').dataTable();
		 *      oTable.fnDestroy();
		 *    } );
		 */
		this.fnDestroy = function ( remove )
		{
			this.api( true ).destroy( remove );
		};
		
		
		/**
		 * Redraw the table
		 *  @param {bool} [complete=true] Re-filter and resort (if enabled) the table before the draw.
		 *  @dtopt API
		 *  @deprecated Since v1.10
		 *
		 *  @example
		 *    $(document).ready(function() {
		 *      var oTable = $('#example').dataTable();
		 *
		 *      // Re-draw the table - you wouldn't want to do it here, but it's an example :-)
		 *      oTable.fnDraw();
		 *    } );
		 */
		this.fnDraw = function( complete )
		{
			// Note that this isn't an exact match to the old call to _fnDraw - it takes
			// into account the new data, but can old position.
			this.api( true ).draw( ! complete );
		};
		
		
		/**
		 * Filter the input based on data
		 *  @param {string} sInput String to filter the table on
		 *  @param {int|null} [iColumn] Column to limit filtering to
		 *  @param {bool} [bRegex=false] Treat as regular expression or not
		 *  @param {bool} [bSmart=true] Perform smart filtering or not
		 *  @param {bool} [bShowGlobal=true] Show the input global filter in it's input box(es)
		 *  @param {bool} [bCaseInsensitive=true] Do case-insensitive matching (true) or not (false)
		 *  @dtopt API
		 *  @deprecated Since v1.10
		 *
		 *  @example
		 *    $(document).ready(function() {
		 *      var oTable = $('#example').dataTable();
		 *
		 *      // Sometime later - filter...
		 *      oTable.fnFilter( 'test string' );
		 *    } );
		 */
		this.fnFilter = function( sInput, iColumn, bRegex, bSmart, bShowGlobal, bCaseInsensitive )
		{
			var api = this.api( true );
		
			if ( iColumn === null || iColumn === undefined ) {
				api.search( sInput, bRegex, bSmart, bCaseInsensitive );
			}
			else {
				api.column( iColumn ).search( sInput, bRegex, bSmart, bCaseInsensitive );
			}
		
			api.draw();
		};
		
		
		/**
		 * Get the data for the whole table, an individual row or an individual cell based on the
		 * provided parameters.
		 *  @param {int|node} [src] A TR row node, TD/TH cell node or an integer. If given as
		 *    a TR node then the data source for the whole row will be returned. If given as a
		 *    TD/TH cell node then iCol will be automatically calculated and the data for the
		 *    cell returned. If given as an integer, then this is treated as the aoData internal
		 *    data index for the row (see fnGetPosition) and the data for that row used.
		 *  @param {int} [col] Optional column index that you want the data of.
		 *  @returns {array|object|string} If mRow is undefined, then the data for all rows is
		 *    returned. If mRow is defined, just data for that row, and is iCol is
		 *    defined, only data for the designated cell is returned.
		 *  @dtopt API
		 *  @deprecated Since v1.10
		 *
		 *  @example
		 *    // Row data
		 *    $(document).ready(function() {
		 *      oTable = $('#example').dataTable();
		 *
		 *      oTable.$('tr').click( function () {
		 *        var data = oTable.fnGetData( this );
		 *        // ... do something with the array / object of data for the row
		 *      } );
		 *    } );
		 *
		 *  @example
		 *    // Individual cell data
		 *    $(document).ready(function() {
		 *      oTable = $('#example').dataTable();
		 *
		 *      oTable.$('td').click( function () {
		 *        var sData = oTable.fnGetData( this );
		 *        alert( 'The cell clicked on had the value of '+sData );
		 *      } );
		 *    } );
		 */
		this.fnGetData = function( src, col )
		{
			var api = this.api( true );
		
			if ( src !== undefined ) {
				var type = src.nodeName ? src.nodeName.toLowerCase() : '';
		
				return col !== undefined || type == 'td' || type == 'th' ?
					api.cell( src, col ).data() :
					api.row( src ).data() || null;
			}
		
			return api.data().toArray();
		};
		
		
		/**
		 * Get an array of the TR nodes that are used in the table's body. Note that you will
		 * typically want to use the '$' API method in preference to this as it is more
		 * flexible.
		 *  @param {int} [iRow] Optional row index for the TR element you want
		 *  @returns {array|node} If iRow is undefined, returns an array of all TR elements
		 *    in the table's body, or iRow is defined, just the TR element requested.
		 *  @dtopt API
		 *  @deprecated Since v1.10
		 *
		 *  @example
		 *    $(document).ready(function() {
		 *      var oTable = $('#example').dataTable();
		 *
		 *      // Get the nodes from the table
		 *      var nNodes = oTable.fnGetNodes( );
		 *    } );
		 */
		this.fnGetNodes = function( iRow )
		{
			var api = this.api( true );
		
			return iRow !== undefined ?
				api.row( iRow ).node() :
				api.rows().nodes().flatten().toArray();
		};
		
		
		/**
		 * Get the array indexes of a particular cell from it's DOM element
		 * and column index including hidden columns
		 *  @param {node} node this can either be a TR, TD or TH in the table's body
		 *  @returns {int} If nNode is given as a TR, then a single index is returned, or
		 *    if given as a cell, an array of [row index, column index (visible),
		 *    column index (all)] is given.
		 *  @dtopt API
		 *  @deprecated Since v1.10
		 *
		 *  @example
		 *    $(document).ready(function() {
		 *      $('#example tbody td').click( function () {
		 *        // Get the position of the current data from the node
		 *        var aPos = oTable.fnGetPosition( this );
		 *
		 *        // Get the data array for this row
		 *        var aData = oTable.fnGetData( aPos[0] );
		 *
		 *        // Update the data array and return the value
		 *        aData[ aPos[1] ] = 'clicked';
		 *        this.innerHTML = 'clicked';
		 *      } );
		 *
		 *      // Init DataTables
		 *      oTable = $('#example').dataTable();
		 *    } );
		 */
		this.fnGetPosition = function( node )
		{
			var api = this.api( true );
			var nodeName = node.nodeName.toUpperCase();
		
			if ( nodeName == 'TR' ) {
				return api.row( node ).index();
			}
			else if ( nodeName == 'TD' || nodeName == 'TH' ) {
				var cell = api.cell( node ).index();
		
				return [
					cell.row,
					cell.columnVisible,
					cell.column
				];
			}
			return null;
		};
		
		
		/**
		 * Check to see if a row is 'open' or not.
		 *  @param {node} nTr the table row to check
		 *  @returns {boolean} true if the row is currently open, false otherwise
		 *  @dtopt API
		 *  @deprecated Since v1.10
		 *
		 *  @example
		 *    $(document).ready(function() {
		 *      var oTable;
		 *
		 *      // 'open' an information row when a row is clicked on
		 *      $('#example tbody tr').click( function () {
		 *        if ( oTable.fnIsOpen(this) ) {
		 *          oTable.fnClose( this );
		 *        } else {
		 *          oTable.fnOpen( this, "Temporary row opened", "info_row" );
		 *        }
		 *      } );
		 *
		 *      oTable = $('#example').dataTable();
		 *    } );
		 */
		this.fnIsOpen = function( nTr )
		{
			return this.api( true ).row( nTr ).child.isShown();
		};
		
		
		/**
		 * This function will place a new row directly after a row which is currently
		 * on display on the page, with the HTML contents that is passed into the
		 * function. This can be used, for example, to ask for confirmation that a
		 * particular record should be deleted.
		 *  @param {node} nTr The table row to 'open'
		 *  @param {string|node|jQuery} mHtml The HTML to put into the row
		 *  @param {string} sClass Class to give the new TD cell
		 *  @returns {node} The row opened. Note that if the table row passed in as the
		 *    first parameter, is not found in the table, this method will silently
		 *    return.
		 *  @dtopt API
		 *  @deprecated Since v1.10
		 *
		 *  @example
		 *    $(document).ready(function() {
		 *      var oTable;
		 *
		 *      // 'open' an information row when a row is clicked on
		 *      $('#example tbody tr').click( function () {
		 *        if ( oTable.fnIsOpen(this) ) {
		 *          oTable.fnClose( this );
		 *        } else {
		 *          oTable.fnOpen( this, "Temporary row opened", "info_row" );
		 *        }
		 *      } );
		 *
		 *      oTable = $('#example').dataTable();
		 *    } );
		 */
		this.fnOpen = function( nTr, mHtml, sClass )
		{
			return this.api( true )
				.row( nTr )
				.child( mHtml, sClass )
				.show()
				.child()[0];
		};
		
		
		/**
		 * Change the pagination - provides the internal logic for pagination in a simple API
		 * function. With this function you can have a DataTables table go to the next,
		 * previous, first or last pages.
		 *  @param {string|int} mAction Paging action to take: "first", "previous", "next" or "last"
		 *    or page number to jump to (integer), note that page 0 is the first page.
		 *  @param {bool} [bRedraw=true] Redraw the table or not
		 *  @dtopt API
		 *  @deprecated Since v1.10
		 *
		 *  @example
		 *    $(document).ready(function() {
		 *      var oTable = $('#example').dataTable();
		 *      oTable.fnPageChange( 'next' );
		 *    } );
		 */
		this.fnPageChange = function ( mAction, bRedraw )
		{
			var api = this.api( true ).page( mAction );
		
			if ( bRedraw === undefined || bRedraw ) {
				api.draw(false);
			}
		};
		
		
		/**
		 * Show a particular column
		 *  @param {int} iCol The column whose display should be changed
		 *  @param {bool} bShow Show (true) or hide (false) the column
		 *  @param {bool} [bRedraw=true] Redraw the table or not
		 *  @dtopt API
		 *  @deprecated Since v1.10
		 *
		 *  @example
		 *    $(document).ready(function() {
		 *      var oTable = $('#example').dataTable();
		 *
		 *      // Hide the second column after initialisation
		 *      oTable.fnSetColumnVis( 1, false );
		 *    } );
		 */
		this.fnSetColumnVis = function ( iCol, bShow, bRedraw )
		{
			var api = this.api( true ).column( iCol ).visible( bShow );
		
			if ( bRedraw === undefined || bRedraw ) {
				api.columns.adjust().draw();
			}
		};
		
		
		/**
		 * Get the settings for a particular table for external manipulation
		 *  @returns {object} DataTables settings object. See
		 *    {@link DataTable.models.oSettings}
		 *  @dtopt API
		 *  @deprecated Since v1.10
		 *
		 *  @example
		 *    $(document).ready(function() {
		 *      var oTable = $('#example').dataTable();
		 *      var oSettings = oTable.fnSettings();
		 *
		 *      // Show an example parameter from the settings
		 *      alert( oSettings._iDisplayStart );
		 *    } );
		 */
		this.fnSettings = function()
		{
			return _fnSettingsFromNode( this[_ext.iApiIndex] );
		};
		
		
		/**
		 * Sort the table by a particular column
		 *  @param {int} iCol the data index to sort on. Note that this will not match the
		 *    'display index' if you have hidden data entries
		 *  @dtopt API
		 *  @deprecated Since v1.10
		 *
		 *  @example
		 *    $(document).ready(function() {
		 *      var oTable = $('#example').dataTable();
		 *
		 *      // Sort immediately with columns 0 and 1
		 *      oTable.fnSort( [ [0,'asc'], [1,'asc'] ] );
		 *    } );
		 */
		this.fnSort = function( aaSort )
		{
			this.api( true ).order( aaSort ).draw();
		};
		
		
		/**
		 * Attach a sort listener to an element for a given column
		 *  @param {node} nNode the element to attach the sort listener to
		 *  @param {int} iColumn the column that a click on this node will sort on
		 *  @param {function} [fnCallback] callback function when sort is run
		 *  @dtopt API
		 *  @deprecated Since v1.10
		 *
		 *  @example
		 *    $(document).ready(function() {
		 *      var oTable = $('#example').dataTable();
		 *
		 *      // Sort on column 1, when 'sorter' is clicked on
		 *      oTable.fnSortListener( document.getElementById('sorter'), 1 );
		 *    } );
		 */
		this.fnSortListener = function( nNode, iColumn, fnCallback )
		{
			this.api( true ).order.listener( nNode, iColumn, fnCallback );
		};
		
		
		/**
		 * Update a table cell or row - this method will accept either a single value to
		 * update the cell with, an array of values with one element for each column or
		 * an object in the same format as the original data source. The function is
		 * self-referencing in order to make the multi column updates easier.
		 *  @param {object|array|string} mData Data to update the cell/row with
		 *  @param {node|int} mRow TR element you want to update or the aoData index
		 *  @param {int} [iColumn] The column to update, give as null or undefined to
		 *    update a whole row.
		 *  @param {bool} [bRedraw=true] Redraw the table or not
		 *  @param {bool} [bAction=true] Perform pre-draw actions or not
		 *  @returns {int} 0 on success, 1 on error
		 *  @dtopt API
		 *  @deprecated Since v1.10
		 *
		 *  @example
		 *    $(document).ready(function() {
		 *      var oTable = $('#example').dataTable();
		 *      oTable.fnUpdate( 'Example update', 0, 0 ); // Single cell
		 *      oTable.fnUpdate( ['a', 'b', 'c', 'd', 'e'], $('tbody tr')[0] ); // Row
		 *    } );
		 */
		this.fnUpdate = function( mData, mRow, iColumn, bRedraw, bAction )
		{
			var api = this.api( true );
		
			if ( iColumn === undefined || iColumn === null ) {
				api.row( mRow ).data( mData );
			}
			else {
				api.cell( mRow, iColumn ).data( mData );
			}
		
			if ( bAction === undefined || bAction ) {
				api.columns.adjust();
			}
		
			if ( bRedraw === undefined || bRedraw ) {
				api.draw();
			}
			return 0;
		};
		
		
		/**
		 * Provide a common method for plug-ins to check the version of DataTables being used, in order
		 * to ensure compatibility.
		 *  @param {string} sVersion Version string to check for, in the format "X.Y.Z". Note that the
		 *    formats "X" and "X.Y" are also acceptable.
		 *  @returns {boolean} true if this version of DataTables is greater or equal to the required
		 *    version, or false if this version of DataTales is not suitable
		 *  @method
		 *  @dtopt API
		 *  @deprecated Since v1.10
		 *
		 *  @example
		 *    $(document).ready(function() {
		 *      var oTable = $('#example').dataTable();
		 *      alert( oTable.fnVersionCheck( '1.9.0' ) );
		 *    } );
		 */
		this.fnVersionCheck = _ext.fnVersionCheck;
		

		var _that = this;
		var emptyInit = options === undefined;
		var len = this.length;

		if ( emptyInit ) {
			options = {};
		}

		this.oApi = this.internal = _ext.internal;

		// Extend with old style plug-in API methods
		for ( var fn in DataTable.ext.internal ) {
			if ( fn ) {
				this[fn] = _fnExternApiFunc(fn);
			}
		}

		this.each(function() {
			// For each initialisation we want to give it a clean initialisation
			// object that can be bashed around
			var o = {};
			var oInit = len > 1 ? // optimisation for single table case
				_fnExtend( o, options, true ) :
				options;

			/*global oInit,_that,emptyInit*/
			var i=0, iLen, j, jLen, k, kLen;
			var sId = this.getAttribute( 'id' );
			var bInitHandedOff = false;
			var defaults = DataTable.defaults;
			
			
			/* Sanity check */
			if ( this.nodeName.toLowerCase() != 'table' )
			{
				_fnLog( null, 0, 'Non-table node initialisation ('+this.nodeName+')', 2 );
				return;
			}
			
			/* Backwards compatibility for the defaults */
			_fnCompatOpts( defaults );
			_fnCompatCols( defaults.column );
			
			/* Convert the camel-case defaults to Hungarian */
			_fnCamelToHungarian( defaults, defaults, true );
			_fnCamelToHungarian( defaults.column, defaults.column, true );
			
			/* Setting up the initialisation object */
			_fnCamelToHungarian( defaults, oInit );
			
			/* Check to see if we are re-initialising a table */
			var allSettings = DataTable.settings;
			for ( i=0, iLen=allSettings.length ; i<iLen ; i++ )
			{
				/* Base check on table node */
				if ( allSettings[i].nTable == this )
				{
					var bRetrieve = oInit.bRetrieve !== undefined ? oInit.bRetrieve : defaults.bRetrieve;
					var bDestroy = oInit.bDestroy !== undefined ? oInit.bDestroy : defaults.bDestroy;
			
					if ( emptyInit || bRetrieve )
					{
						return allSettings[i].oInstance;
					}
					else if ( bDestroy )
					{
						allSettings[i].oInstance.fnDestroy();
						break;
					}
					else
					{
						_fnLog( allSettings[i], 0, 'Cannot reinitialise DataTable', 3 );
						return;
					}
				}
			
				/* If the element we are initialising has the same ID as a table which was previously
				 * initialised, but the table nodes don't match (from before) then we destroy the old
				 * instance by simply deleting it. This is under the assumption that the table has been
				 * destroyed by other methods. Anyone using non-id selectors will need to do this manually
				 */
				if ( allSettings[i].sTableId == this.id )
				{
					allSettings.splice( i, 1 );
					break;
				}
			}
			
			/* Ensure the table has an ID - required for accessibility */
			if ( sId === null || sId === "" )
			{
				sId = "DataTables_Table_"+(DataTable.ext._unique++);
				this.id = sId;
			}
			
			/* Create the settings object for this table and set some of the default parameters */
			var oSettings = $.extend( true, {}, DataTable.models.oSettings, {
				"nTable":        this,
				"oApi":          _that.internal,
				"oInit":         oInit,
				"sDestroyWidth": $(this)[0].style.width,
				"sInstance":     sId,
				"sTableId":      sId
			} );
			allSettings.push( oSettings );
			
			// Need to add the instance after the instance after the settings object has been added
			// to the settings array, so we can self reference the table instance if more than one
			oSettings.oInstance = (_that.length===1) ? _that : $(this).dataTable();
			
			// Backwards compatibility, before we apply all the defaults
			_fnCompatOpts( oInit );
			
			if ( oInit.oLanguage )
			{
				_fnLanguageCompat( oInit.oLanguage );
			}
			
			// If the length menu is given, but the init display length is not, use the length menu
			if ( oInit.aLengthMenu && ! oInit.iDisplayLength )
			{
				oInit.iDisplayLength = $.isArray( oInit.aLengthMenu[0] ) ?
					oInit.aLengthMenu[0][0] : oInit.aLengthMenu[0];
			}
			
			// Apply the defaults and init options to make a single init object will all
			// options defined from defaults and instance options.
			oInit = _fnExtend( $.extend( true, {}, defaults ), oInit );
			
			
			// Map the initialisation options onto the settings object
			_fnMap( oSettings.oFeatures, oInit, [
				"bPaginate",
				"bLengthChange",
				"bFilter",
				"bSort",
				"bSortMulti",
				"bInfo",
				"bProcessing",
				"bAutoWidth",
				"bSortClasses",
				"bServerSide",
				"bDeferRender"
			] );
			_fnMap( oSettings, oInit, [
				"asStripeClasses",
				"ajax",
				"fnServerData",
				"fnFormatNumber",
				"sServerMethod",
				"aaSorting",
				"aaSortingFixed",
				"aLengthMenu",
				"sPaginationType",
				"sAjaxSource",
				"sAjaxDataProp",
				"iStateDuration",
				"sDom",
				"bSortCellsTop",
				"iTabIndex",
				"fnStateLoadCallback",
				"fnStateSaveCallback",
				"renderer",
				[ "iCookieDuration", "iStateDuration" ], // backwards compat
				[ "oSearch", "oPreviousSearch" ],
				[ "aoSearchCols", "aoPreSearchCols" ],
				[ "iDisplayLength", "_iDisplayLength" ],
				[ "bJQueryUI", "bJUI" ]
			] );
			_fnMap( oSettings.oScroll, oInit, [
				[ "sScrollX", "sX" ],
				[ "sScrollXInner", "sXInner" ],
				[ "sScrollY", "sY" ],
				[ "bScrollCollapse", "bCollapse" ]
			] );
			_fnMap( oSettings.oLanguage, oInit, "fnInfoCallback" );
			
			/* Callback functions which are array driven */
			_fnCallbackReg( oSettings, 'aoDrawCallback',       oInit.fnDrawCallback,      'user' );
			_fnCallbackReg( oSettings, 'aoServerParams',       oInit.fnServerParams,      'user' );
			_fnCallbackReg( oSettings, 'aoStateSaveParams',    oInit.fnStateSaveParams,   'user' );
			_fnCallbackReg( oSettings, 'aoStateLoadParams',    oInit.fnStateLoadParams,   'user' );
			_fnCallbackReg( oSettings, 'aoStateLoaded',        oInit.fnStateLoaded,       'user' );
			_fnCallbackReg( oSettings, 'aoRowCallback',        oInit.fnRowCallback,       'user' );
			_fnCallbackReg( oSettings, 'aoRowCreatedCallback', oInit.fnCreatedRow,        'user' );
			_fnCallbackReg( oSettings, 'aoHeaderCallback',     oInit.fnHeaderCallback,    'user' );
			_fnCallbackReg( oSettings, 'aoFooterCallback',     oInit.fnFooterCallback,    'user' );
			_fnCallbackReg( oSettings, 'aoInitComplete',       oInit.fnInitComplete,      'user' );
			_fnCallbackReg( oSettings, 'aoPreDrawCallback',    oInit.fnPreDrawCallback,   'user' );
			
			var oClasses = oSettings.oClasses;
			
			// @todo Remove in 1.11
			if ( oInit.bJQueryUI )
			{
				/* Use the JUI classes object for display. You could clone the oStdClasses object if
				 * you want to have multiple tables with multiple independent classes
				 */
				$.extend( oClasses, DataTable.ext.oJUIClasses, oInit.oClasses );
			
				if ( oInit.sDom === defaults.sDom && defaults.sDom === "lfrtip" )
				{
					/* Set the DOM to use a layout suitable for jQuery UI's theming */
					oSettings.sDom = '<"H"lfr>t<"F"ip>';
				}
			
				if ( ! oSettings.renderer ) {
					oSettings.renderer = 'jqueryui';
				}
				else if ( $.isPlainObject( oSettings.renderer ) && ! oSettings.renderer.header ) {
					oSettings.renderer.header = 'jqueryui';
				}
			}
			else
			{
				$.extend( oClasses, DataTable.ext.classes, oInit.oClasses );
			}
			$(this).addClass( oClasses.sTable );
			
			/* Calculate the scroll bar width and cache it for use later on */
			if ( oSettings.oScroll.sX !== "" || oSettings.oScroll.sY !== "" )
			{
				oSettings.oScroll.iBarWidth = _fnScrollBarWidth();
			}
			if ( oSettings.oScroll.sX === true ) { // Easy initialisation of x-scrolling
				oSettings.oScroll.sX = '100%';
			}
			
			if ( oSettings.iInitDisplayStart === undefined )
			{
				/* Display start point, taking into account the save saving */
				oSettings.iInitDisplayStart = oInit.iDisplayStart;
				oSettings._iDisplayStart = oInit.iDisplayStart;
			}
			
			if ( oInit.iDeferLoading !== null )
			{
				oSettings.bDeferLoading = true;
				var tmp = $.isArray( oInit.iDeferLoading );
				oSettings._iRecordsDisplay = tmp ? oInit.iDeferLoading[0] : oInit.iDeferLoading;
				oSettings._iRecordsTotal = tmp ? oInit.iDeferLoading[1] : oInit.iDeferLoading;
			}
			
			/* Language definitions */
			if ( oInit.oLanguage.sUrl !== "" )
			{
				/* Get the language definitions from a file - because this Ajax call makes the language
				 * get async to the remainder of this function we use bInitHandedOff to indicate that
				 * _fnInitialise will be fired by the returned Ajax handler, rather than the constructor
				 */
				oSettings.oLanguage.sUrl = oInit.oLanguage.sUrl;
				$.getJSON( oSettings.oLanguage.sUrl, null, function( json ) {
					_fnLanguageCompat( json );
					_fnCamelToHungarian( defaults.oLanguage, json );
					$.extend( true, oSettings.oLanguage, oInit.oLanguage, json );
					_fnInitialise( oSettings );
				} );
				bInitHandedOff = true;
			}
			else
			{
				$.extend( true, oSettings.oLanguage, oInit.oLanguage );
			}
			
			
			/*
			 * Stripes
			 */
			if ( oInit.asStripeClasses === null )
			{
				oSettings.asStripeClasses =[
					oClasses.sStripeOdd,
					oClasses.sStripeEven
				];
			}
			
			/* Remove row stripe classes if they are already on the table row */
			var stripeClasses = oSettings.asStripeClasses;
			var rowOne = $('tbody tr:eq(0)', this);
			if ( $.inArray( true, $.map( stripeClasses, function(el, i) {
				return rowOne.hasClass(el);
			} ) ) !== -1 ) {
				$('tbody tr', this).removeClass( stripeClasses.join(' ') );
				oSettings.asDestroyStripes = stripeClasses.slice();
			}
			
			/*
			 * Columns
			 * See if we should load columns automatically or use defined ones
			 */
			var anThs = [];
			var aoColumnsInit;
			var nThead = this.getElementsByTagName('thead');
			if ( nThead.length !== 0 )
			{
				_fnDetectHeader( oSettings.aoHeader, nThead[0] );
				anThs = _fnGetUniqueThs( oSettings );
			}
			
			/* If not given a column array, generate one with nulls */
			if ( oInit.aoColumns === null )
			{
				aoColumnsInit = [];
				for ( i=0, iLen=anThs.length ; i<iLen ; i++ )
				{
					aoColumnsInit.push( null );
				}
			}
			else
			{
				aoColumnsInit = oInit.aoColumns;
			}
			
			/* Add the columns */
			for ( i=0, iLen=aoColumnsInit.length ; i<iLen ; i++ )
			{
				_fnAddColumn( oSettings, anThs ? anThs[i] : null );
			}
			
			/* Apply the column definitions */
			_fnApplyColumnDefs( oSettings, oInit.aoColumnDefs, aoColumnsInit, function (iCol, oDef) {
				_fnColumnOptions( oSettings, iCol, oDef );
			} );
			
			/* HTML5 attribute detection - build an mData object automatically if the
			 * attributes are found
			 */
			if ( rowOne.length ) {
				var a = function ( cell, name ) {
					return cell.getAttribute( 'data-'+name ) ? name : null;
				};
			
				$.each( _fnGetRowElements( oSettings, rowOne[0] ).cells, function (i, cell) {
					var col = oSettings.aoColumns[i];
			
					if ( col.mData === i ) {
						var sort = a( cell, 'sort' ) || a( cell, 'order' );
						var filter = a( cell, 'filter' ) || a( cell, 'search' );
			
						if ( sort !== null || filter !== null ) {
							col.mData = {
								_:      i+'.display',
								sort:   sort !== null   ? i+'.@data-'+sort   : undefined,
								type:   sort !== null   ? i+'.@data-'+sort   : undefined,
								filter: filter !== null ? i+'.@data-'+filter : undefined
							};
			
							_fnColumnOptions( oSettings, i );
						}
					}
				} );
			}
			
			var features = oSettings.oFeatures;
			
			/* Must be done after everything which can be overridden by the state saving! */
			if ( oInit.bStateSave )
			{
				features.bStateSave = true;
				_fnLoadState( oSettings, oInit );
				_fnCallbackReg( oSettings, 'aoDrawCallback', _fnSaveState, 'state_save' );
			}
			
			
			/*
			 * Sorting
			 * @todo For modularisation (1.11) this needs to do into a sort start up handler
			 */
			
			// If aaSorting is not defined, then we use the first indicator in asSorting
			// in case that has been altered, so the default sort reflects that option
			if ( oInit.aaSorting === undefined )
			{
				var sorting = oSettings.aaSorting;
				for ( i=0, iLen=sorting.length ; i<iLen ; i++ )
				{
					sorting[i][1] = oSettings.aoColumns[ i ].asSorting[0];
				}
			}
			
			/* Do a first pass on the sorting classes (allows any size changes to be taken into
			 * account, and also will apply sorting disabled classes if disabled
			 */
			_fnSortingClasses( oSettings );
			
			if ( features.bSort )
			{
				_fnCallbackReg( oSettings, 'aoDrawCallback', function () {
					if ( oSettings.bSorted ) {
						var aSort = _fnSortFlatten( oSettings );
						var sortedColumns = {};
			
						$.each( aSort, function (i, val) {
							sortedColumns[ val.src ] = val.dir;
						} );
			
						_fnCallbackFire( oSettings, null, 'order', [oSettings, aSort, sortedColumns] );
						_fnSortAria( oSettings );
					}
				} );
			}
			
			_fnCallbackReg( oSettings, 'aoDrawCallback', function () {
				if ( oSettings.bSorted || _fnDataSource( oSettings ) === 'ssp' || features.bDeferRender ) {
					_fnSortingClasses( oSettings );
				}
			}, 'sc' );
			
			
			/*
			 * Final init
			 * Cache the header, body and footer as required, creating them if needed
			 */
			
			/* Browser support detection */
			_fnBrowserDetect( oSettings );
			
			// Work around for Webkit bug 83867 - store the caption-side before removing from doc
			var captions = $(this).children('caption').each( function () {
				this._captionSide = $(this).css('caption-side');
			} );
			
			var thead = $(this).children('thead');
			if ( thead.length === 0 )
			{
				thead = $('<thead/>').appendTo(this);
			}
			oSettings.nTHead = thead[0];
			
			var tbody = $(this).children('tbody');
			if ( tbody.length === 0 )
			{
				tbody = $('<tbody/>').appendTo(this);
			}
			oSettings.nTBody = tbody[0];
			
			var tfoot = $(this).children('tfoot');
			if ( tfoot.length === 0 && captions.length > 0 && (oSettings.oScroll.sX !== "" || oSettings.oScroll.sY !== "") )
			{
				// If we are a scrolling table, and no footer has been given, then we need to create
				// a tfoot element for the caption element to be appended to
				tfoot = $('<tfoot/>').appendTo(this);
			}
			
			if ( tfoot.length === 0 || tfoot.children().length === 0 ) {
				$(this).addClass( oClasses.sNoFooter );
			}
			else if ( tfoot.length > 0 ) {
				oSettings.nTFoot = tfoot[0];
				_fnDetectHeader( oSettings.aoFooter, oSettings.nTFoot );
			}
			
			/* Check if there is data passing into the constructor */
			if ( oInit.aaData )
			{
				for ( i=0 ; i<oInit.aaData.length ; i++ )
				{
					_fnAddData( oSettings, oInit.aaData[ i ] );
				}
			}
			else if ( oSettings.bDeferLoading || _fnDataSource( oSettings ) == 'dom' )
			{
				/* Grab the data from the page - only do this when deferred loading or no Ajax
				 * source since there is no point in reading the DOM data if we are then going
				 * to replace it with Ajax data
				 */
				_fnAddTr( oSettings, $(oSettings.nTBody).children('tr') );
			}
			
			/* Copy the data index array */
			oSettings.aiDisplay = oSettings.aiDisplayMaster.slice();
			
			/* Initialisation complete - table can be drawn */
			oSettings.bInitialised = true;
			
			/* Check if we need to initialise the table (it might not have been handed off to the
			 * language processor)
			 */
			if ( bInitHandedOff === false )
			{
				_fnInitialise( oSettings );
			}
		} );
		_that = null;
		return this;
	};

	
	
	/**
	 * Computed structure of the DataTables API, defined by the options passed to
	 * `DataTable.Api.register()` when building the API.
	 *
	 * The structure is built in order to speed creation and extension of the Api
	 * objects since the extensions are effectively pre-parsed.
	 *
	 * The array is an array of objects with the following structure, where this
	 * base array represents the Api prototype base:
	 *
	 *     [
	 *       {
	 *         name:      'data'                -- string   - Property name
	 *         val:       function () {},       -- function - Api method (or undefined if just an object
	 *         methodExt: [ ... ],              -- array    - Array of Api object definitions to extend the method result
	 *         propExt:   [ ... ]               -- array    - Array of Api object definitions to extend the property
	 *       },
	 *       {
	 *         name:     'row'
	 *         val:       {},
	 *         methodExt: [ ... ],
	 *         propExt:   [
	 *           {
	 *             name:      'data'
	 *             val:       function () {},
	 *             methodExt: [ ... ],
	 *             propExt:   [ ... ]
	 *           },
	 *           ...
	 *         ]
	 *       }
	 *     ]
	 *
	 * @type {Array}
	 * @ignore
	 */
	var __apiStruct = [];
	
	
	/**
	 * `Array.prototype` reference.
	 *
	 * @type object
	 * @ignore
	 */
	var __arrayProto = Array.prototype;
	
	
	/**
	 * Abstraction for `context` parameter of the `Api` constructor to allow it to
	 * take several different forms for ease of use.
	 *
	 * Each of the input parameter types will be converted to a DataTables settings
	 * object where possible.
	 *
	 * @param  {string|node|jQuery|object} mixed DataTable identifier. Can be one
	 *   of:
	 *
	 *   * `string` - jQuery selector. Any DataTables' matching the given selector
	 *     with be found and used.
	 *   * `node` - `TABLE` node which has already been formed into a DataTable.
	 *   * `jQuery` - A jQuery object of `TABLE` nodes.
	 *   * `object` - DataTables settings object
	 *   * `DataTables.Api` - API instance
	 * @return {array|null} Matching DataTables settings objects. `null` or
	 *   `undefined` is returned if no matching DataTable is found.
	 * @ignore
	 */
	var _toSettings = function ( mixed )
	{
		var idx, jq;
		var settings = DataTable.settings;
		var tables = $.map( settings, function (el, i) {
			return el.nTable;
		} );
	
		if ( ! mixed ) {
			return [];
		}
		else if ( mixed.nTable && mixed.oApi ) {
			// DataTables settings object
			return [ mixed ];
		}
		else if ( mixed.nodeName && mixed.nodeName.toLowerCase() === 'table' ) {
			// Table node
			idx = $.inArray( mixed, tables );
			return idx !== -1 ? [ settings[idx] ] : null;
		}
		else if ( mixed && typeof mixed.settings === 'function' ) {
			return mixed.settings().toArray();
		}
		else if ( typeof mixed === 'string' ) {
			// jQuery selector
			jq = $(mixed);
		}
		else if ( mixed instanceof $ ) {
			// jQuery object (also DataTables instance)
			jq = mixed;
		}
	
		if ( jq ) {
			return jq.map( function(i) {
				idx = $.inArray( this, tables );
				return idx !== -1 ? settings[idx] : null;
			} ).toArray();
		}
	};
	
	
	/**
	 * DataTables API class - used to control and interface with  one or more
	 * DataTables enhanced tables.
	 *
	 * The API class is heavily based on jQuery, presenting a chainable interface
	 * that you can use to interact with tables. Each instance of the API class has
	 * a "context" - i.e. the tables that it will operate on. This could be a single
	 * table, all tables on a page or a sub-set thereof.
	 *
	 * Additionally the API is designed to allow you to easily work with the data in
	 * the tables, retrieving and manipulating it as required. This is done by
	 * presenting the API class as an array like interface. The contents of the
	 * array depend upon the actions requested by each method (for example
	 * `rows().nodes()` will return an array of nodes, while `rows().data()` will
	 * return an array of objects or arrays depending upon your table's
	 * configuration). The API object has a number of array like methods (`push`,
	 * `pop`, `reverse` etc) as well as additional helper methods (`each`, `pluck`,
	 * `unique` etc) to assist your working with the data held in a table.
	 *
	 * Most methods (those which return an Api instance) are chainable, which means
	 * the return from a method call also has all of the methods available that the
	 * top level object had. For example, these two calls are equivalent:
	 *
	 *     // Not chained
	 *     api.row.add( {...} );
	 *     api.draw();
	 *
	 *     // Chained
	 *     api.row.add( {...} ).draw();
	 *
	 * @class DataTable.Api
	 * @param {array|object|string|jQuery} context DataTable identifier. This is
	 *   used to define which DataTables enhanced tables this API will operate on.
	 *   Can be one of:
	 *
	 *   * `string` - jQuery selector. Any DataTables' matching the given selector
	 *     with be found and used.
	 *   * `node` - `TABLE` node which has already been formed into a DataTable.
	 *   * `jQuery` - A jQuery object of `TABLE` nodes.
	 *   * `object` - DataTables settings object
	 * @param {array} [data] Data to initialise the Api instance with.
	 *
	 * @example
	 *   // Direct initialisation during DataTables construction
	 *   var api = $('#example').DataTable();
	 *
	 * @example
	 *   // Initialisation using a DataTables jQuery object
	 *   var api = $('#example').dataTable().api();
	 *
	 * @example
	 *   // Initialisation as a constructor
	 *   var api = new $.fn.DataTable.Api( 'table.dataTable' );
	 */
	DataTable.Api = _Api = function ( context, data )
	{
		if ( ! this instanceof _Api ) {
			throw 'DT API must be constructed as a new object';
			// or should it do the 'new' for the caller?
			// return new _Api.apply( this, arguments );
		}
	
		var settings = [];
		var ctxSettings = function ( o ) {
			var a = _toSettings( o );
			if ( a ) {
				settings.push.apply( settings, a );
			}
		};
	
		if ( $.isArray( context ) ) {
			for ( var i=0, ien=context.length ; i<ien ; i++ ) {
				ctxSettings( context[i] );
			}
		}
		else {
			ctxSettings( context );
		}
	
		// Remove duplicates
		this.context = _unique( settings );
	
		// Initial data
		if ( data ) {
			this.push.apply( this, data.toArray ? data.toArray() : data );
		}
	
		// selector
		this.selector = {
			rows: null,
			cols: null,
			opts: null
		};
	
		_Api.extend( this, this, __apiStruct );
	};
	
	
	_Api.prototype = /** @lends DataTables.Api */{
		/**
		 * Return a new Api instance, comprised of the data held in the current
		 * instance, join with the other array(s) and/or value(s).
		 *
		 * An alias for `Array.prototype.concat`.
		 *
		 * @type method
		 * @param {*} value1 Arrays and/or values to concatenate.
		 * @param {*} [...] Additional arrays and/or values to concatenate.
		 * @returns {DataTables.Api} New API instance, comprising of the combined
		 *   array.
		 */
		concat:  __arrayProto.concat,
	
	
		context: [], // array of table settings objects
	
	
		each: function ( fn )
		{
			if ( __arrayProto.forEach ) {
				// Where possible, use the built-in forEach
				__arrayProto.forEach.call( this, fn, this );
			}
			else {
				// Compatibility for browsers without EMCA-252-5 (JS 1.6)
				for ( var i=0, ien=this.length ; i<ien; i++ ) {
					// In strict mode the execution scope is the passed value
					fn.call( this, this[i], i, this );
				}
			}
	
			return this;
		},
	
	
		eq: function ( idx )
		{
			var ctx = this.context;
	
			return ctx.length > idx ?
				new _Api( ctx[idx], this[idx] ) :
				null;
		},
	
	
		filter: function ( fn )
		{
			var a = [];
	
			if ( __arrayProto.filter ) {
				a = __arrayProto.filter.call( this, fn, this );
			}
			else {
				// Compatibility for browsers without EMCA-252-5 (JS 1.6)
				for ( var i=0, ien=this.length ; i<ien ; i++ ) {
					if ( fn.call( this, this[i], i, this ) ) {
						a.push( this[i] );
					}
				}
			}
	
			return new _Api( this.context, a );
		},
	
	
		flatten: function ()
		{
			var a = [];
			return new _Api( this.context, a.concat.apply( a, this.toArray() ) );
		},
	
	
		join:    __arrayProto.join,
	
	
		indexOf: __arrayProto.indexOf || function (obj, start)
		{
			for ( var i=(start || 0), ien=this.length ; i<ien ; i++ ) {
				if ( this[i] === obj ) {
					return i;
				}
			}
			return -1;
		},
	
		// Internal only at the moment - relax?
		iterator: function ( flatten, type, fn ) {
			var
				a = [], ret,
				i, ien, j, jen,
				context = this.context,
				rows, items, item,
				selector = this.selector;
	
			// Argument shifting
			if ( typeof flatten === 'string' ) {
				fn = type;
				type = flatten;
				flatten = false;
			}
	
			for ( i=0, ien=context.length ; i<ien ; i++ ) {
				if ( type === 'table' ) {
					ret = fn( context[i], i );
	
					if ( ret !== undefined ) {
						a.push( ret );
					}
				}
				else if ( type === 'columns' || type === 'rows' ) {
					// this has same length as context - one entry for each table
					ret = fn( context[i], this[i], i );
	
					if ( ret !== undefined ) {
						a.push( ret );
					}
				}
				else if ( type === 'column' || type === 'column-rows' || type === 'row' || type === 'cell' ) {
					// columns and rows share the same structure.
					// 'this' is an array of column indexes for each context
					items = this[i];
	
					if ( type === 'column-rows' ) {
						rows = _selector_row_indexes( context[i], selector.opts );
					}
	
					for ( j=0, jen=items.length ; j<jen ; j++ ) {
						item = items[j];
	
						if ( type === 'cell' ) {
							ret = fn( context[i], item.row, item.column, i, j );
						}
						else {
							ret = fn( context[i], item, i, j, rows );
						}
	
						if ( ret !== undefined ) {
							a.push( ret );
						}
					}
				}
			}
	
			if ( a.length ) {
				var api = new _Api( context, flatten ? a.concat.apply( [], a ) : a );
				var apiSelector = api.selector;
				apiSelector.rows = selector.rows;
				apiSelector.cols = selector.cols;
				apiSelector.opts = selector.opts;
				return api;
			}
			return this;
		},
	
	
		lastIndexOf: __arrayProto.lastIndexOf || function (obj, start)
		{
			// Bit cheeky...
			return this.indexOf.apply( this.toArray.reverse(), arguments );
		},
	
	
		length:  0,
	
	
		map: function ( fn )
		{
			var a = [];
	
			if ( __arrayProto.map ) {
				a = __arrayProto.map.call( this, fn, this );
			}
			else {
				// Compatibility for browsers without EMCA-252-5 (JS 1.6)
				for ( var i=0, ien=this.length ; i<ien ; i++ ) {
					a.push( fn.call( this, this[i], i ) );
				}
			}
	
			return new _Api( this.context, a );
		},
	
	
		pluck: function ( prop )
		{
			return this.map( function ( el ) {
				return el[ prop ];
			} );
		},
	
		pop:     __arrayProto.pop,
	
	
		push:    __arrayProto.push,
	
	
		// Does not return an API instance
		reduce: __arrayProto.reduce || function ( fn, init )
		{
			return _fnReduce( this, fn, init, 0, this.length, 1 );
		},
	
	
		reduceRight: __arrayProto.reduceRight || function ( fn, init )
		{
			return _fnReduce( this, fn, init, this.length-1, -1, -1 );
		},
	
	
		reverse: __arrayProto.reverse,
	
	
		// Object with rows, columns and opts
		selector: null,
	
	
		shift:   __arrayProto.shift,
	
	
		sort:    __arrayProto.sort, // ? name - order?
	
	
		splice:  __arrayProto.splice,
	
	
		toArray: function ()
		{
			return __arrayProto.slice.call( this );
		},
	
	
		to$: function ()
		{
			return $( this );
		},
	
	
		toJQuery: function ()
		{
			return $( this );
		},
	
	
		unique: function ()
		{
			return new _Api( this.context, _unique(this) );
		},
	
	
		unshift: __arrayProto.unshift
	};
	
	
	_Api.extend = function ( scope, obj, ext )
	{
		// Only extend API instances and static properties of the API
		if ( ! obj || ( ! (obj instanceof _Api) && ! obj.__dt_wrapper ) ) {
			return;
		}
	
		var
			i, ien,
			j, jen,
			struct, inner,
			methodScoping = function ( fn, struc ) {
				return function () {
					var ret = fn.apply( scope, arguments );
	
					// Method extension
					_Api.extend( ret, ret, struc.methodExt );
					return ret;
				};
			};
	
		for ( i=0, ien=ext.length ; i<ien ; i++ ) {
			struct = ext[i];
	
			// Value
			obj[ struct.name ] = typeof struct.val === 'function' ?
				methodScoping( struct.val, struct ) :
				$.isPlainObject( struct.val ) ?
					{} :
					struct.val;
	
			obj[ struct.name ].__dt_wrapper = true;
	
			// Property extension
			_Api.extend( scope, obj[ struct.name ], struct.propExt );
		}
	};
	
	
	// @todo - Is there need for an augment function?
	// _Api.augment = function ( inst, name )
	// {
	// 	// Find src object in the structure from the name
	// 	var parts = name.split('.');
	
	// 	_Api.extend( inst, obj );
	// };
	
	
	//     [
	//       {
	//         name:      'data'                -- string   - Property name
	//         val:       function () {},       -- function - Api method (or undefined if just an object
	//         methodExt: [ ... ],              -- array    - Array of Api object definitions to extend the method result
	//         propExt:   [ ... ]               -- array    - Array of Api object definitions to extend the property
	//       },
	//       {
	//         name:     'row'
	//         val:       {},
	//         methodExt: [ ... ],
	//         propExt:   [
	//           {
	//             name:      'data'
	//             val:       function () {},
	//             methodExt: [ ... ],
	//             propExt:   [ ... ]
	//           },
	//           ...
	//         ]
	//       }
	//     ]
	
	_Api.register = _api_register = function ( name, val )
	{
		if ( $.isArray( name ) ) {
			for ( var j=0, jen=name.length ; j<jen ; j++ ) {
				_Api.register( name[j], val );
			}
			return;
		}
	
		var
			i, ien,
			heir = name.split('.'),
			struct = __apiStruct,
			key, method;
	
		var find = function ( src, name ) {
			for ( var i=0, ien=src.length ; i<ien ; i++ ) {
				if ( src[i].name === name ) {
					return src[i];
				}
			}
			return null;
		};
	
		for ( i=0, ien=heir.length ; i<ien ; i++ ) {
			method = heir[i].indexOf('()') !== -1;
			key = method ?
				heir[i].replace('()', '') :
				heir[i];
	
			var src = find( struct, key );
			if ( ! src ) {
				src = {
					name:      key,
					val:       {},
					methodExt: [],
					propExt:   []
				};
				struct.push( src );
			}
	
			if ( i === ien-1 ) {
				src.val = val;
			}
			else {
				struct = method ?
					src.methodExt :
					src.propExt;
			}
		}
	
		// Rebuild the API with the new construct
		if ( _Api.ready ) {
			DataTable.api.build();
		}
	};
	
	
	_Api.registerPlural = _api_registerPlural = function ( pluralName, singularName, val ) {
		_Api.register( pluralName, val );
	
		_Api.register( singularName, function () {
			var ret = val.apply( this, arguments );
	
			if ( ret === this ) {
				// Returned item is the API instance that was passed in, return it
				return this;
			}
			else if ( ret instanceof _Api ) {
				// New API instance returned, want the value from the first item
				// in the returned array for the singular result.
				return ret.length ?
					$.isArray( ret[0] ) ?
						new _Api( ret.context, ret[0] ) : // Array results are 'enhanced'
						ret[0] :
					undefined;
			}
	
			// Non-API return - just fire it back
			return ret;
		} );
	};
	
	
	/**
	 * Selector for HTML tables. Apply the given selector to the give array of
	 * DataTables settings objects.
	 *
	 * @param {string|integer} [selector] jQuery selector string or integer
	 * @param  {array} Array of DataTables settings objects to be filtered
	 * @return {array}
	 * @ignore
	 */
	var __table_selector = function ( selector, a )
	{
		// Integer is used to pick out a table by index
		if ( typeof selector === 'number' ) {
			return [ a[ selector ] ];
		}
	
		// Perform a jQuery selector on the table nodes
		var nodes = $.map( a, function (el, i) {
			return el.nTable;
		} );
	
		return $(nodes)
			.filter( selector )
			.map( function (i) {
				// Need to translate back from the table node to the settings
				var idx = $.inArray( this, nodes );
				return a[ idx ];
			} )
			.toArray();
	};
	
	
	
	/**
	 * Context selector for the API's context (i.e. the tables the API instance
	 * refers to.
	 *
	 * @name    DataTable.Api#tables
	 * @param {string|integer} [selector] Selector to pick which tables the iterator
	 *   should operate on. If not given, all tables in the current context are
	 *   used. This can be given as a jQuery selector (for example `':gt(0)'`) to
	 *   select multiple tables or as an integer to select a single table.
	 * @returns {DataTable.Api} Returns a new API instance if a selector is given.
	 */
	_api_register( 'tables()', function ( selector ) {
		// A new instance is created if there was a selector specified
		return selector ?
			new _Api( __table_selector( selector, this.context ) ) :
			this;
	} );
	
	
	_api_register( 'table()', function ( selector ) {
		var tables = this.tables( selector );
		var ctx = tables.context;
	
		// Truncate to the first matched table
		return ctx.length ?
			new _Api( ctx[0] ) :
			tables;
	} );
	
	
	_api_registerPlural( 'tables().nodes()', 'table().node()' , function () {
		return this.iterator( 'table', function ( ctx ) {
			return ctx.nTable;
		} );
	} );
	
	
	_api_registerPlural( 'tables().body()', 'table().body()' , function () {
		return this.iterator( 'table', function ( ctx ) {
			return ctx.nTBody;
		} );
	} );
	
	
	_api_registerPlural( 'tables().header()', 'table().header()' , function () {
		return this.iterator( 'table', function ( ctx ) {
			return ctx.nTHead;
		} );
	} );
	
	
	_api_registerPlural( 'tables().footer()', 'table().footer()' , function () {
		return this.iterator( 'table', function ( ctx ) {
			return ctx.nTFoot;
		} );
	} );
	
	
	
	/**
	 * Redraw the tables in the current context.
	 *
	 * @param {boolean} [reset=true] Reset (default) or hold the current paging
	 *   position. A full re-sort and re-filter is performed when this method is
	 *   called, which is why the pagination reset is the default action.
	 * @returns {DataTables.Api} this
	 */
	_api_register( 'draw()', function ( resetPaging ) {
		return this.iterator( 'table', function ( settings ) {
			_fnReDraw( settings, resetPaging===false );
		} );
	} );
	
	
	
	/**
	 * Get the current page index.
	 *
	 * @return {integer} Current page index (zero based)
	 *//**
	 * Set the current page.
	 *
	 * Note that if you attempt to show a page which does not exist, DataTables will
	 * not throw an error, but rather reset the paging.
	 *
	 * @param {integer|string} action The paging action to take. This can be one of:
	 *  * `integer` - The page index to jump to
	 *  * `string` - An action to take:
	 *    * `first` - Jump to first page.
	 *    * `next` - Jump to the next page
	 *    * `previous` - Jump to previous page
	 *    * `last` - Jump to the last page.
	 * @returns {DataTables.Api} this
	 */
	_api_register( 'page()', function ( action ) {
		if ( action === undefined ) {
			return this.page.info().page; // not an expensive call
		}
	
		// else, have an action to take on all tables
		return this.iterator( 'table', function ( settings ) {
			_fnPageChange( settings, action );
		} );
	} );
	
	
	/**
	 * Paging information for the first table in the current context.
	 *
	 * If you require paging information for another table, use the `table()` method
	 * with a suitable selector.
	 *
	 * @return {object} Object with the following properties set:
	 *  * `page` - Current page index (zero based - i.e. the first page is `0`)
	 *  * `pages` - Total number of pages
	 *  * `start` - Display index for the first record shown on the current page
	 *  * `end` - Display index for the last record shown on the current page
	 *  * `length` - Display length (number of records). Note that generally `start
	 *    + length = end`, but this is not always true, for example if there are
	 *    only 2 records to show on the final page, with a length of 10.
	 *  * `recordsTotal` - Full data set length
	 *  * `recordsDisplay` - Data set length once the current filtering criterion
	 *    are applied.
	 */
	_api_register( 'page.info()', function ( action ) {
		if ( this.context.length === 0 ) {
			return undefined;
		}
	
		var
			settings   = this.context[0],
			start      = settings._iDisplayStart,
			len        = settings._iDisplayLength,
			visRecords = settings.fnRecordsDisplay(),
			all        = len === -1;
	
		return {
			"page":           all ? 0 : Math.floor( start / len ),
			"pages":          all ? 1 : Math.ceil( visRecords / len ),
			"start":          start,
			"end":            settings.fnDisplayEnd(),
			"length":         len,
			"recordsTotal":   settings.fnRecordsTotal(),
			"recordsDisplay": visRecords
		};
	} );
	
	
	/**
	 * Get the current page length.
	 *
	 * @return {integer} Current page length. Note `-1` indicates that all records
	 *   are to be shown.
	 *//**
	 * Set the current page length.
	 *
	 * @param {integer} Page length to set. Use `-1` to show all records.
	 * @returns {DataTables.Api} this
	 */
	_api_register( 'page.len()', function ( len ) {
		// Note that we can't call this function 'length()' because `length`
		// is a Javascript property of functions which defines how many arguments
		// the function expects.
		if ( len === undefined ) {
			return this.context.length !== 0 ?
				this.context[0]._iDisplayLength :
				undefined;
		}
	
		// else, set the page length
		return this.iterator( 'table', function ( settings ) {
			_fnLengthChange( settings, len );
		} );
	} );
	
	
	
	var __reload = function ( settings, holdPosition, callback ) {
		if ( _fnDataSource( settings ) == 'ssp' ) {
			_fnReDraw( settings, holdPosition );
		}
		else {
			// Trigger xhr
			_fnProcessingDisplay( settings, true );
	
			_fnBuildAjax( settings, [], function( json ) {
				_fnClearTable( settings );
	
				var data = _fnAjaxDataSrc( settings, json );
				for ( var i=0, ien=data.length ; i<ien ; i++ ) {
					_fnAddData( settings, data[i] );
				}
	
				_fnReDraw( settings, holdPosition );
				_fnProcessingDisplay( settings, false );
			} );
		}
	
		// Use the draw event to trigger a callback, regardless of if it is an async
		// or sync draw
		if ( callback ) {
			var api = new _Api( settings );
	
			api.one( 'draw', function () {
				callback( api.ajax.json() );
			} );
		}
	};
	
	
	/**
	 * Get the JSON response from the last Ajax request that DataTables made to the
	 * server. Note that this returns the JSON from the first table in the current
	 * context.
	 *
	 * @return {object} JSON received from the server.
	 */
	_api_register( 'ajax.json()', function () {
		var ctx = this.context;
	
		if ( ctx.length > 0 ) {
			return ctx[0].json;
		}
	
		// else return undefined;
	} );
	
	
	/**
	 * Get the data submitted in the last Ajax request
	 */
	_api_register( 'ajax.params()', function () {
		var ctx = this.context;
	
		if ( ctx.length > 0 ) {
			return ctx[0].oAjaxData;
		}
	
		// else return undefined;
	} );
	
	
	/**
	 * Reload tables from the Ajax data source. Note that this function will
	 * automatically re-draw the table when the remote data has been loaded.
	 *
	 * @param {boolean} [reset=true] Reset (default) or hold the current paging
	 *   position. A full re-sort and re-filter is performed when this method is
	 *   called, which is why the pagination reset is the default action.
	 * @returns {DataTables.Api} this
	 */
	_api_register( 'ajax.reload()', function ( callback, resetPaging ) {
		return this.iterator( 'table', function (settings) {
			__reload( settings, resetPaging===false, callback );
		} );
	} );
	
	
	/**
	 * Get the current Ajax URL. Note that this returns the URL from the first
	 * table in the current context.
	 *
	 * @return {string} Current Ajax source URL
	 *//**
	 * Set the Ajax URL. Note that this will set the URL for all tables in the
	 * current context.
	 *
	 * @param {string} url URL to set.
	 * @returns {DataTables.Api} this
	 */
	_api_register( 'ajax.url()', function ( url ) {
		var ctx = this.context;
	
		if ( url === undefined ) {
			// get
			if ( ctx.length === 0 ) {
				return undefined;
			}
			ctx = ctx[0];
	
			return ctx.ajax ?
				$.isPlainObject( ctx.ajax ) ?
					ctx.ajax.url :
					ctx.ajax :
				ctx.sAjaxSource;
		}
	
		// set
		return this.iterator( 'table', function ( settings ) {
			if ( $.isPlainObject( settings.ajax ) ) {
				settings.ajax.url = url;
			}
			else {
				settings.ajax = url;
			}
			// No need to consider sAjaxSource here since DataTables gives priority
			// to `ajax` over `sAjaxSource`. So setting `ajax` here, renders any
			// value of `sAjaxSource` redundant.
		} );
	} );
	
	
	/**
	 * Load data from the newly set Ajax URL. Note that this method is only
	 * available when `ajax.url()` is used to set a URL. Additionally, this method
	 * has the same effect as calling `ajax.reload()` but is provided for
	 * convenience when setting a new URL. Like `ajax.reload()` it will
	 * automatically redraw the table once the remote data has been loaded.
	 *
	 * @returns {DataTables.Api} this
	 */
	_api_register( 'ajax.url().load()', function ( callback, resetPaging ) {
		// Same as a reload, but makes sense to present it for easy access after a
		// url change
		return this.iterator( 'table', function ( ctx ) {
			__reload( ctx, resetPaging===false, callback );
		} );
	} );
	
	
	
	
	var _selector_run = function ( selector, select )
	{
		var
			out = [], res,
			a, i, ien, j, jen;
	
		// Can't just check for isArray here, as an API or jQuery instance might be
		// given with their array like look
		if ( ! selector || typeof selector === 'string' || selector.length === undefined ) {
			selector = [ selector ];
		}
	
		for ( i=0, ien=selector.length ; i<ien ; i++ ) {
			a = selector[i] && selector[i].split ?
				selector[i].split(',') :
				[ selector[i] ];
	
			for ( j=0, jen=a.length ; j<jen ; j++ ) {
				res = select( typeof a[j] === 'string' ? $.trim(a[j]) : a[j] );
	
				if ( res && res.length ) {
					out.push.apply( out, res );
				}
			}
		}
	
		return out;
	};
	
	
	var _selector_opts = function ( opts )
	{
		if ( ! opts ) {
			opts = {};
		}
	
		// Backwards compatibility for 1.9- which used the terminology filter rather
		// than search
		if ( opts.filter && ! opts.search ) {
			opts.search = opts.filter;
		}
	
		return {
			search: opts.search || 'none',
			order:  opts.order  || 'current',
			page:   opts.page   || 'all'
		};
	};
	
	
	var _selector_first = function ( inst )
	{
		// Reduce the API instance to the first item found
		for ( var i=0, ien=inst.length ; i<ien ; i++ ) {
			if ( inst[i].length > 0 ) {
				// Assign the first element to the first item in the instance
				// and truncate the instance and context
				inst[0] = inst[i];
				inst.length = 1;
				inst.context = [ inst.context[i] ];
	
				return inst;
			}
		}
	
		// Not found - return an empty instance
		inst.length = 0;
		return inst;
	};
	
	
	var _selector_row_indexes = function ( settings, opts )
	{
		var
			i, ien, tmp, a=[],
			displayFiltered = settings.aiDisplay,
			displayMaster = settings.aiDisplayMaster;
	
		var
			search = opts.search,  // none, applied, removed
			order  = opts.order,   // applied, current, index (original - compatibility with 1.9)
			page   = opts.page;    // all, current
	
		if ( _fnDataSource( settings ) == 'ssp' ) {
			// In server-side processing mode, most options are irrelevant since
			// rows not shown don't exist and the index order is the applied order
			// Removed is a special case - for consistency just return an empty
			// array
			return search === 'removed' ?
				[] :
				_range( 0, displayMaster.length );
		}
		else if ( page == 'current' ) {
			// Current page implies that order=current and fitler=applied, since it is
			// fairly senseless otherwise, regardless of what order and search actually
			// are
			for ( i=settings._iDisplayStart, ien=settings.fnDisplayEnd() ; i<ien ; i++ ) {
				a.push( displayFiltered[i] );
			}
		}
		else if ( order == 'current' || order == 'applied' ) {
			a = search == 'none' ?
				displayMaster.slice() :                      // no search
				search == 'applied' ?
					displayFiltered.slice() :                // applied search
					$.map( displayMaster, function (el, i) { // removed search
						return $.inArray( el, displayFiltered ) === -1 ? el : null;
					} );
		}
		else if ( order == 'index' || order == 'original' ) {
			for ( i=0, ien=settings.aoData.length ; i<ien ; i++ ) {
				if ( search == 'none' ) {
					a.push( i );
				}
				else { // applied | removed
					tmp = $.inArray( i, displayFiltered );
	
					if ((tmp === -1 && search == 'removed') ||
						(tmp === 1  && search == 'applied') )
					{
						a.push( i );
					}
				}
			}
		}
	
		return a;
	};
	
	
	/* * * * * * * * * * * * * * * * * * * * * * * * * * * * * * * * * * * * * * *
	 * Rows
	 *
	 * {}          - no selector - use all available rows
	 * {integer}   - row aoData index
	 * {node}      - TR node
	 * {string}    - jQuery selector to apply to the TR elements
	 * {array}     - jQuery array of nodes, or simply an array of TR nodes
	 *
	 */
	
	
	var __row_selector = function ( settings, selector, opts )
	{
		return _selector_run( selector, function ( sel ) {
			var selInt = _intVal( sel );
	
			// Short cut - selector is a number and no options provided (default is
			// all records, so no need to check if the index is in there, since it
			// must be - dev error if the index doesn't exist).
			if ( selInt !== null && ! opts ) {
				return [ selInt ];
			}
	
			var rows = _selector_row_indexes( settings, opts );
	
			if ( selInt !== null && $.inArray( selInt, rows ) !== -1 ) {
				// Selector - integer
				return [ selInt ];
			}
			else if ( ! sel ) {
				// Selector - none
				return rows;
			}
	
			// Get nodes in the order from the `rows` array (can't use `pluck`) @todo - use pluck_order
			var nodes = [];
			for ( var i=0, ien=rows.length ; i<ien ; i++ ) {
				nodes.push( settings.aoData[ rows[i] ].nTr );
			}
	
			if ( sel.nodeName ) {
				// Selector - node
				if ( $.inArray( sel, nodes ) !== -1 ) {
					return [ sel._DT_RowIndex ];// sel is a TR node that is in the table
											// and DataTables adds a prop for fast lookup
				}
			}
	
			// Selector - jQuery selector string, array of nodes or jQuery object/
			// As jQuery's .filter() allows jQuery objects to be passed in filter,
			// it also allows arrays, so this will cope with all three options
			return $(nodes)
				.filter( sel )
				.map( function () {
					return this._DT_RowIndex;
				} )
				.toArray();
		} );
	};
	
	
	/**
	 *
	 */
	_api_register( 'rows()', function ( selector, opts ) {
		// argument shifting
		if ( selector === undefined ) {
			selector = '';
		}
		else if ( $.isPlainObject( selector ) ) {
			opts = selector;
			selector = '';
		}
	
		opts = _selector_opts( opts );
	
		var inst = this.iterator( 'table', function ( settings ) {
			return __row_selector( settings, selector, opts );
		} );
	
		// Want argument shifting here and in __row_selector?
		inst.selector.rows = selector;
		inst.selector.opts = opts;
	
		return inst;
	} );
	
	
	_api_register( 'rows().nodes()', function () {
		return this.iterator( 'row', function ( settings, row ) {
			return settings.aoData[ row ].nTr || undefined;
		} );
	} );
	
	_api_register( 'rows().data()', function () {
		return this.iterator( true, 'rows', function ( settings, rows ) {
			return _pluck_order( settings.aoData, rows, '_aData' );
		} );
	} );
	
	_api_registerPlural( 'rows().cache()', 'row().cache()', function ( type ) {
		return this.iterator( 'row', function ( settings, row ) {
			var r = settings.aoData[ row ];
			return type === 'search' ? r._aFilterData : r._aSortData;
		} );
	} );
	
	_api_registerPlural( 'rows().invalidate()', 'row().invalidate()', function ( src ) {
		return this.iterator( 'row', function ( settings, row ) {
			_fnInvalidateRow( settings, row, src );
		} );
	} );
	
	_api_registerPlural( 'rows().indexes()', 'row().index()', function () {
		return this.iterator( 'row', function ( settings, row ) {
			return row;
		} );
	} );
	
	_api_registerPlural( 'rows().remove()', 'row().remove()', function () {
		var that = this;
	
		return this.iterator( 'row', function ( settings, row, thatIdx ) {
			var data = settings.aoData;
	
			data.splice( row, 1 );
	
			// Update the _DT_RowIndex parameter on all rows in the table
			for ( var i=0, ien=data.length ; i<ien ; i++ ) {
				if ( data[i].nTr !== null ) {
					data[i].nTr._DT_RowIndex = i;
				}
			}
	
			// Remove the target row from the search array
			var displayIndex = $.inArray( row, settings.aiDisplay );
	
			// Delete from the display arrays
			_fnDeleteIndex( settings.aiDisplayMaster, row );
			_fnDeleteIndex( settings.aiDisplay, row );
			_fnDeleteIndex( that[ thatIdx ], row, false ); // maintain local indexes
	
			// Check for an 'overflow' they case for displaying the table
			_fnLengthOverflow( settings );
		} );
	} );
	
	
	_api_register( 'rows.add()', function ( rows ) {
		var newRows = this.iterator( 'table', function ( settings ) {
				var row, i, ien;
				var out = [];
	
				for ( i=0, ien=rows.length ; i<ien ; i++ ) {
					row = rows[i];
	
					if ( row.nodeName && row.nodeName.toUpperCase() === 'TR' ) {
						out.push( _fnAddTr( settings, row )[0] );
					}
					else {
						out.push( _fnAddData( settings, row ) );
					}
				}
	
				return out;
			} );
	
		// Return an Api.rows() extended instance, so rows().nodes() etc can be used
		var modRows = this.rows( -1 );
		modRows.pop();
		modRows.push.apply( modRows, newRows.toArray() );
	
		return modRows;
	} );
	
	
	
	
	
	/**
	 *
	 */
	_api_register( 'row()', function ( selector, opts ) {
		return _selector_first( this.rows( selector, opts ) );
	} );
	
	
	_api_register( 'row().data()', function ( data ) {
		var ctx = this.context;
	
		if ( data === undefined ) {
			// Get
			return ctx.length && this.length ?
				ctx[0].aoData[ this[0] ]._aData :
				undefined;
		}
	
		// Set
		ctx[0].aoData[ this[0] ]._aData = data;
	
		// Automatically invalidate
		_fnInvalidateRow( ctx[0], this[0], 'data' );
	
		return this;
	} );
	
	
	_api_register( 'row().node()', function () {
		var ctx = this.context;
	
		return ctx.length && this.length ?
			ctx[0].aoData[ this[0] ].nTr || null :
			null;
	} );
	
	
	_api_register( 'row.add()', function ( row ) {
		// Allow a jQuery object to be passed in - only a single row is added from
		// it though - the first element in the set
		if ( row instanceof $ && row.length ) {
			row = row[0];
		}
	
		var rows = this.iterator( 'table', function ( settings ) {
			if ( row.nodeName && row.nodeName.toUpperCase() === 'TR' ) {
				return _fnAddTr( settings, row )[0];
			}
			return _fnAddData( settings, row );
		} );
	
		// Return an Api.rows() extended instance, with the newly added row selected
		return this.row( rows[0] );
	} );
	
	
	
	var __details_add = function ( ctx, row, data, klass )
	{
		// Convert to array of TR elements
		var rows = [];
		var addRow = function ( r, k ) {
			// If we get a TR element, then just add it directly - up to the dev
			// to add the correct number of columns etc
			if ( r.nodeName && r.nodeName.toLowerCase() === 'tr' ) {
				rows.push( r );
			}
			else {
				// Otherwise create a row with a wrapper
				var created = $('<tr><td/></tr>');
				$('td', created)
					.addClass( k )
					.html( r )
					[0].colSpan = _fnVisbleColumns( ctx );
	
				rows.push( created[0] );
			}
		};
	
		if ( $.isArray( data ) || data instanceof $ ) {
			for ( var i=0, ien=data.length ; i<ien ; i++ ) {
				addRow( data[i], klass );
			}
		}
		else {
			addRow( data, klass );
		}
	
		if ( row._details ) {
			row._details.remove();
		}
	
		row._details = $(rows);
	
		// If the children were already shown, that state should be retained
		if ( row._detailsShow ) {
			row._details.insertAfter( row.nTr );
		}
	};
	
	
	var __details_display = function ( show ) {
		var ctx = this.context;
	
		if ( ctx.length && this.length ) {
			var row = ctx[0].aoData[ this[0] ];
	
			if ( row._details ) {
				row._detailsShow = show;
				if ( show ) {
					row._details.insertAfter( row.nTr );
				}
				else {
					row._details.remove();
				}
	
				__details_events( ctx[0] );
			}
		}
	
		return this;
	};
	
	
	var __details_events = function ( settings )
	{
		var api = new _Api( settings );
		var namespace = '.dt.DT_details';
		var drawEvent = 'draw'+namespace;
		var colvisEvent = 'column-visibility'+namespace;
	
		api.off( drawEvent +' '+ colvisEvent );
	
		if ( _pluck( settings.aoData, '_details' ).length > 0 ) {
			// On each draw, insert the required elements into the document
			api.on( drawEvent, function () {
				api.rows( {page:'current'} ).eq(0).each( function (idx) {
					// Internal data grab
					var row = settings.aoData[ idx ];
	
					if ( row._detailsShow ) {
						row._details.insertAfter( row.nTr );
					}
				} );
			} );
	
			// Column visibility change - update the colspan
			api.on( colvisEvent, function ( e, settings, idx, vis ) {
				// Update the colspan for the details rows (note, only if it already has
				// a colspan)
				var row, visible = _fnVisbleColumns( settings );
	
				for ( var i=0, ien=settings.aoData.length ; i<ien ; i++ ) {
					row = settings.aoData[i];
	
					if ( row._details ) {
						row._details.children('td[colspan]').attr('colspan', visible );
					}
				}
			} );
		}
	};
	
	// data can be:
	//  tr
	//  string
	//  jQuery or array of any of the above
	_api_register( 'row().child()', function ( data, klass ) {
		var ctx = this.context;
	
		if ( data === undefined ) {
			// get
			return ctx.length && this.length ?
				ctx[0].aoData[ this[0] ]._details :
				undefined;
		}
		else if ( ctx.length && this.length ) {
			// set
			__details_add( ctx[0], ctx[0].aoData[ this[0] ], data, klass );
		}
	
		return this;
	} );
	
	_api_register( [
		'row().child.show()',
		'row().child().show()'
	], function () {
		__details_display.call( this, true );
		return this;
	} );
	
	_api_register( [
		'row().child.hide()',
		'row().child().hide()'
	], function () {
		__details_display.call( this, false );
		return this;
	} );
	
	_api_register( 'row().child.isShown()', function () {
		var ctx = this.context;
	
		if ( ctx.length && this.length ) {
			// _detailsShown as false or undefined will fall through to return false
			return ctx[0].aoData[ this[0] ]._detailsShow || false;
		}
		return false;
	} );
	
	
	
	/* * * * * * * * * * * * * * * * * * * * * * * * * * * * * * * * * * * * * * *
	 * Columns
	 *
	 * {integer}           - column index (>=0 count from left, <0 count from right)
	 * "{integer}:visIdx"  - visible column index (i.e. translate to column index)  (>=0 count from left, <0 count from right)
	 * "{integer}:visible" - alias for {integer}:visIdx  (>=0 count from left, <0 count from right)
	 * "{string}:name"     - column name
	 * "{string}"          - jQuery selector on column header nodes
	 *
	 */
	
	// can be an array of these items, comma separated list, or an array of comma
	// separated lists
	
	var __re_column_selector = /^(.*):(name|visIdx|visible)$/;
	
	var __column_selector = function ( settings, selector, opts )
	{
		var
			columns = settings.aoColumns,
			names = _pluck( columns, 'sName' ),
			nodes = _pluck( columns, 'nTh' );
	
		return _selector_run( selector, function ( s ) {
			var selInt = _intVal( s );
	
			if ( s === '' ) {
				// All columns
				return _range( columns.length );
			}
			else if ( selInt !== null ) {
				// Integer selector
				return [ selInt >= 0 ?
					selInt : // Count from left
					columns.length + selInt // Count from right (+ because its a negative value)
				];
			}
			else {
				var match = typeof s === 'string' ?
					s.match( __re_column_selector ) :
					'';
	
				if ( match ) {
					switch( match[2] ) {
						case 'visIdx':
						case 'visible':
							var idx = parseInt( match[1], 10 );
							// Visible index given, convert to column index
							if ( idx < 0 ) {
								// Counting from the right
								var visColumns = $.map( columns, function (col,i) {
									return col.bVisible ? i : null;
								} );
								return [ visColumns[ visColumns.length + idx ] ];
							}
							// Counting from the left
							return [ _fnVisibleToColumnIndex( settings, idx ) ];
	
						case 'name':
							// match by name. `names` is column index complete and in order
							return $.map( names, function (name, i) {
								return name === match[1] ? i : null;
							} );
					}
				}
				else {
					// jQuery selector on the TH elements for the columns
					return $( nodes )
						.filter( s )
						.map( function () {
							return $.inArray( this, nodes ); // `nodes` is column index complete and in order
						} )
						.toArray();
				}
			}
		} );
	};
	
	
	
	
	
	var __setColumnVis = function ( settings, column, vis ) {
		var
			cols = settings.aoColumns,
			col  = cols[ column ],
			data = settings.aoData,
			row, cells, i, ien, tr;
	
		// Get
		if ( vis === undefined ) {
			return col.bVisible;
		}
	
		// Set
		// No change
		if ( col.bVisible === vis ) {
			return;
		}
	
		if ( vis ) {
			// Insert column
			// Need to decide if we should use appendChild or insertBefore
			var insertBefore = $.inArray( true, _pluck(cols, 'bVisible'), column+1 );
	
			for ( i=0, ien=data.length ; i<ien ; i++ ) {
				tr = data[i].nTr;
				cells = data[i].anCells;
	
				if ( tr ) {
					// insertBefore can act like appendChild if 2nd arg is null
					tr.insertBefore( cells[ column ], cells[ insertBefore ] || null );
				}
			}
		}
		else {
			// Remove column
			$( _pluck( settings.aoData, 'anCells', column ) ).detach();
	
			col.bVisible = false;
			_fnDrawHead( settings, settings.aoHeader );
			_fnDrawHead( settings, settings.aoFooter );
	
			_fnSaveState( settings );
		}
	
		// Common actions
		col.bVisible = vis;
		_fnDrawHead( settings, settings.aoHeader );
		_fnDrawHead( settings, settings.aoFooter );
	
		// Automatically adjust column sizing
		_fnAdjustColumnSizing( settings );
	
		// Realign columns for scrolling
		if ( settings.oScroll.sX || settings.oScroll.sY ) {
			_fnScrollDraw( settings );
		}
	
		_fnCallbackFire( settings, null, 'column-visibility', [settings, column, vis] );
	
		_fnSaveState( settings );
	};
	
	
	/**
	 *
	 */
	_api_register( 'columns()', function ( selector, opts ) {
		// argument shifting
		if ( selector === undefined ) {
			selector = '';
		}
		else if ( $.isPlainObject( selector ) ) {
			opts = selector;
			selector = '';
		}
	
		opts = _selector_opts( opts );
	
		var inst = this.iterator( 'table', function ( settings ) {
			return __column_selector( settings, selector, opts );
		} );
	
		// Want argument shifting here and in _row_selector?
		inst.selector.cols = selector;
		inst.selector.opts = opts;
	
		return inst;
	} );
	
	
	/**
	 *
	 */
	_api_registerPlural( 'columns().header()', 'column().header()', function ( selector, opts ) {
		return this.iterator( 'column', function ( settings, column ) {
			return settings.aoColumns[column].nTh;
		} );
	} );
	
	
	/**
	 *
	 */
	_api_registerPlural( 'columns().footer()', 'column().footer()', function ( selector, opts ) {
		return this.iterator( 'column', function ( settings, column ) {
			return settings.aoColumns[column].nTf;
		} );
	} );
	
	
	/**
	 *
	 */
	_api_registerPlural( 'columns().data()', 'column().data()', function () {
		return this.iterator( 'column-rows', function ( settings, column, i, j, rows ) {
			var a = [];
			for ( var row=0, ien=rows.length ; row<ien ; row++ ) {
				a.push( _fnGetCellData( settings, rows[row], column, '' ) );
			}
			return a;
		} );
	} );
	
	
	_api_registerPlural( 'columns().cache()', 'column().cache()', function ( type ) {
		return this.iterator( 'column-rows', function ( settings, column, i, j, rows ) {
			return _pluck_order( settings.aoData, rows,
				type === 'search' ? '_aFilterData' : '_aSortData', column
			);
		} );
	} );
	
	
	_api_registerPlural( 'columns().nodes()', 'column().nodes()', function () {
		return this.iterator( 'column-rows', function ( settings, column, i, j, rows ) {
			return _pluck_order( settings.aoData, rows, 'anCells', column ) ;
		} );
	} );
	
	
	
	_api_registerPlural( 'columns().visible()', 'column().visible()', function ( vis ) {
		return this.iterator( 'column', function ( settings, column ) {
			return vis === undefined ?
				settings.aoColumns[ column ].bVisible :
				__setColumnVis( settings, column, vis );
		} );
	} );
	
	
	
	_api_registerPlural( 'columns().indexes()', 'column().index()', function ( type ) {
		return this.iterator( 'column', function ( settings, column ) {
			return type === 'visible' ?
				_fnColumnIndexToVisible( settings, column ) :
				column;
		} );
	} );
	
	
	// _api_register( 'columns().show()', function () {
	// 	var selector = this.selector;
	// 	return this.columns( selector.cols, selector.opts ).visible( true );
	// } );
	
	
	// _api_register( 'columns().hide()', function () {
	// 	var selector = this.selector;
	// 	return this.columns( selector.cols, selector.opts ).visible( false );
	// } );
	
	
	
	_api_register( 'columns.adjust()', function () {
		return this.iterator( 'table', function ( settings ) {
			_fnAdjustColumnSizing( settings );
		} );
	} );
	
	
	// Convert from one column index type, to another type
	_api_register( 'column.index()', function ( type, idx ) {
		if ( this.context.length !== 0 ) {
			var ctx = this.context[0];
	
			if ( type === 'fromVisible' || type === 'toData' ) {
				return _fnVisibleToColumnIndex( ctx, idx );
			}
			else if ( type === 'fromData' || type === 'toVisible' ) {
				return _fnColumnIndexToVisible( ctx, idx );
			}
		}
	} );
	
	
	_api_register( 'column()', function ( selector, opts ) {
		return _selector_first( this.columns( selector, opts ) );
	} );
	
	
	
	
	var __cell_selector = function ( settings, selector, opts )
	{
		var data = settings.aoData;
		var rows = _selector_row_indexes( settings, opts );
		var cells = _pluck_order( data, rows, 'anCells' );
		var allCells = $( [].concat.apply([], cells) );
		var row;
		var columns = settings.aoColumns.length;
		var a, i, ien, j;
	
		return _selector_run( selector, function ( s ) {
			if ( ! s ) {
				// All cells
				a = [];
	
				for ( i=0, ien=rows.length ; i<ien ; i++ ) {
					row = rows[i];
	
					for ( j=0 ; j<columns ; j++ ) {
						a.push( {
							row: row,
							column: j
						} );
					}
				}
	
				return a;
			}
			else if ( $.isPlainObject( s ) ) {
				return [s];
			}
	
			// jQuery filtered cells
			return allCells
				.filter( s )
				.map( function (i, el) {
					row = el.parentNode._DT_RowIndex;
	
					return {
						row: row,
						column: $.inArray( el, data[ row ].anCells )
					};
				} )
				.toArray();
		} );
	};
	
	
	
	
	_api_register( 'cells()', function ( rowSelector, columnSelector, opts ) {
		// Argument shifting
		if ( $.isPlainObject( rowSelector ) ) {
			// If passing in a cell index
			if ( rowSelector.row ) {
				opts = columnSelector;
				columnSelector = null;
			}
			else {
				opts = rowSelector;
				rowSelector = null;
			}
		}
		if ( $.isPlainObject( columnSelector ) ) {
			opts = columnSelector;
			columnSelector = null;
		}
	
		// Cell selector
		if ( columnSelector === null || columnSelector === undefined ) {
			return this.iterator( 'table', function ( settings ) {
				return __cell_selector( settings, rowSelector, _selector_opts( opts ) );
			} );
		}
	
		// Row + column selector
		var columns = this.columns( columnSelector, opts );
		var rows = this.rows( rowSelector, opts );
		var a, i, ien, j, jen;
	
		var cells = this.iterator( 'table', function ( settings, idx ) {
			a = [];
	
			for ( i=0, ien=rows[idx].length ; i<ien ; i++ ) {
				for ( j=0, jen=columns[idx].length ; j<jen ; j++ ) {
					a.push( {
						row:    rows[idx][i],
						column: columns[idx][j]
					} );
				}
			}
	
			return a;
		} );
	
		$.extend( cells.selector, {
			cols: columnSelector,
			rows: rowSelector,
			opts: opts
		} );
	
		return cells;
	} );
	
	
	_api_registerPlural( 'cells().nodes()', 'cell().node()', function () {
		return this.iterator( 'cell', function ( settings, row, column ) {
			return settings.aoData[ row ].anCells[ column ];
		} );
	} );
	
	
	_api_register( 'cells().data()', function () {
		return this.iterator( 'cell', function ( settings, row, column ) {
			return _fnGetCellData( settings, row, column );
		} );
	} );
	
	
	_api_registerPlural( 'cells().cache()', 'cell().cache()', function ( type ) {
		type = type === 'search' ? '_aFilterData' : '_aSortData';
	
		return this.iterator( 'cell', function ( settings, row, column ) {
			return settings.aoData[ row ][ type ][ column ];
		} );
	} );
	
	
	_api_registerPlural( 'cells().indexes()', 'cell().index()', function () {
		return this.iterator( 'cell', function ( settings, row, column ) {
			return {
				row: row,
				column: column,
				columnVisible: _fnColumnIndexToVisible( settings, column )
			};
		} );
	} );
	
	
	_api_register( [
		'cells().invalidate()',
		'cell().invalidate()'
	], function ( src ) {
		var selector = this.selector;
	
		// Use the rows method of the instance to perform the invalidation, rather
		// than doing it here. This avoids needing to handle duplicate rows from
		// the cells.
		this.rows( selector.rows, selector.opts ).invalidate( src );
	
		return this;
	} );
	
	
	
	
	_api_register( 'cell()', function ( rowSelector, columnSelector, opts ) {
		return _selector_first( this.cells( rowSelector, columnSelector, opts ) );
	} );
	
	
	
	_api_register( 'cell().data()', function ( data ) {
		var ctx = this.context;
		var cell = this[0];
	
		if ( data === undefined ) {
			// Get
			return ctx.length && cell.length ?
				_fnGetCellData( ctx[0], cell[0].row, cell[0].column ) :
				undefined;
		}
	
		// Set
		_fnSetCellData( ctx[0], cell[0].row, cell[0].column, data );
		_fnInvalidateRow( ctx[0], cell[0].row, 'data', cell[0].column );
	
		return this;
	} );
	
	
	
	/**
	 * Get current ordering (sorting) that has been applied to the table.
	 *
	 * @returns {array} 2D array containing the sorting information for the first
	 *   table in the current context. Each element in the parent array represents
	 *   a column being sorted upon (i.e. multi-sorting with two columns would have
	 *   2 inner arrays). The inner arrays may have 2 or 3 elements. The first is
	 *   the column index that the sorting condition applies to, the second is the
	 *   direction of the sort (`desc` or `asc`) and, optionally, the third is the
	 *   index of the sorting order from the `column.sorting` initialisation array.
	 *//**
	 * Set the ordering for the table.
	 *
	 * @param {integer} order Column index to sort upon.
	 * @param {string} direction Direction of the sort to be applied (`asc` or `desc`)
	 * @returns {DataTables.Api} this
	 *//**
	 * Set the ordering for the table.
	 *
	 * @param {array} order 1D array of sorting information to be applied.
	 * @param {array} [...] Optional additional sorting conditions
	 * @returns {DataTables.Api} this
	 *//**
	 * Set the ordering for the table.
	 *
	 * @param {array} order 2D array of sorting information to be applied.
	 * @returns {DataTables.Api} this
	 */
	_api_register( 'order()', function ( order, dir ) {
		var ctx = this.context;
	
		if ( order === undefined ) {
			// get
			return ctx.length !== 0 ?
				ctx[0].aaSorting :
				undefined;
		}
	
		// set
		if ( typeof order === 'number' ) {
			// Simple column / direction passed in
			order = [ [ order, dir ] ];
		}
		else if ( ! $.isArray( order[0] ) ) {
			// Arguments passed in (list of 1D arrays)
			order = Array.prototype.slice.call( arguments );
		}
		// otherwise a 2D array was passed in
	
		return this.iterator( 'table', function ( settings ) {
			settings.aaSorting = order.slice();
		} );
	} );
	
	
	/**
	 * Attach a sort listener to an element for a given column
	 *
	 * @param {node|jQuery|string} node Identifier for the element(s) to attach the
	 *   listener to. This can take the form of a single DOM node, a jQuery
	 *   collection of nodes or a jQuery selector which will identify the node(s).
	 * @param {integer} column the column that a click on this node will sort on
	 * @param {function} [callback] callback function when sort is run
	 * @returns {DataTables.Api} this
	 */
	_api_register( 'order.listener()', function ( node, column, callback ) {
		return this.iterator( 'table', function ( settings ) {
			_fnSortAttachListener( settings, node, column, callback );
		} );
	} );
	
	
	// Order by the selected column(s)
	_api_register( [
		'columns().order()',
		'column().order()'
	], function ( dir ) {
		var that = this;
	
		return this.iterator( 'table', function ( settings, i ) {
			var sort = [];
	
			$.each( that[i], function (j, col) {
				sort.push( [ col, dir ] );
			} );
	
			settings.aaSorting = sort;
		} );
	} );
	
	
	
	_api_register( 'search()', function ( input, regex, smart, caseInsen ) {
		var ctx = this.context;
	
		if ( input === undefined ) {
			// get
			return ctx.length !== 0 ?
				ctx[0].oPreviousSearch.sSearch :
				undefined;
		}
	
		// set
		return this.iterator( 'table', function ( settings ) {
			if ( ! settings.oFeatures.bFilter ) {
				return;
			}
	
			_fnFilterComplete( settings, $.extend( {}, settings.oPreviousSearch, {
				"sSearch": input+"",
				"bRegex":  regex === null ? false : regex,
				"bSmart":  smart === null ? true  : smart,
				"bCaseInsensitive": caseInsen === null ? true : caseInsen
			} ), 1 );
		} );
	} );
	
	
	_api_register( [
		'columns().search()',
		'column().search()'
	], function ( input, regex, smart, caseInsen ) {
		return this.iterator( 'column', function ( settings, column ) {
			var preSearch = settings.aoPreSearchCols;
	
			if ( input === undefined ) {
				// get
				return preSearch[ column ].sSearch;
			}
	
			// set
			if ( ! settings.oFeatures.bFilter ) {
				return;
			}
	
			$.extend( preSearch[ column ], {
				"sSearch": input+"",
				"bRegex":  regex === null ? false : regex,
				"bSmart":  smart === null ? true  : smart,
				"bCaseInsensitive": caseInsen === null ? true : caseInsen
			} );
	
			_fnFilterComplete( settings, settings.oPreviousSearch, 1 );
		} );
	} );
	
	
	
	/**
	 * Provide a common method for plug-ins to check the version of DataTables being
	 * used, in order to ensure compatibility.
	 *
	 *  @param {string} version Version string to check for, in the format "X.Y.Z".
	 *    Note that the formats "X" and "X.Y" are also acceptable.
	 *  @returns {boolean} true if this version of DataTables is greater or equal to
	 *    the required version, or false if this version of DataTales is not
	 *    suitable
	 *  @static
	 *  @dtopt API-Static
	 *
	 *  @example
	 *    alert( $.fn.dataTable.versionCheck( '1.9.0' ) );
	 */
	DataTable.versionCheck = DataTable.fnVersionCheck = function( version )
	{
		var aThis = DataTable.version.split('.');
		var aThat = version.split('.');
		var iThis, iThat;
	
		for ( var i=0, iLen=aThat.length ; i<iLen ; i++ ) {
			iThis = parseInt( aThis[i], 10 ) || 0;
			iThat = parseInt( aThat[i], 10 ) || 0;
	
			// Parts are the same, keep comparing
			if (iThis === iThat) {
				continue;
			}
	
			// Parts are different, return immediately
			return iThis > iThat;
		}
	
		return true;
	};
	
	
	/**
	 * Check if a `<table>` node is a DataTable table already or not.
	 *
	 *  @param {node|jquery|string} table Table node, jQuery object or jQuery
	 *      selector for the table to test. Note that if more than more than one
	 *      table is passed on, only the first will be checked
	 *  @returns {boolean} true the table given is a DataTable, or false otherwise
	 *  @static
	 *  @dtopt API-Static
	 *
	 *  @example
	 *    if ( ! $.fn.DataTable.isDataTable( '#example' ) ) {
	 *      $('#example').dataTable();
	 *    }
	 */
	DataTable.isDataTable = DataTable.fnIsDataTable = function ( table )
	{
		var t = $(table).get(0);
		var is = false;
	
		$.each( DataTable.settings, function (i, o) {
			if ( o.nTable === t || o.nScrollHead === t || o.nScrollFoot === t ) {
				is = true;
			}
		} );
	
		return is;
	};
	
	
	/**
	 * Get all DataTable tables that have been initialised - optionally you can
	 * select to get only currently visible tables.
	 *
	 *  @param {boolean} [visible=false] Flag to indicate if you want all (default)
	 *    or visible tables only.
	 *  @returns {array} Array of `table` nodes (not DataTable instances) which are
	 *    DataTables
	 *  @static
	 *  @dtopt API-Static
	 *
	 *  @example
	 *    $.each( $.fn.dataTable.tables(true), function () {
	 *      $(table).DataTable().columns.adjust();
	 *    } );
	 */
	DataTable.tables = DataTable.fnTables = function ( visible )
	{
		return jQuery.map( DataTable.settings, function (o) {
			if ( !visible || (visible && $(o.nTable).is(':visible')) ) {
				return o.nTable;
			}
		} );
	};
	
	
	/**
	 * Convert from camel case parameters to Hungarian notation. This is made public
	 * for the extensions to provide the same ability as DataTables core to accept
	 * either the 1.9 style Hungarian notation, or the 1.10+ style camelCase
	 * parameters.
	 *
	 *  @param {object} src The model object which holds all parameters that can be
	 *    mapped.
	 *  @param {object} user The object to convert from camel case to Hungarian.
	 *  @param {boolean} force When set to `true`, properties which already have a
	 *    Hungarian value in the `user` object will be overwritten. Otherwise they
	 *    won't be.
	 */
	DataTable.camelToHungarian = _fnCamelToHungarian;
	
	
	
	/**
	 *
	 */
	_api_register( '$()', function ( selector, opts ) {
		var
			rows   = this.rows( opts ).nodes(), // Get all rows
			jqRows = $(rows);
	
		return $( [].concat(
			jqRows.filter( selector ).toArray(),
			jqRows.find( selector ).toArray()
		) );
	} );
	
	
	// jQuery functions to operate on the tables
	$.each( [ 'on', 'one', 'off' ], function (i, key) {
		_api_register( key+'()', function ( /* event, handler */ ) {
			var args = Array.prototype.slice.call(arguments);
	
			// Add the `dt` namespace automatically if it isn't already present
			if ( args[0].indexOf( '.dt' ) === -1 ) {
				args[0] += '.dt';
			}
	
			var inst = $( this.tables().nodes() );
			inst[key].apply( inst, args );
			return this;
		} );
	} );
	
	
	_api_register( 'clear()', function () {
		return this.iterator( 'table', function ( settings ) {
			_fnClearTable( settings );
		} );
	} );
	
	
	_api_register( 'settings()', function () {
		return new _Api( this.context, this.context );
	} );
	
	
	_api_register( 'data()', function () {
		return this.iterator( 'table', function ( settings ) {
			return _pluck( settings.aoData, '_aData' );
		} ).flatten();
	} );
	
	
	_api_register( 'destroy()', function ( remove ) {
		remove = remove || false;
	
		return this.iterator( 'table', function ( settings ) {
			var orig      = settings.nTableWrapper.parentNode;
			var classes   = settings.oClasses;
			var table     = settings.nTable;
			var tbody     = settings.nTBody;
			var thead     = settings.nTHead;
			var tfoot     = settings.nTFoot;
			var jqTable   = $(table);
			var jqTbody   = $(tbody);
			var jqWrapper = $(settings.nTableWrapper);
			var rows      = $.map( settings.aoData, function (r) { return r.nTr; } );
			var i, ien;
	
			// Flag to note that the table is currently being destroyed - no action
			// should be taken
			settings.bDestroying = true;
	
			// Fire off the destroy callbacks for plug-ins etc
			_fnCallbackFire( settings, "aoDestroyCallback", "destroy", [settings] );
	
			// If not being removed from the document, make all columns visible
			if ( ! remove ) {
				new _Api( settings ).columns().visible( true );
			}
	
			// Blitz all `DT` namespaced events (these are internal events, the
			// lowercase, `dt` events are user subscribed and they are responsible
			// for removing them
			jqWrapper.unbind('.DT').find(':not(tbody *)').unbind('.DT');
			$(window).unbind('.DT-'+settings.sInstance);
	
			// When scrolling we had to break the table up - restore it
			if ( table != thead.parentNode ) {
				jqTable.children('thead').detach();
				jqTable.append( thead );
			}
	
			if ( tfoot && table != tfoot.parentNode ) {
				jqTable.children('tfoot').detach();
				jqTable.append( tfoot );
			}
	
			// Remove the DataTables generated nodes, events and classes
			jqTable.detach();
			jqWrapper.detach();
	
			settings.aaSorting = [];
			settings.aaSortingFixed = [];
			_fnSortingClasses( settings );
	
			$( rows ).removeClass( settings.asStripeClasses.join(' ') );
	
			$('th, td', thead).removeClass( classes.sSortable+' '+
				classes.sSortableAsc+' '+classes.sSortableDesc+' '+classes.sSortableNone
			);
	
			if ( settings.bJUI ) {
				$('th span.'+classes.sSortIcon+ ', td span.'+classes.sSortIcon, thead).detach();
				$('th, td', thead).each( function () {
					var wrapper = $('div.'+classes.sSortJUIWrapper, this);
					$(this).append( wrapper.contents() );
					wrapper.detach();
				} );
			}
	
			if ( ! remove && orig ) {
				// insertBefore acts like appendChild if !arg[1]
				orig.insertBefore( table, settings.nTableReinsertBefore );
			}
	
			// Add the TR elements back into the table in their original order
			jqTbody.children().detach();
			jqTbody.append( rows );
	
			// Restore the width of the original table - was read from the style property,
			// so we can restore directly to that
			jqTable
				.css( 'width', settings.sDestroyWidth )
				.removeClass( classes.sTable );
	
			// If the were originally stripe classes - then we add them back here.
			// Note this is not fool proof (for example if not all rows had stripe
			// classes - but it's a good effort without getting carried away
			ien = settings.asDestroyStripes.length;
	
			if ( ien ) {
				jqTbody.children().each( function (i) {
					$(this).addClass( settings.asDestroyStripes[i % ien] );
				} );
			}
	
			/* Remove the settings object from the settings array */
			var idx = $.inArray( settings, DataTable.settings );
			if ( idx !== -1 ) {
				DataTable.settings.splice( idx, 1 );
			}
		} );
	} );
	

	/**
	 * Version string for plug-ins to check compatibility. Allowed format is
	 * `a.b.c-d` where: a:int, b:int, c:int, d:string(dev|beta|alpha). `d` is used
	 * only for non-release builds. See http://semver.org/ for more information.
	 *  @member
	 *  @type string
	 *  @default Version number
	 */
	DataTable.version = "1.10.0";

	/**
	 * Private data store, containing all of the settings objects that are
	 * created for the tables on a given page.
	 *
	 * Note that the `DataTable.settings` object is aliased to
	 * `jQuery.fn.dataTableExt` through which it may be accessed and
	 * manipulated, or `jQuery.fn.dataTable.settings`.
	 *  @member
	 *  @type array
	 *  @default []
	 *  @private
	 */
	DataTable.settings = [];

	/**
	 * Object models container, for the various models that DataTables has
	 * available to it. These models define the objects that are used to hold
	 * the active state and configuration of the table.
	 *  @namespace
	 */
	DataTable.models = {};
	
	
	
	/**
	 * Template object for the way in which DataTables holds information about
	 * search information for the global filter and individual column filters.
	 *  @namespace
	 */
	DataTable.models.oSearch = {
		/**
		 * Flag to indicate if the filtering should be case insensitive or not
		 *  @type boolean
		 *  @default true
		 */
		"bCaseInsensitive": true,
	
		/**
		 * Applied search term
		 *  @type string
		 *  @default <i>Empty string</i>
		 */
		"sSearch": "",
	
		/**
		 * Flag to indicate if the search term should be interpreted as a
		 * regular expression (true) or not (false) and therefore and special
		 * regex characters escaped.
		 *  @type boolean
		 *  @default false
		 */
		"bRegex": false,
	
		/**
		 * Flag to indicate if DataTables is to use its smart filtering or not.
		 *  @type boolean
		 *  @default true
		 */
		"bSmart": true
	};
	
	
	
	
	/**
	 * Template object for the way in which DataTables holds information about
	 * each individual row. This is the object format used for the settings
	 * aoData array.
	 *  @namespace
	 */
	DataTable.models.oRow = {
		/**
		 * TR element for the row
		 *  @type node
		 *  @default null
		 */
		"nTr": null,
	
		/**
		 * Array of TD elements for each row. This is null until the row has been
		 * created.
		 *  @type array nodes
		 *  @default []
		 */
		"anCells": null,
	
		/**
		 * Data object from the original data source for the row. This is either
		 * an array if using the traditional form of DataTables, or an object if
		 * using mData options. The exact type will depend on the passed in
		 * data from the data source, or will be an array if using DOM a data
		 * source.
		 *  @type array|object
		 *  @default []
		 */
		"_aData": [],
	
		/**
		 * Sorting data cache - this array is ostensibly the same length as the
		 * number of columns (although each index is generated only as it is
		 * needed), and holds the data that is used for sorting each column in the
		 * row. We do this cache generation at the start of the sort in order that
		 * the formatting of the sort data need be done only once for each cell
		 * per sort. This array should not be read from or written to by anything
		 * other than the master sorting methods.
		 *  @type array
		 *  @default null
		 *  @private
		 */
		"_aSortData": null,
	
		/**
		 * Per cell filtering data cache. As per the sort data cache, used to
		 * increase the performance of the filtering in DataTables
		 *  @type array
		 *  @default null
		 *  @private
		 */
		"_aFilterData": null,
	
		/**
		 * Filtering data cache. This is the same as the cell filtering cache, but
		 * in this case a string rather than an array. This is easily computed with
		 * a join on `_aFilterData`, but is provided as a cache so the join isn't
		 * needed on every search (memory traded for performance)
		 *  @type array
		 *  @default null
		 *  @private
		 */
		"_sFilterRow": null,
	
		/**
		 * Cache of the class name that DataTables has applied to the row, so we
		 * can quickly look at this variable rather than needing to do a DOM check
		 * on className for the nTr property.
		 *  @type string
		 *  @default <i>Empty string</i>
		 *  @private
		 */
		"_sRowStripe": "",
	
		/**
		 * Denote if the original data source was from the DOM, or the data source
		 * object. This is used for invalidating data, so DataTables can
		 * automatically read data from the original source, unless uninstructed
		 * otherwise.
		 *  @type string
		 *  @default null
		 *  @private
		 */
		"src": null
	};
	
	
	/**
	 * Template object for the column information object in DataTables. This object
	 * is held in the settings aoColumns array and contains all the information that
	 * DataTables needs about each individual column.
	 *
	 * Note that this object is related to {@link DataTable.defaults.column}
	 * but this one is the internal data store for DataTables's cache of columns.
	 * It should NOT be manipulated outside of DataTables. Any configuration should
	 * be done through the initialisation options.
	 *  @namespace
	 */
	DataTable.models.oColumn = {
		/**
		 * Column index. This could be worked out on-the-fly with $.inArray, but it
		 * is faster to just hold it as a variable
		 *  @type integer
		 *  @default null
		 */
		"idx": null,
	
		/**
		 * A list of the columns that sorting should occur on when this column
		 * is sorted. That this property is an array allows multi-column sorting
		 * to be defined for a column (for example first name / last name columns
		 * would benefit from this). The values are integers pointing to the
		 * columns to be sorted on (typically it will be a single integer pointing
		 * at itself, but that doesn't need to be the case).
		 *  @type array
		 */
		"aDataSort": null,
	
		/**
		 * Define the sorting directions that are applied to the column, in sequence
		 * as the column is repeatedly sorted upon - i.e. the first value is used
		 * as the sorting direction when the column if first sorted (clicked on).
		 * Sort it again (click again) and it will move on to the next index.
		 * Repeat until loop.
		 *  @type array
		 */
		"asSorting": null,
	
		/**
		 * Flag to indicate if the column is searchable, and thus should be included
		 * in the filtering or not.
		 *  @type boolean
		 */
		"bSearchable": null,
	
		/**
		 * Flag to indicate if the column is sortable or not.
		 *  @type boolean
		 */
		"bSortable": null,
	
		/**
		 * Flag to indicate if the column is currently visible in the table or not
		 *  @type boolean
		 */
		"bVisible": null,
	
		/**
		 * Store for manual type assignment using the `column.type` option. This
		 * is held in store so we can manipulate the column's `sType` property.
		 *  @type string
		 *  @default null
		 *  @private
		 */
		"_sManualType": null,
	
		/**
		 * Flag to indicate if HTML5 data attributes should be used as the data
		 * source for filtering or sorting. True is either are.
		 *  @type boolean
		 *  @default false
		 *  @private
		 */
		"_bAttrSrc": false,
	
		/**
		 * Developer definable function that is called whenever a cell is created (Ajax source,
		 * etc) or processed for input (DOM source). This can be used as a compliment to mRender
		 * allowing you to modify the DOM element (add background colour for example) when the
		 * element is available.
		 *  @type function
		 *  @param {element} nTd The TD node that has been created
		 *  @param {*} sData The Data for the cell
		 *  @param {array|object} oData The data for the whole row
		 *  @param {int} iRow The row index for the aoData data store
		 *  @default null
		 */
		"fnCreatedCell": null,
	
		/**
		 * Function to get data from a cell in a column. You should <b>never</b>
		 * access data directly through _aData internally in DataTables - always use
		 * the method attached to this property. It allows mData to function as
		 * required. This function is automatically assigned by the column
		 * initialisation method
		 *  @type function
		 *  @param {array|object} oData The data array/object for the array
		 *    (i.e. aoData[]._aData)
		 *  @param {string} sSpecific The specific data type you want to get -
		 *    'display', 'type' 'filter' 'sort'
		 *  @returns {*} The data for the cell from the given row's data
		 *  @default null
		 */
		"fnGetData": null,
	
		/**
		 * Function to set data for a cell in the column. You should <b>never</b>
		 * set the data directly to _aData internally in DataTables - always use
		 * this method. It allows mData to function as required. This function
		 * is automatically assigned by the column initialisation method
		 *  @type function
		 *  @param {array|object} oData The data array/object for the array
		 *    (i.e. aoData[]._aData)
		 *  @param {*} sValue Value to set
		 *  @default null
		 */
		"fnSetData": null,
	
		/**
		 * Property to read the value for the cells in the column from the data
		 * source array / object. If null, then the default content is used, if a
		 * function is given then the return from the function is used.
		 *  @type function|int|string|null
		 *  @default null
		 */
		"mData": null,
	
		/**
		 * Partner property to mData which is used (only when defined) to get
		 * the data - i.e. it is basically the same as mData, but without the
		 * 'set' option, and also the data fed to it is the result from mData.
		 * This is the rendering method to match the data method of mData.
		 *  @type function|int|string|null
		 *  @default null
		 */
		"mRender": null,
	
		/**
		 * Unique header TH/TD element for this column - this is what the sorting
		 * listener is attached to (if sorting is enabled.)
		 *  @type node
		 *  @default null
		 */
		"nTh": null,
	
		/**
		 * Unique footer TH/TD element for this column (if there is one). Not used
		 * in DataTables as such, but can be used for plug-ins to reference the
		 * footer for each column.
		 *  @type node
		 *  @default null
		 */
		"nTf": null,
	
		/**
		 * The class to apply to all TD elements in the table's TBODY for the column
		 *  @type string
		 *  @default null
		 */
		"sClass": null,
	
		/**
		 * When DataTables calculates the column widths to assign to each column,
		 * it finds the longest string in each column and then constructs a
		 * temporary table and reads the widths from that. The problem with this
		 * is that "mmm" is much wider then "iiii", but the latter is a longer
		 * string - thus the calculation can go wrong (doing it properly and putting
		 * it into an DOM object and measuring that is horribly(!) slow). Thus as
		 * a "work around" we provide this option. It will append its value to the
		 * text that is found to be the longest string for the column - i.e. padding.
		 *  @type string
		 */
		"sContentPadding": null,
	
		/**
		 * Allows a default value to be given for a column's data, and will be used
		 * whenever a null data source is encountered (this can be because mData
		 * is set to null, or because the data source itself is null).
		 *  @type string
		 *  @default null
		 */
		"sDefaultContent": null,
	
		/**
		 * Name for the column, allowing reference to the column by name as well as
		 * by index (needs a lookup to work by name).
		 *  @type string
		 */
		"sName": null,
	
		/**
		 * Custom sorting data type - defines which of the available plug-ins in
		 * afnSortData the custom sorting will use - if any is defined.
		 *  @type string
		 *  @default std
		 */
		"sSortDataType": 'std',
	
		/**
		 * Class to be applied to the header element when sorting on this column
		 *  @type string
		 *  @default null
		 */
		"sSortingClass": null,
	
		/**
		 * Class to be applied to the header element when sorting on this column -
		 * when jQuery UI theming is used.
		 *  @type string
		 *  @default null
		 */
		"sSortingClassJUI": null,
	
		/**
		 * Title of the column - what is seen in the TH element (nTh).
		 *  @type string
		 */
		"sTitle": null,
	
		/**
		 * Column sorting and filtering type
		 *  @type string
		 *  @default null
		 */
		"sType": null,
	
		/**
		 * Width of the column
		 *  @type string
		 *  @default null
		 */
		"sWidth": null,
	
		/**
		 * Width of the column when it was first "encountered"
		 *  @type string
		 *  @default null
		 */
		"sWidthOrig": null
	};
	
	
	/*
	 * Developer note: The properties of the object below are given in Hungarian
	 * notation, that was used as the interface for DataTables prior to v1.10, however
	 * from v1.10 onwards the primary interface is camel case. In order to avoid
	 * breaking backwards compatibility utterly with this change, the Hungarian
	 * version is still, internally the primary interface, but is is not documented
	 * - hence the @name tags in each doc comment. This allows a Javascript function
	 * to create a map from Hungarian notation to camel case (going the other direction
	 * would require each property to be listed, which would at around 3K to the size
	 * of DataTables, while this method is about a 0.5K hit.
	 *
	 * Ultimately this does pave the way for Hungarian notation to be dropped
	 * completely, but that is a massive amount of work and will break current
	 * installs (therefore is on-hold until v2).
	 */
	
	/**
	 * Initialisation options that can be given to DataTables at initialisation
	 * time.
	 *  @namespace
	 */
	DataTable.defaults = {
		/**
		 * An array of data to use for the table, passed in at initialisation which
		 * will be used in preference to any data which is already in the DOM. This is
		 * particularly useful for constructing tables purely in Javascript, for
		 * example with a custom Ajax call.
		 *  @type array
		 *  @default null
		 *
		 *  @dtopt Option
		 *  @name DataTable.defaults.data
		 *
		 *  @example
		 *    // Using a 2D array data source
		 *    $(document).ready( function () {
		 *      $('#example').dataTable( {
		 *        "data": [
		 *          ['Trident', 'Internet Explorer 4.0', 'Win 95+', 4, 'X'],
		 *          ['Trident', 'Internet Explorer 5.0', 'Win 95+', 5, 'C'],
		 *        ],
		 *        "columns": [
		 *          { "title": "Engine" },
		 *          { "title": "Browser" },
		 *          { "title": "Platform" },
		 *          { "title": "Version" },
		 *          { "title": "Grade" }
		 *        ]
		 *      } );
		 *    } );
		 *
		 *  @example
		 *    // Using an array of objects as a data source (`data`)
		 *    $(document).ready( function () {
		 *      $('#example').dataTable( {
		 *        "data": [
		 *          {
		 *            "engine":   "Trident",
		 *            "browser":  "Internet Explorer 4.0",
		 *            "platform": "Win 95+",
		 *            "version":  4,
		 *            "grade":    "X"
		 *          },
		 *          {
		 *            "engine":   "Trident",
		 *            "browser":  "Internet Explorer 5.0",
		 *            "platform": "Win 95+",
		 *            "version":  5,
		 *            "grade":    "C"
		 *          }
		 *        ],
		 *        "columns": [
		 *          { "title": "Engine",   "data": "engine" },
		 *          { "title": "Browser",  "data": "browser" },
		 *          { "title": "Platform", "data": "platform" },
		 *          { "title": "Version",  "data": "version" },
		 *          { "title": "Grade",    "data": "grade" }
		 *        ]
		 *      } );
		 *    } );
		 */
		"aaData": null,
	
	
		/**
		 * If ordering is enabled, then DataTables will perform a first pass sort on
		 * initialisation. You can define which column(s) the sort is performed
		 * upon, and the sorting direction, with this variable. The `sorting` array
		 * should contain an array for each column to be sorted initially containing
		 * the column's index and a direction string ('asc' or 'desc').
		 *  @type array
		 *  @default [[0,'asc']]
		 *
		 *  @dtopt Option
		 *  @name DataTable.defaults.order
		 *
		 *  @example
		 *    // Sort by 3rd column first, and then 4th column
		 *    $(document).ready( function() {
		 *      $('#example').dataTable( {
		 *        "order": [[2,'asc'], [3,'desc']]
		 *      } );
		 *    } );
		 *
		 *    // No initial sorting
		 *    $(document).ready( function() {
		 *      $('#example').dataTable( {
		 *        "order": []
		 *      } );
		 *    } );
		 */
		"aaSorting": [[0,'asc']],
	
	
		/**
		 * This parameter is basically identical to the `sorting` parameter, but
		 * cannot be overridden by user interaction with the table. What this means
		 * is that you could have a column (visible or hidden) which the sorting
		 * will always be forced on first - any sorting after that (from the user)
		 * will then be performed as required. This can be useful for grouping rows
		 * together.
		 *  @type array
		 *  @default null
		 *
		 *  @dtopt Option
		 *  @name DataTable.defaults.orderFixed
		 *
		 *  @example
		 *    $(document).ready( function() {
		 *      $('#example').dataTable( {
		 *        "orderFixed": [[0,'asc']]
		 *      } );
		 *    } )
		 */
		"aaSortingFixed": [],
	
	
		/**
		 * DataTables can be instructed to load data to display in the table from a
		 * Ajax source. This option defines how that Ajax call is made and where to.
		 *
		 * The `ajax` property has three different modes of operation, depending on
		 * how it is defined. These are:
		 *
		 * * `string` - Set the URL from where the data should be loaded from.
		 * * `object` - Define properties for `jQuery.ajax`.
		 * * `function` - Custom data get function
		 *
		 * `string`
		 * --------
		 *
		 * As a string, the `ajax` property simply defines the URL from which
		 * DataTables will load data.
		 *
		 * `object`
		 * --------
		 *
		 * As an object, the parameters in the object are passed to
		 * [jQuery.ajax](http://api.jquery.com/jQuery.ajax/) allowing fine control
		 * of the Ajax request. DataTables has a number of default parameters which
		 * you can override using this option. Please refer to the jQuery
		 * documentation for a full description of the options available, although
		 * the following parameters provide additional options in DataTables or
		 * require special consideration:
		 *
		 * * `data` - As with jQuery, `data` can be provided as an object, but it
		 *   can also be used as a function to manipulate the data DataTables sends
		 *   to the server. The function takes a single parameter, an object of
		 *   parameters with the values that DataTables has readied for sending. An
		 *   object may be returned which will be merged into the DataTables
		 *   defaults, or you can add the items to the object that was passed in and
		 *   not return anything from the function. This supersedes `fnServerParams`
		 *   from DataTables 1.9-.
		 *
		 * * `dataSrc` - By default DataTables will look for the property `data` (or
		 *   `aaData` for compatibility with DataTables 1.9-) when obtaining data
		 *   from an Ajax source or for server-side processing - this parameter
		 *   allows that property to be changed. You can use Javascript dotted
		 *   object notation to get a data source for multiple levels of nesting, or
		 *   it my be used as a function. As a function it takes a single parameter,
		 *   the JSON returned from the server, which can be manipulated as
		 *   required, with the returned value being that used by DataTables as the
		 *   data source for the table. This supersedes `sAjaxDataProp` from
		 *   DataTables 1.9-.
		 *
		 * * `success` - Should not be overridden it is used internally in
		 *   DataTables. To manipulate / transform the data returned by the server
		 *   use `ajax.dataSrc`, or use `ajax` as a function (see below).
		 *
		 * `function`
		 * ----------
		 *
		 * As a function, making the Ajax call is left up to yourself allowing
		 * complete control of the Ajax request. Indeed, if desired, a method other
		 * than Ajax could be used to obtain the required data, such as Web storage
		 * or an AIR database.
		 *
		 * The function is given four parameters and no return is required. The
		 * parameters are:
		 *
		 * 1. _object_ - Data to send to the server
		 * 2. _function_ - Callback function that must be executed when the required
		 *    data has been obtained. That data should be passed into the callback
		 *    as the only parameter
		 * 3. _object_ - DataTables settings object for the table
		 *
		 * Note that this supersedes `fnServerData` from DataTables 1.9-.
		 *
		 *  @type string|object|function
		 *  @default null
		 *
		 *  @dtopt Option
		 *  @name DataTable.defaults.ajax
		 *  @since 1.10.0
		 *
		 * @example
		 *   // Get JSON data from a file via Ajax.
		 *   // Note DataTables expects data in the form `{ data: [ ...data... ] }` by default).
		 *   $('#example').dataTable( {
		 *     "ajax": "data.json"
		 *   } );
		 *
		 * @example
		 *   // Get JSON data from a file via Ajax, using `dataSrc` to change
		 *   // `data` to `tableData` (i.e. `{ tableData: [ ...data... ] }`)
		 *   $('#example').dataTable( {
		 *     "ajax": {
		 *       "url": "data.json",
		 *       "dataSrc": "tableData"
		 *     }
		 *   } );
		 *
		 * @example
		 *   // Get JSON data from a file via Ajax, using `dataSrc` to read data
		 *   // from a plain array rather than an array in an object
		 *   $('#example').dataTable( {
		 *     "ajax": {
		 *       "url": "data.json",
		 *       "dataSrc": ""
		 *     }
		 *   } );
		 *
		 * @example
		 *   // Manipulate the data returned from the server - add a link to data
		 *   // (note this can, should, be done using `render` for the column - this
		 *   // is just a simple example of how the data can be manipulated).
		 *   $('#example').dataTable( {
		 *     "ajax": {
		 *       "url": "data.json",
		 *       "dataSrc": function ( json ) {
		 *         for ( var i=0, ien=json.length ; i<ien ; i++ ) {
		 *           json[i][0] = '<a href="/message/'+json[i][0]+'>View message</a>';
		 *         }
		 *         return json;
		 *       }
		 *     }
		 *   } );
		 *
		 * @example
		 *   // Add data to the request
		 *   $('#example').dataTable( {
		 *     "ajax": {
		 *       "url": "data.json",
		 *       "data": function ( d ) {
		 *         return {
		 *           "extra_search": $('#extra').val()
		 *         };
		 *       }
		 *     }
		 *   } );
		 *
		 * @example
		 *   // Send request as POST
		 *   $('#example').dataTable( {
		 *     "ajax": {
		 *       "url": "data.json",
		 *       "type": "POST"
		 *     }
		 *   } );
		 *
		 * @example
		 *   // Get the data from localStorage (could interface with a form for
		 *   // adding, editing and removing rows).
		 *   $('#example').dataTable( {
		 *     "ajax": function (data, callback, settings) {
		 *       callback(
		 *         JSON.parse( localStorage.getItem('dataTablesData') )
		 *       );
		 *     }
		 *   } );
		 */
		"ajax": null,
	
	
		/**
		 * This parameter allows you to readily specify the entries in the length drop
		 * down menu that DataTables shows when pagination is enabled. It can be
		 * either a 1D array of options which will be used for both the displayed
		 * option and the value, or a 2D array which will use the array in the first
		 * position as the value, and the array in the second position as the
		 * displayed options (useful for language strings such as 'All').
		 *
		 * Note that the `pageLength` property will be automatically set to the
		 * first value given in this array, unless `pageLength` is also provided.
		 *  @type array
		 *  @default [ 10, 25, 50, 100 ]
		 *
		 *  @dtopt Option
		 *  @name DataTable.defaults.lengthMenu
		 *
		 *  @example
		 *    $(document).ready( function() {
		 *      $('#example').dataTable( {
		 *        "lengthMenu": [[10, 25, 50, -1], [10, 25, 50, "All"]]
		 *      } );
		 *    } );
		 */
		"aLengthMenu": [ 10, 25, 50, 100 ],
	
	
		/**
		 * The `columns` option in the initialisation parameter allows you to define
		 * details about the way individual columns behave. For a full list of
		 * column options that can be set, please see
		 * {@link DataTable.defaults.column}. Note that if you use `columns` to
		 * define your columns, you must have an entry in the array for every single
		 * column that you have in your table (these can be null if you don't which
		 * to specify any options).
		 *  @member
		 *
		 *  @name DataTable.defaults.column
		 */
		"aoColumns": null,
	
		/**
		 * Very similar to `columns`, `columnDefs` allows you to target a specific
		 * column, multiple columns, or all columns, using the `targets` property of
		 * each object in the array. This allows great flexibility when creating
		 * tables, as the `columnDefs` arrays can be of any length, targeting the
		 * columns you specifically want. `columnDefs` may use any of the column
		 * options available: {@link DataTable.defaults.column}, but it _must_
		 * have `targets` defined in each object in the array. Values in the `targets`
		 * array may be:
		 *   <ul>
		 *     <li>a string - class name will be matched on the TH for the column</li>
		 *     <li>0 or a positive integer - column index counting from the left</li>
		 *     <li>a negative integer - column index counting from the right</li>
		 *     <li>the string "_all" - all columns (i.e. assign a default)</li>
		 *   </ul>
		 *  @member
		 *
		 *  @name DataTable.defaults.columnDefs
		 */
		"aoColumnDefs": null,
	
	
		/**
		 * Basically the same as `search`, this parameter defines the individual column
		 * filtering state at initialisation time. The array must be of the same size
		 * as the number of columns, and each element be an object with the parameters
		 * `search` and `escapeRegex` (the latter is optional). 'null' is also
		 * accepted and the default will be used.
		 *  @type array
		 *  @default []
		 *
		 *  @dtopt Option
		 *  @name DataTable.defaults.searchCols
		 *
		 *  @example
		 *    $(document).ready( function() {
		 *      $('#example').dataTable( {
		 *        "searchCols": [
		 *          null,
		 *          { "search": "My filter" },
		 *          null,
		 *          { "search": "^[0-9]", "escapeRegex": false }
		 *        ]
		 *      } );
		 *    } )
		 */
		"aoSearchCols": [],
	
	
		/**
		 * An array of CSS classes that should be applied to displayed rows. This
		 * array may be of any length, and DataTables will apply each class
		 * sequentially, looping when required.
		 *  @type array
		 *  @default null <i>Will take the values determined by the `oClasses.stripe*`
		 *    options</i>
		 *
		 *  @dtopt Option
		 *  @name DataTable.defaults.stripeClasses
		 *
		 *  @example
		 *    $(document).ready( function() {
		 *      $('#example').dataTable( {
		 *        "stripeClasses": [ 'strip1', 'strip2', 'strip3' ]
		 *      } );
		 *    } )
		 */
		"asStripeClasses": null,
	
	
		/**
		 * Enable or disable automatic column width calculation. This can be disabled
		 * as an optimisation (it takes some time to calculate the widths) if the
		 * tables widths are passed in using `columns`.
		 *  @type boolean
		 *  @default true
		 *
		 *  @dtopt Features
		 *  @name DataTable.defaults.autoWidth
		 *
		 *  @example
		 *    $(document).ready( function () {
		 *      $('#example').dataTable( {
		 *        "autoWidth": false
		 *      } );
		 *    } );
		 */
		"bAutoWidth": true,
	
	
		/**
		 * Deferred rendering can provide DataTables with a huge speed boost when you
		 * are using an Ajax or JS data source for the table. This option, when set to
		 * true, will cause DataTables to defer the creation of the table elements for
		 * each row until they are needed for a draw - saving a significant amount of
		 * time.
		 *  @type boolean
		 *  @default false
		 *
		 *  @dtopt Features
		 *  @name DataTable.defaults.deferRender
		 *
		 *  @example
		 *    $(document).ready( function() {
		 *      $('#example').dataTable( {
		 *        "ajax": "sources/arrays.txt",
		 *        "deferRender": true
		 *      } );
		 *    } );
		 */
		"bDeferRender": false,
	
	
		/**
		 * Replace a DataTable which matches the given selector and replace it with
		 * one which has the properties of the new initialisation object passed. If no
		 * table matches the selector, then the new DataTable will be constructed as
		 * per normal.
		 *  @type boolean
		 *  @default false
		 *
		 *  @dtopt Options
		 *  @name DataTable.defaults.destroy
		 *
		 *  @example
		 *    $(document).ready( function() {
		 *      $('#example').dataTable( {
		 *        "srollY": "200px",
		 *        "paginate": false
		 *      } );
		 *
		 *      // Some time later....
		 *      $('#example').dataTable( {
		 *        "filter": false,
		 *        "destroy": true
		 *      } );
		 *    } );
		 */
		"bDestroy": false,
	
	
		/**
		 * Enable or disable filtering of data. Filtering in DataTables is "smart" in
		 * that it allows the end user to input multiple words (space separated) and
		 * will match a row containing those words, even if not in the order that was
		 * specified (this allow matching across multiple columns). Note that if you
		 * wish to use filtering in DataTables this must remain 'true' - to remove the
		 * default filtering input box and retain filtering abilities, please use
		 * {@link DataTable.defaults.dom}.
		 *  @type boolean
		 *  @default true
		 *
		 *  @dtopt Features
		 *  @name DataTable.defaults.searching
		 *
		 *  @example
		 *    $(document).ready( function () {
		 *      $('#example').dataTable( {
		 *        "searching": false
		 *      } );
		 *    } );
		 */
		"bFilter": true,
	
	
		/**
		 * Enable or disable the table information display. This shows information
		 * about the data that is currently visible on the page, including information
		 * about filtered data if that action is being performed.
		 *  @type boolean
		 *  @default true
		 *
		 *  @dtopt Features
		 *  @name DataTable.defaults.info
		 *
		 *  @example
		 *    $(document).ready( function () {
		 *      $('#example').dataTable( {
		 *        "info": false
		 *      } );
		 *    } );
		 */
		"bInfo": true,
	
	
		/**
		 * Enable jQuery UI ThemeRoller support (required as ThemeRoller requires some
		 * slightly different and additional mark-up from what DataTables has
		 * traditionally used).
		 *  @type boolean
		 *  @default false
		 *
		 *  @dtopt Features
		 *  @name DataTable.defaults.jQueryUI
		 *
		 *  @example
		 *    $(document).ready( function() {
		 *      $('#example').dataTable( {
		 *        "jQueryUI": true
		 *      } );
		 *    } );
		 */
		"bJQueryUI": false,
	
	
		/**
		 * Allows the end user to select the size of a formatted page from a select
		 * menu (sizes are 10, 25, 50 and 100). Requires pagination (`paginate`).
		 *  @type boolean
		 *  @default true
		 *
		 *  @dtopt Features
		 *  @name DataTable.defaults.lengthChange
		 *
		 *  @example
		 *    $(document).ready( function () {
		 *      $('#example').dataTable( {
		 *        "lengthChange": false
		 *      } );
		 *    } );
		 */
		"bLengthChange": true,
	
	
		/**
		 * Enable or disable pagination.
		 *  @type boolean
		 *  @default true
		 *
		 *  @dtopt Features
		 *  @name DataTable.defaults.paging
		 *
		 *  @example
		 *    $(document).ready( function () {
		 *      $('#example').dataTable( {
		 *        "paging": false
		 *      } );
		 *    } );
		 */
		"bPaginate": true,
	
	
		/**
		 * Enable or disable the display of a 'processing' indicator when the table is
		 * being processed (e.g. a sort). This is particularly useful for tables with
		 * large amounts of data where it can take a noticeable amount of time to sort
		 * the entries.
		 *  @type boolean
		 *  @default false
		 *
		 *  @dtopt Features
		 *  @name DataTable.defaults.processing
		 *
		 *  @example
		 *    $(document).ready( function () {
		 *      $('#example').dataTable( {
		 *        "processing": true
		 *      } );
		 *    } );
		 */
		"bProcessing": false,
	
	
		/**
		 * Retrieve the DataTables object for the given selector. Note that if the
		 * table has already been initialised, this parameter will cause DataTables
		 * to simply return the object that has already been set up - it will not take
		 * account of any changes you might have made to the initialisation object
		 * passed to DataTables (setting this parameter to true is an acknowledgement
		 * that you understand this). `destroy` can be used to reinitialise a table if
		 * you need.
		 *  @type boolean
		 *  @default false
		 *
		 *  @dtopt Options
		 *  @name DataTable.defaults.retrieve
		 *
		 *  @example
		 *    $(document).ready( function() {
		 *      initTable();
		 *      tableActions();
		 *    } );
		 *
		 *    function initTable ()
		 *    {
		 *      return $('#example').dataTable( {
		 *        "scrollY": "200px",
		 *        "paginate": false,
		 *        "retrieve": true
		 *      } );
		 *    }
		 *
		 *    function tableActions ()
		 *    {
		 *      var table = initTable();
		 *      // perform API operations with oTable
		 *    }
		 */
		"bRetrieve": false,
	
	
		/**
		 * When vertical (y) scrolling is enabled, DataTables will force the height of
		 * the table's viewport to the given height at all times (useful for layout).
		 * However, this can look odd when filtering data down to a small data set,
		 * and the footer is left "floating" further down. This parameter (when
		 * enabled) will cause DataTables to collapse the table's viewport down when
		 * the result set will fit within the given Y height.
		 *  @type boolean
		 *  @default false
		 *
		 *  @dtopt Options
		 *  @name DataTable.defaults.scrollCollapse
		 *
		 *  @example
		 *    $(document).ready( function() {
		 *      $('#example').dataTable( {
		 *        "scrollY": "200",
		 *        "scrollCollapse": true
		 *      } );
		 *    } );
		 */
		"bScrollCollapse": false,
	
	
		/**
		 * Configure DataTables to use server-side processing. Note that the
		 * `ajax` parameter must also be given in order to give DataTables a
		 * source to obtain the required data for each draw.
		 *  @type boolean
		 *  @default false
		 *
		 *  @dtopt Features
		 *  @dtopt Server-side
		 *  @name DataTable.defaults.serverSide
		 *
		 *  @example
		 *    $(document).ready( function () {
		 *      $('#example').dataTable( {
		 *        "serverSide": true,
		 *        "ajax": "xhr.php"
		 *      } );
		 *    } );
		 */
		"bServerSide": false,
	
	
		/**
		 * Enable or disable sorting of columns. Sorting of individual columns can be
		 * disabled by the `sortable` option for each column.
		 *  @type boolean
		 *  @default true
		 *
		 *  @dtopt Features
		 *  @name DataTable.defaults.ordering
		 *
		 *  @example
		 *    $(document).ready( function () {
		 *      $('#example').dataTable( {
		 *        "ordering": false
		 *      } );
		 *    } );
		 */
		"bSort": true,
	
	
		/**
		 * Enable or display DataTables' ability to sort multiple columns at the
		 * same time (activated by shift-click by the user).
		 *  @type boolean
		 *  @default true
		 *
		 *  @dtopt Options
		 *  @name DataTable.defaults.orderMulti
		 *
		 *  @example
		 *    // Disable multiple column sorting ability
		 *    $(document).ready( function () {
		 *      $('#example').dataTable( {
		 *        "orderMulti": false
		 *      } );
		 *    } );
		 */
		"bSortMulti": true,
	
	
		/**
		 * Allows control over whether DataTables should use the top (true) unique
		 * cell that is found for a single column, or the bottom (false - default).
		 * This is useful when using complex headers.
		 *  @type boolean
		 *  @default false
		 *
		 *  @dtopt Options
		 *  @name DataTable.defaults.orderCellsTop
		 *
		 *  @example
		 *    $(document).ready( function() {
		 *      $('#example').dataTable( {
		 *        "orderCellsTop": true
		 *      } );
		 *    } );
		 */
		"bSortCellsTop": false,
	
	
		/**
		 * Enable or disable the addition of the classes `sorting\_1`, `sorting\_2` and
		 * `sorting\_3` to the columns which are currently being sorted on. This is
		 * presented as a feature switch as it can increase processing time (while
		 * classes are removed and added) so for large data sets you might want to
		 * turn this off.
		 *  @type boolean
		 *  @default true
		 *
		 *  @dtopt Features
		 *  @name DataTable.defaults.orderClasses
		 *
		 *  @example
		 *    $(document).ready( function () {
		 *      $('#example').dataTable( {
		 *        "orderClasses": false
		 *      } );
		 *    } );
		 */
		"bSortClasses": true,
	
	
		/**
		 * Enable or disable state saving. When enabled HTML5 `localStorage` will be
		 * used to save table display information such as pagination information,
		 * display length, filtering and sorting. As such when the end user reloads
		 * the page the display display will match what thy had previously set up.
		 *
		 * Due to the use of `localStorage` the default state saving is not supported
		 * in IE6 or 7. If state saving is required in those browsers, use
		 * `stateSaveCallback` to provide a storage solution such as cookies.
		 *  @type boolean
		 *  @default false
		 *
		 *  @dtopt Features
		 *  @name DataTable.defaults.stateSave
		 *
		 *  @example
		 *    $(document).ready( function () {
		 *      $('#example').dataTable( {
		 *        "stateSave": true
		 *      } );
		 *    } );
		 */
		"bStateSave": false,
	
	
		/**
		 * This function is called when a TR element is created (and all TD child
		 * elements have been inserted), or registered if using a DOM source, allowing
		 * manipulation of the TR element (adding classes etc).
		 *  @type function
		 *  @param {node} row "TR" element for the current row
		 *  @param {array} data Raw data array for this row
		 *  @param {int} dataIndex The index of this row in the internal aoData array
		 *
		 *  @dtopt Callbacks
		 *  @name DataTable.defaults.createdRow
		 *
		 *  @example
		 *    $(document).ready( function() {
		 *      $('#example').dataTable( {
		 *        "createdRow": function( row, data, dataIndex ) {
		 *          // Bold the grade for all 'A' grade browsers
		 *          if ( data[4] == "A" )
		 *          {
		 *            $('td:eq(4)', row).html( '<b>A</b>' );
		 *          }
		 *        }
		 *      } );
		 *    } );
		 */
		"fnCreatedRow": null,
	
	
		/**
		 * This function is called on every 'draw' event, and allows you to
		 * dynamically modify any aspect you want about the created DOM.
		 *  @type function
		 *  @param {object} settings DataTables settings object
		 *
		 *  @dtopt Callbacks
		 *  @name DataTable.defaults.drawCallback
		 *
		 *  @example
		 *    $(document).ready( function() {
		 *      $('#example').dataTable( {
		 *        "drawCallback": function( settings ) {
		 *          alert( 'DataTables has redrawn the table' );
		 *        }
		 *      } );
		 *    } );
		 */
		"fnDrawCallback": null,
	
	
		/**
		 * Identical to fnHeaderCallback() but for the table footer this function
		 * allows you to modify the table footer on every 'draw' event.
		 *  @type function
		 *  @param {node} foot "TR" element for the footer
		 *  @param {array} data Full table data (as derived from the original HTML)
		 *  @param {int} start Index for the current display starting point in the
		 *    display array
		 *  @param {int} end Index for the current display ending point in the
		 *    display array
		 *  @param {array int} display Index array to translate the visual position
		 *    to the full data array
		 *
		 *  @dtopt Callbacks
		 *  @name DataTable.defaults.footerCallback
		 *
		 *  @example
		 *    $(document).ready( function() {
		 *      $('#example').dataTable( {
		 *        "footerCallback": function( tfoot, data, start, end, display ) {
		 *          tfoot.getElementsByTagName('th')[0].innerHTML = "Starting index is "+start;
		 *        }
		 *      } );
		 *    } )
		 */
		"fnFooterCallback": null,
	
	
		/**
		 * When rendering large numbers in the information element for the table
		 * (i.e. "Showing 1 to 10 of 57 entries") DataTables will render large numbers
		 * to have a comma separator for the 'thousands' units (e.g. 1 million is
		 * rendered as "1,000,000") to help readability for the end user. This
		 * function will override the default method DataTables uses.
		 *  @type function
		 *  @member
		 *  @param {int} toFormat number to be formatted
		 *  @returns {string} formatted string for DataTables to show the number
		 *
		 *  @dtopt Callbacks
		 *  @name DataTable.defaults.formatNumber
		 *
		 *  @example
		 *    // Format a number using a single quote for the separator (note that
		 *    // this can also be done with the language.thousands option)
		 *    $(document).ready( function() {
		 *      $('#example').dataTable( {
		 *        "formatNumber": function ( toFormat ) {
		 *          return toFormat.toString().replace(
		 *            /\B(?=(\d{3})+(?!\d))/g, "'"
		 *          );
		 *        };
		 *      } );
		 *    } );
		 */
		"fnFormatNumber": function ( toFormat ) {
			return toFormat.toString().replace(
				/\B(?=(\d{3})+(?!\d))/g,
				this.oLanguage.sThousands
			);
		},
	
	
		/**
		 * This function is called on every 'draw' event, and allows you to
		 * dynamically modify the header row. This can be used to calculate and
		 * display useful information about the table.
		 *  @type function
		 *  @param {node} head "TR" element for the header
		 *  @param {array} data Full table data (as derived from the original HTML)
		 *  @param {int} start Index for the current display starting point in the
		 *    display array
		 *  @param {int} end Index for the current display ending point in the
		 *    display array
		 *  @param {array int} display Index array to translate the visual position
		 *    to the full data array
		 *
		 *  @dtopt Callbacks
		 *  @name DataTable.defaults.headerCallback
		 *
		 *  @example
		 *    $(document).ready( function() {
		 *      $('#example').dataTable( {
		 *        "fheaderCallback": function( head, data, start, end, display ) {
		 *          head.getElementsByTagName('th')[0].innerHTML = "Displaying "+(end-start)+" records";
		 *        }
		 *      } );
		 *    } )
		 */
		"fnHeaderCallback": null,
	
	
		/**
		 * The information element can be used to convey information about the current
		 * state of the table. Although the internationalisation options presented by
		 * DataTables are quite capable of dealing with most customisations, there may
		 * be times where you wish to customise the string further. This callback
		 * allows you to do exactly that.
		 *  @type function
		 *  @param {object} oSettings DataTables settings object
		 *  @param {int} start Starting position in data for the draw
		 *  @param {int} end End position in data for the draw
		 *  @param {int} max Total number of rows in the table (regardless of
		 *    filtering)
		 *  @param {int} total Total number of rows in the data set, after filtering
		 *  @param {string} pre The string that DataTables has formatted using it's
		 *    own rules
		 *  @returns {string} The string to be displayed in the information element.
		 *
		 *  @dtopt Callbacks
		 *  @name DataTable.defaults.infoCallback
		 *
		 *  @example
		 *    $('#example').dataTable( {
		 *      "infoCallback": function( settings, start, end, max, total, pre ) {
		 *        return start +" to "+ end;
		 *      }
		 *    } );
		 */
		"fnInfoCallback": null,
	
	
		/**
		 * Called when the table has been initialised. Normally DataTables will
		 * initialise sequentially and there will be no need for this function,
		 * however, this does not hold true when using external language information
		 * since that is obtained using an async XHR call.
		 *  @type function
		 *  @param {object} settings DataTables settings object
		 *  @param {object} json The JSON object request from the server - only
		 *    present if client-side Ajax sourced data is used
		 *
		 *  @dtopt Callbacks
		 *  @name DataTable.defaults.initComplete
		 *
		 *  @example
		 *    $(document).ready( function() {
		 *      $('#example').dataTable( {
		 *        "initComplete": function(settings, json) {
		 *          alert( 'DataTables has finished its initialisation.' );
		 *        }
		 *      } );
		 *    } )
		 */
		"fnInitComplete": null,
	
	
		/**
		 * Called at the very start of each table draw and can be used to cancel the
		 * draw by returning false, any other return (including undefined) results in
		 * the full draw occurring).
		 *  @type function
		 *  @param {object} settings DataTables settings object
		 *  @returns {boolean} False will cancel the draw, anything else (including no
		 *    return) will allow it to complete.
		 *
		 *  @dtopt Callbacks
		 *  @name DataTable.defaults.preDrawCallback
		 *
		 *  @example
		 *    $(document).ready( function() {
		 *      $('#example').dataTable( {
		 *        "preDrawCallback": function( settings ) {
		 *          if ( $('#test').val() == 1 ) {
		 *            return false;
		 *          }
		 *        }
		 *      } );
		 *    } );
		 */
		"fnPreDrawCallback": null,
	
	
		/**
		 * This function allows you to 'post process' each row after it have been
		 * generated for each table draw, but before it is rendered on screen. This
		 * function might be used for setting the row class name etc.
		 *  @type function
		 *  @param {node} row "TR" element for the current row
		 *  @param {array} data Raw data array for this row
		 *  @param {int} displayIndex The display index for the current table draw
		 *  @param {int} displayIndexFull The index of the data in the full list of
		 *    rows (after filtering)
		 *
		 *  @dtopt Callbacks
		 *  @name DataTable.defaults.rowCallback
		 *
		 *  @example
		 *    $(document).ready( function() {
		 *      $('#example').dataTable( {
		 *        "rowCallback": function( row, data, displayIndex, displayIndexFull ) {
		 *          // Bold the grade for all 'A' grade browsers
		 *          if ( data[4] == "A" ) {
		 *            $('td:eq(4)', row).html( '<b>A</b>' );
		 *          }
		 *        }
		 *      } );
		 *    } );
		 */
		"fnRowCallback": null,
	
	
		/**
		 * __Deprecated__ The functionality provided by this parameter has now been
		 * superseded by that provided through `ajax`, which should be used instead.
		 *
		 * This parameter allows you to override the default function which obtains
		 * the data from the server so something more suitable for your application.
		 * For example you could use POST data, or pull information from a Gears or
		 * AIR database.
		 *  @type function
		 *  @member
		 *  @param {string} source HTTP source to obtain the data from (`ajax`)
		 *  @param {array} data A key/value pair object containing the data to send
		 *    to the server
		 *  @param {function} callback to be called on completion of the data get
		 *    process that will draw the data on the page.
		 *  @param {object} settings DataTables settings object
		 *
		 *  @dtopt Callbacks
		 *  @dtopt Server-side
		 *  @name DataTable.defaults.serverData
		 *
		 *  @deprecated 1.10. Please use `ajax` for this functionality now.
		 */
		"fnServerData": null,
	
	
		/**
		 * __Deprecated__ The functionality provided by this parameter has now been
		 * superseded by that provided through `ajax`, which should be used instead.
		 *
		 *  It is often useful to send extra data to the server when making an Ajax
		 * request - for example custom filtering information, and this callback
		 * function makes it trivial to send extra information to the server. The
		 * passed in parameter is the data set that has been constructed by
		 * DataTables, and you can add to this or modify it as you require.
		 *  @type function
		 *  @param {array} data Data array (array of objects which are name/value
		 *    pairs) that has been constructed by DataTables and will be sent to the
		 *    server. In the case of Ajax sourced data with server-side processing
		 *    this will be an empty array, for server-side processing there will be a
		 *    significant number of parameters!
		 *  @returns {undefined} Ensure that you modify the data array passed in,
		 *    as this is passed by reference.
		 *
		 *  @dtopt Callbacks
		 *  @dtopt Server-side
		 *  @name DataTable.defaults.serverParams
		 *
		 *  @deprecated 1.10. Please use `ajax` for this functionality now.
		 */
		"fnServerParams": null,
	
	
		/**
		 * Load the table state. With this function you can define from where, and how, the
		 * state of a table is loaded. By default DataTables will load from `localStorage`
		 * but you might wish to use a server-side database or cookies.
		 *  @type function
		 *  @member
		 *  @param {object} settings DataTables settings object
		 *  @return {object} The DataTables state object to be loaded
		 *
		 *  @dtopt Callbacks
		 *  @name DataTable.defaults.stateLoadCallback
		 *
		 *  @example
		 *    $(document).ready( function() {
		 *      $('#example').dataTable( {
		 *        "stateSave": true,
		 *        "stateLoadCallback": function (settings) {
		 *          var o;
		 *
		 *          // Send an Ajax request to the server to get the data. Note that
		 *          // this is a synchronous request.
		 *          $.ajax( {
		 *            "url": "/state_load",
		 *            "async": false,
		 *            "dataType": "json",
		 *            "success": function (json) {
		 *              o = json;
		 *            }
		 *          } );
		 *
		 *          return o;
		 *        }
		 *      } );
		 *    } );
		 */
		"fnStateLoadCallback": function ( settings ) {
			try {
				return JSON.parse(
					(settings.iStateDuration === -1 ? sessionStorage : localStorage).getItem(
						'DataTables_'+settings.sInstance+'_'+location.pathname
					)
				);
			} catch (e) {}
		},
	
	
		/**
		 * Callback which allows modification of the saved state prior to loading that state.
		 * This callback is called when the table is loading state from the stored data, but
		 * prior to the settings object being modified by the saved state. Note that for
		 * plug-in authors, you should use the `stateLoadParams` event to load parameters for
		 * a plug-in.
		 *  @type function
		 *  @param {object} settings DataTables settings object
		 *  @param {object} data The state object that is to be loaded
		 *
		 *  @dtopt Callbacks
		 *  @name DataTable.defaults.stateLoadParams
		 *
		 *  @example
		 *    // Remove a saved filter, so filtering is never loaded
		 *    $(document).ready( function() {
		 *      $('#example').dataTable( {
		 *        "stateSave": true,
		 *        "stateLoadParams": function (settings, data) {
		 *          data.oSearch.sSearch = "";
		 *        }
		 *      } );
		 *    } );
		 *
		 *  @example
		 *    // Disallow state loading by returning false
		 *    $(document).ready( function() {
		 *      $('#example').dataTable( {
		 *        "stateSave": true,
		 *        "stateLoadParams": function (settings, data) {
		 *          return false;
		 *        }
		 *      } );
		 *    } );
		 */
		"fnStateLoadParams": null,
	
	
		/**
		 * Callback that is called when the state has been loaded from the state saving method
		 * and the DataTables settings object has been modified as a result of the loaded state.
		 *  @type function
		 *  @param {object} settings DataTables settings object
		 *  @param {object} data The state object that was loaded
		 *
		 *  @dtopt Callbacks
		 *  @name DataTable.defaults.stateLoaded
		 *
		 *  @example
		 *    // Show an alert with the filtering value that was saved
		 *    $(document).ready( function() {
		 *      $('#example').dataTable( {
		 *        "stateSave": true,
		 *        "stateLoaded": function (settings, data) {
		 *          alert( 'Saved filter was: '+data.oSearch.sSearch );
		 *        }
		 *      } );
		 *    } );
		 */
		"fnStateLoaded": null,
	
	
		/**
		 * Save the table state. This function allows you to define where and how the state
		 * information for the table is stored By default DataTables will use `localStorage`
		 * but you might wish to use a server-side database or cookies.
		 *  @type function
		 *  @member
		 *  @param {object} settings DataTables settings object
		 *  @param {object} data The state object to be saved
		 *
		 *  @dtopt Callbacks
		 *  @name DataTable.defaults.stateSaveCallback
		 *
		 *  @example
		 *    $(document).ready( function() {
		 *      $('#example').dataTable( {
		 *        "stateSave": true,
		 *        "stateSaveCallback": function (settings, data) {
		 *          // Send an Ajax request to the server with the state object
		 *          $.ajax( {
		 *            "url": "/state_save",
		 *            "data": data,
		 *            "dataType": "json",
		 *            "method": "POST"
		 *            "success": function () {}
		 *          } );
		 *        }
		 *      } );
		 *    } );
		 */
		"fnStateSaveCallback": function ( settings, data ) {
			try {
				(settings.iStateDuration === -1 ? sessionStorage : localStorage).setItem(
					'DataTables_'+settings.sInstance+'_'+location.pathname,
					JSON.stringify( data )
				);
			} catch (e) {}
		},
	
	
		/**
		 * Callback which allows modification of the state to be saved. Called when the table
		 * has changed state a new state save is required. This method allows modification of
		 * the state saving object prior to actually doing the save, including addition or
		 * other state properties or modification. Note that for plug-in authors, you should
		 * use the `stateSaveParams` event to save parameters for a plug-in.
		 *  @type function
		 *  @param {object} settings DataTables settings object
		 *  @param {object} data The state object to be saved
		 *
		 *  @dtopt Callbacks
		 *  @name DataTable.defaults.stateSaveParams
		 *
		 *  @example
		 *    // Remove a saved filter, so filtering is never saved
		 *    $(document).ready( function() {
		 *      $('#example').dataTable( {
		 *        "stateSave": true,
		 *        "stateSaveParams": function (settings, data) {
		 *          data.oSearch.sSearch = "";
		 *        }
		 *      } );
		 *    } );
		 */
		"fnStateSaveParams": null,
	
	
		/**
		 * Duration for which the saved state information is considered valid. After this period
		 * has elapsed the state will be returned to the default.
		 * Value is given in seconds.
		 *  @type int
		 *  @default 7200 <i>(2 hours)</i>
		 *
		 *  @dtopt Options
		 *  @name DataTable.defaults.stateDuration
		 *
		 *  @example
		 *    $(document).ready( function() {
		 *      $('#example').dataTable( {
		 *        "stateDuration": 60*60*24; // 1 day
		 *      } );
		 *    } )
		 */
		"iStateDuration": 7200,
	
	
		/**
		 * When enabled DataTables will not make a request to the server for the first
		 * page draw - rather it will use the data already on the page (no sorting etc
		 * will be applied to it), thus saving on an XHR at load time. `deferLoading`
		 * is used to indicate that deferred loading is required, but it is also used
		 * to tell DataTables how many records there are in the full table (allowing
		 * the information element and pagination to be displayed correctly). In the case
		 * where a filtering is applied to the table on initial load, this can be
		 * indicated by giving the parameter as an array, where the first element is
		 * the number of records available after filtering and the second element is the
		 * number of records without filtering (allowing the table information element
		 * to be shown correctly).
		 *  @type int | array
		 *  @default null
		 *
		 *  @dtopt Options
		 *  @name DataTable.defaults.deferLoading
		 *
		 *  @example
		 *    // 57 records available in the table, no filtering applied
		 *    $(document).ready( function() {
		 *      $('#example').dataTable( {
		 *        "serverSide": true,
		 *        "ajax": "scripts/server_processing.php",
		 *        "deferLoading": 57
		 *      } );
		 *    } );
		 *
		 *  @example
		 *    // 57 records after filtering, 100 without filtering (an initial filter applied)
		 *    $(document).ready( function() {
		 *      $('#example').dataTable( {
		 *        "serverSide": true,
		 *        "ajax": "scripts/server_processing.php",
		 *        "deferLoading": [ 57, 100 ],
		 *        "search": {
		 *          "search": "my_filter"
		 *        }
		 *      } );
		 *    } );
		 */
		"iDeferLoading": null,
	
	
		/**
		 * Number of rows to display on a single page when using pagination. If
		 * feature enabled (`lengthChange`) then the end user will be able to override
		 * this to a custom setting using a pop-up menu.
		 *  @type int
		 *  @default 10
		 *
		 *  @dtopt Options
		 *  @name DataTable.defaults.pageLength
		 *
		 *  @example
		 *    $(document).ready( function() {
		 *      $('#example').dataTable( {
		 *        "pageLength": 50
		 *      } );
		 *    } )
		 */
		"iDisplayLength": 10,
	
	
		/**
		 * Define the starting point for data display when using DataTables with
		 * pagination. Note that this parameter is the number of records, rather than
		 * the page number, so if you have 10 records per page and want to start on
		 * the third page, it should be "20".
		 *  @type int
		 *  @default 0
		 *
		 *  @dtopt Options
		 *  @name DataTable.defaults.displayStart
		 *
		 *  @example
		 *    $(document).ready( function() {
		 *      $('#example').dataTable( {
		 *        "displayStart": 20
		 *      } );
		 *    } )
		 */
		"iDisplayStart": 0,
	
	
		/**
		 * By default DataTables allows keyboard navigation of the table (sorting, paging,
		 * and filtering) by adding a `tabindex` attribute to the required elements. This
		 * allows you to tab through the controls and press the enter key to activate them.
		 * The tabindex is default 0, meaning that the tab follows the flow of the document.
		 * You can overrule this using this parameter if you wish. Use a value of -1 to
		 * disable built-in keyboard navigation.
		 *  @type int
		 *  @default 0
		 *
		 *  @dtopt Options
		 *  @name DataTable.defaults.tabIndex
		 *
		 *  @example
		 *    $(document).ready( function() {
		 *      $('#example').dataTable( {
		 *        "tabIndex": 1
		 *      } );
		 *    } );
		 */
		"iTabIndex": 0,
	
	
		/**
		 * Classes that DataTables assigns to the various components and features
		 * that it adds to the HTML table. This allows classes to be configured
		 * during initialisation in addition to through the static
		 * {@link DataTable.ext.oStdClasses} object).
		 *  @namespace
		 *  @name DataTable.defaults.classes
		 */
		"oClasses": {},
	
	
		/**
		 * All strings that DataTables uses in the user interface that it creates
		 * are defined in this object, allowing you to modified them individually or
		 * completely replace them all as required.
		 *  @namespace
		 *  @name DataTable.defaults.language
		 */
		"oLanguage": {
			/**
			 * Strings that are used for WAI-ARIA labels and controls only (these are not
			 * actually visible on the page, but will be read by screenreaders, and thus
			 * must be internationalised as well).
			 *  @namespace
			 *  @name DataTable.defaults.language.aria
			 */
			"oAria": {
				/**
				 * ARIA label that is added to the table headers when the column may be
				 * sorted ascending by activing the column (click or return when focused).
				 * Note that the column header is prefixed to this string.
				 *  @type string
				 *  @default : activate to sort column ascending
				 *
				 *  @dtopt Language
				 *  @name DataTable.defaults.language.aria.sortAscending
				 *
				 *  @example
				 *    $(document).ready( function() {
				 *      $('#example').dataTable( {
				 *        "language": {
				 *          "aria": {
				 *            "sortAscending": " - click/return to sort ascending"
				 *          }
				 *        }
				 *      } );
				 *    } );
				 */
				"sSortAscending": ": activate to sort column ascending",
	
				/**
				 * ARIA label that is added to the table headers when the column may be
				 * sorted descending by activing the column (click or return when focused).
				 * Note that the column header is prefixed to this string.
				 *  @type string
				 *  @default : activate to sort column ascending
				 *
				 *  @dtopt Language
				 *  @name DataTable.defaults.language.aria.sortDescending
				 *
				 *  @example
				 *    $(document).ready( function() {
				 *      $('#example').dataTable( {
				 *        "language": {
				 *          "aria": {
				 *            "sortDescending": " - click/return to sort descending"
				 *          }
				 *        }
				 *      } );
				 *    } );
				 */
				"sSortDescending": ": activate to sort column descending"
			},
	
			/**
			 * Pagination string used by DataTables for the built-in pagination
			 * control types.
			 *  @namespace
			 *  @name DataTable.defaults.language.paginate
			 */
			"oPaginate": {
				/**
				 * Text to use when using the 'full_numbers' type of pagination for the
				 * button to take the user to the first page.
				 *  @type string
				 *  @default First
				 *
				 *  @dtopt Language
				 *  @name DataTable.defaults.language.paginate.first
				 *
				 *  @example
				 *    $(document).ready( function() {
				 *      $('#example').dataTable( {
				 *        "language": {
				 *          "paginate": {
				 *            "first": "First page"
				 *          }
				 *        }
				 *      } );
				 *    } );
				 */
				"sFirst": "First",
	
	
				/**
				 * Text to use when using the 'full_numbers' type of pagination for the
				 * button to take the user to the last page.
				 *  @type string
				 *  @default Last
				 *
				 *  @dtopt Language
				 *  @name DataTable.defaults.language.paginate.last
				 *
				 *  @example
				 *    $(document).ready( function() {
				 *      $('#example').dataTable( {
				 *        "language": {
				 *          "paginate": {
				 *            "last": "Last page"
				 *          }
				 *        }
				 *      } );
				 *    } );
				 */
				"sLast": "Last",
	
	
				/**
				 * Text to use for the 'next' pagination button (to take the user to the
				 * next page).
				 *  @type string
				 *  @default Next
				 *
				 *  @dtopt Language
				 *  @name DataTable.defaults.language.paginate.next
				 *
				 *  @example
				 *    $(document).ready( function() {
				 *      $('#example').dataTable( {
				 *        "language": {
				 *          "paginate": {
				 *            "next": "Next page"
				 *          }
				 *        }
				 *      } );
				 *    } );
				 */
				"sNext": "Next",
	
	
				/**
				 * Text to use for the 'previous' pagination button (to take the user to
				 * the previous page).
				 *  @type string
				 *  @default Previous
				 *
				 *  @dtopt Language
				 *  @name DataTable.defaults.language.paginate.previous
				 *
				 *  @example
				 *    $(document).ready( function() {
				 *      $('#example').dataTable( {
				 *        "language": {
				 *          "paginate": {
				 *            "previous": "Previous page"
				 *          }
				 *        }
				 *      } );
				 *    } );
				 */
				"sPrevious": "Previous"
			},
	
			/**
			 * This string is shown in preference to `zeroRecords` when the table is
			 * empty of data (regardless of filtering). Note that this is an optional
			 * parameter - if it is not given, the value of `zeroRecords` will be used
			 * instead (either the default or given value).
			 *  @type string
			 *  @default No data available in table
			 *
			 *  @dtopt Language
			 *  @name DataTable.defaults.language.emptyTable
			 *
			 *  @example
			 *    $(document).ready( function() {
			 *      $('#example').dataTable( {
			 *        "language": {
			 *          "emptyTable": "No data available in table"
			 *        }
			 *      } );
			 *    } );
			 */
			"sEmptyTable": "No data available in table",
	
	
			/**
			 * This string gives information to the end user about the information
			 * that is current on display on the page. The following tokens can be
			 * used in the string and will be dynamically replaced as the table
			 * display updates. This tokens can be placed anywhere in the string, or
			 * removed as needed by the language requires:
			 *
			 * * `\_START\_` - Display index of the first record on the current page
			 * * `\_END\_` - Display index of the last record on the current page
			 * * `\_TOTAL\_` - Number of records in the table after filtering
			 * * `\_MAX\_` - Number of records in the table without filtering
			 * * `\_PAGE\_` - Current page number
			 * * `\_PAGES\_` - Total number of pages of data in the table
			 *
			 *  @type string
			 *  @default Showing _START_ to _END_ of _TOTAL_ entries
			 *
			 *  @dtopt Language
			 *  @name DataTable.defaults.language.info
			 *
			 *  @example
			 *    $(document).ready( function() {
			 *      $('#example').dataTable( {
			 *        "language": {
			 *          "info": "Showing page _PAGE_ of _PAGES_"
			 *        }
			 *      } );
			 *    } );
			 */
			"sInfo": "Showing _START_ to _END_ of _TOTAL_ entries",
	
	
			/**
			 * Display information string for when the table is empty. Typically the
			 * format of this string should match `info`.
			 *  @type string
			 *  @default Showing 0 to 0 of 0 entries
			 *
			 *  @dtopt Language
			 *  @name DataTable.defaults.language.infoEmpty
			 *
			 *  @example
			 *    $(document).ready( function() {
			 *      $('#example').dataTable( {
			 *        "language": {
			 *          "infoEmpty": "No entries to show"
			 *        }
			 *      } );
			 *    } );
			 */
			"sInfoEmpty": "Showing 0 to 0 of 0 entries",
	
	
			/**
			 * When a user filters the information in a table, this string is appended
			 * to the information (`info`) to give an idea of how strong the filtering
			 * is. The variable _MAX_ is dynamically updated.
			 *  @type string
			 *  @default (filtered from _MAX_ total entries)
			 *
			 *  @dtopt Language
			 *  @name DataTable.defaults.language.infoFiltered
			 *
			 *  @example
			 *    $(document).ready( function() {
			 *      $('#example').dataTable( {
			 *        "language": {
			 *          "infoFiltered": " - filtering from _MAX_ records"
			 *        }
			 *      } );
			 *    } );
			 */
			"sInfoFiltered": "(filtered from _MAX_ total entries)",
	
	
			/**
			 * If can be useful to append extra information to the info string at times,
			 * and this variable does exactly that. This information will be appended to
			 * the `info` (`infoEmpty` and `infoFiltered` in whatever combination they are
			 * being used) at all times.
			 *  @type string
			 *  @default <i>Empty string</i>
			 *
			 *  @dtopt Language
			 *  @name DataTable.defaults.language.infoPostFix
			 *
			 *  @example
			 *    $(document).ready( function() {
			 *      $('#example').dataTable( {
			 *        "language": {
			 *          "infoPostFix": "All records shown are derived from real information."
			 *        }
			 *      } );
			 *    } );
			 */
			"sInfoPostFix": "",
	
	
			/**
			 * This decimal place operator is a little different from the other
			 * language options since DataTables doesn't output floating point
			 * numbers, so it won't ever use this for display of a number. Rather,
			 * what this parameter does is modify the sort methods of the table so
			 * that numbers which are in a format which has a character other than
			 * a period (`.`) as a decimal place will be sorted numerically.
			 *
			 * Note that numbers with different decimal places cannot be shown in
			 * the same table and still be sortable, the table must be consistent.
			 * However, multiple different tables on the page can use different
			 * decimal place characters.
			 *  @type string
			 *  @default 
			 *
			 *  @dtopt Language
			 *  @name DataTable.defaults.language.decimal
			 *
			 *  @example
			 *    $(document).ready( function() {
			 *      $('#example').dataTable( {
			 *        "language": {
			 *          "decimal": ","
			 *          "thousands": "."
			 *        }
			 *      } );
			 *    } );
			 */
			"sDecimal": "",
	
	
			/**
			 * DataTables has a build in number formatter (`formatNumber`) which is
			 * used to format large numbers that are used in the table information.
			 * By default a comma is used, but this can be trivially changed to any
			 * character you wish with this parameter.
			 *  @type string
			 *  @default ,
			 *
			 *  @dtopt Language
			 *  @name DataTable.defaults.language.thousands
			 *
			 *  @example
			 *    $(document).ready( function() {
			 *      $('#example').dataTable( {
			 *        "language": {
			 *          "thousands": "'"
			 *        }
			 *      } );
			 *    } );
			 */
			"sThousands": ",",
	
	
			/**
			 * Detail the action that will be taken when the drop down menu for the
			 * pagination length option is changed. The '_MENU_' variable is replaced
			 * with a default select list of 10, 25, 50 and 100, and can be replaced
			 * with a custom select box if required.
			 *  @type string
			 *  @default Show _MENU_ entries
			 *
			 *  @dtopt Language
			 *  @name DataTable.defaults.language.lengthMenu
			 *
			 *  @example
			 *    // Language change only
			 *    $(document).ready( function() {
			 *      $('#example').dataTable( {
			 *        "language": {
			 *          "lengthMenu": "Display _MENU_ records"
			 *        }
			 *      } );
			 *    } );
			 *
			 *  @example
			 *    // Language and options change
			 *    $(document).ready( function() {
			 *      $('#example').dataTable( {
			 *        "language": {
			 *          "lengthMenu": 'Display <select>'+
			 *            '<option value="10">10</option>'+
			 *            '<option value="20">20</option>'+
			 *            '<option value="30">30</option>'+
			 *            '<option value="40">40</option>'+
			 *            '<option value="50">50</option>'+
			 *            '<option value="-1">All</option>'+
			 *            '</select> records'
			 *        }
			 *      } );
			 *    } );
			 */
			"sLengthMenu": "Show _MENU_ entries",
	
	
			/**
			 * When using Ajax sourced data and during the first draw when DataTables is
			 * gathering the data, this message is shown in an empty row in the table to
			 * indicate to the end user the the data is being loaded. Note that this
			 * parameter is not used when loading data by server-side processing, just
			 * Ajax sourced data with client-side processing.
			 *  @type string
			 *  @default Loading...
			 *
			 *  @dtopt Language
			 *  @name DataTable.defaults.language.loadingRecords
			 *
			 *  @example
			 *    $(document).ready( function() {
			 *      $('#example').dataTable( {
			 *        "language": {
			 *          "loadingRecords": "Please wait - loading..."
			 *        }
			 *      } );
			 *    } );
			 */
			"sLoadingRecords": "Loading...",
	
	
			/**
			 * Text which is displayed when the table is processing a user action
			 * (usually a sort command or similar).
			 *  @type string
			 *  @default Processing...
			 *
			 *  @dtopt Language
			 *  @name DataTable.defaults.language.processing
			 *
			 *  @example
			 *    $(document).ready( function() {
			 *      $('#example').dataTable( {
			 *        "language": {
			 *          "processing": "DataTables is currently busy"
			 *        }
			 *      } );
			 *    } );
			 */
			"sProcessing": "Processing...",
	
	
			/**
			 * Details the actions that will be taken when the user types into the
			 * filtering input text box. The variable "_INPUT_", if used in the string,
			 * is replaced with the HTML text box for the filtering input allowing
			 * control over where it appears in the string. If "_INPUT_" is not given
			 * then the input box is appended to the string automatically.
			 *  @type string
			 *  @default Search:
			 *
			 *  @dtopt Language
			 *  @name DataTable.defaults.language.search
			 *
			 *  @example
			 *    // Input text box will be appended at the end automatically
			 *    $(document).ready( function() {
			 *      $('#example').dataTable( {
			 *        "language": {
			 *          "search": "Filter records:"
			 *        }
			 *      } );
			 *    } );
			 *
			 *  @example
			 *    // Specify where the filter should appear
			 *    $(document).ready( function() {
			 *      $('#example').dataTable( {
			 *        "language": {
			 *          "search": "Apply filter _INPUT_ to table"
			 *        }
			 *      } );
			 *    } );
			 */
			"sSearch": "Search:",
	
	
			/**
			 * All of the language information can be stored in a file on the
			 * server-side, which DataTables will look up if this parameter is passed.
			 * It must store the URL of the language file, which is in a JSON format,
			 * and the object has the same properties as the oLanguage object in the
			 * initialiser object (i.e. the above parameters). Please refer to one of
			 * the example language files to see how this works in action.
			 *  @type string
			 *  @default <i>Empty string - i.e. disabled</i>
			 *
			 *  @dtopt Language
			 *  @name DataTable.defaults.language.url
			 *
			 *  @example
			 *    $(document).ready( function() {
			 *      $('#example').dataTable( {
			 *        "language": {
			 *          "url": "http://www.sprymedia.co.uk/dataTables/lang.txt"
			 *        }
			 *      } );
			 *    } );
			 */
			"sUrl": "",
	
	
			/**
			 * Text shown inside the table records when the is no information to be
			 * displayed after filtering. `emptyTable` is shown when there is simply no
			 * information in the table at all (regardless of filtering).
			 *  @type string
			 *  @default No matching records found
			 *
			 *  @dtopt Language
			 *  @name DataTable.defaults.language.zeroRecords
			 *
			 *  @example
			 *    $(document).ready( function() {
			 *      $('#example').dataTable( {
			 *        "language": {
			 *          "zeroRecords": "No records to display"
			 *        }
			 *      } );
			 *    } );
			 */
			"sZeroRecords": "No matching records found"
		},
	
	
		/**
		 * This parameter allows you to have define the global filtering state at
		 * initialisation time. As an object the `search` parameter must be
		 * defined, but all other parameters are optional. When `regex` is true,
		 * the search string will be treated as a regular expression, when false
		 * (default) it will be treated as a straight string. When `smart`
		 * DataTables will use it's smart filtering methods (to word match at
		 * any point in the data), when false this will not be done.
		 *  @namespace
		 *  @extends DataTable.models.oSearch
		 *
		 *  @dtopt Options
		 *  @name DataTable.defaults.search
		 *
		 *  @example
		 *    $(document).ready( function() {
		 *      $('#example').dataTable( {
		 *        "search": {"search": "Initial search"}
		 *      } );
		 *    } )
		 */
		"oSearch": $.extend( {}, DataTable.models.oSearch ),
	
	
		/**
		 * __Deprecated__ The functionality provided by this parameter has now been
		 * superseded by that provided through `ajax`, which should be used instead.
		 *
		 * By default DataTables will look for the property `data` (or `aaData` for
		 * compatibility with DataTables 1.9-) when obtaining data from an Ajax
		 * source or for server-side processing - this parameter allows that
		 * property to be changed. You can use Javascript dotted object notation to
		 * get a data source for multiple levels of nesting.
		 *  @type string
		 *  @default data
		 *
		 *  @dtopt Options
		 *  @dtopt Server-side
		 *  @name DataTable.defaults.ajaxDataProp
		 *
		 *  @deprecated 1.10. Please use `ajax` for this functionality now.
		 */
		"sAjaxDataProp": "data",
	
	
		/**
		 * __Deprecated__ The functionality provided by this parameter has now been
		 * superseded by that provided through `ajax`, which should be used instead.
		 *
		 * You can instruct DataTables to load data from an external
		 * source using this parameter (use aData if you want to pass data in you
		 * already have). Simply provide a url a JSON object can be obtained from.
		 *  @type string
		 *  @default null
		 *
		 *  @dtopt Options
		 *  @dtopt Server-side
		 *  @name DataTable.defaults.ajaxSource
		 *
		 *  @deprecated 1.10. Please use `ajax` for this functionality now.
		 */
		"sAjaxSource": null,
	
	
		/**
		 * This initialisation variable allows you to specify exactly where in the
		 * DOM you want DataTables to inject the various controls it adds to the page
		 * (for example you might want the pagination controls at the top of the
		 * table). DIV elements (with or without a custom class) can also be added to
		 * aid styling. The follow syntax is used:
		 *   <ul>
		 *     <li>The following options are allowed:
		 *       <ul>
		 *         <li>'l' - Length changing</li>
		 *         <li>'f' - Filtering input</li>
		 *         <li>'t' - The table!</li>
		 *         <li>'i' - Information</li>
		 *         <li>'p' - Pagination</li>
		 *         <li>'r' - pRocessing</li>
		 *       </ul>
		 *     </li>
		 *     <li>The following constants are allowed:
		 *       <ul>
		 *         <li>'H' - jQueryUI theme "header" classes ('fg-toolbar ui-widget-header ui-corner-tl ui-corner-tr ui-helper-clearfix')</li>
		 *         <li>'F' - jQueryUI theme "footer" classes ('fg-toolbar ui-widget-header ui-corner-bl ui-corner-br ui-helper-clearfix')</li>
		 *       </ul>
		 *     </li>
		 *     <li>The following syntax is expected:
		 *       <ul>
		 *         <li>'&lt;' and '&gt;' - div elements</li>
		 *         <li>'&lt;"class" and '&gt;' - div with a class</li>
		 *         <li>'&lt;"#id" and '&gt;' - div with an ID</li>
		 *       </ul>
		 *     </li>
		 *     <li>Examples:
		 *       <ul>
		 *         <li>'&lt;"wrapper"flipt&gt;'</li>
		 *         <li>'&lt;lf&lt;t&gt;ip&gt;'</li>
		 *       </ul>
		 *     </li>
		 *   </ul>
		 *  @type string
		 *  @default lfrtip <i>(when `jQueryUI` is false)</i> <b>or</b>
		 *    <"H"lfr>t<"F"ip> <i>(when `jQueryUI` is true)</i>
		 *
		 *  @dtopt Options
		 *  @name DataTable.defaults.dom
		 *
		 *  @example
		 *    $(document).ready( function() {
		 *      $('#example').dataTable( {
		 *        "dom": '&lt;"top"i&gt;rt&lt;"bottom"flp&gt;&lt;"clear"&gt;'
		 *      } );
		 *    } );
		 */
		"sDom": "lfrtip",
	
	
		/**
		 * DataTables features four different built-in options for the buttons to
		 * display for pagination control:
		 *
		 * * `simple` - 'Previous' and 'Next' buttons only
		 * * 'simple_numbers` - 'Previous' and 'Next' buttons, plus page numbers
		 * * `full` - 'First', 'Previous', 'Next' and 'Last' buttons
		 * * `full_numbers` - 'First', 'Previous', 'Next' and 'Last' buttons, plus
		 *   page numbers
		 *  
		 * Further methods can be added using {@link DataTable.ext.oPagination}.
		 *  @type string
		 *  @default simple_numbers
		 *
		 *  @dtopt Options
		 *  @name DataTable.defaults.pagingType
		 *
		 *  @example
		 *    $(document).ready( function() {
		 *      $('#example').dataTable( {
		 *        "pagingType": "full_numbers"
		 *      } );
		 *    } )
		 */
		"sPaginationType": "simple_numbers",
	
	
		/**
		 * Enable horizontal scrolling. When a table is too wide to fit into a
		 * certain layout, or you have a large number of columns in the table, you
		 * can enable x-scrolling to show the table in a viewport, which can be
		 * scrolled. This property can be `true` which will allow the table to
		 * scroll horizontally when needed, or any CSS unit, or a number (in which
		 * case it will be treated as a pixel measurement). Setting as simply `true`
		 * is recommended.
		 *  @type boolean|string
		 *  @default <i>blank string - i.e. disabled</i>
		 *
		 *  @dtopt Features
		 *  @name DataTable.defaults.scrollX
		 *
		 *  @example
		 *    $(document).ready( function() {
		 *      $('#example').dataTable( {
		 *        "scrollX": true,
		 *        "scrollCollapse": true
		 *      } );
		 *    } );
		 */
		"sScrollX": "",
	
	
		/**
		 * This property can be used to force a DataTable to use more width than it
		 * might otherwise do when x-scrolling is enabled. For example if you have a
		 * table which requires to be well spaced, this parameter is useful for
		 * "over-sizing" the table, and thus forcing scrolling. This property can by
		 * any CSS unit, or a number (in which case it will be treated as a pixel
		 * measurement).
		 *  @type string
		 *  @default <i>blank string - i.e. disabled</i>
		 *
		 *  @dtopt Options
		 *  @name DataTable.defaults.scrollXInner
		 *
		 *  @example
		 *    $(document).ready( function() {
		 *      $('#example').dataTable( {
		 *        "scrollX": "100%",
		 *        "scrollXInner": "110%"
		 *      } );
		 *    } );
		 */
		"sScrollXInner": "",
	
	
		/**
		 * Enable vertical scrolling. Vertical scrolling will constrain the DataTable
		 * to the given height, and enable scrolling for any data which overflows the
		 * current viewport. This can be used as an alternative to paging to display
		 * a lot of data in a small area (although paging and scrolling can both be
		 * enabled at the same time). This property can be any CSS unit, or a number
		 * (in which case it will be treated as a pixel measurement).
		 *  @type string
		 *  @default <i>blank string - i.e. disabled</i>
		 *
		 *  @dtopt Features
		 *  @name DataTable.defaults.scrollY
		 *
		 *  @example
		 *    $(document).ready( function() {
		 *      $('#example').dataTable( {
		 *        "scrollY": "200px",
		 *        "paginate": false
		 *      } );
		 *    } );
		 */
		"sScrollY": "",
	
	
		/**
		 * __Deprecated__ The functionality provided by this parameter has now been
		 * superseded by that provided through `ajax`, which should be used instead.
		 *
		 * Set the HTTP method that is used to make the Ajax call for server-side
		 * processing or Ajax sourced data.
		 *  @type string
		 *  @default GET
		 *
		 *  @dtopt Options
		 *  @dtopt Server-side
		 *  @name DataTable.defaults.serverMethod
		 *
		 *  @deprecated 1.10. Please use `ajax` for this functionality now.
		 */
		"sServerMethod": "GET",
	
	
		/**
		 * DataTables makes use of renderers when displaying HTML elements for
		 * a table. These renderers can be added or modified by plug-ins to
		 * generate suitable mark-up for a site. For example the Bootstrap
		 * integration plug-in for DataTables uses a paging button renderer to
		 * display pagination buttons in the mark-up required by Bootstrap.
		 *
		 * For further information about the renderers available see
		 * DataTable.ext.renderer
		 *  @type string|object
		 *  @default null
		 *
		 *  @name DataTable.defaults.renderer
		 *
		 */
		"renderer": null
	};
	
	_fnHungarianMap( DataTable.defaults );
	
	
	
	/*
	 * Developer note - See note in model.defaults.js about the use of Hungarian
	 * notation and camel case.
	 */
	
	/**
	 * Column options that can be given to DataTables at initialisation time.
	 *  @namespace
	 */
	DataTable.defaults.column = {
		/**
		 * Define which column(s) an order will occur on for this column. This
		 * allows a column's ordering to take multiple columns into account when
		 * doing a sort or use the data from a different column. For example first
		 * name / last name columns make sense to do a multi-column sort over the
		 * two columns.
		 *  @type array|int
		 *  @default null <i>Takes the value of the column index automatically</i>
		 *
		 *  @name DataTable.defaults.column.orderData
		 *  @dtopt Columns
		 *
		 *  @example
		 *    // Using `columnDefs`
		 *    $(document).ready( function() {
		 *      $('#example').dataTable( {
		 *        "columnDefs": [
		 *          { "orderData": [ 0, 1 ], "targets": [ 0 ] },
		 *          { "orderData": [ 1, 0 ], "targets": [ 1 ] },
		 *          { "orderData": 2, "targets": [ 2 ] }
		 *        ]
		 *      } );
		 *    } );
		 *
		 *  @example
		 *    // Using `columns`
		 *    $(document).ready( function() {
		 *      $('#example').dataTable( {
		 *        "columns": [
		 *          { "orderData": [ 0, 1 ] },
		 *          { "orderData": [ 1, 0 ] },
		 *          { "orderData": 2 },
		 *          null,
		 *          null
		 *        ]
		 *      } );
		 *    } );
		 */
		"aDataSort": null,
		"iDataSort": -1,
	
	
		/**
		 * You can control the default ordering direction, and even alter the
		 * behaviour of the sort handler (i.e. only allow ascending ordering etc)
		 * using this parameter.
		 *  @type array
		 *  @default [ 'asc', 'desc' ]
		 *
		 *  @name DataTable.defaults.column.orderSequence
		 *  @dtopt Columns
		 *
		 *  @example
		 *    // Using `columnDefs`
		 *    $(document).ready( function() {
		 *      $('#example').dataTable( {
		 *        "columnDefs": [
		 *          { "orderSequence": [ "asc" ], "targets": [ 1 ] },
		 *          { "orderSequence": [ "desc", "asc", "asc" ], "targets": [ 2 ] },
		 *          { "orderSequence": [ "desc" ], "targets": [ 3 ] }
		 *        ]
		 *      } );
		 *    } );
		 *
		 *  @example
		 *    // Using `columns`
		 *    $(document).ready( function() {
		 *      $('#example').dataTable( {
		 *        "columns": [
		 *          null,
		 *          { "orderSequence": [ "asc" ] },
		 *          { "orderSequence": [ "desc", "asc", "asc" ] },
		 *          { "orderSequence": [ "desc" ] },
		 *          null
		 *        ]
		 *      } );
		 *    } );
		 */
		"asSorting": [ 'asc', 'desc' ],
	
	
		/**
		 * Enable or disable filtering on the data in this column.
		 *  @type boolean
		 *  @default true
		 *
		 *  @name DataTable.defaults.column.searchable
		 *  @dtopt Columns
		 *
		 *  @example
		 *    // Using `columnDefs`
		 *    $(document).ready( function() {
		 *      $('#example').dataTable( {
		 *        "columnDefs": [
		 *          { "searchable": false, "targets": [ 0 ] }
		 *        ] } );
		 *    } );
		 *
		 *  @example
		 *    // Using `columns`
		 *    $(document).ready( function() {
		 *      $('#example').dataTable( {
		 *        "columns": [
		 *          { "searchable": false },
		 *          null,
		 *          null,
		 *          null,
		 *          null
		 *        ] } );
		 *    } );
		 */
		"bSearchable": true,
	
	
		/**
		 * Enable or disable ordering on this column.
		 *  @type boolean
		 *  @default true
		 *
		 *  @name DataTable.defaults.column.orderable
		 *  @dtopt Columns
		 *
		 *  @example
		 *    // Using `columnDefs`
		 *    $(document).ready( function() {
		 *      $('#example').dataTable( {
		 *        "columnDefs": [
		 *          { "orderable": false, "targets": [ 0 ] }
		 *        ] } );
		 *    } );
		 *
		 *  @example
		 *    // Using `columns`
		 *    $(document).ready( function() {
		 *      $('#example').dataTable( {
		 *        "columns": [
		 *          { "orderable": false },
		 *          null,
		 *          null,
		 *          null,
		 *          null
		 *        ] } );
		 *    } );
		 */
		"bSortable": true,
	
	
		/**
		 * Enable or disable the display of this column.
		 *  @type boolean
		 *  @default true
		 *
		 *  @name DataTable.defaults.column.visible
		 *  @dtopt Columns
		 *
		 *  @example
		 *    // Using `columnDefs`
		 *    $(document).ready( function() {
		 *      $('#example').dataTable( {
		 *        "columnDefs": [
		 *          { "visible": false, "targets": [ 0 ] }
		 *        ] } );
		 *    } );
		 *
		 *  @example
		 *    // Using `columns`
		 *    $(document).ready( function() {
		 *      $('#example').dataTable( {
		 *        "columns": [
		 *          { "visible": false },
		 *          null,
		 *          null,
		 *          null,
		 *          null
		 *        ] } );
		 *    } );
		 */
		"bVisible": true,
	
	
		/**
		 * Developer definable function that is called whenever a cell is created (Ajax source,
		 * etc) or processed for input (DOM source). This can be used as a compliment to mRender
		 * allowing you to modify the DOM element (add background colour for example) when the
		 * element is available.
		 *  @type function
		 *  @param {element} td The TD node that has been created
		 *  @param {*} cellData The Data for the cell
		 *  @param {array|object} rowData The data for the whole row
		 *  @param {int} row The row index for the aoData data store
		 *  @param {int} col The column index for aoColumns
		 *
		 *  @name DataTable.defaults.column.createdCell
		 *  @dtopt Columns
		 *
		 *  @example
		 *    $(document).ready( function() {
		 *      $('#example').dataTable( {
		 *        "columnDefs": [ {
		 *          "targets": [3],
		 *          "createdCell": function (td, cellData, rowData, row, col) {
		 *            if ( cellData == "1.7" ) {
		 *              $(td).css('color', 'blue')
		 *            }
		 *          }
		 *        } ]
		 *      });
		 *    } );
		 */
		"fnCreatedCell": null,
	
	
		/**
		 * This parameter has been replaced by `data` in DataTables to ensure naming
		 * consistency. `dataProp` can still be used, as there is backwards
		 * compatibility in DataTables for this option, but it is strongly
		 * recommended that you use `data` in preference to `dataProp`.
		 *  @name DataTable.defaults.column.dataProp
		 */
	
	
		/**
		 * This property can be used to read data from any data source property,
		 * including deeply nested objects / properties. `data` can be given in a
		 * number of different ways which effect its behaviour:
		 *
		 * * `integer` - treated as an array index for the data source. This is the
		 *   default that DataTables uses (incrementally increased for each column).
		 * * `string` - read an object property from the data source. There are
		 *   three 'special' options that can be used in the string to alter how
		 *   DataTables reads the data from the source object:
		 *    * `.` - Dotted Javascript notation. Just as you use a `.` in
		 *      Javascript to read from nested objects, so to can the options
		 *      specified in `data`. For example: `browser.version` or
		 *      `browser.name`. If your object parameter name contains a period, use
		 *      `\\` to escape it - i.e. `first\\.name`.
		 *    * `[]` - Array notation. DataTables can automatically combine data
		 *      from and array source, joining the data with the characters provided
		 *      between the two brackets. For example: `name[, ]` would provide a
		 *      comma-space separated list from the source array. If no characters
		 *      are provided between the brackets, the original array source is
		 *      returned.
		 *    * `()` - Function notation. Adding `()` to the end of a parameter will
		 *      execute a function of the name given. For example: `browser()` for a
		 *      simple function on the data source, `browser.version()` for a
		 *      function in a nested property or even `browser().version` to get an
		 *      object property if the function called returns an object. Note that
		 *      function notation is recommended for use in `render` rather than
		 *      `data` as it is much simpler to use as a renderer.
		 * * `null` - use the original data source for the row rather than plucking
		 *   data directly from it. This action has effects on two other
		 *   initialisation options:
		 *    * `defaultContent` - When null is given as the `data` option and
		 *      `defaultContent` is specified for the column, the value defined by
		 *      `defaultContent` will be used for the cell.
		 *    * `render` - When null is used for the `data` option and the `render`
		 *      option is specified for the column, the whole data source for the
		 *      row is used for the renderer.
		 * * `function` - the function given will be executed whenever DataTables
		 *   needs to set or get the data for a cell in the column. The function
		 *   takes three parameters:
		 *    * Parameters:
		 *      * `{array|object}` The data source for the row
		 *      * `{string}` The type call data requested - this will be 'set' when
		 *        setting data or 'filter', 'display', 'type', 'sort' or undefined
		 *        when gathering data. Note that when `undefined` is given for the
		 *        type DataTables expects to get the raw data for the object back<
		 *      * `{*}` Data to set when the second parameter is 'set'.
		 *    * Return:
		 *      * The return value from the function is not required when 'set' is
		 *        the type of call, but otherwise the return is what will be used
		 *        for the data requested.
		 *
		 * Note that `data` is a getter and setter option. If you just require
		 * formatting of data for output, you will likely want to use `render` which
		 * is simply a getter and thus simpler to use.
		 *
		 * Note that prior to DataTables 1.9.2 `data` was called `mDataProp`. The
		 * name change reflects the flexibility of this property and is consistent
		 * with the naming of mRender. If 'mDataProp' is given, then it will still
		 * be used by DataTables, as it automatically maps the old name to the new
		 * if required.
		 *
		 *  @type string|int|function|null
		 *  @default null <i>Use automatically calculated column index</i>
		 *
		 *  @name DataTable.defaults.column.data
		 *  @dtopt Columns
		 *
		 *  @example
		 *    // Read table data from objects
		 *    // JSON structure for each row:
		 *    //   {
		 *    //      "engine": {value},
		 *    //      "browser": {value},
		 *    //      "platform": {value},
		 *    //      "version": {value},
		 *    //      "grade": {value}
		 *    //   }
		 *    $(document).ready( function() {
		 *      $('#example').dataTable( {
		 *        "ajaxSource": "sources/objects.txt",
		 *        "columns": [
		 *          { "data": "engine" },
		 *          { "data": "browser" },
		 *          { "data": "platform" },
		 *          { "data": "version" },
		 *          { "data": "grade" }
		 *        ]
		 *      } );
		 *    } );
		 *
		 *  @example
		 *    // Read information from deeply nested objects
		 *    // JSON structure for each row:
		 *    //   {
		 *    //      "engine": {value},
		 *    //      "browser": {value},
		 *    //      "platform": {
		 *    //         "inner": {value}
		 *    //      },
		 *    //      "details": [
		 *    //         {value}, {value}
		 *    //      ]
		 *    //   }
		 *    $(document).ready( function() {
		 *      $('#example').dataTable( {
		 *        "ajaxSource": "sources/deep.txt",
		 *        "columns": [
		 *          { "data": "engine" },
		 *          { "data": "browser" },
		 *          { "data": "platform.inner" },
		 *          { "data": "platform.details.0" },
		 *          { "data": "platform.details.1" }
		 *        ]
		 *      } );
		 *    } );
		 *
		 *  @example
		 *    // Using `data` as a function to provide different information for
		 *    // sorting, filtering and display. In this case, currency (price)
		 *    $(document).ready( function() {
		 *      $('#example').dataTable( {
		 *        "columnDefs": [ {
		 *          "targets": [ 0 ],
		 *          "data": function ( source, type, val ) {
		 *            if (type === 'set') {
		 *              source.price = val;
		 *              // Store the computed dislay and filter values for efficiency
		 *              source.price_display = val=="" ? "" : "$"+numberFormat(val);
		 *              source.price_filter  = val=="" ? "" : "$"+numberFormat(val)+" "+val;
		 *              return;
		 *            }
		 *            else if (type === 'display') {
		 *              return source.price_display;
		 *            }
		 *            else if (type === 'filter') {
		 *              return source.price_filter;
		 *            }
		 *            // 'sort', 'type' and undefined all just use the integer
		 *            return source.price;
		 *          }
		 *        } ]
		 *      } );
		 *    } );
		 *
		 *  @example
		 *    // Using default content
		 *    $(document).ready( function() {
		 *      $('#example').dataTable( {
		 *        "columnDefs": [ {
		 *          "targets": [ 0 ],
		 *          "data": null,
		 *          "defaultContent": "Click to edit"
		 *        } ]
		 *      } );
		 *    } );
		 *
		 *  @example
		 *    // Using array notation - outputting a list from an array
		 *    $(document).ready( function() {
		 *      $('#example').dataTable( {
		 *        "columnDefs": [ {
		 *          "targets": [ 0 ],
		 *          "data": "name[, ]"
		 *        } ]
		 *      } );
		 *    } );
		 *
		 */
		"mData": null,
	
	
		/**
		 * This property is the rendering partner to `data` and it is suggested that
		 * when you want to manipulate data for display (including filtering,
		 * sorting etc) without altering the underlying data for the table, use this
		 * property. `render` can be considered to be the the read only companion to
		 * `data` which is read / write (then as such more complex). Like `data`
		 * this option can be given in a number of different ways to effect its
		 * behaviour:
		 *
		 * * `integer` - treated as an array index for the data source. This is the
		 *   default that DataTables uses (incrementally increased for each column).
		 * * `string` - read an object property from the data source. There are
		 *   three 'special' options that can be used in the string to alter how
		 *   DataTables reads the data from the source object:
		 *    * `.` - Dotted Javascript notation. Just as you use a `.` in
		 *      Javascript to read from nested objects, so to can the options
		 *      specified in `data`. For example: `browser.version` or
		 *      `browser.name`. If your object parameter name contains a period, use
		 *      `\\` to escape it - i.e. `first\\.name`.
		 *    * `[]` - Array notation. DataTables can automatically combine data
		 *      from and array source, joining the data with the characters provided
		 *      between the two brackets. For example: `name[, ]` would provide a
		 *      comma-space separated list from the source array. If no characters
		 *      are provided between the brackets, the original array source is
		 *      returned.
		 *    * `()` - Function notation. Adding `()` to the end of a parameter will
		 *      execute a function of the name given. For example: `browser()` for a
		 *      simple function on the data source, `browser.version()` for a
		 *      function in a nested property or even `browser().version` to get an
		 *      object property if the function called returns an object.
		 * * `object` - use different data for the different data types requested by
		 *   DataTables ('filter', 'display', 'type' or 'sort'). The property names
		 *   of the object is the data type the property refers to and the value can
		 *   defined using an integer, string or function using the same rules as
		 *   `render` normally does. Note that an `_` option _must_ be specified.
		 *   This is the default value to use if you haven't specified a value for
		 *   the data type requested by DataTables.
		 * * `function` - the function given will be executed whenever DataTables
		 *   needs to set or get the data for a cell in the column. The function
		 *   takes three parameters:
		 *    * Parameters:
		 *      * {array|object} The data source for the row (based on `data`)
		 *      * {string} The type call data requested - this will be 'filter',
		 *        'display', 'type' or 'sort'.
		 *      * {array|object} The full data source for the row (not based on
		 *        `data`)
		 *    * Return:
		 *      * The return value from the function is what will be used for the
		 *        data requested.
		 *
		 *  @type string|int|function|object|null
		 *  @default null Use the data source value.
		 *
		 *  @name DataTable.defaults.column.render
		 *  @dtopt Columns
		 *
		 *  @example
		 *    // Create a comma separated list from an array of objects
		 *    $(document).ready( function() {
		 *      $('#example').dataTable( {
		 *        "ajaxSource": "sources/deep.txt",
		 *        "columns": [
		 *          { "data": "engine" },
		 *          { "data": "browser" },
		 *          {
		 *            "data": "platform",
		 *            "render": "[, ].name"
		 *          }
		 *        ]
		 *      } );
		 *    } );
		 *
		 *  @example
		 *    // Execute a function to obtain data
		 *    $(document).ready( function() {
		 *      $('#example').dataTable( {
		 *        "columnDefs": [ {
		 *          "targets": [ 0 ],
		 *          "data": null, // Use the full data source object for the renderer's source
		 *          "render": "browserName()"
		 *        } ]
		 *      } );
		 *    } );
		 *
		 *  @example
		 *    // As an object, extracting different data for the different types
		 *    // This would be used with a data source such as:
		 *    //   { "phone": 5552368, "phone_filter": "5552368 555-2368", "phone_display": "555-2368" }
		 *    // Here the `phone` integer is used for sorting and type detection, while `phone_filter`
		 *    // (which has both forms) is used for filtering for if a user inputs either format, while
		 *    // the formatted phone number is the one that is shown in the table.
		 *    $(document).ready( function() {
		 *      $('#example').dataTable( {
		 *        "columnDefs": [ {
		 *          "targets": [ 0 ],
		 *          "data": null, // Use the full data source object for the renderer's source
		 *          "render": {
		 *            "_": "phone",
		 *            "filter": "phone_filter",
		 *            "display": "phone_display"
		 *          }
		 *        } ]
		 *      } );
		 *    } );
		 *
		 *  @example
		 *    // Use as a function to create a link from the data source
		 *    $(document).ready( function() {
		 *      $('#example').dataTable( {
		 *        "columnDefs": [ {
		 *          "targets": [ 0 ],
		 *          "data": "download_link",
		 *          "render": function ( data, type, full ) {
		 *            return '<a href="'+data+'">Download</a>';
		 *          }
		 *        } ]
		 *      } );
		 *    } );
		 */
		"mRender": null,
	
	
		/**
		 * Change the cell type created for the column - either TD cells or TH cells. This
		 * can be useful as TH cells have semantic meaning in the table body, allowing them
		 * to act as a header for a row (you may wish to add scope='row' to the TH elements).
		 *  @type string
		 *  @default td
		 *
		 *  @name DataTable.defaults.column.cellType
		 *  @dtopt Columns
		 *
		 *  @example
		 *    // Make the first column use TH cells
		 *    $(document).ready( function() {
		 *      $('#example').dataTable( {
		 *        "columnDefs": [ {
		 *          "targets": [ 0 ],
		 *          "cellType": "th"
		 *        } ]
		 *      } );
		 *    } );
		 */
		"sCellType": "td",
	
	
		/**
		 * Class to give to each cell in this column.
		 *  @type string
		 *  @default <i>Empty string</i>
		 *
		 *  @name DataTable.defaults.column.class
		 *  @dtopt Columns
		 *
		 *  @example
		 *    // Using `columnDefs`
		 *    $(document).ready( function() {
		 *      $('#example').dataTable( {
		 *        "columnDefs": [
		 *          { "class": "my_class", "targets": [ 0 ] }
		 *        ]
		 *      } );
		 *    } );
		 *
		 *  @example
		 *    // Using `columns`
		 *    $(document).ready( function() {
		 *      $('#example').dataTable( {
		 *        "columns": [
		 *          { "class": "my_class" },
		 *          null,
		 *          null,
		 *          null,
		 *          null
		 *        ]
		 *      } );
		 *    } );
		 */
		"sClass": "",
	
		/**
		 * When DataTables calculates the column widths to assign to each column,
		 * it finds the longest string in each column and then constructs a
		 * temporary table and reads the widths from that. The problem with this
		 * is that "mmm" is much wider then "iiii", but the latter is a longer
		 * string - thus the calculation can go wrong (doing it properly and putting
		 * it into an DOM object and measuring that is horribly(!) slow). Thus as
		 * a "work around" we provide this option. It will append its value to the
		 * text that is found to be the longest string for the column - i.e. padding.
		 * Generally you shouldn't need this!
		 *  @type string
		 *  @default <i>Empty string<i>
		 *
		 *  @name DataTable.defaults.column.contentPadding
		 *  @dtopt Columns
		 *
		 *  @example
		 *    // Using `columns`
		 *    $(document).ready( function() {
		 *      $('#example').dataTable( {
		 *        "columns": [
		 *          null,
		 *          null,
		 *          null,
		 *          {
		 *            "contentPadding": "mmm"
		 *          }
		 *        ]
		 *      } );
		 *    } );
		 */
		"sContentPadding": "",
	
	
		/**
		 * Allows a default value to be given for a column's data, and will be used
		 * whenever a null data source is encountered (this can be because `data`
		 * is set to null, or because the data source itself is null).
		 *  @type string
		 *  @default null
		 *
		 *  @name DataTable.defaults.column.defaultContent
		 *  @dtopt Columns
		 *
		 *  @example
		 *    // Using `columnDefs`
		 *    $(document).ready( function() {
		 *      $('#example').dataTable( {
		 *        "columnDefs": [
		 *          {
		 *            "data": null,
		 *            "defaultContent": "Edit",
		 *            "targets": [ -1 ]
		 *          }
		 *        ]
		 *      } );
		 *    } );
		 *
		 *  @example
		 *    // Using `columns`
		 *    $(document).ready( function() {
		 *      $('#example').dataTable( {
		 *        "columns": [
		 *          null,
		 *          null,
		 *          null,
		 *          {
		 *            "data": null,
		 *            "defaultContent": "Edit"
		 *          }
		 *        ]
		 *      } );
		 *    } );
		 */
		"sDefaultContent": null,
	
	
		/**
		 * This parameter is only used in DataTables' server-side processing. It can
		 * be exceptionally useful to know what columns are being displayed on the
		 * client side, and to map these to database fields. When defined, the names
		 * also allow DataTables to reorder information from the server if it comes
		 * back in an unexpected order (i.e. if you switch your columns around on the
		 * client-side, your server-side code does not also need updating).
		 *  @type string
		 *  @default <i>Empty string</i>
		 *
		 *  @name DataTable.defaults.column.name
		 *  @dtopt Columns
		 *
		 *  @example
		 *    // Using `columnDefs`
		 *    $(document).ready( function() {
		 *      $('#example').dataTable( {
		 *        "columnDefs": [
		 *          { "name": "engine", "targets": [ 0 ] },
		 *          { "name": "browser", "targets": [ 1 ] },
		 *          { "name": "platform", "targets": [ 2 ] },
		 *          { "name": "version", "targets": [ 3 ] },
		 *          { "name": "grade", "targets": [ 4 ] }
		 *        ]
		 *      } );
		 *    } );
		 *
		 *  @example
		 *    // Using `columns`
		 *    $(document).ready( function() {
		 *      $('#example').dataTable( {
		 *        "columns": [
		 *          { "name": "engine" },
		 *          { "name": "browser" },
		 *          { "name": "platform" },
		 *          { "name": "version" },
		 *          { "name": "grade" }
		 *        ]
		 *      } );
		 *    } );
		 */
		"sName": "",
	
	
		/**
		 * Defines a data source type for the ordering which can be used to read
		 * real-time information from the table (updating the internally cached
		 * version) prior to ordering. This allows ordering to occur on user
		 * editable elements such as form inputs.
		 *  @type string
		 *  @default std
		 *
		 *  @name DataTable.defaults.column.orderDataType
		 *  @dtopt Columns
		 *
		 *  @example
		 *    // Using `columnDefs`
		 *    $(document).ready( function() {
		 *      $('#example').dataTable( {
		 *        "columnDefs": [
		 *          { "orderDataType": "dom-text", "targets": [ 2, 3 ] },
		 *          { "type": "numeric", "targets": [ 3 ] },
		 *          { "orderDataType": "dom-select", "targets": [ 4 ] },
		 *          { "orderDataType": "dom-checkbox", "targets": [ 5 ] }
		 *        ]
		 *      } );
		 *    } );
		 *
		 *  @example
		 *    // Using `columns`
		 *    $(document).ready( function() {
		 *      $('#example').dataTable( {
		 *        "columns": [
		 *          null,
		 *          null,
		 *          { "orderDataType": "dom-text" },
		 *          { "orderDataType": "dom-text", "type": "numeric" },
		 *          { "orderDataType": "dom-select" },
		 *          { "orderDataType": "dom-checkbox" }
		 *        ]
		 *      } );
		 *    } );
		 */
		"sSortDataType": "std",
	
	
		/**
		 * The title of this column.
		 *  @type string
		 *  @default null <i>Derived from the 'TH' value for this column in the
		 *    original HTML table.</i>
		 *
		 *  @name DataTable.defaults.column.title
		 *  @dtopt Columns
		 *
		 *  @example
		 *    // Using `columnDefs`
		 *    $(document).ready( function() {
		 *      $('#example').dataTable( {
		 *        "columnDefs": [
		 *          { "title": "My column title", "targets": [ 0 ] }
		 *        ]
		 *      } );
		 *    } );
		 *
		 *  @example
		 *    // Using `columns`
		 *    $(document).ready( function() {
		 *      $('#example').dataTable( {
		 *        "columns": [
		 *          { "title": "My column title" },
		 *          null,
		 *          null,
		 *          null,
		 *          null
		 *        ]
		 *      } );
		 *    } );
		 */
		"sTitle": null,
	
	
		/**
		 * The type allows you to specify how the data for this column will be
		 * ordered. Four types (string, numeric, date and html (which will strip
		 * HTML tags before ordering)) are currently available. Note that only date
		 * formats understood by Javascript's Date() object will be accepted as type
		 * date. For example: "Mar 26, 2008 5:03 PM". May take the values: 'string',
		 * 'numeric', 'date' or 'html' (by default). Further types can be adding
		 * through plug-ins.
		 *  @type string
		 *  @default null <i>Auto-detected from raw data</i>
		 *
		 *  @name DataTable.defaults.column.type
		 *  @dtopt Columns
		 *
		 *  @example
		 *    // Using `columnDefs`
		 *    $(document).ready( function() {
		 *      $('#example').dataTable( {
		 *        "columnDefs": [
		 *          { "type": "html", "targets": [ 0 ] }
		 *        ]
		 *      } );
		 *    } );
		 *
		 *  @example
		 *    // Using `columns`
		 *    $(document).ready( function() {
		 *      $('#example').dataTable( {
		 *        "columns": [
		 *          { "type": "html" },
		 *          null,
		 *          null,
		 *          null,
		 *          null
		 *        ]
		 *      } );
		 *    } );
		 */
		"sType": null,
	
	
		/**
		 * Defining the width of the column, this parameter may take any CSS value
		 * (3em, 20px etc). DataTables applies 'smart' widths to columns which have not
		 * been given a specific width through this interface ensuring that the table
		 * remains readable.
		 *  @type string
		 *  @default null <i>Automatic</i>
		 *
		 *  @name DataTable.defaults.column.width
		 *  @dtopt Columns
		 *
		 *  @example
		 *    // Using `columnDefs`
		 *    $(document).ready( function() {
		 *      $('#example').dataTable( {
		 *        "columnDefs": [
		 *          { "width": "20%", "targets": [ 0 ] }
		 *        ]
		 *      } );
		 *    } );
		 *
		 *  @example
		 *    // Using `columns`
		 *    $(document).ready( function() {
		 *      $('#example').dataTable( {
		 *        "columns": [
		 *          { "width": "20%" },
		 *          null,
		 *          null,
		 *          null,
		 *          null
		 *        ]
		 *      } );
		 *    } );
		 */
		"sWidth": null
	};
	
	_fnHungarianMap( DataTable.defaults.column );
	
	
	
	/**
	 * DataTables settings object - this holds all the information needed for a
	 * given table, including configuration, data and current application of the
	 * table options. DataTables does not have a single instance for each DataTable
	 * with the settings attached to that instance, but rather instances of the
	 * DataTable "class" are created on-the-fly as needed (typically by a
	 * $().dataTable() call) and the settings object is then applied to that
	 * instance.
	 *
	 * Note that this object is related to {@link DataTable.defaults} but this
	 * one is the internal data store for DataTables's cache of columns. It should
	 * NOT be manipulated outside of DataTables. Any configuration should be done
	 * through the initialisation options.
	 *  @namespace
	 *  @todo Really should attach the settings object to individual instances so we
	 *    don't need to create new instances on each $().dataTable() call (if the
	 *    table already exists). It would also save passing oSettings around and
	 *    into every single function. However, this is a very significant
	 *    architecture change for DataTables and will almost certainly break
	 *    backwards compatibility with older installations. This is something that
	 *    will be done in 2.0.
	 */
	DataTable.models.oSettings = {
		/**
		 * Primary features of DataTables and their enablement state.
		 *  @namespace
		 */
		"oFeatures": {
	
			/**
			 * Flag to say if DataTables should automatically try to calculate the
			 * optimum table and columns widths (true) or not (false).
			 * Note that this parameter will be set by the initialisation routine. To
			 * set a default use {@link DataTable.defaults}.
			 *  @type boolean
			 */
			"bAutoWidth": null,
	
			/**
			 * Delay the creation of TR and TD elements until they are actually
			 * needed by a driven page draw. This can give a significant speed
			 * increase for Ajax source and Javascript source data, but makes no
			 * difference at all fro DOM and server-side processing tables.
			 * Note that this parameter will be set by the initialisation routine. To
			 * set a default use {@link DataTable.defaults}.
			 *  @type boolean
			 */
			"bDeferRender": null,
	
			/**
			 * Enable filtering on the table or not. Note that if this is disabled
			 * then there is no filtering at all on the table, including fnFilter.
			 * To just remove the filtering input use sDom and remove the 'f' option.
			 * Note that this parameter will be set by the initialisation routine. To
			 * set a default use {@link DataTable.defaults}.
			 *  @type boolean
			 */
			"bFilter": null,
	
			/**
			 * Table information element (the 'Showing x of y records' div) enable
			 * flag.
			 * Note that this parameter will be set by the initialisation routine. To
			 * set a default use {@link DataTable.defaults}.
			 *  @type boolean
			 */
			"bInfo": null,
	
			/**
			 * Present a user control allowing the end user to change the page size
			 * when pagination is enabled.
			 * Note that this parameter will be set by the initialisation routine. To
			 * set a default use {@link DataTable.defaults}.
			 *  @type boolean
			 */
			"bLengthChange": null,
	
			/**
			 * Pagination enabled or not. Note that if this is disabled then length
			 * changing must also be disabled.
			 * Note that this parameter will be set by the initialisation routine. To
			 * set a default use {@link DataTable.defaults}.
			 *  @type boolean
			 */
			"bPaginate": null,
	
			/**
			 * Processing indicator enable flag whenever DataTables is enacting a
			 * user request - typically an Ajax request for server-side processing.
			 * Note that this parameter will be set by the initialisation routine. To
			 * set a default use {@link DataTable.defaults}.
			 *  @type boolean
			 */
			"bProcessing": null,
	
			/**
			 * Server-side processing enabled flag - when enabled DataTables will
			 * get all data from the server for every draw - there is no filtering,
			 * sorting or paging done on the client-side.
			 * Note that this parameter will be set by the initialisation routine. To
			 * set a default use {@link DataTable.defaults}.
			 *  @type boolean
			 */
			"bServerSide": null,
	
			/**
			 * Sorting enablement flag.
			 * Note that this parameter will be set by the initialisation routine. To
			 * set a default use {@link DataTable.defaults}.
			 *  @type boolean
			 */
			"bSort": null,
	
			/**
			 * Multi-column sorting
			 * Note that this parameter will be set by the initialisation routine. To
			 * set a default use {@link DataTable.defaults}.
			 *  @type boolean
			 */
			"bSortMulti": null,
	
			/**
			 * Apply a class to the columns which are being sorted to provide a
			 * visual highlight or not. This can slow things down when enabled since
			 * there is a lot of DOM interaction.
			 * Note that this parameter will be set by the initialisation routine. To
			 * set a default use {@link DataTable.defaults}.
			 *  @type boolean
			 */
			"bSortClasses": null,
	
			/**
			 * State saving enablement flag.
			 * Note that this parameter will be set by the initialisation routine. To
			 * set a default use {@link DataTable.defaults}.
			 *  @type boolean
			 */
			"bStateSave": null
		},
	
	
		/**
		 * Scrolling settings for a table.
		 *  @namespace
		 */
		"oScroll": {
			/**
			 * When the table is shorter in height than sScrollY, collapse the
			 * table container down to the height of the table (when true).
			 * Note that this parameter will be set by the initialisation routine. To
			 * set a default use {@link DataTable.defaults}.
			 *  @type boolean
			 */
			"bCollapse": null,
	
			/**
			 * Width of the scrollbar for the web-browser's platform. Calculated
			 * during table initialisation.
			 *  @type int
			 *  @default 0
			 */
			"iBarWidth": 0,
	
			/**
			 * Viewport width for horizontal scrolling. Horizontal scrolling is
			 * disabled if an empty string.
			 * Note that this parameter will be set by the initialisation routine. To
			 * set a default use {@link DataTable.defaults}.
			 *  @type string
			 */
			"sX": null,
	
			/**
			 * Width to expand the table to when using x-scrolling. Typically you
			 * should not need to use this.
			 * Note that this parameter will be set by the initialisation routine. To
			 * set a default use {@link DataTable.defaults}.
			 *  @type string
			 *  @deprecated
			 */
			"sXInner": null,
	
			/**
			 * Viewport height for vertical scrolling. Vertical scrolling is disabled
			 * if an empty string.
			 * Note that this parameter will be set by the initialisation routine. To
			 * set a default use {@link DataTable.defaults}.
			 *  @type string
			 */
			"sY": null
		},
	
		/**
		 * Language information for the table.
		 *  @namespace
		 *  @extends DataTable.defaults.oLanguage
		 */
		"oLanguage": {
			/**
			 * Information callback function. See
			 * {@link DataTable.defaults.fnInfoCallback}
			 *  @type function
			 *  @default null
			 */
			"fnInfoCallback": null
		},
	
		/**
		 * Browser support parameters
		 *  @namespace
		 */
		"oBrowser": {
			/**
			 * Indicate if the browser incorrectly calculates width:100% inside a
			 * scrolling element (IE6/7)
			 *  @type boolean
			 *  @default false
			 */
			"bScrollOversize": false,
	
			/**
			 * Determine if the vertical scrollbar is on the right or left of the
			 * scrolling container - needed for rtl language layout, although not
			 * all browsers move the scrollbar (Safari).
			 *  @type boolean
			 *  @default false
			 */
			"bScrollbarLeft": false
		},
	
	
		"ajax": null,
	
	
		/**
		 * Array referencing the nodes which are used for the features. The
		 * parameters of this object match what is allowed by sDom - i.e.
		 *   <ul>
		 *     <li>'l' - Length changing</li>
		 *     <li>'f' - Filtering input</li>
		 *     <li>'t' - The table!</li>
		 *     <li>'i' - Information</li>
		 *     <li>'p' - Pagination</li>
		 *     <li>'r' - pRocessing</li>
		 *   </ul>
		 *  @type array
		 *  @default []
		 */
		"aanFeatures": [],
	
		/**
		 * Store data information - see {@link DataTable.models.oRow} for detailed
		 * information.
		 *  @type array
		 *  @default []
		 */
		"aoData": [],
	
		/**
		 * Array of indexes which are in the current display (after filtering etc)
		 *  @type array
		 *  @default []
		 */
		"aiDisplay": [],
	
		/**
		 * Array of indexes for display - no filtering
		 *  @type array
		 *  @default []
		 */
		"aiDisplayMaster": [],
	
		/**
		 * Store information about each column that is in use
		 *  @type array
		 *  @default []
		 */
		"aoColumns": [],
	
		/**
		 * Store information about the table's header
		 *  @type array
		 *  @default []
		 */
		"aoHeader": [],
	
		/**
		 * Store information about the table's footer
		 *  @type array
		 *  @default []
		 */
		"aoFooter": [],
	
		/**
		 * Store the applied global search information in case we want to force a
		 * research or compare the old search to a new one.
		 * Note that this parameter will be set by the initialisation routine. To
		 * set a default use {@link DataTable.defaults}.
		 *  @namespace
		 *  @extends DataTable.models.oSearch
		 */
		"oPreviousSearch": {},
	
		/**
		 * Store the applied search for each column - see
		 * {@link DataTable.models.oSearch} for the format that is used for the
		 * filtering information for each column.
		 *  @type array
		 *  @default []
		 */
		"aoPreSearchCols": [],
	
		/**
		 * Sorting that is applied to the table. Note that the inner arrays are
		 * used in the following manner:
		 * <ul>
		 *   <li>Index 0 - column number</li>
		 *   <li>Index 1 - current sorting direction</li>
		 * </ul>
		 * Note that this parameter will be set by the initialisation routine. To
		 * set a default use {@link DataTable.defaults}.
		 *  @type array
		 *  @todo These inner arrays should really be objects
		 */
		"aaSorting": null,
	
		/**
		 * Sorting that is always applied to the table (i.e. prefixed in front of
		 * aaSorting).
		 * Note that this parameter will be set by the initialisation routine. To
		 * set a default use {@link DataTable.defaults}.
		 *  @type array
		 *  @default []
		 */
		"aaSortingFixed": [],
	
		/**
		 * Classes to use for the striping of a table.
		 * Note that this parameter will be set by the initialisation routine. To
		 * set a default use {@link DataTable.defaults}.
		 *  @type array
		 *  @default []
		 */
		"asStripeClasses": null,
	
		/**
		 * If restoring a table - we should restore its striping classes as well
		 *  @type array
		 *  @default []
		 */
		"asDestroyStripes": [],
	
		/**
		 * If restoring a table - we should restore its width
		 *  @type int
		 *  @default 0
		 */
		"sDestroyWidth": 0,
	
		/**
		 * Callback functions array for every time a row is inserted (i.e. on a draw).
		 *  @type array
		 *  @default []
		 */
		"aoRowCallback": [],
	
		/**
		 * Callback functions for the header on each draw.
		 *  @type array
		 *  @default []
		 */
		"aoHeaderCallback": [],
	
		/**
		 * Callback function for the footer on each draw.
		 *  @type array
		 *  @default []
		 */
		"aoFooterCallback": [],
	
		/**
		 * Array of callback functions for draw callback functions
		 *  @type array
		 *  @default []
		 */
		"aoDrawCallback": [],
	
		/**
		 * Array of callback functions for row created function
		 *  @type array
		 *  @default []
		 */
		"aoRowCreatedCallback": [],
	
		/**
		 * Callback functions for just before the table is redrawn. A return of
		 * false will be used to cancel the draw.
		 *  @type array
		 *  @default []
		 */
		"aoPreDrawCallback": [],
	
		/**
		 * Callback functions for when the table has been initialised.
		 *  @type array
		 *  @default []
		 */
		"aoInitComplete": [],
	
	
		/**
		 * Callbacks for modifying the settings to be stored for state saving, prior to
		 * saving state.
		 *  @type array
		 *  @default []
		 */
		"aoStateSaveParams": [],
	
		/**
		 * Callbacks for modifying the settings that have been stored for state saving
		 * prior to using the stored values to restore the state.
		 *  @type array
		 *  @default []
		 */
		"aoStateLoadParams": [],
	
		/**
		 * Callbacks for operating on the settings object once the saved state has been
		 * loaded
		 *  @type array
		 *  @default []
		 */
		"aoStateLoaded": [],
	
		/**
		 * Cache the table ID for quick access
		 *  @type string
		 *  @default <i>Empty string</i>
		 */
		"sTableId": "",
	
		/**
		 * The TABLE node for the main table
		 *  @type node
		 *  @default null
		 */
		"nTable": null,
	
		/**
		 * Permanent ref to the thead element
		 *  @type node
		 *  @default null
		 */
		"nTHead": null,
	
		/**
		 * Permanent ref to the tfoot element - if it exists
		 *  @type node
		 *  @default null
		 */
		"nTFoot": null,
	
		/**
		 * Permanent ref to the tbody element
		 *  @type node
		 *  @default null
		 */
		"nTBody": null,
	
		/**
		 * Cache the wrapper node (contains all DataTables controlled elements)
		 *  @type node
		 *  @default null
		 */
		"nTableWrapper": null,
	
		/**
		 * Indicate if when using server-side processing the loading of data
		 * should be deferred until the second draw.
		 * Note that this parameter will be set by the initialisation routine. To
		 * set a default use {@link DataTable.defaults}.
		 *  @type boolean
		 *  @default false
		 */
		"bDeferLoading": false,
	
		/**
		 * Indicate if all required information has been read in
		 *  @type boolean
		 *  @default false
		 */
		"bInitialised": false,
	
		/**
		 * Information about open rows. Each object in the array has the parameters
		 * 'nTr' and 'nParent'
		 *  @type array
		 *  @default []
		 */
		"aoOpenRows": [],
	
		/**
		 * Dictate the positioning of DataTables' control elements - see
		 * {@link DataTable.model.oInit.sDom}.
		 * Note that this parameter will be set by the initialisation routine. To
		 * set a default use {@link DataTable.defaults}.
		 *  @type string
		 *  @default null
		 */
		"sDom": null,
	
		/**
		 * Which type of pagination should be used.
		 * Note that this parameter will be set by the initialisation routine. To
		 * set a default use {@link DataTable.defaults}.
		 *  @type string
		 *  @default two_button
		 */
		"sPaginationType": "two_button",
	
		/**
		 * The state duration (for `stateSave`) in seconds.
		 * Note that this parameter will be set by the initialisation routine. To
		 * set a default use {@link DataTable.defaults}.
		 *  @type int
		 *  @default 0
		 */
		"iStateDuration": 0,
	
		/**
		 * Array of callback functions for state saving. Each array element is an
		 * object with the following parameters:
		 *   <ul>
		 *     <li>function:fn - function to call. Takes two parameters, oSettings
		 *       and the JSON string to save that has been thus far created. Returns
		 *       a JSON string to be inserted into a json object
		 *       (i.e. '"param": [ 0, 1, 2]')</li>
		 *     <li>string:sName - name of callback</li>
		 *   </ul>
		 *  @type array
		 *  @default []
		 */
		"aoStateSave": [],
	
		/**
		 * Array of callback functions for state loading. Each array element is an
		 * object with the following parameters:
		 *   <ul>
		 *     <li>function:fn - function to call. Takes two parameters, oSettings
		 *       and the object stored. May return false to cancel state loading</li>
		 *     <li>string:sName - name of callback</li>
		 *   </ul>
		 *  @type array
		 *  @default []
		 */
		"aoStateLoad": [],
	
		/**
		 * State that was loaded. Useful for back reference
		 *  @type object
		 *  @default null
		 */
		"oLoadedState": null,
	
		/**
		 * Source url for AJAX data for the table.
		 * Note that this parameter will be set by the initialisation routine. To
		 * set a default use {@link DataTable.defaults}.
		 *  @type string
		 *  @default null
		 */
		"sAjaxSource": null,
	
		/**
		 * Property from a given object from which to read the table data from. This
		 * can be an empty string (when not server-side processing), in which case
		 * it is  assumed an an array is given directly.
		 * Note that this parameter will be set by the initialisation routine. To
		 * set a default use {@link DataTable.defaults}.
		 *  @type string
		 */
		"sAjaxDataProp": null,
	
		/**
		 * Note if draw should be blocked while getting data
		 *  @type boolean
		 *  @default true
		 */
		"bAjaxDataGet": true,
	
		/**
		 * The last jQuery XHR object that was used for server-side data gathering.
		 * This can be used for working with the XHR information in one of the
		 * callbacks
		 *  @type object
		 *  @default null
		 */
		"jqXHR": null,
	
		/**
		 * JSON returned from the server in the last Ajax request
		 *  @type object
		 *  @default undefined
		 */
		"json": undefined,
	
		/**
		 * Data submitted as part of the last Ajax request
		 *  @type object
		 *  @default undefined
		 */
		"oAjaxData": undefined,
	
		/**
		 * Function to get the server-side data.
		 * Note that this parameter will be set by the initialisation routine. To
		 * set a default use {@link DataTable.defaults}.
		 *  @type function
		 */
		"fnServerData": null,
	
		/**
		 * Functions which are called prior to sending an Ajax request so extra
		 * parameters can easily be sent to the server
		 *  @type array
		 *  @default []
		 */
		"aoServerParams": [],
	
		/**
		 * Send the XHR HTTP method - GET or POST (could be PUT or DELETE if
		 * required).
		 * Note that this parameter will be set by the initialisation routine. To
		 * set a default use {@link DataTable.defaults}.
		 *  @type string
		 */
		"sServerMethod": null,
	
		/**
		 * Format numbers for display.
		 * Note that this parameter will be set by the initialisation routine. To
		 * set a default use {@link DataTable.defaults}.
		 *  @type function
		 */
		"fnFormatNumber": null,
	
		/**
		 * List of options that can be used for the user selectable length menu.
		 * Note that this parameter will be set by the initialisation routine. To
		 * set a default use {@link DataTable.defaults}.
		 *  @type array
		 *  @default []
		 */
		"aLengthMenu": null,
	
		/**
		 * Counter for the draws that the table does. Also used as a tracker for
		 * server-side processing
		 *  @type int
		 *  @default 0
		 */
		"iDraw": 0,
	
		/**
		 * Indicate if a redraw is being done - useful for Ajax
		 *  @type boolean
		 *  @default false
		 */
		"bDrawing": false,
	
		/**
		 * Draw index (iDraw) of the last error when parsing the returned data
		 *  @type int
		 *  @default -1
		 */
		"iDrawError": -1,
	
		/**
		 * Paging display length
		 *  @type int
		 *  @default 10
		 */
		"_iDisplayLength": 10,
	
		/**
		 * Paging start point - aiDisplay index
		 *  @type int
		 *  @default 0
		 */
		"_iDisplayStart": 0,
	
		/**
		 * Server-side processing - number of records in the result set
		 * (i.e. before filtering), Use fnRecordsTotal rather than
		 * this property to get the value of the number of records, regardless of
		 * the server-side processing setting.
		 *  @type int
		 *  @default 0
		 *  @private
		 */
		"_iRecordsTotal": 0,
	
		/**
		 * Server-side processing - number of records in the current display set
		 * (i.e. after filtering). Use fnRecordsDisplay rather than
		 * this property to get the value of the number of records, regardless of
		 * the server-side processing setting.
		 *  @type boolean
		 *  @default 0
		 *  @private
		 */
		"_iRecordsDisplay": 0,
	
		/**
		 * Flag to indicate if jQuery UI marking and classes should be used.
		 * Note that this parameter will be set by the initialisation routine. To
		 * set a default use {@link DataTable.defaults}.
		 *  @type boolean
		 */
		"bJUI": null,
	
		/**
		 * The classes to use for the table
		 *  @type object
		 *  @default {}
		 */
		"oClasses": {},
	
		/**
		 * Flag attached to the settings object so you can check in the draw
		 * callback if filtering has been done in the draw. Deprecated in favour of
		 * events.
		 *  @type boolean
		 *  @default false
		 *  @deprecated
		 */
		"bFiltered": false,
	
		/**
		 * Flag attached to the settings object so you can check in the draw
		 * callback if sorting has been done in the draw. Deprecated in favour of
		 * events.
		 *  @type boolean
		 *  @default false
		 *  @deprecated
		 */
		"bSorted": false,
	
		/**
		 * Indicate that if multiple rows are in the header and there is more than
		 * one unique cell per column, if the top one (true) or bottom one (false)
		 * should be used for sorting / title by DataTables.
		 * Note that this parameter will be set by the initialisation routine. To
		 * set a default use {@link DataTable.defaults}.
		 *  @type boolean
		 */
		"bSortCellsTop": null,
	
		/**
		 * Initialisation object that is used for the table
		 *  @type object
		 *  @default null
		 */
		"oInit": null,
	
		/**
		 * Destroy callback functions - for plug-ins to attach themselves to the
		 * destroy so they can clean up markup and events.
		 *  @type array
		 *  @default []
		 */
		"aoDestroyCallback": [],
	
	
		/**
		 * Get the number of records in the current record set, before filtering
		 *  @type function
		 */
		"fnRecordsTotal": function ()
		{
			return _fnDataSource( this ) == 'ssp' ?
				this._iRecordsTotal * 1 :
				this.aiDisplayMaster.length;
		},
	
		/**
		 * Get the number of records in the current record set, after filtering
		 *  @type function
		 */
		"fnRecordsDisplay": function ()
		{
			return _fnDataSource( this ) == 'ssp' ?
				this._iRecordsDisplay * 1 :
				this.aiDisplay.length;
		},
	
		/**
		 * Get the display end point - aiDisplay index
		 *  @type function
		 */
		"fnDisplayEnd": function ()
		{
			var
				len      = this._iDisplayLength,
				start    = this._iDisplayStart,
				calc     = start + len,
				records  = this.aiDisplay.length,
				features = this.oFeatures,
				paginate = features.bPaginate;
	
			if ( features.bServerSide ) {
				return paginate === false || len === -1 ?
					start + records :
					Math.min( start+len, this._iRecordsDisplay );
			}
			else {
				return ! paginate || calc>records || len===-1 ?
					records :
					calc;
			}
		},
	
		/**
		 * The DataTables object for this table
		 *  @type object
		 *  @default null
		 */
		"oInstance": null,
	
		/**
		 * Unique identifier for each instance of the DataTables object. If there
		 * is an ID on the table node, then it takes that value, otherwise an
		 * incrementing internal counter is used.
		 *  @type string
		 *  @default null
		 */
		"sInstance": null,
	
		/**
		 * tabindex attribute value that is added to DataTables control elements, allowing
		 * keyboard navigation of the table and its controls.
		 */
		"iTabIndex": 0,
	
		/**
		 * DIV container for the footer scrolling table if scrolling
		 */
		"nScrollHead": null,
	
		/**
		 * DIV container for the footer scrolling table if scrolling
		 */
		"nScrollFoot": null,
	
		/**
		 * Last applied sort
		 *  @type array
		 *  @default []
		 */
		"aLastSort": [],
	
		/**
		 * Stored plug-in instances
		 *  @type object
		 *  @default {}
		 */
		"oPlugins": {}
	};

	/**
	 * Extension object for DataTables that is used to provide all extension
	 * options.
	 *
	 * Note that the `DataTable.ext` object is available through
	 * `jQuery.fn.dataTable.ext` where it may be accessed and manipulated. It is
	 * also aliased to `jQuery.fn.dataTableExt` for historic reasons.
	 *  @namespace
	 *  @extends DataTable.models.ext
	 */
	
	
	/**
	 * DataTables extensions
	 * 
	 * This namespace acts as a collection area for plug-ins that can be used to
	 * extend DataTables capabilities. Indeed many of the build in methods
	 * use this method to provide their own capabilities (sorting methods for
	 * example).
	 *
	 * Note that this namespace is aliased to `jQuery.fn.dataTableExt` for legacy
	 * reasons
	 *
	 *  @namespace
	 */
	DataTable.ext = _ext = {
		/**
		 * Element class names
		 *
		 *  @type object
		 *  @default {}
		 */
		classes: {},
	
	
		/**
		 * Error reporting.
		 * 
		 * How should DataTables report an error. Can take the value 'alert' or
		 * 'throw'
		 *
		 *  @type string
		 *  @default alert
		 */
		errMode: "alert",
	
	
		/**
		 * Feature plug-ins.
		 * 
		 * This is an array of objects which describe the feature plug-ins that are
		 * available to DataTables. These feature plug-ins are then available for
		 * use through the `dom` initialisation option.
		 * 
		 * Each feature plug-in is described by an object which must have the
		 * following properties:
		 * 
		 * * `fnInit` - function that is used to initialise the plug-in,
		 * * `cFeature` - a character so the feature can be enabled by the `dom`
		 *   instillation option. This is case sensitive.
		 *
		 * The `fnInit` function has the following input parameters:
		 *
		 * 1. `{object}` DataTables settings object: see
		 *    {@link DataTable.models.oSettings}
		 *
		 * And the following return is expected:
		 * 
		 * * {node|null} The element which contains your feature. Note that the
		 *   return may also be void if your plug-in does not require to inject any
		 *   DOM elements into DataTables control (`dom`) - for example this might
		 *   be useful when developing a plug-in which allows table control via
		 *   keyboard entry
		 *
		 *  @type array
		 *
		 *  @example
		 *    $.fn.dataTable.ext.features.push( {
		 *      "fnInit": function( oSettings ) {
		 *        return new TableTools( { "oDTSettings": oSettings } );
		 *      },
		 *      "cFeature": "T"
		 *    } );
		 */
		feature: [],
	
	
		/**
		 * Row searching.
		 * 
		 * This method of searching is complimentary to the default type based
		 * searching, and a lot more comprehensive as it allows you complete control
		 * over the searching logic. Each element in this array is a function
		 * (parameters described below) that is called for every row in the table,
		 * and your logic decides if it should be included in the searching data set
		 * or not.
		 *
		 * Searching functions have the following input parameters:
		 *
		 * 1. `{object}` DataTables settings object: see
		 *    {@link DataTable.models.oSettings}
		 * 2. `{array|object}` Data for the row to be processed (same as the
		 *    original format that was passed in as the data source, or an array
		 *    from a DOM data source
		 * 3. `{int}` Row index ({@link DataTable.models.oSettings.aoData}), which
		 *    can be useful to retrieve the `TR` element if you need DOM interaction.
		 *
		 * And the following return is expected:
		 *
		 * * {boolean} Include the row in the searched result set (true) or not
		 *   (false)
		 *
		 * Note that as with the main search ability in DataTables, technically this
		 * is "filtering", since it is subtractive. However, for consistency in
		 * naming we call it searching here.
		 *
		 *  @type array
		 *  @default []
		 *
		 *  @example
		 *    // The following example shows custom search being applied to the
		 *    // fourth column (i.e. the data[3] index) based on two input values
		 *    // from the end-user, matching the data in a certain range.
		 *    $.fn.dataTable.ext.search.push(
		 *      function( settings, data, dataIndex ) {
		 *        var min = document.getElementById('min').value * 1;
		 *        var max = document.getElementById('max').value * 1;
		 *        var version = data[3] == "-" ? 0 : data[3]*1;
		 *
		 *        if ( min == "" && max == "" ) {
		 *          return true;
		 *        }
		 *        else if ( min == "" && version < max ) {
		 *          return true;
		 *        }
		 *        else if ( min < version && "" == max ) {
		 *          return true;
		 *        }
		 *        else if ( min < version && version < max ) {
		 *          return true;
		 *        }
		 *        return false;
		 *      }
		 *    );
		 */
		search: [],
	
	
		/**
		 * Internal functions, exposed for used in plug-ins.
		 * 
		 * Please note that you should not need to use the internal methods for
		 * anything other than a plug-in (and even then, try to avoid if possible).
		 * The internal function may change between releases.
		 *
		 *  @type object
		 *  @default {}
		 */
		internal: {},
	
	
		/**
		 * Legacy configuration options. Enable and disable legacy options that
		 * are available in DataTables.
		 *
		 *  @type object
		 */
		legacy: {
			/**
			 * Enable / disable DataTables 1.9 compatible server-side processing
			 * requests
			 *
			 *  @type boolean
			 *  @default null
			 */
			ajax: null
		},
	
	
		/**
		 * Pagination plug-in methods.
		 * 
		 * Each entry in this object is a function and defines which buttons should
		 * be shown by the pagination rendering method that is used for the table:
		 * {@link DataTable.ext.renderer.pageButton}. The renderer addresses how the
		 * buttons are displayed in the document, while the functions here tell it
		 * what buttons to display. This is done by returning an array of button
		 * descriptions (what each button will do).
		 *
		 * Pagination types (the four built in options and any additional plug-in
		 * options defined here) can be used through the `paginationType`
		 * initialisation parameter.
		 *
		 * The functions defined take two parameters:
		 *
		 * 1. `{int} page` The current page index
		 * 2. `{int} pages` The number of pages in the table
		 *
		 * Each function is expected to return an array where each element of the
		 * array can be one of:
		 *
		 * * `first` - Jump to first page when activated
		 * * `last` - Jump to last page when activated
		 * * `previous` - Show previous page when activated
		 * * `next` - Show next page when activated
		 * * `{int}` - Show page of the index given
		 * * `{array}` - A nested array containing the above elements to add a
		 *   containing 'DIV' element (might be useful for styling).
		 *
		 * Note that DataTables v1.9- used this object slightly differently whereby
		 * an object with two functions would be defined for each plug-in. That
		 * ability is still supported by DataTables 1.10+ to provide backwards
		 * compatibility, but this option of use is now decremented and no longer
		 * documented in DataTables 1.10+.
		 *
		 *  @type object
		 *  @default {}
		 *
		 *  @example
		 *    // Show previous, next and current page buttons only
		 *    $.fn.dataTableExt.oPagination.current = function ( page, pages ) {
		 *      return [ 'previous', page, 'next' ];
		 *    };
		 */
		pager: {},
	
	
		renderer: {
			pageButton: {},
			header: {}
		},
	
	
		/**
		 * Ordering plug-ins - custom data source
		 * 
		 * The extension options for ordering of data available here is complimentary
		 * to the default type based ordering that DataTables typically uses. It
		 * allows much greater control over the the data that is being used to
		 * order a column, but is necessarily therefore more complex.
		 * 
		 * This type of ordering is useful if you want to do ordering based on data
		 * live from the DOM (for example the contents of an 'input' element) rather
		 * than just the static string that DataTables knows of.
		 * 
		 * The way these plug-ins work is that you create an array of the values you
		 * wish to be ordering for the column in question and then return that
		 * array. The data in the array much be in the index order of the rows in
		 * the table (not the currently ordering order!). Which order data gathering
		 * function is run here depends on the `dt-init columns.orderDataType`
		 * parameter that is used for the column (if any).
		 *
		 * The functions defined take two parameters:
		 *
		 * 1. `{object}` DataTables settings object: see
		 *    {@link DataTable.models.oSettings}
		 * 2. `{int}` Target column index
		 *
		 * Each function is expected to return an array:
		 *
		 * * `{array}` Data for the column to be ordering upon
		 *
		 *  @type array
		 *
		 *  @example
		 *    // Ordering using `input` node values
		 *    $.fn.dataTable.ext.order['dom-text'] = function  ( settings, col )
		 *    {
		 *      return this.api().column( col, {order:'index'} ).nodes().map( function ( td, i ) {
		 *        return $('input', td).val();
		 *      } );
		 *    }
		 */
		order: {},
	
	
		/**
		 * Type based plug-ins.
		 *
		 * Each column in DataTables has a type assigned to it, either by automatic
		 * detection or by direct assignment using the `type` option for the column.
		 * The type of a column will effect how it is ordering and search (plug-ins
		 * can also make use of the column type if required).
		 *
		 * @namespace
		 */
		type: {
			/**
			 * Type detection functions.
			 *
			 * The functions defined in this object are used to automatically detect
			 * a column's type, making initialisation of DataTables super easy, even
			 * when complex data is in the table.
			 *
			 * The functions defined take two parameters:
			 *
		     *  1. `{*}` Data from the column cell to be analysed
		     *  2. `{settings}` DataTables settings object. This can be used to
		     *     perform context specific type detection - for example detection
		     *     based on language settings such as using a comma for a decimal
		     *     place. Generally speaking the options from the settings will not
		     *     be required
			 *
			 * Each function is expected to return:
			 *
			 * * `{string|null}` Data type detected, or null if unknown (and thus
			 *   pass it on to the other type detection functions.
			 *
			 *  @type array
			 *
			 *  @example
			 *    // Currency type detection plug-in:
			 *    $.fn.dataTable.ext.type.detect.push(
			 *      function ( data, settings ) {
			 *        // Check the numeric part
			 *        if ( ! $.isNumeric( data.substring(1) ) ) {
			 *          return null;
			 *        }
			 *
			 *        // Check prefixed by currency
			 *        if ( data.charAt(0) == '$' || data.charAt(0) == '&pound;' ) {
			 *          return 'currency';
			 *        }
			 *        return null;
			 *      }
			 *    );
			 */
			detect: [],
	
	
			/**
			 * Type based search formatting.
			 *
			 * The type based searching functions can be used to pre-format the
			 * data to be search on. For example, it can be used to strip HTML
			 * tags or to de-format telephone numbers for numeric only searching.
			 *
			 * Note that is a search is not defined for a column of a given type,
			 * no search formatting will be performed.
			 * 
			 * Pre-processing of searching data plug-ins - When you assign the sType
			 * for a column (or have it automatically detected for you by DataTables
			 * or a type detection plug-in), you will typically be using this for
			 * custom sorting, but it can also be used to provide custom searching
			 * by allowing you to pre-processing the data and returning the data in
			 * the format that should be searched upon. This is done by adding
			 * functions this object with a parameter name which matches the sType
			 * for that target column. This is the corollary of <i>afnSortData</i>
			 * for searching data.
			 *
			 * The functions defined take a single parameter:
			 *
		     *  1. `{*}` Data from the column cell to be prepared for searching
			 *
			 * Each function is expected to return:
			 *
			 * * `{string|null}` Formatted string that will be used for the searching.
			 *
			 *  @type object
			 *  @default {}
			 *
			 *  @example
			 *    $.fn.dataTable.ext.type.search['title-numeric'] = function ( d ) {
			 *      return d.replace(/\n/g," ").replace( /<.*?>/g, "" );
			 *    }
			 */
			search: {},
	
	
			/**
			 * Type based ordering.
			 *
			 * The column type tells DataTables what ordering to apply to the table
			 * when a column is sorted upon. The order for each type that is defined,
			 * is defined by the functions available in this object.
			 *
			 * Each ordering option can be described by three properties added to
			 * this object:
			 *
			 * * `{type}-pre` - Pre-formatting function
			 * * `{type}-asc` - Ascending order function
			 * * `{type}-desc` - Descending order function
			 *
			 * All three can be used together, only `{type}-pre` or only
			 * `{type}-asc` and `{type}-desc` together. It is generally recommended
			 * that only `{type}-pre` is used, as this provides the optimal
			 * implementation in terms of speed, although the others are provided
			 * for compatibility with existing Javascript sort functions.
			 *
			 * `{type}-pre`: Functions defined take a single parameter:
			 *
		     *  1. `{*}` Data from the column cell to be prepared for ordering
			 *
			 * And return:
			 *
			 * * `{*}` Data to be sorted upon
			 *
			 * `{type}-asc` and `{type}-desc`: Functions are typical Javascript sort
			 * functions, taking two parameters:
			 *
		     *  1. `{*}` Data to compare to the second parameter
		     *  2. `{*}` Data to compare to the first parameter
			 *
			 * And returning:
			 *
			 * * `{*}` Ordering match: <0 if first parameter should be sorted lower
			 *   than the second parameter, ===0 if the two parameters are equal and
			 *   >0 if the first parameter should be sorted height than the second
			 *   parameter.
			 * 
			 *  @type object
			 *  @default {}
			 *
			 *  @example
			 *    // Numeric ordering of formatted numbers with a pre-formatter
			 *    $.extend( $.fn.dataTable.ext.type.order, {
			 *      "string-pre": function(x) {
			 *        a = (a === "-" || a === "") ? 0 : a.replace( /[^\d\-\.]/g, "" );
			 *        return parseFloat( a );
			 *      }
			 *    } );
			 *
			 *  @example
			 *    // Case-sensitive string ordering, with no pre-formatting method
			 *    $.extend( $.fn.dataTable.ext.order, {
			 *      "string-case-asc": function(x,y) {
			 *        return ((x < y) ? -1 : ((x > y) ? 1 : 0));
			 *      },
			 *      "string-case-desc": function(x,y) {
			 *        return ((x < y) ? 1 : ((x > y) ? -1 : 0));
			 *      }
			 *    } );
			 */
			order: {}
		},
	
		/**
		 * Unique DataTables instance counter
		 *
		 * @type int
		 * @private
		 */
		_unique: 0,
	
	
		//
		// Depreciated
		// The following properties are retained for backwards compatiblity only.
		// The should not be used in new projects and will be removed in a future
		// version
		//
	
		/**
		 * Version check function.
		 *  @type function
		 *  @depreciated Since 1.10
		 */
		fnVersionCheck: DataTable.fnVersionCheck,
	
	
		/**
		 * Index for what 'this' index API functions should use
		 *  @type int
		 *  @deprecated Since v1.10
		 */
		iApiIndex: 0,
	
	
		/**
		 * jQuery UI class container
		 *  @type object
		 *  @deprecated Since v1.10
		 */
		oJUIClasses: {},
	
	
		/**
		 * Software version
		 *  @type string
		 *  @deprecated Since v1.10
		 */
		sVersion: DataTable.version
	};
	
	
	//
	// Backwards compatibility. Alias to pre 1.10 Hungarian notation counter parts
	//
	$.extend( _ext, {
		afnFiltering: _ext.search,
		aTypes:       _ext.type.detect,
		ofnSearch:    _ext.type.search,
		oSort:        _ext.type.order,
		afnSortData:  _ext.order,
		aoFeatures:   _ext.feature,
		oApi:         _ext.internal,
		oStdClasses:  _ext.classes,
		oPagination:  _ext.pager
	} );
	
	
	$.extend( DataTable.ext.classes, {
		"sTable": "dataTable",
		"sNoFooter": "no-footer",
	
		/* Paging buttons */
		"sPageButton": "paginate_button",
		"sPageButtonActive": "current",
		"sPageButtonDisabled": "disabled",
	
		/* Striping classes */
		"sStripeOdd": "odd",
		"sStripeEven": "even",
	
		/* Empty row */
		"sRowEmpty": "dataTables_empty",
	
		/* Features */
		"sWrapper": "dataTables_wrapper",
		"sFilter": "dataTables_filter",
		"sInfo": "dataTables_info",
		"sPaging": "dataTables_paginate paging_", /* Note that the type is postfixed */
		"sLength": "dataTables_length",
		"sProcessing": "dataTables_processing",
	
		/* Sorting */
		"sSortAsc": "sorting_asc",
		"sSortDesc": "sorting_desc",
		"sSortable": "sorting", /* Sortable in both directions */
		"sSortableAsc": "sorting_asc_disabled",
		"sSortableDesc": "sorting_desc_disabled",
		"sSortableNone": "sorting_disabled",
		"sSortColumn": "sorting_", /* Note that an int is postfixed for the sorting order */
	
		/* Filtering */
		"sFilterInput": "",
	
		/* Page length */
		"sLengthSelect": "",
	
		/* Scrolling */
		"sScrollWrapper": "dataTables_scroll",
		"sScrollHead": "dataTables_scrollHead",
		"sScrollHeadInner": "dataTables_scrollHeadInner",
		"sScrollBody": "dataTables_scrollBody",
		"sScrollFoot": "dataTables_scrollFoot",
		"sScrollFootInner": "dataTables_scrollFootInner",
	
		/* Misc */
		"sHeaderTH": "",
		"sFooterTH": "",
	
		// Deprecated
		"sSortJUIAsc": "",
		"sSortJUIDesc": "",
		"sSortJUI": "",
		"sSortJUIAscAllowed": "",
		"sSortJUIDescAllowed": "",
		"sSortJUIWrapper": "",
		"sSortIcon": "",
		"sJUIHeader": "",
		"sJUIFooter": ""
	} );
	
	
	(function() {
	
	// Reused strings for better compression. Closure compiler appears to have a
	// weird edge case where it is trying to expand strings rather than use the
	// variable version. This results in about 200 bytes being added, for very
	// little preference benefit since it this run on script load only.
	var _empty = '';
	_empty = '';
	
	var _stateDefault = _empty + 'ui-state-default';
	var _sortIcon     = _empty + 'css_right ui-icon ui-icon-';
	var _headerFooter = _empty + 'fg-toolbar ui-toolbar ui-widget-header ui-helper-clearfix';
	
	$.extend( DataTable.ext.oJUIClasses, DataTable.ext.classes, {
		/* Full numbers paging buttons */
		"sPageButton":         "fg-button ui-button "+_stateDefault,
		"sPageButtonActive":   "ui-state-disabled",
		"sPageButtonDisabled": "ui-state-disabled",
	
		/* Features */
		"sPaging": "dataTables_paginate fg-buttonset ui-buttonset fg-buttonset-multi "+
			"ui-buttonset-multi paging_", /* Note that the type is postfixed */
	
		/* Sorting */
		"sSortAsc":            _stateDefault+" sorting_asc",
		"sSortDesc":           _stateDefault+" sorting_desc",
		"sSortable":           _stateDefault+" sorting",
		"sSortableAsc":        _stateDefault+" sorting_asc_disabled",
		"sSortableDesc":       _stateDefault+" sorting_desc_disabled",
		"sSortableNone":       _stateDefault+" sorting_disabled",
		"sSortJUIAsc":         _sortIcon+"triangle-1-n",
		"sSortJUIDesc":        _sortIcon+"triangle-1-s",
		"sSortJUI":            _sortIcon+"carat-2-n-s",
		"sSortJUIAscAllowed":  _sortIcon+"carat-1-n",
		"sSortJUIDescAllowed": _sortIcon+"carat-1-s",
		"sSortJUIWrapper":     "DataTables_sort_wrapper",
		"sSortIcon":           "DataTables_sort_icon",
	
		/* Scrolling */
		"sScrollHead": "dataTables_scrollHead "+_stateDefault,
		"sScrollFoot": "dataTables_scrollFoot "+_stateDefault,
	
		/* Misc */
		"sHeaderTH":  _stateDefault,
		"sFooterTH":  _stateDefault,
		"sJUIHeader": _headerFooter+" ui-corner-tl ui-corner-tr",
		"sJUIFooter": _headerFooter+" ui-corner-bl ui-corner-br"
	} );
	
	}());
	
	
	
	var extPagination = DataTable.ext.pager;
	
	function _numbers ( page, pages ) {
		var
			numbers = [],
			buttons = extPagination.numbers_length,
			half = Math.floor( buttons / 2 ),
			i = 1;
	
		if ( pages <= buttons ) {
			numbers = _range( 0, pages );
		}
		else if ( page <= half ) {
			numbers = _range( 0, buttons-2 );
			numbers.push( 'ellipsis' );
			numbers.push( pages-1 );
		}
		else if ( page >= pages - 1 - half ) {
			numbers = _range( pages-(buttons-2), pages );
			numbers.splice( 0, 0, 'ellipsis' ); // no unshift in ie6
			numbers.splice( 0, 0, 0 );
		}
		else {
			numbers = _range( page-1, page+2 );
			numbers.push( 'ellipsis' );
			numbers.push( pages-1 );
			numbers.splice( 0, 0, 'ellipsis' );
			numbers.splice( 0, 0, 0 );
		}
	
		numbers.DT_el = 'span';
[truncated: 22,290 more chars]
