# Supplementary material for: McClintock: An Integrated Pipeline for Detecting Transposable Element Insertions in Whole-Genome Shotgun Sequencing Data
Source: G3 (Bethesda). 2017 Jun 21;7(8):2763–78. doi: 10.1534/g3.117.043893 (PMC5555480; doi:10.1534/g3.117.043893)
Supplement: Supplementary file 3 [file 2763FileS3.zip › mcclintock_analysis_code/seqplots-master/inst/seqplots/www/js/jquery.ba-throttle-debounce.js]

/*!
 * jQuery throttle / debounce - v1.1 - 3/7/2010
 * http://benalman.com/projects/jquery-throttle-debounce-plugin/
 * 
 * Copyright (c) 2010 "Cowboy" Ben Alman
 * Dual licensed under the MIT and GPL licenses.
 * http://benalman.com/about/license/
 */

// Script: jQuery throttle / debounce: Sometimes, less is more!
//
// *Version: 1.1, Last updated: 3/7/2010*
// 
// Project Home - http://benalman.com/projects/jquery-throttle-debounce-plugin/
// GitHub       - http://github.com/cowboy/jquery-throttle-debounce/
// Source       - http://github.com/cowboy/jquery-throttle-debounce/raw/master/jquery.ba-throttle-debounce.js
// (Minified)   - http://github.com/cowboy/jquery-throttle-debounce/raw/master/jquery.ba-throttle-debounce.min.js (0.7kb)
// 
// About: License
// 
// Copyright (c) 2010 "Cowboy" Ben Alman,
// Dual licensed under the MIT and GPL licenses.
// http://benalman.com/about/license/
// 
// About: Examples
// 
// These working examples, complete with fully commented code, illustrate a few
// ways in which this plugin can be used.
// 
// Throttle - http://benalman.com/code/projects/jquery-throttle-debounce/examples/throttle/
// Debounce - http://benalman.com/code/projects/jquery-throttle-debounce/examples/debounce/
// 
// About: Support and Testing
// 
// Information about what version or versions of jQuery this plugin has been
// tested with, what browsers it has been tested in, and where the unit tests
// reside (so you can test it yourself).
// 
// jQuery Versions - none, 1.3.2, 1.4.2
// Browsers Tested - Internet Explorer 6-8, Firefox 2-3.6, Safari 3-4, Chrome 4-5, Opera 9.6-10.1.
// Unit Tests      - http://benalman.com/code/projects/jquery-throttle-debounce/unit/
// 
// About: Release History
// 
// 1.1 - (3/7/2010) Fixed a bug in <jQuery.throttle> where trailing callbacks
//       executed later than they should. Reworked a fair amount of internal
//       logic as well.
// 1.0 - (3/6/2010) Initial release as a stand-alone project. Migrated over
//       from jquery-misc repo v0.4 to jquery-throttle repo v1.0, added the
//       no_trailing throttle parameter and debounce functionality.
// 
// Topic: Note for non-jQuery users
// 
// jQuery isn't actually required for this plugin, because nothing internal
// uses any jQuery methods or properties. jQuery is just used as a namespace
// under which these methods can exist.
// 
// Since jQuery isn't actually required for this plugin, if jQuery doesn't exist
// when this plugin is loaded, the method described below will be created in
// the `Cowboy` namespace. Usage will be exactly the same, but instead of
// $.method() or jQuery.method(), you'll need to use Cowboy.method().

(function(window,undefined){
  '$:nomunge'; // Used by YUI compressor.
  
  // Since jQuery really isn't required for this plugin, use `jQuery` as the
  // namespace only if it already exists, otherwise use the `Cowboy` namespace,
  // creating it if necessary.
  var $ = window.jQuery || window.Cowboy || ( window.Cowboy = {} ),
    
    // Internal method reference.
    jq_throttle;
  
  // Method: jQuery.throttle
  // 
  // Throttle execution of a function. Especially useful for rate limiting
  // execution of handlers on events like resize and scroll. If you want to
  // rate-limit execution of a function to a single time, see the
  // <jQuery.debounce> method.
  // 
  // In this visualization, | is a throttled-function call and X is the actual
  // callback execution:
  // 
  // > Throttled with `no_trailing` specified as false or unspecified:
  // > ||||||||||||||||||||||||| (pause) |||||||||||||||||||||||||
  // > X    X    X    X    X    X        X    X    X    X    X    X
  // > 
  // > Throttled with `no_trailing` specified as true:
  // > ||||||||||||||||||||||||| (pause) |||||||||||||||||||||||||
  // > X    X    X    X    X             X    X    X    X    X
  // 
  // Usage:
  // 
  // > var throttled = jQuery.throttle( delay, [ no_trailing, ] callback );
  // > 
  // > jQuery('selector').bind( 'someevent', throttled );
  // > jQuery('selector').unbind( 'someevent', throttled );
  // 
  // This also works in jQuery 1.4+:
  // 
  // > jQuery('selector').bind( 'someevent', jQuery.throttle( delay, [ no_trailing, ] callback ) );
  // > jQuery('selector').unbind( 'someevent', callback );
  // 
  // Arguments:
  // 
  //  delay - (Number) A zero-or-greater delay in milliseconds. For event
  //    callbacks, values around 100 or 250 (or even higher) are most useful.
  //  no_trailing - (Boolean) Optional, defaults to false. If no_trailing is
  //    true, callback will only execute every `delay` milliseconds while the
  //    throttled-function is being called. If no_trailing is false or
  //    unspecified, callback will be executed one final time after the last
  //    throttled-function call. (After the throttled-function has not been
  //    called for `delay` milliseconds, the internal counter is reset)
  //  callback - (Function) A function to be executed after delay milliseconds.
  //    The `this` context and all arguments are passed through, as-is, to
  //    `callback` when the throttled-function is executed.
  // 
  // Returns:
  // 
  //  (Function) A new, throttled, function.
  
  $.throttle = jq_throttle = function( delay, no_trailing, callback, debounce_mode ) {
    // After wrapper has stopped being called, this timeout ensures that
    // `callback` is executed at the proper times in `throttle` and `end`
    // debounce modes.
    var timeout_id,
      
      // Keep track of the last time `callback` was executed.
      last_exec = 0;
    
    // `no_trailing` defaults to falsy.
    if ( typeof no_trailing !== 'boolean' ) {
      debounce_mode = callback;
      callback = no_trailing;
      no_trailing = undefined;
    }
    
    // The `wrapper` function encapsulates all of the throttling / debouncing
    // functionality and when executed will limit the rate at which `callback`
    // is executed.
    function wrapper() {
      var that = this,
        elapsed = +new Date() - last_exec,
        args = arguments;
      
      // Execute `callback` and update the `last_exec` timestamp.
      function exec() {
        last_exec = +new Date();
        callback.apply( that, args );
      };
      
      // If `debounce_mode` is true (at_begin) this is used to clear the flag
      // to allow future `callback` executions.
      function clear() {
        timeout_id = undefined;
      };
      
      if ( debounce_mode && !timeout_id ) {
        // Since `wrapper` is being called for the first time and
        // `debounce_mode` is true (at_begin), execute `callback`.
        exec();
      }
      
      // Clear any existing timeout.
      timeout_id && clearTimeout( timeout_id );
      
      if ( debounce_mode === undefined && elapsed > delay ) {
        // In throttle mode, if `delay` time has been exceeded, execute
        // `callback`.
        exec();
        
      } else if ( no_trailing !== true ) {
        // In trailing throttle mode, since `delay` time has not been
        // exceeded, schedule `callback` to execute `delay` ms after most
        // recent execution.
        // 
        // If `debounce_mode` is true (at_begin), schedule `clear` to execute
        // after `delay` ms.
        // 
        // If `debounce_mode` is false (at end), schedule `callback` to
        // execute after `delay` ms.
        timeout_id = setTimeout( debounce_mode ? clear : exec, debounce_mode === undefined ? delay - elapsed : delay );
      }
    };
    
    // Set the guid of `wrapper` function to the same of original callback, so
    // it can be removed in jQuery 1.4+ .unbind or .die by using the original
    // callback as a reference.
    if ( $.guid ) {
      wrapper.guid = callback.guid = callback.guid || $.guid++;
    }
    
    // Return the wrapper function.
    return wrapper;
  };
  
  // Method: jQuery.debounce
  // 
  // Debounce execution of a function. Debouncing, unlike throttling,
  // guarantees that a function is only executed a single time, either at the
  // very beginning of a series of calls, or at the very end. If you want to
  // simply rate-limit execution of a function, see the <jQuery.throttle>
  // method.
  // 
  // In this visualization, | is a debounced-function call and X is the actual
  // callback execution:
  // 
  // > Debounced with `at_begin` specified as false or unspecified:
  // > ||||||||||||||||||||||||| (pause) |||||||||||||||||||||||||
  // >                          X                                 X
  // > 
  // > Debounced with `at_begin` specified as true:
  // > ||||||||||||||||||||||||| (pause) |||||||||||||||||||||||||
  // > X                                 X
  // 
  // Usage:
  // 
  // > var debounced = jQuery.debounce( delay, [ at_begin, ] callback );
  // > 
  // > jQuery('selector').bind( 'someevent', debounced );
  // > jQuery('selector').unbind( 'someevent', debounced );
  // 
  // This also works in jQuery 1.4+:
  // 
  // > jQuery('selector').bind( 'someevent', jQuery.debounce( delay, [ at_begin, ] callback ) );
  // > jQuery('selector').unbind( 'someevent', callback );
  // 
  // Arguments:
  // 
  //  delay - (Number) A zero-or-greater delay in milliseconds. For event
  //    callbacks, values around 100 or 250 (or even higher) are most useful.
  //  at_begin - (Boolean) Optional, defaults to false. If at_begin is false or
  //    unspecified, callback will only be executed `delay` milliseconds after
  //    the last debounced-function call. If at_begin is true, callback will be
  //    executed only at the first debounced-function call. (After the
  //    throttled-function has not been called for `delay` milliseconds, the
  //    internal counter is reset)
  //  callback - (Function) A function to be executed after delay milliseconds.
  //    The `this` context and all arguments are passed through, as-is, to
  //    `callback` when the debounced-function is executed.
  // 
  // Returns:
  // 
  //  (Function) A new, debounced, function.
  
  $.debounce = function( delay, at_begin, callback ) {
    return callback === undefined
      ? jq_throttle( delay, at_begin, false )
      : jq_throttle( delay, callback, at_begin !== false );
  };
  
})(this);
