# Supplementary material for: McClintock: An Integrated Pipeline for Detecting Transposable Element Insertions in Whole-Genome Shotgun Sequencing Data
Source: G3 (Bethesda). 2017 Jun 21;7(8):2763–78. doi: 10.1534/g3.117.043893 (PMC5555480; doi:10.1534/g3.117.043893)
Supplement: Supplementary file 3 [file 2763FileS3.zip › mcclintock_analysis_code/seqplots-master/inst/seqplots/www/js/jquery.cookie.js]

/*!
 * jQuery Cookie Plugin v1.4.0
 * https://github.com/carhartl/jquery-cookie
 *
 * Copyright 2013 Klaus Hartl
 * Released under the MIT license
 */
(function (factory) {
	if (typeof define === 'function' && define.amd) {
		// AMD. Register as anonymous module.
		define(['jquery'], factory);
	} else {
		// Browser globals.
		factory(jQuery);
	}
}(function ($) {

	var pluses = /\+/g;

	function encode(s) {
		return config.raw ? s : encodeURIComponent(s);
	}

	function decode(s) {
		return config.raw ? s : decodeURIComponent(s);
	}

	function stringifyCookieValue(value) {
		return encode(config.json ? JSON.stringify(value) : String(value));
	}

	function parseCookieValue(s) {
		if (s.indexOf('"') === 0) {
			// This is a quoted cookie as according to RFC2068, unescape...
			s = s.slice(1, -1).replace(/\\"/g, '"').replace(/\\\\/g, '\\');
		}

		try {
			// Replace server-side written pluses with spaces.
			// If we can't decode the cookie, ignore it, it's unusable.
			s = decodeURIComponent(s.replace(pluses, ' '));
		} catch(e) {
			return;
		}

		try {
			// If we can't parse the cookie, ignore it, it's unusable.
			return config.json ? JSON.parse(s) : s;
		} catch(e) {}
	}

	function read(s, converter) {
		var value = config.raw ? s : parseCookieValue(s);
		return $.isFunction(converter) ? converter(value) : value;
	}

	var config = $.cookie = function (key, value, options) {

		// Write
		if (value !== undefined && !$.isFunction(value)) {
			options = $.extend({}, config.defaults, options);

			if (typeof options.expires === 'number') {
				var days = options.expires, t = options.expires = new Date();
				t.setDate(t.getDate() + days);
			}

			return (document.cookie = [
				encode(key), '=', stringifyCookieValue(value),
				options.expires ? '; expires=' + options.expires.toUTCString() : '', // use expires attribute, max-age is not supported by IE
				options.path    ? '; path=' + options.path : '',
				options.domain  ? '; domain=' + options.domain : '',
				options.secure  ? '; secure' : ''
			].join(''));
		}

		// Read

		var result = key ? undefined : {};

		// To prevent the for loop in the first place assign an empty array
		// in case there are no cookies at all. Also prevents odd result when
		// calling $.cookie().
		var cookies = document.cookie ? document.cookie.split('; ') : [];

		for (var i = 0, l = cookies.length; i < l; i++) {
			var parts = cookies[i].split('=');
			var name = decode(parts.shift());
			var cookie = parts.join('=');

			if (key && key === name) {
				// If second argument (value) is a function it's a converter...
				result = read(cookie, value);
				break;
			}

			// Prevent storing a cookie that we couldn't decode.
			if (!key && (cookie = read(cookie)) !== undefined) {
				result[name] = cookie;
			}
		}

		return result;
	};

	config.defaults = {};

	$.removeCookie = function (key, options) {
		if ($.cookie(key) !== undefined) {
			// Must not alter options, thus extending a fresh object...
			$.cookie(key, '', $.extend({}, options, { expires: -1 }));
			return true;
		}
		return false;
	};

}));
