# Supplementary material for: McClintock: An Integrated Pipeline for Detecting Transposable Element Insertions in Whole-Genome Shotgun Sequencing Data
Source: G3 (Bethesda). 2017 Jun 21;7(8):2763–78. doi: 10.1534/g3.117.043893 (PMC5555480; doi:10.1534/g3.117.043893)
Supplement: Supplementary file 3 [file 2763FileS3.zip › mcclintock_analysis_code/seqplots-master/inst/seqplots/www/js/load_finished.js]

$(function() {
	
	//$('.load_div').fadeOut(1000);
	$('input[type="file"][name="files[]"]').click(function() { $(this).off('.fileInputBinding') })
	//$('input[type="file"][name="files[]"]')
	//$('#load_modal').fadeOut(1000);
});
