# Supplementary material for: McClintock: An Integrated Pipeline for Detecting Transposable Element Insertions in Whole-Genome Shotgun Sequencing Data
Source: G3 (Bethesda). 2017 Jun 21;7(8):2763–78. doi: 10.1534/g3.117.043893 (PMC5555480; doi:10.1534/g3.117.043893)
Supplement: Supplementary file 3 [file 2763FileS3.zip › mcclintock_analysis_code/seqplots-master/inst/seqplots/www/js/pdf.js]

/* Copyright 2012 Mozilla Foundation
 *
 * Licensed under the Apache License, Version 2.0 (the "License");
 * you may not use this file except in compliance with the License.
 * You may obtain a copy of the License at
 *
 *     http://www.apache.org/licenses/LICENSE-2.0
 *
 * Unless required by applicable law or agreed to in writing, software
 * distributed under the License is distributed on an "AS IS" BASIS,
 * WITHOUT WARRANTIES OR CONDITIONS OF ANY KIND, either express or implied.
 * See the License for the specific language governing permissions and
 * limitations under the License.
 */
(function (root, factory) {
  'use strict';
  if (typeof define === 'function' && define.amd) {
    define('pdfjs-dist/build/pdf', ['exports'], factory);
  } else if (typeof exports !== 'undefined') {
    factory(exports);
  } else {
    factory(root['pdfjsDistBuildPdf'] = {});
  }
}(this, function (exports) {
  // Use strict in our context only - users might not want it
  'use strict';
  var pdfjsVersion = '1.6.258';
  var pdfjsBuild = '6906623';
  var pdfjsFilePath = typeof document !== 'undefined' && document.currentScript ? document.currentScript.src : null;
  var pdfjsLibs = {};
  (function pdfjsWrapper() {
    (function (root, factory) {
      factory(root.pdfjsSharedUtil = {});
    }(this, function (exports) {
      var globalScope = typeof window !== 'undefined' ? window : typeof global !== 'undefined' ? global : typeof self !== 'undefined' ? self : this;
      var FONT_IDENTITY_MATRIX = [
        0.001,
        0,
        0,
        0.001,
        0,
        0
      ];
      var TextRenderingMode = {
        FILL: 0,
        STROKE: 1,
        FILL_STROKE: 2,
        INVISIBLE: 3,
        FILL_ADD_TO_PATH: 4,
        STROKE_ADD_TO_PATH: 5,
        FILL_STROKE_ADD_TO_PATH: 6,
        ADD_TO_PATH: 7,
        FILL_STROKE_MASK: 3,
        ADD_TO_PATH_FLAG: 4
      };
      var ImageKind = {
        GRAYSCALE_1BPP: 1,
        RGB_24BPP: 2,
        RGBA_32BPP: 3
      };
      var AnnotationType = {
        TEXT: 1,
        LINK: 2,
        FREETEXT: 3,
        LINE: 4,
        SQUARE: 5,
        CIRCLE: 6,
        POLYGON: 7,
        POLYLINE: 8,
        HIGHLIGHT: 9,
        UNDERLINE: 10,
        SQUIGGLY: 11,
        STRIKEOUT: 12,
        STAMP: 13,
        CARET: 14,
        INK: 15,
        POPUP: 16,
        FILEATTACHMENT: 17,
        SOUND: 18,
        MOVIE: 19,
        WIDGET: 20,
        SCREEN: 21,
        PRINTERMARK: 22,
        TRAPNET: 23,
        WATERMARK: 24,
        THREED: 25,
        REDACT: 26
      };
      var AnnotationFlag = {
        INVISIBLE: 0x01,
        HIDDEN: 0x02,
        PRINT: 0x04,
        NOZOOM: 0x08,
        NOROTATE: 0x10,
        NOVIEW: 0x20,
        READONLY: 0x40,
        LOCKED: 0x80,
        TOGGLENOVIEW: 0x100,
        LOCKEDCONTENTS: 0x200
      };
      var AnnotationFieldFlag = {
        READONLY: 0x0000001,
        REQUIRED: 0x0000002,
        NOEXPORT: 0x0000004,
        MULTILINE: 0x0001000,
        PASSWORD: 0x0002000,
        NOTOGGLETOOFF: 0x0004000,
        RADIO: 0x0008000,
        PUSHBUTTON: 0x0010000,
        COMBO: 0x0020000,
        EDIT: 0x0040000,
        SORT: 0x0080000,
        FILESELECT: 0x0100000,
        MULTISELECT: 0x0200000,
        DONOTSPELLCHECK: 0x0400000,
        DONOTSCROLL: 0x0800000,
        COMB: 0x1000000,
        RICHTEXT: 0x2000000,
        RADIOSINUNISON: 0x2000000,
        COMMITONSELCHANGE: 0x4000000
      };
      var AnnotationBorderStyleType = {
        SOLID: 1,
        DASHED: 2,
        BEVELED: 3,
        INSET: 4,
        UNDERLINE: 5
      };
      var StreamType = {
        UNKNOWN: 0,
        FLATE: 1,
        LZW: 2,
        DCT: 3,
        JPX: 4,
        JBIG: 5,
        A85: 6,
        AHX: 7,
        CCF: 8,
        RL: 9
      };
      var FontType = {
        UNKNOWN: 0,
        TYPE1: 1,
        TYPE1C: 2,
        CIDFONTTYPE0: 3,
        CIDFONTTYPE0C: 4,
        TRUETYPE: 5,
        CIDFONTTYPE2: 6,
        TYPE3: 7,
        OPENTYPE: 8,
        TYPE0: 9,
        MMTYPE1: 10
      };
      var VERBOSITY_LEVELS = {
        errors: 0,
        warnings: 1,
        infos: 5
      };
      // All the possible operations for an operator list.
      var OPS = {
        // Intentionally start from 1 so it is easy to spot bad operators that will be
        // 0's.
        dependency: 1,
        setLineWidth: 2,
        setLineCap: 3,
        setLineJoin: 4,
        setMiterLimit: 5,
        setDash: 6,
        setRenderingIntent: 7,
        setFlatness: 8,
        setGState: 9,
        save: 10,
        restore: 11,
        transform: 12,
        moveTo: 13,
        lineTo: 14,
        curveTo: 15,
        curveTo2: 16,
        curveTo3: 17,
        closePath: 18,
        rectangle: 19,
        stroke: 20,
        closeStroke: 21,
        fill: 22,
        eoFill: 23,
        fillStroke: 24,
        eoFillStroke: 25,
        closeFillStroke: 26,
        closeEOFillStroke: 27,
        endPath: 28,
        clip: 29,
        eoClip: 30,
        beginText: 31,
        endText: 32,
        setCharSpacing: 33,
        setWordSpacing: 34,
        setHScale: 35,
        setLeading: 36,
        setFont: 37,
        setTextRenderingMode: 38,
        setTextRise: 39,
        moveText: 40,
        setLeadingMoveText: 41,
        setTextMatrix: 42,
        nextLine: 43,
        showText: 44,
        showSpacedText: 45,
        nextLineShowText: 46,
        nextLineSetSpacingShowText: 47,
        setCharWidth: 48,
        setCharWidthAndBounds: 49,
        setStrokeColorSpace: 50,
        setFillColorSpace: 51,
        setStrokeColor: 52,
        setStrokeColorN: 53,
        setFillColor: 54,
        setFillColorN: 55,
        setStrokeGray: 56,
        setFillGray: 57,
        setStrokeRGBColor: 58,
        setFillRGBColor: 59,
        setStrokeCMYKColor: 60,
        setFillCMYKColor: 61,
        shadingFill: 62,
        beginInlineImage: 63,
        beginImageData: 64,
        endInlineImage: 65,
        paintXObject: 66,
        markPoint: 67,
        markPointProps: 68,
        beginMarkedContent: 69,
        beginMarkedContentProps: 70,
        endMarkedContent: 71,
        beginCompat: 72,
        endCompat: 73,
        paintFormXObjectBegin: 74,
        paintFormXObjectEnd: 75,
        beginGroup: 76,
        endGroup: 77,
        beginAnnotations: 78,
        endAnnotations: 79,
        beginAnnotation: 80,
        endAnnotation: 81,
        paintJpegXObject: 82,
        paintImageMaskXObject: 83,
        paintImageMaskXObjectGroup: 84,
        paintImageXObject: 85,
        paintInlineImageXObject: 86,
        paintInlineImageXObjectGroup: 87,
        paintImageXObjectRepeat: 88,
        paintImageMaskXObjectRepeat: 89,
        paintSolidColorImageMask: 90,
        constructPath: 91
      };
      var verbosity = VERBOSITY_LEVELS.warnings;
      function setVerbosityLevel(level) {
        verbosity = level;
      }
      function getVerbosityLevel() {
        return verbosity;
      }
      // A notice for devs. These are good for things that are helpful to devs, such
      // as warning that Workers were disabled, which is important to devs but not
      // end users.
      function info(msg) {
        if (verbosity >= VERBOSITY_LEVELS.infos) {
          console.log('Info: ' + msg);
        }
      }
      // Non-fatal warnings.
      function warn(msg) {
        if (verbosity >= VERBOSITY_LEVELS.warnings) {
          console.log('Warning: ' + msg);
        }
      }
      // Deprecated API function -- display regardless of the PDFJS.verbosity setting.
      function deprecated(details) {
        console.log('Deprecated API usage: ' + details);
      }
      // Fatal errors that should trigger the fallback UI and halt execution by
      // throwing an exception.
      function error(msg) {
        if (verbosity >= VERBOSITY_LEVELS.errors) {
          console.log('Error: ' + msg);
          console.log(backtrace());
        }
        throw new Error(msg);
      }
      function backtrace() {
        try {
          throw new Error();
        } catch (e) {
          return e.stack ? e.stack.split('\n').slice(2).join('\n') : '';
        }
      }
      function assert(cond, msg) {
        if (!cond) {
          error(msg);
        }
      }
      var UNSUPPORTED_FEATURES = {
        unknown: 'unknown',
        forms: 'forms',
        javaScript: 'javaScript',
        smask: 'smask',
        shadingPattern: 'shadingPattern',
        font: 'font'
      };
      // Checks if URLs have the same origin. For non-HTTP based URLs, returns false.
      function isSameOrigin(baseUrl, otherUrl) {
        try {
          var base = new URL(baseUrl);
          if (!base.origin || base.origin === 'null') {
            return false;
          }
        } // non-HTTP url
        catch (e) {
          return false;
        }
        var other = new URL(otherUrl, base);
        return base.origin === other.origin;
      }
      // Validates if URL is safe and allowed, e.g. to avoid XSS.
      function isValidUrl(url, allowRelative) {
        if (!url || typeof url !== 'string') {
          return false;
        }
        // RFC 3986 (http://tools.ietf.org/html/rfc3986#section-3.1)
        // scheme = ALPHA *( ALPHA / DIGIT / "+" / "-" / "." )
        var protocol = /^[a-z][a-z0-9+\-.]*(?=:)/i.exec(url);
        if (!protocol) {
          return allowRelative;
        }
        protocol = protocol[0].toLowerCase();
        switch (protocol) {
        case 'http':
        case 'https':
        case 'ftp':
        case 'mailto':
        case 'tel':
          return true;
        default:
          return false;
        }
      }
      function shadow(obj, prop, value) {
        Object.defineProperty(obj, prop, {
          value: value,
          enumerable: true,
          configurable: true,
          writable: false
        });
        return value;
      }
      function getLookupTableFactory(initializer) {
        var lookup;
        return function () {
          if (initializer) {
            lookup = Object.create(null);
            initializer(lookup);
            initializer = null;
          }
          return lookup;
        };
      }
      var PasswordResponses = {
        NEED_PASSWORD: 1,
        INCORRECT_PASSWORD: 2
      };
      var PasswordException = function PasswordExceptionClosure() {
        function PasswordException(msg, code) {
          this.name = 'PasswordException';
          this.message = msg;
          this.code = code;
        }
        PasswordException.prototype = new Error();
        PasswordException.constructor = PasswordException;
        return PasswordException;
      }();
      var UnknownErrorException = function UnknownErrorExceptionClosure() {
        function UnknownErrorException(msg, details) {
          this.name = 'UnknownErrorException';
          this.message = msg;
          this.details = details;
        }
        UnknownErrorException.prototype = new Error();
        UnknownErrorException.constructor = UnknownErrorException;
        return UnknownErrorException;
      }();
      var InvalidPDFException = function InvalidPDFExceptionClosure() {
        function InvalidPDFException(msg) {
          this.name = 'InvalidPDFException';
          this.message = msg;
        }
        InvalidPDFException.prototype = new Error();
        InvalidPDFException.constructor = InvalidPDFException;
        return InvalidPDFException;
      }();
      var MissingPDFException = function MissingPDFExceptionClosure() {
        function MissingPDFException(msg) {
          this.name = 'MissingPDFException';
          this.message = msg;
        }
        MissingPDFException.prototype = new Error();
        MissingPDFException.constructor = MissingPDFException;
        return MissingPDFException;
      }();
      var UnexpectedResponseException = function UnexpectedResponseExceptionClosure() {
        function UnexpectedResponseException(msg, status) {
          this.name = 'UnexpectedResponseException';
          this.message = msg;
          this.status = status;
        }
        UnexpectedResponseException.prototype = new Error();
        UnexpectedResponseException.constructor = UnexpectedResponseException;
        return UnexpectedResponseException;
      }();
      var NotImplementedException = function NotImplementedExceptionClosure() {
        function NotImplementedException(msg) {
          this.message = msg;
        }
        NotImplementedException.prototype = new Error();
        NotImplementedException.prototype.name = 'NotImplementedException';
        NotImplementedException.constructor = NotImplementedException;
        return NotImplementedException;
      }();
      var MissingDataException = function MissingDataExceptionClosure() {
        function MissingDataException(begin, end) {
          this.begin = begin;
          this.end = end;
          this.message = 'Missing data [' + begin + ', ' + end + ')';
        }
        MissingDataException.prototype = new Error();
        MissingDataException.prototype.name = 'MissingDataException';
        MissingDataException.constructor = MissingDataException;
        return MissingDataException;
      }();
      var XRefParseException = function XRefParseExceptionClosure() {
        function XRefParseException(msg) {
          this.message = msg;
        }
        XRefParseException.prototype = new Error();
        XRefParseException.prototype.name = 'XRefParseException';
        XRefParseException.constructor = XRefParseException;
        return XRefParseException;
      }();
      var NullCharactersRegExp = /\x00/g;
      function removeNullCharacters(str) {
        if (typeof str !== 'string') {
          warn('The argument for removeNullCharacters must be a string.');
          return str;
        }
        return str.replace(NullCharactersRegExp, '');
      }
      function bytesToString(bytes) {
        assert(bytes !== null && typeof bytes === 'object' && bytes.length !== undefined, 'Invalid argument for bytesToString');
        var length = bytes.length;
        var MAX_ARGUMENT_COUNT = 8192;
        if (length < MAX_ARGUMENT_COUNT) {
          return String.fromCharCode.apply(null, bytes);
        }
        var strBuf = [];
        for (var i = 0; i < length; i += MAX_ARGUMENT_COUNT) {
          var chunkEnd = Math.min(i + MAX_ARGUMENT_COUNT, length);
          var chunk = bytes.subarray(i, chunkEnd);
          strBuf.push(String.fromCharCode.apply(null, chunk));
        }
        return strBuf.join('');
      }
      function stringToBytes(str) {
        assert(typeof str === 'string', 'Invalid argument for stringToBytes');
        var length = str.length;
        var bytes = new Uint8Array(length);
        for (var i = 0; i < length; ++i) {
          bytes[i] = str.charCodeAt(i) & 0xFF;
        }
        return bytes;
      }
      /**
       * Gets length of the array (Array, Uint8Array, or string) in bytes.
       * @param {Array|Uint8Array|string} arr
       * @returns {number}
       */
      function arrayByteLength(arr) {
        if (arr.length !== undefined) {
          return arr.length;
        }
        assert(arr.byteLength !== undefined);
        return arr.byteLength;
      }
      /**
       * Combines array items (arrays) into single Uint8Array object.
       * @param {Array} arr - the array of the arrays (Array, Uint8Array, or string).
       * @returns {Uint8Array}
       */
      function arraysToBytes(arr) {
        // Shortcut: if first and only item is Uint8Array, return it.
        if (arr.length === 1 && arr[0] instanceof Uint8Array) {
          return arr[0];
        }
        var resultLength = 0;
        var i, ii = arr.length;
        var item, itemLength;
        for (i = 0; i < ii; i++) {
          item = arr[i];
          itemLength = arrayByteLength(item);
          resultLength += itemLength;
        }
        var pos = 0;
        var data = new Uint8Array(resultLength);
        for (i = 0; i < ii; i++) {
          item = arr[i];
          if (!(item instanceof Uint8Array)) {
            if (typeof item === 'string') {
              item = stringToBytes(item);
            } else {
              item = new Uint8Array(item);
            }
          }
          itemLength = item.byteLength;
          data.set(item, pos);
          pos += itemLength;
        }
        return data;
      }
      function string32(value) {
        return String.fromCharCode(value >> 24 & 0xff, value >> 16 & 0xff, value >> 8 & 0xff, value & 0xff);
      }
      function log2(x) {
        var n = 1, i = 0;
        while (x > n) {
          n <<= 1;
          i++;
        }
        return i;
      }
      function readInt8(data, start) {
        return data[start] << 24 >> 24;
      }
      function readUint16(data, offset) {
        return data[offset] << 8 | data[offset + 1];
      }
      function readUint32(data, offset) {
        return (data[offset] << 24 | data[offset + 1] << 16 | data[offset + 2] << 8 | data[offset + 3]) >>> 0;
      }
      // Lazy test the endianness of the platform
      // NOTE: This will be 'true' for simulated TypedArrays
      function isLittleEndian() {
        var buffer8 = new Uint8Array(2);
        buffer8[0] = 1;
        var buffer16 = new Uint16Array(buffer8.buffer);
        return buffer16[0] === 1;
      }
      // Checks if it's possible to eval JS expressions.
      function isEvalSupported() {
        try {
          new Function('');
          return true;
        } catch (e) {
          return false;
        }
      }
      var Uint32ArrayView = function Uint32ArrayViewClosure() {
        function Uint32ArrayView(buffer, length) {
          this.buffer = buffer;
          this.byteLength = buffer.length;
          this.length = length === undefined ? this.byteLength >> 2 : length;
          ensureUint32ArrayViewProps(this.length);
        }
        Uint32ArrayView.prototype = Object.create(null);
        var uint32ArrayViewSetters = 0;
        function createUint32ArrayProp(index) {
          return {
            get: function () {
              var buffer = this.buffer, offset = index << 2;
              return (buffer[offset] | buffer[offset + 1] << 8 | buffer[offset + 2] << 16 | buffer[offset + 3] << 24) >>> 0;
            },
            set: function (value) {
              var buffer = this.buffer, offset = index << 2;
              buffer[offset] = value & 255;
              buffer[offset + 1] = value >> 8 & 255;
              buffer[offset + 2] = value >> 16 & 255;
              buffer[offset + 3] = value >>> 24 & 255;
            }
          };
        }
        function ensureUint32ArrayViewProps(length) {
          while (uint32ArrayViewSetters < length) {
            Object.defineProperty(Uint32ArrayView.prototype, uint32ArrayViewSetters, createUint32ArrayProp(uint32ArrayViewSetters));
            uint32ArrayViewSetters++;
          }
        }
        return Uint32ArrayView;
      }();
      exports.Uint32ArrayView = Uint32ArrayView;
      var IDENTITY_MATRIX = [
        1,
        0,
        0,
        1,
        0,
        0
      ];
      var Util = function UtilClosure() {
        function Util() {
        }
        var rgbBuf = [
          'rgb(',
          0,
          ',',
          0,
          ',',
          0,
          ')'
        ];
        // makeCssRgb() can be called thousands of times. Using |rgbBuf| avoids
        // creating many intermediate strings.
        Util.makeCssRgb = function Util_makeCssRgb(r, g, b) {
          rgbBuf[1] = r;
          rgbBuf[3] = g;
          rgbBuf[5] = b;
          return rgbBuf.join('');
        };
        // Concatenates two transformation matrices together and returns the result.
        Util.transform = function Util_transform(m1, m2) {
          return [
            m1[0] * m2[0] + m1[2] * m2[1],
            m1[1] * m2[0] + m1[3] * m2[1],
            m1[0] * m2[2] + m1[2] * m2[3],
            m1[1] * m2[2] + m1[3] * m2[3],
            m1[0] * m2[4] + m1[2] * m2[5] + m1[4],
            m1[1] * m2[4] + m1[3] * m2[5] + m1[5]
          ];
        };
        // For 2d affine transforms
        Util.applyTransform = function Util_applyTransform(p, m) {
          var xt = p[0] * m[0] + p[1] * m[2] + m[4];
          var yt = p[0] * m[1] + p[1] * m[3] + m[5];
          return [
            xt,
            yt
          ];
        };
        Util.applyInverseTransform = function Util_applyInverseTransform(p, m) {
          var d = m[0] * m[3] - m[1] * m[2];
          var xt = (p[0] * m[3] - p[1] * m[2] + m[2] * m[5] - m[4] * m[3]) / d;
          var yt = (-p[0] * m[1] + p[1] * m[0] + m[4] * m[1] - m[5] * m[0]) / d;
          return [
            xt,
            yt
          ];
        };
        // Applies the transform to the rectangle and finds the minimum axially
        // aligned bounding box.
        Util.getAxialAlignedBoundingBox = function Util_getAxialAlignedBoundingBox(r, m) {
          var p1 = Util.applyTransform(r, m);
          var p2 = Util.applyTransform(r.slice(2, 4), m);
          var p3 = Util.applyTransform([
            r[0],
            r[3]
          ], m);
          var p4 = Util.applyTransform([
            r[2],
            r[1]
          ], m);
          return [
            Math.min(p1[0], p2[0], p3[0], p4[0]),
            Math.min(p1[1], p2[1], p3[1], p4[1]),
            Math.max(p1[0], p2[0], p3[0], p4[0]),
            Math.max(p1[1], p2[1], p3[1], p4[1])
          ];
        };
        Util.inverseTransform = function Util_inverseTransform(m) {
          var d = m[0] * m[3] - m[1] * m[2];
          return [
            m[3] / d,
            -m[1] / d,
            -m[2] / d,
            m[0] / d,
            (m[2] * m[5] - m[4] * m[3]) / d,
            (m[4] * m[1] - m[5] * m[0]) / d
          ];
        };
        // Apply a generic 3d matrix M on a 3-vector v:
        //   | a b c |   | X |
        //   | d e f | x | Y |
        //   | g h i |   | Z |
        // M is assumed to be serialized as [a,b,c,d,e,f,g,h,i],
        // with v as [X,Y,Z]
        Util.apply3dTransform = function Util_apply3dTransform(m, v) {
          return [
            m[0] * v[0] + m[1] * v[1] + m[2] * v[2],
            m[3] * v[0] + m[4] * v[1] + m[5] * v[2],
            m[6] * v[0] + m[7] * v[1] + m[8] * v[2]
          ];
        };
        // This calculation uses Singular Value Decomposition.
        // The SVD can be represented with formula A = USV. We are interested in the
        // matrix S here because it represents the scale values.
        Util.singularValueDecompose2dScale = function Util_singularValueDecompose2dScale(m) {
          var transpose = [
            m[0],
            m[2],
            m[1],
            m[3]
          ];
          // Multiply matrix m with its transpose.
          var a = m[0] * transpose[0] + m[1] * transpose[2];
          var b = m[0] * transpose[1] + m[1] * transpose[3];
          var c = m[2] * transpose[0] + m[3] * transpose[2];
          var d = m[2] * transpose[1] + m[3] * transpose[3];
          // Solve the second degree polynomial to get roots.
          var first = (a + d) / 2;
          var second = Math.sqrt((a + d) * (a + d) - 4 * (a * d - c * b)) / 2;
          var sx = first + second || 1;
          var sy = first - second || 1;
          // Scale values are the square roots of the eigenvalues.
          return [
            Math.sqrt(sx),
            Math.sqrt(sy)
          ];
        };
        // Normalize rectangle rect=[x1, y1, x2, y2] so that (x1,y1) < (x2,y2)
        // For coordinate systems whose origin lies in the bottom-left, this
        // means normalization to (BL,TR) ordering. For systems with origin in the
        // top-left, this means (TL,BR) ordering.
        Util.normalizeRect = function Util_normalizeRect(rect) {
          var r = rect.slice(0);
          // clone rect
          if (rect[0] > rect[2]) {
            r[0] = rect[2];
            r[2] = rect[0];
          }
          if (rect[1] > rect[3]) {
            r[1] = rect[3];
            r[3] = rect[1];
          }
          return r;
        };
        // Returns a rectangle [x1, y1, x2, y2] corresponding to the
        // intersection of rect1 and rect2. If no intersection, returns 'false'
        // The rectangle coordinates of rect1, rect2 should be [x1, y1, x2, y2]
        Util.intersect = function Util_intersect(rect1, rect2) {
          function compare(a, b) {
            return a - b;
          }
          // Order points along the axes
          var orderedX = [
              rect1[0],
              rect1[2],
              rect2[0],
              rect2[2]
            ].sort(compare), orderedY = [
              rect1[1],
              rect1[3],
              rect2[1],
              rect2[3]
            ].sort(compare), result = [];
          rect1 = Util.normalizeRect(rect1);
          rect2 = Util.normalizeRect(rect2);
          // X: first and second points belong to different rectangles?
          if (orderedX[0] === rect1[0] && orderedX[1] === rect2[0] || orderedX[0] === rect2[0] && orderedX[1] === rect1[0]) {
            // Intersection must be between second and third points
            result[0] = orderedX[1];
            result[2] = orderedX[2];
          } else {
            return false;
          }
          // Y: first and second points belong to different rectangles?
          if (orderedY[0] === rect1[1] && orderedY[1] === rect2[1] || orderedY[0] === rect2[1] && orderedY[1] === rect1[1]) {
            // Intersection must be between second and third points
            result[1] = orderedY[1];
            result[3] = orderedY[2];
          } else {
            return false;
          }
          return result;
        };
        Util.sign = function Util_sign(num) {
          return num < 0 ? -1 : 1;
        };
        var ROMAN_NUMBER_MAP = [
          '',
          'C',
          'CC',
          'CCC',
          'CD',
          'D',
          'DC',
          'DCC',
          'DCCC',
          'CM',
          '',
          'X',
          'XX',
          'XXX',
          'XL',
          'L',
          'LX',
          'LXX',
          'LXXX',
          'XC',
          '',
          'I',
          'II',
          'III',
          'IV',
          'V',
          'VI',
          'VII',
          'VIII',
          'IX'
        ];
        /**
         * Converts positive integers to (upper case) Roman numerals.
         * @param {integer} number - The number that should be converted.
         * @param {boolean} lowerCase - Indicates if the result should be converted
         *   to lower case letters. The default is false.
         * @return {string} The resulting Roman number.
         */
        Util.toRoman = function Util_toRoman(number, lowerCase) {
          assert(isInt(number) && number > 0, 'The number should be a positive integer.');
          var pos, romanBuf = [];
          // Thousands
          while (number >= 1000) {
            number -= 1000;
            romanBuf.push('M');
          }
          // Hundreds
          pos = number / 100 | 0;
          number %= 100;
          romanBuf.push(ROMAN_NUMBER_MAP[pos]);
          // Tens
          pos = number / 10 | 0;
          number %= 10;
          romanBuf.push(ROMAN_NUMBER_MAP[10 + pos]);
          // Ones
          romanBuf.push(ROMAN_NUMBER_MAP[20 + number]);
          var romanStr = romanBuf.join('');
          return lowerCase ? romanStr.toLowerCase() : romanStr;
        };
        Util.appendToArray = function Util_appendToArray(arr1, arr2) {
          Array.prototype.push.apply(arr1, arr2);
        };
        Util.prependToArray = function Util_prependToArray(arr1, arr2) {
          Array.prototype.unshift.apply(arr1, arr2);
        };
        Util.extendObj = function extendObj(obj1, obj2) {
          for (var key in obj2) {
            obj1[key] = obj2[key];
          }
        };
        Util.getInheritableProperty = function Util_getInheritableProperty(dict, name, getArray) {
          while (dict && !dict.has(name)) {
            dict = dict.get('Parent');
          }
          if (!dict) {
            return null;
          }
          return getArray ? dict.getArray(name) : dict.get(name);
        };
        Util.inherit = function Util_inherit(sub, base, prototype) {
          sub.prototype = Object.create(base.prototype);
          sub.prototype.constructor = sub;
          for (var prop in prototype) {
            sub.prototype[prop] = prototype[prop];
          }
        };
        Util.loadScript = function Util_loadScript(src, callback) {
          var script = document.createElement('script');
          var loaded = false;
          script.setAttribute('src', src);
          if (callback) {
            script.onload = function () {
              if (!loaded) {
                callback();
              }
              loaded = true;
            };
          }
          document.getElementsByTagName('head')[0].appendChild(script);
        };
        return Util;
      }();
      /**
       * PDF page viewport created based on scale, rotation and offset.
       * @class
       * @alias PageViewport
       */
      var PageViewport = function PageViewportClosure() {
        /**
         * @constructor
         * @private
         * @param viewBox {Array} xMin, yMin, xMax and yMax coordinates.
         * @param scale {number} scale of the viewport.
         * @param rotation {number} rotations of the viewport in degrees.
         * @param offsetX {number} offset X
         * @param offsetY {number} offset Y
         * @param dontFlip {boolean} if true, axis Y will not be flipped.
         */
        function PageViewport(viewBox, scale, rotation, offsetX, offsetY, dontFlip) {
          this.viewBox = viewBox;
          this.scale = scale;
          this.rotation = rotation;
          this.offsetX = offsetX;
          this.offsetY = offsetY;
          // creating transform to convert pdf coordinate system to the normal
          // canvas like coordinates taking in account scale and rotation
          var centerX = (viewBox[2] + viewBox[0]) / 2;
          var centerY = (viewBox[3] + viewBox[1]) / 2;
          var rotateA, rotateB, rotateC, rotateD;
          rotation = rotation % 360;
          rotation = rotation < 0 ? rotation + 360 : rotation;
          switch (rotation) {
          case 180:
            rotateA = -1;
            rotateB = 0;
            rotateC = 0;
            rotateD = 1;
            break;
          case 90:
            rotateA = 0;
            rotateB = 1;
            rotateC = 1;
            rotateD = 0;
            break;
          case 270:
            rotateA = 0;
            rotateB = -1;
            rotateC = -1;
            rotateD = 0;
            break;
          //case 0:
          default:
            rotateA = 1;
            rotateB = 0;
            rotateC = 0;
            rotateD = -1;
            break;
          }
          if (dontFlip) {
            rotateC = -rotateC;
            rotateD = -rotateD;
          }
          var offsetCanvasX, offsetCanvasY;
          var width, height;
          if (rotateA === 0) {
            offsetCanvasX = Math.abs(centerY - viewBox[1]) * scale + offsetX;
            offsetCanvasY = Math.abs(centerX - viewBox[0]) * scale + offsetY;
            width = Math.abs(viewBox[3] - viewBox[1]) * scale;
            height = Math.abs(viewBox[2] - viewBox[0]) * scale;
          } else {
            offsetCanvasX = Math.abs(centerX - viewBox[0]) * scale + offsetX;
            offsetCanvasY = Math.abs(centerY - viewBox[1]) * scale + offsetY;
            width = Math.abs(viewBox[2] - viewBox[0]) * scale;
            height = Math.abs(viewBox[3] - viewBox[1]) * scale;
          }
          // creating transform for the following operations:
          // translate(-centerX, -centerY), rotate and flip vertically,
          // scale, and translate(offsetCanvasX, offsetCanvasY)
          this.transform = [
            rotateA * scale,
            rotateB * scale,
            rotateC * scale,
            rotateD * scale,
            offsetCanvasX - rotateA * scale * centerX - rotateC * scale * centerY,
            offsetCanvasY - rotateB * scale * centerX - rotateD * scale * centerY
          ];
          this.width = width;
          this.height = height;
          this.fontScale = scale;
        }
        PageViewport.prototype = /** @lends PageViewport.prototype */
        {
          /**
           * Clones viewport with additional properties.
           * @param args {Object} (optional) If specified, may contain the 'scale' or
           * 'rotation' properties to override the corresponding properties in
           * the cloned viewport.
           * @returns {PageViewport} Cloned viewport.
           */
          clone: function PageViewPort_clone(args) {
            args = args || {};
            var scale = 'scale' in args ? args.scale : this.scale;
            var rotation = 'rotation' in args ? args.rotation : this.rotation;
            return new PageViewport(this.viewBox.slice(), scale, rotation, this.offsetX, this.offsetY, args.dontFlip);
          },
          /**
           * Converts PDF point to the viewport coordinates. For examples, useful for
           * converting PDF location into canvas pixel coordinates.
           * @param x {number} X coordinate.
           * @param y {number} Y coordinate.
           * @returns {Object} Object that contains 'x' and 'y' properties of the
           * point in the viewport coordinate space.
           * @see {@link convertToPdfPoint}
           * @see {@link convertToViewportRectangle}
           */
          convertToViewportPoint: function PageViewport_convertToViewportPoint(x, y) {
            return Util.applyTransform([
              x,
              y
            ], this.transform);
          },
          /**
           * Converts PDF rectangle to the viewport coordinates.
           * @param rect {Array} xMin, yMin, xMax and yMax coordinates.
           * @returns {Array} Contains corresponding coordinates of the rectangle
           * in the viewport coordinate space.
           * @see {@link convertToViewportPoint}
           */
          convertToViewportRectangle: function PageViewport_convertToViewportRectangle(rect) {
            var tl = Util.applyTransform([
              rect[0],
              rect[1]
            ], this.transform);
            var br = Util.applyTransform([
              rect[2],
              rect[3]
            ], this.transform);
            return [
              tl[0],
              tl[1],
              br[0],
              br[1]
            ];
          },
          /**
           * Converts viewport coordinates to the PDF location. For examples, useful
           * for converting canvas pixel location into PDF one.
           * @param x {number} X coordinate.
           * @param y {number} Y coordinate.
           * @returns {Object} Object that contains 'x' and 'y' properties of the
           * point in the PDF coordinate space.
           * @see {@link convertToViewportPoint}
           */
          convertToPdfPoint: function PageViewport_convertToPdfPoint(x, y) {
            return Util.applyInverseTransform([
              x,
              y
            ], this.transform);
          }
        };
        return PageViewport;
      }();
      var PDFStringTranslateTable = [
        0,
        0,
        0,
        0,
        0,
        0,
        0,
        0,
        0,
        0,
        0,
        0,
        0,
        0,
        0,
        0,
        0,
        0,
        0,
        0,
        0,
        0,
        0,
        0,
        0x2D8,
        0x2C7,
        0x2C6,
        0x2D9,
        0x2DD,
        0x2DB,
        0x2DA,
        0x2DC,
        0,
        0,
        0,
        0,
        0,
        0,
        0,
        0,
        0,
        0,
        0,
        0,
        0,
        0,
        0,
        0,
        0,
        0,
        0,
        0,
        0,
        0,
        0,
        0,
        0,
        0,
        0,
        0,
        0,
        0,
        0,
        0,
        0,
        0,
        0,
        0,
        0,
        0,
        0,
        0,
        0,
        0,
        0,
        0,
        0,
        0,
        0,
        0,
        0,
        0,
        0,
        0,
        0,
        0,
        0,
        0,
        0,
        0,
        0,
        0,
        0,
        0,
        0,
        0,
        0,
        0,
        0,
        0,
        0,
        0,
        0,
        0,
        0,
        0,
        0,
        0,
        0,
        0,
        0,
        0,
        0,
        0,
        0,
        0,
        0,
        0,
        0,
        0,
        0,
        0,
        0,
        0,
        0,
        0,
        0,
        0,
        0x2022,
        0x2020,
        0x2021,
        0x2026,
        0x2014,
        0x2013,
        0x192,
        0x2044,
        0x2039,
        0x203A,
        0x2212,
        0x2030,
        0x201E,
        0x201C,
        0x201D,
        0x2018,
        0x2019,
        0x201A,
        0x2122,
        0xFB01,
        0xFB02,
        0x141,
        0x152,
        0x160,
        0x178,
        0x17D,
        0x131,
        0x142,
        0x153,
        0x161,
        0x17E,
        0,
        0x20AC
      ];
      function stringToPDFString(str) {
        var i, n = str.length, strBuf = [];
        if (str[0] === '\xFE' && str[1] === '\xFF') {
          // UTF16BE BOM
          for (i = 2; i < n; i += 2) {
            strBuf.push(String.fromCharCode(str.charCodeAt(i) << 8 | str.charCodeAt(i + 1)));
          }
        } else {
          for (i = 0; i < n; ++i) {
            var code = PDFStringTranslateTable[str.charCodeAt(i)];
            strBuf.push(code ? String.fromCharCode(code) : str.charAt(i));
          }
        }
        return strBuf.join('');
      }
      function stringToUTF8String(str) {
        return decodeURIComponent(escape(str));
      }
      function utf8StringToString(str) {
        return unescape(encodeURIComponent(str));
      }
      function isEmptyObj(obj) {
        for (var key in obj) {
          return false;
        }
        return true;
      }
      function isBool(v) {
        return typeof v === 'boolean';
      }
      function isInt(v) {
        return typeof v === 'number' && (v | 0) === v;
      }
      function isNum(v) {
        return typeof v === 'number';
      }
      function isString(v) {
        return typeof v === 'string';
      }
      function isArray(v) {
        return v instanceof Array;
      }
      function isArrayBuffer(v) {
        return typeof v === 'object' && v !== null && v.byteLength !== undefined;
      }
      // Checks if ch is one of the following characters: SPACE, TAB, CR or LF.
      function isSpace(ch) {
        return ch === 0x20 || ch === 0x09 || ch === 0x0D || ch === 0x0A;
      }
      /**
       * Promise Capability object.
       *
       * @typedef {Object} PromiseCapability
       * @property {Promise} promise - A promise object.
       * @property {function} resolve - Fulfills the promise.
       * @property {function} reject - Rejects the promise.
       */
      /**
       * Creates a promise capability object.
       * @alias createPromiseCapability
       *
       * @return {PromiseCapability} A capability object contains:
       * - a Promise, resolve and reject methods.
       */
      function createPromiseCapability() {
        var capability = {};
        capability.promise = new Promise(function (resolve, reject) {
          capability.resolve = resolve;
          capability.reject = reject;
        });
        return capability;
      }
      /**
       * Polyfill for Promises:
       * The following promise implementation tries to generally implement the
       * Promise/A+ spec. Some notable differences from other promise libraries are:
       * - There currently isn't a separate deferred and promise object.
       * - Unhandled rejections eventually show an error if they aren't handled.
       *
       * Based off of the work in:
       * https://bugzilla.mozilla.org/show_bug.cgi?id=810490
       */
      (function PromiseClosure() {
        if (globalScope.Promise) {
          // Promises existing in the DOM/Worker, checking presence of all/resolve
          if (typeof globalScope.Promise.all !== 'function') {
            globalScope.Promise.all = function (iterable) {
              var count = 0, results = [], resolve, reject;
              var promise = new globalScope.Promise(function (resolve_, reject_) {
                resolve = resolve_;
                reject = reject_;
              });
              iterable.forEach(function (p, i) {
                count++;
                p.then(function (result) {
                  results[i] = result;
                  count--;
                  if (count === 0) {
                    resolve(results);
                  }
                }, reject);
              });
              if (count === 0) {
                resolve(results);
              }
              return promise;
            };
          }
          if (typeof globalScope.Promise.resolve !== 'function') {
            globalScope.Promise.resolve = function (value) {
              return new globalScope.Promise(function (resolve) {
                resolve(value);
              });
            };
          }
          if (typeof globalScope.Promise.reject !== 'function') {
            globalScope.Promise.reject = function (reason) {
              return new globalScope.Promise(function (resolve, reject) {
                reject(reason);
              });
            };
          }
          if (typeof globalScope.Promise.prototype.catch !== 'function') {
            globalScope.Promise.prototype.catch = function (onReject) {
              return globalScope.Promise.prototype.then(undefined, onReject);
            };
          }
          return;
        }
        var STATUS_PENDING = 0;
        var STATUS_RESOLVED = 1;
        var STATUS_REJECTED = 2;
        // In an attempt to avoid silent exceptions, unhandled rejections are
        // tracked and if they aren't handled in a certain amount of time an
        // error is logged.
        var REJECTION_TIMEOUT = 500;
        var HandlerManager = {
          handlers: [],
          running: false,
          unhandledRejections: [],
          pendingRejectionCheck: false,
          scheduleHandlers: function scheduleHandlers(promise) {
            if (promise._status === STATUS_PENDING) {
              return;
            }
            this.handlers = this.handlers.concat(promise._handlers);
            promise._handlers = [];
            if (this.running) {
              return;
            }
            this.running = true;
            setTimeout(this.runHandlers.bind(this), 0);
          },
          runHandlers: function runHandlers() {
            var RUN_TIMEOUT = 1;
            // ms
            var timeoutAt = Date.now() + RUN_TIMEOUT;
            while (this.handlers.length > 0) {
              var handler = this.handlers.shift();
              var nextStatus = handler.thisPromise._status;
              var nextValue = handler.thisPromise._value;
              try {
                if (nextStatus === STATUS_RESOLVED) {
                  if (typeof handler.onResolve === 'function') {
                    nextValue = handler.onResolve(nextValue);
                  }
                } else if (typeof handler.onReject === 'function') {
                  nextValue = handler.onReject(nextValue);
                  nextStatus = STATUS_RESOLVED;
                  if (handler.thisPromise._unhandledRejection) {
                    this.removeUnhandeledRejection(handler.thisPromise);
                  }
                }
              } catch (ex) {
                nextStatus = STATUS_REJECTED;
                nextValue = ex;
              }
              handler.nextPromise._updateStatus(nextStatus, nextValue);
              if (Date.now() >= timeoutAt) {
                break;
              }
            }
            if (this.handlers.length > 0) {
              setTimeout(this.runHandlers.bind(this), 0);
              return;
            }
            this.running = false;
          },
          addUnhandledRejection: function addUnhandledRejection(promise) {
            this.unhandledRejections.push({
              promise: promise,
              time: Date.now()
            });
            this.scheduleRejectionCheck();
          },
          removeUnhandeledRejection: function removeUnhandeledRejection(promise) {
            promise._unhandledRejection = false;
            for (var i = 0; i < this.unhandledRejections.length; i++) {
              if (this.unhandledRejections[i].promise === promise) {
                this.unhandledRejections.splice(i);
                i--;
              }
            }
          },
          scheduleRejectionCheck: function scheduleRejectionCheck() {
            if (this.pendingRejectionCheck) {
              return;
            }
            this.pendingRejectionCheck = true;
            setTimeout(function rejectionCheck() {
              this.pendingRejectionCheck = false;
              var now = Date.now();
              for (var i = 0; i < this.unhandledRejections.length; i++) {
                if (now - this.unhandledRejections[i].time > REJECTION_TIMEOUT) {
                  var unhandled = this.unhandledRejections[i].promise._value;
                  var msg = 'Unhandled rejection: ' + unhandled;
                  if (unhandled.stack) {
                    msg += '\n' + unhandled.stack;
                  }
                  warn(msg);
                  this.unhandledRejections.splice(i);
                  i--;
                }
              }
              if (this.unhandledRejections.length) {
                this.scheduleRejectionCheck();
              }
            }.bind(this), REJECTION_TIMEOUT);
          }
        };
        var Promise = function Promise(resolver) {
          this._status = STATUS_PENDING;
          this._handlers = [];
          try {
            resolver.call(this, this._resolve.bind(this), this._reject.bind(this));
          } catch (e) {
            this._reject(e);
          }
        };
        /**
         * Builds a promise that is resolved when all the passed in promises are
         * resolved.
         * @param {array} promises array of data and/or promises to wait for.
         * @return {Promise} New dependent promise.
         */
        Promise.all = function Promise_all(promises) {
          var resolveAll, rejectAll;
          var deferred = new Promise(function (resolve, reject) {
            resolveAll = resolve;
            rejectAll = reject;
          });
          var unresolved = promises.length;
          var results = [];
          if (unresolved === 0) {
            resolveAll(results);
            return deferred;
          }
          function reject(reason) {
            if (deferred._status === STATUS_REJECTED) {
              return;
            }
            results = [];
            rejectAll(reason);
          }
          for (var i = 0, ii = promises.length; i < ii; ++i) {
            var promise = promises[i];
            var resolve = function (i) {
              return function (value) {
                if (deferred._status === STATUS_REJECTED) {
                  return;
                }
                results[i] = value;
                unresolved--;
                if (unresolved === 0) {
                  resolveAll(results);
                }
              };
            }(i);
            if (Promise.isPromise(promise)) {
              promise.then(resolve, reject);
            } else {
              resolve(promise);
            }
          }
          return deferred;
        };
        /**
         * Checks if the value is likely a promise (has a 'then' function).
         * @return {boolean} true if value is thenable
         */
        Promise.isPromise = function Promise_isPromise(value) {
          return value && typeof value.then === 'function';
        };
        /**
         * Creates resolved promise
         * @param value resolve value
         * @returns {Promise}
         */
        Promise.resolve = function Promise_resolve(value) {
          return new Promise(function (resolve) {
            resolve(value);
          });
        };
        /**
         * Creates rejected promise
         * @param reason rejection value
         * @returns {Promise}
         */
        Promise.reject = function Promise_reject(reason) {
          return new Promise(function (resolve, reject) {
            reject(reason);
          });
        };
        Promise.prototype = {
          _status: null,
          _value: null,
          _handlers: null,
          _unhandledRejection: null,
          _updateStatus: function Promise__updateStatus(status, value) {
            if (this._status === STATUS_RESOLVED || this._status === STATUS_REJECTED) {
              return;
            }
            if (status === STATUS_RESOLVED && Promise.isPromise(value)) {
              value.then(this._updateStatus.bind(this, STATUS_RESOLVED), this._updateStatus.bind(this, STATUS_REJECTED));
              return;
            }
            this._status = status;
            this._value = value;
            if (status === STATUS_REJECTED && this._handlers.length === 0) {
              this._unhandledRejection = true;
              HandlerManager.addUnhandledRejection(this);
            }
            HandlerManager.scheduleHandlers(this);
          },
          _resolve: function Promise_resolve(value) {
            this._updateStatus(STATUS_RESOLVED, value);
          },
          _reject: function Promise_reject(reason) {
            this._updateStatus(STATUS_REJECTED, reason);
          },
          then: function Promise_then(onResolve, onReject) {
            var nextPromise = new Promise(function (resolve, reject) {
              this.resolve = resolve;
              this.reject = reject;
            });
            this._handlers.push({
              thisPromise: this,
              onResolve: onResolve,
              onReject: onReject,
              nextPromise: nextPromise
            });
            HandlerManager.scheduleHandlers(this);
            return nextPromise;
          },
          catch: function Promise_catch(onReject) {
            return this.then(undefined, onReject);
          }
        };
        globalScope.Promise = Promise;
      }());
      (function WeakMapClosure() {
        if (globalScope.WeakMap) {
          return;
        }
        var id = 0;
        function WeakMap() {
          this.id = '$weakmap' + id++;
        }
        WeakMap.prototype = {
          has: function (obj) {
            return !!Object.getOwnPropertyDescriptor(obj, this.id);
          },
          get: function (obj, defaultValue) {
            return this.has(obj) ? obj[this.id] : defaultValue;
          },
          set: function (obj, value) {
            Object.defineProperty(obj, this.id, {
              value: value,
              enumerable: false,
              configurable: true
            });
          },
          delete: function (obj) {
            delete obj[this.id];
          }
        };
        globalScope.WeakMap = WeakMap;
      }());
      var StatTimer = function StatTimerClosure() {
        function rpad(str, pad, length) {
          while (str.length < length) {
            str += pad;
          }
          return str;
        }
        function StatTimer() {
          this.started = Object.create(null);
          this.times = [];
          this.enabled = true;
        }
        StatTimer.prototype = {
          time: function StatTimer_time(name) {
            if (!this.enabled) {
              return;
            }
            if (name in this.started) {
              warn('Timer is already running for ' + name);
            }
            this.started[name] = Date.now();
          },
          timeEnd: function StatTimer_timeEnd(name) {
            if (!this.enabled) {
              return;
            }
            if (!(name in this.started)) {
              warn('Timer has not been started for ' + name);
            }
            this.times.push({
              'name': name,
              'start': this.started[name],
              'end': Date.now()
            });
            // Remove timer from started so it can be called again.
            delete this.started[name];
          },
          toString: function StatTimer_toString() {
            var i, ii;
            var times = this.times;
            var out = '';
            // Find the longest name for padding purposes.
            var longest = 0;
            for (i = 0, ii = times.length; i < ii; ++i) {
              var name = times[i]['name'];
              if (name.length > longest) {
                longest = name.length;
              }
            }
            for (i = 0, ii = times.length; i < ii; ++i) {
              var span = times[i];
              var duration = span.end - span.start;
              out += rpad(span['name'], ' ', longest) + ' ' + duration + 'ms\n';
            }
            return out;
          }
        };
        return StatTimer;
      }();
      var createBlob = function createBlob(data, contentType) {
        if (typeof Blob !== 'undefined') {
          return new Blob([data], { type: contentType });
        }
        warn('The "Blob" constructor is not supported.');
      };
      var createObjectURL = function createObjectURLClosure() {
        // Blob/createObjectURL is not available, falling back to data schema.
        var digits = 'ABCDEFGHIJKLMNOPQRSTUVWXYZabcdefghijklmnopqrstuvwxyz0123456789+/=';
        return function createObjectURL(data, contentType, forceDataSchema) {
          if (!forceDataSchema && typeof URL !== 'undefined' && URL.createObjectURL) {
            var blob = createBlob(data, contentType);
            return URL.createObjectURL(blob);
          }
          var buffer = 'data:' + contentType + ';base64,';
          for (var i = 0, ii = data.length; i < ii; i += 3) {
            var b1 = data[i] & 0xFF;
            var b2 = data[i + 1] & 0xFF;
            var b3 = data[i + 2] & 0xFF;
            var d1 = b1 >> 2, d2 = (b1 & 3) << 4 | b2 >> 4;
            var d3 = i + 1 < ii ? (b2 & 0xF) << 2 | b3 >> 6 : 64;
            var d4 = i + 2 < ii ? b3 & 0x3F : 64;
            buffer += digits[d1] + digits[d2] + digits[d3] + digits[d4];
          }
          return buffer;
        };
      }();
      function MessageHandler(sourceName, targetName, comObj) {
        this.sourceName = sourceName;
        this.targetName = targetName;
        this.comObj = comObj;
        this.callbackIndex = 1;
        this.postMessageTransfers = true;
        var callbacksCapabilities = this.callbacksCapabilities = Object.create(null);
        var ah = this.actionHandler = Object.create(null);
        this._onComObjOnMessage = function messageHandlerComObjOnMessage(event) {
          var data = event.data;
          if (data.targetName !== this.sourceName) {
            return;
          }
          if (data.isReply) {
            var callbackId = data.callbackId;
            if (data.callbackId in callbacksCapabilities) {
              var callback = callbacksCapabilities[callbackId];
              delete callbacksCapabilities[callbackId];
              if ('error' in data) {
                callback.reject(data.error);
              } else {
                callback.resolve(data.data);
              }
            } else {
              error('Cannot resolve callback ' + callbackId);
            }
          } else if (data.action in ah) {
            var action = ah[data.action];
            if (data.callbackId) {
              var sourceName = this.sourceName;
              var targetName = data.sourceName;
              Promise.resolve().then(function () {
                return action[0].call(action[1], data.data);
              }).then(function (result) {
                comObj.postMessage({
                  sourceName: sourceName,
                  targetName: targetName,
                  isReply: true,
                  callbackId: data.callbackId,
                  data: result
                });
              }, function (reason) {
                if (reason instanceof Error) {
                  // Serialize error to avoid "DataCloneError"
                  reason = reason + '';
                }
                comObj.postMessage({
                  sourceName: sourceName,
                  targetName: targetName,
                  isReply: true,
                  callbackId: data.callbackId,
                  error: reason
                });
              });
            } else {
              action[0].call(action[1], data.data);
            }
          } else {
            error('Unknown action from worker: ' + data.action);
          }
        }.bind(this);
        comObj.addEventListener('message', this._onComObjOnMessage);
      }
      MessageHandler.prototype = {
        on: function messageHandlerOn(actionName, handler, scope) {
          var ah = this.actionHandler;
          if (ah[actionName]) {
            error('There is already an actionName called "' + actionName + '"');
          }
          ah[actionName] = [
            handler,
            scope
          ];
        },
        /**
         * Sends a message to the comObj to invoke the action with the supplied data.
         * @param {String} actionName Action to call.
         * @param {JSON} data JSON data to send.
         * @param {Array} [transfers] Optional list of transfers/ArrayBuffers
         */
        send: function messageHandlerSend(actionName, data, transfers) {
          var message = {
            sourceName: this.sourceName,
            targetName: this.targetName,
            action: actionName,
            data: data
          };
          this.postMessage(message, transfers);
        },
        /**
         * Sends a message to the comObj to invoke the action with the supplied data.
         * Expects that other side will callback with the response.
         * @param {String} actionName Action to call.
         * @param {JSON} data JSON data to send.
         * @param {Array} [transfers] Optional list of transfers/ArrayBuffers.
         * @returns {Promise} Promise to be resolved with response data.
         */
        sendWithPromise: function messageHandlerSendWithPromise(actionName, data, transfers) {
          var callbackId = this.callbackIndex++;
          var message = {
            sourceName: this.sourceName,
            targetName: this.targetName,
            action: actionName,
            data: data,
            callbackId: callbackId
          };
          var capability = createPromiseCapability();
          this.callbacksCapabilities[callbackId] = capability;
          try {
            this.postMessage(message, transfers);
          } catch (e) {
            capability.reject(e);
          }
          return capability.promise;
        },
        /**
         * Sends raw message to the comObj.
         * @private
         * @param message {Object} Raw message.
         * @param transfers List of transfers/ArrayBuffers, or undefined.
         */
        postMessage: function (message, transfers) {
          if (transfers && this.postMessageTransfers) {
            this.comObj.postMessage(message, transfers);
          } else {
            this.comObj.postMessage(message);
          }
        },
        destroy: function () {
          this.comObj.removeEventListener('message', this._onComObjOnMessage);
        }
      };
      function loadJpegStream(id, imageUrl, objs) {
        var img = new Image();
        img.onload = function loadJpegStream_onloadClosure() {
          objs.resolve(id, img);
        };
        img.onerror = function loadJpegStream_onerrorClosure() {
          objs.resolve(id, null);
          warn('Error during JPEG image loading');
        };
        img.src = imageUrl;
      }
      // Polyfill from https://github.com/Polymer/URL
      /* Any copyright is dedicated to the Public Domain.
       * http://creativecommons.org/publicdomain/zero/1.0/ */
      (function checkURLConstructor(scope) {
        // feature detect for URL constructor
        var hasWorkingUrl = false;
        try {
          if (typeof URL === 'function' && typeof URL.prototype === 'object' && 'origin' in URL.prototype) {
            var u = new URL('b', 'http://a');
            u.pathname = 'c%20d';
            hasWorkingUrl = u.href === 'http://a/c%20d';
          }
        } catch (e) {
        }
        if (hasWorkingUrl) {
          return;
        }
        var relative = Object.create(null);
        relative['ftp'] = 21;
        relative['file'] = 0;
        relative['gopher'] = 70;
        relative['http'] = 80;
        relative['https'] = 443;
        relative['ws'] = 80;
        relative['wss'] = 443;
        var relativePathDotMapping = Object.create(null);
        relativePathDotMapping['%2e'] = '.';
        relativePathDotMapping['.%2e'] = '..';
        relativePathDotMapping['%2e.'] = '..';
        relativePathDotMapping['%2e%2e'] = '..';
        function isRelativeScheme(scheme) {
          return relative[scheme] !== undefined;
        }
        function invalid() {
          clear.call(this);
          this._isInvalid = true;
        }
        function IDNAToASCII(h) {
          if ('' === h) {
            invalid.call(this);
          }
          // XXX
          return h.toLowerCase();
        }
        function percentEscape(c) {
          var unicode = c.charCodeAt(0);
          if (unicode > 0x20 && unicode < 0x7F && // " # < > ? `
            [
              0x22,
              0x23,
              0x3C,
              0x3E,
              0x3F,
              0x60
            ].indexOf(unicode) === -1) {
            return c;
          }
          return encodeURIComponent(c);
        }
        function percentEscapeQuery(c) {
          // XXX This actually needs to encode c using encoding and then
          // convert the bytes one-by-one.
          var unicode = c.charCodeAt(0);
          if (unicode > 0x20 && unicode < 0x7F && // " # < > ` (do not escape '?')
            [
              0x22,
              0x23,
              0x3C,
              0x3E,
              0x60
            ].indexOf(unicode) === -1) {
            return c;
          }
          return encodeURIComponent(c);
        }
        var EOF, ALPHA = /[a-zA-Z]/, ALPHANUMERIC = /[a-zA-Z0-9\+\-\.]/;
        function parse(input, stateOverride, base) {
          function err(message) {
            errors.push(message);
          }
          var state = stateOverride || 'scheme start', cursor = 0, buffer = '', seenAt = false, seenBracket = false, errors = [];
          loop:
            while ((input[cursor - 1] !== EOF || cursor === 0) && !this._isInvalid) {
              var c = input[cursor];
              switch (state) {
              case 'scheme start':
                if (c && ALPHA.test(c)) {
                  buffer += c.toLowerCase();
                  // ASCII-safe
                  state = 'scheme';
                } else if (!stateOverride) {
                  buffer = '';
                  state = 'no scheme';
                  continue;
                } else {
                  err('Invalid scheme.');
                  break loop;
                }
                break;
              case 'scheme':
                if (c && ALPHANUMERIC.test(c)) {
                  buffer += c.toLowerCase();
                } else // ASCII-safe
                if (':' === c) {
                  this._scheme = buffer;
                  buffer = '';
                  if (stateOverride) {
                    break loop;
                  }
                  if (isRelativeScheme(this._scheme)) {
                    this._isRelative = true;
                  }
                  if ('file' === this._scheme) {
                    state = 'relative';
                  } else if (this._isRelative && base && base._scheme === this._scheme) {
                    state = 'relative or authority';
                  } else if (this._isRelative) {
                    state = 'authority first slash';
                  } else {
                    state = 'scheme data';
                  }
                } else if (!stateOverride) {
                  buffer = '';
                  cursor = 0;
                  state = 'no scheme';
                  continue;
                } else if (EOF === c) {
                  break loop;
                } else {
                  err('Code point not allowed in scheme: ' + c);
                  break loop;
                }
                break;
              case 'scheme data':
                if ('?' === c) {
                  this._query = '?';
                  state = 'query';
                } else if ('#' === c) {
                  this._fragment = '#';
                  state = 'fragment';
                } else {
                  // XXX error handling
                  if (EOF !== c && '\t' !== c && '\n' !== c && '\r' !== c) {
                    this._schemeData += percentEscape(c);
                  }
                }
                break;
              case 'no scheme':
                if (!base || !isRelativeScheme(base._scheme)) {
                  err('Missing scheme.');
                  invalid.call(this);
                } else {
                  state = 'relative';
                  continue;
                }
                break;
              case 'relative or authority':
                if ('/' === c && '/' === input[cursor + 1]) {
                  state = 'authority ignore slashes';
                } else {
                  err('Expected /, got: ' + c);
                  state = 'relative';
                  continue;
                }
                break;
              case 'relative':
                this._isRelative = true;
                if ('file' !== this._scheme) {
                  this._scheme = base._scheme;
                }
                if (EOF === c) {
                  this._host = base._host;
                  this._port = base._port;
                  this._path = base._path.slice();
                  this._query = base._query;
                  this._username = base._username;
                  this._password = base._password;
                  break loop;
                } else if ('/' === c || '\\' === c) {
                  if ('\\' === c) {
                    err('\\ is an invalid code point.');
                  }
                  state = 'relative slash';
                } else if ('?' === c) {
                  this._host = base._host;
                  this._port = base._port;
                  this._path = base._path.slice();
                  this._query = '?';
                  this._username = base._username;
                  this._password = base._password;
                  state = 'query';
                } else if ('#' === c) {
                  this._host = base._host;
                  this._port = base._port;
                  this._path = base._path.slice();
                  this._query = base._query;
                  this._fragment = '#';
                  this._username = base._username;
                  this._password = base._password;
                  state = 'fragment';
                } else {
                  var nextC = input[cursor + 1];
                  var nextNextC = input[cursor + 2];
                  if ('file' !== this._scheme || !ALPHA.test(c) || nextC !== ':' && nextC !== '|' || EOF !== nextNextC && '/' !== nextNextC && '\\' !== nextNextC && '?' !== nextNextC && '#' !== nextNextC) {
                    this._host = base._host;
                    this._port = base._port;
                    this._username = base._username;
                    this._password = base._password;
                    this._path = base._path.slice();
                    this._path.pop();
                  }
                  state = 'relative path';
                  continue;
                }
                break;
              case 'relative slash':
                if ('/' === c || '\\' === c) {
                  if ('\\' === c) {
                    err('\\ is an invalid code point.');
                  }
                  if ('file' === this._scheme) {
                    state = 'file host';
                  } else {
                    state = 'authority ignore slashes';
                  }
                } else {
                  if ('file' !== this._scheme) {
                    this._host = base._host;
                    this._port = base._port;
                    this._username = base._username;
                    this._password = base._password;
                  }
                  state = 'relative path';
                  continue;
                }
                break;
              case 'authority first slash':
                if ('/' === c) {
                  state = 'authority second slash';
                } else {
                  err('Expected \'/\', got: ' + c);
                  state = 'authority ignore slashes';
                  continue;
                }
                break;
              case 'authority second slash':
                state = 'authority ignore slashes';
                if ('/' !== c) {
                  err('Expected \'/\', got: ' + c);
                  continue;
                }
                break;
              case 'authority ignore slashes':
                if ('/' !== c && '\\' !== c) {
                  state = 'authority';
                  continue;
                } else {
                  err('Expected authority, got: ' + c);
                }
                break;
              case 'authority':
                if ('@' === c) {
                  if (seenAt) {
                    err('@ already seen.');
                    buffer += '%40';
                  }
                  seenAt = true;
                  for (var i = 0; i < buffer.length; i++) {
                    var cp = buffer[i];
                    if ('\t' === cp || '\n' === cp || '\r' === cp) {
                      err('Invalid whitespace in authority.');
                      continue;
                    }
                    // XXX check URL code points
                    if (':' === cp && null === this._password) {
                      this._password = '';
                      continue;
                    }
                    var tempC = percentEscape(cp);
                    if (null !== this._password) {
                      this._password += tempC;
                    } else {
                      this._username += tempC;
                    }
                  }
                  buffer = '';
                } else if (EOF === c || '/' === c || '\\' === c || '?' === c || '#' === c) {
                  cursor -= buffer.length;
                  buffer = '';
                  state = 'host';
                  continue;
                } else {
                  buffer += c;
                }
                break;
              case 'file host':
                if (EOF === c || '/' === c || '\\' === c || '?' === c || '#' === c) {
                  if (buffer.length === 2 && ALPHA.test(buffer[0]) && (buffer[1] === ':' || buffer[1] === '|')) {
                    state = 'relative path';
                  } else if (buffer.length === 0) {
                    state = 'relative path start';
                  } else {
                    this._host = IDNAToASCII.call(this, buffer);
                    buffer = '';
                    state = 'relative path start';
                  }
                  continue;
                } else if ('\t' === c || '\n' === c || '\r' === c) {
                  err('Invalid whitespace in file host.');
                } else {
                  buffer += c;
                }
                break;
              case 'host':
              case 'hostname':
                if (':' === c && !seenBracket) {
                  // XXX host parsing
                  this._host = IDNAToASCII.call(this, buffer);
                  buffer = '';
                  state = 'port';
                  if ('hostname' === stateOverride) {
                    break loop;
                  }
                } else if (EOF === c || '/' === c || '\\' === c || '?' === c || '#' === c) {
                  this._host = IDNAToASCII.call(this, buffer);
                  buffer = '';
                  state = 'relative path start';
                  if (stateOverride) {
                    break loop;
                  }
                  continue;
                } else if ('\t' !== c && '\n' !== c && '\r' !== c) {
                  if ('[' === c) {
                    seenBracket = true;
                  } else if (']' === c) {
                    seenBracket = false;
                  }
                  buffer += c;
                } else {
                  err('Invalid code point in host/hostname: ' + c);
                }
                break;
              case 'port':
                if (/[0-9]/.test(c)) {
                  buffer += c;
                } else if (EOF === c || '/' === c || '\\' === c || '?' === c || '#' === c || stateOverride) {
                  if ('' !== buffer) {
                    var temp = parseInt(buffer, 10);
                    if (temp !== relative[this._scheme]) {
                      this._port = temp + '';
                    }
                    buffer = '';
                  }
                  if (stateOverride) {
                    break loop;
                  }
                  state = 'relative path start';
                  continue;
                } else if ('\t' === c || '\n' === c || '\r' === c) {
                  err('Invalid code point in port: ' + c);
                } else {
                  invalid.call(this);
                }
                break;
              case 'relative path start':
                if ('\\' === c) {
                  err('\'\\\' not allowed in path.');
                }
                state = 'relative path';
                if ('/' !== c && '\\' !== c) {
                  continue;
                }
                break;
              case 'relative path':
                if (EOF === c || '/' === c || '\\' === c || !stateOverride && ('?' === c || '#' === c)) {
                  if ('\\' === c) {
                    err('\\ not allowed in relative path.');
                  }
                  var tmp;
                  if (tmp = relativePathDotMapping[buffer.toLowerCase()]) {
                    buffer = tmp;
                  }
                  if ('..' === buffer) {
                    this._path.pop();
                    if ('/' !== c && '\\' !== c) {
                      this._path.push('');
                    }
                  } else if ('.' === buffer && '/' !== c && '\\' !== c) {
                    this._path.push('');
                  } else if ('.' !== buffer) {
                    if ('file' === this._scheme && this._path.length === 0 && buffer.length === 2 && ALPHA.test(buffer[0]) && buffer[1] === '|') {
                      buffer = buffer[0] + ':';
                    }
                    this._path.push(buffer);
                  }
                  buffer = '';
                  if ('?' === c) {
                    this._query = '?';
                    state = 'query';
                  } else if ('#' === c) {
                    this._fragment = '#';
                    state = 'fragment';
                  }
                } else if ('\t' !== c && '\n' !== c && '\r' !== c) {
                  buffer += percentEscape(c);
                }
                break;
              case 'query':
                if (!stateOverride && '#' === c) {
                  this._fragment = '#';
                  state = 'fragment';
                } else if (EOF !== c && '\t' !== c && '\n' !== c && '\r' !== c) {
                  this._query += percentEscapeQuery(c);
                }
                break;
              case 'fragment':
                if (EOF !== c && '\t' !== c && '\n' !== c && '\r' !== c) {
                  this._fragment += c;
                }
                break;
              }
              cursor++;
            }
        }
        function clear() {
          this._scheme = '';
          this._schemeData = '';
          this._username = '';
          this._password = null;
          this._host = '';
          this._port = '';
          this._path = [];
          this._query = '';
          this._fragment = '';
          this._isInvalid = false;
          this._isRelative = false;
        }
        // Does not process domain names or IP addresses.
        // Does not handle encoding for the query parameter.
        function JURL(url, base)
          /* , encoding */
          {
            if (base !== undefined && !(base instanceof JURL)) {
              base = new JURL(String(base));
            }
            this._url = url;
            clear.call(this);
            var input = url.replace(/^[ \t\r\n\f]+|[ \t\r\n\f]+$/g, '');
            // encoding = encoding || 'utf-8'
            parse.call(this, input, null, base);
          }
        JURL.prototype = {
          toString: function () {
            return this.href;
          },
          get href() {
            if (this._isInvalid) {
              return this._url;
            }
            var authority = '';
            if ('' !== this._username || null !== this._password) {
              authority = this._username + (null !== this._password ? ':' + this._password : '') + '@';
            }
            return this.protocol + (this._isRelative ? '//' + authority + this.host : '') + this.pathname + this._query + this._fragment;
          },
          set href(href) {
            clear.call(this);
            parse.call(this, href);
          },
          get protocol() {
            return this._scheme + ':';
          },
          set protocol(protocol) {
            if (this._isInvalid) {
              return;
            }
            parse.call(this, protocol + ':', 'scheme start');
          },
          get host() {
            return this._isInvalid ? '' : this._port ? this._host + ':' + this._port : this._host;
          },
          set host(host) {
            if (this._isInvalid || !this._isRelative) {
              return;
            }
            parse.call(this, host, 'host');
          },
          get hostname() {
            return this._host;
          },
          set hostname(hostname) {
            if (this._isInvalid || !this._isRelative) {
              return;
            }
            parse.call(this, hostname, 'hostname');
          },
          get port() {
            return this._port;
          },
          set port(port) {
            if (this._isInvalid || !this._isRelative) {
              return;
            }
            parse.call(this, port, 'port');
          },
          get pathname() {
            return this._isInvalid ? '' : this._isRelative ? '/' + this._path.join('/') : this._schemeData;
          },
          set pathname(pathname) {
            if (this._isInvalid || !this._isRelative) {
              return;
            }
            this._path = [];
            parse.call(this, pathname, 'relative path start');
          },
          get search() {
            return this._isInvalid || !this._query || '?' === this._query ? '' : this._query;
          },
          set search(search) {
            if (this._isInvalid || !this._isRelative) {
              return;
            }
            this._query = '?';
            if ('?' === search[0]) {
              search = search.slice(1);
            }
            parse.call(this, search, 'query');
          },
          get hash() {
            return this._isInvalid || !this._fragment || '#' === this._fragment ? '' : this._fragment;
          },
          set hash(hash) {
            if (this._isInvalid) {
              return;
            }
            this._fragment = '#';
            if ('#' === hash[0]) {
              hash = hash.slice(1);
            }
            parse.call(this, hash, 'fragment');
          },
          get origin() {
            var host;
            if (this._isInvalid || !this._scheme) {
              return '';
            }
            // javascript: Gecko returns String(""), WebKit/Blink String("null")
            // Gecko throws error for "data://"
            // data: Gecko returns "", Blink returns "data://", WebKit returns "null"
            // Gecko returns String("") for file: mailto:
            // WebKit/Blink returns String("SCHEME://") for file: mailto:
            switch (this._scheme) {
            case 'data':
            case 'file':
            case 'javascript':
            case 'mailto':
              return 'null';
            }
            host = this.host;
            if (!host) {
              return '';
            }
            return this._scheme + '://' + host;
          }
        };
        // Copy over the static methods
        var OriginalURL = scope.URL;
        if (OriginalURL) {
          JURL.createObjectURL = function (blob) {
            // IE extension allows a second optional options argument.
            // http://msdn.microsoft.com/en-us/library/ie/hh772302(v=vs.85).aspx
            return OriginalURL.createObjectURL.apply(OriginalURL, arguments);
          };
          JURL.revokeObjectURL = function (url) {
            OriginalURL.revokeObjectURL(url);
          };
        }
        scope.URL = JURL;
      }(globalScope));
      exports.FONT_IDENTITY_MATRIX = FONT_IDENTITY_MATRIX;
      exports.IDENTITY_MATRIX = IDENTITY_MATRIX;
      exports.OPS = OPS;
      exports.VERBOSITY_LEVELS = VERBOSITY_LEVELS;
      exports.UNSUPPORTED_FEATURES = UNSUPPORTED_FEATURES;
      exports.AnnotationBorderStyleType = AnnotationBorderStyleType;
      exports.AnnotationFieldFlag = AnnotationFieldFlag;
      exports.AnnotationFlag = AnnotationFlag;
      exports.AnnotationType = AnnotationType;
      exports.FontType = FontType;
      exports.ImageKind = ImageKind;
      exports.InvalidPDFException = InvalidPDFException;
      exports.MessageHandler = MessageHandler;
      exports.MissingDataException = MissingDataException;
      exports.MissingPDFException = MissingPDFException;
      exports.NotImplementedException = NotImplementedException;
      exports.PageViewport = PageViewport;
      exports.PasswordException = PasswordException;
      exports.PasswordResponses = PasswordResponses;
      exports.StatTimer = StatTimer;
      exports.StreamType = StreamType;
      exports.TextRenderingMode = TextRenderingMode;
      exports.UnexpectedResponseException = UnexpectedResponseException;
      exports.UnknownErrorException = UnknownErrorException;
      exports.Util = Util;
      exports.XRefParseException = XRefParseException;
      exports.arrayByteLength = arrayByteLength;
      exports.arraysToBytes = arraysToBytes;
      exports.assert = assert;
      exports.bytesToString = bytesToString;
      exports.createBlob = createBlob;
      exports.createPromiseCapability = createPromiseCapability;
      exports.createObjectURL = createObjectURL;
      exports.deprecated = deprecated;
      exports.error = error;
      exports.getLookupTableFactory = getLookupTableFactory;
      exports.getVerbosityLevel = getVerbosityLevel;
      exports.globalScope = globalScope;
      exports.info = info;
      exports.isArray = isArray;
      exports.isArrayBuffer = isArrayBuffer;
      exports.isBool = isBool;
      exports.isEmptyObj = isEmptyObj;
      exports.isInt = isInt;
      exports.isNum = isNum;
      exports.isString = isString;
      exports.isSpace = isSpace;
      exports.isSameOrigin = isSameOrigin;
      exports.isValidUrl = isValidUrl;
      exports.isLittleEndian = isLittleEndian;
      exports.isEvalSupported = isEvalSupported;
      exports.loadJpegStream = loadJpegStream;
      exports.log2 = log2;
      exports.readInt8 = readInt8;
      exports.readUint16 = readUint16;
      exports.readUint32 = readUint32;
      exports.removeNullCharacters = removeNullCharacters;
      exports.setVerbosityLevel = setVerbosityLevel;
      exports.shadow = shadow;
      exports.string32 = string32;
      exports.stringToBytes = stringToBytes;
      exports.stringToPDFString = stringToPDFString;
      exports.stringToUTF8String = stringToUTF8String;
      exports.utf8StringToString = utf8StringToString;
      exports.warn = warn;
    }));
    (function (root, factory) {
      factory(root.pdfjsDisplayDOMUtils = {}, root.pdfjsSharedUtil);
    }(this, function (exports, sharedUtil) {
      var removeNullCharacters = sharedUtil.removeNullCharacters;
      var warn = sharedUtil.warn;
      /**
       * Optimised CSS custom property getter/setter.
       * @class
       */
      var CustomStyle = function CustomStyleClosure() {
        // As noted on: http://www.zachstronaut.com/posts/2009/02/17/
        //              animate-css-transforms-firefox-webkit.html
        // in some versions of IE9 it is critical that ms appear in this list
        // before Moz
        var prefixes = [
          'ms',
          'Moz',
          'Webkit',
          'O'
        ];
        var _cache = Object.create(null);
        function CustomStyle() {
        }
        CustomStyle.getProp = function get(propName, element) {
          // check cache only when no element is given
          if (arguments.length === 1 && typeof _cache[propName] === 'string') {
            return _cache[propName];
          }
          element = element || document.documentElement;
          var style = element.style, prefixed, uPropName;
          // test standard property first
          if (typeof style[propName] === 'string') {
            return _cache[propName] = propName;
          }
          // capitalize
          uPropName = propName.charAt(0).toUpperCase() + propName.slice(1);
          // test vendor specific properties
          for (var i = 0, l = prefixes.length; i < l; i++) {
            prefixed = prefixes[i] + uPropName;
            if (typeof style[prefixed] === 'string') {
              return _cache[propName] = prefixed;
            }
          }
          //if all fails then set to undefined
          return _cache[propName] = 'undefined';
        };
        CustomStyle.setProp = function set(propName, element, str) {
          var prop = this.getProp(propName);
          if (prop !== 'undefined') {
            element.style[prop] = str;
          }
        };
        return CustomStyle;
      }();
      var hasCanvasTypedArrays;
      hasCanvasTypedArrays = function hasCanvasTypedArrays() {
        var canvas = document.createElement('canvas');
        canvas.width = canvas.height = 1;
        var ctx = canvas.getContext('2d');
        var imageData = ctx.createImageData(1, 1);
        return typeof imageData.data.buffer !== 'undefined';
      };
      var LinkTarget = {
        NONE: 0,
        // Default value.
        SELF: 1,
        BLANK: 2,
        PARENT: 3,
        TOP: 4
      };
      var LinkTargetStringMap = [
        '',
        '_self',
        '_blank',
        '_parent',
        '_top'
      ];
      /**
       * @typedef ExternalLinkParameters
       * @typedef {Object} ExternalLinkParameters
       * @property {string} url - An absolute URL.
       * @property {LinkTarget} target - The link target.
       * @property {string} rel - The link relationship.
       */
      /**
       * Adds various attributes (href, title, target, rel) to hyperlinks.
       * @param {HTMLLinkElement} link - The link element.
       * @param {ExternalLinkParameters} params
       */
      function addLinkAttributes(link, params) {
        var url = params && params.url;
        link.href = link.title = url ? removeNullCharacters(url) : '';
        if (url) {
          var target = params.target;
          if (typeof target === 'undefined') {
            target = getDefaultSetting('externalLinkTarget');
          }
          link.target = LinkTargetStringMap[target];
          var rel = params.rel;
          if (typeof rel === 'undefined') {
            rel = getDefaultSetting('externalLinkRel');
          }
          link.rel = rel;
        }
      }
      // Gets the file name from a given URL.
      function getFilenameFromUrl(url) {
        var anchor = url.indexOf('#');
        var query = url.indexOf('?');
        var end = Math.min(anchor > 0 ? anchor : url.length, query > 0 ? query : url.length);
        return url.substring(url.lastIndexOf('/', end) + 1, end);
      }
      function getDefaultSetting(id) {
        // The list of the settings and their default is maintained for backward
        // compatibility and shall not be extended or modified. See also global.js.
        var globalSettings = sharedUtil.globalScope.PDFJS;
        switch (id) {
        case 'pdfBug':
          return globalSettings ? globalSettings.pdfBug : false;
        case 'disableAutoFetch':
          return globalSettings ? globalSettings.disableAutoFetch : false;
        case 'disableStream':
          return globalSettings ? globalSettings.disableStream : false;
        case 'disableRange':
          return globalSettings ? globalSettings.disableRange : false;
        case 'disableFontFace':
          return globalSettings ? globalSettings.disableFontFace : false;
        case 'disableCreateObjectURL':
          return globalSettings ? globalSettings.disableCreateObjectURL : false;
        case 'disableWebGL':
          return globalSettings ? globalSettings.disableWebGL : true;
        case 'cMapUrl':
          return globalSettings ? globalSettings.cMapUrl : null;
        case 'cMapPacked':
          return globalSettings ? globalSettings.cMapPacked : false;
        case 'postMessageTransfers':
          return globalSettings ? globalSettings.postMessageTransfers : true;
        case 'workerSrc':
          return globalSettings ? globalSettings.workerSrc : null;
        case 'disableWorker':
          return globalSettings ? globalSettings.disableWorker : false;
        case 'maxImageSize':
          return globalSettings ? globalSettings.maxImageSize : -1;
        case 'imageResourcesPath':
          return globalSettings ? globalSettings.imageResourcesPath : '';
        case 'isEvalSupported':
          return globalSettings ? globalSettings.isEvalSupported : true;
        case 'externalLinkTarget':
          if (!globalSettings) {
            return LinkTarget.NONE;
          }
          switch (globalSettings.externalLinkTarget) {
          case LinkTarget.NONE:
          case LinkTarget.SELF:
          case LinkTarget.BLANK:
          case LinkTarget.PARENT:
          case LinkTarget.TOP:
            return globalSettings.externalLinkTarget;
          }
          warn('PDFJS.externalLinkTarget is invalid: ' + globalSettings.externalLinkTarget);
          // Reset the external link target, to suppress further warnings.
          globalSettings.externalLinkTarget = LinkTarget.NONE;
          return LinkTarget.NONE;
        case 'externalLinkRel':
          return globalSettings ? globalSettings.externalLinkRel : 'noreferrer';
        case 'enableStats':
          return !!(globalSettings && globalSettings.enableStats);
        default:
          throw new Error('Unknown default setting: ' + id);
        }
      }
      function isExternalLinkTargetSet() {
        var externalLinkTarget = getDefaultSetting('externalLinkTarget');
        switch (externalLinkTarget) {
        case LinkTarget.NONE:
          return false;
        case LinkTarget.SELF:
        case LinkTarget.BLANK:
        case LinkTarget.PARENT:
        case LinkTarget.TOP:
          return true;
        }
      }
      exports.CustomStyle = CustomStyle;
      exports.addLinkAttributes = addLinkAttributes;
      exports.isExternalLinkTargetSet = isExternalLinkTargetSet;
      exports.getFilenameFromUrl = getFilenameFromUrl;
      exports.LinkTarget = LinkTarget;
      exports.hasCanvasTypedArrays = hasCanvasTypedArrays;
      exports.getDefaultSetting = getDefaultSetting;
    }));
    (function (root, factory) {
      factory(root.pdfjsDisplayFontLoader = {}, root.pdfjsSharedUtil);
    }(this, function (exports, sharedUtil) {
      var assert = sharedUtil.assert;
      var bytesToString = sharedUtil.bytesToString;
      var string32 = sharedUtil.string32;
      var shadow = sharedUtil.shadow;
      var warn = sharedUtil.warn;
      function FontLoader(docId) {
        this.docId = docId;
        this.styleElement = null;
        this.nativeFontFaces = [];
        this.loadTestFontId = 0;
        this.loadingContext = {
          requests: [],
          nextRequestId: 0
        };
      }
      FontLoader.prototype = {
        insertRule: function fontLoaderInsertRule(rule) {
          var styleElement = this.styleElement;
          if (!styleElement) {
            styleElement = this.styleElement = document.createElement('style');
            styleElement.id = 'PDFJS_FONT_STYLE_TAG_' + this.docId;
            document.documentElement.getElementsByTagName('head')[0].appendChild(styleElement);
          }
          var styleSheet = styleElement.sheet;
          styleSheet.insertRule(rule, styleSheet.cssRules.length);
        },
        clear: function fontLoaderClear() {
          var styleElement = this.styleElement;
          if (styleElement) {
            styleElement.parentNode.removeChild(styleElement);
            styleElement = this.styleElement = null;
          }
          this.nativeFontFaces.forEach(function (nativeFontFace) {
            document.fonts.delete(nativeFontFace);
          });
          this.nativeFontFaces.length = 0;
        }
      };
      var getLoadTestFont = function () {
        // This is a CFF font with 1 glyph for '.' that fills its entire width and
        // height.
        return atob('T1RUTwALAIAAAwAwQ0ZGIDHtZg4AAAOYAAAAgUZGVE1lkzZwAAAEHAAAABxHREVGABQAFQ' + 'AABDgAAAAeT1MvMlYNYwkAAAEgAAAAYGNtYXABDQLUAAACNAAAAUJoZWFk/xVFDQAAALwA' + 'AAA2aGhlYQdkA+oAAAD0AAAAJGhtdHgD6AAAAAAEWAAAAAZtYXhwAAJQAAAAARgAAAAGbm' + 'FtZVjmdH4AAAGAAAAAsXBvc3T/hgAzAAADeAAAACAAAQAAAAEAALZRFsRfDzz1AAsD6AAA' + 'AADOBOTLAAAAAM4KHDwAAAAAA+gDIQAAAAgAAgAAAAAAAAABAAADIQAAAFoD6AAAAAAD6A' + 'ABAAAAAAAAAAAAAAAAAAAAAQAAUAAAAgAAAAQD6AH0AAUAAAKKArwAAACMAooCvAAAAeAA' + 'MQECAAACAAYJAAAAAAAAAAAAAQAAAAAAAAAAAAAAAFBmRWQAwAAuAC4DIP84AFoDIQAAAA' + 'AAAQAAAAAAAAAAACAAIAABAAAADgCuAAEAAAAAAAAAAQAAAAEAAAAAAAEAAQAAAAEAAAAA' + 'AAIAAQAAAAEAAAAAAAMAAQAAAAEAAAAAAAQAAQAAAAEAAAAAAAUAAQAAAAEAAAAAAAYAAQ' + 'AAAAMAAQQJAAAAAgABAAMAAQQJAAEAAgABAAMAAQQJAAIAAgABAAMAAQQJAAMAAgABAAMA' + 'AQQJAAQAAgABAAMAAQQJAAUAAgABAAMAAQQJAAYAAgABWABYAAAAAAAAAwAAAAMAAAAcAA' + 'EAAAAAADwAAwABAAAAHAAEACAAAAAEAAQAAQAAAC7//wAAAC7////TAAEAAAAAAAABBgAA' + 'AQAAAAAAAAAAAAAAAAAAAAAAAAAAAAAAAAAAAAAAAAAAAAAAAAAAAAAAAAAAAAEAAAAAAA' + 'AAAAAAAAAAAAAAAAAAAAAAAAAAAAAAAAAAAAAAAAAAAAAAAAAAAAAAAAAAAAAAAAAAAAAA' + 'AAAAAAAAAAAAAAAAAAAAAAAAAAAAAAAAAAAAAAAAAAAAAAAAAAAAAAAAAAAAAAAAAAAAAA' + 'AAAAAAAAAAAAAAAAAAAAAAAAAAAAAAAAAAAAAAAAAAAAAAAAAAAAAAAAAAAAAAAAAAAAAA' + 'AAAAAAAAAAAAAAAAAAAAAAAAAAAAAAAAAAAAAAAAAAAAAAAAAAAAAAAAAAAAAAAAAAMAAA' + 'AAAAD/gwAyAAAAAQAAAAAAAAAAAAAAAAAAAAABAAQEAAEBAQJYAAEBASH4DwD4GwHEAvgc' + 'A/gXBIwMAYuL+nz5tQXkD5j3CBLnEQACAQEBIVhYWFhYWFhYWFhYWFhYWFhYWFhYWFhYWF' + 'hYWFhYWFhYAAABAQAADwACAQEEE/t3Dov6fAH6fAT+fPp8+nwHDosMCvm1Cvm1DAz6fBQA' + 'AAAAAAABAAAAAMmJbzEAAAAAzgTjFQAAAADOBOQpAAEAAAAAAAAADAAUAAQAAAABAAAAAg' + 'ABAAAAAAAAAAAD6AAAAAAAAA==');
      };
      Object.defineProperty(FontLoader.prototype, 'loadTestFont', {
        get: function () {
          return shadow(this, 'loadTestFont', getLoadTestFont());
        },
        configurable: true
      });
      FontLoader.prototype.addNativeFontFace = function fontLoader_addNativeFontFace(nativeFontFace) {
        this.nativeFontFaces.push(nativeFontFace);
        document.fonts.add(nativeFontFace);
      };
      FontLoader.prototype.bind = function fontLoaderBind(fonts, callback) {
        var rules = [];
        var fontsToLoad = [];
        var fontLoadPromises = [];
        var getNativeFontPromise = function (nativeFontFace) {
          // Return a promise that is always fulfilled, even when the font fails to
          // load.
          return nativeFontFace.loaded.catch(function (e) {
            warn('Failed to load font "' + nativeFontFace.family + '": ' + e);
          });
        };
        // Firefox Font Loading API does not work with mozPrintCallback --
        // disabling it in this case.
        var isFontLoadingAPISupported = FontLoader.isFontLoadingAPISupported && !FontLoader.isSyncFontLoadingSupported;
        for (var i = 0, ii = fonts.length; i < ii; i++) {
          var font = fonts[i];
          // Add the font to the DOM only once or skip if the font
          // is already loaded.
          if (font.attached || font.loading === false) {
            continue;
          }
          font.attached = true;
          if (isFontLoadingAPISupported) {
            var nativeFontFace = font.createNativeFontFace();
            if (nativeFontFace) {
              this.addNativeFontFace(nativeFontFace);
              fontLoadPromises.push(getNativeFontPromise(nativeFontFace));
            }
          } else {
            var rule = font.createFontFaceRule();
            if (rule) {
              this.insertRule(rule);
              rules.push(rule);
              fontsToLoad.push(font);
            }
          }
        }
        var request = this.queueLoadingCallback(callback);
        if (isFontLoadingAPISupported) {
          Promise.all(fontLoadPromises).then(function () {
            request.complete();
          });
        } else if (rules.length > 0 && !FontLoader.isSyncFontLoadingSupported) {
          this.prepareFontLoadEvent(rules, fontsToLoad, request);
        } else {
          request.complete();
        }
      };
      FontLoader.prototype.queueLoadingCallback = function FontLoader_queueLoadingCallback(callback) {
        function LoadLoader_completeRequest() {
          assert(!request.end, 'completeRequest() cannot be called twice');
          request.end = Date.now();
          // sending all completed requests in order how they were queued
          while (context.requests.length > 0 && context.requests[0].end) {
            var otherRequest = context.requests.shift();
            setTimeout(otherRequest.callback, 0);
          }
        }
        var context = this.loadingContext;
        var requestId = 'pdfjs-font-loading-' + context.nextRequestId++;
        var request = {
          id: requestId,
          complete: LoadLoader_completeRequest,
          callback: callback,
          started: Date.now()
        };
        context.requests.push(request);
        return request;
      };
      FontLoader.prototype.prepareFontLoadEvent = function fontLoaderPrepareFontLoadEvent(rules, fonts, request) {
        /** Hack begin */
        // There's currently no event when a font has finished downloading so the
        // following code is a dirty hack to 'guess' when a font is
        // ready. It's assumed fonts are loaded in order, so add a known test
        // font after the desired fonts and then test for the loading of that
        // test font.
        function int32(data, offset) {
          return data.charCodeAt(offset) << 24 | data.charCodeAt(offset + 1) << 16 | data.charCodeAt(offset + 2) << 8 | data.charCodeAt(offset + 3) & 0xff;
        }
        function spliceString(s, offset, remove, insert) {
          var chunk1 = s.substr(0, offset);
          var chunk2 = s.substr(offset + remove);
          return chunk1 + insert + chunk2;
        }
        var i, ii;
        var canvas = document.createElement('canvas');
        canvas.width = 1;
        canvas.height = 1;
        var ctx = canvas.getContext('2d');
        var called = 0;
        function isFontReady(name, callback) {
          called++;
          // With setTimeout clamping this gives the font ~100ms to load.
          if (called > 30) {
            warn('Load test font never loaded.');
            callback();
            return;
          }
          ctx.font = '30px ' + name;
          ctx.fillText('.', 0, 20);
          var imageData = ctx.getImageData(0, 0, 1, 1);
          if (imageData.data[3] > 0) {
            callback();
            return;
          }
          setTimeout(isFontReady.bind(null, name, callback));
        }
        var loadTestFontId = 'lt' + Date.now() + this.loadTestFontId++;
        // Chromium seems to cache fonts based on a hash of the actual font data,
        // so the font must be modified for each load test else it will appear to
        // be loaded already.
        // TODO: This could maybe be made faster by avoiding the btoa of the full
        // font by splitting it in chunks before hand and padding the font id.
        var data = this.loadTestFont;
        var COMMENT_OFFSET = 976;
        // has to be on 4 byte boundary (for checksum)
        data = spliceString(data, COMMENT_OFFSET, loadTestFontId.length, loadTestFontId);
        // CFF checksum is important for IE, adjusting it
        var CFF_CHECKSUM_OFFSET = 16;
        var XXXX_VALUE = 0x58585858;
        // the "comment" filled with 'X'
        var checksum = int32(data, CFF_CHECKSUM_OFFSET);
        for (i = 0, ii = loadTestFontId.length - 3; i < ii; i += 4) {
          checksum = checksum - XXXX_VALUE + int32(loadTestFontId, i) | 0;
        }
        if (i < loadTestFontId.length) {
          // align to 4 bytes boundary
          checksum = checksum - XXXX_VALUE + int32(loadTestFontId + 'XXX', i) | 0;
        }
        data = spliceString(data, CFF_CHECKSUM_OFFSET, 4, string32(checksum));
        var url = 'url(data:font/opentype;base64,' + btoa(data) + ');';
        var rule = '@font-face { font-family:"' + loadTestFontId + '";src:' + url + '}';
        this.insertRule(rule);
        var names = [];
        for (i = 0, ii = fonts.length; i < ii; i++) {
          names.push(fonts[i].loadedName);
        }
        names.push(loadTestFontId);
        var div = document.createElement('div');
        div.setAttribute('style', 'visibility: hidden;' + 'width: 10px; height: 10px;' + 'position: absolute; top: 0px; left: 0px;');
        for (i = 0, ii = names.length; i < ii; ++i) {
          var span = document.createElement('span');
          span.textContent = 'Hi';
          span.style.fontFamily = names[i];
          div.appendChild(span);
        }
        document.body.appendChild(div);
        isFontReady(loadTestFontId, function () {
          document.body.removeChild(div);
          request.complete();
        });
      };
      FontLoader.isFontLoadingAPISupported = typeof document !== 'undefined' && !!document.fonts;
      var isSyncFontLoadingSupported = function isSyncFontLoadingSupported() {
        if (typeof navigator === 'undefined') {
          // node.js - we can pretend sync font loading is supported.
          return true;
        }
        var supported = false;
        // User agent string sniffing is bad, but there is no reliable way to tell
        // if font is fully loaded and ready to be used with canvas.
        var m = /Mozilla\/5.0.*?rv:(\d+).*? Gecko/.exec(navigator.userAgent);
        if (m && m[1] >= 14) {
          supported = true;
        }
        // TODO other browsers
        return supported;
      };
      Object.defineProperty(FontLoader, 'isSyncFontLoadingSupported', {
        get: function () {
          return shadow(FontLoader, 'isSyncFontLoadingSupported', isSyncFontLoadingSupported());
        },
        enumerable: true,
        configurable: true
      });
      var IsEvalSupportedCached = {
        get value() {
          return shadow(this, 'value', sharedUtil.isEvalSupported());
        }
      };
      var FontFaceObject = function FontFaceObjectClosure() {
        function FontFaceObject(translatedData, options) {
          this.compiledGlyphs = Object.create(null);
          // importing translated data
          for (var i in translatedData) {
            this[i] = translatedData[i];
          }
          this.options = options;
        }
        FontFaceObject.prototype = {
          createNativeFontFace: function FontFaceObject_createNativeFontFace() {
            if (!this.data) {
              return null;
            }
            if (this.options.disableFontFace) {
              this.disableFontFace = true;
              return null;
            }
            var nativeFontFace = new FontFace(this.loadedName, this.data, {});
            if (this.options.fontRegistry) {
              this.options.fontRegistry.registerFont(this);
            }
            return nativeFontFace;
          },
          createFontFaceRule: function FontFaceObject_createFontFaceRule() {
            if (!this.data) {
              return null;
            }
            if (this.options.disableFontFace) {
              this.disableFontFace = true;
              return null;
            }
            var data = bytesToString(new Uint8Array(this.data));
            var fontName = this.loadedName;
            // Add the font-face rule to the document
            var url = 'url(data:' + this.mimetype + ';base64,' + btoa(data) + ');';
            var rule = '@font-face { font-family:"' + fontName + '";src:' + url + '}';
            if (this.options.fontRegistry) {
              this.options.fontRegistry.registerFont(this, url);
            }
            return rule;
          },
          getPathGenerator: function FontFaceObject_getPathGenerator(objs, character) {
            if (!(character in this.compiledGlyphs)) {
              var cmds = objs.get(this.loadedName + '_path_' + character);
              var current, i, len;
              // If we can, compile cmds into JS for MAXIMUM SPEED
              if (this.options.isEvalSupported && IsEvalSupportedCached.value) {
                var args, js = '';
                for (i = 0, len = cmds.length; i < len; i++) {
                  current = cmds[i];
                  if (current.args !== undefined) {
                    args = current.args.join(',');
                  } else {
                    args = '';
                  }
                  js += 'c.' + current.cmd + '(' + args + ');\n';
                }
                this.compiledGlyphs[character] = new Function('c', 'size', js);
              } else {
                // But fall back on using Function.prototype.apply() if we're
                // blocked from using eval() for whatever reason (like CSP policies)
                this.compiledGlyphs[character] = function (c, size) {
                  for (i = 0, len = cmds.length; i < len; i++) {
                    current = cmds[i];
                    if (current.cmd === 'scale') {
                      current.args = [
                        size,
                        -size
                      ];
                    }
                    c[current.cmd].apply(c, current.args);
                  }
                };
              }
            }
            return this.compiledGlyphs[character];
          }
        };
        return FontFaceObject;
      }();
      exports.FontFaceObject = FontFaceObject;
      exports.FontLoader = FontLoader;
    }));
    (function (root, factory) {
      factory(root.pdfjsDisplayMetadata = {}, root.pdfjsSharedUtil);
    }(this, function (exports, sharedUtil) {
      var error = sharedUtil.error;
      function fixMetadata(meta) {
        return meta.replace(/>\\376\\377([^<]+)/g, function (all, codes) {
          var bytes = codes.replace(/\\([0-3])([0-7])([0-7])/g, function (code, d1, d2, d3) {
            return String.fromCharCode(d1 * 64 + d2 * 8 + d3 * 1);
          });
          var chars = '';
          for (var i = 0; i < bytes.length; i += 2) {
            var code = bytes.charCodeAt(i) * 256 + bytes.charCodeAt(i + 1);
            chars += code >= 32 && code < 127 && code !== 60 && code !== 62 && code !== 38 && false ? String.fromCharCode(code) : '&#x' + (0x10000 + code).toString(16).substring(1) + ';';
          }
          return '>' + chars;
        });
      }
      function Metadata(meta) {
        if (typeof meta === 'string') {
          // Ghostscript produces invalid metadata
          meta = fixMetadata(meta);
          var parser = new DOMParser();
          meta = parser.parseFromString(meta, 'application/xml');
        } else if (!(meta instanceof Document)) {
          error('Metadata: Invalid metadata object');
        }
        this.metaDocument = meta;
        this.metadata = Object.create(null);
        this.parse();
      }
      Metadata.prototype = {
        parse: function Metadata_parse() {
          var doc = this.metaDocument;
          var rdf = doc.documentElement;
          if (rdf.nodeName.toLowerCase() !== 'rdf:rdf') {
            // Wrapped in <xmpmeta>
            rdf = rdf.firstChild;
            while (rdf && rdf.nodeName.toLowerCase() !== 'rdf:rdf') {
              rdf = rdf.nextSibling;
            }
          }
          var nodeName = rdf ? rdf.nodeName.toLowerCase() : null;
          if (!rdf || nodeName !== 'rdf:rdf' || !rdf.hasChildNodes()) {
            return;
          }
          var children = rdf.childNodes, desc, entry, name, i, ii, length, iLength;
          for (i = 0, length = children.length; i < length; i++) {
            desc = children[i];
            if (desc.nodeName.toLowerCase() !== 'rdf:description') {
              continue;
            }
            for (ii = 0, iLength = desc.childNodes.length; ii < iLength; ii++) {
              if (desc.childNodes[ii].nodeName.toLowerCase() !== '#text') {
                entry = desc.childNodes[ii];
                name = entry.nodeName.toLowerCase();
                this.metadata[name] = entry.textContent.trim();
              }
            }
          }
        },
        get: function Metadata_get(name) {
          return this.metadata[name] || null;
        },
        has: function Metadata_has(name) {
          return typeof this.metadata[name] !== 'undefined';
        }
      };
      exports.Metadata = Metadata;
    }));
    (function (root, factory) {
      factory(root.pdfjsDisplaySVG = {}, root.pdfjsSharedUtil);
    }(this, function (exports, sharedUtil) {
      var FONT_IDENTITY_MATRIX = sharedUtil.FONT_IDENTITY_MATRIX;
      var IDENTITY_MATRIX = sharedUtil.IDENTITY_MATRIX;
      var ImageKind = sharedUtil.ImageKind;
      var OPS = sharedUtil.OPS;
      var Util = sharedUtil.Util;
      var isNum = sharedUtil.isNum;
      var isArray = sharedUtil.isArray;
      var warn = sharedUtil.warn;
      var createObjectURL = sharedUtil.createObjectURL;
      var SVG_DEFAULTS = {
        fontStyle: 'normal',
        fontWeight: 'normal',
        fillColor: '#000000'
      };
      var convertImgDataToPng = function convertImgDataToPngClosure() {
        var PNG_HEADER = new Uint8Array([
          0x89,
          0x50,
          0x4e,
          0x47,
          0x0d,
          0x0a,
          0x1a,
          0x0a
        ]);
        var CHUNK_WRAPPER_SIZE = 12;
        var crcTable = new Int32Array(256);
        for (var i = 0; i < 256; i++) {
          var c = i;
          for (var h = 0; h < 8; h++) {
            if (c & 1) {
              c = 0xedB88320 ^ c >> 1 & 0x7fffffff;
            } else {
              c = c >> 1 & 0x7fffffff;
            }
          }
          crcTable[i] = c;
        }
        function crc32(data, start, end) {
          var crc = -1;
          for (var i = start; i < end; i++) {
            var a = (crc ^ data[i]) & 0xff;
            var b = crcTable[a];
            crc = crc >>> 8 ^ b;
          }
          return crc ^ -1;
        }
        function writePngChunk(type, body, data, offset) {
          var p = offset;
          var len = body.length;
          data[p] = len >> 24 & 0xff;
          data[p + 1] = len >> 16 & 0xff;
          data[p + 2] = len >> 8 & 0xff;
          data[p + 3] = len & 0xff;
          p += 4;
          data[p] = type.charCodeAt(0) & 0xff;
          data[p + 1] = type.charCodeAt(1) & 0xff;
          data[p + 2] = type.charCodeAt(2) & 0xff;
          data[p + 3] = type.charCodeAt(3) & 0xff;
          p += 4;
          data.set(body, p);
          p += body.length;
          var crc = crc32(data, offset + 4, p);
          data[p] = crc >> 24 & 0xff;
          data[p + 1] = crc >> 16 & 0xff;
          data[p + 2] = crc >> 8 & 0xff;
          data[p + 3] = crc & 0xff;
        }
        function adler32(data, start, end) {
          var a = 1;
          var b = 0;
          for (var i = start; i < end; ++i) {
            a = (a + (data[i] & 0xff)) % 65521;
            b = (b + a) % 65521;
          }
          return b << 16 | a;
        }
        function encode(imgData, kind, forceDataSchema) {
          var width = imgData.width;
          var height = imgData.height;
          var bitDepth, colorType, lineSize;
          var bytes = imgData.data;
          switch (kind) {
          case ImageKind.GRAYSCALE_1BPP:
            colorType = 0;
            bitDepth = 1;
            lineSize = width + 7 >> 3;
            break;
          case ImageKind.RGB_24BPP:
            colorType = 2;
            bitDepth = 8;
            lineSize = width * 3;
            break;
          case ImageKind.RGBA_32BPP:
            colorType = 6;
            bitDepth = 8;
            lineSize = width * 4;
            break;
          default:
            throw new Error('invalid format');
          }
          // prefix every row with predictor 0
          var literals = new Uint8Array((1 + lineSize) * height);
          var offsetLiterals = 0, offsetBytes = 0;
          var y, i;
          for (y = 0; y < height; ++y) {
            literals[offsetLiterals++] = 0;
            // no prediction
            literals.set(bytes.subarray(offsetBytes, offsetBytes + lineSize), offsetLiterals);
            offsetBytes += lineSize;
            offsetLiterals += lineSize;
          }
          if (kind === ImageKind.GRAYSCALE_1BPP) {
            // inverting for B/W
            offsetLiterals = 0;
            for (y = 0; y < height; y++) {
              offsetLiterals++;
              // skipping predictor
              for (i = 0; i < lineSize; i++) {
                literals[offsetLiterals++] ^= 0xFF;
              }
            }
          }
          var ihdr = new Uint8Array([
            width >> 24 & 0xff,
            width >> 16 & 0xff,
            width >> 8 & 0xff,
            width & 0xff,
            height >> 24 & 0xff,
            height >> 16 & 0xff,
            height >> 8 & 0xff,
            height & 0xff,
            bitDepth,
            // bit depth
            colorType,
            // color type
            0x00,
            // compression method
            0x00,
            // filter method
            0x00
          ]);
          // interlace method
          var len = literals.length;
          var maxBlockLength = 0xFFFF;
          var deflateBlocks = Math.ceil(len / maxBlockLength);
          var idat = new Uint8Array(2 + len + deflateBlocks * 5 + 4);
          var pi = 0;
          idat[pi++] = 0x78;
          // compression method and flags
          idat[pi++] = 0x9c;
          // flags
          var pos = 0;
          while (len > maxBlockLength) {
            // writing non-final DEFLATE blocks type 0 and length of 65535
            idat[pi++] = 0x00;
            idat[pi++] = 0xff;
            idat[pi++] = 0xff;
            idat[pi++] = 0x00;
            idat[pi++] = 0x00;
            idat.set(literals.subarray(pos, pos + maxBlockLength), pi);
            pi += maxBlockLength;
            pos += maxBlockLength;
            len -= maxBlockLength;
          }
          // writing non-final DEFLATE blocks type 0
          idat[pi++] = 0x01;
          idat[pi++] = len & 0xff;
          idat[pi++] = len >> 8 & 0xff;
          idat[pi++] = ~len & 0xffff & 0xff;
          idat[pi++] = (~len & 0xffff) >> 8 & 0xff;
          idat.set(literals.subarray(pos), pi);
          pi += literals.length - pos;
          var adler = adler32(literals, 0, literals.length);
          // checksum
          idat[pi++] = adler >> 24 & 0xff;
          idat[pi++] = adler >> 16 & 0xff;
          idat[pi++] = adler >> 8 & 0xff;
          idat[pi++] = adler & 0xff;
          // PNG will consists: header, IHDR+data, IDAT+data, and IEND.
          var pngLength = PNG_HEADER.length + CHUNK_WRAPPER_SIZE * 3 + ihdr.length + idat.length;
          var data = new Uint8Array(pngLength);
          var offset = 0;
          data.set(PNG_HEADER, offset);
          offset += PNG_HEADER.length;
          writePngChunk('IHDR', ihdr, data, offset);
          offset += CHUNK_WRAPPER_SIZE + ihdr.length;
          writePngChunk('IDATA', idat, data, offset);
          offset += CHUNK_WRAPPER_SIZE + idat.length;
          writePngChunk('IEND', new Uint8Array(0), data, offset);
          return createObjectURL(data, 'image/png', forceDataSchema);
        }
        return function convertImgDataToPng(imgData, forceDataSchema) {
          var kind = imgData.kind === undefined ? ImageKind.GRAYSCALE_1BPP : imgData.kind;
          return encode(imgData, kind, forceDataSchema);
        };
      }();
      var SVGExtraState = function SVGExtraStateClosure() {
        function SVGExtraState() {
          this.fontSizeScale = 1;
          this.fontWeight = SVG_DEFAULTS.fontWeight;
          this.fontSize = 0;
          this.textMatrix = IDENTITY_MATRIX;
          this.fontMatrix = FONT_IDENTITY_MATRIX;
          this.leading = 0;
          // Current point (in user coordinates)
          this.x = 0;
          this.y = 0;
          // Start of text line (in text coordinates)
          this.lineX = 0;
          this.lineY = 0;
          // Character and word spacing
          this.charSpacing = 0;
          this.wordSpacing = 0;
          this.textHScale = 1;
          this.textRise = 0;
          // Default foreground and background colors
          this.fillColor = SVG_DEFAULTS.fillColor;
          this.strokeColor = '#000000';
          this.fillAlpha = 1;
          this.strokeAlpha = 1;
          this.lineWidth = 1;
          this.lineJoin = '';
          this.lineCap = '';
          this.miterLimit = 0;
          this.dashArray = [];
          this.dashPhase = 0;
          this.dependencies = [];
          // Clipping
          this.activeClipUrl = null;
          this.clipGroup = null;
          this.maskId = '';
        }
        SVGExtraState.prototype = {
          clone: function SVGExtraState_clone() {
            return Object.create(this);
          },
          setCurrentPoint: function SVGExtraState_setCurrentPoint(x, y) {
            this.x = x;
            this.y = y;
          }
        };
        return SVGExtraState;
      }();
      var SVGGraphics = function SVGGraphicsClosure() {
        function opListToTree(opList) {
          var opTree = [];
          var tmp = [];
          var opListLen = opList.length;
          for (var x = 0; x < opListLen; x++) {
            if (opList[x].fn === 'save') {
              opTree.push({
                'fnId': 92,
                'fn': 'group',
                'items': []
              });
              tmp.push(opTree);
              opTree = opTree[opTree.length - 1].items;
              continue;
            }
            if (opList[x].fn === 'restore') {
              opTree = tmp.pop();
            } else {
              opTree.push(opList[x]);
            }
          }
          return opTree;
        }
        /**
         * Formats float number.
         * @param value {number} number to format.
         * @returns {string}
         */
        function pf(value) {
          if (value === (value | 0)) {
            // integer number
            return value.toString();
          }
          var s = value.toFixed(10);
          var i = s.length - 1;
          if (s[i] !== '0') {
            return s;
          }
          // removing trailing zeros
          do {
            i--;
          } while (s[i] === '0');
          return s.substr(0, s[i] === '.' ? i : i + 1);
        }
        /**
         * Formats transform matrix. The standard rotation, scale and translate
         * matrices are replaced by their shorter forms, and for identity matrix
         * returns empty string to save the memory.
         * @param m {Array} matrix to format.
         * @returns {string}
         */
        function pm(m) {
          if (m[4] === 0 && m[5] === 0) {
            if (m[1] === 0 && m[2] === 0) {
              if (m[0] === 1 && m[3] === 1) {
                return '';
              }
              return 'scale(' + pf(m[0]) + ' ' + pf(m[3]) + ')';
            }
            if (m[0] === m[3] && m[1] === -m[2]) {
              var a = Math.acos(m[0]) * 180 / Math.PI;
              return 'rotate(' + pf(a) + ')';
            }
          } else {
            if (m[0] === 1 && m[1] === 0 && m[2] === 0 && m[3] === 1) {
              return 'translate(' + pf(m[4]) + ' ' + pf(m[5]) + ')';
            }
          }
          return 'matrix(' + pf(m[0]) + ' ' + pf(m[1]) + ' ' + pf(m[2]) + ' ' + pf(m[3]) + ' ' + pf(m[4]) + ' ' + pf(m[5]) + ')';
        }
        function SVGGraphics(commonObjs, objs, forceDataSchema) {
          this.current = new SVGExtraState();
          this.transformMatrix = IDENTITY_MATRIX;
          // Graphics state matrix
          this.transformStack = [];
          this.extraStack = [];
          this.commonObjs = commonObjs;
          this.objs = objs;
          this.pendingEOFill = false;
          this.embedFonts = false;
          this.embeddedFonts = Object.create(null);
          this.cssStyle = null;
          this.forceDataSchema = !!forceDataSchema;
        }
        var NS = 'http://www.w3.org/2000/svg';
        var XML_NS = 'http://www.w3.org/XML/1998/namespace';
        var XLINK_NS = 'http://www.w3.org/1999/xlink';
        var LINE_CAP_STYLES = [
          'butt',
          'round',
          'square'
        ];
        var LINE_JOIN_STYLES = [
          'miter',
          'round',
          'bevel'
        ];
        var clipCount = 0;
        var maskCount = 0;
        SVGGraphics.prototype = {
          save: function SVGGraphics_save() {
            this.transformStack.push(this.transformMatrix);
            var old = this.current;
            this.extraStack.push(old);
            this.current = old.clone();
          },
          restore: function SVGGraphics_restore() {
            this.transformMatrix = this.transformStack.pop();
            this.current = this.extraStack.pop();
            this.tgrp = null;
          },
          group: function SVGGraphics_group(items) {
            this.save();
            this.executeOpTree(items);
            this.restore();
          },
          loadDependencies: function SVGGraphics_loadDependencies(operatorList) {
            var fnArray = operatorList.fnArray;
            var fnArrayLen = fnArray.length;
            var argsArray = operatorList.argsArray;
            var self = this;
            for (var i = 0; i < fnArrayLen; i++) {
              if (OPS.dependency === fnArray[i]) {
                var deps = argsArray[i];
                for (var n = 0, nn = deps.length; n < nn; n++) {
                  var obj = deps[n];
                  var common = obj.substring(0, 2) === 'g_';
                  var promise;
                  if (common) {
                    promise = new Promise(function (resolve) {
                      self.commonObjs.get(obj, resolve);
                    });
                  } else {
                    promise = new Promise(function (resolve) {
                      self.objs.get(obj, resolve);
                    });
                  }
                  this.current.dependencies.push(promise);
                }
              }
            }
            return Promise.all(this.current.dependencies);
          },
          transform: function SVGGraphics_transform(a, b, c, d, e, f) {
            var transformMatrix = [
              a,
              b,
              c,
              d,
              e,
              f
            ];
            this.transformMatrix = Util.transform(this.transformMatrix, transformMatrix);
            this.tgrp = null;
          },
          getSVG: function SVGGraphics_getSVG(operatorList, viewport) {
            this.viewport = viewport;
            var svgElement = this._initialize(viewport);
            return this.loadDependencies(operatorList).then(function () {
              this.transformMatrix = IDENTITY_MATRIX;
              var opTree = this.convertOpList(operatorList);
              this.executeOpTree(opTree);
              return svgElement;
            }.bind(this));
          },
          convertOpList: function SVGGraphics_convertOpList(operatorList) {
            var argsArray = operatorList.argsArray;
            var fnArray = operatorList.fnArray;
            var fnArrayLen = fnArray.length;
            var REVOPS = [];
            var opList = [];
            for (var op in OPS) {
              REVOPS[OPS[op]] = op;
            }
            for (var x = 0; x < fnArrayLen; x++) {
              var fnId = fnArray[x];
              opList.push({
                'fnId': fnId,
                'fn': REVOPS[fnId],
                'args': argsArray[x]
              });
            }
            return opListToTree(opList);
          },
          executeOpTree: function SVGGraphics_executeOpTree(opTree) {
            var opTreeLen = opTree.length;
            for (var x = 0; x < opTreeLen; x++) {
              var fn = opTree[x].fn;
              var fnId = opTree[x].fnId;
              var args = opTree[x].args;
              switch (fnId | 0) {
              case OPS.beginText:
                this.beginText();
                break;
              case OPS.setLeading:
                this.setLeading(args);
                break;
              case OPS.setLeadingMoveText:
                this.setLeadingMoveText(args[0], args[1]);
                break;
              case OPS.setFont:
                this.setFont(args);
                break;
              case OPS.showText:
                this.showText(args[0]);
                break;
              case OPS.showSpacedText:
                this.showText(args[0]);
                break;
              case OPS.endText:
                this.endText();
                break;
              case OPS.moveText:
                this.moveText(args[0], args[1]);
                break;
              case OPS.setCharSpacing:
                this.setCharSpacing(args[0]);
                break;
              case OPS.setWordSpacing:
                this.setWordSpacing(args[0]);
                break;
              case OPS.setHScale:
                this.setHScale(args[0]);
                break;
              case OPS.setTextMatrix:
                this.setTextMatrix(args[0], args[1], args[2], args[3], args[4], args[5]);
                break;
              case OPS.setLineWidth:
                this.setLineWidth(args[0]);
                break;
              case OPS.setLineJoin:
                this.setLineJoin(args[0]);
                break;
              case OPS.setLineCap:
                this.setLineCap(args[0]);
                break;
              case OPS.setMiterLimit:
                this.setMiterLimit(args[0]);
                break;
              case OPS.setFillRGBColor:
                this.setFillRGBColor(args[0], args[1], args[2]);
                break;
              case OPS.setStrokeRGBColor:
                this.setStrokeRGBColor(args[0], args[1], args[2]);
                break;
              case OPS.setDash:
                this.setDash(args[0], args[1]);
                break;
              case OPS.setGState:
                this.setGState(args[0]);
                break;
              case OPS.fill:
                this.fill();
                break;
              case OPS.eoFill:
                this.eoFill();
                break;
              case OPS.stroke:
                this.stroke();
                break;
              case OPS.fillStroke:
                this.fillStroke();
                break;
              case OPS.eoFillStroke:
                this.eoFillStroke();
                break;
              case OPS.clip:
                this.clip('nonzero');
                break;
              case OPS.eoClip:
                this.clip('evenodd');
                break;
              case OPS.paintSolidColorImageMask:
                this.paintSolidColorImageMask();
                break;
              case OPS.paintJpegXObject:
                this.paintJpegXObject(args[0], args[1], args[2]);
                break;
              case OPS.paintImageXObject:
                this.paintImageXObject(args[0]);
                break;
              case OPS.paintInlineImageXObject:
                this.paintInlineImageXObject(args[0]);
                break;
              case OPS.paintImageMaskXObject:
                this.paintImageMaskXObject(args[0]);
                break;
              case OPS.paintFormXObjectBegin:
                this.paintFormXObjectBegin(args[0], args[1]);
                break;
              case OPS.paintFormXObjectEnd:
                this.paintFormXObjectEnd();
                break;
              case OPS.closePath:
                this.closePath();
                break;
              case OPS.closeStroke:
                this.closeStroke();
                break;
              case OPS.closeFillStroke:
                this.closeFillStroke();
                break;
              case OPS.nextLine:
                this.nextLine();
                break;
              case OPS.transform:
                this.transform(args[0], args[1], args[2], args[3], args[4], args[5]);
                break;
              case OPS.constructPath:
                this.constructPath(args[0], args[1]);
                break;
              case OPS.endPath:
                this.endPath();
                break;
              case 92:
                this.group(opTree[x].items);
                break;
              default:
                warn('Unimplemented operator ' + fn);
                break;
              }
            }
          },
          setWordSpacing: function SVGGraphics_setWordSpacing(wordSpacing) {
            this.current.wordSpacing = wordSpacing;
          },
          setCharSpacing: function SVGGraphics_setCharSpacing(charSpacing) {
            this.current.charSpacing = charSpacing;
          },
          nextLine: function SVGGraphics_nextLine() {
            this.moveText(0, this.current.leading);
          },
          setTextMatrix: function SVGGraphics_setTextMatrix(a, b, c, d, e, f) {
            var current = this.current;
            this.current.textMatrix = this.current.lineMatrix = [
              a,
              b,
              c,
              d,
              e,
              f
            ];
            this.current.x = this.current.lineX = 0;
            this.current.y = this.current.lineY = 0;
            current.xcoords = [];
            current.tspan = document.createElementNS(NS, 'svg:tspan');
            current.tspan.setAttributeNS(null, 'font-family', current.fontFamily);
            current.tspan.setAttributeNS(null, 'font-size', pf(current.fontSize) + 'px');
            current.tspan.setAttributeNS(null, 'y', pf(-current.y));
            current.txtElement = document.createElementNS(NS, 'svg:text');
            current.txtElement.appendChild(current.tspan);
          },
          beginText: function SVGGraphics_beginText() {
            this.current.x = this.current.lineX = 0;
            this.current.y = this.current.lineY = 0;
            this.current.textMatrix = IDENTITY_MATRIX;
            this.current.lineMatrix = IDENTITY_MATRIX;
            this.current.tspan = document.createElementNS(NS, 'svg:tspan');
            this.current.txtElement = document.createElementNS(NS, 'svg:text');
            this.current.txtgrp = document.createElementNS(NS, 'svg:g');
            this.current.xcoords = [];
          },
          moveText: function SVGGraphics_moveText(x, y) {
            var current = this.current;
            this.current.x = this.current.lineX += x;
            this.current.y = this.current.lineY += y;
            current.xcoords = [];
            current.tspan = document.createElementNS(NS, 'svg:tspan');
            current.tspan.setAttributeNS(null, 'font-family', current.fontFamily);
            current.tspan.setAttributeNS(null, 'font-size', pf(current.fontSize) + 'px');
            current.tspan.setAttributeNS(null, 'y', pf(-current.y));
          },
          showText: function SVGGraphics_showText(glyphs) {
            var current = this.current;
            var font = current.font;
            var fontSize = current.fontSize;
            if (fontSize === 0) {
              return;
            }
            var charSpacing = current.charSpacing;
            var wordSpacing = current.wordSpacing;
            var fontDirection = current.fontDirection;
            var textHScale = current.textHScale * fontDirection;
            var glyphsLength = glyphs.length;
            var vertical = font.vertical;
            var widthAdvanceScale = fontSize * current.fontMatrix[0];
            var x = 0, i;
            for (i = 0; i < glyphsLength; ++i) {
              var glyph = glyphs[i];
              if (glyph === null) {
                // word break
                x += fontDirection * wordSpacing;
                continue;
              } else if (isNum(glyph)) {
                x += -glyph * fontSize * 0.001;
                continue;
              }
              current.xcoords.push(current.x + x * textHScale);
              var width = glyph.width;
              var character = glyph.fontChar;
              var charWidth = width * widthAdvanceScale + charSpacing * fontDirection;
              x += charWidth;
              current.tspan.textContent += character;
            }
            if (vertical) {
              current.y -= x * textHScale;
            } else {
              current.x += x * textHScale;
            }
            current.tspan.setAttributeNS(null, 'x', current.xcoords.map(pf).join(' '));
            current.tspan.setAttributeNS(null, 'y', pf(-current.y));
            current.tspan.setAttributeNS(null, 'font-family', current.fontFamily);
            current.tspan.setAttributeNS(null, 'font-size', pf(current.fontSize) + 'px');
            if (current.fontStyle !== SVG_DEFAULTS.fontStyle) {
              current.tspan.setAttributeNS(null, 'font-style', current.fontStyle);
            }
            if (current.fontWeight !== SVG_DEFAULTS.fontWeight) {
              current.tspan.setAttributeNS(null, 'font-weight', current.fontWeight);
            }
            if (current.fillColor !== SVG_DEFAULTS.fillColor) {
              current.tspan.setAttributeNS(null, 'fill', current.fillColor);
            }
            current.txtElement.setAttributeNS(null, 'transform', pm(current.textMatrix) + ' scale(1, -1)');
            current.txtElement.setAttributeNS(XML_NS, 'xml:space', 'preserve');
            current.txtElement.appendChild(current.tspan);
            current.txtgrp.appendChild(current.txtElement);
            this._ensureTransformGroup().appendChild(current.txtElement);
          },
          setLeadingMoveText: function SVGGraphics_setLeadingMoveText(x, y) {
            this.setLeading(-y);
            this.moveText(x, y);
          },
          addFontStyle: function SVGGraphics_addFontStyle(fontObj) {
            if (!this.cssStyle) {
              this.cssStyle = document.createElementNS(NS, 'svg:style');
              this.cssStyle.setAttributeNS(null, 'type', 'text/css');
              this.defs.appendChild(this.cssStyle);
            }
            var url = createObjectURL(fontObj.data, fontObj.mimetype, this.forceDataSchema);
            this.cssStyle.textContent += '@font-face { font-family: "' + fontObj.loadedName + '";' + ' src: url(' + url + '); }\n';
          },
          setFont: function SVGGraphics_setFont(details) {
            var current = this.current;
            var fontObj = this.commonObjs.get(details[0]);
            var size = details[1];
            this.current.font = fontObj;
            if (this.embedFonts && fontObj.data && !this.embeddedFonts[fontObj.loadedName]) {
              this.addFontStyle(fontObj);
              this.embeddedFonts[fontObj.loadedName] = fontObj;
            }
            current.fontMatrix = fontObj.fontMatrix ? fontObj.fontMatrix : FONT_IDENTITY_MATRIX;
            var bold = fontObj.black ? fontObj.bold ? 'bolder' : 'bold' : fontObj.bold ? 'bold' : 'normal';
            var italic = fontObj.italic ? 'italic' : 'normal';
            if (size < 0) {
              size = -size;
              current.fontDirection = -1;
            } else {
              current.fontDirection = 1;
            }
            current.fontSize = size;
            current.fontFamily = fontObj.loadedName;
            current.fontWeight = bold;
            current.fontStyle = italic;
            current.tspan = document.createElementNS(NS, 'svg:tspan');
            current.tspan.setAttributeNS(null, 'y', pf(-current.y));
            current.xcoords = [];
          },
          endText: function SVGGraphics_endText() {
          },
          // Path properties
          setLineWidth: function SVGGraphics_setLineWidth(width) {
            this.current.lineWidth = width;
          },
          setLineCap: function SVGGraphics_setLineCap(style) {
            this.current.lineCap = LINE_CAP_STYLES[style];
          },
          setLineJoin: function SVGGraphics_setLineJoin(style) {
            this.current.lineJoin = LINE_JOIN_STYLES[style];
          },
          setMiterLimit: function SVGGraphics_setMiterLimit(limit) {
            this.current.miterLimit = limit;
          },
          setStrokeRGBColor: function SVGGraphics_setStrokeRGBColor(r, g, b) {
            var color = Util.makeCssRgb(r, g, b);
            this.current.strokeColor = color;
          },
          setFillRGBColor: function SVGGraphics_setFillRGBColor(r, g, b) {
            var color = Util.makeCssRgb(r, g, b);
            this.current.fillColor = color;
            this.current.tspan = document.createElementNS(NS, 'svg:tspan');
            this.current.xcoords = [];
          },
          setDash: function SVGGraphics_setDash(dashArray, dashPhase) {
            this.current.dashArray = dashArray;
            this.current.dashPhase = dashPhase;
          },
          constructPath: function SVGGraphics_constructPath(ops, args) {
            var current = this.current;
            var x = current.x, y = current.y;
            current.path = document.createElementNS(NS, 'svg:path');
            var d = [];
            var opLength = ops.length;
            for (var i = 0, j = 0; i < opLength; i++) {
              switch (ops[i] | 0) {
              case OPS.rectangle:
                x = args[j++];
                y = args[j++];
                var width = args[j++];
                var height = args[j++];
                var xw = x + width;
                var yh = y + height;
                d.push('M', pf(x), pf(y), 'L', pf(xw), pf(y), 'L', pf(xw), pf(yh), 'L', pf(x), pf(yh), 'Z');
                break;
              case OPS.moveTo:
                x = args[j++];
                y = args[j++];
                d.push('M', pf(x), pf(y));
                break;
              case OPS.lineTo:
                x = args[j++];
                y = args[j++];
                d.push('L', pf(x), pf(y));
                break;
              case OPS.curveTo:
                x = args[j + 4];
                y = args[j + 5];
                d.push('C', pf(args[j]), pf(args[j + 1]), pf(args[j + 2]), pf(args[j + 3]), pf(x), pf(y));
                j += 6;
                break;
              case OPS.curveTo2:
                x = args[j + 2];
                y = args[j + 3];
                d.push('C', pf(x), pf(y), pf(args[j]), pf(args[j + 1]), pf(args[j + 2]), pf(args[j + 3]));
                j += 4;
                break;
              case OPS.curveTo3:
                x = args[j + 2];
                y = args[j + 3];
                d.push('C', pf(args[j]), pf(args[j + 1]), pf(x), pf(y), pf(x), pf(y));
                j += 4;
                break;
              case OPS.closePath:
                d.push('Z');
                break;
              }
            }
            current.path.setAttributeNS(null, 'd', d.join(' '));
            current.path.setAttributeNS(null, 'stroke-miterlimit', pf(current.miterLimit));
            current.path.setAttributeNS(null, 'stroke-linecap', current.lineCap);
            current.path.setAttributeNS(null, 'stroke-linejoin', current.lineJoin);
            current.path.setAttributeNS(null, 'stroke-width', pf(current.lineWidth) + 'px');
            current.path.setAttributeNS(null, 'stroke-dasharray', current.dashArray.map(pf).join(' '));
            current.path.setAttributeNS(null, 'stroke-dashoffset', pf(current.dashPhase) + 'px');
            current.path.setAttributeNS(null, 'fill', 'none');
            this._ensureTransformGroup().appendChild(current.path);
            // Saving a reference in current.element so that it can be addressed
            // in 'fill' and 'stroke'
            current.element = current.path;
            current.setCurrentPoint(x, y);
          },
          endPath: function SVGGraphics_endPath() {
          },
          clip: function SVGGraphics_clip(type) {
            var current = this.current;
            // Add current path to clipping path
            var clipId = 'clippath' + clipCount;
            clipCount++;
            var clipPath = document.createElementNS(NS, 'svg:clipPath');
            clipPath.setAttributeNS(null, 'id', clipId);
            clipPath.setAttributeNS(null, 'transform', pm(this.transformMatrix));
            var clipElement = current.element.cloneNode();
            if (type === 'evenodd') {
              clipElement.setAttributeNS(null, 'clip-rule', 'evenodd');
            } else {
              clipElement.setAttributeNS(null, 'clip-rule', 'nonzero');
            }
            clipPath.appendChild(clipElement);
            this.defs.appendChild(clipPath);
            if (current.activeClipUrl) {
              // The previous clipping group content can go out of order -- resetting
              // cached clipGroup's.
              current.clipGroup = null;
              this.extraStack.forEach(function (prev) {
                prev.clipGroup = null;
              });
            }
            current.activeClipUrl = 'url(#' + clipId + ')';
            this.tgrp = null;
          },
          closePath: function SVGGraphics_closePath() {
            var current = this.current;
            var d = current.path.getAttributeNS(null, 'd');
            d += 'Z';
            current.path.setAttributeNS(null, 'd', d);
          },
          setLeading: function SVGGraphics_setLeading(leading) {
            this.current.leading = -leading;
          },
          setTextRise: function SVGGraphics_setTextRise(textRise) {
            this.current.textRise = textRise;
          },
          setHScale: function SVGGraphics_setHScale(scale) {
            this.current.textHScale = scale / 100;
          },
          setGState: function SVGGraphics_setGState(states) {
            for (var i = 0, ii = states.length; i < ii; i++) {
              var state = states[i];
              var key = state[0];
              var value = state[1];
              switch (key) {
              case 'LW':
                this.setLineWidth(value);
                break;
              case 'LC':
                this.setLineCap(value);
                break;
              case 'LJ':
                this.setLineJoin(value);
                break;
              case 'ML':
                this.setMiterLimit(value);
                break;
              case 'D':
                this.setDash(value[0], value[1]);
                break;
              case 'Font':
                this.setFont(value);
                break;
              default:
                warn('Unimplemented graphic state ' + key);
                break;
              }
            }
          },
          fill: function SVGGraphics_fill() {
            var current = this.current;
            current.element.setAttributeNS(null, 'fill', current.fillColor);
          },
          stroke: function SVGGraphics_stroke() {
            var current = this.current;
            current.element.setAttributeNS(null, 'stroke', current.strokeColor);
            current.element.setAttributeNS(null, 'fill', 'none');
          },
          eoFill: function SVGGraphics_eoFill() {
            var current = this.current;
            current.element.setAttributeNS(null, 'fill', current.fillColor);
            current.element.setAttributeNS(null, 'fill-rule', 'evenodd');
          },
          fillStroke: function SVGGraphics_fillStroke() {
            // Order is important since stroke wants fill to be none.
            // First stroke, then if fill needed, it will be overwritten.
            this.stroke();
            this.fill();
          },
          eoFillStroke: function SVGGraphics_eoFillStroke() {
            this.current.element.setAttributeNS(null, 'fill-rule', 'evenodd');
            this.fillStroke();
          },
          closeStroke: function SVGGraphics_closeStroke() {
            this.closePath();
            this.stroke();
          },
          closeFillStroke: function SVGGraphics_closeFillStroke() {
            this.closePath();
            this.fillStroke();
          },
          paintSolidColorImageMask: function SVGGraphics_paintSolidColorImageMask() {
            var current = this.current;
            var rect = document.createElementNS(NS, 'svg:rect');
            rect.setAttributeNS(null, 'x', '0');
            rect.setAttributeNS(null, 'y', '0');
            rect.setAttributeNS(null, 'width', '1px');
            rect.setAttributeNS(null, 'height', '1px');
            rect.setAttributeNS(null, 'fill', current.fillColor);
            this._ensureTransformGroup().appendChild(rect);
          },
          paintJpegXObject: function SVGGraphics_paintJpegXObject(objId, w, h) {
            var imgObj = this.objs.get(objId);
            var imgEl = document.createElementNS(NS, 'svg:image');
            imgEl.setAttributeNS(XLINK_NS, 'xlink:href', imgObj.src);
            imgEl.setAttributeNS(null, 'width', imgObj.width + 'px');
            imgEl.setAttributeNS(null, 'height', imgObj.height + 'px');
            imgEl.setAttributeNS(null, 'x', '0');
            imgEl.setAttributeNS(null, 'y', pf(-h));
            imgEl.setAttributeNS(null, 'transform', 'scale(' + pf(1 / w) + ' ' + pf(-1 / h) + ')');
            this._ensureTransformGroup().appendChild(imgEl);
          },
          paintImageXObject: function SVGGraphics_paintImageXObject(objId) {
            var imgData = this.objs.get(objId);
            if (!imgData) {
              warn('Dependent image isn\'t ready yet');
              return;
            }
            this.paintInlineImageXObject(imgData);
          },
          paintInlineImageXObject: function SVGGraphics_paintInlineImageXObject(imgData, mask) {
            var width = imgData.width;
            var height = imgData.height;
            var imgSrc = convertImgDataToPng(imgData, this.forceDataSchema);
            var cliprect = document.createElementNS(NS, 'svg:rect');
            cliprect.setAttributeNS(null, 'x', '0');
            cliprect.setAttributeNS(null, 'y', '0');
            cliprect.setAttributeNS(null, 'width', pf(width));
            cliprect.setAttributeNS(null, 'height', pf(height));
            this.current.element = cliprect;
            this.clip('nonzero');
            var imgEl = document.createElementNS(NS, 'svg:image');
            imgEl.setAttributeNS(XLINK_NS, 'xlink:href', imgSrc);
            imgEl.setAttributeNS(null, 'x', '0');
            imgEl.setAttributeNS(null, 'y', pf(-height));
            imgEl.setAttributeNS(null, 'width', pf(width) + 'px');
            imgEl.setAttributeNS(null, 'height', pf(height) + 'px');
            imgEl.setAttributeNS(null, 'transform', 'scale(' + pf(1 / width) + ' ' + pf(-1 / height) + ')');
            if (mask) {
              mask.appendChild(imgEl);
            } else {
              this._ensureTransformGroup().appendChild(imgEl);
            }
          },
          paintImageMaskXObject: function SVGGraphics_paintImageMaskXObject(imgData) {
            var current = this.current;
            var width = imgData.width;
            var height = imgData.height;
            var fillColor = current.fillColor;
            current.maskId = 'mask' + maskCount++;
            var mask = document.createElementNS(NS, 'svg:mask');
            mask.setAttributeNS(null, 'id', current.maskId);
            var rect = document.createElementNS(NS, 'svg:rect');
            rect.setAttributeNS(null, 'x', '0');
            rect.setAttributeNS(null, 'y', '0');
            rect.setAttributeNS(null, 'width', pf(width));
            rect.setAttributeNS(null, 'height', pf(height));
            rect.setAttributeNS(null, 'fill', fillColor);
            rect.setAttributeNS(null, 'mask', 'url(#' + current.maskId + ')');
            this.defs.appendChild(mask);
            this._ensureTransformGroup().appendChild(rect);
            this.paintInlineImageXObject(imgData, mask);
          },
          paintFormXObjectBegin: function SVGGraphics_paintFormXObjectBegin(matrix, bbox) {
            if (isArray(matrix) && matrix.length === 6) {
              this.transform(matrix[0], matrix[1], matrix[2], matrix[3], matrix[4], matrix[5]);
            }
            if (isArray(bbox) && bbox.length === 4) {
              var width = bbox[2] - bbox[0];
              var height = bbox[3] - bbox[1];
              var cliprect = document.createElementNS(NS, 'svg:rect');
              cliprect.setAttributeNS(null, 'x', bbox[0]);
              cliprect.setAttributeNS(null, 'y', bbox[1]);
              cliprect.setAttributeNS(null, 'width', pf(width));
              cliprect.setAttributeNS(null, 'height', pf(height));
              this.current.element = cliprect;
              this.clip('nonzero');
              this.endPath();
            }
          },
          paintFormXObjectEnd: function SVGGraphics_paintFormXObjectEnd() {
          },
          /**
           * @private
           */
          _initialize: function SVGGraphics_initialize(viewport) {
            // Create the SVG element.
            var svg = document.createElementNS(NS, 'svg:svg');
            svg.setAttributeNS(null, 'version', '1.1');
            svg.setAttributeNS(null, 'width', viewport.width + 'px');
            svg.setAttributeNS(null, 'height', viewport.height + 'px');
            svg.setAttributeNS(null, 'viewBox', '0 0 ' + viewport.width + ' ' + viewport.height);
            // Create the definitions element.
            var definitions = document.createElementNS(NS, 'svg:defs');
            svg.appendChild(definitions);
            this.defs = definitions;
            // Create the root group element, which acts a container for all other
            // groups and applies the viewport transform.
            var rootGroup = document.createElementNS(NS, 'svg:g');
            rootGroup.setAttributeNS(null, 'transform', pm(viewport.transform));
            svg.appendChild(rootGroup);
            // For the construction of the SVG image we are only interested in the
            // root group, so we expose it as the entry point of the SVG image for
            // the other code in this class.
            this.svg = rootGroup;
            return svg;
          },
          /**
           * @private
           */
          _ensureClipGroup: function SVGGraphics_ensureClipGroup() {
            if (!this.current.clipGroup) {
              var clipGroup = document.createElementNS(NS, 'svg:g');
              clipGroup.setAttributeNS(null, 'clip-path', this.current.activeClipUrl);
              this.svg.appendChild(clipGroup);
              this.current.clipGroup = clipGroup;
            }
            return this.current.clipGroup;
          },
          /**
           * @private
           */
          _ensureTransformGroup: function SVGGraphics_ensureTransformGroup() {
            if (!this.tgrp) {
              this.tgrp = document.createElementNS(NS, 'svg:g');
              this.tgrp.setAttributeNS(null, 'transform', pm(this.transformMatrix));
              if (this.current.activeClipUrl) {
                this._ensureClipGroup().appendChild(this.tgrp);
              } else {
                this.svg.appendChild(this.tgrp);
              }
            }
            return this.tgrp;
          }
        };
        return SVGGraphics;
      }();
      exports.SVGGraphics = SVGGraphics;
    }));
    (function (root, factory) {
      factory(root.pdfjsDisplayAnnotationLayer = {}, root.pdfjsSharedUtil, root.pdfjsDisplayDOMUtils);
    }(this, function (exports, sharedUtil, displayDOMUtils) {
      var AnnotationBorderStyleType = sharedUtil.AnnotationBorderStyleType;
      var AnnotationType = sharedUtil.AnnotationType;
      var Util = sharedUtil.Util;
      var addLinkAttributes = displayDOMUtils.addLinkAttributes;
      var LinkTarget = displayDOMUtils.LinkTarget;
      var getFilenameFromUrl = displayDOMUtils.getFilenameFromUrl;
      var warn = sharedUtil.warn;
      var CustomStyle = displayDOMUtils.CustomStyle;
      var getDefaultSetting = displayDOMUtils.getDefaultSetting;
      /**
       * @typedef {Object} AnnotationElementParameters
       * @property {Object} data
       * @property {HTMLDivElement} layer
       * @property {PDFPage} page
       * @property {PageViewport} viewport
       * @property {IPDFLinkService} linkService
       * @property {DownloadManager} downloadManager
       * @property {string} imageResourcesPath
       * @property {boolean} renderInteractiveForms
       */
      /**
       * @class
       * @alias AnnotationElementFactory
       */
      function AnnotationElementFactory() {
      }
      AnnotationElementFactory.prototype = /** @lends AnnotationElementFactory.prototype */
      {
        /**
         * @param {AnnotationElementParameters} parameters
         * @returns {AnnotationElement}
         */
        create: function AnnotationElementFactory_create(parameters) {
          var subtype = parameters.data.annotationType;
          switch (subtype) {
          case AnnotationType.LINK:
            return new LinkAnnotationElement(parameters);
          case AnnotationType.TEXT:
            return new TextAnnotationElement(parameters);
          case AnnotationType.WIDGET:
            var fieldType = parameters.data.fieldType;
            switch (fieldType) {
            case 'Tx':
              return new TextWidgetAnnotationElement(parameters);
            case 'Ch':
              return new ChoiceWidgetAnnotationElement(parameters);
            }
            return new WidgetAnnotationElement(parameters);
          case AnnotationType.POPUP:
            return new PopupAnnotationElement(parameters);
          case AnnotationType.HIGHLIGHT:
            return new HighlightAnnotationElement(parameters);
          case AnnotationType.UNDERLINE:
            return new UnderlineAnnotationElement(parameters);
          case AnnotationType.SQUIGGLY:
            return new SquigglyAnnotationElement(parameters);
          case AnnotationType.STRIKEOUT:
            return new StrikeOutAnnotationElement(parameters);
          case AnnotationType.FILEATTACHMENT:
            return new FileAttachmentAnnotationElement(parameters);
          default:
            return new AnnotationElement(parameters);
          }
        }
      };
      /**
       * @class
       * @alias AnnotationElement
       */
      var AnnotationElement = function AnnotationElementClosure() {
        function AnnotationElement(parameters, isRenderable) {
          this.isRenderable = isRenderable || false;
          this.data = parameters.data;
          this.layer = parameters.layer;
          this.page = parameters.page;
          this.viewport = parameters.viewport;
          this.linkService = parameters.linkService;
          this.downloadManager = parameters.downloadManager;
          this.imageResourcesPath = parameters.imageResourcesPath;
          this.renderInteractiveForms = parameters.renderInteractiveForms;
          if (isRenderable) {
            this.container = this._createContainer();
          }
        }
        AnnotationElement.prototype = /** @lends AnnotationElement.prototype */
        {
          /**
           * Create an empty container for the annotation's HTML element.
           *
           * @private
           * @memberof AnnotationElement
           * @returns {HTMLSectionElement}
           */
          _createContainer: function AnnotationElement_createContainer() {
            var data = this.data, page = this.page, viewport = this.viewport;
            var container = document.createElement('section');
            var width = data.rect[2] - data.rect[0];
            var height = data.rect[3] - data.rect[1];
            container.setAttribute('data-annotation-id', data.id);
            // Do *not* modify `data.rect`, since that will corrupt the annotation
            // position on subsequent calls to `_createContainer` (see issue 6804).
            var rect = Util.normalizeRect([
              data.rect[0],
              page.view[3] - data.rect[1] + page.view[1],
              data.rect[2],
              page.view[3] - data.rect[3] + page.view[1]
            ]);
            CustomStyle.setProp('transform', container, 'matrix(' + viewport.transform.join(',') + ')');
            CustomStyle.setProp('transformOrigin', container, -rect[0] + 'px ' + -rect[1] + 'px');
            if (data.borderStyle.width > 0) {
              container.style.borderWidth = data.borderStyle.width + 'px';
              if (data.borderStyle.style !== AnnotationBorderStyleType.UNDERLINE) {
                // Underline styles only have a bottom border, so we do not need
                // to adjust for all borders. This yields a similar result as
                // Adobe Acrobat/Reader.
                width = width - 2 * data.borderStyle.width;
                height = height - 2 * data.borderStyle.width;
              }
              var horizontalRadius = data.borderStyle.horizontalCornerRadius;
              var verticalRadius = data.borderStyle.verticalCornerRadius;
              if (horizontalRadius > 0 || verticalRadius > 0) {
                var radius = horizontalRadius + 'px / ' + verticalRadius + 'px';
                CustomStyle.setProp('borderRadius', container, radius);
              }
              switch (data.borderStyle.style) {
              case AnnotationBorderStyleType.SOLID:
                container.style.borderStyle = 'solid';
                break;
              case AnnotationBorderStyleType.DASHED:
                container.style.borderStyle = 'dashed';
                break;
              case AnnotationBorderStyleType.BEVELED:
                warn('Unimplemented border style: beveled');
                break;
              case AnnotationBorderStyleType.INSET:
                warn('Unimplemented border style: inset');
                break;
              case AnnotationBorderStyleType.UNDERLINE:
                container.style.borderBottomStyle = 'solid';
                break;
              default:
                break;
              }
              if (data.color) {
                container.style.borderColor = Util.makeCssRgb(data.color[0] | 0, data.color[1] | 0, data.color[2] | 0);
              } else {
                // Transparent (invisible) border, so do not draw it at all.
                container.style.borderWidth = 0;
              }
            }
            container.style.left = rect[0] + 'px';
            container.style.top = rect[1] + 'px';
            container.style.width = width + 'px';
            container.style.height = height + 'px';
            return container;
          },
          /**
           * Create a popup for the annotation's HTML element. This is used for
           * annotations that do not have a Popup entry in the dictionary, but
           * are of a type that works with popups (such as Highlight annotations).
           *
           * @private
           * @param {HTMLSectionElement} container
           * @param {HTMLDivElement|HTMLImageElement|null} trigger
           * @param {Object} data
           * @memberof AnnotationElement
           */
          _createPopup: function AnnotationElement_createPopup(container, trigger, data) {
            // If no trigger element is specified, create it.
            if (!trigger) {
              trigger = document.createElement('div');
              trigger.style.height = container.style.height;
              trigger.style.width = container.style.width;
              container.appendChild(trigger);
            }
            var popupElement = new PopupElement({
              container: container,
              trigger: trigger,
              color: data.color,
              title: data.title,
              contents: data.contents,
              hideWrapper: true
            });
            var popup = popupElement.render();
            // Position the popup next to the annotation's container.
            popup.style.left = container.style.width;
            container.appendChild(popup);
          },
          /**
           * Render the annotation's HTML element in the empty container.
           *
           * @public
           * @memberof AnnotationElement
           */
          render: function AnnotationElement_render() {
            throw new Error('Abstract method AnnotationElement.render called');
          }
        };
        return AnnotationElement;
      }();
      /**
       * @class
       * @alias LinkAnnotationElement
       */
      var LinkAnnotationElement = function LinkAnnotationElementClosure() {
        function LinkAnnotationElement(parameters) {
          AnnotationElement.call(this, parameters, true);
        }
        Util.inherit(LinkAnnotationElement, AnnotationElement, {
          /**
           * Render the link annotation's HTML element in the empty container.
           *
           * @public
           * @memberof LinkAnnotationElement
           * @returns {HTMLSectionElement}
           */
          render: function LinkAnnotationElement_render() {
            this.container.className = 'linkAnnotation';
            var link = document.createElement('a');
            addLinkAttributes(link, {
              url: this.data.url,
              target: this.data.newWindow ? LinkTarget.BLANK : undefined
            });
            if (!this.data.url) {
              if (this.data.action) {
                this._bindNamedAction(link, this.data.action);
              } else {
                this._bindLink(link, this.data.dest || null);
              }
            }
            this.container.appendChild(link);
            return this.container;
          },
          /**
           * Bind internal links to the link element.
           *
           * @private
           * @param {Object} link
           * @param {Object} destination
           * @memberof LinkAnnotationElement
           */
          _bindLink: function LinkAnnotationElement_bindLink(link, destination) {
            var self = this;
            link.href = this.linkService.getDestinationHash(destination);
            link.onclick = function () {
              if (destination) {
                self.linkService.navigateTo(destination);
              }
              return false;
            };
            if (destination) {
              link.className = 'internalLink';
            }
          },
          /**
           * Bind named actions to the link element.
           *
           * @private
           * @param {Object} link
           * @param {Object} action
           * @memberof LinkAnnotationElement
           */
          _bindNamedAction: function LinkAnnotationElement_bindNamedAction(link, action) {
            var self = this;
            link.href = this.linkService.getAnchorUrl('');
            link.onclick = function () {
              self.linkService.executeNamedAction(action);
              return false;
            };
            link.className = 'internalLink';
          }
        });
        return LinkAnnotationElement;
      }();
      /**
       * @class
       * @alias TextAnnotationElement
       */
      var TextAnnotationElement = function TextAnnotationElementClosure() {
        function TextAnnotationElement(parameters) {
          var isRenderable = !!(parameters.data.hasPopup || parameters.data.title || parameters.data.contents);
          AnnotationElement.call(this, parameters, isRenderable);
        }
        Util.inherit(TextAnnotationElement, AnnotationElement, {
          /**
           * Render the text annotation's HTML element in the empty container.
           *
           * @public
           * @memberof TextAnnotationElement
           * @returns {HTMLSectionElement}
           */
          render: function TextAnnotationElement_render() {
            this.container.className = 'textAnnotation';
            var image = document.createElement('img');
            image.style.height = this.container.style.height;
            image.style.width = this.container.style.width;
            image.src = this.imageResourcesPath + 'annotation-' + this.data.name.toLowerCase() + '.svg';
            image.alt = '[{{type}} Annotation]';
            image.dataset.l10nId = 'text_annotation_type';
            image.dataset.l10nArgs = JSON.stringify({ type: this.data.name });
            if (!this.data.hasPopup) {
              this._createPopup(this.container, image, this.data);
            }
            this.container.appendChild(image);
            return this.container;
          }
        });
        return TextAnnotationElement;
      }();
      /**
       * @class
       * @alias WidgetAnnotationElement
       */
      var WidgetAnnotationElement = function WidgetAnnotationElementClosure() {
        function WidgetAnnotationElement(parameters, isRenderable) {
          AnnotationElement.call(this, parameters, isRenderable);
        }
        Util.inherit(WidgetAnnotationElement, AnnotationElement, {
          /**
           * Render the widget annotation's HTML element in the empty container.
           *
           * @public
           * @memberof WidgetAnnotationElement
           * @returns {HTMLSectionElement}
           */
          render: function WidgetAnnotationElement_render() {
            // Show only the container for unsupported field types.
            return this.container;
          }
        });
        return WidgetAnnotationElement;
      }();
      /**
       * @class
       * @alias TextWidgetAnnotationElement
       */
      var TextWidgetAnnotationElement = function TextWidgetAnnotationElementClosure() {
        var TEXT_ALIGNMENT = [
          'left',
          'center',
          'right'
        ];
        function TextWidgetAnnotationElement(parameters) {
          var isRenderable = parameters.renderInteractiveForms || !parameters.data.hasAppearance && !!parameters.data.fieldValue;
          WidgetAnnotationElement.call(this, parameters, isRenderable);
        }
        Util.inherit(TextWidgetAnnotationElement, WidgetAnnotationElement, {
          /**
           * Render the text widget annotation's HTML element in the empty container.
           *
           * @public
           * @memberof TextWidgetAnnotationElement
           * @returns {HTMLSectionElement}
           */
          render: function TextWidgetAnnotationElement_render() {
            this.container.className = 'textWidgetAnnotation';
            var element = null;
            if (this.renderInteractiveForms) {
              // NOTE: We cannot set the values using `element.value` below, since it
              //       prevents the AnnotationLayer rasterizer in `test/driver.js`
              //       from parsing the elements correctly for the reference tests.
              if (this.data.multiLine) {
                element = document.createElement('textarea');
                element.textContent = this.data.fieldValue;
              } else {
                element = document.createElement('input');
                element.type = 'text';
                element.setAttribute('value', this.data.fieldValue);
              }
              element.disabled = this.data.readOnly;
              if (this.data.maxLen !== null) {
                element.maxLength = this.data.maxLen;
              }
              if (this.data.comb) {
                var fieldWidth = this.data.rect[2] - this.data.rect[0];
                var combWidth = fieldWidth / this.data.maxLen;
                element.classList.add('comb');
                element.style.letterSpacing = 'calc(' + combWidth + 'px - 1ch)';
              }
            } else {
              element = document.createElement('div');
              element.textContent = this.data.fieldValue;
              element.style.verticalAlign = 'middle';
              element.style.display = 'table-cell';
              var font = null;
              if (this.data.fontRefName) {
                font = this.page.commonObjs.getData(this.data.fontRefName);
              }
              this._setTextStyle(element, font);
            }
            if (this.data.textAlignment !== null) {
              element.style.textAlign = TEXT_ALIGNMENT[this.data.textAlignment];
            }
            this.container.appendChild(element);
            return this.container;
          },
          /**
           * Apply text styles to the text in the element.
           *
           * @private
           * @param {HTMLDivElement} element
           * @param {Object} font
           * @memberof TextWidgetAnnotationElement
           */
          _setTextStyle: function TextWidgetAnnotationElement_setTextStyle(element, font) {
            // TODO: This duplicates some of the logic in CanvasGraphics.setFont().
            var style = element.style;
            style.fontSize = this.data.fontSize + 'px';
            style.direction = this.data.fontDirection < 0 ? 'rtl' : 'ltr';
            if (!font) {
              return;
            }
            style.fontWeight = font.black ? font.bold ? '900' : 'bold' : font.bold ? 'bold' : 'normal';
            style.fontStyle = font.italic ? 'italic' : 'normal';
            // Use a reasonable default font if the font doesn't specify a fallback.
            var fontFamily = font.loadedName ? '"' + font.loadedName + '", ' : '';
            var fallbackName = font.fallbackName || 'Helvetica, sans-serif';
            style.fontFamily = fontFamily + fallbackName;
          }
        });
        return TextWidgetAnnotationElement;
      }();
      /**
       * @class
       * @alias ChoiceWidgetAnnotationElement
       */
      var ChoiceWidgetAnnotationElement = function ChoiceWidgetAnnotationElementClosure() {
        function ChoiceWidgetAnnotationElement(parameters) {
          WidgetAnnotationElement.call(this, parameters, parameters.renderInteractiveForms);
        }
        Util.inherit(ChoiceWidgetAnnotationElement, WidgetAnnotationElement, {
          /**
           * Render the choice widget annotation's HTML element in the empty
           * container.
           *
           * @public
           * @memberof ChoiceWidgetAnnotationElement
           * @returns {HTMLSectionElement}
           */
          render: function ChoiceWidgetAnnotationElement_render() {
            this.container.className = 'choiceWidgetAnnotation';
            var selectElement = document.createElement('select');
            selectElement.disabled = this.data.readOnly;
            if (!this.data.combo) {
              // List boxes have a size and (optionally) multiple selection.
              selectElement.size = this.data.options.length;
              if (this.data.multiSelect) {
                selectElement.multiple = true;
              }
            }
            // Insert the options into the choice field.
            for (var i = 0, ii = this.data.options.length; i < ii; i++) {
              var option = this.data.options[i];
              var optionElement = document.createElement('option');
              optionElement.textContent = option.displayValue;
              optionElement.value = option.exportValue;
              if (this.data.fieldValue.indexOf(option.displayValue) >= 0) {
                optionElement.setAttribute('selected', true);
              }
              selectElement.appendChild(optionElement);
            }
            this.container.appendChild(selectElement);
            return this.container;
          }
        });
        return ChoiceWidgetAnnotationElement;
      }();
      /**
       * @class
       * @alias PopupAnnotationElement
       */
      var PopupAnnotationElement = function PopupAnnotationElementClosure() {
        function PopupAnnotationElement(parameters) {
          var isRenderable = !!(parameters.data.title || parameters.data.contents);
          AnnotationElement.call(this, parameters, isRenderable);
        }
        Util.inherit(PopupAnnotationElement, AnnotationElement, {
          /**
           * Render the popup annotation's HTML element in the empty container.
           *
           * @public
           * @memberof PopupAnnotationElement
           * @returns {HTMLSectionElement}
           */
          render: function PopupAnnotationElement_render() {
            this.container.className = 'popupAnnotation';
            var selector = '[data-annotation-id="' + this.data.parentId + '"]';
            var parentElement = this.layer.querySelector(selector);
            if (!parentElement) {
              return this.container;
            }
            var popup = new PopupElement({
              container: this.container,
              trigger: parentElement,
              color: this.data.color,
              title: this.data.title,
              contents: this.data.contents
            });
            // Position the popup next to the parent annotation's container.
            // PDF viewers ignore a popup annotation's rectangle.
            var parentLeft = parseFloat(parentElement.style.left);
            var parentWidth = parseFloat(parentElement.style.width);
            CustomStyle.setProp('transformOrigin', this.container, -(parentLeft + parentWidth) + 'px -' + parentElement.style.top);
            this.container.style.left = parentLeft + parentWidth + 'px';
            this.container.appendChild(popup.render());
            return this.container;
          }
        });
        return PopupAnnotationElement;
      }();
      /**
       * @class
       * @alias PopupElement
       */
      var PopupElement = function PopupElementClosure() {
        var BACKGROUND_ENLIGHT = 0.7;
        function PopupElement(parameters) {
          this.container = parameters.container;
          this.trigger = parameters.trigger;
          this.color = parameters.color;
          this.title = parameters.title;
          this.contents = parameters.contents;
          this.hideWrapper = parameters.hideWrapper || false;
          this.pinned = false;
        }
        PopupElement.prototype = /** @lends PopupElement.prototype */
        {
          /**
           * Render the popup's HTML element.
           *
           * @public
           * @memberof PopupElement
           * @returns {HTMLSectionElement}
           */
          render: function PopupElement_render() {
            var wrapper = document.createElement('div');
            wrapper.className = 'popupWrapper';
            // For Popup annotations we hide the entire section because it contains
            // only the popup. However, for Text annotations without a separate Popup
            // annotation, we cannot hide the entire container as the image would
            // disappear too. In that special case, hiding the wrapper suffices.
            this.hideElement = this.hideWrapper ? wrapper : this.container;
            this.hideElement.setAttribute('hidden', true);
            var popup = document.createElement('div');
            popup.className = 'popup';
            var color = this.color;
            if (color) {
              // Enlighten the color.
              var r = BACKGROUND_ENLIGHT * (255 - color[0]) + color[0];
              var g = BACKGROUND_ENLIGHT * (255 - color[1]) + color[1];
              var b = BACKGROUND_ENLIGHT * (255 - color[2]) + color[2];
              popup.style.backgroundColor = Util.makeCssRgb(r | 0, g | 0, b | 0);
            }
            var contents = this._formatContents(this.contents);
            var title = document.createElement('h1');
            title.textContent = this.title;
            // Attach the event listeners to the trigger element.
            this.trigger.addEventListener('click', this._toggle.bind(this));
            this.trigger.addEventListener('mouseover', this._show.bind(this, false));
            this.trigger.addEventListener('mouseout', this._hide.bind(this, false));
            popup.addEventListener('click', this._hide.bind(this, true));
            popup.appendChild(title);
            popup.appendChild(contents);
            wrapper.appendChild(popup);
            return wrapper;
          },
          /**
           * Format the contents of the popup by adding newlines where necessary.
           *
           * @private
           * @param {string} contents
           * @memberof PopupElement
           * @returns {HTMLParagraphElement}
           */
          _formatContents: function PopupElement_formatContents(contents) {
            var p = document.createElement('p');
            var lines = contents.split(/(?:\r\n?|\n)/);
            for (var i = 0, ii = lines.length; i < ii; ++i) {
              var line = lines[i];
              p.appendChild(document.createTextNode(line));
              if (i < ii - 1) {
                p.appendChild(document.createElement('br'));
              }
            }
            return p;
          },
          /**
           * Toggle the visibility of the popup.
           *
           * @private
           * @memberof PopupElement
           */
          _toggle: function PopupElement_toggle() {
            if (this.pinned) {
              this._hide(true);
            } else {
              this._show(true);
            }
          },
          /**
           * Show the popup.
           *
           * @private
           * @param {boolean} pin
           * @memberof PopupElement
           */
          _show: function PopupElement_show(pin) {
            if (pin) {
              this.pinned = true;
            }
            if (this.hideElement.hasAttribute('hidden')) {
              this.hideElement.removeAttribute('hidden');
              this.container.style.zIndex += 1;
            }
          },
          /**
           * Hide the popup.
           *
           * @private
           * @param {boolean} unpin
           * @memberof PopupElement
           */
          _hide: function PopupElement_hide(unpin) {
            if (unpin) {
              this.pinned = false;
            }
            if (!this.hideElement.hasAttribute('hidden') && !this.pinned) {
              this.hideElement.setAttribute('hidden', true);
              this.container.style.zIndex -= 1;
            }
          }
        };
        return PopupElement;
      }();
      /**
       * @class
       * @alias HighlightAnnotationElement
       */
      var HighlightAnnotationElement = function HighlightAnnotationElementClosure() {
        function HighlightAnnotationElement(parameters) {
          var isRenderable = !!(parameters.data.hasPopup || parameters.data.title || parameters.data.contents);
          AnnotationElement.call(this, parameters, isRenderable);
        }
        Util.inherit(HighlightAnnotationElement, AnnotationElement, {
          /**
           * Render the highlight annotation's HTML element in the empty container.
           *
           * @public
           * @memberof HighlightAnnotationElement
           * @returns {HTMLSectionElement}
           */
          render: function HighlightAnnotationElement_render() {
            this.container.className = 'highlightAnnotation';
            if (!this.data.hasPopup) {
              this._createPopup(this.container, null, this.data);
            }
            return this.container;
          }
        });
        return HighlightAnnotationElement;
      }();
      /**
       * @class
       * @alias UnderlineAnnotationElement
       */
      var UnderlineAnnotationElement = function UnderlineAnnotationElementClosure() {
        function UnderlineAnnotationElement(parameters) {
          var isRenderable = !!(parameters.data.hasPopup || parameters.data.title || parameters.data.contents);
          AnnotationElement.call(this, parameters, isRenderable);
        }
        Util.inherit(UnderlineAnnotationElement, AnnotationElement, {
          /**
           * Render the underline annotation's HTML element in the empty container.
           *
           * @public
           * @memberof UnderlineAnnotationElement
           * @returns {HTMLSectionElement}
           */
          render: function UnderlineAnnotationElement_render() {
            this.container.className = 'underlineAnnotation';
            if (!this.data.hasPopup) {
              this._createPopup(this.container, null, this.data);
            }
            return this.container;
          }
        });
        return UnderlineAnnotationElement;
      }();
      /**
       * @class
       * @alias SquigglyAnnotationElement
       */
      var SquigglyAnnotationElement = function SquigglyAnnotationElementClosure() {
        function SquigglyAnnotationElement(parameters) {
          var isRenderable = !!(parameters.data.hasPopup || parameters.data.title || parameters.data.contents);
          AnnotationElement.call(this, parameters, isRenderable);
        }
        Util.inherit(SquigglyAnnotationElement, AnnotationElement, {
          /**
           * Render the squiggly annotation's HTML element in the empty container.
           *
           * @public
           * @memberof SquigglyAnnotationElement
           * @returns {HTMLSectionElement}
           */
          render: function SquigglyAnnotationElement_render() {
            this.container.className = 'squigglyAnnotation';
            if (!this.data.hasPopup) {
              this._createPopup(this.container, null, this.data);
            }
            return this.container;
          }
        });
        return SquigglyAnnotationElement;
      }();
      /**
       * @class
       * @alias StrikeOutAnnotationElement
       */
      var StrikeOutAnnotationElement = function StrikeOutAnnotationElementClosure() {
        function StrikeOutAnnotationElement(parameters) {
          var isRenderable = !!(parameters.data.hasPopup || parameters.data.title || parameters.data.contents);
          AnnotationElement.call(this, parameters, isRenderable);
        }
        Util.inherit(StrikeOutAnnotationElement, AnnotationElement, {
          /**
           * Render the strikeout annotation's HTML element in the empty container.
           *
           * @public
           * @memberof StrikeOutAnnotationElement
           * @returns {HTMLSectionElement}
           */
          render: function StrikeOutAnnotationElement_render() {
            this.container.className = 'strikeoutAnnotation';
            if (!this.data.hasPopup) {
              this._createPopup(this.container, null, this.data);
            }
            return this.container;
          }
        });
        return StrikeOutAnnotationElement;
      }();
      /**
       * @class
       * @alias FileAttachmentAnnotationElement
       */
      var FileAttachmentAnnotationElement = function FileAttachmentAnnotationElementClosure() {
        function FileAttachmentAnnotationElement(parameters) {
          AnnotationElement.call(this, parameters, true);
          this.filename = getFilenameFromUrl(parameters.data.file.filename);
          this.content = parameters.data.file.content;
        }
        Util.inherit(FileAttachmentAnnotationElement, AnnotationElement, {
          /**
           * Render the file attachment annotation's HTML element in the empty
           * container.
           *
           * @public
           * @memberof FileAttachmentAnnotationElement
           * @returns {HTMLSectionElement}
           */
          render: function FileAttachmentAnnotationElement_render() {
            this.container.className = 'fileAttachmentAnnotation';
            var trigger = document.createElement('div');
            trigger.style.height = this.container.style.height;
            trigger.style.width = this.container.style.width;
            trigger.addEventListener('dblclick', this._download.bind(this));
            if (!this.data.hasPopup && (this.data.title || this.data.contents)) {
              this._createPopup(this.container, trigger, this.data);
            }
            this.container.appendChild(trigger);
            return this.container;
          },
          /**
           * Download the file attachment associated with this annotation.
           *
           * @private
           * @memberof FileAttachmentAnnotationElement
           */
          _download: function FileAttachmentAnnotationElement_download() {
            if (!this.downloadManager) {
              warn('Download cannot be started due to unavailable download manager');
              return;
            }
            this.downloadManager.downloadData(this.content, this.filename, '');
          }
        });
        return FileAttachmentAnnotationElement;
      }();
      /**
       * @typedef {Object} AnnotationLayerParameters
       * @property {PageViewport} viewport
       * @property {HTMLDivElement} div
       * @property {Array} annotations
       * @property {PDFPage} page
       * @property {IPDFLinkService} linkService
       * @property {string} imageResourcesPath
       * @property {boolean} renderInteractiveForms
       */
      /**
       * @class
       * @alias AnnotationLayer
       */
      var AnnotationLayer = function AnnotationLayerClosure() {
        return {
          /**
           * Render a new annotation layer with all annotation elements.
           *
           * @public
           * @param {AnnotationLayerParameters} parameters
           * @memberof AnnotationLayer
           */
          render: function AnnotationLayer_render(parameters) {
            var annotationElementFactory = new AnnotationElementFactory();
            for (var i = 0, ii = parameters.annotations.length; i < ii; i++) {
              var data = parameters.annotations[i];
              if (!data) {
                continue;
              }
              var properties = {
                data: data,
                layer: parameters.div,
                page: parameters.page,
                viewport: parameters.viewport,
                linkService: parameters.linkService,
                downloadManager: parameters.downloadManager,
                imageResourcesPath: parameters.imageResourcesPath || getDefaultSetting('imageResourcesPath'),
                renderInteractiveForms: parameters.renderInteractiveForms || false
              };
              var element = annotationElementFactory.create(properties);
              if (element.isRenderable) {
                parameters.div.appendChild(element.render());
              }
            }
          },
          /**
           * Update the annotation elements on existing annotation layer.
           *
           * @public
           * @param {AnnotationLayerParameters} parameters
           * @memberof AnnotationLayer
           */
          update: function AnnotationLayer_update(parameters) {
            for (var i = 0, ii = parameters.annotations.length; i < ii; i++) {
              var data = parameters.annotations[i];
              var element = parameters.div.querySelector('[data-annotation-id="' + data.id + '"]');
              if (element) {
                CustomStyle.setProp('transform', element, 'matrix(' + parameters.viewport.transform.join(',') + ')');
              }
            }
            parameters.div.removeAttribute('hidden');
          }
        };
      }();
      exports.AnnotationLayer = AnnotationLayer;
    }));
    (function (root, factory) {
      factory(root.pdfjsDisplayTextLayer = {}, root.pdfjsSharedUtil, root.pdfjsDisplayDOMUtils);
    }(this, function (exports, sharedUtil, displayDOMUtils) {
      var Util = sharedUtil.Util;
      var createPromiseCapability = sharedUtil.createPromiseCapability;
      var CustomStyle = displayDOMUtils.CustomStyle;
      var getDefaultSetting = displayDOMUtils.getDefaultSetting;
      /**
       * Text layer render parameters.
       *
       * @typedef {Object} TextLayerRenderParameters
       * @property {TextContent} textContent - Text content to render (the object is
       *   returned by the page's getTextContent() method).
       * @property {HTMLElement} container - HTML element that will contain text runs.
       * @property {PageViewport} viewport - The target viewport to properly
       *   layout the text runs.
       * @property {Array} textDivs - (optional) HTML elements that are correspond
       *   the text items of the textContent input. This is output and shall be
       *   initially be set to empty array.
       * @property {number} timeout - (optional) Delay in milliseconds before
       *   rendering of the text  runs occurs.
       * @property {boolean} enhanceTextSelection - (optional) Whether to turn on the
       *   text selection enhancement.
       */
      var renderTextLayer = function renderTextLayerClosure() {
        var MAX_TEXT_DIVS_TO_RENDER = 100000;
        var NonWhitespaceRegexp = /\S/;
        function isAllWhitespace(str) {
          return !NonWhitespaceRegexp.test(str);
        }
        // Text layers may contain many thousand div's, and using `styleBuf` avoids
        // creating many intermediate strings when building their 'style' properties.
        var styleBuf = [
          'left: ',
          0,
          'px; top: ',
          0,
          'px; font-size: ',
          0,
          'px; font-family: ',
          '',
          ';'
        ];
        function appendText(task, geom, styles) {
          // Initialize all used properties to keep the caches monomorphic.
          var textDiv = document.createElement('div');
          var textDivProperties = {
            style: null,
            angle: 0,
            canvasWidth: 0,
            isWhitespace: false,
            originalTransform: null,
            paddingBottom: 0,
            paddingLeft: 0,
            paddingRight: 0,
            paddingTop: 0,
            scale: 1
          };
          task._textDivs.push(textDiv);
          if (isAllWhitespace(geom.str)) {
            textDivProperties.isWhitespace = true;
            task._textDivProperties.set(textDiv, textDivProperties);
            return;
          }
          var tx = Util.transform(task._viewport.transform, geom.transform);
          var angle = Math.atan2(tx[1], tx[0]);
          var style = styles[geom.fontName];
          if (style.vertical) {
            angle += Math.PI / 2;
          }
          var fontHeight = Math.sqrt(tx[2] * tx[2] + tx[3] * tx[3]);
          var fontAscent = fontHeight;
          if (style.ascent) {
            fontAscent = style.ascent * fontAscent;
          } else if (style.descent) {
            fontAscent = (1 + style.descent) * fontAscent;
          }
          var left;
          var top;
          if (angle === 0) {
            left = tx[4];
            top = tx[5] - fontAscent;
          } else {
            left = tx[4] + fontAscent * Math.sin(angle);
            top = tx[5] - fontAscent * Math.cos(angle);
          }
          styleBuf[1] = left;
          styleBuf[3] = top;
          styleBuf[5] = fontHeight;
          styleBuf[7] = style.fontFamily;
          textDivProperties.style = styleBuf.join('');
          textDiv.setAttribute('style', textDivProperties.style);
          textDiv.textContent = geom.str;
          // |fontName| is only used by the Font Inspector. This test will succeed
          // when e.g. the Font Inspector is off but the Stepper is on, but it's
          // not worth the effort to do a more accurate test. We only use `dataset`
          // here to make the font name available for the debugger.
          if (getDefaultSetting('pdfBug')) {
            textDiv.dataset.fontName = geom.fontName;
          }
          if (angle !== 0) {
            textDivProperties.angle = angle * (180 / Math.PI);
          }
          // We don't bother scaling single-char text divs, because it has very
          // little effect on text highlighting. This makes scrolling on docs with
          // lots of such divs a lot faster.
          if (geom.str.length > 1) {
            if (style.vertical) {
              textDivProperties.canvasWidth = geom.height * task._viewport.scale;
            } else {
              textDivProperties.canvasWidth = geom.width * task._viewport.scale;
            }
          }
          task._textDivProperties.set(textDiv, textDivProperties);
          if (task._enhanceTextSelection) {
            var angleCos = 1, angleSin = 0;
            if (angle !== 0) {
              angleCos = Math.cos(angle);
              angleSin = Math.sin(angle);
            }
            var divWidth = (style.vertical ? geom.height : geom.width) * task._viewport.scale;
            var divHeight = fontHeight;
            var m, b;
            if (angle !== 0) {
              m = [
                angleCos,
                angleSin,
                -angleSin,
                angleCos,
                left,
                top
              ];
              b = Util.getAxialAlignedBoundingBox([
                0,
                0,
                divWidth,
                divHeight
              ], m);
            } else {
              b = [
                left,
                top,
                left + divWidth,
                top + divHeight
              ];
            }
            task._bounds.push({
              left: b[0],
              top: b[1],
              right: b[2],
              bottom: b[3],
              div: textDiv,
              size: [
                divWidth,
                divHeight
              ],
              m: m
            });
          }
        }
        function render(task) {
          if (task._canceled) {
            return;
          }
          var textLayerFrag = task._container;
          var textDivs = task._textDivs;
          var capability = task._capability;
          var textDivsLength = textDivs.length;
          // No point in rendering many divs as it would make the browser
          // unusable even after the divs are rendered.
          if (textDivsLength > MAX_TEXT_DIVS_TO_RENDER) {
            task._renderingDone = true;
            capability.resolve();
            return;
          }
          var canvas = document.createElement('canvas');
          canvas.mozOpaque = true;
          var ctx = canvas.getContext('2d', { alpha: false });
          var lastFontSize;
          var lastFontFamily;
          for (var i = 0; i < textDivsLength; i++) {
            var textDiv = textDivs[i];
            var textDivProperties = task._textDivProperties.get(textDiv);
            if (textDivProperties.isWhitespace) {
              continue;
            }
            var fontSize = textDiv.style.fontSize;
            var fontFamily = textDiv.style.fontFamily;
            // Only build font string and set to context if different from last.
            if (fontSize !== lastFontSize || fontFamily !== lastFontFamily) {
              ctx.font = fontSize + ' ' + fontFamily;
              lastFontSize = fontSize;
              lastFontFamily = fontFamily;
            }
            var width = ctx.measureText(textDiv.textContent).width;
            textLayerFrag.appendChild(textDiv);
            var transform = '';
            if (textDivProperties.canvasWidth !== 0 && width > 0) {
              textDivProperties.scale = textDivProperties.canvasWidth / width;
              transform = 'scaleX(' + textDivProperties.scale + ')';
            }
            if (textDivProperties.angle !== 0) {
              transform = 'rotate(' + textDivProperties.angle + 'deg) ' + transform;
            }
            if (transform !== '') {
              textDivProperties.originalTransform = transform;
              CustomStyle.setProp('transform', textDiv, transform);
            }
            task._textDivProperties.set(textDiv, textDivProperties);
          }
          task._renderingDone = true;
          capability.resolve();
        }
        function expand(task) {
          var bounds = task._bounds;
          var viewport = task._viewport;
          var expanded = expandBounds(viewport.width, viewport.height, bounds);
          for (var i = 0; i < expanded.length; i++) {
            var div = bounds[i].div;
            var divProperties = task._textDivProperties.get(div);
            if (divProperties.angle === 0) {
              divProperties.paddingLeft = bounds[i].left - expanded[i].left;
              divProperties.paddingTop = bounds[i].top - expanded[i].top;
              divProperties.paddingRight = expanded[i].right - bounds[i].right;
              divProperties.paddingBottom = expanded[i].bottom - bounds[i].bottom;
              task._textDivProperties.set(div, divProperties);
              continue;
            }
            // Box is rotated -- trying to find padding so rotated div will not
            // exceed its expanded bounds.
            var e = expanded[i], b = bounds[i];
            var m = b.m, c = m[0], s = m[1];
            // Finding intersections with expanded box.
            var points = [
              [
                0,
                0
              ],
              [
                0,
                b.size[1]
              ],
              [
                b.size[0],
                0
              ],
              b.size
            ];
            var ts = new Float64Array(64);
            points.forEach(function (p, i) {
              var t = Util.applyTransform(p, m);
              ts[i + 0] = c && (e.left - t[0]) / c;
              ts[i + 4] = s && (e.top - t[1]) / s;
              ts[i + 8] = c && (e.right - t[0]) / c;
              ts[i + 12] = s && (e.bottom - t[1]) / s;
              ts[i + 16] = s && (e.left - t[0]) / -s;
              ts[i + 20] = c && (e.top - t[1]) / c;
              ts[i + 24] = s && (e.right - t[0]) / -s;
              ts[i + 28] = c && (e.bottom - t[1]) / c;
              ts[i + 32] = c && (e.left - t[0]) / -c;
              ts[i + 36] = s && (e.top - t[1]) / -s;
              ts[i + 40] = c && (e.right - t[0]) / -c;
              ts[i + 44] = s && (e.bottom - t[1]) / -s;
              ts[i + 48] = s && (e.left - t[0]) / s;
              ts[i + 52] = c && (e.top - t[1]) / -c;
              ts[i + 56] = s && (e.right - t[0]) / s;
              ts[i + 60] = c && (e.bottom - t[1]) / -c;
            });
            var findPositiveMin = function (ts, offset, count) {
              var result = 0;
              for (var i = 0; i < count; i++) {
                var t = ts[offset++];
                if (t > 0) {
                  result = result ? Math.min(t, result) : t;
                }
              }
              return result;
            };
            // Not based on math, but to simplify calculations, using cos and sin
            // absolute values to not exceed the box (it can but insignificantly).
            var boxScale = 1 + Math.min(Math.abs(c), Math.abs(s));
            divProperties.paddingLeft = findPositiveMin(ts, 32, 16) / boxScale;
            divProperties.paddingTop = findPositiveMin(ts, 48, 16) / boxScale;
            divProperties.paddingRight = findPositiveMin(ts, 0, 16) / boxScale;
            divProperties.paddingBottom = findPositiveMin(ts, 16, 16) / boxScale;
            task._textDivProperties.set(div, divProperties);
          }
        }
        function expandBounds(width, height, boxes) {
          var bounds = boxes.map(function (box, i) {
            return {
              x1: box.left,
              y1: box.top,
              x2: box.right,
              y2: box.bottom,
              index: i,
              x1New: undefined,
              x2New: undefined
            };
          });
          expandBoundsLTR(width, bounds);
          var expanded = new Array(boxes.length);
          bounds.forEach(function (b) {
            var i = b.index;
            expanded[i] = {
              left: b.x1New,
              top: 0,
              right: b.x2New,
              bottom: 0
            };
          });
          // Rotating on 90 degrees and extending extended boxes. Reusing the bounds
          // array and objects.
          boxes.map(function (box, i) {
            var e = expanded[i], b = bounds[i];
            b.x1 = box.top;
            b.y1 = width - e.right;
            b.x2 = box.bottom;
            b.y2 = width - e.left;
            b.index = i;
            b.x1New = undefined;
            b.x2New = undefined;
          });
          expandBoundsLTR(height, bounds);
          bounds.forEach(function (b) {
            var i = b.index;
            expanded[i].top = b.x1New;
            expanded[i].bottom = b.x2New;
          });
          return expanded;
        }
        function expandBoundsLTR(width, bounds) {
          // Sorting by x1 coordinate and walk by the bounds in the same order.
          bounds.sort(function (a, b) {
            return a.x1 - b.x1 || a.index - b.index;
          });
          // First we see on the horizon is a fake boundary.
          var fakeBoundary = {
            x1: -Infinity,
            y1: -Infinity,
            x2: 0,
            y2: Infinity,
            index: -1,
            x1New: 0,
            x2New: 0
          };
          var horizon = [{
              start: -Infinity,
              end: Infinity,
              boundary: fakeBoundary
            }];
          bounds.forEach(function (boundary) {
            // Searching for the affected part of horizon.
            // TODO red-black tree or simple binary search
            var i = 0;
            while (i < horizon.length && horizon[i].end <= boundary.y1) {
              i++;
            }
            var j = horizon.length - 1;
            while (j >= 0 && horizon[j].start >= boundary.y2) {
              j--;
            }
            var horizonPart, affectedBoundary;
            var q, k, maxXNew = -Infinity;
            for (q = i; q <= j; q++) {
              horizonPart = horizon[q];
              affectedBoundary = horizonPart.boundary;
              var xNew;
              if (affectedBoundary.x2 > boundary.x1) {
                // In the middle of the previous element, new x shall be at the
                // boundary start. Extending if further if the affected bondary
                // placed on top of the current one.
                xNew = affectedBoundary.index > boundary.index ? affectedBoundary.x1New : boundary.x1;
              } else if (affectedBoundary.x2New === undefined) {
                // We have some space in between, new x in middle will be a fair
                // choice.
                xNew = (affectedBoundary.x2 + boundary.x1) / 2;
              } else {
                // Affected boundary has x2new set, using it as new x.
                xNew = affectedBoundary.x2New;
              }
              if (xNew > maxXNew) {
                maxXNew = xNew;
              }
            }
            // Set new x1 for current boundary.
            boundary.x1New = maxXNew;
            // Adjusts new x2 for the affected boundaries.
            for (q = i; q <= j; q++) {
              horizonPart = horizon[q];
              affectedBoundary = horizonPart.boundary;
              if (affectedBoundary.x2New === undefined) {
                // Was not set yet, choosing new x if possible.
                if (affectedBoundary.x2 > boundary.x1) {
                  // Current and affected boundaries intersect. If affected boundary
                  // is placed on top of the current, shrinking the affected.
                  if (affectedBoundary.index > boundary.index) {
                    affectedBoundary.x2New = affectedBoundary.x2;
                  }
                } else {
                  affectedBoundary.x2New = maxXNew;
                }
              } else if (affectedBoundary.x2New > maxXNew) {
                // Affected boundary is touching new x, pushing it back.
                affectedBoundary.x2New = Math.max(maxXNew, affectedBoundary.x2);
              }
            }
            // Fixing the horizon.
            var changedHorizon = [], lastBoundary = null;
            for (q = i; q <= j; q++) {
              horizonPart = horizon[q];
              affectedBoundary = horizonPart.boundary;
              // Checking which boundary will be visible.
              var useBoundary = affectedBoundary.x2 > boundary.x2 ? affectedBoundary : boundary;
              if (lastBoundary === useBoundary) {
                // Merging with previous.
                changedHorizon[changedHorizon.length - 1].end = horizonPart.end;
              } else {
                changedHorizon.push({
                  start: horizonPart.start,
                  end: horizonPart.end,
                  boundary: useBoundary
                });
                lastBoundary = useBoundary;
              }
            }
            if (horizon[i].start < boundary.y1) {
              changedHorizon[0].start = boundary.y1;
              changedHorizon.unshift({
                start: horizon[i].start,
                end: boundary.y1,
                boundary: horizon[i].boundary
              });
            }
            if (boundary.y2 < horizon[j].end) {
              changedHorizon[changedHorizon.length - 1].end = boundary.y2;
              changedHorizon.push({
                start: boundary.y2,
                end: horizon[j].end,
                boundary: horizon[j].boundary
              });
            }
            // Set x2 new of boundary that is no longer visible (see overlapping case
            // above).
            // TODO more efficient, e.g. via reference counting.
            for (q = i; q <= j; q++) {
              horizonPart = horizon[q];
              affectedBoundary = horizonPart.boundary;
              if (affectedBoundary.x2New !== undefined) {
                continue;
              }
              var used = false;
              for (k = i - 1; !used && k >= 0 && horizon[k].start >= affectedBoundary.y1; k--) {
                used = horizon[k].boundary === affectedBoundary;
              }
              for (k = j + 1; !used && k < horizon.length && horizon[k].end <= affectedBoundary.y2; k++) {
                used = horizon[k].boundary === affectedBoundary;
              }
              for (k = 0; !used && k < changedHorizon.length; k++) {
                used = changedHorizon[k].boundary === affectedBoundary;
              }
              if (!used) {
                affectedBoundary.x2New = maxXNew;
              }
            }
            Array.prototype.splice.apply(horizon, [
              i,
              j - i + 1
            ].concat(changedHorizon));
          });
          // Set new x2 for all unset boundaries.
          horizon.forEach(function (horizonPart) {
            var affectedBoundary = horizonPart.boundary;
            if (affectedBoundary.x2New === undefined) {
              affectedBoundary.x2New = Math.max(width, affectedBoundary.x2);
            }
          });
        }
        /**
         * Text layer rendering task.
         *
         * @param {TextContent} textContent
         * @param {HTMLElement} container
         * @param {PageViewport} viewport
         * @param {Array} textDivs
         * @param {boolean} enhanceTextSelection
         * @private
         */
        function TextLayerRenderTask(textContent, container, viewport, textDivs, enhanceTextSelection) {
          this._textContent = textContent;
          this._container = container;
          this._viewport = viewport;
          this._textDivs = textDivs || [];
          this._textDivProperties = new WeakMap();
          this._renderingDone = false;
          this._canceled = false;
          this._capability = createPromiseCapability();
          this._renderTimer = null;
          this._bounds = [];
          this._enhanceTextSelection = !!enhanceTextSelection;
        }
        TextLayerRenderTask.prototype = {
          get promise() {
            return this._capability.promise;
          },
          cancel: function TextLayer_cancel() {
            this._canceled = true;
            if (this._renderTimer !== null) {
              clearTimeout(this._renderTimer);
              this._renderTimer = null;
            }
            this._capability.reject('canceled');
          },
          _render: function TextLayer_render(timeout) {
            var textItems = this._textContent.items;
            var textStyles = this._textContent.styles;
            for (var i = 0, len = textItems.length; i < len; i++) {
              appendText(this, textItems[i], textStyles);
            }
            if (!timeout) {
              // Render right away
              render(this);
            } else {
              // Schedule
              var self = this;
              this._renderTimer = setTimeout(function () {
                render(self);
                self._renderTimer = null;
              }, timeout);
            }
          },
          expandTextDivs: function TextLayer_expandTextDivs(expandDivs) {
            if (!this._enhanceTextSelection || !this._renderingDone) {
              return;
            }
            if (this._bounds !== null) {
              expand(this);
              this._bounds = null;
            }
            for (var i = 0, ii = this._textDivs.length; i < ii; i++) {
              var div = this._textDivs[i];
              var divProperties = this._textDivProperties.get(div);
              if (divProperties.isWhitespace) {
                continue;
              }
              if (expandDivs) {
                var transform = '', padding = '';
                if (divProperties.scale !== 1) {
                  transform = 'scaleX(' + divProperties.scale + ')';
                }
                if (divProperties.angle !== 0) {
                  transform = 'rotate(' + divProperties.angle + 'deg) ' + transform;
                }
                if (divProperties.paddingLeft !== 0) {
                  padding += ' padding-left: ' + divProperties.paddingLeft / divProperties.scale + 'px;';
                  transform += ' translateX(' + -divProperties.paddingLeft / divProperties.scale + 'px)';
                }
                if (divProperties.paddingTop !== 0) {
                  padding += ' padding-top: ' + divProperties.paddingTop + 'px;';
                  transform += ' translateY(' + -divProperties.paddingTop + 'px)';
                }
                if (divProperties.paddingRight !== 0) {
                  padding += ' padding-right: ' + divProperties.paddingRight / divProperties.scale + 'px;';
                }
                if (divProperties.paddingBottom !== 0) {
                  padding += ' padding-bottom: ' + divProperties.paddingBottom + 'px;';
                }
                if (padding !== '') {
                  div.setAttribute('style', divProperties.style + padding);
                }
                if (transform !== '') {
                  CustomStyle.setProp('transform', div, transform);
                }
              } else {
                div.style.padding = 0;
                CustomStyle.setProp('transform', div, divProperties.originalTransform || '');
              }
            }
          }
        };
        /**
         * Starts rendering of the text layer.
         *
         * @param {TextLayerRenderParameters} renderParameters
         * @returns {TextLayerRenderTask}
         */
        function renderTextLayer(renderParameters) {
          var task = new TextLayerRenderTask(renderParameters.textContent, renderParameters.container, renderParameters.viewport, renderParameters.textDivs, renderParameters.enhanceTextSelection);
          task._render(renderParameters.timeout);
          return task;
        }
        return renderTextLayer;
      }();
      exports.renderTextLayer = renderTextLayer;
    }));
    (function (root, factory) {
      factory(root.pdfjsDisplayWebGL = {}, root.pdfjsSharedUtil, root.pdfjsDisplayDOMUtils);
    }(this, function (exports, sharedUtil, displayDOMUtils) {
      var shadow = sharedUtil.shadow;
      var getDefaultSetting = displayDOMUtils.getDefaultSetting;
      var WebGLUtils = function WebGLUtilsClosure() {
        function loadShader(gl, code, shaderType) {
          var shader = gl.createShader(shaderType);
          gl.shaderSource(shader, code);
          gl.compileShader(shader);
          var compiled = gl.getShaderParameter(shader, gl.COMPILE_STATUS);
          if (!compiled) {
            var errorMsg = gl.getShaderInfoLog(shader);
            throw new Error('Error during shader compilation: ' + errorMsg);
          }
          return shader;
        }
        function createVertexShader(gl, code) {
          return loadShader(gl, code, gl.VERTEX_SHADER);
        }
        function createFragmentShader(gl, code) {
          return loadShader(gl, code, gl.FRAGMENT_SHADER);
        }
        function createProgram(gl, shaders) {
          var program = gl.createProgram();
          for (var i = 0, ii = shaders.length; i < ii; ++i) {
            gl.attachShader(program, shaders[i]);
          }
          gl.linkProgram(program);
          var linked = gl.getProgramParameter(program, gl.LINK_STATUS);
          if (!linked) {
            var errorMsg = gl.getProgramInfoLog(program);
            throw new Error('Error during program linking: ' + errorMsg);
          }
          return program;
        }
        function createTexture(gl, image, textureId) {
          gl.activeTexture(textureId);
          var texture = gl.createTexture();
          gl.bindTexture(gl.TEXTURE_2D, texture);
          // Set the parameters so we can render any size image.
          gl.texParameteri(gl.TEXTURE_2D, gl.TEXTURE_WRAP_S, gl.CLAMP_TO_EDGE);
          gl.texParameteri(gl.TEXTURE_2D, gl.TEXTURE_WRAP_T, gl.CLAMP_TO_EDGE);
          gl.texParameteri(gl.TEXTURE_2D, gl.TEXTURE_MIN_FILTER, gl.NEAREST);
          gl.texParameteri(gl.TEXTURE_2D, gl.TEXTURE_MAG_FILTER, gl.NEAREST);
          // Upload the image into the texture.
          gl.texImage2D(gl.TEXTURE_2D, 0, gl.RGBA, gl.RGBA, gl.UNSIGNED_BYTE, image);
          return texture;
        }
        var currentGL, currentCanvas;
        function generateGL() {
          if (currentGL) {
            return;
          }
          currentCanvas = document.createElement('canvas');
          currentGL = currentCanvas.getContext('webgl', { premultipliedalpha: false });
        }
        var smaskVertexShaderCode = '\
  attribute vec2 a_position;                                    \
  attribute vec2 a_texCoord;                                    \
                                                                \
  uniform vec2 u_resolution;                                    \
                                                                \
  varying vec2 v_texCoord;                                      \
                                                                \
  void main() {                                                 \
    vec2 clipSpace = (a_position / u_resolution) * 2.0 - 1.0;   \
    gl_Position = vec4(clipSpace * vec2(1, -1), 0, 1);          \
                                                                \
    v_texCoord = a_texCoord;                                    \
  }                                                             ';
        var smaskFragmentShaderCode = '\
  precision mediump float;                                      \
                                                                \
  uniform vec4 u_backdrop;                                      \
  uniform int u_subtype;                                        \
  uniform sampler2D u_image;                                    \
  uniform sampler2D u_mask;                                     \
                                                                \
  varying vec2 v_texCoord;                                      \
                                                                \
  void main() {                                                 \
    vec4 imageColor = texture2D(u_image, v_texCoord);           \
    vec4 maskColor = texture2D(u_mask, v_texCoord);             \
    if (u_backdrop.a > 0.0) {                                   \
      maskColor.rgb = maskColor.rgb * maskColor.a +             \
                      u_backdrop.rgb * (1.0 - maskColor.a);     \
    }                                                           \
    float lum;                                                  \
    if (u_subtype == 0) {                                       \
      lum = maskColor.a;                                        \
    } else {                                                    \
      lum = maskColor.r * 0.3 + maskColor.g * 0.59 +            \
            maskColor.b * 0.11;                                 \
    }                                                           \
    imageColor.a *= lum;                                        \
    imageColor.rgb *= imageColor.a;                             \
    gl_FragColor = imageColor;                                  \
  }                                                             ';
        var smaskCache = null;
        function initSmaskGL() {
          var canvas, gl;
          generateGL();
          canvas = currentCanvas;
          currentCanvas = null;
          gl = currentGL;
          currentGL = null;
          // setup a GLSL program
          var vertexShader = createVertexShader(gl, smaskVertexShaderCode);
          var fragmentShader = createFragmentShader(gl, smaskFragmentShaderCode);
          var program = createProgram(gl, [
            vertexShader,
            fragmentShader
          ]);
          gl.useProgram(program);
          var cache = {};
          cache.gl = gl;
          cache.canvas = canvas;
          cache.resolutionLocation = gl.getUniformLocation(program, 'u_resolution');
          cache.positionLocation = gl.getAttribLocation(program, 'a_position');
          cache.backdropLocation = gl.getUniformLocation(program, 'u_backdrop');
          cache.subtypeLocation = gl.getUniformLocation(program, 'u_subtype');
          var texCoordLocation = gl.getAttribLocation(program, 'a_texCoord');
          var texLayerLocation = gl.getUniformLocation(program, 'u_image');
          var texMaskLocation = gl.getUniformLocation(program, 'u_mask');
          // provide texture coordinates for the rectangle.
          var texCoordBuffer = gl.createBuffer();
          gl.bindBuffer(gl.ARRAY_BUFFER, texCoordBuffer);
          gl.bufferData(gl.ARRAY_BUFFER, new Float32Array([
            0.0,
            0.0,
            1.0,
            0.0,
            0.0,
            1.0,
            0.0,
            1.0,
            1.0,
            0.0,
            1.0,
            1.0
          ]), gl.STATIC_DRAW);
          gl.enableVertexAttribArray(texCoordLocation);
          gl.vertexAttribPointer(texCoordLocation, 2, gl.FLOAT, false, 0, 0);
          gl.uniform1i(texLayerLocation, 0);
          gl.uniform1i(texMaskLocation, 1);
          smaskCache = cache;
        }
        function composeSMask(layer, mask, properties) {
          var width = layer.width, height = layer.height;
          if (!smaskCache) {
            initSmaskGL();
          }
          var cache = smaskCache, canvas = cache.canvas, gl = cache.gl;
          canvas.width = width;
          canvas.height = height;
          gl.viewport(0, 0, gl.drawingBufferWidth, gl.drawingBufferHeight);
          gl.uniform2f(cache.resolutionLocation, width, height);
          if (properties.backdrop) {
            gl.uniform4f(cache.resolutionLocation, properties.backdrop[0], properties.backdrop[1], properties.backdrop[2], 1);
          } else {
            gl.uniform4f(cache.resolutionLocation, 0, 0, 0, 0);
          }
          gl.uniform1i(cache.subtypeLocation, properties.subtype === 'Luminosity' ? 1 : 0);
          // Create a textures
          var texture = createTexture(gl, layer, gl.TEXTURE0);
          var maskTexture = createTexture(gl, mask, gl.TEXTURE1);
          // Create a buffer and put a single clipspace rectangle in
          // it (2 triangles)
          var buffer = gl.createBuffer();
          gl.bindBuffer(gl.ARRAY_BUFFER, buffer);
          gl.bufferData(gl.ARRAY_BUFFER, new Float32Array([
            0,
            0,
            width,
            0,
            0,
            height,
            0,
            height,
            width,
            0,
            width,
            height
          ]), gl.STATIC_DRAW);
          gl.enableVertexAttribArray(cache.positionLocation);
          gl.vertexAttribPointer(cache.positionLocation, 2, gl.FLOAT, false, 0, 0);
          // draw
          gl.clearColor(0, 0, 0, 0);
          gl.enable(gl.BLEND);
          gl.blendFunc(gl.ONE, gl.ONE_MINUS_SRC_ALPHA);
          gl.clear(gl.COLOR_BUFFER_BIT);
          gl.drawArrays(gl.TRIANGLES, 0, 6);
          gl.flush();
          gl.deleteTexture(texture);
          gl.deleteTexture(maskTexture);
          gl.deleteBuffer(buffer);
          return canvas;
        }
        var figuresVertexShaderCode = '\
  attribute vec2 a_position;                                    \
  attribute vec3 a_color;                                       \
                                                                \
  uniform vec2 u_resolution;                                    \
  uniform vec2 u_scale;                                         \
  uniform vec2 u_offset;                                        \
                                                                \
  varying vec4 v_color;                                         \
                                                                \
  void main() {                                                 \
    vec2 position = (a_position + u_offset) * u_scale;          \
    vec2 clipSpace = (position / u_resolution) * 2.0 - 1.0;     \
    gl_Position = vec4(clipSpace * vec2(1, -1), 0, 1);          \
                                                                \
    v_color = vec4(a_color / 255.0, 1.0);                       \
  }                                                             ';
        var figuresFragmentShaderCode = '\
  precision mediump float;                                      \
                                                                \
  varying vec4 v_color;                                         \
                                                                \
  void main() {                                                 \
    gl_FragColor = v_color;                                     \
  }                                                             ';
        var figuresCache = null;
        function initFiguresGL() {
          var canvas, gl;
          generateGL();
          canvas = currentCanvas;
          currentCanvas = null;
          gl = currentGL;
          currentGL = null;
          // setup a GLSL program
          var vertexShader = createVertexShader(gl, figuresVertexShaderCode);
          var fragmentShader = createFragmentShader(gl, figuresFragmentShaderCode);
          var program = createProgram(gl, [
            vertexShader,
            fragmentShader
          ]);
          gl.useProgram(program);
          var cache = {};
          cache.gl = gl;
          cache.canvas = canvas;
          cache.resolutionLocation = gl.getUniformLocation(program, 'u_resolution');
          cache.scaleLocation = gl.getUniformLocation(program, 'u_scale');
          cache.offsetLocation = gl.getUniformLocation(program, 'u_offset');
          cache.positionLocation = gl.getAttribLocation(program, 'a_position');
          cache.colorLocation = gl.getAttribLocation(program, 'a_color');
          figuresCache = cache;
        }
        function drawFigures(width, height, backgroundColor, figures, context) {
          if (!figuresCache) {
            initFiguresGL();
          }
          var cache = figuresCache, canvas = cache.canvas, gl = cache.gl;
          canvas.width = width;
          canvas.height = height;
          gl.viewport(0, 0, gl.drawingBufferWidth, gl.drawingBufferHeight);
          gl.uniform2f(cache.resolutionLocation, width, height);
          // count triangle points
          var count = 0;
          var i, ii, rows;
          for (i = 0, ii = figures.length; i < ii; i++) {
            switch (figures[i].type) {
            case 'lattice':
              rows = figures[i].coords.length / figures[i].verticesPerRow | 0;
              count += (rows - 1) * (figures[i].verticesPerRow - 1) * 6;
              break;
            case 'triangles':
              count += figures[i].coords.length;
              break;
            }
          }
          // transfer data
          var coords = new Float32Array(count * 2);
          var colors = new Uint8Array(count * 3);
          var coordsMap = context.coords, colorsMap = context.colors;
          var pIndex = 0, cIndex = 0;
          for (i = 0, ii = figures.length; i < ii; i++) {
            var figure = figures[i], ps = figure.coords, cs = figure.colors;
            switch (figure.type) {
            case 'lattice':
              var cols = figure.verticesPerRow;
              rows = ps.length / cols | 0;
              for (var row = 1; row < rows; row++) {
                var offset = row * cols + 1;
                for (var col = 1; col < cols; col++, offset++) {
                  coords[pIndex] = coordsMap[ps[offset - cols - 1]];
                  coords[pIndex + 1] = coordsMap[ps[offset - cols - 1] + 1];
                  coords[pIndex + 2] = coordsMap[ps[offset - cols]];
                  coords[pIndex + 3] = coordsMap[ps[offset - cols] + 1];
                  coords[pIndex + 4] = coordsMap[ps[offset - 1]];
                  coords[pIndex + 5] = coordsMap[ps[offset - 1] + 1];
                  colors[cIndex] = colorsMap[cs[offset - cols - 1]];
                  colors[cIndex + 1] = colorsMap[cs[offset - cols - 1] + 1];
                  colors[cIndex + 2] = colorsMap[cs[offset - cols - 1] + 2];
                  colors[cIndex + 3] = colorsMap[cs[offset - cols]];
                  colors[cIndex + 4] = colorsMap[cs[offset - cols] + 1];
                  colors[cIndex + 5] = colorsMap[cs[offset - cols] + 2];
                  colors[cIndex + 6] = colorsMap[cs[offset - 1]];
                  colors[cIndex + 7] = colorsMap[cs[offset - 1] + 1];
                  colors[cIndex + 8] = colorsMap[cs[offset - 1] + 2];
                  coords[pIndex + 6] = coords[pIndex + 2];
                  coords[pIndex + 7] = coords[pIndex + 3];
                  coords[pIndex + 8] = coords[pIndex + 4];
                  coords[pIndex + 9] = coords[pIndex + 5];
                  coords[pIndex + 10] = coordsMap[ps[offset]];
                  coords[pIndex + 11] = coordsMap[ps[offset] + 1];
                  colors[cIndex + 9] = colors[cIndex + 3];
                  colors[cIndex + 10] = colors[cIndex + 4];
                  colors[cIndex + 11] = colors[cIndex + 5];
                  colors[cIndex + 12] = colors[cIndex + 6];
                  colors[cIndex + 13] = colors[cIndex + 7];
                  colors[cIndex + 14] = colors[cIndex + 8];
                  colors[cIndex + 15] = colorsMap[cs[offset]];
                  colors[cIndex + 16] = colorsMap[cs[offset] + 1];
                  colors[cIndex + 17] = colorsMap[cs[offset] + 2];
                  pIndex += 12;
                  cIndex += 18;
                }
              }
              break;
            case 'triangles':
              for (var j = 0, jj = ps.length; j < jj; j++) {
                coords[pIndex] = coordsMap[ps[j]];
                coords[pIndex + 1] = coordsMap[ps[j] + 1];
                colors[cIndex] = colorsMap[cs[j]];
                colors[cIndex + 1] = colorsMap[cs[j] + 1];
                colors[cIndex + 2] = colorsMap[cs[j] + 2];
                pIndex += 2;
                cIndex += 3;
              }
              break;
            }
          }
          // draw
          if (backgroundColor) {
            gl.clearColor(backgroundColor[0] / 255, backgroundColor[1] / 255, backgroundColor[2] / 255, 1.0);
          } else {
            gl.clearColor(0, 0, 0, 0);
          }
          gl.clear(gl.COLOR_BUFFER_BIT);
          var coordsBuffer = gl.createBuffer();
          gl.bindBuffer(gl.ARRAY_BUFFER, coordsBuffer);
          gl.bufferData(gl.ARRAY_BUFFER, coords, gl.STATIC_DRAW);
          gl.enableVertexAttribArray(cache.positionLocation);
          gl.vertexAttribPointer(cache.positionLocation, 2, gl.FLOAT, false, 0, 0);
          var colorsBuffer = gl.createBuffer();
          gl.bindBuffer(gl.ARRAY_BUFFER, colorsBuffer);
          gl.bufferData(gl.ARRAY_BUFFER, colors, gl.STATIC_DRAW);
          gl.enableVertexAttribArray(cache.colorLocation);
          gl.vertexAttribPointer(cache.colorLocation, 3, gl.UNSIGNED_BYTE, false, 0, 0);
          gl.uniform2f(cache.scaleLocation, context.scaleX, context.scaleY);
          gl.uniform2f(cache.offsetLocation, context.offsetX, context.offsetY);
          gl.drawArrays(gl.TRIANGLES, 0, count);
          gl.flush();
          gl.deleteBuffer(coordsBuffer);
          gl.deleteBuffer(colorsBuffer);
          return canvas;
        }
        function cleanup() {
          if (smaskCache && smaskCache.canvas) {
            smaskCache.canvas.width = 0;
            smaskCache.canvas.height = 0;
          }
          if (figuresCache && figuresCache.canvas) {
            figuresCache.canvas.width = 0;
            figuresCache.canvas.height = 0;
          }
          smaskCache = null;
          figuresCache = null;
        }
        return {
          get isEnabled() {
            if (getDefaultSetting('disableWebGL')) {
              return false;
            }
            var enabled = false;
            try {
              generateGL();
              enabled = !!currentGL;
            } catch (e) {
            }
            return shadow(this, 'isEnabled', enabled);
          },
          composeSMask: composeSMask,
          drawFigures: drawFigures,
          clear: cleanup
        };
      }();
      exports.WebGLUtils = WebGLUtils;
    }));
    (function (root, factory) {
      factory(root.pdfjsDisplayPatternHelper = {}, root.pdfjsSharedUtil, root.pdfjsDisplayWebGL);
    }(this, function (exports, sharedUtil, displayWebGL) {
      var Util = sharedUtil.Util;
      var info = sharedUtil.info;
      var isArray = sharedUtil.isArray;
      var error = sharedUtil.error;
      var WebGLUtils = displayWebGL.WebGLUtils;
      var ShadingIRs = {};
      ShadingIRs.RadialAxial = {
        fromIR: function RadialAxial_fromIR(raw) {
          var type = raw[1];
          var colorStops = raw[2];
          var p0 = raw[3];
          var p1 = raw[4];
          var r0 = raw[5];
          var r1 = raw[6];
          return {
            type: 'Pattern',
            getPattern: function RadialAxial_getPattern(ctx) {
              var grad;
              if (type === 'axial') {
                grad = ctx.createLinearGradient(p0[0], p0[1], p1[0], p1[1]);
              } else if (type === 'radial') {
                grad = ctx.createRadialGradient(p0[0], p0[1], r0, p1[0], p1[1], r1);
              }
              for (var i = 0, ii = colorStops.length; i < ii; ++i) {
                var c = colorStops[i];
                grad.addColorStop(c[0], c[1]);
              }
              return grad;
            }
          };
        }
      };
      var createMeshCanvas = function createMeshCanvasClosure() {
        function drawTriangle(data, context, p1, p2, p3, c1, c2, c3) {
          // Very basic Gouraud-shaded triangle rasterization algorithm.
          var coords = context.coords, colors = context.colors;
          var bytes = data.data, rowSize = data.width * 4;
          var tmp;
          if (coords[p1 + 1] > coords[p2 + 1]) {
            tmp = p1;
            p1 = p2;
            p2 = tmp;
            tmp = c1;
            c1 = c2;
            c2 = tmp;
          }
          if (coords[p2 + 1] > coords[p3 + 1]) {
            tmp = p2;
            p2 = p3;
            p3 = tmp;
            tmp = c2;
            c2 = c3;
            c3 = tmp;
          }
          if (coords[p1 + 1] > coords[p2 + 1]) {
            tmp = p1;
            p1 = p2;
            p2 = tmp;
            tmp = c1;
            c1 = c2;
            c2 = tmp;
          }
          var x1 = (coords[p1] + context.offsetX) * context.scaleX;
          var y1 = (coords[p1 + 1] + context.offsetY) * context.scaleY;
          var x2 = (coords[p2] + context.offsetX) * context.scaleX;
          var y2 = (coords[p2 + 1] + context.offsetY) * context.scaleY;
          var x3 = (coords[p3] + context.offsetX) * context.scaleX;
          var y3 = (coords[p3 + 1] + context.offsetY) * context.scaleY;
          if (y1 >= y3) {
            return;
          }
          var c1r = colors[c1], c1g = colors[c1 + 1], c1b = colors[c1 + 2];
          var c2r = colors[c2], c2g = colors[c2 + 1], c2b = colors[c2 + 2];
          var c3r = colors[c3], c3g = colors[c3 + 1], c3b = colors[c3 + 2];
          var minY = Math.round(y1), maxY = Math.round(y3);
          var xa, car, cag, cab;
          var xb, cbr, cbg, cbb;
          var k;
          for (var y = minY; y <= maxY; y++) {
            if (y < y2) {
              k = y < y1 ? 0 : y1 === y2 ? 1 : (y1 - y) / (y1 - y2);
              xa = x1 - (x1 - x2) * k;
              car = c1r - (c1r - c2r) * k;
              cag = c1g - (c1g - c2g) * k;
              cab = c1b - (c1b - c2b) * k;
            } else {
              k = y > y3 ? 1 : y2 === y3 ? 0 : (y2 - y) / (y2 - y3);
              xa = x2 - (x2 - x3) * k;
              car = c2r - (c2r - c3r) * k;
              cag = c2g - (c2g - c3g) * k;
              cab = c2b - (c2b - c3b) * k;
            }
            k = y < y1 ? 0 : y > y3 ? 1 : (y1 - y) / (y1 - y3);
            xb = x1 - (x1 - x3) * k;
            cbr = c1r - (c1r - c3r) * k;
            cbg = c1g - (c1g - c3g) * k;
            cbb = c1b - (c1b - c3b) * k;
            var x1_ = Math.round(Math.min(xa, xb));
            var x2_ = Math.round(Math.max(xa, xb));
            var j = rowSize * y + x1_ * 4;
            for (var x = x1_; x <= x2_; x++) {
              k = (xa - x) / (xa - xb);
              k = k < 0 ? 0 : k > 1 ? 1 : k;
              bytes[j++] = car - (car - cbr) * k | 0;
              bytes[j++] = cag - (cag - cbg) * k | 0;
              bytes[j++] = cab - (cab - cbb) * k | 0;
              bytes[j++] = 255;
            }
          }
        }
        function drawFigure(data, figure, context) {
          var ps = figure.coords;
          var cs = figure.colors;
          var i, ii;
          switch (figure.type) {
          case 'lattice':
            var verticesPerRow = figure.verticesPerRow;
            var rows = Math.floor(ps.length / verticesPerRow) - 1;
            var cols = verticesPerRow - 1;
            for (i = 0; i < rows; i++) {
              var q = i * verticesPerRow;
              for (var j = 0; j < cols; j++, q++) {
                drawTriangle(data, context, ps[q], ps[q + 1], ps[q + verticesPerRow], cs[q], cs[q + 1], cs[q + verticesPerRow]);
                drawTriangle(data, context, ps[q + verticesPerRow + 1], ps[q + 1], ps[q + verticesPerRow], cs[q + verticesPerRow + 1], cs[q + 1], cs[q + verticesPerRow]);
              }
            }
            break;
          case 'triangles':
            for (i = 0, ii = ps.length; i < ii; i += 3) {
              drawTriangle(data, context, ps[i], ps[i + 1], ps[i + 2], cs[i], cs[i + 1], cs[i + 2]);
            }
            break;
          default:
            error('illigal figure');
            break;
          }
        }
        function createMeshCanvas(bounds, combinesScale, coords, colors, figures, backgroundColor, cachedCanvases) {
          // we will increase scale on some weird factor to let antialiasing take
          // care of "rough" edges
          var EXPECTED_SCALE = 1.1;
          // MAX_PATTERN_SIZE is used to avoid OOM situation.
          var MAX_PATTERN_SIZE = 3000;
          // 10in @ 300dpi shall be enough
          // We need to keep transparent border around our pattern for fill():
          // createPattern with 'no-repeat' will bleed edges across entire area.
          var BORDER_SIZE = 2;
          var offsetX = Math.floor(bounds[0]);
          var offsetY = Math.floor(bounds[1]);
          var boundsWidth = Math.ceil(bounds[2]) - offsetX;
          var boundsHeight = Math.ceil(bounds[3]) - offsetY;
          var width = Math.min(Math.ceil(Math.abs(boundsWidth * combinesScale[0] * EXPECTED_SCALE)), MAX_PATTERN_SIZE);
          var height = Math.min(Math.ceil(Math.abs(boundsHeight * combinesScale[1] * EXPECTED_SCALE)), MAX_PATTERN_SIZE);
          var scaleX = boundsWidth / width;
          var scaleY = boundsHeight / height;
          var context = {
            coords: coords,
            colors: colors,
            offsetX: -offsetX,
            offsetY: -offsetY,
            scaleX: 1 / scaleX,
            scaleY: 1 / scaleY
          };
          var paddedWidth = width + BORDER_SIZE * 2;
          var paddedHeight = height + BORDER_SIZE * 2;
          var canvas, tmpCanvas, i, ii;
          if (WebGLUtils.isEnabled) {
            canvas = WebGLUtils.drawFigures(width, height, backgroundColor, figures, context);
            // https://bugzilla.mozilla.org/show_bug.cgi?id=972126
            tmpCanvas = cachedCanvases.getCanvas('mesh', paddedWidth, paddedHeight, false);
            tmpCanvas.context.drawImage(canvas, BORDER_SIZE, BORDER_SIZE);
            canvas = tmpCanvas.canvas;
          } else {
            tmpCanvas = cachedCanvases.getCanvas('mesh', paddedWidth, paddedHeight, false);
            var tmpCtx = tmpCanvas.context;
            var data = tmpCtx.createImageData(width, height);
            if (backgroundColor) {
              var bytes = data.data;
              for (i = 0, ii = bytes.length; i < ii; i += 4) {
                bytes[i] = backgroundColor[0];
                bytes[i + 1] = backgroundColor[1];
                bytes[i + 2] = backgroundColor[2];
                bytes[i + 3] = 255;
              }
            }
            for (i = 0; i < figures.length; i++) {
              drawFigure(data, figures[i], context);
            }
            tmpCtx.putImageData(data, BORDER_SIZE, BORDER_SIZE);
            canvas = tmpCanvas.canvas;
          }
          return {
            canvas: canvas,
            offsetX: offsetX - BORDER_SIZE * scaleX,
            offsetY: offsetY - BORDER_SIZE * scaleY,
            scaleX: scaleX,
            scaleY: scaleY
          };
        }
        return createMeshCanvas;
      }();
      ShadingIRs.Mesh = {
        fromIR: function Mesh_fromIR(raw) {
          //var type = raw[1];
          var coords = raw[2];
          var colors = raw[3];
          var figures = raw[4];
          var bounds = raw[5];
          var matrix = raw[6];
          //var bbox = raw[7];
          var background = raw[8];
          return {
            type: 'Pattern',
            getPattern: function Mesh_getPattern(ctx, owner, shadingFill) {
              var scale;
              if (shadingFill) {
                scale = Util.singularValueDecompose2dScale(ctx.mozCurrentTransform);
              } else {
                // Obtain scale from matrix and current transformation matrix.
                scale = Util.singularValueDecompose2dScale(owner.baseTransform);
                if (matrix) {
                  var matrixScale = Util.singularValueDecompose2dScale(matrix);
                  scale = [
                    scale[0] * matrixScale[0],
                    scale[1] * matrixScale[1]
                  ];
                }
              }
              // Rasterizing on the main thread since sending/queue large canvases
              // might cause OOM.
              var temporaryPatternCanvas = createMeshCanvas(bounds, scale, coords, colors, figures, shadingFill ? null : background, owner.cachedCanvases);
              if (!shadingFill) {
                ctx.setTransform.apply(ctx, owner.baseTransform);
                if (matrix) {
                  ctx.transform.apply(ctx, matrix);
                }
              }
              ctx.translate(temporaryPatternCanvas.offsetX, temporaryPatternCanvas.offsetY);
              ctx.scale(temporaryPatternCanvas.scaleX, temporaryPatternCanvas.scaleY);
              return ctx.createPattern(temporaryPatternCanvas.canvas, 'no-repeat');
            }
          };
        }
      };
      ShadingIRs.Dummy = {
        fromIR: function Dummy_fromIR() {
          return {
            type: 'Pattern',
            getPattern: function Dummy_fromIR_getPattern() {
              return 'hotpink';
            }
          };
        }
      };
      function getShadingPatternFromIR(raw) {
        var shadingIR = ShadingIRs[raw[0]];
        if (!shadingIR) {
          error('Unknown IR type: ' + raw[0]);
        }
        return shadingIR.fromIR(raw);
      }
      var TilingPattern = function TilingPatternClosure() {
        var PaintType = {
          COLORED: 1,
          UNCOLORED: 2
        };
        var MAX_PATTERN_SIZE = 3000;
        // 10in @ 300dpi shall be enough
        function TilingPattern(IR, color, ctx, canvasGraphicsFactory, baseTransform) {
          this.operatorList = IR[2];
          this.matrix = IR[3] || [
            1,
            0,
            0,
            1,
            0,
            0
          ];
          this.bbox = IR[4];
          this.xstep = IR[5];
          this.ystep = IR[6];
          this.paintType = IR[7];
          this.tilingType = IR[8];
          this.color = color;
          this.canvasGraphicsFactory = canvasGraphicsFactory;
          this.baseTransform = baseTransform;
          this.type = 'Pattern';
          this.ctx = ctx;
        }
        TilingPattern.prototype = {
          createPatternCanvas: function TilinPattern_createPatternCanvas(owner) {
            var operatorList = this.operatorList;
            var bbox = this.bbox;
            var xstep = this.xstep;
            var ystep = this.ystep;
            var paintType = this.paintType;
            var tilingType = this.tilingType;
            var color = this.color;
            var canvasGraphicsFactory = this.canvasGraphicsFactory;
            info('TilingType: ' + tilingType);
            var x0 = bbox[0], y0 = bbox[1], x1 = bbox[2], y1 = bbox[3];
            var topLeft = [
              x0,
              y0
            ];
            // we want the canvas to be as large as the step size
            var botRight = [
              x0 + xstep,
              y0 + ystep
            ];
            var width = botRight[0] - topLeft[0];
            var height = botRight[1] - topLeft[1];
            // Obtain scale from matrix and current transformation matrix.
            var matrixScale = Util.singularValueDecompose2dScale(this.matrix);
            var curMatrixScale = Util.singularValueDecompose2dScale(this.baseTransform);
            var combinedScale = [
              matrixScale[0] * curMatrixScale[0],
              matrixScale[1] * curMatrixScale[1]
            ];
            // MAX_PATTERN_SIZE is used to avoid OOM situation.
            // Use width and height values that are as close as possible to the end
            // result when the pattern is used. Too low value makes the pattern look
            // blurry. Too large value makes it look too crispy.
            width = Math.min(Math.ceil(Math.abs(width * combinedScale[0])), MAX_PATTERN_SIZE);
            height = Math.min(Math.ceil(Math.abs(height * combinedScale[1])), MAX_PATTERN_SIZE);
            var tmpCanvas = owner.cachedCanvases.getCanvas('pattern', width, height, true);
            var tmpCtx = tmpCanvas.context;
            var graphics = canvasGraphicsFactory.createCanvasGraphics(tmpCtx);
            graphics.groupLevel = owner.groupLevel;
            this.setFillAndStrokeStyleToContext(tmpCtx, paintType, color);
            this.setScale(width, height, xstep, ystep);
            this.transformToScale(graphics);
            // transform coordinates to pattern space
            var tmpTranslate = [
              1,
              0,
              0,
              1,
              -topLeft[0],
              -topLeft[1]
            ];
            graphics.transform.apply(graphics, tmpTranslate);
            this.clipBbox(graphics, bbox, x0, y0, x1, y1);
            graphics.executeOperatorList(operatorList);
            return tmpCanvas.canvas;
          },
          setScale: function TilingPattern_setScale(width, height, xstep, ystep) {
            this.scale = [
              width / xstep,
              height / ystep
            ];
          },
          transformToScale: function TilingPattern_transformToScale(graphics) {
            var scale = this.scale;
            var tmpScale = [
              scale[0],
              0,
              0,
              scale[1],
              0,
              0
            ];
            graphics.transform.apply(graphics, tmpScale);
          },
          scaleToContext: function TilingPattern_scaleToContext() {
            var scale = this.scale;
            this.ctx.scale(1 / scale[0], 1 / scale[1]);
          },
          clipBbox: function clipBbox(graphics, bbox, x0, y0, x1, y1) {
            if (bbox && isArray(bbox) && bbox.length === 4) {
              var bboxWidth = x1 - x0;
              var bboxHeight = y1 - y0;
              graphics.ctx.rect(x0, y0, bboxWidth, bboxHeight);
              graphics.clip();
              graphics.endPath();
            }
          },
          setFillAndStrokeStyleToContext: function setFillAndStrokeStyleToContext(context, paintType, color) {
            switch (paintType) {
            case PaintType.COLORED:
              var ctx = this.ctx;
              context.fillStyle = ctx.fillStyle;
              context.strokeStyle = ctx.strokeStyle;
              break;
            case PaintType.UNCOLORED:
              var cssColor = Util.makeCssRgb(color[0], color[1], color[2]);
              context.fillStyle = cssColor;
              context.strokeStyle = cssColor;
              break;
            default:
              error('Unsupported paint type: ' + paintType);
            }
          },
          getPattern: function TilingPattern_getPattern(ctx, owner) {
            var temporaryPatternCanvas = this.createPatternCanvas(owner);
            ctx = this.ctx;
            ctx.setTransform.apply(ctx, this.baseTransform);
            ctx.transform.apply(ctx, this.matrix);
            this.scaleToContext();
            return ctx.createPattern(temporaryPatternCanvas, 'repeat');
          }
        };
        return TilingPattern;
      }();
      exports.getShadingPatternFromIR = getShadingPatternFromIR;
      exports.TilingPattern = TilingPattern;
    }));
    (function (root, factory) {
      factory(root.pdfjsDisplayCanvas = {}, root.pdfjsSharedUtil, root.pdfjsDisplayDOMUtils, root.pdfjsDisplayPatternHelper, root.pdfjsDisplayWebGL);
    }(this, function (exports, sharedUtil, displayDOMUtils, displayPatternHelper, displayWebGL) {
      var FONT_IDENTITY_MATRIX = sharedUtil.FONT_IDENTITY_MATRIX;
      var IDENTITY_MATRIX = sharedUtil.IDENTITY_MATRIX;
      var ImageKind = sharedUtil.ImageKind;
      var OPS = sharedUtil.OPS;
      var TextRenderingMode = sharedUtil.TextRenderingMode;
      var Uint32ArrayView = sharedUtil.Uint32ArrayView;
      var Util = sharedUtil.Util;
      var assert = sharedUtil.assert;
      var info = sharedUtil.info;
      var isNum = sharedUtil.isNum;
      var isArray = sharedUtil.isArray;
      var isLittleEndian = sharedUtil.isLittleEndian;
      var error = sharedUtil.error;
      var shadow = sharedUtil.shadow;
      var warn = sharedUtil.warn;
      var TilingPattern = displayPatternHelper.TilingPattern;
      var getShadingPatternFromIR = displayPatternHelper.getShadingPatternFromIR;
      var WebGLUtils = displayWebGL.WebGLUtils;
      var hasCanvasTypedArrays = displayDOMUtils.hasCanvasTypedArrays;
      // <canvas> contexts store most of the state we need natively.
      // However, PDF needs a bit more state, which we store here.
      // Minimal font size that would be used during canvas fillText operations.
      var MIN_FONT_SIZE = 16;
      // Maximum font size that would be used during canvas fillText operations.
      var MAX_FONT_SIZE = 100;
      var MAX_GROUP_SIZE = 4096;
      // Heuristic value used when enforcing minimum line widths.
      var MIN_WIDTH_FACTOR = 0.65;
      var COMPILE_TYPE3_GLYPHS = true;
      var MAX_SIZE_TO_COMPILE = 1000;
      var FULL_CHUNK_HEIGHT = 16;
      var HasCanvasTypedArraysCached = {
        get value() {
          return shadow(HasCanvasTypedArraysCached, 'value', hasCanvasTypedArrays());
        }
      };
      var IsLittleEndianCached = {
        get value() {
          return shadow(IsLittleEndianCached, 'value', isLittleEndian());
        }
      };
      function createScratchCanvas(width, height) {
        var canvas = document.createElement('canvas');
        canvas.width = width;
        canvas.height = height;
        return canvas;
      }
      function addContextCurrentTransform(ctx) {
        // If the context doesn't expose a `mozCurrentTransform`, add a JS based one.
        if (!ctx.mozCurrentTransform) {
          ctx._originalSave = ctx.save;
          ctx._originalRestore = ctx.restore;
          ctx._originalRotate = ctx.rotate;
          ctx._originalScale = ctx.scale;
          ctx._originalTranslate = ctx.translate;
          ctx._originalTransform = ctx.transform;
          ctx._originalSetTransform = ctx.setTransform;
          ctx._transformMatrix = ctx._transformMatrix || [
            1,
            0,
            0,
            1,
            0,
            0
          ];
          ctx._transformStack = [];
          Object.defineProperty(ctx, 'mozCurrentTransform', {
            get: function getCurrentTransform() {
              return this._transformMatrix;
            }
          });
          Object.defineProperty(ctx, 'mozCurrentTransformInverse', {
            get: function getCurrentTransformInverse() {
              // Calculation done using WolframAlpha:
              // http://www.wolframalpha.com/input/?
              //   i=Inverse+{{a%2C+c%2C+e}%2C+{b%2C+d%2C+f}%2C+{0%2C+0%2C+1}}
              var m = this._transformMatrix;
              var a = m[0], b = m[1], c = m[2], d = m[3], e = m[4], f = m[5];
              var ad_bc = a * d - b * c;
              var bc_ad = b * c - a * d;
              return [
                d / ad_bc,
                b / bc_ad,
                c / bc_ad,
                a / ad_bc,
                (d * e - c * f) / bc_ad,
                (b * e - a * f) / ad_bc
              ];
            }
          });
          ctx.save = function ctxSave() {
            var old = this._transformMatrix;
            this._transformStack.push(old);
            this._transformMatrix = old.slice(0, 6);
            this._originalSave();
          };
          ctx.restore = function ctxRestore() {
            var prev = this._transformStack.pop();
            if (prev) {
              this._transformMatrix = prev;
              this._originalRestore();
            }
          };
          ctx.translate = function ctxTranslate(x, y) {
            var m = this._transformMatrix;
            m[4] = m[0] * x + m[2] * y + m[4];
            m[5] = m[1] * x + m[3] * y + m[5];
            this._originalTranslate(x, y);
          };
          ctx.scale = function ctxScale(x, y) {
            var m = this._transformMatrix;
            m[0] = m[0] * x;
            m[1] = m[1] * x;
            m[2] = m[2] * y;
            m[3] = m[3] * y;
            this._originalScale(x, y);
          };
          ctx.transform = function ctxTransform(a, b, c, d, e, f) {
            var m = this._transformMatrix;
            this._transformMatrix = [
              m[0] * a + m[2] * b,
              m[1] * a + m[3] * b,
              m[0] * c + m[2] * d,
              m[1] * c + m[3] * d,
              m[0] * e + m[2] * f + m[4],
              m[1] * e + m[3] * f + m[5]
            ];
            ctx._originalTransform(a, b, c, d, e, f);
          };
          ctx.setTransform = function ctxSetTransform(a, b, c, d, e, f) {
            this._transformMatrix = [
              a,
              b,
              c,
              d,
              e,
              f
            ];
            ctx._originalSetTransform(a, b, c, d, e, f);
          };
          ctx.rotate = function ctxRotate(angle) {
            var cosValue = Math.cos(angle);
            var sinValue = Math.sin(angle);
            var m = this._transformMatrix;
            this._transformMatrix = [
              m[0] * cosValue + m[2] * sinValue,
              m[1] * cosValue + m[3] * sinValue,
              m[0] * -sinValue + m[2] * cosValue,
              m[1] * -sinValue + m[3] * cosValue,
              m[4],
              m[5]
            ];
            this._originalRotate(angle);
          };
        }
      }
      var CachedCanvases = function CachedCanvasesClosure() {
        function CachedCanvases() {
          this.cache = Object.create(null);
        }
        CachedCanvases.prototype = {
          getCanvas: function CachedCanvases_getCanvas(id, width, height, trackTransform) {
            var canvasEntry;
            if (this.cache[id] !== undefined) {
              canvasEntry = this.cache[id];
              canvasEntry.canvas.width = width;
              canvasEntry.canvas.height = height;
              // reset canvas transform for emulated mozCurrentTransform, if needed
              canvasEntry.context.setTransform(1, 0, 0, 1, 0, 0);
            } else {
              var canvas = createScratchCanvas(width, height);
              var ctx = canvas.getContext('2d');
              if (trackTransform) {
                addContextCurrentTransform(ctx);
              }
              this.cache[id] = canvasEntry = {
                canvas: canvas,
                context: ctx
              };
            }
            return canvasEntry;
          },
          clear: function () {
            for (var id in this.cache) {
              var canvasEntry = this.cache[id];
              // Zeroing the width and height causes Firefox to release graphics
              // resources immediately, which can greatly reduce memory consumption.
              canvasEntry.canvas.width = 0;
              canvasEntry.canvas.height = 0;
              delete this.cache[id];
            }
          }
        };
        return CachedCanvases;
      }();
      function compileType3Glyph(imgData) {
        var POINT_TO_PROCESS_LIMIT = 1000;
        var width = imgData.width, height = imgData.height;
        var i, j, j0, width1 = width + 1;
        var points = new Uint8Array(width1 * (height + 1));
        var POINT_TYPES = new Uint8Array([
          0,
          2,
          4,
          0,
          1,
          0,
          5,
          4,
          8,
          10,
          0,
          8,
          0,
          2,
          1,
          0
        ]);
        // decodes bit-packed mask data
        var lineSize = width + 7 & ~7, data0 = imgData.data;
        var data = new Uint8Array(lineSize * height), pos = 0, ii;
        for (i = 0, ii = data0.length; i < ii; i++) {
          var mask = 128, elem = data0[i];
          while (mask > 0) {
            data[pos++] = elem & mask ? 0 : 255;
            mask >>= 1;
          }
        }
        // finding iteresting points: every point is located between mask pixels,
        // so there will be points of the (width + 1)x(height + 1) grid. Every point
        // will have flags assigned based on neighboring mask pixels:
        //   4 | 8
        //   --P--
        //   2 | 1
        // We are interested only in points with the flags:
        //   - outside corners: 1, 2, 4, 8;
        //   - inside corners: 7, 11, 13, 14;
        //   - and, intersections: 5, 10.
        var count = 0;
        pos = 0;
        if (data[pos] !== 0) {
          points[0] = 1;
          ++count;
        }
        for (j = 1; j < width; j++) {
          if (data[pos] !== data[pos + 1]) {
            points[j] = data[pos] ? 2 : 1;
            ++count;
          }
          pos++;
        }
        if (data[pos] !== 0) {
          points[j] = 2;
          ++count;
        }
        for (i = 1; i < height; i++) {
          pos = i * lineSize;
          j0 = i * width1;
          if (data[pos - lineSize] !== data[pos]) {
            points[j0] = data[pos] ? 1 : 8;
            ++count;
          }
          // 'sum' is the position of the current pixel configuration in the 'TYPES'
          // array (in order 8-1-2-4, so we can use '>>2' to shift the column).
          var sum = (data[pos] ? 4 : 0) + (data[pos - lineSize] ? 8 : 0);
          for (j = 1; j < width; j++) {
            sum = (sum >> 2) + (data[pos + 1] ? 4 : 0) + (data[pos - lineSize + 1] ? 8 : 0);
            if (POINT_TYPES[sum]) {
              points[j0 + j] = POINT_TYPES[sum];
              ++count;
            }
            pos++;
          }
          if (data[pos - lineSize] !== data[pos]) {
            points[j0 + j] = data[pos] ? 2 : 4;
            ++count;
          }
          if (count > POINT_TO_PROCESS_LIMIT) {
            return null;
          }
        }
        pos = lineSize * (height - 1);
        j0 = i * width1;
        if (data[pos] !== 0) {
          points[j0] = 8;
          ++count;
        }
        for (j = 1; j < width; j++) {
          if (data[pos] !== data[pos + 1]) {
            points[j0 + j] = data[pos] ? 4 : 8;
            ++count;
          }
          pos++;
        }
        if (data[pos] !== 0) {
          points[j0 + j] = 4;
          ++count;
        }
        if (count > POINT_TO_PROCESS_LIMIT) {
          return null;
        }
        // building outlines
        var steps = new Int32Array([
          0,
          width1,
          -1,
          0,
          -width1,
          0,
          0,
          0,
          1
        ]);
        var outlines = [];
        for (i = 0; count && i <= height; i++) {
          var p = i * width1;
          var end = p + width;
          while (p < end && !points[p]) {
            p++;
          }
          if (p === end) {
            continue;
          }
          var coords = [
            p % width1,
            i
          ];
          var type = points[p], p0 = p, pp;
          do {
            var step = steps[type];
            do {
              p += step;
            } while (!points[p]);
            pp = points[p];
            if (pp !== 5 && pp !== 10) {
              // set new direction
              type = pp;
              // delete mark
              points[p] = 0;
            } else {
              // type is 5 or 10, ie, a crossing
              // set new direction
              type = pp & 0x33 * type >> 4;
              // set new type for "future hit"
              points[p] &= type >> 2 | type << 2;
            }
            coords.push(p % width1);
            coords.push(p / width1 | 0);
            --count;
          } while (p0 !== p);
          outlines.push(coords);
          --i;
        }
        var drawOutline = function (c) {
          c.save();
          // the path shall be painted in [0..1]x[0..1] space
          c.scale(1 / width, -1 / height);
          c.translate(0, -height);
          c.beginPath();
          for (var i = 0, ii = outlines.length; i < ii; i++) {
            var o = outlines[i];
            c.moveTo(o[0], o[1]);
            for (var j = 2, jj = o.length; j < jj; j += 2) {
              c.lineTo(o[j], o[j + 1]);
            }
          }
          c.fill();
          c.beginPath();
          c.restore();
        };
        return drawOutline;
      }
      var CanvasExtraState = function CanvasExtraStateClosure() {
        function CanvasExtraState(old) {
          // Are soft masks and alpha values shapes or opacities?
          this.alphaIsShape = false;
          this.fontSize = 0;
          this.fontSizeScale = 1;
          this.textMatrix = IDENTITY_MATRIX;
          this.textMatrixScale = 1;
          this.fontMatrix = FONT_IDENTITY_MATRIX;
          this.leading = 0;
          // Current point (in user coordinates)
          this.x = 0;
          this.y = 0;
          // Start of text line (in text coordinates)
          this.lineX = 0;
          this.lineY = 0;
          // Character and word spacing
          this.charSpacing = 0;
          this.wordSpacing = 0;
          this.textHScale = 1;
          this.textRenderingMode = TextRenderingMode.FILL;
          this.textRise = 0;
          // Default fore and background colors
          this.fillColor = '#000000';
          this.strokeColor = '#000000';
          this.patternFill = false;
          // Note: fill alpha applies to all non-stroking operations
          this.fillAlpha = 1;
          this.strokeAlpha = 1;
          this.lineWidth = 1;
          this.activeSMask = null;
          this.resumeSMaskCtx = null;
          // nonclonable field (see the save method below)
          this.old = old;
        }
        CanvasExtraState.prototype = {
          clone: function CanvasExtraState_clone() {
            return Object.create(this);
          },
          setCurrentPoint: function CanvasExtraState_setCurrentPoint(x, y) {
            this.x = x;
            this.y = y;
          }
        };
        return CanvasExtraState;
      }();
      var CanvasGraphics = function CanvasGraphicsClosure() {
        // Defines the time the executeOperatorList is going to be executing
        // before it stops and shedules a continue of execution.
        var EXECUTION_TIME = 15;
        // Defines the number of steps before checking the execution time
        var EXECUTION_STEPS = 10;
        function CanvasGraphics(canvasCtx, commonObjs, objs, imageLayer) {
          this.ctx = canvasCtx;
          this.current = new CanvasExtraState();
          this.stateStack = [];
          this.pendingClip = null;
          this.pendingEOFill = false;
          this.res = null;
          this.xobjs = null;
          this.commonObjs = commonObjs;
          this.objs = objs;
          this.imageLayer = imageLayer;
          this.groupStack = [];
          this.processingType3 = null;
          // Patterns are painted relative to the initial page/form transform, see pdf
          // spec 8.7.2 NOTE 1.
          this.baseTransform = null;
          this.baseTransformStack = [];
          this.groupLevel = 0;
          this.smaskStack = [];
          this.smaskCounter = 0;
          this.tempSMask = null;
          this.cachedCanvases = new CachedCanvases();
          if (canvasCtx) {
            // NOTE: if mozCurrentTransform is polyfilled, then the current state of
            // the transformation must already be set in canvasCtx._transformMatrix.
            addContextCurrentTransform(canvasCtx);
          }
          this.cachedGetSinglePixelWidth = null;
        }
        function putBinaryImageData(ctx, imgData) {
          if (typeof ImageData !== 'undefined' && imgData instanceof ImageData) {
            ctx.putImageData(imgData, 0, 0);
            return;
          }
          // Put the image data to the canvas in chunks, rather than putting the
          // whole image at once.  This saves JS memory, because the ImageData object
          // is smaller. It also possibly saves C++ memory within the implementation
          // of putImageData(). (E.g. in Firefox we make two short-lived copies of
          // the data passed to putImageData()). |n| shouldn't be too small, however,
          // because too many putImageData() calls will slow things down.
          //
          // Note: as written, if the last chunk is partial, the putImageData() call
          // will (conceptually) put pixels past the bounds of the canvas.  But
          // that's ok; any such pixels are ignored.
          var height = imgData.height, width = imgData.width;
          var partialChunkHeight = height % FULL_CHUNK_HEIGHT;
          var fullChunks = (height - partialChunkHeight) / FULL_CHUNK_HEIGHT;
          var totalChunks = partialChunkHeight === 0 ? fullChunks : fullChunks + 1;
          var chunkImgData = ctx.createImageData(width, FULL_CHUNK_HEIGHT);
          var srcPos = 0, destPos;
          var src = imgData.data;
          var dest = chunkImgData.data;
          var i, j, thisChunkHeight, elemsInThisChunk;
          // There are multiple forms in which the pixel data can be passed, and
          // imgData.kind tells us which one this is.
          if (imgData.kind === ImageKind.GRAYSCALE_1BPP) {
            // Grayscale, 1 bit per pixel (i.e. black-and-white).
            var srcLength = src.byteLength;
            var dest32 = HasCanvasTypedArraysCached.value ? new Uint32Array(dest.buffer) : new Uint32ArrayView(dest);
            var dest32DataLength = dest32.length;
            var fullSrcDiff = width + 7 >> 3;
            var white = 0xFFFFFFFF;
            var black = IsLittleEndianCached.value || !HasCanvasTypedArraysCached.value ? 0xFF000000 : 0x000000FF;
            for (i = 0; i < totalChunks; i++) {
              thisChunkHeight = i < fullChunks ? FULL_CHUNK_HEIGHT : partialChunkHeight;
              destPos = 0;
              for (j = 0; j < thisChunkHeight; j++) {
                var srcDiff = srcLength - srcPos;
                var k = 0;
                var kEnd = srcDiff > fullSrcDiff ? width : srcDiff * 8 - 7;
                var kEndUnrolled = kEnd & ~7;
                var mask = 0;
                var srcByte = 0;
                for (; k < kEndUnrolled; k += 8) {
                  srcByte = src[srcPos++];
                  dest32[destPos++] = srcByte & 128 ? white : black;
                  dest32[destPos++] = srcByte & 64 ? white : black;
                  dest32[destPos++] = srcByte & 32 ? white : black;
                  dest32[destPos++] = srcByte & 16 ? white : black;
                  dest32[destPos++] = srcByte & 8 ? white : black;
                  dest32[destPos++] = srcByte & 4 ? white : black;
                  dest32[destPos++] = srcByte & 2 ? white : black;
                  dest32[destPos++] = srcByte & 1 ? white : black;
                }
                for (; k < kEnd; k++) {
                  if (mask === 0) {
                    srcByte = src[srcPos++];
                    mask = 128;
                  }
                  dest32[destPos++] = srcByte & mask ? white : black;
                  mask >>= 1;
                }
              }
              // We ran out of input. Make all remaining pixels transparent.
              while (destPos < dest32DataLength) {
                dest32[destPos++] = 0;
              }
              ctx.putImageData(chunkImgData, 0, i * FULL_CHUNK_HEIGHT);
            }
          } else if (imgData.kind === ImageKind.RGBA_32BPP) {
            // RGBA, 32-bits per pixel.
            j = 0;
            elemsInThisChunk = width * FULL_CHUNK_HEIGHT * 4;
            for (i = 0; i < fullChunks; i++) {
              dest.set(src.subarray(srcPos, srcPos + elemsInThisChunk));
              srcPos += elemsInThisChunk;
              ctx.putImageData(chunkImgData, 0, j);
              j += FULL_CHUNK_HEIGHT;
            }
            if (i < totalChunks) {
              elemsInThisChunk = width * partialChunkHeight * 4;
              dest.set(src.subarray(srcPos, srcPos + elemsInThisChunk));
              ctx.putImageData(chunkImgData, 0, j);
            }
          } else if (imgData.kind === ImageKind.RGB_24BPP) {
            // RGB, 24-bits per pixel.
            thisChunkHeight = FULL_CHUNK_HEIGHT;
            elemsInThisChunk = width * thisChunkHeight;
            for (i = 0; i < totalChunks; i++) {
              if (i >= fullChunks) {
                thisChunkHeight = partialChunkHeight;
                elemsInThisChunk = width * thisChunkHeight;
              }
              destPos = 0;
              for (j = elemsInThisChunk; j--;) {
                dest[destPos++] = src[srcPos++];
                dest[destPos++] = src[srcPos++];
                dest[destPos++] = src[srcPos++];
                dest[destPos++] = 255;
              }
              ctx.putImageData(chunkImgData, 0, i * FULL_CHUNK_HEIGHT);
            }
          } else {
            error('bad image kind: ' + imgData.kind);
          }
        }
        function putBinaryImageMask(ctx, imgData) {
          var height = imgData.height, width = imgData.width;
          var partialChunkHeight = height % FULL_CHUNK_HEIGHT;
          var fullChunks = (height - partialChunkHeight) / FULL_CHUNK_HEIGHT;
          var totalChunks = partialChunkHeight === 0 ? fullChunks : fullChunks + 1;
          var chunkImgData = ctx.createImageData(width, FULL_CHUNK_HEIGHT);
          var srcPos = 0;
          var src = imgData.data;
          var dest = chunkImgData.data;
          for (var i = 0; i < totalChunks; i++) {
            var thisChunkHeight = i < fullChunks ? FULL_CHUNK_HEIGHT : partialChunkHeight;
            // Expand the mask so it can be used by the canvas.  Any required
            // inversion has already been handled.
            var destPos = 3;
            // alpha component offset
            for (var j = 0; j < thisChunkHeight; j++) {
              var mask = 0;
              for (var k = 0; k < width; k++) {
                if (!mask) {
                  var elem = src[srcPos++];
                  mask = 128;
                }
                dest[destPos] = elem & mask ? 0 : 255;
                destPos += 4;
                mask >>= 1;
              }
            }
            ctx.putImageData(chunkImgData, 0, i * FULL_CHUNK_HEIGHT);
          }
        }
        function copyCtxState(sourceCtx, destCtx) {
          var properties = [
            'strokeStyle',
            'fillStyle',
            'fillRule',
            'globalAlpha',
            'lineWidth',
            'lineCap',
            'lineJoin',
            'miterLimit',
            'globalCompositeOperation',
            'font'
          ];
          for (var i = 0, ii = properties.length; i < ii; i++) {
            var property = properties[i];
            if (sourceCtx[property] !== undefined) {
              destCtx[property] = sourceCtx[property];
            }
          }
          if (sourceCtx.setLineDash !== undefined) {
            destCtx.setLineDash(sourceCtx.getLineDash());
            destCtx.lineDashOffset = sourceCtx.lineDashOffset;
          }
        }
        function composeSMaskBackdrop(bytes, r0, g0, b0) {
          var length = bytes.length;
          for (var i = 3; i < length; i += 4) {
            var alpha = bytes[i];
            if (alpha === 0) {
              bytes[i - 3] = r0;
              bytes[i - 2] = g0;
              bytes[i - 1] = b0;
            } else if (alpha < 255) {
              var alpha_ = 255 - alpha;
              bytes[i - 3] = bytes[i - 3] * alpha + r0 * alpha_ >> 8;
              bytes[i - 2] = bytes[i - 2] * alpha + g0 * alpha_ >> 8;
              bytes[i - 1] = bytes[i - 1] * alpha + b0 * alpha_ >> 8;
            }
          }
        }
        function composeSMaskAlpha(maskData, layerData, transferMap) {
          var length = maskData.length;
          var scale = 1 / 255;
          for (var i = 3; i < length; i += 4) {
            var alpha = transferMap ? transferMap[maskData[i]] : maskData[i];
            layerData[i] = layerData[i] * alpha * scale | 0;
          }
        }
        function composeSMaskLuminosity(maskData, layerData, transferMap) {
          var length = maskData.length;
          for (var i = 3; i < length; i += 4) {
            var y = maskData[i - 3] * 77 + // * 0.3 / 255 * 0x10000
            maskData[i - 2] * 152 + // * 0.59 ....
            maskData[i - 1] * 28;
            // * 0.11 ....
            layerData[i] = transferMap ? layerData[i] * transferMap[y >> 8] >> 8 : layerData[i] * y >> 16;
          }
        }
        function genericComposeSMask(maskCtx, layerCtx, width, height, subtype, backdrop, transferMap) {
          var hasBackdrop = !!backdrop;
          var r0 = hasBackdrop ? backdrop[0] : 0;
          var g0 = hasBackdrop ? backdrop[1] : 0;
          var b0 = hasBackdrop ? backdrop[2] : 0;
          var composeFn;
          if (subtype === 'Luminosity') {
            composeFn = composeSMaskLuminosity;
          } else {
            composeFn = composeSMaskAlpha;
          }
          // processing image in chunks to save memory
          var PIXELS_TO_PROCESS = 1048576;
          var chunkSize = Math.min(height, Math.ceil(PIXELS_TO_PROCESS / width));
          for (var row = 0; row < height; row += chunkSize) {
            var chunkHeight = Math.min(chunkSize, height - row);
            var maskData = maskCtx.getImageData(0, row, width, chunkHeight);
            var layerData = layerCtx.getImageData(0, row, width, chunkHeight);
            if (hasBackdrop) {
              composeSMaskBackdrop(maskData.data, r0, g0, b0);
            }
            composeFn(maskData.data, layerData.data, transferMap);
            maskCtx.putImageData(layerData, 0, row);
          }
        }
        function composeSMask(ctx, smask, layerCtx) {
          var mask = smask.canvas;
          var maskCtx = smask.context;
          ctx.setTransform(smask.scaleX, 0, 0, smask.scaleY, smask.offsetX, smask.offsetY);
          var backdrop = smask.backdrop || null;
          if (!smask.transferMap && WebGLUtils.isEnabled) {
            var composed = WebGLUtils.composeSMask(layerCtx.canvas, mask, {
              subtype: smask.subtype,
              backdrop: backdrop
            });
            ctx.setTransform(1, 0, 0, 1, 0, 0);
            ctx.drawImage(composed, smask.offsetX, smask.offsetY);
            return;
          }
          genericComposeSMask(maskCtx, layerCtx, mask.width, mask.height, smask.subtype, backdrop, smask.transferMap);
          ctx.drawImage(mask, 0, 0);
        }
        var LINE_CAP_STYLES = [
          'butt',
          'round',
          'square'
        ];
        var LINE_JOIN_STYLES = [
          'miter',
          'round',
          'bevel'
        ];
        var NORMAL_CLIP = {};
        var EO_CLIP = {};
        CanvasGraphics.prototype = {
          beginDrawing: function CanvasGraphics_beginDrawing(transform, viewport, transparency) {
            // For pdfs that use blend modes we have to clear the canvas else certain
            // blend modes can look wrong since we'd be blending with a white
            // backdrop. The problem with a transparent backdrop though is we then
            // don't get sub pixel anti aliasing on text, creating temporary
            // transparent canvas when we have blend modes.
            var width = this.ctx.canvas.width;
            var height = this.ctx.canvas.height;
            this.ctx.save();
            this.ctx.fillStyle = 'rgb(255, 255, 255)';
            this.ctx.fillRect(0, 0, width, height);
            this.ctx.restore();
            if (transparency) {
              var transparentCanvas = this.cachedCanvases.getCanvas('transparent', width, height, true);
              this.compositeCtx = this.ctx;
              this.transparentCanvas = transparentCanvas.canvas;
              this.ctx = transparentCanvas.context;
              this.ctx.save();
              // The transform can be applied before rendering, transferring it to
              // the new canvas.
              this.ctx.transform.apply(this.ctx, this.compositeCtx.mozCurrentTransform);
            }
            this.ctx.save();
            if (transform) {
              this.ctx.transform.apply(this.ctx, transform);
            }
            this.ctx.transform.apply(this.ctx, viewport.transform);
            this.baseTransform = this.ctx.mozCurrentTransform.slice();
            if (this.imageLayer) {
              this.imageLayer.beginLayout();
            }
          },
          executeOperatorList: function CanvasGraphics_executeOperatorList(operatorList, executionStartIdx, continueCallback, stepper) {
            var argsArray = operatorList.argsArray;
            var fnArray = operatorList.fnArray;
            var i = executionStartIdx || 0;
            var argsArrayLen = argsArray.length;
            // Sometimes the OperatorList to execute is empty.
            if (argsArrayLen === i) {
              return i;
            }
            var chunkOperations = argsArrayLen - i > EXECUTION_STEPS && typeof continueCallback === 'function';
            var endTime = chunkOperations ? Date.now() + EXECUTION_TIME : 0;
            var steps = 0;
            var commonObjs = this.commonObjs;
            var objs = this.objs;
            var fnId;
            while (true) {
              if (stepper !== undefined && i === stepper.nextBreakPoint) {
                stepper.breakIt(i, continueCallback);
                return i;
              }
              fnId = fnArray[i];
              if (fnId !== OPS.dependency) {
                this[fnId].apply(this, argsArray[i]);
              } else {
                var deps = argsArray[i];
                for (var n = 0, nn = deps.length; n < nn; n++) {
                  var depObjId = deps[n];
                  var common = depObjId[0] === 'g' && depObjId[1] === '_';
                  var objsPool = common ? commonObjs : objs;
                  // If the promise isn't resolved yet, add the continueCallback
                  // to the promise and bail out.
                  if (!objsPool.isResolved(depObjId)) {
                    objsPool.get(depObjId, continueCallback);
                    return i;
                  }
                }
              }
              i++;
              // If the entire operatorList was executed, stop as were done.
              if (i === argsArrayLen) {
                return i;
              }
              // If the execution took longer then a certain amount of time and
              // `continueCallback` is specified, interrupt the execution.
              if (chunkOperations && ++steps > EXECUTION_STEPS) {
                if (Date.now() > endTime) {
                  continueCallback();
                  return i;
                }
                steps = 0;
              }
            }
          },
          // If the operatorList isn't executed completely yet OR the execution
          // time was short enough, do another execution round.
          endDrawing: function CanvasGraphics_endDrawing() {
            // Finishing all opened operations such as SMask group painting.
            if (this.current.activeSMask !== null) {
              this.endSMaskGroup();
            }
            this.ctx.restore();
            if (this.transparentCanvas) {
              this.ctx = this.compositeCtx;
              this.ctx.save();
              this.ctx.setTransform(1, 0, 0, 1, 0, 0);
              // Avoid apply transform twice
              this.ctx.drawImage(this.transparentCanvas, 0, 0);
              this.ctx.restore();
              this.transparentCanvas = null;
            }
            this.cachedCanvases.clear();
            WebGLUtils.clear();
            if (this.imageLayer) {
              this.imageLayer.endLayout();
            }
          },
          // Graphics state
          setLineWidth: function CanvasGraphics_setLineWidth(width) {
            this.current.lineWidth = width;
            this.ctx.lineWidth = width;
          },
          setLineCap: function CanvasGraphics_setLineCap(style) {
            this.ctx.lineCap = LINE_CAP_STYLES[style];
          },
          setLineJoin: function CanvasGraphics_setLineJoin(style) {
            this.ctx.lineJoin = LINE_JOIN_STYLES[style];
          },
          setMiterLimit: function CanvasGraphics_setMiterLimit(limit) {
            this.ctx.miterLimit = limit;
          },
          setDash: function CanvasGraphics_setDash(dashArray, dashPhase) {
            var ctx = this.ctx;
            if (ctx.setLineDash !== undefined) {
              ctx.setLineDash(dashArray);
              ctx.lineDashOffset = dashPhase;
            }
          },
          setRenderingIntent: function CanvasGraphics_setRenderingIntent(intent) {
          },
          setFlatness: function CanvasGraphics_setFlatness(flatness) {
          },
          setGState: function CanvasGraphics_setGState(states) {
            for (var i = 0, ii = states.length; i < ii; i++) {
              var state = states[i];
              var key = state[0];
              var value = state[1];
              switch (key) {
              case 'LW':
                this.setLineWidth(value);
                break;
              case 'LC':
                this.setLineCap(value);
                break;
              case 'LJ':
                this.setLineJoin(value);
                break;
              case 'ML':
                this.setMiterLimit(value);
                break;
              case 'D':
                this.setDash(value[0], value[1]);
                break;
              case 'RI':
                this.setRenderingIntent(value);
                break;
              case 'FL':
                this.setFlatness(value);
                break;
              case 'Font':
                this.setFont(value[0], value[1]);
                break;
              case 'CA':
                this.current.strokeAlpha = state[1];
                break;
              case 'ca':
                this.current.fillAlpha = state[1];
                this.ctx.globalAlpha = state[1];
                break;
              case 'BM':
                if (value && value.name && value.name !== 'Normal') {
                  var mode = value.name.replace(/([A-Z])/g, function (c) {
                    return '-' + c.toLowerCase();
                  }).substring(1);
                  this.ctx.globalCompositeOperation = mode;
                  if (this.ctx.globalCompositeOperation !== mode) {
                    warn('globalCompositeOperation "' + mode + '" is not supported');
                  }
                } else {
                  this.ctx.globalCompositeOperation = 'source-over';
                }
                break;
              case 'SMask':
                if (this.current.activeSMask) {
                  // If SMask is currrenly used, it needs to be suspended or
                  // finished. Suspend only makes sense when at least one save()
                  // was performed and state needs to be reverted on restore().
                  if (this.stateStack.length > 0 && this.stateStack[this.stateStack.length - 1].activeSMask === this.current.activeSMask) {
                    this.suspendSMaskGroup();
                  } else {
                    this.endSMaskGroup();
                  }
                }
                this.current.activeSMask = value ? this.tempSMask : null;
                if (this.current.activeSMask) {
                  this.beginSMaskGroup();
                }
                this.tempSMask = null;
                break;
              }
            }
          },
          beginSMaskGroup: function CanvasGraphics_beginSMaskGroup() {
            var activeSMask = this.current.activeSMask;
            var drawnWidth = activeSMask.canvas.width;
            var drawnHeight = activeSMask.canvas.height;
            var cacheId = 'smaskGroupAt' + this.groupLevel;
            var scratchCanvas = this.cachedCanvases.getCanvas(cacheId, drawnWidth, drawnHeight, true);
            var currentCtx = this.ctx;
            var currentTransform = currentCtx.mozCurrentTransform;
            this.ctx.save();
            var groupCtx = scratchCanvas.context;
            groupCtx.scale(1 / activeSMask.scaleX, 1 / activeSMask.scaleY);
            groupCtx.translate(-activeSMask.offsetX, -activeSMask.offsetY);
            groupCtx.transform.apply(groupCtx, currentTransform);
            activeSMask.startTransformInverse = groupCtx.mozCurrentTransformInverse;
            copyCtxState(currentCtx, groupCtx);
            this.ctx = groupCtx;
            this.setGState([
              [
                'BM',
                'Normal'
              ],
              [
                'ca',
                1
              ],
              [
                'CA',
                1
              ]
            ]);
            this.groupStack.push(currentCtx);
            this.groupLevel++;
          },
          suspendSMaskGroup: function CanvasGraphics_endSMaskGroup() {
            // Similar to endSMaskGroup, the intermediate canvas has to be composed
            // and future ctx state restored.
            var groupCtx = this.ctx;
            this.groupLevel--;
            this.ctx = this.groupStack.pop();
            composeSMask(this.ctx, this.current.activeSMask, groupCtx);
            this.ctx.restore();
            this.ctx.save();
            // save is needed since SMask will be resumed.
            copyCtxState(groupCtx, this.ctx);
            // Saving state for resuming.
            this.current.resumeSMaskCtx = groupCtx;
            // Transform was changed in the SMask canvas, reflecting this change on
            // this.ctx.
            var deltaTransform = Util.transform(this.current.activeSMask.startTransformInverse, groupCtx.mozCurrentTransform);
            this.ctx.transform.apply(this.ctx, deltaTransform);
            // SMask was composed, the results at the groupCtx can be cleared.
            groupCtx.save();
            groupCtx.setTransform(1, 0, 0, 1, 0, 0);
            groupCtx.clearRect(0, 0, groupCtx.canvas.width, groupCtx.canvas.height);
            groupCtx.restore();
          },
          resumeSMaskGroup: function CanvasGraphics_endSMaskGroup() {
            // Resuming state saved by suspendSMaskGroup. We don't need to restore
            // any groupCtx state since restore() command (the only caller) will do
            // that for us. See also beginSMaskGroup.
            var groupCtx = this.current.resumeSMaskCtx;
            var currentCtx = this.ctx;
            this.ctx = groupCtx;
            this.groupStack.push(currentCtx);
            this.groupLevel++;
          },
          endSMaskGroup: function CanvasGraphics_endSMaskGroup() {
            var groupCtx = this.ctx;
            this.groupLevel--;
            this.ctx = this.groupStack.pop();
            composeSMask(this.ctx, this.current.activeSMask, groupCtx);
            this.ctx.restore();
            copyCtxState(groupCtx, this.ctx);
            // Transform was changed in the SMask canvas, reflecting this change on
            // this.ctx.
            var deltaTransform = Util.transform(this.current.activeSMask.startTransformInverse, groupCtx.mozCurrentTransform);
            this.ctx.transform.apply(this.ctx, deltaTransform);
          },
          save: function CanvasGraphics_save() {
            this.ctx.save();
            var old = this.current;
            this.stateStack.push(old);
            this.current = old.clone();
            this.current.resumeSMaskCtx = null;
          },
          restore: function CanvasGraphics_restore() {
            // SMask was suspended, we just need to resume it.
            if (this.current.resumeSMaskCtx) {
              this.resumeSMaskGroup();
            }
            // SMask has to be finished once there is no states that are using the
            // same SMask.
            if (this.current.activeSMask !== null && (this.stateStack.length === 0 || this.stateStack[this.stateStack.length - 1].activeSMask !== this.current.activeSMask)) {
              this.endSMaskGroup();
            }
            if (this.stateStack.length !== 0) {
              this.current = this.stateStack.pop();
              this.ctx.restore();
              // Ensure that the clipping path is reset (fixes issue6413.pdf).
              this.pendingClip = null;
              this.cachedGetSinglePixelWidth = null;
            }
          },
          transform: function CanvasGraphics_transform(a, b, c, d, e, f) {
            this.ctx.transform(a, b, c, d, e, f);
            this.cachedGetSinglePixelWidth = null;
          },
          // Path
          constructPath: function CanvasGraphics_constructPath(ops, args) {
            var ctx = this.ctx;
            var current = this.current;
            var x = current.x, y = current.y;
            for (var i = 0, j = 0, ii = ops.length; i < ii; i++) {
              switch (ops[i] | 0) {
              case OPS.rectangle:
                x = args[j++];
                y = args[j++];
                var width = args[j++];
                var height = args[j++];
                if (width === 0) {
                  width = this.getSinglePixelWidth();
                }
                if (height === 0) {
                  height = this.getSinglePixelWidth();
                }
                var xw = x + width;
                var yh = y + height;
                this.ctx.moveTo(x, y);
                this.ctx.lineTo(xw, y);
                this.ctx.lineTo(xw, yh);
                this.ctx.lineTo(x, yh);
                this.ctx.lineTo(x, y);
                this.ctx.closePath();
                break;
              case OPS.moveTo:
                x = args[j++];
                y = args[j++];
                ctx.moveTo(x, y);
                break;
              case OPS.lineTo:
                x = args[j++];
                y = args[j++];
                ctx.lineTo(x, y);
                break;
              case OPS.curveTo:
                x = args[j + 4];
                y = args[j + 5];
                ctx.bezierCurveTo(args[j], args[j + 1], args[j + 2], args[j + 3], x, y);
                j += 6;
                break;
              case OPS.curveTo2:
                ctx.bezierCurveTo(x, y, args[j], args[j + 1], args[j + 2], args[j + 3]);
                x = args[j + 2];
                y = args[j + 3];
                j += 4;
                break;
              case OPS.curveTo3:
                x = args[j + 2];
                y = args[j + 3];
                ctx.bezierCurveTo(args[j], args[j + 1], x, y, x, y);
                j += 4;
                break;
              case OPS.closePath:
                ctx.closePath();
                break;
              }
            }
            current.setCurrentPoint(x, y);
          },
          closePath: function CanvasGraphics_closePath() {
            this.ctx.closePath();
          },
          stroke: function CanvasGraphics_stroke(consumePath) {
            consumePath = typeof consumePath !== 'undefined' ? consumePath : true;
            var ctx = this.ctx;
            var strokeColor = this.current.strokeColor;
            // Prevent drawing too thin lines by enforcing a minimum line width.
            ctx.lineWidth = Math.max(this.getSinglePixelWidth() * MIN_WIDTH_FACTOR, this.current.lineWidth);
            // For stroke we want to temporarily change the global alpha to the
            // stroking alpha.
            ctx.globalAlpha = this.current.strokeAlpha;
            if (strokeColor && strokeColor.hasOwnProperty('type') && strokeColor.type === 'Pattern') {
              // for patterns, we transform to pattern space, calculate
              // the pattern, call stroke, and restore to user space
              ctx.save();
              ctx.strokeStyle = strokeColor.getPattern(ctx, this);
              ctx.stroke();
              ctx.restore();
            } else {
              ctx.stroke();
            }
            if (consumePath) {
              this.consumePath();
            }
            // Restore the global alpha to the fill alpha
            ctx.globalAlpha = this.current.fillAlpha;
          },
          closeStroke: function CanvasGraphics_closeStroke() {
            this.closePath();
            this.stroke();
          },
          fill: function CanvasGraphics_fill(consumePath) {
            consumePath = typeof consumePath !== 'undefined' ? consumePath : true;
            var ctx = this.ctx;
            var fillColor = this.current.fillColor;
            var isPatternFill = this.current.patternFill;
            var needRestore = false;
            if (isPatternFill) {
              ctx.save();
              if (this.baseTransform) {
                ctx.setTransform.apply(ctx, this.baseTransform);
              }
              ctx.fillStyle = fillColor.getPattern(ctx, this);
              needRestore = true;
            }
            if (this.pendingEOFill) {
              if (ctx.mozFillRule !== undefined) {
                ctx.mozFillRule = 'evenodd';
                ctx.fill();
                ctx.mozFillRule = 'nonzero';
              } else {
                ctx.fill('evenodd');
              }
              this.pendingEOFill = false;
            } else {
              ctx.fill();
            }
            if (needRestore) {
              ctx.restore();
            }
            if (consumePath) {
              this.consumePath();
            }
          },
          eoFill: function CanvasGraphics_eoFill() {
            this.pendingEOFill = true;
            this.fill();
          },
          fillStroke: function CanvasGraphics_fillStroke() {
            this.fill(false);
            this.stroke(false);
            this.consumePath();
          },
          eoFillStroke: function CanvasGraphics_eoFillStroke() {
            this.pendingEOFill = true;
            this.fillStroke();
          },
          closeFillStroke: function CanvasGraphics_closeFillStroke() {
            this.closePath();
            this.fillStroke();
          },
          closeEOFillStroke: function CanvasGraphics_closeEOFillStroke() {
            this.pendingEOFill = true;
            this.closePath();
            this.fillStroke();
          },
          endPath: function CanvasGraphics_endPath() {
            this.consumePath();
          },
          // Clipping
          clip: function CanvasGraphics_clip() {
            this.pendingClip = NORMAL_CLIP;
          },
          eoClip: function CanvasGraphics_eoClip() {
            this.pendingClip = EO_CLIP;
          },
          // Text
          beginText: function CanvasGraphics_beginText() {
            this.current.textMatrix = IDENTITY_MATRIX;
            this.current.textMatrixScale = 1;
            this.current.x = this.current.lineX = 0;
            this.current.y = this.current.lineY = 0;
          },
          endText: function CanvasGraphics_endText() {
            var paths = this.pendingTextPaths;
            var ctx = this.ctx;
            if (paths === undefined) {
              ctx.beginPath();
              return;
            }
            ctx.save();
            ctx.beginPath();
            for (var i = 0; i < paths.length; i++) {
              var path = paths[i];
              ctx.setTransform.apply(ctx, path.transform);
              ctx.translate(path.x, path.y);
              path.addToPath(ctx, path.fontSize);
            }
            ctx.restore();
            ctx.clip();
            ctx.beginPath();
            delete this.pendingTextPaths;
          },
          setCharSpacing: function CanvasGraphics_setCharSpacing(spacing) {
            this.current.charSpacing = spacing;
          },
          setWordSpacing: function CanvasGraphics_setWordSpacing(spacing) {
            this.current.wordSpacing = spacing;
          },
          setHScale: function CanvasGraphics_setHScale(scale) {
            this.current.textHScale = scale / 100;
          },
          setLeading: function CanvasGraphics_setLeading(leading) {
            this.current.leading = -leading;
          },
          setFont: function CanvasGraphics_setFont(fontRefName, size) {
            var fontObj = this.commonObjs.get(fontRefName);
            var current = this.current;
            if (!fontObj) {
              error('Can\'t find font for ' + fontRefName);
            }
            current.fontMatrix = fontObj.fontMatrix ? fontObj.fontMatrix : FONT_IDENTITY_MATRIX;
            // A valid matrix needs all main diagonal elements to be non-zero
            // This also ensures we bypass FF bugzilla bug #719844.
            if (current.fontMatrix[0] === 0 || current.fontMatrix[3] === 0) {
              warn('Invalid font matrix for font ' + fontRefName);
            }
            // The spec for Tf (setFont) says that 'size' specifies the font 'scale',
            // and in some docs this can be negative (inverted x-y axes).
            if (size < 0) {
              size = -size;
              current.fontDirection = -1;
            } else {
              current.fontDirection = 1;
            }
            this.current.font = fontObj;
            this.current.fontSize = size;
            if (fontObj.isType3Font) {
              return;
            }
            // we don't need ctx.font for Type3 fonts
            var name = fontObj.loadedName || 'sans-serif';
            var bold = fontObj.black ? fontObj.bold ? '900' : 'bold' : fontObj.bold ? 'bold' : 'normal';
            var italic = fontObj.italic ? 'italic' : 'normal';
            var typeface = '"' + name + '", ' + fontObj.fallbackName;
            // Some font backends cannot handle fonts below certain size.
            // Keeping the font at minimal size and using the fontSizeScale to change
            // the current transformation matrix before the fillText/strokeText.
            // See https://bugzilla.mozilla.org/show_bug.cgi?id=726227
            var browserFontSize = size < MIN_FONT_SIZE ? MIN_FONT_SIZE : size > MAX_FONT_SIZE ? MAX_FONT_SIZE : size;
            this.current.fontSizeScale = size / browserFontSize;
            var rule = italic + ' ' + bold + ' ' + browserFontSize + 'px ' + typeface;
            this.ctx.font = rule;
          },
          setTextRenderingMode: function CanvasGraphics_setTextRenderingMode(mode) {
            this.current.textRenderingMode = mode;
          },
          setTextRise: function CanvasGraphics_setTextRise(rise) {
            this.current.textRise = rise;
          },
          moveText: function CanvasGraphics_moveText(x, y) {
            this.current.x = this.current.lineX += x;
            this.current.y = this.current.lineY += y;
          },
          setLeadingMoveText: function CanvasGraphics_setLeadingMoveText(x, y) {
            this.setLeading(-y);
            this.moveText(x, y);
          },
          setTextMatrix: function CanvasGraphics_setTextMatrix(a, b, c, d, e, f) {
            this.current.textMatrix = [
              a,
              b,
              c,
              d,
              e,
              f
            ];
            this.current.textMatrixScale = Math.sqrt(a * a + b * b);
            this.current.x = this.current.lineX = 0;
            this.current.y = this.current.lineY = 0;
          },
          nextLine: function CanvasGraphics_nextLine() {
            this.moveText(0, this.current.leading);
          },
          paintChar: function CanvasGraphics_paintChar(character, x, y) {
            var ctx = this.ctx;
            var current = this.current;
            var font = current.font;
            var textRenderingMode = current.textRenderingMode;
            var fontSize = current.fontSize / current.fontSizeScale;
            var fillStrokeMode = textRenderingMode & TextRenderingMode.FILL_STROKE_MASK;
            var isAddToPathSet = !!(textRenderingMode & TextRenderingMode.ADD_TO_PATH_FLAG);
            var addToPath;
            if (font.disableFontFace || isAddToPathSet) {
              addToPath = font.getPathGenerator(this.commonObjs, character);
            }
            if (font.disableFontFace) {
              ctx.save();
              ctx.translate(x, y);
              ctx.beginPath();
              addToPath(ctx, fontSize);
              if (fillStrokeMode === TextRenderingMode.FILL || fillStrokeMode === TextRenderingMode.FILL_STROKE) {
                ctx.fill();
              }
              if (fillStrokeMode === TextRenderingMode.STROKE || fillStrokeMode === TextRenderingMode.FILL_STROKE) {
                ctx.stroke();
              }
              ctx.restore();
            } else {
              if (fillStrokeMode === TextRenderingMode.FILL || fillStrokeMode === TextRenderingMode.FILL_STROKE) {
                ctx.fillText(character, x, y);
              }
              if (fillStrokeMode === TextRenderingMode.STROKE || fillStrokeMode === TextRenderingMode.FILL_STROKE) {
                ctx.strokeText(character, x, y);
              }
            }
            if (isAddToPathSet) {
              var paths = this.pendingTextPaths || (this.pendingTextPaths = []);
              paths.push({
                transform: ctx.mozCurrentTransform,
                x: x,
                y: y,
                fontSize: fontSize,
                addToPath: addToPath
              });
            }
          },
          get isFontSubpixelAAEnabled() {
            // Checks if anti-aliasing is enabled when scaled text is painted.
            // On Windows GDI scaled fonts looks bad.
            var ctx = document.createElement('canvas').getContext('2d');
            ctx.scale(1.5, 1);
            ctx.fillText('I', 0, 10);
            var data = ctx.getImageData(0, 0, 10, 10).data;
            var enabled = false;
            for (var i = 3; i < data.length; i += 4) {
              if (data[i] > 0 && data[i] < 255) {
                enabled = true;
                break;
              }
            }
            return shadow(this, 'isFontSubpixelAAEnabled', enabled);
          },
          showText: function CanvasGraphics_showText(glyphs) {
            var current = this.current;
            var font = current.font;
            if (font.isType3Font) {
              return this.showType3Text(glyphs);
            }
            var fontSize = current.fontSize;
            if (fontSize === 0) {
              return;
            }
            var ctx = this.ctx;
            var fontSizeScale = current.fontSizeScale;
            var charSpacing = current.charSpacing;
            var wordSpacing = current.wordSpacing;
            var fontDirection = current.fontDirection;
            var textHScale = current.textHScale * fontDirection;
            var glyphsLength = glyphs.length;
            var vertical = font.vertical;
            var spacingDir = vertical ? 1 : -1;
            var defaultVMetrics = font.defaultVMetrics;
            var widthAdvanceScale = fontSize * current.fontMatrix[0];
            var simpleFillText = current.textRenderingMode === TextRenderingMode.FILL && !font.disableFontFace;
            ctx.save();
            ctx.transform.apply(ctx, current.textMatrix);
            ctx.translate(current.x, current.y + current.textRise);
            if (current.patternFill) {
              // TODO: Some shading patterns are not applied correctly to text,
              //       e.g. issues 3988 and 5432, and ShowText-ShadingPattern.pdf.
              ctx.fillStyle = current.fillColor.getPattern(ctx, this);
            }
            if (fontDirection > 0) {
              ctx.scale(textHScale, -1);
            } else {
              ctx.scale(textHScale, 1);
            }
            var lineWidth = current.lineWidth;
            var scale = current.textMatrixScale;
            if (scale === 0 || lineWidth === 0) {
              var fillStrokeMode = current.textRenderingMode & TextRenderingMode.FILL_STROKE_MASK;
              if (fillStrokeMode === TextRenderingMode.STROKE || fillStrokeMode === TextRenderingMode.FILL_STROKE) {
                this.cachedGetSinglePixelWidth = null;
                lineWidth = this.getSinglePixelWidth() * MIN_WIDTH_FACTOR;
              }
            } else {
              lineWidth /= scale;
            }
            if (fontSizeScale !== 1.0) {
              ctx.scale(fontSizeScale, fontSizeScale);
              lineWidth /= fontSizeScale;
            }
            ctx.lineWidth = lineWidth;
            var x = 0, i;
            for (i = 0; i < glyphsLength; ++i) {
              var glyph = glyphs[i];
              if (isNum(glyph)) {
                x += spacingDir * glyph * fontSize / 1000;
                continue;
              }
              var restoreNeeded = false;
              var spacing = (glyph.isSpace ? wordSpacing : 0) + charSpacing;
              var character = glyph.fontChar;
              var accent = glyph.accent;
              var scaledX, scaledY, scaledAccentX, scaledAccentY;
              var width = glyph.width;
              if (vertical) {
                var vmetric, vx, vy;
                vmetric = glyph.vmetric || defaultVMetrics;
                vx = glyph.vmetric ? vmetric[1] : width * 0.5;
                vx = -vx * widthAdvanceScale;
                vy = vmetric[2] * widthAdvanceScale;
                width = vmetric ? -vmetric[0] : width;
                scaledX = vx / fontSizeScale;
                scaledY = (x + vy) / fontSizeScale;
              } else {
                scaledX = x / fontSizeScale;
                scaledY = 0;
              }
              if (font.remeasure && width > 0) {
                // Some standard fonts may not have the exact width: rescale per
                // character if measured width is greater than expected glyph width
                // and subpixel-aa is enabled, otherwise just center the glyph.
                var measuredWidth = ctx.measureText(character).width * 1000 / fontSize * fontSizeScale;
                if (width < measuredWidth && this.isFontSubpixelAAEnabled) {
                  var characterScaleX = width / measuredWidth;
                  restoreNeeded = true;
                  ctx.save();
                  ctx.scale(characterScaleX, 1);
                  scaledX /= characterScaleX;
                } else if (width !== measuredWidth) {
                  scaledX += (width - measuredWidth) / 2000 * fontSize / fontSizeScale;
                }
              }
              // Only attempt to draw the glyph if it is actually in the embedded font
              // file or if there isn't a font file so the fallback font is shown.
              if (glyph.isInFont || font.missingFile) {
                if (simpleFillText && !accent) {
                  // common case
                  ctx.fillText(character, scaledX, scaledY);
                } else {
                  this.paintChar(character, scaledX, scaledY);
                  if (accent) {
                    scaledAccentX = scaledX + accent.offset.x / fontSizeScale;
                    scaledAccentY = scaledY - accent.offset.y / fontSizeScale;
                    this.paintChar(accent.fontChar, scaledAccentX, scaledAccentY);
                  }
                }
              }
              var charWidth = width * widthAdvanceScale + spacing * fontDirection;
              x += charWidth;
              if (restoreNeeded) {
                ctx.restore();
              }
            }
            if (vertical) {
              current.y -= x * textHScale;
            } else {
              current.x += x * textHScale;
            }
            ctx.restore();
          },
          showType3Text: function CanvasGraphics_showType3Text(glyphs) {
            // Type3 fonts - each glyph is a "mini-PDF"
            var ctx = this.ctx;
            var current = this.current;
            var font = current.font;
            var fontSize = current.fontSize;
            var fontDirection = current.fontDirection;
            var spacingDir = font.vertical ? 1 : -1;
            var charSpacing = current.charSpacing;
            var wordSpacing = current.wordSpacing;
            var textHScale = current.textHScale * fontDirection;
            var fontMatrix = current.fontMatrix || FONT_IDENTITY_MATRIX;
            var glyphsLength = glyphs.length;
            var isTextInvisible = current.textRenderingMode === TextRenderingMode.INVISIBLE;
            var i, glyph, width, spacingLength;
            if (isTextInvisible || fontSize === 0) {
              return;
            }
            this.cachedGetSinglePixelWidth = null;
            ctx.save();
            ctx.transform.apply(ctx, current.textMatrix);
            ctx.translate(current.x, current.y);
            ctx.scale(textHScale, fontDirection);
            for (i = 0; i < glyphsLength; ++i) {
              glyph = glyphs[i];
              if (isNum(glyph)) {
                spacingLength = spacingDir * glyph * fontSize / 1000;
                this.ctx.translate(spacingLength, 0);
                current.x += spacingLength * textHScale;
                continue;
              }
              var spacing = (glyph.isSpace ? wordSpacing : 0) + charSpacing;
              var operatorList = font.charProcOperatorList[glyph.operatorListId];
              if (!operatorList) {
                warn('Type3 character \"' + glyph.operatorListId + '\" is not available');
                continue;
              }
              this.processingType3 = glyph;
              this.save();
              ctx.scale(fontSize, fontSize);
              ctx.transform.apply(ctx, fontMatrix);
              this.executeOperatorList(operatorList);
              this.restore();
              var transformed = Util.applyTransform([
                glyph.width,
                0
              ], fontMatrix);
              width = transformed[0] * fontSize + spacing;
              ctx.translate(width, 0);
              current.x += width * textHScale;
            }
            ctx.restore();
            this.processingType3 = null;
          },
          // Type3 fonts
          setCharWidth: function CanvasGraphics_setCharWidth(xWidth, yWidth) {
          },
          setCharWidthAndBounds: function CanvasGraphics_setCharWidthAndBounds(xWidth, yWidth, llx, lly, urx, ury) {
            // TODO According to the spec we're also suppose to ignore any operators
            // that set color or include images while processing this type3 font.
            this.ctx.rect(llx, lly, urx - llx, ury - lly);
            this.clip();
            this.endPath();
          },
          // Color
          getColorN_Pattern: function CanvasGraphics_getColorN_Pattern(IR) {
            var pattern;
            if (IR[0] === 'TilingPattern') {
              var color = IR[1];
              var baseTransform = this.baseTransform || this.ctx.mozCurrentTransform.slice();
              var self = this;
              var canvasGraphicsFactory = {
                createCanvasGraphics: function (ctx) {
                  return new CanvasGraphics(ctx, self.commonObjs, self.objs);
                }
              };
              pattern = new TilingPattern(IR, color, this.ctx, canvasGraphicsFactory, baseTransform);
            } else {
              pattern = getShadingPatternFromIR(IR);
            }
            return pattern;
          },
          setStrokeColorN: function CanvasGraphics_setStrokeColorN()
            /*...*/
            {
              this.current.strokeColor = this.getColorN_Pattern(arguments);
            },
          setFillColorN: function CanvasGraphics_setFillColorN()
            /*...*/
            {
              this.current.fillColor = this.getColorN_Pattern(arguments);
              this.current.patternFill = true;
            },
          setStrokeRGBColor: function CanvasGraphics_setStrokeRGBColor(r, g, b) {
            var color = Util.makeCssRgb(r, g, b);
            this.ctx.strokeStyle = color;
            this.current.strokeColor = color;
          },
          setFillRGBColor: function CanvasGraphics_setFillRGBColor(r, g, b) {
            var color = Util.makeCssRgb(r, g, b);
            this.ctx.fillStyle = color;
            this.current.fillColor = color;
            this.current.patternFill = false;
          },
          shadingFill: function CanvasGraphics_shadingFill(patternIR) {
            var ctx = this.ctx;
            this.save();
            var pattern = getShadingPatternFromIR(patternIR);
            ctx.fillStyle = pattern.getPattern(ctx, this, true);
            var inv = ctx.mozCurrentTransformInverse;
            if (inv) {
              var canvas = ctx.canvas;
              var width = canvas.width;
              var height = canvas.height;
              var bl = Util.applyTransform([
                0,
                0
              ], inv);
              var br = Util.applyTransform([
                0,
                height
              ], inv);
              var ul = Util.applyTransform([
                width,
                0
              ], inv);
              var ur = Util.applyTransform([
                width,
                height
              ], inv);
              var x0 = Math.min(bl[0], br[0], ul[0], ur[0]);
              var y0 = Math.min(bl[1], br[1], ul[1], ur[1]);
              var x1 = Math.max(bl[0], br[0], ul[0], ur[0]);
              var y1 = Math.max(bl[1], br[1], ul[1], ur[1]);
              this.ctx.fillRect(x0, y0, x1 - x0, y1 - y0);
            } else {
              // HACK to draw the gradient onto an infinite rectangle.
              // PDF gradients are drawn across the entire image while
              // Canvas only allows gradients to be drawn in a rectangle
              // The following bug should allow us to remove this.
              // https://bugzilla.mozilla.org/show_bug.cgi?id=664884
              this.ctx.fillRect(-1e10, -1e10, 2e10, 2e10);
            }
            this.restore();
          },
          // Images
          beginInlineImage: function CanvasGraphics_beginInlineImage() {
            error('Should not call beginInlineImage');
          },
          beginImageData: function CanvasGraphics_beginImageData() {
            error('Should not call beginImageData');
          },
          paintFormXObjectBegin: function CanvasGraphics_paintFormXObjectBegin(matrix, bbox) {
            this.save();
            this.baseTransformStack.push(this.baseTransform);
            if (isArray(matrix) && 6 === matrix.length) {
              this.transform.apply(this, matrix);
            }
            this.baseTransform = this.ctx.mozCurrentTransform;
            if (isArray(bbox) && 4 === bbox.length) {
              var width = bbox[2] - bbox[0];
              var height = bbox[3] - bbox[1];
              this.ctx.rect(bbox[0], bbox[1], width, height);
              this.clip();
              this.endPath();
            }
          },
          paintFormXObjectEnd: function CanvasGraphics_paintFormXObjectEnd() {
            this.restore();
            this.baseTransform = this.baseTransformStack.pop();
          },
          beginGroup: function CanvasGraphics_beginGroup(group) {
            this.save();
            var currentCtx = this.ctx;
            // TODO non-isolated groups - according to Rik at adobe non-isolated
            // group results aren't usually that different and they even have tools
            // that ignore this setting. Notes from Rik on implementing:
            // - When you encounter an transparency group, create a new canvas with
            // the dimensions of the bbox
            // - copy the content from the previous canvas to the new canvas
            // - draw as usual
            // - remove the backdrop alpha:
            // alphaNew = 1 - (1 - alpha)/(1 - alphaBackdrop) with 'alpha' the alpha
            // value of your transparency group and 'alphaBackdrop' the alpha of the
            // backdrop
            // - remove background color:
            // colorNew = color - alphaNew *colorBackdrop /(1 - alphaNew)
            if (!group.isolated) {
              info('TODO: Support non-isolated groups.');
            }
            // TODO knockout - supposedly possible with the clever use of compositing
            // modes.
            if (group.knockout) {
              warn('Knockout groups not supported.');
            }
            var currentTransform = currentCtx.mozCurrentTransform;
            if (group.matrix) {
              currentCtx.transform.apply(currentCtx, group.matrix);
            }
            assert(group.bbox, 'Bounding box is required.');
            // Based on the current transform figure out how big the bounding box
            // will actually be.
            var bounds = Util.getAxialAlignedBoundingBox(group.bbox, currentCtx.mozCurrentTransform);
            // Clip the bounding box to the current canvas.
            var canvasBounds = [
              0,
              0,
              currentCtx.canvas.width,
              currentCtx.canvas.height
            ];
            bounds = Util.intersect(bounds, canvasBounds) || [
              0,
              0,
              0,
              0
            ];
            // Use ceil in case we're between sizes so we don't create canvas that is
            // too small and make the canvas at least 1x1 pixels.
            var offsetX = Math.floor(bounds[0]);
            var offsetY = Math.floor(bounds[1]);
            var drawnWidth = Math.max(Math.ceil(bounds[2]) - offsetX, 1);
            var drawnHeight = Math.max(Math.ceil(bounds[3]) - offsetY, 1);
            var scaleX = 1, scaleY = 1;
            if (drawnWidth > MAX_GROUP_SIZE) {
              scaleX = drawnWidth / MAX_GROUP_SIZE;
              drawnWidth = MAX_GROUP_SIZE;
            }
            if (drawnHeight > MAX_GROUP_SIZE) {
              scaleY = drawnHeight / MAX_GROUP_SIZE;
              drawnHeight = MAX_GROUP_SIZE;
            }
            var cacheId = 'groupAt' + this.groupLevel;
            if (group.smask) {
              // Using two cache entries is case if masks are used one after another.
              cacheId += '_smask_' + this.smaskCounter++ % 2;
            }
            var scratchCanvas = this.cachedCanvases.getCanvas(cacheId, drawnWidth, drawnHeight, true);
            var groupCtx = scratchCanvas.context;
            // Since we created a new canvas that is just the size of the bounding box
            // we have to translate the group ctx.
            groupCtx.scale(1 / scaleX, 1 / scaleY);
            groupCtx.translate(-offsetX, -offsetY);
            groupCtx.transform.apply(groupCtx, currentTransform);
            if (group.smask) {
              // Saving state and cached mask to be used in setGState.
              this.smaskStack.push({
                canvas: scratchCanvas.canvas,
                context: groupCtx,
                offsetX: offsetX,
                offsetY: offsetY,
                scaleX: scaleX,
                scaleY: scaleY,
                subtype: group.smask.subtype,
                backdrop: group.smask.backdrop,
                transferMap: group.smask.transferMap || null,
                startTransformInverse: null
              });
            } else
              // used during suspend operation
              {
                // Setup the current ctx so when the group is popped we draw it at the
                // right location.
                currentCtx.setTransform(1, 0, 0, 1, 0, 0);
                currentCtx.translate(offsetX, offsetY);
                currentCtx.scale(scaleX, scaleY);
              }
            // The transparency group inherits all off the current graphics state
            // except the blend mode, soft mask, and alpha constants.
            copyCtxState(currentCtx, groupCtx);
            this.ctx = groupCtx;
            this.setGState([
              [
                'BM',
                'Normal'
              ],
              [
                'ca',
                1
              ],
              [
                'CA',
                1
              ]
            ]);
            this.groupStack.push(currentCtx);
            this.groupLevel++;
            // Reseting mask state, masks will be applied on restore of the group.
            this.current.activeSMask = null;
          },
          endGroup: function CanvasGraphics_endGroup(group) {
            this.groupLevel--;
            var groupCtx = this.ctx;
            this.ctx = this.groupStack.pop();
            // Turn off image smoothing to avoid sub pixel interpolation which can
            // look kind of blurry for some pdfs.
            if (this.ctx.imageSmoothingEnabled !== undefined) {
              this.ctx.imageSmoothingEnabled = false;
            } else {
              this.ctx.mozImageSmoothingEnabled = false;
            }
            if (group.smask) {
              this.tempSMask = this.smaskStack.pop();
            } else {
              this.ctx.drawImage(groupCtx.canvas, 0, 0);
            }
            this.restore();
          },
          beginAnnotations: function CanvasGraphics_beginAnnotations() {
            this.save();
            this.current = new CanvasExtraState();
            if (this.baseTransform) {
              this.ctx.setTransform.apply(this.ctx, this.baseTransform);
            }
          },
          endAnnotations: function CanvasGraphics_endAnnotations() {
            this.restore();
          },
          beginAnnotation: function CanvasGraphics_beginAnnotation(rect, transform, matrix) {
            this.save();
            if (isArray(rect) && 4 === rect.length) {
              var width = rect[2] - rect[0];
              var height = rect[3] - rect[1];
              this.ctx.rect(rect[0], rect[1], width, height);
              this.clip();
              this.endPath();
            }
            this.transform.apply(this, transform);
            this.transform.apply(this, matrix);
          },
          endAnnotation: function CanvasGraphics_endAnnotation() {
            this.restore();
          },
          paintJpegXObject: function CanvasGraphics_paintJpegXObject(objId, w, h) {
            var domImage = this.objs.get(objId);
            if (!domImage) {
              warn('Dependent image isn\'t ready yet');
              return;
            }
            this.save();
            var ctx = this.ctx;
            // scale the image to the unit square
            ctx.scale(1 / w, -1 / h);
            ctx.drawImage(domImage, 0, 0, domImage.width, domImage.height, 0, -h, w, h);
            if (this.imageLayer) {
              var currentTransform = ctx.mozCurrentTransformInverse;
              var position = this.getCanvasPosition(0, 0);
              this.imageLayer.appendImage({
                objId: objId,
                left: position[0],
                top: position[1],
                width: w / currentTransform[0],
                height: h / currentTransform[3]
              });
            }
            this.restore();
          },
          paintImageMaskXObject: function CanvasGraphics_paintImageMaskXObject(img) {
            var ctx = this.ctx;
            var width = img.width, height = img.height;
            var fillColor = this.current.fillColor;
            var isPatternFill = this.current.patternFill;
            var glyph = this.processingType3;
            if (COMPILE_TYPE3_GLYPHS && glyph && glyph.compiled === undefined) {
              if (width <= MAX_SIZE_TO_COMPILE && height <= MAX_SIZE_TO_COMPILE) {
                glyph.compiled = compileType3Glyph({
                  data: img.data,
                  width: width,
                  height: height
                });
              } else {
                glyph.compiled = null;
              }
            }
            if (glyph && glyph.compiled) {
              glyph.compiled(ctx);
              return;
            }
            var maskCanvas = this.cachedCanvases.getCanvas('maskCanvas', width, height);
            var maskCtx = maskCanvas.context;
            maskCtx.save();
            putBinaryImageMask(maskCtx, img);
            maskCtx.globalCompositeOperation = 'source-in';
            maskCtx.fillStyle = isPatternFill ? fillColor.getPattern(maskCtx, this) : fillColor;
            maskCtx.fillRect(0, 0, width, height);
            maskCtx.restore();
            this.paintInlineImageXObject(maskCanvas.canvas);
          },
          paintImageMaskXObjectRepeat: function CanvasGraphics_paintImageMaskXObjectRepeat(imgData, scaleX, scaleY, positions) {
            var width = imgData.width;
            var height = imgData.height;
            var fillColor = this.current.fillColor;
            var isPatternFill = this.current.patternFill;
            var maskCanvas = this.cachedCanvases.getCanvas('maskCanvas', width, height);
            var maskCtx = maskCanvas.context;
            maskCtx.save();
            putBinaryImageMask(maskCtx, imgData);
            maskCtx.globalCompositeOperation = 'source-in';
            maskCtx.fillStyle = isPatternFill ? fillColor.getPattern(maskCtx, this) : fillColor;
            maskCtx.fillRect(0, 0, width, height);
            maskCtx.restore();
            var ctx = this.ctx;
            for (var i = 0, ii = positions.length; i < ii; i += 2) {
              ctx.save();
              ctx.transform(scaleX, 0, 0, scaleY, positions[i], positions[i + 1]);
              ctx.scale(1, -1);
              ctx.drawImage(maskCanvas.canvas, 0, 0, width, height, 0, -1, 1, 1);
              ctx.restore();
            }
          },
          paintImageMaskXObjectGroup: function CanvasGraphics_paintImageMaskXObjectGroup(images) {
            var ctx = this.ctx;
            var fillColor = this.current.fillColor;
            var isPatternFill = this.current.patternFill;
            for (var i = 0, ii = images.length; i < ii; i++) {
              var image = images[i];
              var width = image.width, height = image.height;
              var maskCanvas = this.cachedCanvases.getCanvas('maskCanvas', width, height);
              var maskCtx = maskCanvas.context;
              maskCtx.save();
              putBinaryImageMask(maskCtx, image);
              maskCtx.globalCompositeOperation = 'source-in';
              maskCtx.fillStyle = isPatternFill ? fillColor.getPattern(maskCtx, this) : fillColor;
              maskCtx.fillRect(0, 0, width, height);
              maskCtx.restore();
              ctx.save();
              ctx.transform.apply(ctx, image.transform);
              ctx.scale(1, -1);
              ctx.drawImage(maskCanvas.canvas, 0, 0, width, height, 0, -1, 1, 1);
              ctx.restore();
            }
          },
          paintImageXObject: function CanvasGraphics_paintImageXObject(objId) {
            var imgData = this.objs.get(objId);
            if (!imgData) {
              warn('Dependent image isn\'t ready yet');
              return;
            }
            this.paintInlineImageXObject(imgData);
          },
          paintImageXObjectRepeat: function CanvasGraphics_paintImageXObjectRepeat(objId, scaleX, scaleY, positions) {
            var imgData = this.objs.get(objId);
            if (!imgData) {
              warn('Dependent image isn\'t ready yet');
              return;
            }
            var width = imgData.width;
            var height = imgData.height;
            var map = [];
            for (var i = 0, ii = positions.length; i < ii; i += 2) {
              map.push({
                transform: [
                  scaleX,
                  0,
                  0,
                  scaleY,
                  positions[i],
                  positions[i + 1]
                ],
                x: 0,
                y: 0,
                w: width,
                h: height
              });
            }
            this.paintInlineImageXObjectGroup(imgData, map);
          },
          paintInlineImageXObject: function CanvasGraphics_paintInlineImageXObject(imgData) {
            var width = imgData.width;
            var height = imgData.height;
            var ctx = this.ctx;
            this.save();
            // scale the image to the unit square
            ctx.scale(1 / width, -1 / height);
            var currentTransform = ctx.mozCurrentTransformInverse;
            var a = currentTransform[0], b = currentTransform[1];
            var widthScale = Math.max(Math.sqrt(a * a + b * b), 1);
            var c = currentTransform[2], d = currentTransform[3];
            var heightScale = Math.max(Math.sqrt(c * c + d * d), 1);
            var imgToPaint, tmpCanvas;
            // instanceof HTMLElement does not work in jsdom node.js module
            if (imgData instanceof HTMLElement || !imgData.data) {
              imgToPaint = imgData;
            } else {
              tmpCanvas = this.cachedCanvases.getCanvas('inlineImage', width, height);
              var tmpCtx = tmpCanvas.context;
              putBinaryImageData(tmpCtx, imgData);
              imgToPaint = tmpCanvas.canvas;
            }
            var paintWidth = width, paintHeight = height;
            var tmpCanvasId = 'prescale1';
            // Vertial or horizontal scaling shall not be more than 2 to not loose the
            // pixels during drawImage operation, painting on the temporary canvas(es)
            // that are twice smaller in size
            while (widthScale > 2 && paintWidth > 1 || heightScale > 2 && paintHeight > 1) {
              var newWidth = paintWidth, newHeight = paintHeight;
              if (widthScale > 2 && paintWidth > 1) {
                newWidth = Math.ceil(paintWidth / 2);
                widthScale /= paintWidth / newWidth;
              }
              if (heightScale > 2 && paintHeight > 1) {
                newHeight = Math.ceil(paintHeight / 2);
                heightScale /= paintHeight / newHeight;
              }
              tmpCanvas = this.cachedCanvases.getCanvas(tmpCanvasId, newWidth, newHeight);
              tmpCtx = tmpCanvas.context;
              tmpCtx.clearRect(0, 0, newWidth, newHeight);
              tmpCtx.drawImage(imgToPaint, 0, 0, paintWidth, paintHeight, 0, 0, newWidth, newHeight);
              imgToPaint = tmpCanvas.canvas;
              paintWidth = newWidth;
              paintHeight = newHeight;
              tmpCanvasId = tmpCanvasId === 'prescale1' ? 'prescale2' : 'prescale1';
            }
            ctx.drawImage(imgToPaint, 0, 0, paintWidth, paintHeight, 0, -height, width, height);
            if (this.imageLayer) {
              var position = this.getCanvasPosition(0, -height);
              this.imageLayer.appendImage({
                imgData: imgData,
                left: position[0],
                top: position[1],
                width: width / currentTransform[0],
                height: height / currentTransform[3]
              });
            }
            this.restore();
          },
          paintInlineImageXObjectGroup: function CanvasGraphics_paintInlineImageXObjectGroup(imgData, map) {
            var ctx = this.ctx;
            var w = imgData.width;
            var h = imgData.height;
            var tmpCanvas = this.cachedCanvases.getCanvas('inlineImage', w, h);
            var tmpCtx = tmpCanvas.context;
            putBinaryImageData(tmpCtx, imgData);
            for (var i = 0, ii = map.length; i < ii; i++) {
              var entry = map[i];
              ctx.save();
              ctx.transform.apply(ctx, entry.transform);
              ctx.scale(1, -1);
              ctx.drawImage(tmpCanvas.canvas, entry.x, entry.y, entry.w, entry.h, 0, -1, 1, 1);
              if (this.imageLayer) {
                var position = this.getCanvasPosition(entry.x, entry.y);
                this.imageLayer.appendImage({
                  imgData: imgData,
                  left: position[0],
                  top: position[1],
                  width: w,
                  height: h
                });
              }
              ctx.restore();
            }
          },
          paintSolidColorImageMask: function CanvasGraphics_paintSolidColorImageMask() {
            this.ctx.fillRect(0, 0, 1, 1);
          },
          paintXObject: function CanvasGraphics_paintXObject() {
            warn('Unsupported \'paintXObject\' command.');
          },
          // Marked content
          markPoint: function CanvasGraphics_markPoint(tag) {
          },
          markPointProps: function CanvasGraphics_markPointProps(tag, properties) {
          },
          beginMarkedContent: function CanvasGraphics_beginMarkedContent(tag) {
          },
          beginMarkedContentProps: function CanvasGraphics_beginMarkedContentProps(tag, properties) {
          },
          endMarkedContent: function CanvasGraphics_endMarkedContent() {
          },
          // Compatibility
          beginCompat: function CanvasGraphics_beginCompat() {
          },
          endCompat: function CanvasGraphics_endCompat() {
          },
          // Helper functions
          consumePath: function CanvasGraphics_consumePath() {
            var ctx = this.ctx;
            if (this.pendingClip) {
              if (this.pendingClip === EO_CLIP) {
                if (ctx.mozFillRule !== undefined) {
                  ctx.mozFillRule = 'evenodd';
                  ctx.clip();
                  ctx.mozFillRule = 'nonzero';
                } else {
                  ctx.clip('evenodd');
                }
              } else {
                ctx.clip();
              }
              this.pendingClip = null;
            }
            ctx.beginPath();
          },
          getSinglePixelWidth: function CanvasGraphics_getSinglePixelWidth(scale) {
            if (this.cachedGetSinglePixelWidth === null) {
              // NOTE: The `save` and `restore` commands used below is a workaround
              // that is necessary in order to prevent `mozCurrentTransformInverse`
              // from intermittently returning incorrect values in Firefox, see:
              // https://github.com/mozilla/pdf.js/issues/7188.
              this.ctx.save();
              var inverse = this.ctx.mozCurrentTransformInverse;
              this.ctx.restore();
              // max of the current horizontal and vertical scale
              this.cachedGetSinglePixelWidth = Math.sqrt(Math.max(inverse[0] * inverse[0] + inverse[1] * inverse[1], inverse[2] * inverse[2] + inverse[3] * inverse[3]));
            }
            return this.cachedGetSinglePixelWidth;
          },
          getCanvasPosition: function CanvasGraphics_getCanvasPosition(x, y) {
            var transform = this.ctx.mozCurrentTransform;
            return [
              transform[0] * x + transform[2] * y + transform[4],
              transform[1] * x + transform[3] * y + transform[5]
            ];
          }
        };
        for (var op in OPS) {
          CanvasGraphics.prototype[OPS[op]] = CanvasGraphics.prototype[op];
        }
        return CanvasGraphics;
      }();
      exports.CanvasGraphics = CanvasGraphics;
      exports.createScratchCanvas = createScratchCanvas;
    }));
    (function (root, factory) {
      factory(root.pdfjsDisplayAPI = {}, root.pdfjsSharedUtil, root.pdfjsDisplayFontLoader, root.pdfjsDisplayCanvas, root.pdfjsDisplayMetadata, root.pdfjsDisplayDOMUtils);
    }(this, function (exports, sharedUtil, displayFontLoader, displayCanvas, displayMetadata, displayDOMUtils, amdRequire) {
      var InvalidPDFException = sharedUtil.InvalidPDFException;
      var MessageHandler = sharedUtil.MessageHandler;
      var MissingPDFException = sharedUtil.MissingPDFException;
      var PageViewport = sharedUtil.PageViewport;
      var PasswordResponses = sharedUtil.PasswordResponses;
      var PasswordException = sharedUtil.PasswordException;
      var StatTimer = sharedUtil.StatTimer;
      var UnexpectedResponseException = sharedUtil.UnexpectedResponseException;
      var UnknownErrorException = sharedUtil.UnknownErrorException;
      var Util = sharedUtil.Util;
      var createPromiseCapability = sharedUtil.createPromiseCapability;
      var error = sharedUtil.error;
      var deprecated = sharedUtil.deprecated;
      var getVerbosityLevel = sharedUtil.getVerbosityLevel;
      var info = sharedUtil.info;
      var isInt = sharedUtil.isInt;
      var isArray = sharedUtil.isArray;
      var isArrayBuffer = sharedUtil.isArrayBuffer;
      var isSameOrigin = sharedUtil.isSameOrigin;
      var loadJpegStream = sharedUtil.loadJpegStream;
      var stringToBytes = sharedUtil.stringToBytes;
      var globalScope = sharedUtil.globalScope;
      var warn = sharedUtil.warn;
      var FontFaceObject = displayFontLoader.FontFaceObject;
      var FontLoader = displayFontLoader.FontLoader;
      var CanvasGraphics = displayCanvas.CanvasGraphics;
      var createScratchCanvas = displayCanvas.createScratchCanvas;
      var Metadata = displayMetadata.Metadata;
      var getDefaultSetting = displayDOMUtils.getDefaultSetting;
      var DEFAULT_RANGE_CHUNK_SIZE = 65536;
      // 2^16 = 65536
      var isWorkerDisabled = false;
      var workerSrc;
      var isPostMessageTransfersDisabled = false;
      var fakeWorkerFilesLoader = null;
      var useRequireEnsure = false;
      // For GENERIC build we need add support of different fake file loaders
      // for different  frameworks.
      if (typeof window === 'undefined') {
        // node.js - disable worker and set require.ensure.
        isWorkerDisabled = true;
        if (typeof require.ensure === 'undefined') {
          require.ensure = require('node-ensure');
        }
        useRequireEnsure = true;
      }
      if (typeof __webpack_require__ !== 'undefined') {
        useRequireEnsure = true;
      }
      if (typeof requirejs !== 'undefined' && requirejs.toUrl) {
        workerSrc = requirejs.toUrl('pdfjs-dist/build/pdf.worker.js');
      }
      var dynamicLoaderSupported = typeof requirejs !== 'undefined' && requirejs.load;
      fakeWorkerFilesLoader = useRequireEnsure ? function (callback) {
        require.ensure([], function () {
          var worker = require('./pdf.worker.js');
          callback(worker.WorkerMessageHandler);
        });
      } : dynamicLoaderSupported ? function (callback) {
        requirejs(['pdfjs-dist/build/pdf.worker'], function (worker) {
          callback(worker.WorkerMessageHandler);
        });
      } : null;
      /**
       * Document initialization / loading parameters object.
       *
       * @typedef {Object} DocumentInitParameters
       * @property {string}     url   - The URL of the PDF.
       * @property {TypedArray|Array|string} data - Binary PDF data. Use typed arrays
       *   (Uint8Array) to improve the memory usage. If PDF data is BASE64-encoded,
       *   use atob() to convert it to a binary string first.
       * @property {Object}     httpHeaders - Basic authentication headers.
       * @property {boolean}    withCredentials - Indicates whether or not cross-site
       *   Access-Control requests should be made using credentials such as cookies
       *   or authorization headers. The default is false.
       * @property {string}     password - For decrypting password-protected PDFs.
       * @property {TypedArray} initialData - A typed array with the first portion or
       *   all of the pdf data. Used by the extension since some data is already
       *   loaded before the switch to range requests.
       * @property {number}     length - The PDF file length. It's used for progress
       *   reports and range requests operations.
       * @property {PDFDataRangeTransport} range
       * @property {number}     rangeChunkSize - Optional parameter to specify
       *   maximum number of bytes fetched per range request. The default value is
       *   2^16 = 65536.
       * @property {PDFWorker}  worker - The worker that will be used for the loading
       *   and parsing of the PDF data.
       */
      /**
       * @typedef {Object} PDFDocumentStats
       * @property {Array} streamTypes - Used stream types in the document (an item
       *   is set to true if specific stream ID was used in the document).
       * @property {Array} fontTypes - Used font type in the document (an item is set
       *   to true if specific font ID was used in the document).
       */
      /**
       * This is the main entry point for loading a PDF and interacting with it.
       * NOTE: If a URL is used to fetch the PDF data a standard XMLHttpRequest(XHR)
       * is used, which means it must follow the same origin rules that any XHR does
       * e.g. No cross domain requests without CORS.
       *
       * @param {string|TypedArray|DocumentInitParameters|PDFDataRangeTransport} src
       * Can be a url to where a PDF is located, a typed array (Uint8Array)
       * already populated with data or parameter object.
       *
       * @param {PDFDataRangeTransport} pdfDataRangeTransport (deprecated) It is used
       * if you want to manually serve range requests for data in the PDF.
       *
       * @param {function} passwordCallback (deprecated) It is used to request a
       * password if wrong or no password was provided. The callback receives two
       * parameters: function that needs to be called with new password and reason
       * (see {PasswordResponses}).
       *
       * @param {function} progressCallback (deprecated) It is used to be able to
       * monitor the loading progress of the PDF file (necessary to implement e.g.
       * a loading bar). The callback receives an {Object} with the properties:
       * {number} loaded and {number} total.
       *
       * @return {PDFDocumentLoadingTask}
       */
      function getDocument(src, pdfDataRangeTransport, passwordCallback, progressCallback) {
        var task = new PDFDocumentLoadingTask();
        // Support of the obsolete arguments (for compatibility with API v1.0)
        if (arguments.length > 1) {
          deprecated('getDocument is called with pdfDataRangeTransport, ' + 'passwordCallback or progressCallback argument');
        }
        if (pdfDataRangeTransport) {
          if (!(pdfDataRangeTransport instanceof PDFDataRangeTransport)) {
            // Not a PDFDataRangeTransport instance, trying to add missing properties.
            pdfDataRangeTransport = Object.create(pdfDataRangeTransport);
            pdfDataRangeTransport.length = src.length;
            pdfDataRangeTransport.initialData = src.initialData;
            if (!pdfDataRangeTransport.abort) {
              pdfDataRangeTransport.abort = function () {
              };
            }
          }
          src = Object.create(src);
          src.range = pdfDataRangeTransport;
        }
        task.onPassword = passwordCallback || null;
        task.onProgress = progressCallback || null;
        var source;
        if (typeof src === 'string') {
          source = { url: src };
        } else if (isArrayBuffer(src)) {
          source = { data: src };
        } else if (src instanceof PDFDataRangeTransport) {
          source = { range: src };
        } else {
          if (typeof src !== 'object') {
            error('Invalid parameter in getDocument, need either Uint8Array, ' + 'string or a parameter object');
          }
          if (!src.url && !src.data && !src.range) {
            error('Invalid parameter object: need either .data, .range or .url');
          }
          source = src;
        }
        var params = {};
        var rangeTransport = null;
        var worker = null;
        for (var key in source) {
          if (key === 'url' && typeof window !== 'undefined') {
            // The full path is required in the 'url' field.
            params[key] = new URL(source[key], window.location).href;
            continue;
          } else if (key === 'range') {
            rangeTransport = source[key];
            continue;
          } else if (key === 'worker') {
            worker = source[key];
            continue;
          } else if (key === 'data' && !(source[key] instanceof Uint8Array)) {
            // Converting string or array-like data to Uint8Array.
            var pdfBytes = source[key];
            if (typeof pdfBytes === 'string') {
              params[key] = stringToBytes(pdfBytes);
            } else if (typeof pdfBytes === 'object' && pdfBytes !== null && !isNaN(pdfBytes.length)) {
              params[key] = new Uint8Array(pdfBytes);
            } else if (isArrayBuffer(pdfBytes)) {
              params[key] = new Uint8Array(pdfBytes);
            } else {
              error('Invalid PDF binary data: either typed array, string or ' + 'array-like object is expected in the data property.');
            }
            continue;
          }
          params[key] = source[key];
        }
        params.rangeChunkSize = params.rangeChunkSize || DEFAULT_RANGE_CHUNK_SIZE;
        if (!worker) {
          // Worker was not provided -- creating and owning our own.
          worker = new PDFWorker();
          task._worker = worker;
        }
        var docId = task.docId;
        worker.promise.then(function () {
          if (task.destroyed) {
            throw new Error('Loading aborted');
          }
          return _fetchDocument(worker, params, rangeTransport, docId).then(function (workerId) {
            if (task.destroyed) {
              throw new Error('Loading aborted');
            }
            var messageHandler = new MessageHandler(docId, workerId, worker.port);
            var transport = new WorkerTransport(messageHandler, task, rangeTransport);
            task._transport = transport;
            messageHandler.send('Ready', null);
          });
        }).catch(task._capability.reject);
        return task;
      }
      /**
       * Starts fetching of specified PDF document/data.
       * @param {PDFWorker} worker
       * @param {Object} source
       * @param {PDFDataRangeTransport} pdfDataRangeTransport
       * @param {string} docId Unique document id, used as MessageHandler id.
       * @returns {Promise} The promise, which is resolved when worker id of
       *                    MessageHandler is known.
       * @private
       */
      function _fetchDocument(worker, source, pdfDataRangeTransport, docId) {
        if (worker.destroyed) {
          return Promise.reject(new Error('Worker was destroyed'));
        }
        source.disableAutoFetch = getDefaultSetting('disableAutoFetch');
        source.disableStream = getDefaultSetting('disableStream');
        source.chunkedViewerLoading = !!pdfDataRangeTransport;
        if (pdfDataRangeTransport) {
          source.length = pdfDataRangeTransport.length;
          source.initialData = pdfDataRangeTransport.initialData;
        }
        return worker.messageHandler.sendWithPromise('GetDocRequest', {
          docId: docId,
          source: source,
          disableRange: getDefaultSetting('disableRange'),
          maxImageSize: getDefaultSetting('maxImageSize'),
          cMapUrl: getDefaultSetting('cMapUrl'),
          cMapPacked: getDefaultSetting('cMapPacked'),
          disableFontFace: getDefaultSetting('disableFontFace'),
          disableCreateObjectURL: getDefaultSetting('disableCreateObjectURL'),
          postMessageTransfers: getDefaultSetting('postMessageTransfers') && !isPostMessageTransfersDisabled
        }).then(function (workerId) {
          if (worker.destroyed) {
            throw new Error('Worker was destroyed');
          }
          return workerId;
        });
      }
      /**
       * PDF document loading operation.
       * @class
       * @alias PDFDocumentLoadingTask
       */
      var PDFDocumentLoadingTask = function PDFDocumentLoadingTaskClosure() {
        var nextDocumentId = 0;
        /** @constructs PDFDocumentLoadingTask */
        function PDFDocumentLoadingTask() {
          this._capability = createPromiseCapability();
          this._transport = null;
          this._worker = null;
          /**
           * Unique document loading task id -- used in MessageHandlers.
           * @type {string}
           */
          this.docId = 'd' + nextDocumentId++;
          /**
           * Shows if loading task is destroyed.
           * @type {boolean}
           */
          this.destroyed = false;
          /**
           * Callback to request a password if wrong or no password was provided.
           * The callback receives two parameters: function that needs to be called
           * with new password and reason (see {PasswordResponses}).
           */
          this.onPassword = null;
          /**
           * Callback to be able to monitor the loading progress of the PDF file
           * (necessary to implement e.g. a loading bar). The callback receives
           * an {Object} with the properties: {number} loaded and {number} total.
           */
          this.onProgress = null;
          /**
           * Callback to when unsupported feature is used. The callback receives
           * an {UNSUPPORTED_FEATURES} argument.
           */
          this.onUnsupportedFeature = null;
        }
        PDFDocumentLoadingTask.prototype = /** @lends PDFDocumentLoadingTask.prototype */
        {
          /**
           * @return {Promise}
           */
          get promise() {
            return this._capability.promise;
          },
          /**
           * Aborts all network requests and destroys worker.
           * @return {Promise} A promise that is resolved after destruction activity
           *                   is completed.
           */
          destroy: function () {
            this.destroyed = true;
            var transportDestroyed = !this._transport ? Promise.resolve() : this._transport.destroy();
            return transportDestroyed.then(function () {
              this._transport = null;
              if (this._worker) {
                this._worker.destroy();
                this._worker = null;
              }
            }.bind(this));
          },
          /**
           * Registers callbacks to indicate the document loading completion.
           *
           * @param {function} onFulfilled The callback for the loading completion.
           * @param {function} onRejected The callback for the loading failure.
           * @return {Promise} A promise that is resolved after the onFulfilled or
           *                   onRejected callback.
           */
          then: function PDFDocumentLoadingTask_then(onFulfilled, onRejected) {
            return this.promise.then.apply(this.promise, arguments);
          }
        };
        return PDFDocumentLoadingTask;
      }();
      /**
       * Abstract class to support range requests file loading.
       * @class
       * @alias PDFDataRangeTransport
       * @param {number} length
       * @param {Uint8Array} initialData
       */
      var PDFDataRangeTransport = function pdfDataRangeTransportClosure() {
        function PDFDataRangeTransport(length, initialData) {
          this.length = length;
          this.initialData = initialData;
          this._rangeListeners = [];
          this._progressListeners = [];
          this._progressiveReadListeners = [];
          this._readyCapability = createPromiseCapability();
        }
        PDFDataRangeTransport.prototype = /** @lends PDFDataRangeTransport.prototype */
        {
          addRangeListener: function PDFDataRangeTransport_addRangeListener(listener) {
            this._rangeListeners.push(listener);
          },
          addProgressListener: function PDFDataRangeTransport_addProgressListener(listener) {
            this._progressListeners.push(listener);
          },
          addProgressiveReadListener: function PDFDataRangeTransport_addProgressiveReadListener(listener) {
            this._progressiveReadListeners.push(listener);
          },
          onDataRange: function PDFDataRangeTransport_onDataRange(begin, chunk) {
            var listeners = this._rangeListeners;
            for (var i = 0, n = listeners.length; i < n; ++i) {
              listeners[i](begin, chunk);
            }
          },
          onDataProgress: function PDFDataRangeTransport_onDataProgress(loaded) {
            this._readyCapability.promise.then(function () {
              var listeners = this._progressListeners;
              for (var i = 0, n = listeners.length; i < n; ++i) {
                listeners[i](loaded);
              }
            }.bind(this));
          },
          onDataProgressiveRead: function PDFDataRangeTransport_onDataProgress(chunk) {
            this._readyCapability.promise.then(function () {
              var listeners = this._progressiveReadListeners;
              for (var i = 0, n = listeners.length; i < n; ++i) {
                listeners[i](chunk);
              }
            }.bind(this));
          },
          transportReady: function PDFDataRangeTransport_transportReady() {
            this._readyCapability.resolve();
          },
          requestDataRange: function PDFDataRangeTransport_requestDataRange(begin, end) {
            throw new Error('Abstract method PDFDataRangeTransport.requestDataRange');
          },
          abort: function PDFDataRangeTransport_abort() {
          }
        };
        return PDFDataRangeTransport;
      }();
      /**
       * Proxy to a PDFDocument in the worker thread. Also, contains commonly used
       * properties that can be read synchronously.
       * @class
       * @alias PDFDocumentProxy
       */
      var PDFDocumentProxy = function PDFDocumentProxyClosure() {
        function PDFDocumentProxy(pdfInfo, transport, loadingTask) {
          this.pdfInfo = pdfInfo;
          this.transport = transport;
          this.loadingTask = loadingTask;
        }
        PDFDocumentProxy.prototype = /** @lends PDFDocumentProxy.prototype */
        {
          /**
           * @return {number} Total number of pages the PDF contains.
           */
          get numPages() {
            return this.pdfInfo.numPages;
          },
          /**
           * @return {string} A unique ID to identify a PDF. Not guaranteed to be
           * unique.
           */
          get fingerprint() {
            return this.pdfInfo.fingerprint;
          },
          /**
           * @param {number} pageNumber The page number to get. The first page is 1.
           * @return {Promise} A promise that is resolved with a {@link PDFPageProxy}
           * object.
           */
          getPage: function PDFDocumentProxy_getPage(pageNumber) {
            return this.transport.getPage(pageNumber);
          },
          /**
           * @param {{num: number, gen: number}} ref The page reference. Must have
           *   the 'num' and 'gen' properties.
           * @return {Promise} A promise that is resolved with the page index that is
           * associated with the reference.
           */
          getPageIndex: function PDFDocumentProxy_getPageIndex(ref) {
            return this.transport.getPageIndex(ref);
          },
          /**
           * @return {Promise} A promise that is resolved with a lookup table for
           * mapping named destinations to reference numbers.
           *
           * This can be slow for large documents: use getDestination instead
           */
          getDestinations: function PDFDocumentProxy_getDestinations() {
            return this.transport.getDestinations();
          },
          /**
           * @param {string} id The named destination to get.
           * @return {Promise} A promise that is resolved with all information
           * of the given named destination.
           */
          getDestination: function PDFDocumentProxy_getDestination(id) {
            return this.transport.getDestination(id);
          },
          /**
           * @return {Promise} A promise that is resolved with:
           *   an Array containing the pageLabels that correspond to the pageIndexes,
           *   or `null` when no pageLabels are present in the PDF file.
           */
          getPageLabels: function PDFDocumentProxy_getPageLabels() {
            return this.transport.getPageLabels();
          },
          /**
           * @return {Promise} A promise that is resolved with a lookup table for
           * mapping named attachments to their content.
           */
          getAttachments: function PDFDocumentProxy_getAttachments() {
            return this.transport.getAttachments();
          },
          /**
           * @return {Promise} A promise that is resolved with an array of all the
           * JavaScript strings in the name tree.
           */
          getJavaScript: function PDFDocumentProxy_getJavaScript() {
            return this.transport.getJavaScript();
          },
          /**
           * @return {Promise} A promise that is resolved with an {Array} that is a
           * tree outline (if it has one) of the PDF. The tree is in the format of:
           * [
           *  {
           *   title: string,
           *   bold: boolean,
           *   italic: boolean,
           *   color: rgb Uint8Array,
           *   dest: dest obj,
           *   url: string,
           *   items: array of more items like this
           *  },
           *  ...
           * ].
           */
          getOutline: function PDFDocumentProxy_getOutline() {
            return this.transport.getOutline();
          },
          /**
           * @return {Promise} A promise that is resolved with an {Object} that has
           * info and metadata properties.  Info is an {Object} filled with anything
           * available in the information dictionary and similarly metadata is a
           * {Metadata} object with information from the metadata section of the PDF.
           */
          getMetadata: function PDFDocumentProxy_getMetadata() {
            return this.transport.getMetadata();
          },
          /**
           * @return {Promise} A promise that is resolved with a TypedArray that has
           * the raw data from the PDF.
           */
          getData: function PDFDocumentProxy_getData() {
            return this.transport.getData();
          },
          /**
           * @return {Promise} A promise that is resolved when the document's data
           * is loaded. It is resolved with an {Object} that contains the length
           * property that indicates size of the PDF data in bytes.
           */
          getDownloadInfo: function PDFDocumentProxy_getDownloadInfo() {
            return this.transport.downloadInfoCapability.promise;
          },
          /**
           * @return {Promise} A promise this is resolved with current stats about
           * document structures (see {@link PDFDocumentStats}).
           */
          getStats: function PDFDocumentProxy_getStats() {
            return this.transport.getStats();
          },
          /**
           * Cleans up resources allocated by the document, e.g. created @font-face.
           */
          cleanup: function PDFDocumentProxy_cleanup() {
            this.transport.startCleanup();
          },
          /**
           * Destroys current document instance and terminates worker.
           */
          destroy: function PDFDocumentProxy_destroy() {
            return this.loadingTask.destroy();
          }
        };
        return PDFDocumentProxy;
      }();
      /**
       * Page getTextContent parameters.
       *
       * @typedef {Object} getTextContentParameters
       * @property {boolean} normalizeWhitespace - replaces all occurrences of
       *   whitespace with standard spaces (0x20). The default value is `false`.
       * @property {boolean} disableCombineTextItems - do not attempt to combine
       *   same line {@link TextItem}'s. The default value is `false`.
       */
      /**
       * Page text content.
       *
       * @typedef {Object} TextContent
       * @property {array} items - array of {@link TextItem}
       * @property {Object} styles - {@link TextStyles} objects, indexed by font name.
       */
      /**
       * Page text content part.
       *
       * @typedef {Object} TextItem
       * @property {string} str - text content.
       * @property {string} dir - text direction: 'ttb', 'ltr' or 'rtl'.
       * @property {array} transform - transformation matrix.
       * @property {number} width - width in device space.
       * @property {number} height - height in device space.
       * @property {string} fontName - font name used by pdf.js for converted font.
       */
      /**
       * Text style.
       *
       * @typedef {Object} TextStyle
       * @property {number} ascent - font ascent.
       * @property {number} descent - font descent.
       * @property {boolean} vertical - text is in vertical mode.
       * @property {string} fontFamily - possible font family
       */
      /**
       * Page annotation parameters.
       *
       * @typedef {Object} GetAnnotationsParameters
       * @property {string} intent - Determines the annotations that will be fetched,
       *                    can be either 'display' (viewable annotations) or 'print'
       *                    (printable annotations).
       *                    If the parameter is omitted, all annotations are fetched.
       */
      /**
       * Page render parameters.
       *
       * @typedef {Object} RenderParameters
       * @property {Object} canvasContext - A 2D context of a DOM Canvas object.
       * @property {PageViewport} viewport - Rendering viewport obtained by
       *                                calling of PDFPage.getViewport method.
       * @property {string} intent - Rendering intent, can be 'display' or 'print'
       *                    (default value is 'display').
       * @property {boolean} renderInteractiveForms - (optional) Whether or not
       *                     interactive form elements are rendered in the display
       *                     layer. If so, we do not render them on canvas as well.
       * @property {Array}  transform - (optional) Additional transform, applied
       *                    just before viewport transform.
       * @property {Object} imageLayer - (optional) An object that has beginLayout,
       *                    endLayout and appendImage functions.
       * @property {function} continueCallback - (deprecated) A function that will be
       *                      called each time the rendering is paused.  To continue
       *                      rendering call the function that is the first argument
       *                      to the callback.
       */
      /**
       * PDF page operator list.
       *
       * @typedef {Object} PDFOperatorList
       * @property {Array} fnArray - Array containing the operator functions.
       * @property {Array} argsArray - Array containing the arguments of the
       *                               functions.
       */
      /**
       * Proxy to a PDFPage in the worker thread.
       * @class
       * @alias PDFPageProxy
       */
      var PDFPageProxy = function PDFPageProxyClosure() {
        function PDFPageProxy(pageIndex, pageInfo, transport) {
          this.pageIndex = pageIndex;
          this.pageInfo = pageInfo;
          this.transport = transport;
          this.stats = new StatTimer();
          this.stats.enabled = getDefaultSetting('enableStats');
          this.commonObjs = transport.commonObjs;
          this.objs = new PDFObjects();
          this.cleanupAfterRender = false;
          this.pendingCleanup = false;
          this.intentStates = Object.create(null);
          this.destroyed = false;
        }
        PDFPageProxy.prototype = /** @lends PDFPageProxy.prototype */
        {
          /**
           * @return {number} Page number of the page. First page is 1.
           */
          get pageNumber() {
            return this.pageIndex + 1;
          },
          /**
           * @return {number} The number of degrees the page is rotated clockwise.
           */
          get rotate() {
            return this.pageInfo.rotate;
          },
          /**
           * @return {Object} The reference that points to this page. It has 'num' and
           * 'gen' properties.
           */
          get ref() {
            return this.pageInfo.ref;
          },
          /**
           * @return {Array} An array of the visible portion of the PDF page in the
           * user space units - [x1, y1, x2, y2].
           */
          get view() {
            return this.pageInfo.view;
          },
          /**
           * @param {number} scale The desired scale of the viewport.
           * @param {number} rotate Degrees to rotate the viewport. If omitted this
           * defaults to the page rotation.
           * @return {PageViewport} Contains 'width' and 'height' properties
           * along with transforms required for rendering.
           */
          getViewport: function PDFPageProxy_getViewport(scale, rotate) {
            if (arguments.length < 2) {
              rotate = this.rotate;
            }
            return new PageViewport(this.view, scale, rotate, 0, 0);
          },
          /**
           * @param {GetAnnotationsParameters} params - Annotation parameters.
           * @return {Promise} A promise that is resolved with an {Array} of the
           * annotation objects.
           */
          getAnnotations: function PDFPageProxy_getAnnotations(params) {
            var intent = params && params.intent || null;
            if (!this.annotationsPromise || this.annotationsIntent !== intent) {
              this.annotationsPromise = this.transport.getAnnotations(this.pageIndex, intent);
              this.annotationsIntent = intent;
            }
            return this.annotationsPromise;
          },
          /**
           * Begins the process of rendering a page to the desired context.
           * @param {RenderParameters} params Page render parameters.
           * @return {RenderTask} An object that contains the promise, which
           *                      is resolved when the page finishes rendering.
           */
          render: function PDFPageProxy_render(params) {
            var stats = this.stats;
            stats.time('Overall');
            // If there was a pending destroy cancel it so no cleanup happens during
            // this call to render.
            this.pendingCleanup = false;
            var renderingIntent = params.intent === 'print' ? 'print' : 'display';
            var renderInteractiveForms = params.renderInteractiveForms === true ? true : /* Default */
            false;
            if (!this.intentStates[renderingIntent]) {
              this.intentStates[renderingIntent] = Object.create(null);
            }
            var intentState = this.intentStates[renderingIntent];
            // If there's no displayReadyCapability yet, then the operatorList
            // was never requested before. Make the request and create the promise.
            if (!intentState.displayReadyCapability) {
              intentState.receivingOperatorList = true;
              intentState.displayReadyCapability = createPromiseCapability();
              intentState.operatorList = {
                fnArray: [],
                argsArray: [],
                lastChunk: false
              };
              this.stats.time('Page Request');
              this.transport.messageHandler.send('RenderPageRequest', {
                pageIndex: this.pageNumber - 1,
                intent: renderingIntent,
                renderInteractiveForms: renderInteractiveForms
              });
            }
            var internalRenderTask = new InternalRenderTask(complete, params, this.objs, this.commonObjs, intentState.operatorList, this.pageNumber);
            internalRenderTask.useRequestAnimationFrame = renderingIntent !== 'print';
            if (!intentState.renderTasks) {
              intentState.renderTasks = [];
            }
            intentState.renderTasks.push(internalRenderTask);
            var renderTask = internalRenderTask.task;
            // Obsolete parameter support
            if (params.continueCallback) {
              deprecated('render is used with continueCallback parameter');
              renderTask.onContinue = params.continueCallback;
            }
            var self = this;
            intentState.displayReadyCapability.promise.then(function pageDisplayReadyPromise(transparency) {
              if (self.pendingCleanup) {
                complete();
                return;
              }
              stats.time('Rendering');
              internalRenderTask.initializeGraphics(transparency);
              internalRenderTask.operatorListChanged();
            }, function pageDisplayReadPromiseError(reason) {
              complete(reason);
            });
            function complete(error) {
              var i = intentState.renderTasks.indexOf(internalRenderTask);
              if (i >= 0) {
                intentState.renderTasks.splice(i, 1);
              }
              if (self.cleanupAfterRender) {
                self.pendingCleanup = true;
              }
              self._tryCleanup();
              if (error) {
                internalRenderTask.capability.reject(error);
              } else {
                internalRenderTask.capability.resolve();
              }
              stats.timeEnd('Rendering');
              stats.timeEnd('Overall');
            }
            return renderTask;
          },
          /**
           * @return {Promise} A promise resolved with an {@link PDFOperatorList}
           * object that represents page's operator list.
           */
          getOperatorList: function PDFPageProxy_getOperatorList() {
            function operatorListChanged() {
              if (intentState.operatorList.lastChunk) {
                intentState.opListReadCapability.resolve(intentState.operatorList);
                var i = intentState.renderTasks.indexOf(opListTask);
                if (i >= 0) {
                  intentState.renderTasks.splice(i, 1);
                }
              }
            }
            var renderingIntent = 'oplist';
            if (!this.intentStates[renderingIntent]) {
              this.intentStates[renderingIntent] = Object.create(null);
            }
            var intentState = this.intentStates[renderingIntent];
            var opListTask;
            if (!intentState.opListReadCapability) {
              opListTask = {};
              opListTask.operatorListChanged = operatorListChanged;
              intentState.receivingOperatorList = true;
              intentState.opListReadCapability = createPromiseCapability();
              intentState.renderTasks = [];
              intentState.renderTasks.push(opListTask);
              intentState.operatorList = {
                fnArray: [],
                argsArray: [],
                lastChunk: false
              };
              this.transport.messageHandler.send('RenderPageRequest', {
                pageIndex: this.pageIndex,
                intent: renderingIntent
              });
            }
            return intentState.opListReadCapability.promise;
          },
          /**
           * @param {getTextContentParameters} params - getTextContent parameters.
           * @return {Promise} That is resolved a {@link TextContent}
           * object that represent the page text content.
           */
          getTextContent: function PDFPageProxy_getTextContent(params) {
            return this.transport.messageHandler.sendWithPromise('GetTextContent', {
              pageIndex: this.pageNumber - 1,
              normalizeWhitespace: params && params.normalizeWhitespace === true ? true : /* Default */
              false,
              combineTextItems: params && params.disableCombineTextItems === true ? false : /* Default */
              true
            });
          },
          /**
           * Destroys page object.
           */
          _destroy: function PDFPageProxy_destroy() {
            this.destroyed = true;
            this.transport.pageCache[this.pageIndex] = null;
            var waitOn = [];
            Object.keys(this.intentStates).forEach(function (intent) {
              if (intent === 'oplist') {
                // Avoid errors below, since the renderTasks are just stubs.
                return;
              }
              var intentState = this.intentStates[intent];
              intentState.renderTasks.forEach(function (renderTask) {
                var renderCompleted = renderTask.capability.promise.catch(function () {
                });
                // ignoring failures
                waitOn.push(renderCompleted);
                renderTask.cancel();
              });
            }, this);
            this.objs.clear();
            this.annotationsPromise = null;
            this.pendingCleanup = false;
            return Promise.all(waitOn);
          },
          /**
           * Cleans up resources allocated by the page. (deprecated)
           */
          destroy: function () {
            deprecated('page destroy method, use cleanup() instead');
            this.cleanup();
          },
          /**
           * Cleans up resources allocated by the page.
           */
          cleanup: function PDFPageProxy_cleanup() {
            this.pendingCleanup = true;
            this._tryCleanup();
          },
          /**
           * For internal use only. Attempts to clean up if rendering is in a state
           * where that's possible.
           * @ignore
           */
          _tryCleanup: function PDFPageProxy_tryCleanup() {
            if (!this.pendingCleanup || Object.keys(this.intentStates).some(function (intent) {
                var intentState = this.intentStates[intent];
                return intentState.renderTasks.length !== 0 || intentState.receivingOperatorList;
              }, this)) {
              return;
            }
            Object.keys(this.intentStates).forEach(function (intent) {
              delete this.intentStates[intent];
            }, this);
            this.objs.clear();
            this.annotationsPromise = null;
            this.pendingCleanup = false;
          },
          /**
           * For internal use only.
           * @ignore
           */
          _startRenderPage: function PDFPageProxy_startRenderPage(transparency, intent) {
            var intentState = this.intentStates[intent];
            // TODO Refactor RenderPageRequest to separate rendering
            // and operator list logic
            if (intentState.displayReadyCapability) {
              intentState.displayReadyCapability.resolve(transparency);
            }
          },
          /**
           * For internal use only.
           * @ignore
           */
          _renderPageChunk: function PDFPageProxy_renderPageChunk(operatorListChunk, intent) {
            var intentState = this.intentStates[intent];
            var i, ii;
            // Add the new chunk to the current operator list.
            for (i = 0, ii = operatorListChunk.length; i < ii; i++) {
              intentState.operatorList.fnArray.push(operatorListChunk.fnArray[i]);
              intentState.operatorList.argsArray.push(operatorListChunk.argsArray[i]);
            }
            intentState.operatorList.lastChunk = operatorListChunk.lastChunk;
            // Notify all the rendering tasks there are more operators to be consumed.
            for (i = 0; i < intentState.renderTasks.length; i++) {
              intentState.renderTasks[i].operatorListChanged();
            }
            if (operatorListChunk.lastChunk) {
              intentState.receivingOperatorList = false;
              this._tryCleanup();
            }
          }
        };
        return PDFPageProxy;
      }();
      /**
       * PDF.js web worker abstraction, it controls instantiation of PDF documents and
       * WorkerTransport for them.  If creation of a web worker is not possible,
       * a "fake" worker will be used instead.
       * @class
       */
      var PDFWorker = function PDFWorkerClosure() {
        var nextFakeWorkerId = 0;
        function getWorkerSrc() {
          if (typeof workerSrc !== 'undefined') {
            return workerSrc;
          }
          if (getDefaultSetting('workerSrc')) {
            return getDefaultSetting('workerSrc');
          }
          if (pdfjsFilePath) {
            return pdfjsFilePath.replace(/\.js$/i, '.worker.js');
          }
          error('No PDFJS.workerSrc specified');
        }
        var fakeWorkerFilesLoadedCapability;
        // Loads worker code into main thread.
        function setupFakeWorkerGlobal() {
          var WorkerMessageHandler;
          if (fakeWorkerFilesLoadedCapability) {
            return fakeWorkerFilesLoadedCapability.promise;
          }
          fakeWorkerFilesLoadedCapability = createPromiseCapability();
          var loader = fakeWorkerFilesLoader || function (callback) {
            Util.loadScript(getWorkerSrc(), function () {
              callback(window.pdfjsDistBuildPdfWorker.WorkerMessageHandler);
            });
          };
          loader(fakeWorkerFilesLoadedCapability.resolve);
          return fakeWorkerFilesLoadedCapability.promise;
        }
        function FakeWorkerPort(defer) {
          this._listeners = [];
          this._defer = defer;
          this._deferred = Promise.resolve(undefined);
        }
        FakeWorkerPort.prototype = {
          postMessage: function (obj, transfers) {
            function cloneValue(value) {
              // Trying to perform a structured clone close to the spec, including
              // transfers.
              if (typeof value !== 'object' || value === null) {
                return value;
              }
              if (cloned.has(value)) {
                // already cloned the object
                return cloned.get(value);
              }
              var result;
              var buffer;
              if ((buffer = value.buffer) && isArrayBuffer(buffer)) {
                // We found object with ArrayBuffer (typed array).
                var transferable = transfers && transfers.indexOf(buffer) >= 0;
                if (value === buffer) {
                  // Special case when we are faking typed arrays in compatibility.js.
                  result = value;
                } else if (transferable) {
                  result = new value.constructor(buffer, value.byteOffset, value.byteLength);
                } else {
                  result = new value.constructor(value);
                }
                cloned.set(value, result);
                return result;
              }
              result = isArray(value) ? [] : {};
              cloned.set(value, result);
              // adding to cache now for cyclic references
              // Cloning all value and object properties, however ignoring properties
              // defined via getter.
              for (var i in value) {
                var desc, p = value;
                while (!(desc = Object.getOwnPropertyDescriptor(p, i))) {
                  p = Object.getPrototypeOf(p);
                }
                if (typeof desc.value === 'undefined' || typeof desc.value === 'function') {
                  continue;
                }
                result[i] = cloneValue(desc.value);
              }
              return result;
            }
            if (!this._defer) {
              this._listeners.forEach(function (listener) {
                listener.call(this, { data: obj });
              }, this);
              return;
            }
            var cloned = new WeakMap();
            var e = { data: cloneValue(obj) };
            this._deferred.then(function () {
              this._listeners.forEach(function (listener) {
                listener.call(this, e);
              }, this);
            }.bind(this));
          },
          addEventListener: function (name, listener) {
            this._listeners.push(listener);
          },
          removeEventListener: function (name, listener) {
            var i = this._listeners.indexOf(listener);
            this._listeners.splice(i, 1);
          },
          terminate: function () {
            this._listeners = [];
          }
        };
        function createCDNWrapper(url) {
          // We will rely on blob URL's property to specify origin.
          // We want this function to fail in case if createObjectURL or Blob do not
          // exist or fail for some reason -- our Worker creation will fail anyway.
          var wrapper = 'importScripts(\'' + url + '\');';
          return URL.createObjectURL(new Blob([wrapper]));
        }
        function PDFWorker(name) {
          this.name = name;
          this.destroyed = false;
          this._readyCapability = createPromiseCapability();
          this._port = null;
          this._webWorker = null;
          this._messageHandler = null;
          this._initialize();
        }
        PDFWorker.prototype = /** @lends PDFWorker.prototype */
        {
          get promise() {
            return this._readyCapability.promise;
          },
          get port() {
            return this._port;
          },
          get messageHandler() {
            return this._messageHandler;
          },
          _initialize: function PDFWorker_initialize() {
            // If worker support isn't disabled explicit and the browser has worker
            // support, create a new web worker and test if it/the browser fulfills
            // all requirements to run parts of pdf.js in a web worker.
            // Right now, the requirement is, that an Uint8Array is still an
            // Uint8Array as it arrives on the worker. (Chrome added this with v.15.)
            if (!isWorkerDisabled && !getDefaultSetting('disableWorker') && typeof Worker !== 'undefined') {
              var workerSrc = getWorkerSrc();
              try {
                // Wraps workerSrc path into blob URL, if the former does not belong
                // to the same origin.
                if (!isSameOrigin(window.location.href, workerSrc)) {
                  workerSrc = createCDNWrapper(new URL(workerSrc, window.location).href);
                }
                // Some versions of FF can't create a worker on localhost, see:
                // https://bugzilla.mozilla.org/show_bug.cgi?id=683280
                var worker = new Worker(workerSrc);
                var messageHandler = new MessageHandler('main', 'worker', worker);
                var terminateEarly = function () {
                  worker.removeEventListener('error', onWorkerError);
                  messageHandler.destroy();
                  worker.terminate();
                  if (this.destroyed) {
                    this._readyCapability.reject(new Error('Worker was destroyed'));
                  } else {
                    // Fall back to fake worker if the termination is caused by an
                    // error (e.g. NetworkError / SecurityError).
                    this._setupFakeWorker();
                  }
                }.bind(this);
                var onWorkerError = function (event) {
                  if (!this._webWorker) {
                    // Worker failed to initialize due to an error. Clean up and fall
                    // back to the fake worker.
                    terminateEarly();
                  }
                }.bind(this);
                worker.addEventListener('error', onWorkerError);
                messageHandler.on('test', function PDFWorker_test(data) {
                  worker.removeEventListener('error', onWorkerError);
                  if (this.destroyed) {
                    terminateEarly();
                    return;
                  }
                  // worker was destroyed
                  var supportTypedArray = data && data.supportTypedArray;
                  if (supportTypedArray) {
                    this._messageHandler = messageHandler;
                    this._port = worker;
                    this._webWorker = worker;
                    if (!data.supportTransfers) {
                      isPostMessageTransfersDisabled = true;
                    }
                    this._readyCapability.resolve();
                    // Send global setting, e.g. verbosity level.
                    messageHandler.send('configure', { verbosity: getVerbosityLevel() });
                  } else {
                    this._setupFakeWorker();
                    messageHandler.destroy();
                    worker.terminate();
                  }
                }.bind(this));
                messageHandler.on('console_log', function (data) {
                  console.log.apply(console, data);
                });
                messageHandler.on('console_error', function (data) {
                  console.error.apply(console, data);
                });
                messageHandler.on('ready', function (data) {
                  worker.removeEventListener('error', onWorkerError);
                  if (this.destroyed) {
                    terminateEarly();
                    return;
                  }
                  // worker was destroyed
                  try {
                    sendTest();
                  } catch (e) {
                    // We need fallback to a faked worker.
                    this._setupFakeWorker();
                  }
                }.bind(this));
                var sendTest = function () {
                  var postMessageTransfers = getDefaultSetting('postMessageTransfers') && !isPostMessageTransfersDisabled;
                  var testObj = new Uint8Array([postMessageTransfers ? 255 : 0]);
                  // Some versions of Opera throw a DATA_CLONE_ERR on serializing the
                  // typed array. Also, checking if we can use transfers.
                  try {
                    messageHandler.send('test', testObj, [testObj.buffer]);
                  } catch (ex) {
                    info('Cannot use postMessage transfers');
                    testObj[0] = 0;
                    messageHandler.send('test', testObj);
                  }
                };
                // It might take time for worker to initialize (especially when AMD
                // loader is used). We will try to send test immediately, and then
                // when 'ready' message will arrive. The worker shall process only
                // first received 'test'.
                sendTest();
                return;
              } catch (e) {
                info('The worker has been disabled.');
              }
            }
            // Either workers are disabled, not supported or have thrown an exception.
            // Thus, we fallback to a faked worker.
            this._setupFakeWorker();
          },
          _setupFakeWorker: function PDFWorker_setupFakeWorker() {
            if (!isWorkerDisabled && !getDefaultSetting('disableWorker')) {
              warn('Setting up fake worker.');
              isWorkerDisabled = true;
            }
            setupFakeWorkerGlobal().then(function (WorkerMessageHandler) {
              if (this.destroyed) {
                this._readyCapability.reject(new Error('Worker was destroyed'));
                return;
              }
              // We cannot turn on proper fake port simulation (this includes
              // structured cloning) when typed arrays are not supported. Relying
              // on a chance that messages will be sent in proper order.
              var isTypedArraysPresent = Uint8Array !== Float32Array;
              var port = new FakeWorkerPort(isTypedArraysPresent);
              this._port = port;
              // All fake workers use the same port, making id unique.
              var id = 'fake' + nextFakeWorkerId++;
              // If the main thread is our worker, setup the handling for the
              // messages -- the main thread sends to it self.
              var workerHandler = new MessageHandler(id + '_worker', id, port);
              WorkerMessageHandler.setup(workerHandler, port);
              var messageHandler = new MessageHandler(id, id + '_worker', port);
              this._messageHandler = messageHandler;
              this._readyCapability.resolve();
            }.bind(this));
          },
          /**
           * Destroys the worker instance.
           */
          destroy: function PDFWorker_destroy() {
            this.destroyed = true;
            if (this._webWorker) {
              // We need to terminate only web worker created resource.
              this._webWorker.terminate();
              this._webWorker = null;
            }
            this._port = null;
            if (this._messageHandler) {
              this._messageHandler.destroy();
              this._messageHandler = null;
            }
          }
        };
        return PDFWorker;
      }();
      /**
       * For internal use only.
       * @ignore
       */
      var WorkerTransport = function WorkerTransportClosure() {
        function WorkerTransport(messageHandler, loadingTask, pdfDataRangeTransport) {
          this.messageHandler = messageHandler;
          this.loadingTask = loadingTask;
          this.pdfDataRangeTransport = pdfDataRangeTransport;
          this.commonObjs = new PDFObjects();
          this.fontLoader = new FontLoader(loadingTask.docId);
          this.destroyed = false;
          this.destroyCapability = null;
          this.pageCache = [];
          this.pagePromises = [];
          this.downloadInfoCapability = createPromiseCapability();
          this.setupMessageHandler();
        }
        WorkerTransport.prototype = {
          destroy: function WorkerTransport_destroy() {
            if (this.destroyCapability) {
              return this.destroyCapability.promise;
            }
            this.destroyed = true;
            this.destroyCapability = createPromiseCapability();
            var waitOn = [];
            // We need to wait for all renderings to be completed, e.g.
            // timeout/rAF can take a long time.
            this.pageCache.forEach(function (page) {
              if (page) {
                waitOn.push(page._destroy());
              }
            });
            this.pageCache = [];
            this.pagePromises = [];
            var self = this;
            // We also need to wait for the worker to finish its long running tasks.
            var terminated = this.messageHandler.sendWithPromise('Terminate', null);
            waitOn.push(terminated);
            Promise.all(waitOn).then(function () {
              self.fontLoader.clear();
              if (self.pdfDataRangeTransport) {
                self.pdfDataRangeTransport.abort();
                self.pdfDataRangeTransport = null;
              }
              if (self.messageHandler) {
                self.messageHandler.destroy();
                self.messageHandler = null;
              }
              self.destroyCapability.resolve();
            }, this.destroyCapability.reject);
            return this.destroyCapability.promise;
          },
          setupMessageHandler: function WorkerTransport_setupMessageHandler() {
            var messageHandler = this.messageHandler;
            function updatePassword(password) {
              messageHandler.send('UpdatePassword', password);
            }
            var pdfDataRangeTransport = this.pdfDataRangeTransport;
            if (pdfDataRangeTransport) {
              pdfDataRangeTransport.addRangeListener(function (begin, chunk) {
                messageHandler.send('OnDataRange', {
                  begin: begin,
                  chunk: chunk
                });
              });
              pdfDataRangeTransport.addProgressListener(function (loaded) {
                messageHandler.send('OnDataProgress', { loaded: loaded });
              });
              pdfDataRangeTransport.addProgressiveReadListener(function (chunk) {
                messageHandler.send('OnDataRange', { chunk: chunk });
              });
              messageHandler.on('RequestDataRange', function transportDataRange(data) {
                pdfDataRangeTransport.requestDataRange(data.begin, data.end);
              }, this);
            }
            messageHandler.on('GetDoc', function transportDoc(data) {
              var pdfInfo = data.pdfInfo;
              this.numPages = data.pdfInfo.numPages;
              var loadingTask = this.loadingTask;
              var pdfDocument = new PDFDocumentProxy(pdfInfo, this, loadingTask);
              this.pdfDocument = pdfDocument;
              loadingTask._capability.resolve(pdfDocument);
            }, this);
            messageHandler.on('NeedPassword', function transportNeedPassword(exception) {
              var loadingTask = this.loadingTask;
              if (loadingTask.onPassword) {
                return loadingTask.onPassword(updatePassword, PasswordResponses.NEED_PASSWORD);
              }
              loadingTask._capability.reject(new PasswordException(exception.message, exception.code));
            }, this);
            messageHandler.on('IncorrectPassword', function transportIncorrectPassword(exception) {
              var loadingTask = this.loadingTask;
              if (loadingTask.onPassword) {
                return loadingTask.onPassword(updatePassword, PasswordResponses.INCORRECT_PASSWORD);
              }
              loadingTask._capability.reject(new PasswordException(exception.message, exception.code));
            }, this);
            messageHandler.on('InvalidPDF', function transportInvalidPDF(exception) {
              this.loadingTask._capability.reject(new InvalidPDFException(exception.message));
            }, this);
            messageHandler.on('MissingPDF', function transportMissingPDF(exception) {
              this.loadingTask._capability.reject(new MissingPDFException(exception.message));
            }, this);
            messageHandler.on('UnexpectedResponse', function transportUnexpectedResponse(exception) {
              this.loadingTask._capability.reject(new UnexpectedResponseException(exception.message, exception.status));
            }, this);
            messageHandler.on('UnknownError', function transportUnknownError(exception) {
              this.loadingTask._capability.reject(new UnknownErrorException(exception.message, exception.details));
            }, this);
            messageHandler.on('DataLoaded', function transportPage(data) {
              this.downloadInfoCapability.resolve(data);
            }, this);
            messageHandler.on('PDFManagerReady', function transportPage(data) {
              if (this.pdfDataRangeTransport) {
                this.pdfDataRangeTransport.transportReady();
              }
            }, this);
            messageHandler.on('StartRenderPage', function transportRender(data) {
              if (this.destroyed) {
                return;
              }
              // Ignore any pending requests if the worker was terminated.
              var page = this.pageCache[data.pageIndex];
              page.stats.timeEnd('Page Request');
              page._startRenderPage(data.transparency, data.intent);
            }, this);
            messageHandler.on('RenderPageChunk', function transportRender(data) {
              if (this.destroyed) {
                return;
              }
              // Ignore any pending requests if the worker was terminated.
              var page = this.pageCache[data.pageIndex];
              page._renderPageChunk(data.operatorList, data.intent);
            }, this);
            messageHandler.on('commonobj', function transportObj(data) {
              if (this.destroyed) {
                return;
              }
              // Ignore any pending requests if the worker was terminated.
              var id = data[0];
              var type = data[1];
              if (this.commonObjs.hasData(id)) {
                return;
              }
              switch (type) {
              case 'Font':
                var exportedData = data[2];
                if ('error' in exportedData) {
                  var exportedError = exportedData.error;
                  warn('Error during font loading: ' + exportedError);
                  this.commonObjs.resolve(id, exportedError);
                  break;
                }
                var fontRegistry = null;
                if (getDefaultSetting('pdfBug') && globalScope.FontInspector && globalScope['FontInspector'].enabled) {
                  fontRegistry = {
                    registerFont: function (font, url) {
                      globalScope['FontInspector'].fontAdded(font, url);
                    }
                  };
                }
                var font = new FontFaceObject(exportedData, {
                  isEvalSuported: getDefaultSetting('isEvalSupported'),
                  disableFontFace: getDefaultSetting('disableFontFace'),
                  fontRegistry: fontRegistry
                });
                this.fontLoader.bind([font], function fontReady(fontObjs) {
                  this.commonObjs.resolve(id, font);
                }.bind(this));
                break;
              case 'FontPath':
                this.commonObjs.resolve(id, data[2]);
                break;
              default:
                error('Got unknown common object type ' + type);
              }
            }, this);
            messageHandler.on('obj', function transportObj(data) {
              if (this.destroyed) {
                return;
              }
              // Ignore any pending requests if the worker was terminated.
              var id = data[0];
              var pageIndex = data[1];
              var type = data[2];
              var pageProxy = this.pageCache[pageIndex];
              var imageData;
              if (pageProxy.objs.hasData(id)) {
                return;
              }
              switch (type) {
              case 'JpegStream':
                imageData = data[3];
                loadJpegStream(id, imageData, pageProxy.objs);
[truncated: 30,748 more chars]
