# Supplementary material for: McClintock: An Integrated Pipeline for Detecting Transposable Element Insertions in Whole-Genome Shotgun Sequencing Data
Source: G3 (Bethesda). 2017 Jun 21;7(8):2763–78. doi: 10.1534/g3.117.043893 (PMC5555480; doi:10.1534/g3.117.043893)
Supplement: Supplementary file 3 [file 2763FileS3.zip › mcclintock_analysis_code/seqplots-master/inst/seqplots/www/js/pdf.worker.js]

/* Copyright 2012 Mozilla Foundation
 *
 * Licensed under the Apache License, Version 2.0 (the "License");
 * you may not use this file except in compliance with the License.
 * You may obtain a copy of the License at
 *
 *     http://www.apache.org/licenses/LICENSE-2.0
 *
 * Unless required by applicable law or agreed to in writing, software
 * distributed under the License is distributed on an "AS IS" BASIS,
 * WITHOUT WARRANTIES OR CONDITIONS OF ANY KIND, either express or implied.
 * See the License for the specific language governing permissions and
 * limitations under the License.
 */
(function (root, factory) {
  'use strict';
  if (typeof define === 'function' && define.amd) {
    define('pdfjs-dist/build/pdf.worker', ['exports'], factory);
  } else if (typeof exports !== 'undefined') {
    factory(exports);
  } else {
    factory(root['pdfjsDistBuildPdfWorker'] = {});
  }
}(this, function (exports) {
  // Use strict in our context only - users might not want it
  'use strict';
  var pdfjsVersion = '1.6.258';
  var pdfjsBuild = '6906623';
  var pdfjsFilePath = typeof document !== 'undefined' && document.currentScript ? document.currentScript.src : null;
  var pdfjsLibs = {};
  (function pdfjsWrapper() {
    (function (root, factory) {
      factory(root.pdfjsCoreArithmeticDecoder = {});
    }(this, function (exports) {
      /* This class implements the QM Coder decoding as defined in
       *   JPEG 2000 Part I Final Committee Draft Version 1.0
       *   Annex C.3 Arithmetic decoding procedure
       * available at http://www.jpeg.org/public/fcd15444-1.pdf
       *
       * The arithmetic decoder is used in conjunction with context models to decode
       * JPEG2000 and JBIG2 streams.
       */
      var ArithmeticDecoder = function ArithmeticDecoderClosure() {
        // Table C-2
        var QeTable = [
          {
            qe: 0x5601,
            nmps: 1,
            nlps: 1,
            switchFlag: 1
          },
          {
            qe: 0x3401,
            nmps: 2,
            nlps: 6,
            switchFlag: 0
          },
          {
            qe: 0x1801,
            nmps: 3,
            nlps: 9,
            switchFlag: 0
          },
          {
            qe: 0x0AC1,
            nmps: 4,
            nlps: 12,
            switchFlag: 0
          },
          {
            qe: 0x0521,
            nmps: 5,
            nlps: 29,
            switchFlag: 0
          },
          {
            qe: 0x0221,
            nmps: 38,
            nlps: 33,
            switchFlag: 0
          },
          {
            qe: 0x5601,
            nmps: 7,
            nlps: 6,
            switchFlag: 1
          },
          {
            qe: 0x5401,
            nmps: 8,
            nlps: 14,
            switchFlag: 0
          },
          {
            qe: 0x4801,
            nmps: 9,
            nlps: 14,
            switchFlag: 0
          },
          {
            qe: 0x3801,
            nmps: 10,
            nlps: 14,
            switchFlag: 0
          },
          {
            qe: 0x3001,
            nmps: 11,
            nlps: 17,
            switchFlag: 0
          },
          {
            qe: 0x2401,
            nmps: 12,
            nlps: 18,
            switchFlag: 0
          },
          {
            qe: 0x1C01,
            nmps: 13,
            nlps: 20,
            switchFlag: 0
          },
          {
            qe: 0x1601,
            nmps: 29,
            nlps: 21,
            switchFlag: 0
          },
          {
            qe: 0x5601,
            nmps: 15,
            nlps: 14,
            switchFlag: 1
          },
          {
            qe: 0x5401,
            nmps: 16,
            nlps: 14,
            switchFlag: 0
          },
          {
            qe: 0x5101,
            nmps: 17,
            nlps: 15,
            switchFlag: 0
          },
          {
            qe: 0x4801,
            nmps: 18,
            nlps: 16,
            switchFlag: 0
          },
          {
            qe: 0x3801,
            nmps: 19,
            nlps: 17,
            switchFlag: 0
          },
          {
            qe: 0x3401,
            nmps: 20,
            nlps: 18,
            switchFlag: 0
          },
          {
            qe: 0x3001,
            nmps: 21,
            nlps: 19,
            switchFlag: 0
          },
          {
            qe: 0x2801,
            nmps: 22,
            nlps: 19,
            switchFlag: 0
          },
          {
            qe: 0x2401,
            nmps: 23,
            nlps: 20,
            switchFlag: 0
          },
          {
            qe: 0x2201,
            nmps: 24,
            nlps: 21,
            switchFlag: 0
          },
          {
            qe: 0x1C01,
            nmps: 25,
            nlps: 22,
            switchFlag: 0
          },
          {
            qe: 0x1801,
            nmps: 26,
            nlps: 23,
            switchFlag: 0
          },
          {
            qe: 0x1601,
            nmps: 27,
            nlps: 24,
            switchFlag: 0
          },
          {
            qe: 0x1401,
            nmps: 28,
            nlps: 25,
            switchFlag: 0
          },
          {
            qe: 0x1201,
            nmps: 29,
            nlps: 26,
            switchFlag: 0
          },
          {
            qe: 0x1101,
            nmps: 30,
            nlps: 27,
            switchFlag: 0
          },
          {
            qe: 0x0AC1,
            nmps: 31,
            nlps: 28,
            switchFlag: 0
          },
          {
            qe: 0x09C1,
            nmps: 32,
            nlps: 29,
            switchFlag: 0
          },
          {
            qe: 0x08A1,
            nmps: 33,
            nlps: 30,
            switchFlag: 0
          },
          {
            qe: 0x0521,
            nmps: 34,
            nlps: 31,
            switchFlag: 0
          },
          {
            qe: 0x0441,
            nmps: 35,
            nlps: 32,
            switchFlag: 0
          },
          {
            qe: 0x02A1,
            nmps: 36,
            nlps: 33,
            switchFlag: 0
          },
          {
            qe: 0x0221,
            nmps: 37,
            nlps: 34,
            switchFlag: 0
          },
          {
            qe: 0x0141,
            nmps: 38,
            nlps: 35,
            switchFlag: 0
          },
          {
            qe: 0x0111,
            nmps: 39,
            nlps: 36,
            switchFlag: 0
          },
          {
            qe: 0x0085,
            nmps: 40,
            nlps: 37,
            switchFlag: 0
          },
          {
            qe: 0x0049,
            nmps: 41,
            nlps: 38,
            switchFlag: 0
          },
          {
            qe: 0x0025,
            nmps: 42,
            nlps: 39,
            switchFlag: 0
          },
          {
            qe: 0x0015,
            nmps: 43,
            nlps: 40,
            switchFlag: 0
          },
          {
            qe: 0x0009,
            nmps: 44,
            nlps: 41,
            switchFlag: 0
          },
          {
            qe: 0x0005,
            nmps: 45,
            nlps: 42,
            switchFlag: 0
          },
          {
            qe: 0x0001,
            nmps: 45,
            nlps: 43,
            switchFlag: 0
          },
          {
            qe: 0x5601,
            nmps: 46,
            nlps: 46,
            switchFlag: 0
          }
        ];
        // C.3.5 Initialisation of the decoder (INITDEC)
        function ArithmeticDecoder(data, start, end) {
          this.data = data;
          this.bp = start;
          this.dataEnd = end;
          this.chigh = data[start];
          this.clow = 0;
          this.byteIn();
          this.chigh = this.chigh << 7 & 0xFFFF | this.clow >> 9 & 0x7F;
          this.clow = this.clow << 7 & 0xFFFF;
          this.ct -= 7;
          this.a = 0x8000;
        }
        ArithmeticDecoder.prototype = {
          // C.3.4 Compressed data input (BYTEIN)
          byteIn: function ArithmeticDecoder_byteIn() {
            var data = this.data;
            var bp = this.bp;
            if (data[bp] === 0xFF) {
              var b1 = data[bp + 1];
              if (b1 > 0x8F) {
                this.clow += 0xFF00;
                this.ct = 8;
              } else {
                bp++;
                this.clow += data[bp] << 9;
                this.ct = 7;
                this.bp = bp;
              }
            } else {
              bp++;
              this.clow += bp < this.dataEnd ? data[bp] << 8 : 0xFF00;
              this.ct = 8;
              this.bp = bp;
            }
            if (this.clow > 0xFFFF) {
              this.chigh += this.clow >> 16;
              this.clow &= 0xFFFF;
            }
          },
          // C.3.2 Decoding a decision (DECODE)
          readBit: function ArithmeticDecoder_readBit(contexts, pos) {
            // contexts are packed into 1 byte:
            // highest 7 bits carry cx.index, lowest bit carries cx.mps
            var cx_index = contexts[pos] >> 1, cx_mps = contexts[pos] & 1;
            var qeTableIcx = QeTable[cx_index];
            var qeIcx = qeTableIcx.qe;
            var d;
            var a = this.a - qeIcx;
            if (this.chigh < qeIcx) {
              // exchangeLps
              if (a < qeIcx) {
                a = qeIcx;
                d = cx_mps;
                cx_index = qeTableIcx.nmps;
              } else {
                a = qeIcx;
                d = 1 ^ cx_mps;
                if (qeTableIcx.switchFlag === 1) {
                  cx_mps = d;
                }
                cx_index = qeTableIcx.nlps;
              }
            } else {
              this.chigh -= qeIcx;
              if ((a & 0x8000) !== 0) {
                this.a = a;
                return cx_mps;
              }
              // exchangeMps
              if (a < qeIcx) {
                d = 1 ^ cx_mps;
                if (qeTableIcx.switchFlag === 1) {
                  cx_mps = d;
                }
                cx_index = qeTableIcx.nlps;
              } else {
                d = cx_mps;
                cx_index = qeTableIcx.nmps;
              }
            }
            // C.3.3 renormD;
            do {
              if (this.ct === 0) {
                this.byteIn();
              }
              a <<= 1;
              this.chigh = this.chigh << 1 & 0xFFFF | this.clow >> 15 & 1;
              this.clow = this.clow << 1 & 0xFFFF;
              this.ct--;
            } while ((a & 0x8000) === 0);
            this.a = a;
            contexts[pos] = cx_index << 1 | cx_mps;
            return d;
          }
        };
        return ArithmeticDecoder;
      }();
      exports.ArithmeticDecoder = ArithmeticDecoder;
    }));
    (function (root, factory) {
      factory(root.pdfjsCoreBidi = {});
    }(this, function (exports) {
      // Character types for symbols from 0000 to 00FF.
      var baseTypes = [
        'BN',
        'BN',
        'BN',
        'BN',
        'BN',
        'BN',
        'BN',
        'BN',
        'BN',
        'S',
        'B',
        'S',
        'WS',
        'B',
        'BN',
        'BN',
        'BN',
        'BN',
        'BN',
        'BN',
        'BN',
        'BN',
        'BN',
        'BN',
        'BN',
        'BN',
        'BN',
        'BN',
        'B',
        'B',
        'B',
        'S',
        'WS',
        'ON',
        'ON',
        'ET',
        'ET',
        'ET',
        'ON',
        'ON',
        'ON',
        'ON',
        'ON',
        'ON',
        'CS',
        'ON',
        'CS',
        'ON',
        'EN',
        'EN',
        'EN',
        'EN',
        'EN',
        'EN',
        'EN',
        'EN',
        'EN',
        'EN',
        'ON',
        'ON',
        'ON',
        'ON',
        'ON',
        'ON',
        'ON',
        'L',
        'L',
        'L',
        'L',
        'L',
        'L',
        'L',
        'L',
        'L',
        'L',
        'L',
        'L',
        'L',
        'L',
        'L',
        'L',
        'L',
        'L',
        'L',
        'L',
        'L',
        'L',
        'L',
        'L',
        'L',
        'L',
        'ON',
        'ON',
        'ON',
        'ON',
        'ON',
        'ON',
        'L',
        'L',
        'L',
        'L',
        'L',
        'L',
        'L',
        'L',
        'L',
        'L',
        'L',
        'L',
        'L',
        'L',
        'L',
        'L',
        'L',
        'L',
        'L',
        'L',
        'L',
        'L',
        'L',
        'L',
        'L',
        'L',
        'ON',
        'ON',
        'ON',
        'ON',
        'BN',
        'BN',
        'BN',
        'BN',
        'BN',
        'BN',
        'B',
        'BN',
        'BN',
        'BN',
        'BN',
        'BN',
        'BN',
        'BN',
        'BN',
        'BN',
        'BN',
        'BN',
        'BN',
        'BN',
        'BN',
        'BN',
        'BN',
        'BN',
        'BN',
        'BN',
        'BN',
        'BN',
        'BN',
        'BN',
        'BN',
        'BN',
        'BN',
        'CS',
        'ON',
        'ET',
        'ET',
        'ET',
        'ET',
        'ON',
        'ON',
        'ON',
        'ON',
        'L',
        'ON',
        'ON',
        'ON',
        'ON',
        'ON',
        'ET',
        'ET',
        'EN',
        'EN',
        'ON',
        'L',
        'ON',
        'ON',
        'ON',
        'EN',
        'L',
        'ON',
        'ON',
        'ON',
        'ON',
        'ON',
        'L',
        'L',
        'L',
        'L',
        'L',
        'L',
        'L',
        'L',
        'L',
        'L',
        'L',
        'L',
        'L',
        'L',
        'L',
        'L',
        'L',
        'L',
        'L',
        'L',
        'L',
        'L',
        'L',
        'ON',
        'L',
        'L',
        'L',
        'L',
        'L',
        'L',
        'L',
        'L',
        'L',
        'L',
        'L',
        'L',
        'L',
        'L',
        'L',
        'L',
        'L',
        'L',
        'L',
        'L',
        'L',
        'L',
        'L',
        'L',
        'L',
        'L',
        'L',
        'L',
        'L',
        'L',
        'L',
        'ON',
        'L',
        'L',
        'L',
        'L',
        'L',
        'L',
        'L',
        'L'
      ];
      // Character types for symbols from 0600 to 06FF
      var arabicTypes = [
        'AL',
        'AL',
        'AL',
        'AL',
        'AL',
        'AL',
        'AL',
        'AL',
        'AL',
        'AL',
        'AL',
        'AL',
        'CS',
        'AL',
        'ON',
        'ON',
        'NSM',
        'NSM',
        'NSM',
        'NSM',
        'NSM',
        'NSM',
        'AL',
        'AL',
        'AL',
        'AL',
        'AL',
        'AL',
        'AL',
        'AL',
        'AL',
        'AL',
        'AL',
        'AL',
        'AL',
        'AL',
        'AL',
        'AL',
        'AL',
        'AL',
        'AL',
        'AL',
        'AL',
        'AL',
        'AL',
        'AL',
        'AL',
        'AL',
        'AL',
        'AL',
        'AL',
        'AL',
        'AL',
        'AL',
        'AL',
        'AL',
        'AL',
        'AL',
        'AL',
        'AL',
        'AL',
        'AL',
        'AL',
        'AL',
        'AL',
        'AL',
        'AL',
        'AL',
        'AL',
        'AL',
        'AL',
        'AL',
        'AL',
        'AL',
        'AL',
        'NSM',
        'NSM',
        'NSM',
        'NSM',
        'NSM',
        'NSM',
        'NSM',
        'NSM',
        'NSM',
        'NSM',
        'NSM',
        'NSM',
        'NSM',
        'NSM',
        'AL',
        'AL',
        'AL',
        'AL',
        'AL',
        'AL',
        'AL',
        'AN',
        'AN',
        'AN',
        'AN',
        'AN',
        'AN',
        'AN',
        'AN',
        'AN',
        'AN',
        'ET',
        'AN',
        'AN',
        'AL',
        'AL',
        'AL',
        'NSM',
        'AL',
        'AL',
        'AL',
        'AL',
        'AL',
        'AL',
        'AL',
        'AL',
        'AL',
        'AL',
        'AL',
        'AL',
        'AL',
        'AL',
        'AL',
        'AL',
        'AL',
        'AL',
        'AL',
        'AL',
        'AL',
        'AL',
        'AL',
        'AL',
        'AL',
        'AL',
        'AL',
        'AL',
        'AL',
        'AL',
        'AL',
        'AL',
        'AL',
        'AL',
        'AL',
        'AL',
        'AL',
        'AL',
        'AL',
        'AL',
        'AL',
        'AL',
        'AL',
        'AL',
        'AL',
        'AL',
        'AL',
        'AL',
        'AL',
        'AL',
        'AL',
        'AL',
        'AL',
        'AL',
        'AL',
        'AL',
        'AL',
        'AL',
        'AL',
        'AL',
        'AL',
        'AL',
        'AL',
        'AL',
        'AL',
        'AL',
        'AL',
        'AL',
        'AL',
        'AL',
        'AL',
        'AL',
        'AL',
        'AL',
        'AL',
        'AL',
        'AL',
        'AL',
        'AL',
        'AL',
        'AL',
        'AL',
        'AL',
        'AL',
        'AL',
        'AL',
        'AL',
        'AL',
        'AL',
        'AL',
        'AL',
        'AL',
        'AL',
        'AL',
        'AL',
        'AL',
        'AL',
        'AL',
        'AL',
        'AL',
        'AL',
        'NSM',
        'NSM',
        'NSM',
        'NSM',
        'NSM',
        'NSM',
        'NSM',
        'NSM',
        'NSM',
        'NSM',
        'NSM',
        'NSM',
        'NSM',
        'NSM',
        'NSM',
        'NSM',
        'NSM',
        'NSM',
        'NSM',
        'ON',
        'NSM',
        'NSM',
        'NSM',
        'NSM',
        'AL',
        'AL',
        'AL',
        'AL',
        'AL',
        'AL',
        'AL',
        'AL',
        'AL',
        'AL',
        'AL',
        'AL',
        'AL',
        'AL',
        'AL',
        'AL',
        'AL',
        'AL'
      ];
      function isOdd(i) {
        return (i & 1) !== 0;
      }
      function isEven(i) {
        return (i & 1) === 0;
      }
      function findUnequal(arr, start, value) {
        for (var j = start, jj = arr.length; j < jj; ++j) {
          if (arr[j] !== value) {
            return j;
          }
        }
        return j;
      }
      function setValues(arr, start, end, value) {
        for (var j = start; j < end; ++j) {
          arr[j] = value;
        }
      }
      function reverseValues(arr, start, end) {
        for (var i = start, j = end - 1; i < j; ++i, --j) {
          var temp = arr[i];
          arr[i] = arr[j];
          arr[j] = temp;
        }
      }
      function createBidiText(str, isLTR, vertical) {
        return {
          str: str,
          dir: vertical ? 'ttb' : isLTR ? 'ltr' : 'rtl'
        };
      }
      // These are used in bidi(), which is called frequently. We re-use them on
      // each call to avoid unnecessary allocations.
      var chars = [];
      var types = [];
      function bidi(str, startLevel, vertical) {
        var isLTR = true;
        var strLength = str.length;
        if (strLength === 0 || vertical) {
          return createBidiText(str, isLTR, vertical);
        }
        // Get types and fill arrays
        chars.length = strLength;
        types.length = strLength;
        var numBidi = 0;
        var i, ii;
        for (i = 0; i < strLength; ++i) {
          chars[i] = str.charAt(i);
          var charCode = str.charCodeAt(i);
          var charType = 'L';
          if (charCode <= 0x00ff) {
            charType = baseTypes[charCode];
          } else if (0x0590 <= charCode && charCode <= 0x05f4) {
            charType = 'R';
          } else if (0x0600 <= charCode && charCode <= 0x06ff) {
            charType = arabicTypes[charCode & 0xff];
          } else if (0x0700 <= charCode && charCode <= 0x08AC) {
            charType = 'AL';
          }
          if (charType === 'R' || charType === 'AL' || charType === 'AN') {
            numBidi++;
          }
          types[i] = charType;
        }
        // Detect the bidi method
        // - If there are no rtl characters then no bidi needed
        // - If less than 30% chars are rtl then string is primarily ltr
        // - If more than 30% chars are rtl then string is primarily rtl
        if (numBidi === 0) {
          isLTR = true;
          return createBidiText(str, isLTR);
        }
        if (startLevel === -1) {
          if (strLength / numBidi < 0.3) {
            isLTR = true;
            startLevel = 0;
          } else {
            isLTR = false;
            startLevel = 1;
          }
        }
        var levels = [];
        for (i = 0; i < strLength; ++i) {
          levels[i] = startLevel;
        }
        /*
         X1-X10: skip most of this, since we are NOT doing the embeddings.
         */
        var e = isOdd(startLevel) ? 'R' : 'L';
        var sor = e;
        var eor = sor;
        /*
         W1. Examine each non-spacing mark (NSM) in the level run, and change the
         type of the NSM to the type of the previous character. If the NSM is at the
         start of the level run, it will get the type of sor.
         */
        var lastType = sor;
        for (i = 0; i < strLength; ++i) {
          if (types[i] === 'NSM') {
            types[i] = lastType;
          } else {
            lastType = types[i];
          }
        }
        /*
         W2. Search backwards from each instance of a European number until the
         first strong type (R, L, AL, or sor) is found.  If an AL is found, change
         the type of the European number to Arabic number.
         */
        lastType = sor;
        var t;
        for (i = 0; i < strLength; ++i) {
          t = types[i];
          if (t === 'EN') {
            types[i] = lastType === 'AL' ? 'AN' : 'EN';
          } else if (t === 'R' || t === 'L' || t === 'AL') {
            lastType = t;
          }
        }
        /*
         W3. Change all ALs to R.
         */
        for (i = 0; i < strLength; ++i) {
          t = types[i];
          if (t === 'AL') {
            types[i] = 'R';
          }
        }
        /*
         W4. A single European separator between two European numbers changes to a
         European number. A single common separator between two numbers of the same
         type changes to that type:
         */
        for (i = 1; i < strLength - 1; ++i) {
          if (types[i] === 'ES' && types[i - 1] === 'EN' && types[i + 1] === 'EN') {
            types[i] = 'EN';
          }
          if (types[i] === 'CS' && (types[i - 1] === 'EN' || types[i - 1] === 'AN') && types[i + 1] === types[i - 1]) {
            types[i] = types[i - 1];
          }
        }
        /*
         W5. A sequence of European terminators adjacent to European numbers changes
         to all European numbers:
         */
        for (i = 0; i < strLength; ++i) {
          if (types[i] === 'EN') {
            // do before
            var j;
            for (j = i - 1; j >= 0; --j) {
              if (types[j] !== 'ET') {
                break;
              }
              types[j] = 'EN';
            }
            // do after
            for (j = i + 1; j < strLength; ++j) {
              if (types[j] !== 'ET') {
                break;
              }
              types[j] = 'EN';
            }
          }
        }
        /*
         W6. Otherwise, separators and terminators change to Other Neutral:
         */
        for (i = 0; i < strLength; ++i) {
          t = types[i];
          if (t === 'WS' || t === 'ES' || t === 'ET' || t === 'CS') {
            types[i] = 'ON';
          }
        }
        /*
         W7. Search backwards from each instance of a European number until the
         first strong type (R, L, or sor) is found. If an L is found,  then change
         the type of the European number to L.
         */
        lastType = sor;
        for (i = 0; i < strLength; ++i) {
          t = types[i];
          if (t === 'EN') {
            types[i] = lastType === 'L' ? 'L' : 'EN';
          } else if (t === 'R' || t === 'L') {
            lastType = t;
          }
        }
        /*
         N1. A sequence of neutrals takes the direction of the surrounding strong
         text if the text on both sides has the same direction. European and Arabic
         numbers are treated as though they were R. Start-of-level-run (sor) and
         end-of-level-run (eor) are used at level run boundaries.
         */
        for (i = 0; i < strLength; ++i) {
          if (types[i] === 'ON') {
            var end = findUnequal(types, i + 1, 'ON');
            var before = sor;
            if (i > 0) {
              before = types[i - 1];
            }
            var after = eor;
            if (end + 1 < strLength) {
              after = types[end + 1];
            }
            if (before !== 'L') {
              before = 'R';
            }
            if (after !== 'L') {
              after = 'R';
            }
            if (before === after) {
              setValues(types, i, end, before);
            }
            i = end - 1;
          }
        }
        // reset to end (-1 so next iteration is ok)
        /*
         N2. Any remaining neutrals take the embedding direction.
         */
        for (i = 0; i < strLength; ++i) {
          if (types[i] === 'ON') {
            types[i] = e;
          }
        }
        /*
         I1. For all characters with an even (left-to-right) embedding direction,
         those of type R go up one level and those of type AN or EN go up two
         levels.
         I2. For all characters with an odd (right-to-left) embedding direction,
         those of type L, EN or AN go up one level.
         */
        for (i = 0; i < strLength; ++i) {
          t = types[i];
          if (isEven(levels[i])) {
            if (t === 'R') {
              levels[i] += 1;
            } else if (t === 'AN' || t === 'EN') {
              levels[i] += 2;
            }
          } else {
            // isOdd
            if (t === 'L' || t === 'AN' || t === 'EN') {
              levels[i] += 1;
            }
          }
        }
        /*
             L1. On each line, reset the embedding level of the following characters to
             the paragraph embedding level:
        
             segment separators,
             paragraph separators,
             any sequence of whitespace characters preceding a segment separator or
             paragraph separator, and any sequence of white space characters at the end
             of the line.
             */
        // don't bother as text is only single line
        /*
         L2. From the highest level found in the text to the lowest odd level on
         each line, reverse any contiguous sequence of characters that are at that
         level or higher.
         */
        // find highest level & lowest odd level
        var highestLevel = -1;
        var lowestOddLevel = 99;
        var level;
        for (i = 0, ii = levels.length; i < ii; ++i) {
          level = levels[i];
          if (highestLevel < level) {
            highestLevel = level;
          }
          if (lowestOddLevel > level && isOdd(level)) {
            lowestOddLevel = level;
          }
        }
        // now reverse between those limits
        for (level = highestLevel; level >= lowestOddLevel; --level) {
          // find segments to reverse
          var start = -1;
          for (i = 0, ii = levels.length; i < ii; ++i) {
            if (levels[i] < level) {
              if (start >= 0) {
                reverseValues(chars, start, i);
                start = -1;
              }
            } else if (start < 0) {
              start = i;
            }
          }
          if (start >= 0) {
            reverseValues(chars, start, levels.length);
          }
        }
        /*
         L3. Combining marks applied to a right-to-left base character will at this
         point precede their base character. If the rendering engine expects them to
         follow the base characters in the final display process, then the ordering
         of the marks and the base character must be reversed.
         */
        // don't bother for now
        /*
         L4. A character that possesses the mirrored property as specified by
         Section 4.7, Mirrored, must be depicted by a mirrored glyph if the resolved
         directionality of that character is R.
         */
        // don't mirror as characters are already mirrored in the pdf
        // Finally, return string
        for (i = 0, ii = chars.length; i < ii; ++i) {
          var ch = chars[i];
          if (ch === '<' || ch === '>') {
            chars[i] = '';
          }
        }
        return createBidiText(chars.join(''), isLTR);
      }
      exports.bidi = bidi;
    }));
    (function (root, factory) {
      factory(root.pdfjsCoreCharsets = {});
    }(this, function (exports) {
      var ISOAdobeCharset = [
        '.notdef',
        'space',
        'exclam',
        'quotedbl',
        'numbersign',
        'dollar',
        'percent',
        'ampersand',
        'quoteright',
        'parenleft',
        'parenright',
        'asterisk',
        'plus',
        'comma',
        'hyphen',
        'period',
        'slash',
        'zero',
        'one',
        'two',
        'three',
        'four',
        'five',
        'six',
        'seven',
        'eight',
        'nine',
        'colon',
        'semicolon',
        'less',
        'equal',
        'greater',
        'question',
        'at',
        'A',
        'B',
        'C',
        'D',
        'E',
        'F',
        'G',
        'H',
        'I',
        'J',
        'K',
        'L',
        'M',
        'N',
        'O',
        'P',
        'Q',
        'R',
        'S',
        'T',
        'U',
        'V',
        'W',
        'X',
        'Y',
        'Z',
        'bracketleft',
        'backslash',
        'bracketright',
        'asciicircum',
        'underscore',
        'quoteleft',
        'a',
        'b',
        'c',
        'd',
        'e',
        'f',
        'g',
        'h',
        'i',
        'j',
        'k',
        'l',
        'm',
        'n',
        'o',
        'p',
        'q',
        'r',
        's',
        't',
        'u',
        'v',
        'w',
        'x',
        'y',
        'z',
        'braceleft',
        'bar',
        'braceright',
        'asciitilde',
        'exclamdown',
        'cent',
        'sterling',
        'fraction',
        'yen',
        'florin',
        'section',
        'currency',
        'quotesingle',
        'quotedblleft',
        'guillemotleft',
        'guilsinglleft',
        'guilsinglright',
        'fi',
        'fl',
        'endash',
        'dagger',
        'daggerdbl',
        'periodcentered',
        'paragraph',
        'bullet',
        'quotesinglbase',
        'quotedblbase',
        'quotedblright',
        'guillemotright',
        'ellipsis',
        'perthousand',
        'questiondown',
        'grave',
        'acute',
        'circumflex',
        'tilde',
        'macron',
        'breve',
        'dotaccent',
        'dieresis',
        'ring',
        'cedilla',
        'hungarumlaut',
        'ogonek',
        'caron',
        'emdash',
        'AE',
        'ordfeminine',
        'Lslash',
        'Oslash',
        'OE',
        'ordmasculine',
        'ae',
        'dotlessi',
        'lslash',
        'oslash',
        'oe',
        'germandbls',
        'onesuperior',
        'logicalnot',
        'mu',
        'trademark',
        'Eth',
        'onehalf',
        'plusminus',
        'Thorn',
        'onequarter',
        'divide',
        'brokenbar',
        'degree',
        'thorn',
        'threequarters',
        'twosuperior',
        'registered',
        'minus',
        'eth',
        'multiply',
        'threesuperior',
        'copyright',
        'Aacute',
        'Acircumflex',
        'Adieresis',
        'Agrave',
        'Aring',
        'Atilde',
        'Ccedilla',
        'Eacute',
        'Ecircumflex',
        'Edieresis',
        'Egrave',
        'Iacute',
        'Icircumflex',
        'Idieresis',
        'Igrave',
        'Ntilde',
        'Oacute',
        'Ocircumflex',
        'Odieresis',
        'Ograve',
        'Otilde',
        'Scaron',
        'Uacute',
        'Ucircumflex',
        'Udieresis',
        'Ugrave',
        'Yacute',
        'Ydieresis',
        'Zcaron',
        'aacute',
        'acircumflex',
        'adieresis',
        'agrave',
        'aring',
        'atilde',
        'ccedilla',
        'eacute',
        'ecircumflex',
        'edieresis',
        'egrave',
        'iacute',
        'icircumflex',
        'idieresis',
        'igrave',
        'ntilde',
        'oacute',
        'ocircumflex',
        'odieresis',
        'ograve',
        'otilde',
        'scaron',
        'uacute',
        'ucircumflex',
        'udieresis',
        'ugrave',
        'yacute',
        'ydieresis',
        'zcaron'
      ];
      var ExpertCharset = [
        '.notdef',
        'space',
        'exclamsmall',
        'Hungarumlautsmall',
        'dollaroldstyle',
        'dollarsuperior',
        'ampersandsmall',
        'Acutesmall',
        'parenleftsuperior',
        'parenrightsuperior',
        'twodotenleader',
        'onedotenleader',
        'comma',
        'hyphen',
        'period',
        'fraction',
        'zerooldstyle',
        'oneoldstyle',
        'twooldstyle',
        'threeoldstyle',
        'fouroldstyle',
        'fiveoldstyle',
        'sixoldstyle',
        'sevenoldstyle',
        'eightoldstyle',
        'nineoldstyle',
        'colon',
        'semicolon',
        'commasuperior',
        'threequartersemdash',
        'periodsuperior',
        'questionsmall',
        'asuperior',
        'bsuperior',
        'centsuperior',
        'dsuperior',
        'esuperior',
        'isuperior',
        'lsuperior',
        'msuperior',
        'nsuperior',
        'osuperior',
        'rsuperior',
        'ssuperior',
        'tsuperior',
        'ff',
        'fi',
        'fl',
        'ffi',
        'ffl',
        'parenleftinferior',
        'parenrightinferior',
        'Circumflexsmall',
        'hyphensuperior',
        'Gravesmall',
        'Asmall',
        'Bsmall',
        'Csmall',
        'Dsmall',
        'Esmall',
        'Fsmall',
        'Gsmall',
        'Hsmall',
        'Ismall',
        'Jsmall',
        'Ksmall',
        'Lsmall',
        'Msmall',
        'Nsmall',
        'Osmall',
        'Psmall',
        'Qsmall',
        'Rsmall',
        'Ssmall',
        'Tsmall',
        'Usmall',
        'Vsmall',
        'Wsmall',
        'Xsmall',
        'Ysmall',
        'Zsmall',
        'colonmonetary',
        'onefitted',
        'rupiah',
        'Tildesmall',
        'exclamdownsmall',
        'centoldstyle',
        'Lslashsmall',
        'Scaronsmall',
        'Zcaronsmall',
        'Dieresissmall',
        'Brevesmall',
        'Caronsmall',
        'Dotaccentsmall',
        'Macronsmall',
        'figuredash',
        'hypheninferior',
        'Ogoneksmall',
        'Ringsmall',
        'Cedillasmall',
        'onequarter',
        'onehalf',
        'threequarters',
        'questiondownsmall',
        'oneeighth',
        'threeeighths',
        'fiveeighths',
        'seveneighths',
        'onethird',
        'twothirds',
        'zerosuperior',
        'onesuperior',
        'twosuperior',
        'threesuperior',
        'foursuperior',
        'fivesuperior',
        'sixsuperior',
        'sevensuperior',
        'eightsuperior',
        'ninesuperior',
        'zeroinferior',
        'oneinferior',
        'twoinferior',
        'threeinferior',
        'fourinferior',
        'fiveinferior',
        'sixinferior',
        'seveninferior',
        'eightinferior',
        'nineinferior',
        'centinferior',
        'dollarinferior',
        'periodinferior',
        'commainferior',
        'Agravesmall',
        'Aacutesmall',
        'Acircumflexsmall',
        'Atildesmall',
        'Adieresissmall',
        'Aringsmall',
        'AEsmall',
        'Ccedillasmall',
        'Egravesmall',
        'Eacutesmall',
        'Ecircumflexsmall',
        'Edieresissmall',
        'Igravesmall',
        'Iacutesmall',
        'Icircumflexsmall',
        'Idieresissmall',
        'Ethsmall',
        'Ntildesmall',
        'Ogravesmall',
        'Oacutesmall',
        'Ocircumflexsmall',
        'Otildesmall',
        'Odieresissmall',
        'OEsmall',
        'Oslashsmall',
        'Ugravesmall',
        'Uacutesmall',
        'Ucircumflexsmall',
        'Udieresissmall',
        'Yacutesmall',
        'Thornsmall',
        'Ydieresissmall'
      ];
      var ExpertSubsetCharset = [
        '.notdef',
        'space',
        'dollaroldstyle',
        'dollarsuperior',
        'parenleftsuperior',
        'parenrightsuperior',
        'twodotenleader',
        'onedotenleader',
        'comma',
        'hyphen',
        'period',
        'fraction',
        'zerooldstyle',
        'oneoldstyle',
        'twooldstyle',
        'threeoldstyle',
        'fouroldstyle',
        'fiveoldstyle',
        'sixoldstyle',
        'sevenoldstyle',
        'eightoldstyle',
        'nineoldstyle',
        'colon',
        'semicolon',
        'commasuperior',
        'threequartersemdash',
        'periodsuperior',
        'asuperior',
        'bsuperior',
        'centsuperior',
        'dsuperior',
        'esuperior',
        'isuperior',
        'lsuperior',
        'msuperior',
        'nsuperior',
        'osuperior',
        'rsuperior',
        'ssuperior',
        'tsuperior',
        'ff',
        'fi',
        'fl',
        'ffi',
        'ffl',
        'parenleftinferior',
        'parenrightinferior',
        'hyphensuperior',
        'colonmonetary',
        'onefitted',
        'rupiah',
        'centoldstyle',
        'figuredash',
        'hypheninferior',
        'onequarter',
        'onehalf',
        'threequarters',
        'oneeighth',
        'threeeighths',
        'fiveeighths',
        'seveneighths',
        'onethird',
        'twothirds',
        'zerosuperior',
        'onesuperior',
        'twosuperior',
        'threesuperior',
        'foursuperior',
        'fivesuperior',
        'sixsuperior',
        'sevensuperior',
        'eightsuperior',
        'ninesuperior',
        'zeroinferior',
        'oneinferior',
        'twoinferior',
        'threeinferior',
        'fourinferior',
        'fiveinferior',
        'sixinferior',
        'seveninferior',
        'eightinferior',
        'nineinferior',
        'centinferior',
        'dollarinferior',
        'periodinferior',
        'commainferior'
      ];
      exports.ISOAdobeCharset = ISOAdobeCharset;
      exports.ExpertCharset = ExpertCharset;
      exports.ExpertSubsetCharset = ExpertSubsetCharset;
    }));
    (function (root, factory) {
      factory(root.pdfjsCoreEncodings = {});
    }(this, function (exports) {
      var ExpertEncoding = [
        '',
        '',
        '',
        '',
        '',
        '',
        '',
        '',
        '',
        '',
        '',
        '',
        '',
        '',
        '',
        '',
        '',
        '',
        '',
        '',
        '',
        '',
        '',
        '',
        '',
        '',
        '',
        '',
        '',
        '',
        '',
        '',
        'space',
        'exclamsmall',
        'Hungarumlautsmall',
        '',
        'dollaroldstyle',
        'dollarsuperior',
        'ampersandsmall',
        'Acutesmall',
        'parenleftsuperior',
        'parenrightsuperior',
        'twodotenleader',
        'onedotenleader',
        'comma',
        'hyphen',
        'period',
        'fraction',
        'zerooldstyle',
        'oneoldstyle',
        'twooldstyle',
        'threeoldstyle',
        'fouroldstyle',
        'fiveoldstyle',
        'sixoldstyle',
        'sevenoldstyle',
        'eightoldstyle',
        'nineoldstyle',
        'colon',
        'semicolon',
        'commasuperior',
        'threequartersemdash',
        'periodsuperior',
        'questionsmall',
        '',
        'asuperior',
        'bsuperior',
        'centsuperior',
        'dsuperior',
        'esuperior',
        '',
        '',
        'isuperior',
        '',
        '',
        'lsuperior',
        'msuperior',
        'nsuperior',
        'osuperior',
        '',
        '',
        'rsuperior',
        'ssuperior',
        'tsuperior',
        '',
        'ff',
        'fi',
        'fl',
        'ffi',
        'ffl',
        'parenleftinferior',
        '',
        'parenrightinferior',
        'Circumflexsmall',
        'hyphensuperior',
        'Gravesmall',
        'Asmall',
        'Bsmall',
        'Csmall',
        'Dsmall',
        'Esmall',
        'Fsmall',
        'Gsmall',
        'Hsmall',
        'Ismall',
        'Jsmall',
        'Ksmall',
        'Lsmall',
        'Msmall',
        'Nsmall',
        'Osmall',
        'Psmall',
        'Qsmall',
        'Rsmall',
        'Ssmall',
        'Tsmall',
        'Usmall',
        'Vsmall',
        'Wsmall',
        'Xsmall',
        'Ysmall',
        'Zsmall',
        'colonmonetary',
        'onefitted',
        'rupiah',
        'Tildesmall',
        '',
        '',
        '',
        '',
        '',
        '',
        '',
        '',
        '',
        '',
        '',
        '',
        '',
        '',
        '',
        '',
        '',
        '',
        '',
        '',
        '',
        '',
        '',
        '',
        '',
        '',
        '',
        '',
        '',
        '',
        '',
        '',
        '',
        '',
        'exclamdownsmall',
        'centoldstyle',
        'Lslashsmall',
        '',
        '',
        'Scaronsmall',
        'Zcaronsmall',
        'Dieresissmall',
        'Brevesmall',
        'Caronsmall',
        '',
        'Dotaccentsmall',
        '',
        '',
        'Macronsmall',
        '',
        '',
        'figuredash',
        'hypheninferior',
        '',
        '',
        'Ogoneksmall',
        'Ringsmall',
        'Cedillasmall',
        '',
        '',
        '',
        'onequarter',
        'onehalf',
        'threequarters',
        'questiondownsmall',
        'oneeighth',
        'threeeighths',
        'fiveeighths',
        'seveneighths',
        'onethird',
        'twothirds',
        '',
        '',
        'zerosuperior',
        'onesuperior',
        'twosuperior',
        'threesuperior',
        'foursuperior',
        'fivesuperior',
        'sixsuperior',
        'sevensuperior',
        'eightsuperior',
        'ninesuperior',
        'zeroinferior',
        'oneinferior',
        'twoinferior',
        'threeinferior',
        'fourinferior',
        'fiveinferior',
        'sixinferior',
        'seveninferior',
        'eightinferior',
        'nineinferior',
        'centinferior',
        'dollarinferior',
        'periodinferior',
        'commainferior',
        'Agravesmall',
        'Aacutesmall',
        'Acircumflexsmall',
        'Atildesmall',
        'Adieresissmall',
        'Aringsmall',
        'AEsmall',
        'Ccedillasmall',
        'Egravesmall',
        'Eacutesmall',
        'Ecircumflexsmall',
        'Edieresissmall',
        'Igravesmall',
        'Iacutesmall',
        'Icircumflexsmall',
        'Idieresissmall',
        'Ethsmall',
        'Ntildesmall',
        'Ogravesmall',
        'Oacutesmall',
        'Ocircumflexsmall',
        'Otildesmall',
        'Odieresissmall',
        'OEsmall',
        'Oslashsmall',
        'Ugravesmall',
        'Uacutesmall',
        'Ucircumflexsmall',
        'Udieresissmall',
        'Yacutesmall',
        'Thornsmall',
        'Ydieresissmall'
      ];
      var MacExpertEncoding = [
        '',
        '',
        '',
        '',
        '',
        '',
        '',
        '',
        '',
        '',
        '',
        '',
        '',
        '',
        '',
        '',
        '',
        '',
        '',
        '',
        '',
        '',
        '',
        '',
        '',
        '',
        '',
        '',
        '',
        '',
        '',
        '',
        'space',
        'exclamsmall',
        'Hungarumlautsmall',
        'centoldstyle',
        'dollaroldstyle',
        'dollarsuperior',
        'ampersandsmall',
        'Acutesmall',
        'parenleftsuperior',
        'parenrightsuperior',
        'twodotenleader',
        'onedotenleader',
        'comma',
        'hyphen',
        'period',
        'fraction',
        'zerooldstyle',
        'oneoldstyle',
        'twooldstyle',
        'threeoldstyle',
        'fouroldstyle',
        'fiveoldstyle',
        'sixoldstyle',
        'sevenoldstyle',
        'eightoldstyle',
        'nineoldstyle',
        'colon',
        'semicolon',
        '',
        'threequartersemdash',
        '',
        'questionsmall',
        '',
        '',
        '',
        '',
        'Ethsmall',
        '',
        '',
        'onequarter',
        'onehalf',
        'threequarters',
        'oneeighth',
        'threeeighths',
        'fiveeighths',
        'seveneighths',
        'onethird',
        'twothirds',
        '',
        '',
        '',
        '',
        '',
        '',
        'ff',
        'fi',
        'fl',
        'ffi',
        'ffl',
        'parenleftinferior',
        '',
        'parenrightinferior',
        'Circumflexsmall',
        'hypheninferior',
        'Gravesmall',
        'Asmall',
        'Bsmall',
        'Csmall',
        'Dsmall',
        'Esmall',
        'Fsmall',
        'Gsmall',
        'Hsmall',
        'Ismall',
        'Jsmall',
        'Ksmall',
        'Lsmall',
        'Msmall',
        'Nsmall',
        'Osmall',
        'Psmall',
        'Qsmall',
        'Rsmall',
        'Ssmall',
        'Tsmall',
        'Usmall',
        'Vsmall',
        'Wsmall',
        'Xsmall',
        'Ysmall',
        'Zsmall',
        'colonmonetary',
        'onefitted',
        'rupiah',
        'Tildesmall',
        '',
        '',
        'asuperior',
        'centsuperior',
        '',
        '',
        '',
        '',
        'Aacutesmall',
        'Agravesmall',
        'Acircumflexsmall',
        'Adieresissmall',
        'Atildesmall',
        'Aringsmall',
        'Ccedillasmall',
        'Eacutesmall',
        'Egravesmall',
        'Ecircumflexsmall',
        'Edieresissmall',
        'Iacutesmall',
        'Igravesmall',
        'Icircumflexsmall',
        'Idieresissmall',
        'Ntildesmall',
        'Oacutesmall',
        'Ogravesmall',
        'Ocircumflexsmall',
        'Odieresissmall',
        'Otildesmall',
        'Uacutesmall',
        'Ugravesmall',
        'Ucircumflexsmall',
        'Udieresissmall',
        '',
        'eightsuperior',
        'fourinferior',
        'threeinferior',
        'sixinferior',
        'eightinferior',
        'seveninferior',
        'Scaronsmall',
        '',
        'centinferior',
        'twoinferior',
        '',
        'Dieresissmall',
        '',
        'Caronsmall',
        'osuperior',
        'fiveinferior',
        '',
        'commainferior',
        'periodinferior',
        'Yacutesmall',
        '',
        'dollarinferior',
        '',
        'Thornsmall',
        '',
        'nineinferior',
        'zeroinferior',
        'Zcaronsmall',
        'AEsmall',
        'Oslashsmall',
        'questiondownsmall',
        'oneinferior',
        'Lslashsmall',
        '',
        '',
        '',
        '',
        '',
        '',
        'Cedillasmall',
        '',
        '',
        '',
        '',
        '',
        'OEsmall',
        'figuredash',
        'hyphensuperior',
        '',
        '',
        '',
        '',
        'exclamdownsmall',
        '',
        'Ydieresissmall',
        '',
        'onesuperior',
        'twosuperior',
        'threesuperior',
        'foursuperior',
        'fivesuperior',
        'sixsuperior',
        'sevensuperior',
        'ninesuperior',
        'zerosuperior',
        '',
        'esuperior',
        'rsuperior',
        'tsuperior',
        '',
        '',
        'isuperior',
        'ssuperior',
        'dsuperior',
        '',
        '',
        '',
        '',
        '',
        'lsuperior',
        'Ogoneksmall',
        'Brevesmall',
        'Macronsmall',
        'bsuperior',
        'nsuperior',
        'msuperior',
        'commasuperior',
        'periodsuperior',
        'Dotaccentsmall',
        'Ringsmall'
      ];
      var MacRomanEncoding = [
        '',
        '',
        '',
        '',
        '',
        '',
        '',
        '',
        '',
        '',
        '',
        '',
        '',
        '',
        '',
        '',
        '',
        '',
        '',
        '',
        '',
        '',
        '',
        '',
        '',
        '',
        '',
        '',
        '',
        '',
        '',
        '',
        'space',
        'exclam',
        'quotedbl',
        'numbersign',
        'dollar',
        'percent',
        'ampersand',
        'quotesingle',
        'parenleft',
        'parenright',
        'asterisk',
        'plus',
        'comma',
        'hyphen',
        'period',
        'slash',
        'zero',
        'one',
        'two',
        'three',
        'four',
        'five',
        'six',
        'seven',
        'eight',
        'nine',
        'colon',
        'semicolon',
        'less',
        'equal',
        'greater',
        'question',
        'at',
        'A',
        'B',
        'C',
        'D',
        'E',
        'F',
        'G',
        'H',
        'I',
        'J',
        'K',
        'L',
        'M',
        'N',
        'O',
        'P',
        'Q',
        'R',
        'S',
        'T',
        'U',
        'V',
        'W',
        'X',
        'Y',
        'Z',
        'bracketleft',
        'backslash',
        'bracketright',
        'asciicircum',
        'underscore',
        'grave',
        'a',
        'b',
        'c',
        'd',
        'e',
        'f',
        'g',
        'h',
        'i',
        'j',
        'k',
        'l',
        'm',
        'n',
        'o',
        'p',
        'q',
        'r',
        's',
        't',
        'u',
        'v',
        'w',
        'x',
        'y',
        'z',
        'braceleft',
        'bar',
        'braceright',
        'asciitilde',
        '',
        'Adieresis',
        'Aring',
        'Ccedilla',
        'Eacute',
        'Ntilde',
        'Odieresis',
        'Udieresis',
        'aacute',
        'agrave',
        'acircumflex',
        'adieresis',
        'atilde',
        'aring',
        'ccedilla',
        'eacute',
        'egrave',
        'ecircumflex',
        'edieresis',
        'iacute',
        'igrave',
        'icircumflex',
        'idieresis',
        'ntilde',
        'oacute',
        'ograve',
        'ocircumflex',
        'odieresis',
        'otilde',
        'uacute',
        'ugrave',
        'ucircumflex',
        'udieresis',
        'dagger',
        'degree',
        'cent',
        'sterling',
        'section',
        'bullet',
        'paragraph',
        'germandbls',
        'registered',
        'copyright',
        'trademark',
        'acute',
        'dieresis',
        'notequal',
        'AE',
        'Oslash',
        'infinity',
        'plusminus',
        'lessequal',
        'greaterequal',
        'yen',
        'mu',
        'partialdiff',
        'summation',
        'product',
        'pi',
        'integral',
        'ordfeminine',
        'ordmasculine',
        'Omega',
        'ae',
        'oslash',
        'questiondown',
        'exclamdown',
        'logicalnot',
        'radical',
        'florin',
        'approxequal',
        'Delta',
        'guillemotleft',
        'guillemotright',
        'ellipsis',
        'space',
        'Agrave',
        'Atilde',
        'Otilde',
        'OE',
        'oe',
        'endash',
        'emdash',
        'quotedblleft',
        'quotedblright',
        'quoteleft',
        'quoteright',
        'divide',
        'lozenge',
        'ydieresis',
        'Ydieresis',
        'fraction',
        'currency',
        'guilsinglleft',
        'guilsinglright',
        'fi',
        'fl',
        'daggerdbl',
        'periodcentered',
        'quotesinglbase',
        'quotedblbase',
        'perthousand',
        'Acircumflex',
        'Ecircumflex',
        'Aacute',
        'Edieresis',
        'Egrave',
        'Iacute',
        'Icircumflex',
        'Idieresis',
        'Igrave',
        'Oacute',
        'Ocircumflex',
        'apple',
        'Ograve',
        'Uacute',
        'Ucircumflex',
        'Ugrave',
        'dotlessi',
        'circumflex',
        'tilde',
        'macron',
        'breve',
        'dotaccent',
        'ring',
        'cedilla',
        'hungarumlaut',
        'ogonek',
        'caron'
      ];
      var StandardEncoding = [
        '',
        '',
        '',
        '',
        '',
        '',
        '',
        '',
        '',
        '',
        '',
        '',
        '',
        '',
        '',
        '',
        '',
        '',
        '',
        '',
        '',
        '',
        '',
        '',
        '',
        '',
        '',
        '',
        '',
        '',
        '',
        '',
        'space',
        'exclam',
        'quotedbl',
        'numbersign',
        'dollar',
        'percent',
        'ampersand',
        'quoteright',
        'parenleft',
        'parenright',
        'asterisk',
        'plus',
        'comma',
        'hyphen',
        'period',
        'slash',
        'zero',
        'one',
        'two',
        'three',
        'four',
        'five',
        'six',
        'seven',
        'eight',
        'nine',
        'colon',
        'semicolon',
        'less',
        'equal',
        'greater',
        'question',
        'at',
        'A',
        'B',
        'C',
        'D',
        'E',
        'F',
        'G',
        'H',
        'I',
        'J',
        'K',
        'L',
        'M',
        'N',
        'O',
        'P',
        'Q',
        'R',
        'S',
        'T',
        'U',
        'V',
        'W',
        'X',
        'Y',
        'Z',
        'bracketleft',
        'backslash',
        'bracketright',
        'asciicircum',
        'underscore',
        'quoteleft',
        'a',
        'b',
        'c',
        'd',
        'e',
        'f',
        'g',
        'h',
        'i',
        'j',
        'k',
        'l',
        'm',
        'n',
        'o',
        'p',
        'q',
        'r',
        's',
        't',
        'u',
        'v',
        'w',
        'x',
        'y',
        'z',
        'braceleft',
        'bar',
        'braceright',
        'asciitilde',
        '',
        '',
        '',
        '',
        '',
        '',
        '',
        '',
        '',
        '',
        '',
        '',
        '',
        '',
        '',
        '',
        '',
        '',
        '',
        '',
        '',
        '',
        '',
        '',
        '',
        '',
        '',
        '',
        '',
        '',
        '',
        '',
        '',
        '',
        'exclamdown',
        'cent',
        'sterling',
        'fraction',
        'yen',
        'florin',
        'section',
        'currency',
        'quotesingle',
        'quotedblleft',
        'guillemotleft',
        'guilsinglleft',
        'guilsinglright',
        'fi',
        'fl',
        '',
        'endash',
        'dagger',
        'daggerdbl',
        'periodcentered',
        '',
        'paragraph',
        'bullet',
        'quotesinglbase',
        'quotedblbase',
        'quotedblright',
        'guillemotright',
        'ellipsis',
        'perthousand',
        '',
        'questiondown',
        '',
        'grave',
        'acute',
        'circumflex',
        'tilde',
        'macron',
        'breve',
        'dotaccent',
        'dieresis',
        '',
        'ring',
        'cedilla',
        '',
        'hungarumlaut',
        'ogonek',
        'caron',
        'emdash',
        '',
        '',
        '',
        '',
        '',
        '',
        '',
        '',
        '',
        '',
        '',
        '',
        '',
        '',
        '',
        '',
        'AE',
        '',
        'ordfeminine',
        '',
        '',
        '',
        '',
        'Lslash',
        'Oslash',
        'OE',
        'ordmasculine',
        '',
        '',
        '',
        '',
        '',
        'ae',
        '',
        '',
        '',
        'dotlessi',
        '',
        '',
        'lslash',
        'oslash',
        'oe',
        'germandbls'
      ];
      var WinAnsiEncoding = [
        '',
        '',
        '',
        '',
        '',
        '',
        '',
        '',
        '',
        '',
        '',
        '',
        '',
        '',
        '',
        '',
        '',
        '',
        '',
        '',
        '',
        '',
        '',
        '',
        '',
        '',
        '',
        '',
        '',
        '',
        '',
        '',
        'space',
        'exclam',
        'quotedbl',
        'numbersign',
        'dollar',
        'percent',
        'ampersand',
        'quotesingle',
        'parenleft',
        'parenright',
        'asterisk',
        'plus',
        'comma',
        'hyphen',
        'period',
        'slash',
        'zero',
        'one',
        'two',
        'three',
        'four',
        'five',
        'six',
        'seven',
        'eight',
        'nine',
        'colon',
        'semicolon',
        'less',
        'equal',
        'greater',
        'question',
        'at',
        'A',
        'B',
        'C',
        'D',
        'E',
        'F',
        'G',
        'H',
        'I',
        'J',
        'K',
        'L',
        'M',
        'N',
        'O',
        'P',
        'Q',
        'R',
        'S',
        'T',
        'U',
        'V',
        'W',
        'X',
        'Y',
        'Z',
        'bracketleft',
        'backslash',
        'bracketright',
        'asciicircum',
        'underscore',
        'grave',
        'a',
        'b',
        'c',
        'd',
        'e',
        'f',
        'g',
        'h',
        'i',
        'j',
        'k',
        'l',
        'm',
        'n',
        'o',
        'p',
        'q',
        'r',
        's',
        't',
        'u',
        'v',
        'w',
        'x',
        'y',
        'z',
        'braceleft',
        'bar',
        'braceright',
        'asciitilde',
        'bullet',
        'Euro',
        'bullet',
        'quotesinglbase',
        'florin',
        'quotedblbase',
        'ellipsis',
        'dagger',
        'daggerdbl',
        'circumflex',
        'perthousand',
        'Scaron',
        'guilsinglleft',
        'OE',
        'bullet',
        'Zcaron',
        'bullet',
        'bullet',
        'quoteleft',
        'quoteright',
        'quotedblleft',
        'quotedblright',
        'bullet',
        'endash',
        'emdash',
        'tilde',
        'trademark',
        'scaron',
        'guilsinglright',
        'oe',
        'bullet',
        'zcaron',
        'Ydieresis',
        'space',
        'exclamdown',
        'cent',
        'sterling',
        'currency',
        'yen',
        'brokenbar',
        'section',
        'dieresis',
        'copyright',
        'ordfeminine',
        'guillemotleft',
        'logicalnot',
        'hyphen',
        'registered',
        'macron',
        'degree',
        'plusminus',
        'twosuperior',
        'threesuperior',
        'acute',
        'mu',
        'paragraph',
        'periodcentered',
        'cedilla',
        'onesuperior',
        'ordmasculine',
        'guillemotright',
        'onequarter',
        'onehalf',
        'threequarters',
        'questiondown',
        'Agrave',
        'Aacute',
        'Acircumflex',
        'Atilde',
        'Adieresis',
        'Aring',
        'AE',
        'Ccedilla',
        'Egrave',
        'Eacute',
        'Ecircumflex',
        'Edieresis',
        'Igrave',
        'Iacute',
        'Icircumflex',
        'Idieresis',
        'Eth',
        'Ntilde',
        'Ograve',
        'Oacute',
        'Ocircumflex',
        'Otilde',
        'Odieresis',
        'multiply',
        'Oslash',
        'Ugrave',
        'Uacute',
        'Ucircumflex',
        'Udieresis',
        'Yacute',
        'Thorn',
        'germandbls',
        'agrave',
        'aacute',
        'acircumflex',
        'atilde',
        'adieresis',
        'aring',
        'ae',
        'ccedilla',
        'egrave',
        'eacute',
        'ecircumflex',
        'edieresis',
        'igrave',
        'iacute',
        'icircumflex',
        'idieresis',
        'eth',
        'ntilde',
        'ograve',
        'oacute',
        'ocircumflex',
        'otilde',
        'odieresis',
        'divide',
        'oslash',
        'ugrave',
        'uacute',
        'ucircumflex',
        'udieresis',
        'yacute',
        'thorn',
        'ydieresis'
      ];
      var SymbolSetEncoding = [
        '',
        '',
        '',
        '',
        '',
        '',
        '',
        '',
        '',
        '',
        '',
        '',
        '',
        '',
        '',
        '',
        '',
        '',
        '',
        '',
        '',
        '',
        '',
        '',
        '',
        '',
        '',
        '',
        '',
        '',
        '',
        '',
        'space',
        'exclam',
        'universal',
        'numbersign',
        'existential',
        'percent',
        'ampersand',
        'suchthat',
        'parenleft',
        'parenright',
        'asteriskmath',
        'plus',
        'comma',
        'minus',
        'period',
        'slash',
        'zero',
        'one',
        'two',
        'three',
        'four',
        'five',
        'six',
        'seven',
        'eight',
        'nine',
        'colon',
        'semicolon',
        'less',
        'equal',
        'greater',
        'question',
        'congruent',
        'Alpha',
        'Beta',
        'Chi',
        'Delta',
        'Epsilon',
        'Phi',
        'Gamma',
        'Eta',
        'Iota',
        'theta1',
        'Kappa',
        'Lambda',
        'Mu',
        'Nu',
        'Omicron',
        'Pi',
        'Theta',
        'Rho',
        'Sigma',
        'Tau',
        'Upsilon',
        'sigma1',
        'Omega',
        'Xi',
        'Psi',
        'Zeta',
        'bracketleft',
        'therefore',
        'bracketright',
        'perpendicular',
        'underscore',
        'radicalex',
        'alpha',
        'beta',
        'chi',
        'delta',
        'epsilon',
        'phi',
        'gamma',
        'eta',
        'iota',
        'phi1',
        'kappa',
        'lambda',
        'mu',
        'nu',
        'omicron',
        'pi',
        'theta',
        'rho',
        'sigma',
        'tau',
        'upsilon',
        'omega1',
        'omega',
        'xi',
        'psi',
        'zeta',
        'braceleft',
        'bar',
        'braceright',
        'similar',
        '',
        '',
        '',
        '',
        '',
        '',
        '',
        '',
        '',
        '',
        '',
        '',
        '',
        '',
        '',
        '',
        '',
        '',
        '',
        '',
        '',
        '',
        '',
        '',
        '',
        '',
        '',
        '',
        '',
        '',
        '',
        '',
        '',
        'Euro',
        'Upsilon1',
        'minute',
        'lessequal',
        'fraction',
        'infinity',
        'florin',
        'club',
        'diamond',
        'heart',
        'spade',
        'arrowboth',
        'arrowleft',
        'arrowup',
        'arrowright',
        'arrowdown',
        'degree',
        'plusminus',
        'second',
        'greaterequal',
        'multiply',
        'proportional',
        'partialdiff',
        'bullet',
        'divide',
        'notequal',
        'equivalence',
        'approxequal',
        'ellipsis',
        'arrowvertex',
        'arrowhorizex',
        'carriagereturn',
        'aleph',
        'Ifraktur',
        'Rfraktur',
        'weierstrass',
        'circlemultiply',
        'circleplus',
        'emptyset',
        'intersection',
        'union',
        'propersuperset',
        'reflexsuperset',
        'notsubset',
        'propersubset',
        'reflexsubset',
        'element',
        'notelement',
        'angle',
        'gradient',
        'registerserif',
        'copyrightserif',
        'trademarkserif',
        'product',
        'radical',
        'dotmath',
        'logicalnot',
        'logicaland',
        'logicalor',
        'arrowdblboth',
        'arrowdblleft',
        'arrowdblup',
        'arrowdblright',
        'arrowdbldown',
        'lozenge',
        'angleleft',
        'registersans',
        'copyrightsans',
        'trademarksans',
        'summation',
        'parenlefttp',
        'parenleftex',
        'parenleftbt',
        'bracketlefttp',
        'bracketleftex',
        'bracketleftbt',
        'bracelefttp',
        'braceleftmid',
        'braceleftbt',
        'braceex',
        '',
        'angleright',
        'integral',
        'integraltp',
        'integralex',
        'integralbt',
        'parenrighttp',
        'parenrightex',
        'parenrightbt',
        'bracketrighttp',
        'bracketrightex',
        'bracketrightbt',
        'bracerighttp',
        'bracerightmid',
        'bracerightbt'
      ];
      var ZapfDingbatsEncoding = [
        '',
        '',
        '',
        '',
        '',
        '',
        '',
        '',
        '',
        '',
        '',
        '',
        '',
        '',
        '',
        '',
        '',
        '',
        '',
        '',
        '',
        '',
        '',
        '',
        '',
        '',
        '',
        '',
        '',
        '',
        '',
        '',
        'space',
        'a1',
        'a2',
        'a202',
        'a3',
        'a4',
        'a5',
        'a119',
        'a118',
        'a117',
        'a11',
        'a12',
        'a13',
        'a14',
        'a15',
        'a16',
        'a105',
        'a17',
        'a18',
        'a19',
        'a20',
        'a21',
        'a22',
        'a23',
        'a24',
        'a25',
        'a26',
        'a27',
        'a28',
        'a6',
        'a7',
        'a8',
        'a9',
        'a10',
        'a29',
        'a30',
        'a31',
        'a32',
        'a33',
        'a34',
        'a35',
        'a36',
        'a37',
        'a38',
        'a39',
        'a40',
        'a41',
        'a42',
        'a43',
        'a44',
        'a45',
        'a46',
        'a47',
        'a48',
        'a49',
        'a50',
        'a51',
        'a52',
        'a53',
        'a54',
        'a55',
        'a56',
        'a57',
        'a58',
        'a59',
        'a60',
        'a61',
        'a62',
        'a63',
        'a64',
        'a65',
        'a66',
        'a67',
        'a68',
        'a69',
        'a70',
        'a71',
        'a72',
        'a73',
        'a74',
        'a203',
        'a75',
        'a204',
        'a76',
        'a77',
        'a78',
        'a79',
        'a81',
        'a82',
        'a83',
        'a84',
        'a97',
        'a98',
        'a99',
        'a100',
        '',
        'a89',
        'a90',
        'a93',
        'a94',
        'a91',
        'a92',
        'a205',
        'a85',
        'a206',
        'a86',
        'a87',
        'a88',
        'a95',
        'a96',
        '',
        '',
        '',
        '',
        '',
        '',
        '',
        '',
        '',
        '',
        '',
        '',
        '',
        '',
        '',
        '',
        '',
        '',
        '',
        'a101',
        'a102',
        'a103',
        'a104',
        'a106',
        'a107',
        'a108',
        'a112',
        'a111',
        'a110',
        'a109',
        'a120',
        'a121',
        'a122',
        'a123',
        'a124',
        'a125',
        'a126',
        'a127',
        'a128',
        'a129',
        'a130',
        'a131',
        'a132',
        'a133',
        'a134',
        'a135',
        'a136',
        'a137',
        'a138',
        'a139',
        'a140',
        'a141',
        'a142',
        'a143',
        'a144',
        'a145',
        'a146',
        'a147',
        'a148',
        'a149',
        'a150',
        'a151',
        'a152',
        'a153',
        'a154',
        'a155',
        'a156',
        'a157',
        'a158',
        'a159',
        'a160',
        'a161',
        'a163',
        'a164',
        'a196',
        'a165',
        'a192',
        'a166',
        'a167',
        'a168',
        'a169',
        'a170',
        'a171',
        'a172',
        'a173',
        'a162',
        'a174',
        'a175',
        'a176',
        'a177',
        'a178',
        'a179',
        'a193',
        'a180',
        'a199',
        'a181',
        'a200',
        'a182',
        '',
        'a201',
        'a183',
        'a184',
        'a197',
        'a185',
        'a194',
        'a198',
        'a186',
        'a195',
        'a187',
        'a188',
        'a189',
        'a190',
        'a191'
      ];
      function getEncoding(encodingName) {
        switch (encodingName) {
        case 'WinAnsiEncoding':
          return WinAnsiEncoding;
        case 'StandardEncoding':
          return StandardEncoding;
        case 'MacRomanEncoding':
          return MacRomanEncoding;
        case 'SymbolSetEncoding':
          return SymbolSetEncoding;
        case 'ZapfDingbatsEncoding':
          return ZapfDingbatsEncoding;
        case 'ExpertEncoding':
          return ExpertEncoding;
        case 'MacExpertEncoding':
          return MacExpertEncoding;
        default:
          return null;
        }
      }
      exports.WinAnsiEncoding = WinAnsiEncoding;
      exports.StandardEncoding = StandardEncoding;
      exports.MacRomanEncoding = MacRomanEncoding;
      exports.SymbolSetEncoding = SymbolSetEncoding;
      exports.ZapfDingbatsEncoding = ZapfDingbatsEncoding;
      exports.ExpertEncoding = ExpertEncoding;
      exports.getEncoding = getEncoding;
    }));
    (function (root, factory) {
      factory(root.pdfjsSharedUtil = {});
    }(this, function (exports) {
      var globalScope = typeof window !== 'undefined' ? window : typeof global !== 'undefined' ? global : typeof self !== 'undefined' ? self : this;
      var FONT_IDENTITY_MATRIX = [
        0.001,
        0,
        0,
        0.001,
        0,
        0
      ];
      var TextRenderingMode = {
        FILL: 0,
        STROKE: 1,
        FILL_STROKE: 2,
        INVISIBLE: 3,
        FILL_ADD_TO_PATH: 4,
        STROKE_ADD_TO_PATH: 5,
        FILL_STROKE_ADD_TO_PATH: 6,
        ADD_TO_PATH: 7,
        FILL_STROKE_MASK: 3,
        ADD_TO_PATH_FLAG: 4
      };
      var ImageKind = {
        GRAYSCALE_1BPP: 1,
        RGB_24BPP: 2,
        RGBA_32BPP: 3
      };
      var AnnotationType = {
        TEXT: 1,
        LINK: 2,
        FREETEXT: 3,
        LINE: 4,
        SQUARE: 5,
        CIRCLE: 6,
        POLYGON: 7,
        POLYLINE: 8,
        HIGHLIGHT: 9,
        UNDERLINE: 10,
        SQUIGGLY: 11,
        STRIKEOUT: 12,
        STAMP: 13,
        CARET: 14,
        INK: 15,
        POPUP: 16,
        FILEATTACHMENT: 17,
        SOUND: 18,
        MOVIE: 19,
        WIDGET: 20,
        SCREEN: 21,
        PRINTERMARK: 22,
        TRAPNET: 23,
        WATERMARK: 24,
        THREED: 25,
        REDACT: 26
      };
      var AnnotationFlag = {
        INVISIBLE: 0x01,
        HIDDEN: 0x02,
        PRINT: 0x04,
        NOZOOM: 0x08,
        NOROTATE: 0x10,
        NOVIEW: 0x20,
        READONLY: 0x40,
        LOCKED: 0x80,
        TOGGLENOVIEW: 0x100,
        LOCKEDCONTENTS: 0x200
      };
      var AnnotationFieldFlag = {
        READONLY: 0x0000001,
        REQUIRED: 0x0000002,
        NOEXPORT: 0x0000004,
        MULTILINE: 0x0001000,
        PASSWORD: 0x0002000,
        NOTOGGLETOOFF: 0x0004000,
        RADIO: 0x0008000,
        PUSHBUTTON: 0x0010000,
        COMBO: 0x0020000,
        EDIT: 0x0040000,
        SORT: 0x0080000,
        FILESELECT: 0x0100000,
        MULTISELECT: 0x0200000,
        DONOTSPELLCHECK: 0x0400000,
        DONOTSCROLL: 0x0800000,
        COMB: 0x1000000,
        RICHTEXT: 0x2000000,
        RADIOSINUNISON: 0x2000000,
        COMMITONSELCHANGE: 0x4000000
      };
      var AnnotationBorderStyleType = {
        SOLID: 1,
        DASHED: 2,
        BEVELED: 3,
        INSET: 4,
        UNDERLINE: 5
      };
      var StreamType = {
        UNKNOWN: 0,
        FLATE: 1,
        LZW: 2,
        DCT: 3,
        JPX: 4,
        JBIG: 5,
        A85: 6,
        AHX: 7,
        CCF: 8,
        RL: 9
      };
      var FontType = {
        UNKNOWN: 0,
        TYPE1: 1,
        TYPE1C: 2,
        CIDFONTTYPE0: 3,
        CIDFONTTYPE0C: 4,
        TRUETYPE: 5,
        CIDFONTTYPE2: 6,
        TYPE3: 7,
        OPENTYPE: 8,
        TYPE0: 9,
        MMTYPE1: 10
      };
      var VERBOSITY_LEVELS = {
        errors: 0,
        warnings: 1,
        infos: 5
      };
      // All the possible operations for an operator list.
      var OPS = {
        // Intentionally start from 1 so it is easy to spot bad operators that will be
        // 0's.
        dependency: 1,
        setLineWidth: 2,
        setLineCap: 3,
        setLineJoin: 4,
        setMiterLimit: 5,
        setDash: 6,
        setRenderingIntent: 7,
        setFlatness: 8,
        setGState: 9,
        save: 10,
        restore: 11,
        transform: 12,
        moveTo: 13,
        lineTo: 14,
        curveTo: 15,
        curveTo2: 16,
        curveTo3: 17,
        closePath: 18,
        rectangle: 19,
        stroke: 20,
        closeStroke: 21,
        fill: 22,
        eoFill: 23,
        fillStroke: 24,
        eoFillStroke: 25,
        closeFillStroke: 26,
        closeEOFillStroke: 27,
        endPath: 28,
        clip: 29,
        eoClip: 30,
        beginText: 31,
        endText: 32,
        setCharSpacing: 33,
        setWordSpacing: 34,
        setHScale: 35,
        setLeading: 36,
        setFont: 37,
        setTextRenderingMode: 38,
        setTextRise: 39,
        moveText: 40,
        setLeadingMoveText: 41,
        setTextMatrix: 42,
        nextLine: 43,
        showText: 44,
        showSpacedText: 45,
        nextLineShowText: 46,
        nextLineSetSpacingShowText: 47,
        setCharWidth: 48,
        setCharWidthAndBounds: 49,
        setStrokeColorSpace: 50,
        setFillColorSpace: 51,
        setStrokeColor: 52,
        setStrokeColorN: 53,
        setFillColor: 54,
        setFillColorN: 55,
        setStrokeGray: 56,
        setFillGray: 57,
        setStrokeRGBColor: 58,
        setFillRGBColor: 59,
        setStrokeCMYKColor: 60,
        setFillCMYKColor: 61,
        shadingFill: 62,
        beginInlineImage: 63,
        beginImageData: 64,
        endInlineImage: 65,
        paintXObject: 66,
        markPoint: 67,
        markPointProps: 68,
        beginMarkedContent: 69,
        beginMarkedContentProps: 70,
        endMarkedContent: 71,
        beginCompat: 72,
        endCompat: 73,
        paintFormXObjectBegin: 74,
        paintFormXObjectEnd: 75,
        beginGroup: 76,
        endGroup: 77,
        beginAnnotations: 78,
        endAnnotations: 79,
        beginAnnotation: 80,
        endAnnotation: 81,
        paintJpegXObject: 82,
        paintImageMaskXObject: 83,
        paintImageMaskXObjectGroup: 84,
        paintImageXObject: 85,
        paintInlineImageXObject: 86,
        paintInlineImageXObjectGroup: 87,
        paintImageXObjectRepeat: 88,
        paintImageMaskXObjectRepeat: 89,
        paintSolidColorImageMask: 90,
        constructPath: 91
      };
      var verbosity = VERBOSITY_LEVELS.warnings;
      function setVerbosityLevel(level) {
        verbosity = level;
      }
      function getVerbosityLevel() {
        return verbosity;
      }
      // A notice for devs. These are good for things that are helpful to devs, such
      // as warning that Workers were disabled, which is important to devs but not
      // end users.
      function info(msg) {
        if (verbosity >= VERBOSITY_LEVELS.infos) {
          console.log('Info: ' + msg);
        }
      }
      // Non-fatal warnings.
      function warn(msg) {
        if (verbosity >= VERBOSITY_LEVELS.warnings) {
          console.log('Warning: ' + msg);
        }
      }
      // Deprecated API function -- display regardless of the PDFJS.verbosity setting.
      function deprecated(details) {
        console.log('Deprecated API usage: ' + details);
      }
      // Fatal errors that should trigger the fallback UI and halt execution by
      // throwing an exception.
      function error(msg) {
        if (verbosity >= VERBOSITY_LEVELS.errors) {
          console.log('Error: ' + msg);
          console.log(backtrace());
        }
        throw new Error(msg);
      }
      function backtrace() {
        try {
          throw new Error();
        } catch (e) {
          return e.stack ? e.stack.split('\n').slice(2).join('\n') : '';
        }
      }
      function assert(cond, msg) {
        if (!cond) {
          error(msg);
        }
      }
      var UNSUPPORTED_FEATURES = {
        unknown: 'unknown',
        forms: 'forms',
        javaScript: 'javaScript',
        smask: 'smask',
        shadingPattern: 'shadingPattern',
        font: 'font'
      };
      // Checks if URLs have the same origin. For non-HTTP based URLs, returns false.
      function isSameOrigin(baseUrl, otherUrl) {
        try {
          var base = new URL(baseUrl);
          if (!base.origin || base.origin === 'null') {
            return false;
          }
        } // non-HTTP url
        catch (e) {
          return false;
        }
        var other = new URL(otherUrl, base);
        return base.origin === other.origin;
      }
      // Validates if URL is safe and allowed, e.g. to avoid XSS.
      function isValidUrl(url, allowRelative) {
        if (!url || typeof url !== 'string') {
          return false;
        }
        // RFC 3986 (http://tools.ietf.org/html/rfc3986#section-3.1)
        // scheme = ALPHA *( ALPHA / DIGIT / "+" / "-" / "." )
        var protocol = /^[a-z][a-z0-9+\-.]*(?=:)/i.exec(url);
        if (!protocol) {
          return allowRelative;
        }
        protocol = protocol[0].toLowerCase();
        switch (protocol) {
        case 'http':
        case 'https':
        case 'ftp':
        case 'mailto':
        case 'tel':
          return true;
        default:
          return false;
        }
      }
      function shadow(obj, prop, value) {
        Object.defineProperty(obj, prop, {
          value: value,
          enumerable: true,
          configurable: true,
          writable: false
        });
        return value;
      }
      function getLookupTableFactory(initializer) {
        var lookup;
        return function () {
          if (initializer) {
            lookup = Object.create(null);
            initializer(lookup);
            initializer = null;
          }
          return lookup;
        };
      }
      var PasswordResponses = {
        NEED_PASSWORD: 1,
        INCORRECT_PASSWORD: 2
      };
      var PasswordException = function PasswordExceptionClosure() {
        function PasswordException(msg, code) {
          this.name = 'PasswordException';
          this.message = msg;
          this.code = code;
        }
        PasswordException.prototype = new Error();
        PasswordException.constructor = PasswordException;
        return PasswordException;
      }();
      var UnknownErrorException = function UnknownErrorExceptionClosure() {
        function UnknownErrorException(msg, details) {
          this.name = 'UnknownErrorException';
          this.message = msg;
          this.details = details;
        }
        UnknownErrorException.prototype = new Error();
        UnknownErrorException.constructor = UnknownErrorException;
        return UnknownErrorException;
      }();
      var InvalidPDFException = function InvalidPDFExceptionClosure() {
        function InvalidPDFException(msg) {
          this.name = 'InvalidPDFException';
          this.message = msg;
        }
        InvalidPDFException.prototype = new Error();
        InvalidPDFException.constructor = InvalidPDFException;
        return InvalidPDFException;
      }();
      var MissingPDFException = function MissingPDFExceptionClosure() {
        function MissingPDFException(msg) {
          this.name = 'MissingPDFException';
          this.message = msg;
        }
        MissingPDFException.prototype = new Error();
        MissingPDFException.constructor = MissingPDFException;
        return MissingPDFException;
      }();
      var UnexpectedResponseException = function UnexpectedResponseExceptionClosure() {
        function UnexpectedResponseException(msg, status) {
          this.name = 'UnexpectedResponseException';
          this.message = msg;
          this.status = status;
        }
        UnexpectedResponseException.prototype = new Error();
        UnexpectedResponseException.constructor = UnexpectedResponseException;
        return UnexpectedResponseException;
      }();
      var NotImplementedException = function NotImplementedExceptionClosure() {
        function NotImplementedException(msg) {
          this.message = msg;
        }
        NotImplementedException.prototype = new Error();
        NotImplementedException.prototype.name = 'NotImplementedException';
        NotImplementedException.constructor = NotImplementedException;
        return NotImplementedException;
      }();
      var MissingDataException = function MissingDataExceptionClosure() {
        function MissingDataException(begin, end) {
          this.begin = begin;
          this.end = end;
          this.message = 'Missing data [' + begin + ', ' + end + ')';
        }
        MissingDataException.prototype = new Error();
        MissingDataException.prototype.name = 'MissingDataException';
        MissingDataException.constructor = MissingDataException;
        return MissingDataException;
      }();
      var XRefParseException = function XRefParseExceptionClosure() {
        function XRefParseException(msg) {
          this.message = msg;
        }
        XRefParseException.prototype = new Error();
        XRefParseException.prototype.name = 'XRefParseException';
        XRefParseException.constructor = XRefParseException;
        return XRefParseException;
      }();
      var NullCharactersRegExp = /\x00/g;
      function removeNullCharacters(str) {
        if (typeof str !== 'string') {
          warn('The argument for removeNullCharacters must be a string.');
          return str;
        }
        return str.replace(NullCharactersRegExp, '');
      }
      function bytesToString(bytes) {
        assert(bytes !== null && typeof bytes === 'object' && bytes.length !== undefined, 'Invalid argument for bytesToString');
        var length = bytes.length;
        var MAX_ARGUMENT_COUNT = 8192;
        if (length < MAX_ARGUMENT_COUNT) {
          return String.fromCharCode.apply(null, bytes);
        }
        var strBuf = [];
        for (var i = 0; i < length; i += MAX_ARGUMENT_COUNT) {
          var chunkEnd = Math.min(i + MAX_ARGUMENT_COUNT, length);
          var chunk = bytes.subarray(i, chunkEnd);
          strBuf.push(String.fromCharCode.apply(null, chunk));
        }
        return strBuf.join('');
      }
      function stringToBytes(str) {
        assert(typeof str === 'string', 'Invalid argument for stringToBytes');
        var length = str.length;
        var bytes = new Uint8Array(length);
        for (var i = 0; i < length; ++i) {
          bytes[i] = str.charCodeAt(i) & 0xFF;
        }
        return bytes;
      }
      /**
       * Gets length of the array (Array, Uint8Array, or string) in bytes.
       * @param {Array|Uint8Array|string} arr
       * @returns {number}
       */
      function arrayByteLength(arr) {
        if (arr.length !== undefined) {
          return arr.length;
        }
        assert(arr.byteLength !== undefined);
        return arr.byteLength;
      }
      /**
       * Combines array items (arrays) into single Uint8Array object.
       * @param {Array} arr - the array of the arrays (Array, Uint8Array, or string).
       * @returns {Uint8Array}
       */
      function arraysToBytes(arr) {
        // Shortcut: if first and only item is Uint8Array, return it.
        if (arr.length === 1 && arr[0] instanceof Uint8Array) {
          return arr[0];
        }
        var resultLength = 0;
        var i, ii = arr.length;
        var item, itemLength;
        for (i = 0; i < ii; i++) {
          item = arr[i];
          itemLength = arrayByteLength(item);
          resultLength += itemLength;
        }
        var pos = 0;
        var data = new Uint8Array(resultLength);
        for (i = 0; i < ii; i++) {
          item = arr[i];
          if (!(item instanceof Uint8Array)) {
            if (typeof item === 'string') {
              item = stringToBytes(item);
            } else {
              item = new Uint8Array(item);
            }
          }
          itemLength = item.byteLength;
          data.set(item, pos);
          pos += itemLength;
        }
        return data;
      }
      function string32(value) {
        return String.fromCharCode(value >> 24 & 0xff, value >> 16 & 0xff, value >> 8 & 0xff, value & 0xff);
      }
      function log2(x) {
        var n = 1, i = 0;
        while (x > n) {
          n <<= 1;
          i++;
        }
        return i;
      }
      function readInt8(data, start) {
        return data[start] << 24 >> 24;
      }
      function readUint16(data, offset) {
        return data[offset] << 8 | data[offset + 1];
      }
      function readUint32(data, offset) {
        return (data[offset] << 24 | data[offset + 1] << 16 | data[offset + 2] << 8 | data[offset + 3]) >>> 0;
      }
      // Lazy test the endianness of the platform
      // NOTE: This will be 'true' for simulated TypedArrays
      function isLittleEndian() {
        var buffer8 = new Uint8Array(2);
        buffer8[0] = 1;
        var buffer16 = new Uint16Array(buffer8.buffer);
        return buffer16[0] === 1;
      }
      // Checks if it's possible to eval JS expressions.
      function isEvalSupported() {
        try {
          new Function('');
          return true;
        } catch (e) {
          return false;
        }
      }
      var Uint32ArrayView = function Uint32ArrayViewClosure() {
        function Uint32ArrayView(buffer, length) {
          this.buffer = buffer;
          this.byteLength = buffer.length;
          this.length = length === undefined ? this.byteLength >> 2 : length;
          ensureUint32ArrayViewProps(this.length);
        }
        Uint32ArrayView.prototype = Object.create(null);
        var uint32ArrayViewSetters = 0;
        function createUint32ArrayProp(index) {
          return {
            get: function () {
              var buffer = this.buffer, offset = index << 2;
              return (buffer[offset] | buffer[offset + 1] << 8 | buffer[offset + 2] << 16 | buffer[offset + 3] << 24) >>> 0;
            },
            set: function (value) {
              var buffer = this.buffer, offset = index << 2;
              buffer[offset] = value & 255;
              buffer[offset + 1] = value >> 8 & 255;
              buffer[offset + 2] = value >> 16 & 255;
              buffer[offset + 3] = value >>> 24 & 255;
            }
          };
        }
        function ensureUint32ArrayViewProps(length) {
          while (uint32ArrayViewSetters < length) {
            Object.defineProperty(Uint32ArrayView.prototype, uint32ArrayViewSetters, createUint32ArrayProp(uint32ArrayViewSetters));
            uint32ArrayViewSetters++;
          }
        }
        return Uint32ArrayView;
      }();
      exports.Uint32ArrayView = Uint32ArrayView;
      var IDENTITY_MATRIX = [
        1,
        0,
        0,
        1,
        0,
        0
      ];
      var Util = function UtilClosure() {
        function Util() {
        }
        var rgbBuf = [
          'rgb(',
          0,
          ',',
          0,
          ',',
          0,
          ')'
        ];
        // makeCssRgb() can be called thousands of times. Using |rgbBuf| avoids
        // creating many intermediate strings.
        Util.makeCssRgb = function Util_makeCssRgb(r, g, b) {
          rgbBuf[1] = r;
          rgbBuf[3] = g;
          rgbBuf[5] = b;
          return rgbBuf.join('');
        };
        // Concatenates two transformation matrices together and returns the result.
        Util.transform = function Util_transform(m1, m2) {
          return [
            m1[0] * m2[0] + m1[2] * m2[1],
            m1[1] * m2[0] + m1[3] * m2[1],
            m1[0] * m2[2] + m1[2] * m2[3],
            m1[1] * m2[2] + m1[3] * m2[3],
            m1[0] * m2[4] + m1[2] * m2[5] + m1[4],
            m1[1] * m2[4] + m1[3] * m2[5] + m1[5]
          ];
        };
        // For 2d affine transforms
        Util.applyTransform = function Util_applyTransform(p, m) {
          var xt = p[0] * m[0] + p[1] * m[2] + m[4];
          var yt = p[0] * m[1] + p[1] * m[3] + m[5];
          return [
            xt,
            yt
          ];
        };
        Util.applyInverseTransform = function Util_applyInverseTransform(p, m) {
          var d = m[0] * m[3] - m[1] * m[2];
          var xt = (p[0] * m[3] - p[1] * m[2] + m[2] * m[5] - m[4] * m[3]) / d;
          var yt = (-p[0] * m[1] + p[1] * m[0] + m[4] * m[1] - m[5] * m[0]) / d;
          return [
            xt,
            yt
          ];
        };
        // Applies the transform to the rectangle and finds the minimum axially
        // aligned bounding box.
        Util.getAxialAlignedBoundingBox = function Util_getAxialAlignedBoundingBox(r, m) {
          var p1 = Util.applyTransform(r, m);
          var p2 = Util.applyTransform(r.slice(2, 4), m);
          var p3 = Util.applyTransform([
            r[0],
            r[3]
          ], m);
          var p4 = Util.applyTransform([
            r[2],
            r[1]
          ], m);
          return [
            Math.min(p1[0], p2[0], p3[0], p4[0]),
            Math.min(p1[1], p2[1], p3[1], p4[1]),
            Math.max(p1[0], p2[0], p3[0], p4[0]),
            Math.max(p1[1], p2[1], p3[1], p4[1])
          ];
        };
        Util.inverseTransform = function Util_inverseTransform(m) {
          var d = m[0] * m[3] - m[1] * m[2];
          return [
            m[3] / d,
            -m[1] / d,
            -m[2] / d,
            m[0] / d,
            (m[2] * m[5] - m[4] * m[3]) / d,
            (m[4] * m[1] - m[5] * m[0]) / d
          ];
        };
        // Apply a generic 3d matrix M on a 3-vector v:
        //   | a b c |   | X |
        //   | d e f | x | Y |
        //   | g h i |   | Z |
        // M is assumed to be serialized as [a,b,c,d,e,f,g,h,i],
        // with v as [X,Y,Z]
        Util.apply3dTransform = function Util_apply3dTransform(m, v) {
          return [
            m[0] * v[0] + m[1] * v[1] + m[2] * v[2],
            m[3] * v[0] + m[4] * v[1] + m[5] * v[2],
            m[6] * v[0] + m[7] * v[1] + m[8] * v[2]
          ];
        };
        // This calculation uses Singular Value Decomposition.
        // The SVD can be represented with formula A = USV. We are interested in the
        // matrix S here because it represents the scale values.
        Util.singularValueDecompose2dScale = function Util_singularValueDecompose2dScale(m) {
          var transpose = [
            m[0],
            m[2],
            m[1],
            m[3]
          ];
          // Multiply matrix m with its transpose.
          var a = m[0] * transpose[0] + m[1] * transpose[2];
          var b = m[0] * transpose[1] + m[1] * transpose[3];
          var c = m[2] * transpose[0] + m[3] * transpose[2];
          var d = m[2] * transpose[1] + m[3] * transpose[3];
          // Solve the second degree polynomial to get roots.
          var first = (a + d) / 2;
          var second = Math.sqrt((a + d) * (a + d) - 4 * (a * d - c * b)) / 2;
          var sx = first + second || 1;
          var sy = first - second || 1;
          // Scale values are the square roots of the eigenvalues.
          return [
            Math.sqrt(sx),
            Math.sqrt(sy)
          ];
        };
        // Normalize rectangle rect=[x1, y1, x2, y2] so that (x1,y1) < (x2,y2)
        // For coordinate systems whose origin lies in the bottom-left, this
        // means normalization to (BL,TR) ordering. For systems with origin in the
        // top-left, this means (TL,BR) ordering.
        Util.normalizeRect = function Util_normalizeRect(rect) {
          var r = rect.slice(0);
          // clone rect
          if (rect[0] > rect[2]) {
            r[0] = rect[2];
            r[2] = rect[0];
          }
          if (rect[1] > rect[3]) {
            r[1] = rect[3];
            r[3] = rect[1];
          }
          return r;
        };
        // Returns a rectangle [x1, y1, x2, y2] corresponding to the
        // intersection of rect1 and rect2. If no intersection, returns 'false'
        // The rectangle coordinates of rect1, rect2 should be [x1, y1, x2, y2]
        Util.intersect = function Util_intersect(rect1, rect2) {
          function compare(a, b) {
            return a - b;
          }
          // Order points along the axes
          var orderedX = [
              rect1[0],
              rect1[2],
              rect2[0],
              rect2[2]
            ].sort(compare), orderedY = [
              rect1[1],
              rect1[3],
              rect2[1],
              rect2[3]
            ].sort(compare), result = [];
          rect1 = Util.normalizeRect(rect1);
          rect2 = Util.normalizeRect(rect2);
          // X: first and second points belong to different rectangles?
          if (orderedX[0] === rect1[0] && orderedX[1] === rect2[0] || orderedX[0] === rect2[0] && orderedX[1] === rect1[0]) {
            // Intersection must be between second and third points
            result[0] = orderedX[1];
            result[2] = orderedX[2];
          } else {
            return false;
          }
          // Y: first and second points belong to different rectangles?
          if (orderedY[0] === rect1[1] && orderedY[1] === rect2[1] || orderedY[0] === rect2[1] && orderedY[1] === rect1[1]) {
            // Intersection must be between second and third points
            result[1] = orderedY[1];
            result[3] = orderedY[2];
          } else {
            return false;
          }
          return result;
        };
        Util.sign = function Util_sign(num) {
          return num < 0 ? -1 : 1;
        };
        var ROMAN_NUMBER_MAP = [
          '',
          'C',
          'CC',
          'CCC',
          'CD',
          'D',
          'DC',
          'DCC',
          'DCCC',
          'CM',
          '',
          'X',
          'XX',
          'XXX',
          'XL',
          'L',
          'LX',
          'LXX',
          'LXXX',
          'XC',
          '',
          'I',
          'II',
          'III',
          'IV',
          'V',
          'VI',
          'VII',
          'VIII',
          'IX'
        ];
        /**
         * Converts positive integers to (upper case) Roman numerals.
         * @param {integer} number - The number that should be converted.
         * @param {boolean} lowerCase - Indicates if the result should be converted
         *   to lower case letters. The default is false.
         * @return {string} The resulting Roman number.
         */
        Util.toRoman = function Util_toRoman(number, lowerCase) {
          assert(isInt(number) && number > 0, 'The number should be a positive integer.');
          var pos, romanBuf = [];
          // Thousands
          while (number >= 1000) {
            number -= 1000;
            romanBuf.push('M');
          }
          // Hundreds
          pos = number / 100 | 0;
          number %= 100;
          romanBuf.push(ROMAN_NUMBER_MAP[pos]);
          // Tens
          pos = number / 10 | 0;
          number %= 10;
          romanBuf.push(ROMAN_NUMBER_MAP[10 + pos]);
          // Ones
          romanBuf.push(ROMAN_NUMBER_MAP[20 + number]);
          var romanStr = romanBuf.join('');
          return lowerCase ? romanStr.toLowerCase() : romanStr;
        };
        Util.appendToArray = function Util_appendToArray(arr1, arr2) {
          Array.prototype.push.apply(arr1, arr2);
        };
        Util.prependToArray = function Util_prependToArray(arr1, arr2) {
          Array.prototype.unshift.apply(arr1, arr2);
        };
        Util.extendObj = function extendObj(obj1, obj2) {
          for (var key in obj2) {
            obj1[key] = obj2[key];
          }
        };
        Util.getInheritableProperty = function Util_getInheritableProperty(dict, name, getArray) {
          while (dict && !dict.has(name)) {
            dict = dict.get('Parent');
          }
          if (!dict) {
            return null;
          }
          return getArray ? dict.getArray(name) : dict.get(name);
        };
        Util.inherit = function Util_inherit(sub, base, prototype) {
          sub.prototype = Object.create(base.prototype);
          sub.prototype.constructor = sub;
          for (var prop in prototype) {
            sub.prototype[prop] = prototype[prop];
          }
        };
        Util.loadScript = function Util_loadScript(src, callback) {
          var script = document.createElement('script');
          var loaded = false;
          script.setAttribute('src', src);
          if (callback) {
            script.onload = function () {
              if (!loaded) {
                callback();
              }
              loaded = true;
            };
          }
          document.getElementsByTagName('head')[0].appendChild(script);
        };
        return Util;
      }();
      /**
       * PDF page viewport created based on scale, rotation and offset.
       * @class
       * @alias PageViewport
       */
      var PageViewport = function PageViewportClosure() {
        /**
         * @constructor
         * @private
         * @param viewBox {Array} xMin, yMin, xMax and yMax coordinates.
         * @param scale {number} scale of the viewport.
         * @param rotation {number} rotations of the viewport in degrees.
         * @param offsetX {number} offset X
         * @param offsetY {number} offset Y
         * @param dontFlip {boolean} if true, axis Y will not be flipped.
         */
        function PageViewport(viewBox, scale, rotation, offsetX, offsetY, dontFlip) {
          this.viewBox = viewBox;
          this.scale = scale;
          this.rotation = rotation;
          this.offsetX = offsetX;
          this.offsetY = offsetY;
          // creating transform to convert pdf coordinate system to the normal
          // canvas like coordinates taking in account scale and rotation
          var centerX = (viewBox[2] + viewBox[0]) / 2;
          var centerY = (viewBox[3] + viewBox[1]) / 2;
          var rotateA, rotateB, rotateC, rotateD;
          rotation = rotation % 360;
          rotation = rotation < 0 ? rotation + 360 : rotation;
          switch (rotation) {
          case 180:
            rotateA = -1;
            rotateB = 0;
            rotateC = 0;
            rotateD = 1;
            break;
          case 90:
            rotateA = 0;
            rotateB = 1;
            rotateC = 1;
            rotateD = 0;
            break;
          case 270:
            rotateA = 0;
            rotateB = -1;
            rotateC = -1;
            rotateD = 0;
            break;
          //case 0:
          default:
            rotateA = 1;
            rotateB = 0;
            rotateC = 0;
            rotateD = -1;
            break;
          }
          if (dontFlip) {
            rotateC = -rotateC;
            rotateD = -rotateD;
          }
          var offsetCanvasX, offsetCanvasY;
          var width, height;
          if (rotateA === 0) {
            offsetCanvasX = Math.abs(centerY - viewBox[1]) * scale + offsetX;
            offsetCanvasY = Math.abs(centerX - viewBox[0]) * scale + offsetY;
            width = Math.abs(viewBox[3] - viewBox[1]) * scale;
            height = Math.abs(viewBox[2] - viewBox[0]) * scale;
          } else {
            offsetCanvasX = Math.abs(centerX - viewBox[0]) * scale + offsetX;
            offsetCanvasY = Math.abs(centerY - viewBox[1]) * scale + offsetY;
            width = Math.abs(viewBox[2] - viewBox[0]) * scale;
            height = Math.abs(viewBox[3] - viewBox[1]) * scale;
          }
          // creating transform for the following operations:
          // translate(-centerX, -centerY), rotate and flip vertically,
          // scale, and translate(offsetCanvasX, offsetCanvasY)
          this.transform = [
            rotateA * scale,
            rotateB * scale,
            rotateC * scale,
            rotateD * scale,
            offsetCanvasX - rotateA * scale * centerX - rotateC * scale * centerY,
            offsetCanvasY - rotateB * scale * centerX - rotateD * scale * centerY
          ];
          this.width = width;
          this.height = height;
          this.fontScale = scale;
        }
        PageViewport.prototype = /** @lends PageViewport.prototype */
        {
          /**
           * Clones viewport with additional properties.
           * @param args {Object} (optional) If specified, may contain the 'scale' or
           * 'rotation' properties to override the corresponding properties in
           * the cloned viewport.
           * @returns {PageViewport} Cloned viewport.
           */
          clone: function PageViewPort_clone(args) {
            args = args || {};
            var scale = 'scale' in args ? args.scale : this.scale;
            var rotation = 'rotation' in args ? args.rotation : this.rotation;
            return new PageViewport(this.viewBox.slice(), scale, rotation, this.offsetX, this.offsetY, args.dontFlip);
          },
          /**
           * Converts PDF point to the viewport coordinates. For examples, useful for
           * converting PDF location into canvas pixel coordinates.
           * @param x {number} X coordinate.
           * @param y {number} Y coordinate.
           * @returns {Object} Object that contains 'x' and 'y' properties of the
           * point in the viewport coordinate space.
           * @see {@link convertToPdfPoint}
           * @see {@link convertToViewportRectangle}
           */
          convertToViewportPoint: function PageViewport_convertToViewportPoint(x, y) {
            return Util.applyTransform([
              x,
              y
            ], this.transform);
          },
          /**
           * Converts PDF rectangle to the viewport coordinates.
           * @param rect {Array} xMin, yMin, xMax and yMax coordinates.
           * @returns {Array} Contains corresponding coordinates of the rectangle
           * in the viewport coordinate space.
           * @see {@link convertToViewportPoint}
           */
          convertToViewportRectangle: function PageViewport_convertToViewportRectangle(rect) {
            var tl = Util.applyTransform([
              rect[0],
              rect[1]
            ], this.transform);
            var br = Util.applyTransform([
              rect[2],
              rect[3]
            ], this.transform);
            return [
              tl[0],
              tl[1],
              br[0],
              br[1]
            ];
          },
          /**
           * Converts viewport coordinates to the PDF location. For examples, useful
           * for converting canvas pixel location into PDF one.
           * @param x {number} X coordinate.
           * @param y {number} Y coordinate.
           * @returns {Object} Object that contains 'x' and 'y' properties of the
           * point in the PDF coordinate space.
           * @see {@link convertToViewportPoint}
           */
          convertToPdfPoint: function PageViewport_convertToPdfPoint(x, y) {
            return Util.applyInverseTransform([
              x,
              y
            ], this.transform);
          }
        };
        return PageViewport;
      }();
      var PDFStringTranslateTable = [
        0,
        0,
        0,
        0,
        0,
        0,
        0,
        0,
        0,
        0,
        0,
        0,
        0,
        0,
        0,
        0,
        0,
        0,
        0,
        0,
        0,
        0,
        0,
        0,
        0x2D8,
        0x2C7,
        0x2C6,
        0x2D9,
        0x2DD,
        0x2DB,
        0x2DA,
        0x2DC,
        0,
        0,
        0,
        0,
        0,
        0,
        0,
        0,
        0,
        0,
        0,
        0,
        0,
        0,
        0,
        0,
        0,
        0,
        0,
        0,
        0,
        0,
        0,
        0,
        0,
        0,
        0,
        0,
        0,
        0,
        0,
        0,
        0,
        0,
        0,
        0,
        0,
        0,
        0,
        0,
        0,
        0,
        0,
        0,
        0,
        0,
        0,
        0,
        0,
        0,
        0,
        0,
        0,
        0,
        0,
        0,
        0,
        0,
        0,
        0,
        0,
        0,
        0,
        0,
        0,
        0,
        0,
        0,
        0,
        0,
        0,
        0,
        0,
        0,
        0,
        0,
        0,
        0,
        0,
        0,
        0,
        0,
        0,
        0,
        0,
        0,
        0,
        0,
        0,
        0,
        0,
        0,
        0,
        0,
        0,
        0,
        0x2022,
        0x2020,
        0x2021,
        0x2026,
        0x2014,
        0x2013,
        0x192,
        0x2044,
        0x2039,
        0x203A,
        0x2212,
        0x2030,
        0x201E,
        0x201C,
        0x201D,
        0x2018,
        0x2019,
        0x201A,
        0x2122,
        0xFB01,
        0xFB02,
        0x141,
        0x152,
        0x160,
        0x178,
        0x17D,
        0x131,
        0x142,
        0x153,
        0x161,
        0x17E,
        0,
        0x20AC
      ];
      function stringToPDFString(str) {
        var i, n = str.length, strBuf = [];
        if (str[0] === '\xFE' && str[1] === '\xFF') {
          // UTF16BE BOM
          for (i = 2; i < n; i += 2) {
            strBuf.push(String.fromCharCode(str.charCodeAt(i) << 8 | str.charCodeAt(i + 1)));
          }
        } else {
          for (i = 0; i < n; ++i) {
            var code = PDFStringTranslateTable[str.charCodeAt(i)];
            strBuf.push(code ? String.fromCharCode(code) : str.charAt(i));
          }
        }
        return strBuf.join('');
      }
      function stringToUTF8String(str) {
        return decodeURIComponent(escape(str));
      }
      function utf8StringToString(str) {
        return unescape(encodeURIComponent(str));
      }
      function isEmptyObj(obj) {
        for (var key in obj) {
          return false;
        }
        return true;
      }
      function isBool(v) {
        return typeof v === 'boolean';
      }
      function isInt(v) {
        return typeof v === 'number' && (v | 0) === v;
      }
      function isNum(v) {
        return typeof v === 'number';
      }
      function isString(v) {
        return typeof v === 'string';
      }
      function isArray(v) {
        return v instanceof Array;
      }
      function isArrayBuffer(v) {
        return typeof v === 'object' && v !== null && v.byteLength !== undefined;
      }
      // Checks if ch is one of the following characters: SPACE, TAB, CR or LF.
      function isSpace(ch) {
        return ch === 0x20 || ch === 0x09 || ch === 0x0D || ch === 0x0A;
      }
      /**
       * Promise Capability object.
       *
       * @typedef {Object} PromiseCapability
       * @property {Promise} promise - A promise object.
       * @property {function} resolve - Fulfills the promise.
       * @property {function} reject - Rejects the promise.
       */
      /**
       * Creates a promise capability object.
       * @alias createPromiseCapability
       *
       * @return {PromiseCapability} A capability object contains:
       * - a Promise, resolve and reject methods.
       */
      function createPromiseCapability() {
        var capability = {};
        capability.promise = new Promise(function (resolve, reject) {
          capability.resolve = resolve;
          capability.reject = reject;
        });
        return capability;
      }
      /**
       * Polyfill for Promises:
       * The following promise implementation tries to generally implement the
       * Promise/A+ spec. Some notable differences from other promise libraries are:
       * - There currently isn't a separate deferred and promise object.
       * - Unhandled rejections eventually show an error if they aren't handled.
       *
       * Based off of the work in:
       * https://bugzilla.mozilla.org/show_bug.cgi?id=810490
       */
      (function PromiseClosure() {
        if (globalScope.Promise) {
          // Promises existing in the DOM/Worker, checking presence of all/resolve
          if (typeof globalScope.Promise.all !== 'function') {
            globalScope.Promise.all = function (iterable) {
              var count = 0, results = [], resolve, reject;
              var promise = new globalScope.Promise(function (resolve_, reject_) {
                resolve = resolve_;
                reject = reject_;
              });
              iterable.forEach(function (p, i) {
                count++;
                p.then(function (result) {
                  results[i] = result;
                  count--;
                  if (count === 0) {
                    resolve(results);
                  }
                }, reject);
              });
              if (count === 0) {
                resolve(results);
              }
              return promise;
            };
          }
          if (typeof globalScope.Promise.resolve !== 'function') {
            globalScope.Promise.resolve = function (value) {
              return new globalScope.Promise(function (resolve) {
                resolve(value);
              });
            };
          }
          if (typeof globalScope.Promise.reject !== 'function') {
            globalScope.Promise.reject = function (reason) {
              return new globalScope.Promise(function (resolve, reject) {
                reject(reason);
              });
            };
          }
          if (typeof globalScope.Promise.prototype.catch !== 'function') {
            globalScope.Promise.prototype.catch = function (onReject) {
              return globalScope.Promise.prototype.then(undefined, onReject);
            };
          }
          return;
        }
        var STATUS_PENDING = 0;
        var STATUS_RESOLVED = 1;
        var STATUS_REJECTED = 2;
        // In an attempt to avoid silent exceptions, unhandled rejections are
        // tracked and if they aren't handled in a certain amount of time an
        // error is logged.
        var REJECTION_TIMEOUT = 500;
        var HandlerManager = {
          handlers: [],
          running: false,
          unhandledRejections: [],
          pendingRejectionCheck: false,
          scheduleHandlers: function scheduleHandlers(promise) {
            if (promise._status === STATUS_PENDING) {
              return;
            }
            this.handlers = this.handlers.concat(promise._handlers);
            promise._handlers = [];
            if (this.running) {
              return;
            }
            this.running = true;
            setTimeout(this.runHandlers.bind(this), 0);
          },
          runHandlers: function runHandlers() {
            var RUN_TIMEOUT = 1;
            // ms
            var timeoutAt = Date.now() + RUN_TIMEOUT;
            while (this.handlers.length > 0) {
              var handler = this.handlers.shift();
              var nextStatus = handler.thisPromise._status;
              var nextValue = handler.thisPromise._value;
              try {
                if (nextStatus === STATUS_RESOLVED) {
                  if (typeof handler.onResolve === 'function') {
                    nextValue = handler.onResolve(nextValue);
                  }
                } else if (typeof handler.onReject === 'function') {
                  nextValue = handler.onReject(nextValue);
                  nextStatus = STATUS_RESOLVED;
                  if (handler.thisPromise._unhandledRejection) {
                    this.removeUnhandeledRejection(handler.thisPromise);
                  }
                }
              } catch (ex) {
                nextStatus = STATUS_REJECTED;
                nextValue = ex;
              }
              handler.nextPromise._updateStatus(nextStatus, nextValue);
              if (Date.now() >= timeoutAt) {
                break;
              }
            }
            if (this.handlers.length > 0) {
              setTimeout(this.runHandlers.bind(this), 0);
              return;
            }
            this.running = false;
          },
          addUnhandledRejection: function addUnhandledRejection(promise) {
            this.unhandledRejections.push({
              promise: promise,
              time: Date.now()
            });
            this.scheduleRejectionCheck();
          },
          removeUnhandeledRejection: function removeUnhandeledRejection(promise) {
            promise._unhandledRejection = false;
            for (var i = 0; i < this.unhandledRejections.length; i++) {
              if (this.unhandledRejections[i].promise === promise) {
                this.unhandledRejections.splice(i);
                i--;
              }
            }
          },
          scheduleRejectionCheck: function scheduleRejectionCheck() {
            if (this.pendingRejectionCheck) {
              return;
            }
            this.pendingRejectionCheck = true;
            setTimeout(function rejectionCheck() {
              this.pendingRejectionCheck = false;
              var now = Date.now();
              for (var i = 0; i < this.unhandledRejections.length; i++) {
                if (now - this.unhandledRejections[i].time > REJECTION_TIMEOUT) {
                  var unhandled = this.unhandledRejections[i].promise._value;
                  var msg = 'Unhandled rejection: ' + unhandled;
                  if (unhandled.stack) {
                    msg += '\n' + unhandled.stack;
                  }
                  warn(msg);
                  this.unhandledRejections.splice(i);
                  i--;
                }
              }
              if (this.unhandledRejections.length) {
                this.scheduleRejectionCheck();
              }
            }.bind(this), REJECTION_TIMEOUT);
          }
        };
        var Promise = function Promise(resolver) {
          this._status = STATUS_PENDING;
          this._handlers = [];
          try {
            resolver.call(this, this._resolve.bind(this), this._reject.bind(this));
          } catch (e) {
            this._reject(e);
          }
        };
        /**
         * Builds a promise that is resolved when all the passed in promises are
         * resolved.
         * @param {array} promises array of data and/or promises to wait for.
         * @return {Promise} New dependent promise.
         */
        Promise.all = function Promise_all(promises) {
          var resolveAll, rejectAll;
          var deferred = new Promise(function (resolve, reject) {
            resolveAll = resolve;
            rejectAll = reject;
          });
          var unresolved = promises.length;
          var results = [];
          if (unresolved === 0) {
            resolveAll(results);
            return deferred;
          }
          function reject(reason) {
            if (deferred._status === STATUS_REJECTED) {
              return;
            }
            results = [];
            rejectAll(reason);
          }
          for (var i = 0, ii = promises.length; i < ii; ++i) {
            var promise = promises[i];
            var resolve = function (i) {
              return function (value) {
                if (deferred._status === STATUS_REJECTED) {
                  return;
                }
                results[i] = value;
                unresolved--;
                if (unresolved === 0) {
                  resolveAll(results);
                }
              };
            }(i);
            if (Promise.isPromise(promise)) {
              promise.then(resolve, reject);
            } else {
              resolve(promise);
            }
          }
          return deferred;
        };
        /**
         * Checks if the value is likely a promise (has a 'then' function).
         * @return {boolean} true if value is thenable
         */
        Promise.isPromise = function Promise_isPromise(value) {
          return value && typeof value.then === 'function';
        };
        /**
         * Creates resolved promise
         * @param value resolve value
         * @returns {Promise}
         */
        Promise.resolve = function Promise_resolve(value) {
          return new Promise(function (resolve) {
            resolve(value);
          });
        };
        /**
         * Creates rejected promise
         * @param reason rejection value
         * @returns {Promise}
         */
        Promise.reject = function Promise_reject(reason) {
          return new Promise(function (resolve, reject) {
            reject(reason);
          });
        };
        Promise.prototype = {
          _status: null,
          _value: null,
          _handlers: null,
          _unhandledRejection: null,
          _updateStatus: function Promise__updateStatus(status, value) {
            if (this._status === STATUS_RESOLVED || this._status === STATUS_REJECTED) {
              return;
            }
            if (status === STATUS_RESOLVED && Promise.isPromise(value)) {
              value.then(this._updateStatus.bind(this, STATUS_RESOLVED), this._updateStatus.bind(this, STATUS_REJECTED));
              return;
            }
            this._status = status;
            this._value = value;
            if (status === STATUS_REJECTED && this._handlers.length === 0) {
              this._unhandledRejection = true;
              HandlerManager.addUnhandledRejection(this);
            }
            HandlerManager.scheduleHandlers(this);
          },
          _resolve: function Promise_resolve(value) {
            this._updateStatus(STATUS_RESOLVED, value);
          },
          _reject: function Promise_reject(reason) {
            this._updateStatus(STATUS_REJECTED, reason);
          },
          then: function Promise_then(onResolve, onReject) {
            var nextPromise = new Promise(function (resolve, reject) {
              this.resolve = resolve;
              this.reject = reject;
            });
            this._handlers.push({
              thisPromise: this,
              onResolve: onResolve,
              onReject: onReject,
              nextPromise: nextPromise
            });
            HandlerManager.scheduleHandlers(this);
            return nextPromise;
          },
          catch: function Promise_catch(onReject) {
            return this.then(undefined, onReject);
          }
        };
        globalScope.Promise = Promise;
      }());
      (function WeakMapClosure() {
        if (globalScope.WeakMap) {
          return;
        }
        var id = 0;
        function WeakMap() {
          this.id = '$weakmap' + id++;
        }
        WeakMap.prototype = {
          has: function (obj) {
            return !!Object.getOwnPropertyDescriptor(obj, this.id);
          },
          get: function (obj, defaultValue) {
            return this.has(obj) ? obj[this.id] : defaultValue;
          },
          set: function (obj, value) {
            Object.defineProperty(obj, this.id, {
              value: value,
              enumerable: false,
              configurable: true
            });
          },
          delete: function (obj) {
            delete obj[this.id];
          }
        };
        globalScope.WeakMap = WeakMap;
      }());
      var StatTimer = function StatTimerClosure() {
        function rpad(str, pad, length) {
          while (str.length < length) {
            str += pad;
          }
          return str;
        }
        function StatTimer() {
          this.started = Object.create(null);
          this.times = [];
          this.enabled = true;
        }
        StatTimer.prototype = {
          time: function StatTimer_time(name) {
            if (!this.enabled) {
              return;
            }
            if (name in this.started) {
              warn('Timer is already running for ' + name);
            }
            this.started[name] = Date.now();
          },
          timeEnd: function StatTimer_timeEnd(name) {
            if (!this.enabled) {
              return;
            }
            if (!(name in this.started)) {
              warn('Timer has not been started for ' + name);
            }
            this.times.push({
              'name': name,
              'start': this.started[name],
              'end': Date.now()
            });
            // Remove timer from started so it can be called again.
            delete this.started[name];
          },
          toString: function StatTimer_toString() {
            var i, ii;
            var times = this.times;
            var out = '';
            // Find the longest name for padding purposes.
            var longest = 0;
            for (i = 0, ii = times.length; i < ii; ++i) {
              var name = times[i]['name'];
              if (name.length > longest) {
                longest = name.length;
              }
            }
            for (i = 0, ii = times.length; i < ii; ++i) {
              var span = times[i];
              var duration = span.end - span.start;
              out += rpad(span['name'], ' ', longest) + ' ' + duration + 'ms\n';
            }
            return out;
          }
        };
        return StatTimer;
      }();
      var createBlob = function createBlob(data, contentType) {
        if (typeof Blob !== 'undefined') {
          return new Blob([data], { type: contentType });
        }
        warn('The "Blob" constructor is not supported.');
      };
      var createObjectURL = function createObjectURLClosure() {
        // Blob/createObjectURL is not available, falling back to data schema.
        var digits = 'ABCDEFGHIJKLMNOPQRSTUVWXYZabcdefghijklmnopqrstuvwxyz0123456789+/=';
        return function createObjectURL(data, contentType, forceDataSchema) {
          if (!forceDataSchema && typeof URL !== 'undefined' && URL.createObjectURL) {
            var blob = createBlob(data, contentType);
            return URL.createObjectURL(blob);
          }
          var buffer = 'data:' + contentType + ';base64,';
          for (var i = 0, ii = data.length; i < ii; i += 3) {
            var b1 = data[i] & 0xFF;
            var b2 = data[i + 1] & 0xFF;
            var b3 = data[i + 2] & 0xFF;
            var d1 = b1 >> 2, d2 = (b1 & 3) << 4 | b2 >> 4;
            var d3 = i + 1 < ii ? (b2 & 0xF) << 2 | b3 >> 6 : 64;
            var d4 = i + 2 < ii ? b3 & 0x3F : 64;
            buffer += digits[d1] + digits[d2] + digits[d3] + digits[d4];
          }
          return buffer;
        };
      }();
      function MessageHandler(sourceName, targetName, comObj) {
        this.sourceName = sourceName;
        this.targetName = targetName;
        this.comObj = comObj;
        this.callbackIndex = 1;
        this.postMessageTransfers = true;
        var callbacksCapabilities = this.callbacksCapabilities = Object.create(null);
        var ah = this.actionHandler = Object.create(null);
        this._onComObjOnMessage = function messageHandlerComObjOnMessage(event) {
          var data = event.data;
          if (data.targetName !== this.sourceName) {
            return;
          }
          if (data.isReply) {
            var callbackId = data.callbackId;
            if (data.callbackId in callbacksCapabilities) {
              var callback = callbacksCapabilities[callbackId];
              delete callbacksCapabilities[callbackId];
              if ('error' in data) {
                callback.reject(data.error);
              } else {
                callback.resolve(data.data);
              }
            } else {
              error('Cannot resolve callback ' + callbackId);
            }
          } else if (data.action in ah) {
            var action = ah[data.action];
            if (data.callbackId) {
              var sourceName = this.sourceName;
              var targetName = data.sourceName;
              Promise.resolve().then(function () {
                return action[0].call(action[1], data.data);
              }).then(function (result) {
                comObj.postMessage({
                  sourceName: sourceName,
                  targetName: targetName,
                  isReply: true,
                  callbackId: data.callbackId,
                  data: result
                });
              }, function (reason) {
                if (reason instanceof Error) {
                  // Serialize error to avoid "DataCloneError"
                  reason = reason + '';
                }
                comObj.postMessage({
                  sourceName: sourceName,
                  targetName: targetName,
                  isReply: true,
                  callbackId: data.callbackId,
                  error: reason
                });
              });
            } else {
              action[0].call(action[1], data.data);
            }
          } else {
            error('Unknown action from worker: ' + data.action);
          }
        }.bind(this);
        comObj.addEventListener('message', this._onComObjOnMessage);
      }
      MessageHandler.prototype = {
        on: function messageHandlerOn(actionName, handler, scope) {
          var ah = this.actionHandler;
          if (ah[actionName]) {
            error('There is already an actionName called "' + actionName + '"');
          }
          ah[actionName] = [
            handler,
            scope
          ];
        },
        /**
         * Sends a message to the comObj to invoke the action with the supplied data.
         * @param {String} actionName Action to call.
         * @param {JSON} data JSON data to send.
         * @param {Array} [transfers] Optional list of transfers/ArrayBuffers
         */
        send: function messageHandlerSend(actionName, data, transfers) {
          var message = {
            sourceName: this.sourceName,
            targetName: this.targetName,
            action: actionName,
            data: data
          };
          this.postMessage(message, transfers);
        },
        /**
         * Sends a message to the comObj to invoke the action with the supplied data.
         * Expects that other side will callback with the response.
         * @param {String} actionName Action to call.
         * @param {JSON} data JSON data to send.
         * @param {Array} [transfers] Optional list of transfers/ArrayBuffers.
         * @returns {Promise} Promise to be resolved with response data.
         */
        sendWithPromise: function messageHandlerSendWithPromise(actionName, data, transfers) {
          var callbackId = this.callbackIndex++;
          var message = {
            sourceName: this.sourceName,
            targetName: this.targetName,
            action: actionName,
            data: data,
            callbackId: callbackId
          };
          var capability = createPromiseCapability();
          this.callbacksCapabilities[callbackId] = capability;
          try {
            this.postMessage(message, transfers);
          } catch (e) {
            capability.reject(e);
          }
          return capability.promise;
        },
        /**
         * Sends raw message to the comObj.
         * @private
         * @param message {Object} Raw message.
         * @param transfers List of transfers/ArrayBuffers, or undefined.
         */
        postMessage: function (message, transfers) {
          if (transfers && this.postMessageTransfers) {
            this.comObj.postMessage(message, transfers);
          } else {
            this.comObj.postMessage(message);
          }
        },
        destroy: function () {
          this.comObj.removeEventListener('message', this._onComObjOnMessage);
        }
      };
      function loadJpegStream(id, imageUrl, objs) {
        var img = new Image();
        img.onload = function loadJpegStream_onloadClosure() {
          objs.resolve(id, img);
        };
        img.onerror = function loadJpegStream_onerrorClosure() {
          objs.resolve(id, null);
          warn('Error during JPEG image loading');
        };
        img.src = imageUrl;
      }
      // Polyfill from https://github.com/Polymer/URL
      /* Any copyright is dedicated to the Public Domain.
       * http://creativecommons.org/publicdomain/zero/1.0/ */
      (function checkURLConstructor(scope) {
        // feature detect for URL constructor
        var hasWorkingUrl = false;
        try {
          if (typeof URL === 'function' && typeof URL.prototype === 'object' && 'origin' in URL.prototype) {
            var u = new URL('b', 'http://a');
            u.pathname = 'c%20d';
            hasWorkingUrl = u.href === 'http://a/c%20d';
          }
        } catch (e) {
        }
        if (hasWorkingUrl) {
          return;
        }
        var relative = Object.create(null);
        relative['ftp'] = 21;
        relative['file'] = 0;
        relative['gopher'] = 70;
        relative['http'] = 80;
        relative['https'] = 443;
        relative['ws'] = 80;
        relative['wss'] = 443;
        var relativePathDotMapping = Object.create(null);
        relativePathDotMapping['%2e'] = '.';
        relativePathDotMapping['.%2e'] = '..';
        relativePathDotMapping['%2e.'] = '..';
        relativePathDotMapping['%2e%2e'] = '..';
        function isRelativeScheme(scheme) {
          return relative[scheme] !== undefined;
        }
        function invalid() {
          clear.call(this);
          this._isInvalid = true;
        }
        function IDNAToASCII(h) {
          if ('' === h) {
            invalid.call(this);
          }
          // XXX
          return h.toLowerCase();
        }
        function percentEscape(c) {
          var unicode = c.charCodeAt(0);
          if (unicode > 0x20 && unicode < 0x7F && // " # < > ? `
            [
              0x22,
              0x23,
              0x3C,
              0x3E,
              0x3F,
              0x60
            ].indexOf(unicode) === -1) {
            return c;
          }
          return encodeURIComponent(c);
        }
        function percentEscapeQuery(c) {
          // XXX This actually needs to encode c using encoding and then
          // convert the bytes one-by-one.
          var unicode = c.charCodeAt(0);
          if (unicode > 0x20 && unicode < 0x7F && // " # < > ` (do not escape '?')
            [
              0x22,
              0x23,
              0x3C,
              0x3E,
              0x60
            ].indexOf(unicode) === -1) {
            return c;
          }
          return encodeURIComponent(c);
        }
        var EOF, ALPHA = /[a-zA-Z]/, ALPHANUMERIC = /[a-zA-Z0-9\+\-\.]/;
        function parse(input, stateOverride, base) {
          function err(message) {
            errors.push(message);
          }
          var state = stateOverride || 'scheme start', cursor = 0, buffer = '', seenAt = false, seenBracket = false, errors = [];
          loop:
            while ((input[cursor - 1] !== EOF || cursor === 0) && !this._isInvalid) {
              var c = input[cursor];
              switch (state) {
              case 'scheme start':
                if (c && ALPHA.test(c)) {
                  buffer += c.toLowerCase();
                  // ASCII-safe
                  state = 'scheme';
                } else if (!stateOverride) {
                  buffer = '';
                  state = 'no scheme';
                  continue;
                } else {
                  err('Invalid scheme.');
                  break loop;
                }
                break;
              case 'scheme':
                if (c && ALPHANUMERIC.test(c)) {
                  buffer += c.toLowerCase();
                } else // ASCII-safe
                if (':' === c) {
                  this._scheme = buffer;
                  buffer = '';
                  if (stateOverride) {
                    break loop;
                  }
                  if (isRelativeScheme(this._scheme)) {
                    this._isRelative = true;
                  }
                  if ('file' === this._scheme) {
                    state = 'relative';
                  } else if (this._isRelative && base && base._scheme === this._scheme) {
                    state = 'relative or authority';
                  } else if (this._isRelative) {
                    state = 'authority first slash';
                  } else {
                    state = 'scheme data';
                  }
                } else if (!stateOverride) {
                  buffer = '';
                  cursor = 0;
                  state = 'no scheme';
                  continue;
                } else if (EOF === c) {
                  break loop;
                } else {
                  err('Code point not allowed in scheme: ' + c);
                  break loop;
                }
                break;
              case 'scheme data':
                if ('?' === c) {
                  this._query = '?';
                  state = 'query';
                } else if ('#' === c) {
                  this._fragment = '#';
                  state = 'fragment';
                } else {
                  // XXX error handling
                  if (EOF !== c && '\t' !== c && '\n' !== c && '\r' !== c) {
                    this._schemeData += percentEscape(c);
                  }
                }
                break;
              case 'no scheme':
                if (!base || !isRelativeScheme(base._scheme)) {
                  err('Missing scheme.');
                  invalid.call(this);
                } else {
                  state = 'relative';
                  continue;
                }
                break;
              case 'relative or authority':
                if ('/' === c && '/' === input[cursor + 1]) {
                  state = 'authority ignore slashes';
                } else {
                  err('Expected /, got: ' + c);
                  state = 'relative';
                  continue;
                }
                break;
              case 'relative':
                this._isRelative = true;
                if ('file' !== this._scheme) {
                  this._scheme = base._scheme;
                }
                if (EOF === c) {
                  this._host = base._host;
                  this._port = base._port;
                  this._path = base._path.slice();
                  this._query = base._query;
                  this._username = base._username;
                  this._password = base._password;
                  break loop;
                } else if ('/' === c || '\\' === c) {
                  if ('\\' === c) {
                    err('\\ is an invalid code point.');
                  }
                  state = 'relative slash';
                } else if ('?' === c) {
                  this._host = base._host;
                  this._port = base._port;
                  this._path = base._path.slice();
                  this._query = '?';
                  this._username = base._username;
                  this._password = base._password;
                  state = 'query';
                } else if ('#' === c) {
                  this._host = base._host;
                  this._port = base._port;
                  this._path = base._path.slice();
                  this._query = base._query;
                  this._fragment = '#';
                  this._username = base._username;
                  this._password = base._password;
                  state = 'fragment';
                } else {
                  var nextC = input[cursor + 1];
                  var nextNextC = input[cursor + 2];
                  if ('file' !== this._scheme || !ALPHA.test(c) || nextC !== ':' && nextC !== '|' || EOF !== nextNextC && '/' !== nextNextC && '\\' !== nextNextC && '?' !== nextNextC && '#' !== nextNextC) {
                    this._host = base._host;
                    this._port = base._port;
                    this._username = base._username;
                    this._password = base._password;
                    this._path = base._path.slice();
                    this._path.pop();
                  }
                  state = 'relative path';
                  continue;
                }
                break;
              case 'relative slash':
                if ('/' === c || '\\' === c) {
                  if ('\\' === c) {
                    err('\\ is an invalid code point.');
                  }
                  if ('file' === this._scheme) {
                    state = 'file host';
                  } else {
                    state = 'authority ignore slashes';
                  }
                } else {
                  if ('file' !== this._scheme) {
                    this._host = base._host;
                    this._port = base._port;
                    this._username = base._username;
                    this._password = base._password;
                  }
                  state = 'relative path';
                  continue;
                }
                break;
              case 'authority first slash':
                if ('/' === c) {
                  state = 'authority second slash';
                } else {
                  err('Expected \'/\', got: ' + c);
                  state = 'authority ignore slashes';
                  continue;
                }
                break;
              case 'authority second slash':
                state = 'authority ignore slashes';
                if ('/' !== c) {
                  err('Expected \'/\', got: ' + c);
                  continue;
                }
                break;
              case 'authority ignore slashes':
                if ('/' !== c && '\\' !== c) {
                  state = 'authority';
                  continue;
                } else {
                  err('Expected authority, got: ' + c);
                }
                break;
              case 'authority':
                if ('@' === c) {
                  if (seenAt) {
                    err('@ already seen.');
                    buffer += '%40';
                  }
                  seenAt = true;
                  for (var i = 0; i < buffer.length; i++) {
                    var cp = buffer[i];
                    if ('\t' === cp || '\n' === cp || '\r' === cp) {
                      err('Invalid whitespace in authority.');
                      continue;
                    }
                    // XXX check URL code points
                    if (':' === cp && null === this._password) {
                      this._password = '';
                      continue;
                    }
                    var tempC = percentEscape(cp);
                    if (null !== this._password) {
                      this._password += tempC;
                    } else {
                      this._username += tempC;
                    }
                  }
                  buffer = '';
                } else if (EOF === c || '/' === c || '\\' === c || '?' === c || '#' === c) {
                  cursor -= buffer.length;
                  buffer = '';
                  state = 'host';
                  continue;
                } else {
                  buffer += c;
                }
                break;
              case 'file host':
                if (EOF === c || '/' === c || '\\' === c || '?' === c || '#' === c) {
                  if (buffer.length === 2 && ALPHA.test(buffer[0]) && (buffer[1] === ':' || buffer[1] === '|')) {
                    state = 'relative path';
                  } else if (buffer.length === 0) {
                    state = 'relative path start';
                  } else {
                    this._host = IDNAToASCII.call(this, buffer);
                    buffer = '';
                    state = 'relative path start';
                  }
                  continue;
                } else if ('\t' === c || '\n' === c || '\r' === c) {
                  err('Invalid whitespace in file host.');
                } else {
                  buffer += c;
                }
                break;
              case 'host':
              case 'hostname':
                if (':' === c && !seenBracket) {
                  // XXX host parsing
                  this._host = IDNAToASCII.call(this, buffer);
                  buffer = '';
                  state = 'port';
                  if ('hostname' === stateOverride) {
                    break loop;
                  }
                } else if (EOF === c || '/' === c || '\\' === c || '?' === c || '#' === c) {
                  this._host = IDNAToASCII.call(this, buffer);
                  buffer = '';
                  state = 'relative path start';
                  if (stateOverride) {
                    break loop;
                  }
                  continue;
                } else if ('\t' !== c && '\n' !== c && '\r' !== c) {
                  if ('[' === c) {
                    seenBracket = true;
                  } else if (']' === c) {
                    seenBracket = false;
                  }
                  buffer += c;
                } else {
                  err('Invalid code point in host/hostname: ' + c);
                }
                break;
              case 'port':
                if (/[0-9]/.test(c)) {
                  buffer += c;
                } else if (EOF === c || '/' === c || '\\' === c || '?' === c || '#' === c || stateOverride) {
                  if ('' !== buffer) {
                    var temp = parseInt(buffer, 10);
                    if (temp !== relative[this._scheme]) {
                      this._port = temp + '';
                    }
                    buffer = '';
                  }
                  if (stateOverride) {
                    break loop;
                  }
                  state = 'relative path start';
                  continue;
                } else if ('\t' === c || '\n' === c || '\r' === c) {
                  err('Invalid code point in port: ' + c);
                } else {
                  invalid.call(this);
                }
                break;
              case 'relative path start':
                if ('\\' === c) {
                  err('\'\\\' not allowed in path.');
                }
                state = 'relative path';
                if ('/' !== c && '\\' !== c) {
                  continue;
                }
                break;
              case 'relative path':
                if (EOF === c || '/' === c || '\\' === c || !stateOverride && ('?' === c || '#' === c)) {
                  if ('\\' === c) {
                    err('\\ not allowed in relative path.');
                  }
                  var tmp;
                  if (tmp = relativePathDotMapping[buffer.toLowerCase()]) {
                    buffer = tmp;
                  }
                  if ('..' === buffer) {
                    this._path.pop();
                    if ('/' !== c && '\\' !== c) {
                      this._path.push('');
                    }
                  } else if ('.' === buffer && '/' !== c && '\\' !== c) {
                    this._path.push('');
                  } else if ('.' !== buffer) {
                    if ('file' === this._scheme && this._path.length === 0 && buffer.length === 2 && ALPHA.test(buffer[0]) && buffer[1] === '|') {
                      buffer = buffer[0] + ':';
                    }
                    this._path.push(buffer);
                  }
                  buffer = '';
                  if ('?' === c) {
                    this._query = '?';
                    state = 'query';
                  } else if ('#' === c) {
                    this._fragment = '#';
                    state = 'fragment';
                  }
                } else if ('\t' !== c && '\n' !== c && '\r' !== c) {
                  buffer += percentEscape(c);
                }
                break;
              case 'query':
                if (!stateOverride && '#' === c) {
                  this._fragment = '#';
                  state = 'fragment';
                } else if (EOF !== c && '\t' !== c && '\n' !== c && '\r' !== c) {
                  this._query += percentEscapeQuery(c);
                }
                break;
              case 'fragment':
                if (EOF !== c && '\t' !== c && '\n' !== c && '\r' !== c) {
                  this._fragment += c;
                }
                break;
              }
              cursor++;
            }
        }
        function clear() {
          this._scheme = '';
          this._schemeData = '';
          this._username = '';
          this._password = null;
          this._host = '';
          this._port = '';
          this._path = [];
          this._query = '';
          this._fragment = '';
          this._isInvalid = false;
          this._isRelative = false;
        }
        // Does not process domain names or IP addresses.
        // Does not handle encoding for the query parameter.
        function JURL(url, base)
          /* , encoding */
          {
            if (base !== undefined && !(base instanceof JURL)) {
              base = new JURL(String(base));
            }
            this._url = url;
            clear.call(this);
            var input = url.replace(/^[ \t\r\n\f]+|[ \t\r\n\f]+$/g, '');
            // encoding = encoding || 'utf-8'
            parse.call(this, input, null, base);
          }
        JURL.prototype = {
          toString: function () {
            return this.href;
          },
          get href() {
            if (this._isInvalid) {
              return this._url;
            }
            var authority = '';
            if ('' !== this._username || null !== this._password) {
              authority = this._username + (null !== this._password ? ':' + this._password : '') + '@';
            }
            return this.protocol + (this._isRelative ? '//' + authority + this.host : '') + this.pathname + this._query + this._fragment;
          },
          set href(href) {
            clear.call(this);
            parse.call(this, href);
          },
          get protocol() {
            return this._scheme + ':';
          },
          set protocol(protocol) {
            if (this._isInvalid) {
              return;
            }
            parse.call(this, protocol + ':', 'scheme start');
          },
          get host() {
            return this._isInvalid ? '' : this._port ? this._host + ':' + this._port : this._host;
          },
          set host(host) {
            if (this._isInvalid || !this._isRelative) {
              return;
            }
            parse.call(this, host, 'host');
          },
          get hostname() {
            return this._host;
          },
          set hostname(hostname) {
            if (this._isInvalid || !this._isRelative) {
              return;
            }
            parse.call(this, hostname, 'hostname');
          },
          get port() {
            return this._port;
          },
          set port(port) {
            if (this._isInvalid || !this._isRelative) {
              return;
            }
            parse.call(this, port, 'port');
          },
          get pathname() {
            return this._isInvalid ? '' : this._isRelative ? '/' + this._path.join('/') : this._schemeData;
          },
          set pathname(pathname) {
            if (this._isInvalid || !this._isRelative) {
              return;
            }
            this._path = [];
            parse.call(this, pathname, 'relative path start');
          },
          get search() {
            return this._isInvalid || !this._query || '?' === this._query ? '' : this._query;
          },
          set search(search) {
            if (this._isInvalid || !this._isRelative) {
              return;
            }
            this._query = '?';
            if ('?' === search[0]) {
              search = search.slice(1);
            }
            parse.call(this, search, 'query');
          },
          get hash() {
            return this._isInvalid || !this._fragment || '#' === this._fragment ? '' : this._fragment;
          },
          set hash(hash) {
            if (this._isInvalid) {
              return;
            }
            this._fragment = '#';
            if ('#' === hash[0]) {
              hash = hash.slice(1);
            }
            parse.call(this, hash, 'fragment');
          },
          get origin() {
            var host;
            if (this._isInvalid || !this._scheme) {
              return '';
            }
            // javascript: Gecko returns String(""), WebKit/Blink String("null")
            // Gecko throws error for "data://"
            // data: Gecko returns "", Blink returns "data://", WebKit returns "null"
            // Gecko returns String("") for file: mailto:
            // WebKit/Blink returns String("SCHEME://") for file: mailto:
            switch (this._scheme) {
            case 'data':
            case 'file':
            case 'javascript':
            case 'mailto':
              return 'null';
            }
            host = this.host;
            if (!host) {
              return '';
            }
            return this._scheme + '://' + host;
          }
        };
        // Copy over the static methods
        var OriginalURL = scope.URL;
        if (OriginalURL) {
          JURL.createObjectURL = function (blob) {
            // IE extension allows a second optional options argument.
            // http://msdn.microsoft.com/en-us/library/ie/hh772302(v=vs.85).aspx
            return OriginalURL.createObjectURL.apply(OriginalURL, arguments);
          };
          JURL.revokeObjectURL = function (url) {
            OriginalURL.revokeObjectURL(url);
          };
        }
        scope.URL = JURL;
      }(globalScope));
      exports.FONT_IDENTITY_MATRIX = FONT_IDENTITY_MATRIX;
      exports.IDENTITY_MATRIX = IDENTITY_MATRIX;
      exports.OPS = OPS;
      exports.VERBOSITY_LEVELS = VERBOSITY_LEVELS;
      exports.UNSUPPORTED_FEATURES = UNSUPPORTED_FEATURES;
      exports.AnnotationBorderStyleType = AnnotationBorderStyleType;
      exports.AnnotationFieldFlag = AnnotationFieldFlag;
      exports.AnnotationFlag = AnnotationFlag;
      exports.AnnotationType = AnnotationType;
      exports.FontType = FontType;
      exports.ImageKind = ImageKind;
      exports.InvalidPDFException = InvalidPDFException;
      exports.MessageHandler = MessageHandler;
      exports.MissingDataException = MissingDataException;
      exports.MissingPDFException = MissingPDFException;
      exports.NotImplementedException = NotImplementedException;
      exports.PageViewport = PageViewport;
      exports.PasswordException = PasswordException;
      exports.PasswordResponses = PasswordResponses;
      exports.StatTimer = StatTimer;
      exports.StreamType = StreamType;
      exports.TextRenderingMode = TextRenderingMode;
      exports.UnexpectedResponseException = UnexpectedResponseException;
      exports.UnknownErrorException = UnknownErrorException;
      exports.Util = Util;
      exports.XRefParseException = XRefParseException;
      exports.arrayByteLength = arrayByteLength;
      exports.arraysToBytes = arraysToBytes;
      exports.assert = assert;
      exports.bytesToString = bytesToString;
      exports.createBlob = createBlob;
      exports.createPromiseCapability = createPromiseCapability;
      exports.createObjectURL = createObjectURL;
      exports.deprecated = deprecated;
      exports.error = error;
      exports.getLookupTableFactory = getLookupTableFactory;
      exports.getVerbosityLevel = getVerbosityLevel;
      exports.globalScope = globalScope;
      exports.info = info;
      exports.isArray = isArray;
      exports.isArrayBuffer = isArrayBuffer;
      exports.isBool = isBool;
      exports.isEmptyObj = isEmptyObj;
      exports.isInt = isInt;
      exports.isNum = isNum;
      exports.isString = isString;
      exports.isSpace = isSpace;
      exports.isSameOrigin = isSameOrigin;
      exports.isValidUrl = isValidUrl;
      exports.isLittleEndian = isLittleEndian;
      exports.isEvalSupported = isEvalSupported;
      exports.loadJpegStream = loadJpegStream;
      exports.log2 = log2;
      exports.readInt8 = readInt8;
      exports.readUint16 = readUint16;
      exports.readUint32 = readUint32;
      exports.removeNullCharacters = removeNullCharacters;
      exports.setVerbosityLevel = setVerbosityLevel;
      exports.shadow = shadow;
      exports.string32 = string32;
      exports.stringToBytes = stringToBytes;
      exports.stringToPDFString = stringToPDFString;
      exports.stringToUTF8String = stringToUTF8String;
      exports.utf8StringToString = utf8StringToString;
      exports.warn = warn;
    }));
    (function (root, factory) {
      factory(root.pdfjsCoreCFFParser = {}, root.pdfjsSharedUtil, root.pdfjsCoreCharsets, root.pdfjsCoreEncodings);
    }(this, function (exports, sharedUtil, coreCharsets, coreEncodings) {
      var error = sharedUtil.error;
      var info = sharedUtil.info;
      var bytesToString = sharedUtil.bytesToString;
      var warn = sharedUtil.warn;
      var isArray = sharedUtil.isArray;
      var Util = sharedUtil.Util;
      var stringToBytes = sharedUtil.stringToBytes;
      var assert = sharedUtil.assert;
      var ISOAdobeCharset = coreCharsets.ISOAdobeCharset;
      var ExpertCharset = coreCharsets.ExpertCharset;
      var ExpertSubsetCharset = coreCharsets.ExpertSubsetCharset;
      var StandardEncoding = coreEncodings.StandardEncoding;
      var ExpertEncoding = coreEncodings.ExpertEncoding;
      // Maximum subroutine call depth of type 2 chartrings. Matches OTS.
      var MAX_SUBR_NESTING = 10;
      /**
       * The CFF class takes a Type1 file and wrap it into a
       * 'Compact Font Format' which itself embed Type2 charstrings.
       */
      var CFFStandardStrings = [
        '.notdef',
        'space',
        'exclam',
        'quotedbl',
        'numbersign',
        'dollar',
        'percent',
        'ampersand',
        'quoteright',
        'parenleft',
        'parenright',
        'asterisk',
        'plus',
        'comma',
        'hyphen',
        'period',
        'slash',
        'zero',
        'one',
        'two',
        'three',
        'four',
        'five',
        'six',
        'seven',
        'eight',
        'nine',
        'colon',
        'semicolon',
        'less',
        'equal',
        'greater',
        'question',
        'at',
        'A',
        'B',
        'C',
        'D',
        'E',
        'F',
        'G',
        'H',
        'I',
        'J',
        'K',
        'L',
        'M',
        'N',
        'O',
        'P',
        'Q',
        'R',
        'S',
        'T',
        'U',
        'V',
        'W',
        'X',
        'Y',
        'Z',
        'bracketleft',
        'backslash',
        'bracketright',
        'asciicircum',
        'underscore',
        'quoteleft',
        'a',
        'b',
        'c',
        'd',
        'e',
        'f',
        'g',
        'h',
        'i',
        'j',
        'k',
        'l',
        'm',
        'n',
        'o',
        'p',
        'q',
        'r',
        's',
        't',
        'u',
        'v',
        'w',
        'x',
        'y',
        'z',
        'braceleft',
        'bar',
        'braceright',
        'asciitilde',
        'exclamdown',
        'cent',
        'sterling',
        'fraction',
        'yen',
        'florin',
        'section',
        'currency',
        'quotesingle',
        'quotedblleft',
        'guillemotleft',
        'guilsinglleft',
        'guilsinglright',
        'fi',
        'fl',
        'endash',
        'dagger',
        'daggerdbl',
        'periodcentered',
        'paragraph',
        'bullet',
        'quotesinglbase',
        'quotedblbase',
        'quotedblright',
        'guillemotright',
        'ellipsis',
        'perthousand',
        'questiondown',
        'grave',
        'acute',
        'circumflex',
        'tilde',
        'macron',
        'breve',
        'dotaccent',
        'dieresis',
        'ring',
        'cedilla',
        'hungarumlaut',
        'ogonek',
        'caron',
        'emdash',
        'AE',
        'ordfeminine',
        'Lslash',
        'Oslash',
        'OE',
        'ordmasculine',
        'ae',
        'dotlessi',
        'lslash',
        'oslash',
        'oe',
        'germandbls',
        'onesuperior',
        'logicalnot',
        'mu',
        'trademark',
        'Eth',
        'onehalf',
        'plusminus',
        'Thorn',
        'onequarter',
        'divide',
        'brokenbar',
        'degree',
        'thorn',
        'threequarters',
        'twosuperior',
        'registered',
        'minus',
        'eth',
        'multiply',
        'threesuperior',
        'copyright',
        'Aacute',
        'Acircumflex',
        'Adieresis',
        'Agrave',
        'Aring',
        'Atilde',
        'Ccedilla',
        'Eacute',
        'Ecircumflex',
        'Edieresis',
        'Egrave',
        'Iacute',
        'Icircumflex',
        'Idieresis',
        'Igrave',
        'Ntilde',
        'Oacute',
        'Ocircumflex',
        'Odieresis',
        'Ograve',
        'Otilde',
        'Scaron',
        'Uacute',
        'Ucircumflex',
        'Udieresis',
        'Ugrave',
        'Yacute',
        'Ydieresis',
        'Zcaron',
        'aacute',
        'acircumflex',
        'adieresis',
        'agrave',
        'aring',
        'atilde',
        'ccedilla',
        'eacute',
        'ecircumflex',
        'edieresis',
        'egrave',
        'iacute',
        'icircumflex',
        'idieresis',
        'igrave',
        'ntilde',
        'oacute',
        'ocircumflex',
        'odieresis',
        'ograve',
        'otilde',
        'scaron',
        'uacute',
        'ucircumflex',
        'udieresis',
        'ugrave',
        'yacute',
        'ydieresis',
        'zcaron',
        'exclamsmall',
        'Hungarumlautsmall',
        'dollaroldstyle',
        'dollarsuperior',
        'ampersandsmall',
        'Acutesmall',
        'parenleftsuperior',
        'parenrightsuperior',
        'twodotenleader',
        'onedotenleader',
        'zerooldstyle',
        'oneoldstyle',
        'twooldstyle',
        'threeoldstyle',
        'fouroldstyle',
        'fiveoldstyle',
        'sixoldstyle',
        'sevenoldstyle',
        'eightoldstyle',
        'nineoldstyle',
        'commasuperior',
        'threequartersemdash',
        'periodsuperior',
        'questionsmall',
        'asuperior',
        'bsuperior',
        'centsuperior',
        'dsuperior',
        'esuperior',
        'isuperior',
        'lsuperior',
        'msuperior',
        'nsuperior',
        'osuperior',
        'rsuperior',
        'ssuperior',
        'tsuperior',
        'ff',
        'ffi',
        'ffl',
        'parenleftinferior',
        'parenrightinferior',
        'Circumflexsmall',
        'hyphensuperior',
        'Gravesmall',
        'Asmall',
        'Bsmall',
        'Csmall',
        'Dsmall',
        'Esmall',
        'Fsmall',
        'Gsmall',
        'Hsmall',
        'Ismall',
        'Jsmall',
        'Ksmall',
        'Lsmall',
        'Msmall',
        'Nsmall',
        'Osmall',
        'Psmall',
        'Qsmall',
        'Rsmall',
        'Ssmall',
        'Tsmall',
        'Usmall',
        'Vsmall',
        'Wsmall',
        'Xsmall',
        'Ysmall',
        'Zsmall',
        'colonmonetary',
        'onefitted',
        'rupiah',
        'Tildesmall',
        'exclamdownsmall',
        'centoldstyle',
        'Lslashsmall',
        'Scaronsmall',
        'Zcaronsmall',
        'Dieresissmall',
        'Brevesmall',
        'Caronsmall',
        'Dotaccentsmall',
        'Macronsmall',
        'figuredash',
        'hypheninferior',
        'Ogoneksmall',
        'Ringsmall',
        'Cedillasmall',
        'questiondownsmall',
        'oneeighth',
        'threeeighths',
        'fiveeighths',
        'seveneighths',
        'onethird',
        'twothirds',
        'zerosuperior',
        'foursuperior',
        'fivesuperior',
        'sixsuperior',
        'sevensuperior',
        'eightsuperior',
        'ninesuperior',
        'zeroinferior',
        'oneinferior',
        'twoinferior',
        'threeinferior',
        'fourinferior',
        'fiveinferior',
        'sixinferior',
        'seveninferior',
        'eightinferior',
        'nineinferior',
        'centinferior',
        'dollarinferior',
        'periodinferior',
        'commainferior',
        'Agravesmall',
        'Aacutesmall',
        'Acircumflexsmall',
        'Atildesmall',
        'Adieresissmall',
        'Aringsmall',
        'AEsmall',
        'Ccedillasmall',
        'Egravesmall',
        'Eacutesmall',
        'Ecircumflexsmall',
        'Edieresissmall',
        'Igravesmall',
        'Iacutesmall',
        'Icircumflexsmall',
        'Idieresissmall',
        'Ethsmall',
        'Ntildesmall',
        'Ogravesmall',
        'Oacutesmall',
        'Ocircumflexsmall',
        'Otildesmall',
        'Odieresissmall',
        'OEsmall',
        'Oslashsmall',
        'Ugravesmall',
        'Uacutesmall',
        'Ucircumflexsmall',
        'Udieresissmall',
        'Yacutesmall',
        'Thornsmall',
        'Ydieresissmall',
        '001.000',
        '001.001',
        '001.002',
        '001.003',
        'Black',
        'Bold',
        'Book',
        'Light',
        'Medium',
        'Regular',
        'Roman',
        'Semibold'
      ];
      var CFFParser = function CFFParserClosure() {
        var CharstringValidationData = [
          null,
          {
            id: 'hstem',
            min: 2,
            stackClearing: true,
            stem: true
          },
          null,
          {
            id: 'vstem',
            min: 2,
            stackClearing: true,
            stem: true
          },
          {
            id: 'vmoveto',
            min: 1,
            stackClearing: true
          },
          {
            id: 'rlineto',
            min: 2,
            resetStack: true
          },
          {
            id: 'hlineto',
            min: 1,
            resetStack: true
          },
          {
            id: 'vlineto',
            min: 1,
            resetStack: true
          },
          {
            id: 'rrcurveto',
            min: 6,
            resetStack: true
          },
          null,
          {
            id: 'callsubr',
            min: 1,
            undefStack: true
          },
          {
            id: 'return',
            min: 0,
            undefStack: true
          },
          null,
          // 12
          null,
          {
            id: 'endchar',
            min: 0,
            stackClearing: true
          },
          null,
          null,
          null,
          {
            id: 'hstemhm',
            min: 2,
            stackClearing: true,
            stem: true
          },
          {
            id: 'hintmask',
            min: 0,
            stackClearing: true
          },
          {
            id: 'cntrmask',
            min: 0,
            stackClearing: true
          },
          {
            id: 'rmoveto',
            min: 2,
            stackClearing: true
          },
          {
            id: 'hmoveto',
            min: 1,
            stackClearing: true
          },
          {
            id: 'vstemhm',
            min: 2,
            stackClearing: true,
            stem: true
          },
          {
            id: 'rcurveline',
            min: 8,
            resetStack: true
          },
          {
            id: 'rlinecurve',
            min: 8,
            resetStack: true
          },
          {
            id: 'vvcurveto',
            min: 4,
            resetStack: true
          },
          {
            id: 'hhcurveto',
            min: 4,
            resetStack: true
          },
          null,
          // shortint
          {
            id: 'callgsubr',
            min: 1,
            undefStack: true
          },
          {
            id: 'vhcurveto',
            min: 4,
            resetStack: true
          },
          {
            id: 'hvcurveto',
            min: 4,
            resetStack: true
          }
        ];
        var CharstringValidationData12 = [
          null,
          null,
          null,
          {
            id: 'and',
            min: 2,
            stackDelta: -1
          },
          {
            id: 'or',
            min: 2,
            stackDelta: -1
          },
          {
            id: 'not',
            min: 1,
            stackDelta: 0
          },
          null,
          null,
          null,
          {
            id: 'abs',
            min: 1,
            stackDelta: 0
          },
          {
            id: 'add',
            min: 2,
            stackDelta: -1,
            stackFn: function stack_div(stack, index) {
              stack[index - 2] = stack[index - 2] + stack[index - 1];
            }
          },
          {
            id: 'sub',
            min: 2,
            stackDelta: -1,
            stackFn: function stack_div(stack, index) {
              stack[index - 2] = stack[index - 2] - stack[index - 1];
            }
          },
          {
            id: 'div',
            min: 2,
            stackDelta: -1,
            stackFn: function stack_div(stack, index) {
              stack[index - 2] = stack[index - 2] / stack[index - 1];
            }
          },
          null,
          {
            id: 'neg',
            min: 1,
            stackDelta: 0,
            stackFn: function stack_div(stack, index) {
              stack[index - 1] = -stack[index - 1];
            }
          },
          {
            id: 'eq',
            min: 2,
            stackDelta: -1
          },
          null,
          null,
          {
            id: 'drop',
            min: 1,
            stackDelta: -1
          },
          null,
          {
            id: 'put',
            min: 2,
            stackDelta: -2
          },
          {
            id: 'get',
            min: 1,
            stackDelta: 0
          },
          {
            id: 'ifelse',
            min: 4,
            stackDelta: -3
          },
          {
            id: 'random',
            min: 0,
            stackDelta: 1
          },
          {
            id: 'mul',
            min: 2,
            stackDelta: -1,
            stackFn: function stack_div(stack, index) {
              stack[index - 2] = stack[index - 2] * stack[index - 1];
            }
          },
          null,
          {
            id: 'sqrt',
            min: 1,
            stackDelta: 0
          },
          {
            id: 'dup',
            min: 1,
            stackDelta: 1
          },
          {
            id: 'exch',
            min: 2,
            stackDelta: 0
          },
          {
            id: 'index',
            min: 2,
            stackDelta: 0
          },
          {
            id: 'roll',
            min: 3,
            stackDelta: -2
          },
          null,
          null,
          null,
          {
            id: 'hflex',
            min: 7,
            resetStack: true
          },
          {
            id: 'flex',
            min: 13,
            resetStack: true
          },
          {
            id: 'hflex1',
            min: 9,
            resetStack: true
          },
          {
            id: 'flex1',
            min: 11,
            resetStack: true
          }
        ];
        function CFFParser(file, properties, seacAnalysisEnabled) {
          this.bytes = file.getBytes();
          this.properties = properties;
          this.seacAnalysisEnabled = !!seacAnalysisEnabled;
        }
        CFFParser.prototype = {
          parse: function CFFParser_parse() {
            var properties = this.properties;
            var cff = new CFF();
            this.cff = cff;
            // The first five sections must be in order, all the others are reached
            // via offsets contained in one of the below.
            var header = this.parseHeader();
            var nameIndex = this.parseIndex(header.endPos);
            var topDictIndex = this.parseIndex(nameIndex.endPos);
            var stringIndex = this.parseIndex(topDictIndex.endPos);
            var globalSubrIndex = this.parseIndex(stringIndex.endPos);
            var topDictParsed = this.parseDict(topDictIndex.obj.get(0));
            var topDict = this.createDict(CFFTopDict, topDictParsed, cff.strings);
            cff.header = header.obj;
            cff.names = this.parseNameIndex(nameIndex.obj);
            cff.strings = this.parseStringIndex(stringIndex.obj);
            cff.topDict = topDict;
            cff.globalSubrIndex = globalSubrIndex.obj;
            this.parsePrivateDict(cff.topDict);
            cff.isCIDFont = topDict.hasName('ROS');
            var charStringOffset = topDict.getByName('CharStrings');
            var charStringIndex = this.parseIndex(charStringOffset).obj;
            var fontMatrix = topDict.getByName('FontMatrix');
            if (fontMatrix) {
              properties.fontMatrix = fontMatrix;
            }
            var fontBBox = topDict.getByName('FontBBox');
            if (fontBBox) {
              // adjusting ascent/descent
              properties.ascent = fontBBox[3];
              properties.descent = fontBBox[1];
              properties.ascentScaled = true;
            }
            var charset, encoding;
            if (cff.isCIDFont) {
              var fdArrayIndex = this.parseIndex(topDict.getByName('FDArray')).obj;
              for (var i = 0, ii = fdArrayIndex.count; i < ii; ++i) {
                var dictRaw = fdArrayIndex.get(i);
                var fontDict = this.createDict(CFFTopDict, this.parseDict(dictRaw), cff.strings);
                this.parsePrivateDict(fontDict);
                cff.fdArray.push(fontDict);
              }
              // cid fonts don't have an encoding
              encoding = null;
              charset = this.parseCharsets(topDict.getByName('charset'), charStringIndex.count, cff.strings, true);
              cff.fdSelect = this.parseFDSelect(topDict.getByName('FDSelect'), charStringIndex.count);
            } else {
              charset = this.parseCharsets(topDict.getByName('charset'), charStringIndex.count, cff.strings, false);
              encoding = this.parseEncoding(topDict.getByName('Encoding'), properties, cff.strings, charset.charset);
            }
            cff.charset = charset;
            cff.encoding = encoding;
            var charStringsAndSeacs = this.parseCharStrings(charStringIndex, topDict.privateDict.subrsIndex, globalSubrIndex.obj, cff.fdSelect, cff.fdArray);
            cff.charStrings = charStringsAndSeacs.charStrings;
            cff.seacs = charStringsAndSeacs.seacs;
            cff.widths = charStringsAndSeacs.widths;
            return cff;
          },
          parseHeader: function CFFParser_parseHeader() {
            var bytes = this.bytes;
            var bytesLength = bytes.length;
            var offset = 0;
            // Prevent an infinite loop, by checking that the offset is within the
            // bounds of the bytes array. Necessary in empty, or invalid, font files.
            while (offset < bytesLength && bytes[offset] !== 1) {
              ++offset;
            }
            if (offset >= bytesLength) {
              error('Invalid CFF header');
            } else if (offset !== 0) {
              info('cff data is shifted');
              bytes = bytes.subarray(offset);
              this.bytes = bytes;
            }
            var major = bytes[0];
            var minor = bytes[1];
            var hdrSize = bytes[2];
            var offSize = bytes[3];
            var header = new CFFHeader(major, minor, hdrSize, offSize);
            return {
              obj: header,
              endPos: hdrSize
            };
          },
          parseDict: function CFFParser_parseDict(dict) {
            var pos = 0;
            function parseOperand() {
              var value = dict[pos++];
              if (value === 30) {
                return parseFloatOperand();
              } else if (value === 28) {
                value = dict[pos++];
                value = (value << 24 | dict[pos++] << 16) >> 16;
                return value;
              } else if (value === 29) {
                value = dict[pos++];
                value = value << 8 | dict[pos++];
                value = value << 8 | dict[pos++];
                value = value << 8 | dict[pos++];
                return value;
              } else if (value >= 32 && value <= 246) {
                return value - 139;
              } else if (value >= 247 && value <= 250) {
                return (value - 247) * 256 + dict[pos++] + 108;
              } else if (value >= 251 && value <= 254) {
                return -((value - 251) * 256) - dict[pos++] - 108;
              } else {
                error('255 is not a valid DICT command');
              }
              return -1;
            }
            function parseFloatOperand() {
              var str = '';
              var eof = 15;
              var lookup = [
                '0',
                '1',
                '2',
                '3',
                '4',
                '5',
                '6',
                '7',
                '8',
                '9',
                '.',
                'E',
                'E-',
                null,
                '-'
              ];
              var length = dict.length;
              while (pos < length) {
                var b = dict[pos++];
                var b1 = b >> 4;
                var b2 = b & 15;
                if (b1 === eof) {
                  break;
                }
                str += lookup[b1];
                if (b2 === eof) {
                  break;
                }
                str += lookup[b2];
              }
              return parseFloat(str);
            }
            var operands = [];
            var entries = [];
            pos = 0;
            var end = dict.length;
            while (pos < end) {
              var b = dict[pos];
              if (b <= 21) {
                if (b === 12) {
                  b = b << 8 | dict[++pos];
                }
                entries.push([
                  b,
                  operands
                ]);
                operands = [];
                ++pos;
              } else {
                operands.push(parseOperand());
              }
            }
            return entries;
          },
          parseIndex: function CFFParser_parseIndex(pos) {
            var cffIndex = new CFFIndex();
            var bytes = this.bytes;
            var count = bytes[pos++] << 8 | bytes[pos++];
            var offsets = [];
            var end = pos;
            var i, ii;
            if (count !== 0) {
              var offsetSize = bytes[pos++];
              // add 1 for offset to determine size of last object
              var startPos = pos + (count + 1) * offsetSize - 1;
              for (i = 0, ii = count + 1; i < ii; ++i) {
                var offset = 0;
                for (var j = 0; j < offsetSize; ++j) {
                  offset <<= 8;
                  offset += bytes[pos++];
                }
                offsets.push(startPos + offset);
              }
              end = offsets[count];
            }
            for (i = 0, ii = offsets.length - 1; i < ii; ++i) {
              var offsetStart = offsets[i];
              var offsetEnd = offsets[i + 1];
              cffIndex.add(bytes.subarray(offsetStart, offsetEnd));
            }
            return {
              obj: cffIndex,
              endPos: end
            };
          },
          parseNameIndex: function CFFParser_parseNameIndex(index) {
            var names = [];
            for (var i = 0, ii = index.count; i < ii; ++i) {
              var name = index.get(i);
              // OTS doesn't allow names to be over 127 characters.
              var length = Math.min(name.length, 127);
              var data = [];
              // OTS also only permits certain characters in the name.
              for (var j = 0; j < length; ++j) {
                var c = name[j];
                if (j === 0 && c === 0) {
                  data[j] = c;
                  continue;
                }
                if (c < 33 || c > 126 || c === 91 || /* [ */
                  c === 93 || /* ] */
                  c === 40 || /* ( */
                  c === 41 || /* ) */
                  c === 123 || /* { */
                  c === 125 || /* } */
                  c === 60 || /* < */
                  c === 62 || /* > */
                  c === 47 || /* / */
                  c === 37 || /* % */
                  c === 35)
                  /* # */
                  {
                    data[j] = 95;
                    continue;
                  }
                data[j] = c;
              }
              names.push(bytesToString(data));
            }
            return names;
          },
          parseStringIndex: function CFFParser_parseStringIndex(index) {
            var strings = new CFFStrings();
            for (var i = 0, ii = index.count; i < ii; ++i) {
              var data = index.get(i);
              strings.add(bytesToString(data));
            }
            return strings;
          },
          createDict: function CFFParser_createDict(Type, dict, strings) {
            var cffDict = new Type(strings);
            for (var i = 0, ii = dict.length; i < ii; ++i) {
              var pair = dict[i];
              var key = pair[0];
              var value = pair[1];
              cffDict.setByKey(key, value);
            }
            return cffDict;
          },
          parseCharString: function CFFParser_parseCharString(state, data, localSubrIndex, globalSubrIndex) {
            if (state.callDepth > MAX_SUBR_NESTING) {
              return false;
            }
            var stackSize = state.stackSize;
            var stack = state.stack;
            var length = data.length;
            for (var j = 0; j < length;) {
              var value = data[j++];
              var validationCommand = null;
              if (value === 12) {
                var q = data[j++];
                if (q === 0) {
                  // The CFF specification state that the 'dotsection' command
                  // (12, 0) is deprecated and treated as a no-op, but all Type2
                  // charstrings processors should support them. Unfortunately
                  // the font sanitizer don't. As a workaround the sequence (12, 0)
                  // is replaced by a useless (0, hmoveto).
                  data[j - 2] = 139;
                  data[j - 1] = 22;
                  stackSize = 0;
                } else {
                  validationCommand = CharstringValidationData12[q];
                }
              } else if (value === 28) {
                // number (16 bit)
                stack[stackSize] = (data[j] << 24 | data[j + 1] << 16) >> 16;
                j += 2;
                stackSize++;
              } else if (value === 14) {
                if (stackSize >= 4) {
                  stackSize -= 4;
                  if (this.seacAnalysisEnabled) {
                    state.seac = stack.slice(stackSize, stackSize + 4);
                    return false;
                  }
                }
                validationCommand = CharstringValidationData[value];
              } else if (value >= 32 && value <= 246) {
                // number
                stack[stackSize] = value - 139;
                stackSize++;
              } else if (value >= 247 && value <= 254) {
                // number (+1 bytes)
                stack[stackSize] = value < 251 ? (value - 247 << 8) + data[j] + 108 : -(value - 251 << 8) - data[j] - 108;
                j++;
                stackSize++;
              } else if (value === 255) {
                // number (32 bit)
                stack[stackSize] = (data[j] << 24 | data[j + 1] << 16 | data[j + 2] << 8 | data[j + 3]) / 65536;
                j += 4;
                stackSize++;
              } else if (value === 19 || value === 20) {
                state.hints += stackSize >> 1;
                // skipping right amount of hints flag data
                j += state.hints + 7 >> 3;
                stackSize %= 2;
                validationCommand = CharstringValidationData[value];
              } else if (value === 10 || value === 29) {
                var subrsIndex;
                if (value === 10) {
                  subrsIndex = localSubrIndex;
                } else {
                  subrsIndex = globalSubrIndex;
                }
                if (!subrsIndex) {
                  validationCommand = CharstringValidationData[value];
                  warn('Missing subrsIndex for ' + validationCommand.id);
                  return false;
                }
                var bias = 32768;
                if (subrsIndex.count < 1240) {
                  bias = 107;
                } else if (subrsIndex.count < 33900) {
                  bias = 1131;
                }
                var subrNumber = stack[--stackSize] + bias;
                if (subrNumber < 0 || subrNumber >= subrsIndex.count) {
                  validationCommand = CharstringValidationData[value];
                  warn('Out of bounds subrIndex for ' + validationCommand.id);
                  return false;
                }
                state.stackSize = stackSize;
                state.callDepth++;
                var valid = this.parseCharString(state, subrsIndex.get(subrNumber), localSubrIndex, globalSubrIndex);
                if (!valid) {
                  return false;
                }
                state.callDepth--;
                stackSize = state.stackSize;
                continue;
              } else if (value === 11) {
                state.stackSize = stackSize;
                return true;
              } else {
                validationCommand = CharstringValidationData[value];
              }
              if (validationCommand) {
                if (validationCommand.stem) {
                  state.hints += stackSize >> 1;
                }
                if ('min' in validationCommand) {
                  if (!state.undefStack && stackSize < validationCommand.min) {
                    warn('Not enough parameters for ' + validationCommand.id + '; actual: ' + stackSize + ', expected: ' + validationCommand.min);
                    return false;
                  }
                }
                if (state.firstStackClearing && validationCommand.stackClearing) {
                  state.firstStackClearing = false;
                  // the optional character width can be found before the first
                  // stack-clearing command arguments
                  stackSize -= validationCommand.min;
                  if (stackSize >= 2 && validationCommand.stem) {
                    // there are even amount of arguments for stem commands
                    stackSize %= 2;
                  } else if (stackSize > 1) {
                    warn('Found too many parameters for stack-clearing command');
                  }
                  if (stackSize > 0 && stack[stackSize - 1] >= 0) {
                    state.width = stack[stackSize - 1];
                  }
                }
                if ('stackDelta' in validationCommand) {
                  if ('stackFn' in validationCommand) {
                    validationCommand.stackFn(stack, stackSize);
                  }
                  stackSize += validationCommand.stackDelta;
                } else if (validationCommand.stackClearing) {
                  stackSize = 0;
                } else if (validationCommand.resetStack) {
                  stackSize = 0;
                  state.undefStack = false;
                } else if (validationCommand.undefStack) {
                  stackSize = 0;
                  state.undefStack = true;
                  state.firstStackClearing = false;
                }
              }
            }
            state.stackSize = stackSize;
            return true;
          },
          parseCharStrings: function CFFParser_parseCharStrings(charStrings, localSubrIndex, globalSubrIndex, fdSelect, fdArray) {
            var seacs = [];
            var widths = [];
            var count = charStrings.count;
            for (var i = 0; i < count; i++) {
              var charstring = charStrings.get(i);
              var state = {
                callDepth: 0,
                stackSize: 0,
                stack: [],
                undefStack: true,
                hints: 0,
                firstStackClearing: true,
                seac: null,
                width: null
              };
              var valid = true;
              var localSubrToUse = null;
              if (fdSelect && fdArray.length) {
                var fdIndex = fdSelect.getFDIndex(i);
                if (fdIndex === -1) {
                  warn('Glyph index is not in fd select.');
                  valid = false;
                }
                if (fdIndex >= fdArray.length) {
                  warn('Invalid fd index for glyph index.');
                  valid = false;
                }
                if (valid) {
                  localSubrToUse = fdArray[fdIndex].privateDict.subrsIndex;
                }
              } else if (localSubrIndex) {
                localSubrToUse = localSubrIndex;
              }
              if (valid) {
                valid = this.parseCharString(state, charstring, localSubrToUse, globalSubrIndex);
              }
              if (state.width !== null) {
                widths[i] = state.width;
              }
              if (state.seac !== null) {
                seacs[i] = state.seac;
              }
              if (!valid) {
                // resetting invalid charstring to single 'endchar'
                charStrings.set(i, new Uint8Array([14]));
              }
            }
            return {
              charStrings: charStrings,
              seacs: seacs,
              widths: widths
            };
          },
          emptyPrivateDictionary: function CFFParser_emptyPrivateDictionary(parentDict) {
            var privateDict = this.createDict(CFFPrivateDict, [], parentDict.strings);
            parentDict.setByKey(18, [
              0,
              0
            ]);
            parentDict.privateDict = privateDict;
          },
          parsePrivateDict: function CFFParser_parsePrivateDict(parentDict) {
            // no private dict, do nothing
            if (!parentDict.hasName('Private')) {
              this.emptyPrivateDictionary(parentDict);
              return;
            }
            var privateOffset = parentDict.getByName('Private');
            // make sure the params are formatted correctly
            if (!isArray(privateOffset) || privateOffset.length !== 2) {
              parentDict.removeByName('Private');
              return;
            }
            var size = privateOffset[0];
            var offset = privateOffset[1];
            // remove empty dicts or ones that refer to invalid location
            if (size === 0 || offset >= this.bytes.length) {
              this.emptyPrivateDictionary(parentDict);
              return;
            }
            var privateDictEnd = offset + size;
            var dictData = this.bytes.subarray(offset, privateDictEnd);
            var dict = this.parseDict(dictData);
            var privateDict = this.createDict(CFFPrivateDict, dict, parentDict.strings);
            parentDict.privateDict = privateDict;
            // Parse the Subrs index also since it's relative to the private dict.
            if (!privateDict.getByName('Subrs')) {
              return;
            }
            var subrsOffset = privateDict.getByName('Subrs');
            var relativeOffset = offset + subrsOffset;
            // Validate the offset.
            if (subrsOffset === 0 || relativeOffset >= this.bytes.length) {
              this.emptyPrivateDictionary(parentDict);
              return;
            }
            var subrsIndex = this.parseIndex(relativeOffset);
            privateDict.subrsIndex = subrsIndex.obj;
          },
          parseCharsets: function CFFParser_parseCharsets(pos, length, strings, cid) {
            if (pos === 0) {
              return new CFFCharset(true, CFFCharsetPredefinedTypes.ISO_ADOBE, ISOAdobeCharset);
            } else if (pos === 1) {
              return new CFFCharset(true, CFFCharsetPredefinedTypes.EXPERT, ExpertCharset);
            } else if (pos === 2) {
              return new CFFCharset(true, CFFCharsetPredefinedTypes.EXPERT_SUBSET, ExpertSubsetCharset);
            }
            var bytes = this.bytes;
            var start = pos;
            var format = bytes[pos++];
            var charset = ['.notdef'];
            var id, count, i;
            // subtract 1 for the .notdef glyph
            length -= 1;
            switch (format) {
            case 0:
              for (i = 0; i < length; i++) {
                id = bytes[pos++] << 8 | bytes[pos++];
                charset.push(cid ? id : strings.get(id));
              }
              break;
            case 1:
              while (charset.length <= length) {
                id = bytes[pos++] << 8 | bytes[pos++];
                count = bytes[pos++];
                for (i = 0; i <= count; i++) {
                  charset.push(cid ? id++ : strings.get(id++));
                }
              }
              break;
            case 2:
              while (charset.length <= length) {
                id = bytes[pos++] << 8 | bytes[pos++];
                count = bytes[pos++] << 8 | bytes[pos++];
                for (i = 0; i <= count; i++) {
                  charset.push(cid ? id++ : strings.get(id++));
                }
              }
              break;
            default:
              error('Unknown charset format');
            }
            // Raw won't be needed if we actually compile the charset.
            var end = pos;
            var raw = bytes.subarray(start, end);
            return new CFFCharset(false, format, charset, raw);
          },
          parseEncoding: function CFFParser_parseEncoding(pos, properties, strings, charset) {
            var encoding = Object.create(null);
            var bytes = this.bytes;
            var predefined = false;
            var hasSupplement = false;
            var format, i, ii;
            var raw = null;
            function readSupplement() {
              var supplementsCount = bytes[pos++];
              for (i = 0; i < supplementsCount; i++) {
                var code = bytes[pos++];
                var sid = (bytes[pos++] << 8) + (bytes[pos++] & 0xff);
                encoding[code] = charset.indexOf(strings.get(sid));
              }
            }
            if (pos === 0 || pos === 1) {
              predefined = true;
              format = pos;
              var baseEncoding = pos ? ExpertEncoding : StandardEncoding;
              for (i = 0, ii = charset.length; i < ii; i++) {
                var index = baseEncoding.indexOf(charset[i]);
                if (index !== -1) {
                  encoding[index] = i;
                }
              }
            } else {
              var dataStart = pos;
              format = bytes[pos++];
              switch (format & 0x7f) {
              case 0:
                var glyphsCount = bytes[pos++];
                for (i = 1; i <= glyphsCount; i++) {
                  encoding[bytes[pos++]] = i;
                }
                break;
              case 1:
                var rangesCount = bytes[pos++];
                var gid = 1;
                for (i = 0; i < rangesCount; i++) {
                  var start = bytes[pos++];
                  var left = bytes[pos++];
                  for (var j = start; j <= start + left; j++) {
                    encoding[j] = gid++;
                  }
                }
                break;
              default:
                error('Unknown encoding format: ' + format + ' in CFF');
                break;
              }
              var dataEnd = pos;
              if (format & 0x80) {
                // The font sanitizer does not support CFF encoding with a
                // supplement, since the encoding is not really used to map
                // between gid to glyph, let's overwrite what is declared in
                // the top dictionary to let the sanitizer think the font use
                // StandardEncoding, that's a lie but that's ok.
                bytes[dataStart] &= 0x7f;
                readSupplement();
                hasSupplement = true;
              }
              raw = bytes.subarray(dataStart, dataEnd);
            }
            format = format & 0x7f;
            return new CFFEncoding(predefined, format, encoding, raw);
          },
          parseFDSelect: function CFFParser_parseFDSelect(pos, length) {
            var start = pos;
            var bytes = this.bytes;
            var format = bytes[pos++];
            var fdSelect = [], rawBytes;
            var i, invalidFirstGID = false;
            switch (format) {
            case 0:
              for (i = 0; i < length; ++i) {
                var id = bytes[pos++];
                fdSelect.push(id);
              }
              rawBytes = bytes.subarray(start, pos);
              break;
            case 3:
              var rangesCount = bytes[pos++] << 8 | bytes[pos++];
              for (i = 0; i < rangesCount; ++i) {
                var first = bytes[pos++] << 8 | bytes[pos++];
                if (i === 0 && first !== 0) {
                  warn('parseFDSelect: The first range must have a first GID of 0' + ' -- trying to recover.');
                  invalidFirstGID = true;
                  first = 0;
                }
                var fdIndex = bytes[pos++];
                var next = bytes[pos] << 8 | bytes[pos + 1];
                for (var j = first; j < next; ++j) {
                  fdSelect.push(fdIndex);
                }
              }
              // Advance past the sentinel(next).
              pos += 2;
              rawBytes = bytes.subarray(start, pos);
              if (invalidFirstGID) {
                rawBytes[3] = rawBytes[4] = 0;
              }
              // Adjust the first range, first GID.
              break;
            default:
              error('parseFDSelect: Unknown format "' + format + '".');
              break;
            }
            assert(fdSelect.length === length, 'parseFDSelect: Invalid font data.');
            return new CFFFDSelect(fdSelect, rawBytes);
          }
        };
        return CFFParser;
      }();
      // Compact Font Format
      var CFF = function CFFClosure() {
        function CFF() {
          this.header = null;
          this.names = [];
          this.topDict = null;
          this.strings = new CFFStrings();
          this.globalSubrIndex = null;
          // The following could really be per font, but since we only have one font
          // store them here.
          this.encoding = null;
          this.charset = null;
          this.charStrings = null;
          this.fdArray = [];
          this.fdSelect = null;
          this.isCIDFont = false;
        }
        return CFF;
      }();
      var CFFHeader = function CFFHeaderClosure() {
        function CFFHeader(major, minor, hdrSize, offSize) {
          this.major = major;
          this.minor = minor;
          this.hdrSize = hdrSize;
          this.offSize = offSize;
        }
        return CFFHeader;
      }();
      var CFFStrings = function CFFStringsClosure() {
        function CFFStrings() {
          this.strings = [];
        }
        CFFStrings.prototype = {
          get: function CFFStrings_get(index) {
            if (index >= 0 && index <= 390) {
              return CFFStandardStrings[index];
            }
            if (index - 391 <= this.strings.length) {
              return this.strings[index - 391];
            }
            return CFFStandardStrings[0];
          },
          add: function CFFStrings_add(value) {
            this.strings.push(value);
          },
          get count() {
            return this.strings.length;
          }
        };
        return CFFStrings;
      }();
      var CFFIndex = function CFFIndexClosure() {
        function CFFIndex() {
          this.objects = [];
          this.length = 0;
        }
        CFFIndex.prototype = {
          add: function CFFIndex_add(data) {
            this.length += data.length;
            this.objects.push(data);
          },
          set: function CFFIndex_set(index, data) {
            this.length += data.length - this.objects[index].length;
            this.objects[index] = data;
          },
          get: function CFFIndex_get(index) {
            return this.objects[index];
          },
          get count() {
            return this.objects.length;
          }
        };
        return CFFIndex;
      }();
      var CFFDict = function CFFDictClosure() {
        function CFFDict(tables, strings) {
          this.keyToNameMap = tables.keyToNameMap;
          this.nameToKeyMap = tables.nameToKeyMap;
          this.defaults = tables.defaults;
          this.types = tables.types;
          this.opcodes = tables.opcodes;
          this.order = tables.order;
          this.strings = strings;
          this.values = Object.create(null);
        }
        CFFDict.prototype = {
          // value should always be an array
          setByKey: function CFFDict_setByKey(key, value) {
            if (!(key in this.keyToNameMap)) {
              return false;
            }
            // ignore empty values
            if (value.length === 0) {
              return true;
            }
            var type = this.types[key];
            // remove the array wrapping these types of values
            if (type === 'num' || type === 'sid' || type === 'offset') {
              value = value[0];
              // Ignore invalid values (fixes bug 1068432).
              if (isNaN(value)) {
                warn('Invalid CFFDict value: ' + value + ', for key: ' + key + '.');
                return true;
              }
            }
            this.values[key] = value;
            return true;
          },
          setByName: function CFFDict_setByName(name, value) {
            if (!(name in this.nameToKeyMap)) {
              error('Invalid dictionary name "' + name + '"');
            }
            this.values[this.nameToKeyMap[name]] = value;
          },
          hasName: function CFFDict_hasName(name) {
            return this.nameToKeyMap[name] in this.values;
          },
          getByName: function CFFDict_getByName(name) {
            if (!(name in this.nameToKeyMap)) {
              error('Invalid dictionary name "' + name + '"');
            }
            var key = this.nameToKeyMap[name];
            if (!(key in this.values)) {
              return this.defaults[key];
            }
            return this.values[key];
          },
          removeByName: function CFFDict_removeByName(name) {
            delete this.values[this.nameToKeyMap[name]];
          }
        };
        CFFDict.createTables = function CFFDict_createTables(layout) {
          var tables = {
            keyToNameMap: {},
            nameToKeyMap: {},
            defaults: {},
            types: {},
            opcodes: {},
            order: []
          };
          for (var i = 0, ii = layout.length; i < ii; ++i) {
            var entry = layout[i];
            var key = isArray(entry[0]) ? (entry[0][0] << 8) + entry[0][1] : entry[0];
            tables.keyToNameMap[key] = entry[1];
            tables.nameToKeyMap[entry[1]] = key;
            tables.types[key] = entry[2];
            tables.defaults[key] = entry[3];
            tables.opcodes[key] = isArray(entry[0]) ? entry[0] : [entry[0]];
            tables.order.push(key);
          }
          return tables;
        };
        return CFFDict;
      }();
      var CFFTopDict = function CFFTopDictClosure() {
        var layout = [
          [
            [
              12,
              30
            ],
            'ROS',
            [
              'sid',
              'sid',
              'num'
            ],
            null
          ],
          [
            [
              12,
              20
            ],
            'SyntheticBase',
            'num',
            null
          ],
          [
            0,
            'version',
            'sid',
            null
          ],
          [
            1,
            'Notice',
            'sid',
            null
          ],
          [
            [
              12,
              0
            ],
            'Copyright',
            'sid',
            null
          ],
          [
            2,
            'FullName',
            'sid',
            null
          ],
          [
            3,
            'FamilyName',
            'sid',
            null
          ],
          [
            4,
            'Weight',
            'sid',
            null
          ],
          [
            [
              12,
              1
            ],
            'isFixedPitch',
            'num',
            0
          ],
          [
            [
              12,
              2
            ],
            'ItalicAngle',
            'num',
            0
          ],
          [
            [
              12,
              3
            ],
            'UnderlinePosition',
            'num',
            -100
          ],
          [
            [
              12,
              4
            ],
            'UnderlineThickness',
            'num',
            50
          ],
          [
            [
              12,
              5
            ],
            'PaintType',
            'num',
            0
          ],
          [
            [
              12,
              6
            ],
            'CharstringType',
            'num',
            2
          ],
          [
            [
              12,
              7
            ],
            'FontMatrix',
            [
              'num',
              'num',
              'num',
              'num',
              'num',
              'num'
            ],
            [
              0.001,
              0,
              0,
              0.001,
              0,
              0
            ]
          ],
          [
            13,
            'UniqueID',
            'num',
            null
          ],
          [
            5,
            'FontBBox',
            [
              'num',
              'num',
              'num',
              'num'
            ],
            [
              0,
              0,
              0,
              0
            ]
          ],
          [
            [
              12,
              8
            ],
            'StrokeWidth',
            'num',
            0
          ],
          [
            14,
            'XUID',
            'array',
            null
          ],
          [
            15,
            'charset',
            'offset',
            0
          ],
          [
            16,
            'Encoding',
            'offset',
            0
          ],
          [
            17,
            'CharStrings',
            'offset',
            0
          ],
          [
            18,
            'Private',
            [
              'offset',
              'offset'
            ],
            null
          ],
          [
            [
              12,
              21
            ],
            'PostScript',
            'sid',
            null
          ],
          [
            [
              12,
              22
            ],
            'BaseFontName',
            'sid',
            null
          ],
          [
            [
              12,
              23
            ],
            'BaseFontBlend',
            'delta',
            null
          ],
          [
            [
              12,
              31
            ],
            'CIDFontVersion',
            'num',
            0
          ],
          [
            [
              12,
              32
            ],
            'CIDFontRevision',
            'num',
            0
          ],
          [
            [
              12,
              33
            ],
            'CIDFontType',
            'num',
            0
          ],
          [
            [
              12,
              34
            ],
            'CIDCount',
            'num',
            8720
          ],
          [
            [
              12,
              35
            ],
            'UIDBase',
            'num',
            null
          ],
          // XXX: CID Fonts on DirectWrite 6.1 only seem to work if FDSelect comes
          // before FDArray.
          [
            [
              12,
              37
            ],
            'FDSelect',
            'offset',
            null
          ],
          [
            [
              12,
              36
            ],
            'FDArray',
            'offset',
            null
          ],
          [
            [
              12,
              38
            ],
            'FontName',
            'sid',
            null
          ]
        ];
        var tables = null;
        function CFFTopDict(strings) {
          if (tables === null) {
            tables = CFFDict.createTables(layout);
          }
          CFFDict.call(this, tables, strings);
          this.privateDict = null;
        }
        CFFTopDict.prototype = Object.create(CFFDict.prototype);
        return CFFTopDict;
      }();
      var CFFPrivateDict = function CFFPrivateDictClosure() {
        var layout = [
          [
            6,
            'BlueValues',
            'delta',
            null
          ],
          [
            7,
            'OtherBlues',
            'delta',
            null
          ],
          [
            8,
            'FamilyBlues',
            'delta',
            null
          ],
          [
            9,
            'FamilyOtherBlues',
            'delta',
            null
          ],
          [
            [
              12,
              9
            ],
            'BlueScale',
            'num',
            0.039625
          ],
          [
            [
              12,
              10
            ],
            'BlueShift',
            'num',
            7
          ],
          [
            [
              12,
              11
            ],
            'BlueFuzz',
            'num',
            1
          ],
          [
            10,
            'StdHW',
            'num',
            null
          ],
          [
            11,
            'StdVW',
            'num',
            null
          ],
          [
            [
              12,
              12
            ],
            'StemSnapH',
            'delta',
            null
          ],
          [
            [
              12,
              13
            ],
            'StemSnapV',
            'delta',
            null
          ],
          [
            [
              12,
              14
            ],
            'ForceBold',
            'num',
            0
          ],
          [
            [
              12,
              17
            ],
            'LanguageGroup',
            'num',
            0
          ],
          [
            [
              12,
              18
            ],
            'ExpansionFactor',
            'num',
            0.06
          ],
          [
            [
              12,
              19
            ],
            'initialRandomSeed',
            'num',
            0
          ],
          [
            20,
            'defaultWidthX',
            'num',
            0
          ],
          [
            21,
            'nominalWidthX',
            'num',
            0
          ],
          [
            19,
            'Subrs',
            'offset',
            null
          ]
        ];
        var tables = null;
        function CFFPrivateDict(strings) {
          if (tables === null) {
            tables = CFFDict.createTables(layout);
          }
          CFFDict.call(this, tables, strings);
          this.subrsIndex = null;
        }
        CFFPrivateDict.prototype = Object.create(CFFDict.prototype);
        return CFFPrivateDict;
      }();
      var CFFCharsetPredefinedTypes = {
        ISO_ADOBE: 0,
        EXPERT: 1,
        EXPERT_SUBSET: 2
      };
      var CFFCharset = function CFFCharsetClosure() {
        function CFFCharset(predefined, format, charset, raw) {
          this.predefined = predefined;
          this.format = format;
          this.charset = charset;
          this.raw = raw;
        }
        return CFFCharset;
      }();
      var CFFEncoding = function CFFEncodingClosure() {
        function CFFEncoding(predefined, format, encoding, raw) {
          this.predefined = predefined;
          this.format = format;
          this.encoding = encoding;
          this.raw = raw;
        }
        return CFFEncoding;
      }();
      var CFFFDSelect = function CFFFDSelectClosure() {
        function CFFFDSelect(fdSelect, raw) {
          this.fdSelect = fdSelect;
          this.raw = raw;
        }
        CFFFDSelect.prototype = {
          getFDIndex: function CFFFDSelect_get(glyphIndex) {
            if (glyphIndex < 0 || glyphIndex >= this.fdSelect.length) {
              return -1;
            }
            return this.fdSelect[glyphIndex];
          }
        };
        return CFFFDSelect;
      }();
      // Helper class to keep track of where an offset is within the data and helps
      // filling in that offset once it's known.
      var CFFOffsetTracker = function CFFOffsetTrackerClosure() {
        function CFFOffsetTracker() {
          this.offsets = Object.create(null);
        }
        CFFOffsetTracker.prototype = {
          isTracking: function CFFOffsetTracker_isTracking(key) {
            return key in this.offsets;
          },
          track: function CFFOffsetTracker_track(key, location) {
            if (key in this.offsets) {
              error('Already tracking location of ' + key);
            }
            this.offsets[key] = location;
          },
          offset: function CFFOffsetTracker_offset(value) {
            for (var key in this.offsets) {
              this.offsets[key] += value;
            }
          },
          setEntryLocation: function CFFOffsetTracker_setEntryLocation(key, values, output) {
            if (!(key in this.offsets)) {
              error('Not tracking location of ' + key);
            }
            var data = output.data;
            var dataOffset = this.offsets[key];
            var size = 5;
            for (var i = 0, ii = values.length; i < ii; ++i) {
              var offset0 = i * size + dataOffset;
              var offset1 = offset0 + 1;
              var offset2 = offset0 + 2;
              var offset3 = offset0 + 3;
              var offset4 = offset0 + 4;
              // It's easy to screw up offsets so perform this sanity check.
              if (data[offset0] !== 0x1d || data[offset1] !== 0 || data[offset2] !== 0 || data[offset3] !== 0 || data[offset4] !== 0) {
                error('writing to an offset that is not empty');
              }
              var value = values[i];
              data[offset0] = 0x1d;
              data[offset1] = value >> 24 & 0xFF;
              data[offset2] = value >> 16 & 0xFF;
              data[offset3] = value >> 8 & 0xFF;
              data[offset4] = value & 0xFF;
            }
          }
        };
        return CFFOffsetTracker;
      }();
      // Takes a CFF and converts it to the binary representation.
      var CFFCompiler = function CFFCompilerClosure() {
        function CFFCompiler(cff) {
          this.cff = cff;
        }
        CFFCompiler.prototype = {
          compile: function CFFCompiler_compile() {
            var cff = this.cff;
            var output = {
              data: [],
              length: 0,
              add: function CFFCompiler_add(data) {
                this.data = this.data.concat(data);
                this.length = this.data.length;
              }
            };
            // Compile the five entries that must be in order.
            var header = this.compileHeader(cff.header);
            output.add(header);
            var nameIndex = this.compileNameIndex(cff.names);
            output.add(nameIndex);
            if (cff.isCIDFont) {
              // The spec is unclear on how font matrices should relate to each other
              // when there is one in the main top dict and the sub top dicts.
              // Windows handles this differently than linux and osx so we have to
              // normalize to work on all.
              // Rules based off of some mailing list discussions:
              // - If main font has a matrix and subfont doesn't, use the main matrix.
              // - If no main font matrix and there is a subfont matrix, use the
              //   subfont matrix.
              // - If both have matrices, concat together.
              // - If neither have matrices, use default.
              // To make this work on all platforms we move the top matrix into each
              // sub top dict and concat if necessary.
              if (cff.topDict.hasName('FontMatrix')) {
                var base = cff.topDict.getByName('FontMatrix');
                cff.topDict.removeByName('FontMatrix');
                for (var i = 0, ii = cff.fdArray.length; i < ii; i++) {
                  var subDict = cff.fdArray[i];
                  var matrix = base.slice(0);
                  if (subDict.hasName('FontMatrix')) {
                    matrix = Util.transform(matrix, subDict.getByName('FontMatrix'));
                  }
                  subDict.setByName('FontMatrix', matrix);
                }
              }
            }
            var compiled = this.compileTopDicts([cff.topDict], output.length, cff.isCIDFont);
            output.add(compiled.output);
            var topDictTracker = compiled.trackers[0];
            var stringIndex = this.compileStringIndex(cff.strings.strings);
            output.add(stringIndex);
            var globalSubrIndex = this.compileIndex(cff.globalSubrIndex);
            output.add(globalSubrIndex);
            // Now start on the other entries that have no specific order.
            if (cff.encoding && cff.topDict.hasName('Encoding')) {
              if (cff.encoding.predefined) {
                topDictTracker.setEntryLocation('Encoding', [cff.encoding.format], output);
              } else {
                var encoding = this.compileEncoding(cff.encoding);
                topDictTracker.setEntryLocation('Encoding', [output.length], output);
                output.add(encoding);
              }
            }
            if (cff.charset && cff.topDict.hasName('charset')) {
              if (cff.charset.predefined) {
                topDictTracker.setEntryLocation('charset', [cff.charset.format], output);
              } else {
                var charset = this.compileCharset(cff.charset);
                topDictTracker.setEntryLocation('charset', [output.length], output);
                output.add(charset);
              }
            }
            var charStrings = this.compileCharStrings(cff.charStrings);
            topDictTracker.setEntryLocation('CharStrings', [output.length], output);
            output.add(charStrings);
            if (cff.isCIDFont) {
              // For some reason FDSelect must be in front of FDArray on windows. OSX
              // and linux don't seem to care.
              topDictTracker.setEntryLocation('FDSelect', [output.length], output);
              var fdSelect = this.compileFDSelect(cff.fdSelect.raw);
              output.add(fdSelect);
              // It is unclear if the sub font dictionary can have CID related
              // dictionary keys, but the sanitizer doesn't like them so remove them.
              compiled = this.compileTopDicts(cff.fdArray, output.length, true);
              topDictTracker.setEntryLocation('FDArray', [output.length], output);
              output.add(compiled.output);
              var fontDictTrackers = compiled.trackers;
              this.compilePrivateDicts(cff.fdArray, fontDictTrackers, output);
            }
            this.compilePrivateDicts([cff.topDict], [topDictTracker], output);
            // If the font data ends with INDEX whose object data is zero-length,
            // the sanitizer will bail out. Add a dummy byte to avoid that.
            output.add([0]);
            return output.data;
          },
          encodeNumber: function CFFCompiler_encodeNumber(value) {
            if (parseFloat(value) === parseInt(value, 10) && !isNaN(value)) {
              // isInt
              return this.encodeInteger(value);
            } else {
              return this.encodeFloat(value);
            }
          },
          encodeFloat: function CFFCompiler_encodeFloat(num) {
            var value = num.toString();
            // rounding inaccurate doubles
            var m = /\.(\d*?)(?:9{5,20}|0{5,20})\d{0,2}(?:e(.+)|$)/.exec(value);
            if (m) {
              var epsilon = parseFloat('1e' + ((m[2] ? +m[2] : 0) + m[1].length));
              value = (Math.round(num * epsilon) / epsilon).toString();
            }
            var nibbles = '';
            var i, ii;
            for (i = 0, ii = value.length; i < ii; ++i) {
              var a = value[i];
              if (a === 'e') {
                nibbles += value[++i] === '-' ? 'c' : 'b';
              } else if (a === '.') {
                nibbles += 'a';
              } else if (a === '-') {
                nibbles += 'e';
              } else {
                nibbles += a;
              }
            }
            nibbles += nibbles.length & 1 ? 'f' : 'ff';
            var out = [30];
            for (i = 0, ii = nibbles.length; i < ii; i += 2) {
              out.push(parseInt(nibbles.substr(i, 2), 16));
            }
            return out;
          },
          encodeInteger: function CFFCompiler_encodeInteger(value) {
            var code;
            if (value >= -107 && value <= 107) {
              code = [value + 139];
            } else if (value >= 108 && value <= 1131) {
              value = value - 108;
              code = [
                (value >> 8) + 247,
                value & 0xFF
              ];
            } else if (value >= -1131 && value <= -108) {
              value = -value - 108;
              code = [
                (value >> 8) + 251,
                value & 0xFF
              ];
            } else if (value >= -32768 && value <= 32767) {
              code = [
                0x1c,
                value >> 8 & 0xFF,
                value & 0xFF
              ];
            } else {
              code = [
                0x1d,
                value >> 24 & 0xFF,
                value >> 16 & 0xFF,
                value >> 8 & 0xFF,
                value & 0xFF
              ];
            }
            return code;
          },
          compileHeader: function CFFCompiler_compileHeader(header) {
            return [
              header.major,
              header.minor,
              header.hdrSize,
              header.offSize
            ];
          },
          compileNameIndex: function CFFCompiler_compileNameIndex(names) {
            var nameIndex = new CFFIndex();
            for (var i = 0, ii = names.length; i < ii; ++i) {
              nameIndex.add(stringToBytes(names[i]));
            }
            return this.compileIndex(nameIndex);
          },
          compileTopDicts: function CFFCompiler_compileTopDicts(dicts, length, removeCidKeys) {
            var fontDictTrackers = [];
            var fdArrayIndex = new CFFIndex();
            for (var i = 0, ii = dicts.length; i < ii; ++i) {
              var fontDict = dicts[i];
              if (removeCidKeys) {
                fontDict.removeByName('CIDFontVersion');
                fontDict.removeByName('CIDFontRevision');
                fontDict.removeByName('CIDFontType');
                fontDict.removeByName('CIDCount');
                fontDict.removeByName('UIDBase');
              }
              var fontDictTracker = new CFFOffsetTracker();
              var fontDictData = this.compileDict(fontDict, fontDictTracker);
              fontDictTrackers.push(fontDictTracker);
              fdArrayIndex.add(fontDictData);
              fontDictTracker.offset(length);
            }
            fdArrayIndex = this.compileIndex(fdArrayIndex, fontDictTrackers);
            return {
              trackers: fontDictTrackers,
              output: fdArrayIndex
            };
          },
          compilePrivateDicts: function CFFCompiler_compilePrivateDicts(dicts, trackers, output) {
            for (var i = 0, ii = dicts.length; i < ii; ++i) {
              var fontDict = dicts[i];
              assert(fontDict.privateDict && fontDict.hasName('Private'), 'There must be an private dictionary.');
              var privateDict = fontDict.privateDict;
              var privateDictTracker = new CFFOffsetTracker();
              var privateDictData = this.compileDict(privateDict, privateDictTracker);
              var outputLength = output.length;
              privateDictTracker.offset(outputLength);
              if (!privateDictData.length) {
                // The private dictionary was empty, set the output length to zero to
                // ensure the offset length isn't out of bounds in the eyes of the
                // sanitizer.
                outputLength = 0;
              }
              trackers[i].setEntryLocation('Private', [
                privateDictData.length,
                outputLength
              ], output);
              output.add(privateDictData);
              if (privateDict.subrsIndex && privateDict.hasName('Subrs')) {
                var subrs = this.compileIndex(privateDict.subrsIndex);
                privateDictTracker.setEntryLocation('Subrs', [privateDictData.length], output);
                output.add(subrs);
              }
            }
          },
          compileDict: function CFFCompiler_compileDict(dict, offsetTracker) {
            var out = [];
            // The dictionary keys must be in a certain order.
            var order = dict.order;
            for (var i = 0; i < order.length; ++i) {
              var key = order[i];
              if (!(key in dict.values)) {
                continue;
              }
              var values = dict.values[key];
              var types = dict.types[key];
              if (!isArray(types)) {
                types = [types];
              }
              if (!isArray(values)) {
                values = [values];
              }
              // Remove any empty dict values.
              if (values.length === 0) {
                continue;
              }
              for (var j = 0, jj = types.length; j < jj; ++j) {
                var type = types[j];
                var value = values[j];
                switch (type) {
                case 'num':
                case 'sid':
                  out = out.concat(this.encodeNumber(value));
                  break;
                case 'offset':
                  // For offsets we just insert a 32bit integer so we don't have to
                  // deal with figuring out the length of the offset when it gets
                  // replaced later on by the compiler.
                  var name = dict.keyToNameMap[key];
                  // Some offsets have the offset and the length, so just record the
                  // position of the first one.
                  if (!offsetTracker.isTracking(name)) {
                    offsetTracker.track(name, out.length);
                  }
                  out = out.concat([
                    0x1d,
                    0,
                    0,
                    0,
                    0
                  ]);
                  break;
                case 'array':
                case 'delta':
                  out = out.concat(this.encodeNumber(value));
                  for (var k = 1, kk = values.length; k < kk; ++k) {
                    out = out.concat(this.encodeNumber(values[k]));
                  }
                  break;
                default:
                  error('Unknown data type of ' + type);
                  break;
                }
              }
              out = out.concat(dict.opcodes[key]);
            }
            return out;
          },
          compileStringIndex: function CFFCompiler_compileStringIndex(strings) {
            var stringIndex = new CFFIndex();
            for (var i = 0, ii = strings.length; i < ii; ++i) {
              stringIndex.add(stringToBytes(strings[i]));
            }
            return this.compileIndex(stringIndex);
          },
          compileGlobalSubrIndex: function CFFCompiler_compileGlobalSubrIndex() {
            var globalSubrIndex = this.cff.globalSubrIndex;
            this.out.writeByteArray(this.compileIndex(globalSubrIndex));
          },
          compileCharStrings: function CFFCompiler_compileCharStrings(charStrings) {
            return this.compileIndex(charStrings);
          },
          compileCharset: function CFFCompiler_compileCharset(charset) {
            return this.compileTypedArray(charset.raw);
          },
          compileEncoding: function CFFCompiler_compileEncoding(encoding) {
            return this.compileTypedArray(encoding.raw);
          },
          compileFDSelect: function CFFCompiler_compileFDSelect(fdSelect) {
            return this.compileTypedArray(fdSelect);
          },
          compileTypedArray: function CFFCompiler_compileTypedArray(data) {
            var out = [];
            for (var i = 0, ii = data.length; i < ii; ++i) {
              out[i] = data[i];
            }
            return out;
          },
          compileIndex: function CFFCompiler_compileIndex(index, trackers) {
            trackers = trackers || [];
            var objects = index.objects;
            // First 2 bytes contains the number of objects contained into this index
            var count = objects.length;
            // If there is no object, just create an index. This technically
            // should just be [0, 0] but OTS has an issue with that.
            if (count === 0) {
              return [
                0,
                0,
                0
              ];
            }
            var data = [
              count >> 8 & 0xFF,
              count & 0xff
            ];
            var lastOffset = 1, i;
            for (i = 0; i < count; ++i) {
              lastOffset += objects[i].length;
            }
            var offsetSize;
            if (lastOffset < 0x100) {
              offsetSize = 1;
            } else if (lastOffset < 0x10000) {
              offsetSize = 2;
            } else if (lastOffset < 0x1000000) {
              offsetSize = 3;
            } else {
              offsetSize = 4;
            }
            // Next byte contains the offset size use to reference object in the file
            data.push(offsetSize);
            // Add another offset after this one because we need a new offset
            var relativeOffset = 1;
            for (i = 0; i < count + 1; i++) {
              if (offsetSize === 1) {
                data.push(relativeOffset & 0xFF);
              } else if (offsetSize === 2) {
                data.push(relativeOffset >> 8 & 0xFF, relativeOffset & 0xFF);
              } else if (offsetSize === 3) {
                data.push(relativeOffset >> 16 & 0xFF, relativeOffset >> 8 & 0xFF, relativeOffset & 0xFF);
              } else {
                data.push(relativeOffset >>> 24 & 0xFF, relativeOffset >> 16 & 0xFF, relativeOffset >> 8 & 0xFF, relativeOffset & 0xFF);
              }
              if (objects[i]) {
                relativeOffset += objects[i].length;
              }
            }
            for (i = 0; i < count; i++) {
              // Notify the tracker where the object will be offset in the data.
              if (trackers[i]) {
                trackers[i].offset(data.length);
              }
              for (var j = 0, jj = objects[i].length; j < jj; j++) {
                data.push(objects[i][j]);
              }
            }
            return data;
          }
        };
        return CFFCompiler;
      }();
      exports.CFFStandardStrings = CFFStandardStrings;
      exports.CFFParser = CFFParser;
      exports.CFF = CFF;
      exports.CFFHeader = CFFHeader;
      exports.CFFStrings = CFFStrings;
      exports.CFFIndex = CFFIndex;
      exports.CFFCharset = CFFCharset;
      exports.CFFTopDict = CFFTopDict;
      exports.CFFPrivateDict = CFFPrivateDict;
      exports.CFFCompiler = CFFCompiler;
    }));
    (function (root, factory) {
      factory(root.pdfjsCoreChunkedStream = {}, root.pdfjsSharedUtil);
    }(this, function (exports, sharedUtil) {
      var MissingDataException = sharedUtil.MissingDataException;
      var arrayByteLength = sharedUtil.arrayByteLength;
      var arraysToBytes = sharedUtil.arraysToBytes;
      var assert = sharedUtil.assert;
      var createPromiseCapability = sharedUtil.createPromiseCapability;
      var isInt = sharedUtil.isInt;
      var isEmptyObj = sharedUtil.isEmptyObj;
      var ChunkedStream = function ChunkedStreamClosure() {
        function ChunkedStream(length, chunkSize, manager) {
          this.bytes = new Uint8Array(length);
          this.start = 0;
          this.pos = 0;
          this.end = length;
          this.chunkSize = chunkSize;
          this.loadedChunks = [];
          this.numChunksLoaded = 0;
          this.numChunks = Math.ceil(length / chunkSize);
          this.manager = manager;
          this.progressiveDataLength = 0;
          this.lastSuccessfulEnsureByteChunk = -1;
        }
        // a single-entry cache
        // required methods for a stream. if a particular stream does not
        // implement these, an error should be thrown
        ChunkedStream.prototype = {
          getMissingChunks: function ChunkedStream_getMissingChunks() {
            var chunks = [];
            for (var chunk = 0, n = this.numChunks; chunk < n; ++chunk) {
              if (!this.loadedChunks[chunk]) {
                chunks.push(chunk);
              }
            }
            return chunks;
          },
          getBaseStreams: function ChunkedStream_getBaseStreams() {
            return [this];
          },
          allChunksLoaded: function ChunkedStream_allChunksLoaded() {
            return this.numChunksLoaded === this.numChunks;
          },
          onReceiveData: function ChunkedStream_onReceiveData(begin, chunk) {
            var end = begin + chunk.byteLength;
            assert(begin % this.chunkSize === 0, 'Bad begin offset: ' + begin);
            // Using this.length is inaccurate here since this.start can be moved
            // See ChunkedStream.moveStart()
            var length = this.bytes.length;
            assert(end % this.chunkSize === 0 || end === length, 'Bad end offset: ' + end);
            this.bytes.set(new Uint8Array(chunk), begin);
            var chunkSize = this.chunkSize;
            var beginChunk = Math.floor(begin / chunkSize);
            var endChunk = Math.floor((end - 1) / chunkSize) + 1;
            var curChunk;
            for (curChunk = beginChunk; curChunk < endChunk; ++curChunk) {
              if (!this.loadedChunks[curChunk]) {
                this.loadedChunks[curChunk] = true;
                ++this.numChunksLoaded;
              }
            }
          },
          onReceiveProgressiveData: function ChunkedStream_onReceiveProgressiveData(data) {
            var position = this.progressiveDataLength;
            var beginChunk = Math.floor(position / this.chunkSize);
            this.bytes.set(new Uint8Array(data), position);
            position += data.byteLength;
            this.progressiveDataLength = position;
            var endChunk = position >= this.end ? this.numChunks : Math.floor(position / this.chunkSize);
            var curChunk;
            for (curChunk = beginChunk; curChunk < endChunk; ++curChunk) {
              if (!this.loadedChunks[curChunk]) {
                this.loadedChunks[curChunk] = true;
                ++this.numChunksLoaded;
              }
            }
          },
          ensureByte: function ChunkedStream_ensureByte(pos) {
            var chunk = Math.floor(pos / this.chunkSize);
            if (chunk === this.lastSuccessfulEnsureByteChunk) {
              return;
            }
            if (!this.loadedChunks[chunk]) {
              throw new MissingDataException(pos, pos + 1);
            }
            this.lastSuccessfulEnsureByteChunk = chunk;
          },
          ensureRange: function ChunkedStream_ensureRange(begin, end) {
            if (begin >= end) {
              return;
            }
            if (end <= this.progressiveDataLength) {
              return;
            }
            var chunkSize = this.chunkSize;
            var beginChunk = Math.floor(begin / chunkSize);
            var endChunk = Math.floor((end - 1) / chunkSize) + 1;
            for (var chunk = beginChunk; chunk < endChunk; ++chunk) {
              if (!this.loadedChunks[chunk]) {
                throw new MissingDataException(begin, end);
              }
            }
          },
          nextEmptyChunk: function ChunkedStream_nextEmptyChunk(beginChunk) {
            var chunk, numChunks = this.numChunks;
            for (var i = 0; i < numChunks; ++i) {
              chunk = (beginChunk + i) % numChunks;
              // Wrap around to beginning
              if (!this.loadedChunks[chunk]) {
                return chunk;
              }
            }
            return null;
          },
          hasChunk: function ChunkedStream_hasChunk(chunk) {
            return !!this.loadedChunks[chunk];
          },
          get length() {
            return this.end - this.start;
          },
          get isEmpty() {
            return this.length === 0;
          },
          getByte: function ChunkedStream_getByte() {
            var pos = this.pos;
            if (pos >= this.end) {
              return -1;
            }
            this.ensureByte(pos);
            return this.bytes[this.pos++];
          },
          getUint16: function ChunkedStream_getUint16() {
            var b0 = this.getByte();
            var b1 = this.getByte();
            if (b0 === -1 || b1 === -1) {
              return -1;
            }
            return (b0 << 8) + b1;
          },
          getInt32: function ChunkedStream_getInt32() {
            var b0 = this.getByte();
            var b1 = this.getByte();
            var b2 = this.getByte();
            var b3 = this.getByte();
            return (b0 << 24) + (b1 << 16) + (b2 << 8) + b3;
          },
          // returns subarray of original buffer
          // should only be read
          getBytes: function ChunkedStream_getBytes(length) {
            var bytes = this.bytes;
            var pos = this.pos;
            var strEnd = this.end;
            if (!length) {
              this.ensureRange(pos, strEnd);
              return bytes.subarray(pos, strEnd);
            }
            var end = pos + length;
            if (end > strEnd) {
              end = strEnd;
            }
            this.ensureRange(pos, end);
            this.pos = end;
            return bytes.subarray(pos, end);
          },
          peekByte: function ChunkedStream_peekByte() {
            var peekedByte = this.getByte();
            this.pos--;
            return peekedByte;
          },
          peekBytes: function ChunkedStream_peekBytes(length) {
            var bytes = this.getBytes(length);
            this.pos -= bytes.length;
            return bytes;
          },
          getByteRange: function ChunkedStream_getBytes(begin, end) {
            this.ensureRange(begin, end);
            return this.bytes.subarray(begin, end);
          },
          skip: function ChunkedStream_skip(n) {
            if (!n) {
              n = 1;
            }
            this.pos += n;
          },
          reset: function ChunkedStream_reset() {
            this.pos = this.start;
          },
          moveStart: function ChunkedStream_moveStart() {
            this.start = this.pos;
          },
          makeSubStream: function ChunkedStream_makeSubStream(start, length, dict) {
            this.ensureRange(start, start + length);
            function ChunkedStreamSubstream() {
            }
            ChunkedStreamSubstream.prototype = Object.create(this);
            ChunkedStreamSubstream.prototype.getMissingChunks = function () {
              var chunkSize = this.chunkSize;
              var beginChunk = Math.floor(this.start / chunkSize);
              var endChunk = Math.floor((this.end - 1) / chunkSize) + 1;
              var missingChunks = [];
              for (var chunk = beginChunk; chunk < endChunk; ++chunk) {
                if (!this.loadedChunks[chunk]) {
                  missingChunks.push(chunk);
                }
              }
              return missingChunks;
            };
            var subStream = new ChunkedStreamSubstream();
            subStream.pos = subStream.start = start;
            subStream.end = start + length || this.end;
            subStream.dict = dict;
            return subStream;
          },
          isStream: true
        };
        return ChunkedStream;
      }();
      var ChunkedStreamManager = function ChunkedStreamManagerClosure() {
        function ChunkedStreamManager(pdfNetworkStream, args) {
          var chunkSize = args.rangeChunkSize;
          var length = args.length;
          this.stream = new ChunkedStream(length, chunkSize, this);
          this.length = length;
          this.chunkSize = chunkSize;
          this.pdfNetworkStream = pdfNetworkStream;
          this.url = args.url;
          this.disableAutoFetch = args.disableAutoFetch;
          this.msgHandler = args.msgHandler;
          this.currRequestId = 0;
          this.chunksNeededByRequest = Object.create(null);
          this.requestsByChunk = Object.create(null);
          this.promisesByRequest = Object.create(null);
          this.progressiveDataLength = 0;
          this.aborted = false;
          this._loadedStreamCapability = createPromiseCapability();
        }
        ChunkedStreamManager.prototype = {
          onLoadedStream: function ChunkedStreamManager_getLoadedStream() {
            return this._loadedStreamCapability.promise;
          },
          sendRequest: function ChunkedStreamManager_sendRequest(begin, end) {
            var rangeReader = this.pdfNetworkStream.getRangeReader(begin, end);
            if (!rangeReader.isStreamingSupported) {
              rangeReader.onProgress = this.onProgress.bind(this);
            }
            var chunks = [], loaded = 0;
            var manager = this;
            var promise = new Promise(function (resolve, reject) {
              var readChunk = function (chunk) {
                try {
                  if (!chunk.done) {
                    var data = chunk.value;
                    chunks.push(data);
                    loaded += arrayByteLength(data);
                    if (rangeReader.isStreamingSupported) {
                      manager.onProgress({ loaded: loaded });
                    }
                    rangeReader.read().then(readChunk, reject);
                    return;
                  }
                  var chunkData = arraysToBytes(chunks);
                  chunks = null;
                  resolve(chunkData);
                } catch (e) {
                  reject(e);
                }
              };
              rangeReader.read().then(readChunk, reject);
            });
            promise.then(function (data) {
              if (this.aborted) {
                return;
              }
              // ignoring any data after abort
              this.onReceiveData({
                chunk: data,
                begin: begin
              });
            }.bind(this));
          },
          // TODO check errors
          // Get all the chunks that are not yet loaded and groups them into
          // contiguous ranges to load in as few requests as possible
          requestAllChunks: function ChunkedStreamManager_requestAllChunks() {
            var missingChunks = this.stream.getMissingChunks();
            this._requestChunks(missingChunks);
            return this._loadedStreamCapability.promise;
          },
          _requestChunks: function ChunkedStreamManager_requestChunks(chunks) {
            var requestId = this.currRequestId++;
            var i, ii;
            var chunksNeeded = Object.create(null);
            this.chunksNeededByRequest[requestId] = chunksNeeded;
            for (i = 0, ii = chunks.length; i < ii; i++) {
              if (!this.stream.hasChunk(chunks[i])) {
                chunksNeeded[chunks[i]] = true;
              }
            }
            if (isEmptyObj(chunksNeeded)) {
              return Promise.resolve();
            }
            var capability = createPromiseCapability();
            this.promisesByRequest[requestId] = capability;
            var chunksToRequest = [];
            for (var chunk in chunksNeeded) {
              chunk = chunk | 0;
              if (!(chunk in this.requestsByChunk)) {
                this.requestsByChunk[chunk] = [];
                chunksToRequest.push(chunk);
              }
              this.requestsByChunk[chunk].push(requestId);
            }
            if (!chunksToRequest.length) {
              return capability.promise;
            }
            var groupedChunksToRequest = this.groupChunks(chunksToRequest);
            for (i = 0; i < groupedChunksToRequest.length; ++i) {
              var groupedChunk = groupedChunksToRequest[i];
              var begin = groupedChunk.beginChunk * this.chunkSize;
              var end = Math.min(groupedChunk.endChunk * this.chunkSize, this.length);
              this.sendRequest(begin, end);
            }
            return capability.promise;
          },
          getStream: function ChunkedStreamManager_getStream() {
            return this.stream;
          },
          // Loads any chunks in the requested range that are not yet loaded
          requestRange: function ChunkedStreamManager_requestRange(begin, end) {
            end = Math.min(end, this.length);
            var beginChunk = this.getBeginChunk(begin);
            var endChunk = this.getEndChunk(end);
            var chunks = [];
            for (var chunk = beginChunk; chunk < endChunk; ++chunk) {
              chunks.push(chunk);
            }
            return this._requestChunks(chunks);
          },
          requestRanges: function ChunkedStreamManager_requestRanges(ranges) {
            ranges = ranges || [];
            var chunksToRequest = [];
            for (var i = 0; i < ranges.length; i++) {
              var beginChunk = this.getBeginChunk(ranges[i].begin);
              var endChunk = this.getEndChunk(ranges[i].end);
              for (var chunk = beginChunk; chunk < endChunk; ++chunk) {
                if (chunksToRequest.indexOf(chunk) < 0) {
                  chunksToRequest.push(chunk);
                }
              }
            }
            chunksToRequest.sort(function (a, b) {
              return a - b;
            });
            return this._requestChunks(chunksToRequest);
          },
          // Groups a sorted array of chunks into as few contiguous larger
          // chunks as possible
          groupChunks: function ChunkedStreamManager_groupChunks(chunks) {
            var groupedChunks = [];
            var beginChunk = -1;
            var prevChunk = -1;
            for (var i = 0; i < chunks.length; ++i) {
              var chunk = chunks[i];
              if (beginChunk < 0) {
                beginChunk = chunk;
              }
              if (prevChunk >= 0 && prevChunk + 1 !== chunk) {
                groupedChunks.push({
                  beginChunk: beginChunk,
                  endChunk: prevChunk + 1
                });
                beginChunk = chunk;
              }
              if (i + 1 === chunks.length) {
                groupedChunks.push({
                  beginChunk: beginChunk,
                  endChunk: chunk + 1
                });
              }
              prevChunk = chunk;
            }
            return groupedChunks;
          },
          onProgress: function ChunkedStreamManager_onProgress(args) {
            var bytesLoaded = this.stream.numChunksLoaded * this.chunkSize + args.loaded;
            this.msgHandler.send('DocProgress', {
              loaded: bytesLoaded,
              total: this.length
            });
          },
          onReceiveData: function ChunkedStreamManager_onReceiveData(args) {
            var chunk = args.chunk;
            var isProgressive = args.begin === undefined;
            var begin = isProgressive ? this.progressiveDataLength : args.begin;
            var end = begin + chunk.byteLength;
            var beginChunk = Math.floor(begin / this.chunkSize);
            var endChunk = end < this.length ? Math.floor(end / this.chunkSize) : Math.ceil(end / this.chunkSize);
            if (isProgressive) {
              this.stream.onReceiveProgressiveData(chunk);
              this.progressiveDataLength = end;
            } else {
              this.stream.onReceiveData(begin, chunk);
            }
            if (this.stream.allChunksLoaded()) {
              this._loadedStreamCapability.resolve(this.stream);
            }
            var loadedRequests = [];
            var i, requestId;
            for (chunk = beginChunk; chunk < endChunk; ++chunk) {
              // The server might return more chunks than requested
              var requestIds = this.requestsByChunk[chunk] || [];
              delete this.requestsByChunk[chunk];
              for (i = 0; i < requestIds.length; ++i) {
                requestId = requestIds[i];
                var chunksNeeded = this.chunksNeededByRequest[requestId];
                if (chunk in chunksNeeded) {
                  delete chunksNeeded[chunk];
                }
                if (!isEmptyObj(chunksNeeded)) {
                  continue;
                }
                loadedRequests.push(requestId);
              }
            }
            // If there are no pending requests, automatically fetch the next
            // unfetched chunk of the PDF
            if (!this.disableAutoFetch && isEmptyObj(this.requestsByChunk)) {
              var nextEmptyChunk;
              if (this.stream.numChunksLoaded === 1) {
                // This is a special optimization so that after fetching the first
                // chunk, rather than fetching the second chunk, we fetch the last
                // chunk.
                var lastChunk = this.stream.numChunks - 1;
                if (!this.stream.hasChunk(lastChunk)) {
                  nextEmptyChunk = lastChunk;
                }
              } else {
                nextEmptyChunk = this.stream.nextEmptyChunk(endChunk);
              }
              if (isInt(nextEmptyChunk)) {
                this._requestChunks([nextEmptyChunk]);
              }
            }
            for (i = 0; i < loadedRequests.length; ++i) {
              requestId = loadedRequests[i];
              var capability = this.promisesByRequest[requestId];
              delete this.promisesByRequest[requestId];
              capability.resolve();
            }
            this.msgHandler.send('DocProgress', {
              loaded: this.stream.numChunksLoaded * this.chunkSize,
              total: this.length
            });
          },
          onError: function ChunkedStreamManager_onError(err) {
            this._loadedStreamCapability.reject(err);
          },
          getBeginChunk: function ChunkedStreamManager_getBeginChunk(begin) {
            var chunk = Math.floor(begin / this.chunkSize);
            return chunk;
          },
          getEndChunk: function ChunkedStreamManager_getEndChunk(end) {
            var chunk = Math.floor((end - 1) / this.chunkSize) + 1;
            return chunk;
          },
          abort: function ChunkedStreamManager_abort() {
            this.aborted = true;
            if (this.pdfNetworkStream) {
              this.pdfNetworkStream.cancelAllRequests('abort');
            }
            for (var requestId in this.promisesByRequest) {
              var capability = this.promisesByRequest[requestId];
              capability.reject(new Error('Request was aborted'));
            }
          }
        };
        return ChunkedStreamManager;
      }();
      exports.ChunkedStream = ChunkedStream;
      exports.ChunkedStreamManager = ChunkedStreamManager;
    }));
    (function (root, factory) {
      factory(root.pdfjsCoreGlyphList = {}, root.pdfjsSharedUtil);
    }(this, function (exports, sharedUtil) {
      var getLookupTableFactory = sharedUtil.getLookupTableFactory;
      var getGlyphsUnicode = getLookupTableFactory(function (t) {
        t['A'] = 0x0041;
        t['AE'] = 0x00C6;
        t['AEacute'] = 0x01FC;
        t['AEmacron'] = 0x01E2;
        t['AEsmall'] = 0xF7E6;
        t['Aacute'] = 0x00C1;
        t['Aacutesmall'] = 0xF7E1;
        t['Abreve'] = 0x0102;
        t['Abreveacute'] = 0x1EAE;
        t['Abrevecyrillic'] = 0x04D0;
        t['Abrevedotbelow'] = 0x1EB6;
        t['Abrevegrave'] = 0x1EB0;
        t['Abrevehookabove'] = 0x1EB2;
        t['Abrevetilde'] = 0x1EB4;
        t['Acaron'] = 0x01CD;
        t['Acircle'] = 0x24B6;
        t['Acircumflex'] = 0x00C2;
        t['Acircumflexacute'] = 0x1EA4;
        t['Acircumflexdotbelow'] = 0x1EAC;
        t['Acircumflexgrave'] = 0x1EA6;
        t['Acircumflexhookabove'] = 0x1EA8;
        t['Acircumflexsmall'] = 0xF7E2;
        t['Acircumflextilde'] = 0x1EAA;
        t['Acute'] = 0xF6C9;
        t['Acutesmall'] = 0xF7B4;
        t['Acyrillic'] = 0x0410;
        t['Adblgrave'] = 0x0200;
        t['Adieresis'] = 0x00C4;
        t['Adieresiscyrillic'] = 0x04D2;
        t['Adieresismacron'] = 0x01DE;
        t['Adieresissmall'] = 0xF7E4;
        t['Adotbelow'] = 0x1EA0;
        t['Adotmacron'] = 0x01E0;
        t['Agrave'] = 0x00C0;
        t['Agravesmall'] = 0xF7E0;
        t['Ahookabove'] = 0x1EA2;
        t['Aiecyrillic'] = 0x04D4;
        t['Ainvertedbreve'] = 0x0202;
        t['Alpha'] = 0x0391;
        t['Alphatonos'] = 0x0386;
        t['Amacron'] = 0x0100;
        t['Amonospace'] = 0xFF21;
        t['Aogonek'] = 0x0104;
        t['Aring'] = 0x00C5;
        t['Aringacute'] = 0x01FA;
        t['Aringbelow'] = 0x1E00;
        t['Aringsmall'] = 0xF7E5;
        t['Asmall'] = 0xF761;
        t['Atilde'] = 0x00C3;
        t['Atildesmall'] = 0xF7E3;
        t['Aybarmenian'] = 0x0531;
        t['B'] = 0x0042;
        t['Bcircle'] = 0x24B7;
        t['Bdotaccent'] = 0x1E02;
        t['Bdotbelow'] = 0x1E04;
        t['Becyrillic'] = 0x0411;
        t['Benarmenian'] = 0x0532;
        t['Beta'] = 0x0392;
        t['Bhook'] = 0x0181;
        t['Blinebelow'] = 0x1E06;
        t['Bmonospace'] = 0xFF22;
        t['Brevesmall'] = 0xF6F4;
        t['Bsmall'] = 0xF762;
        t['Btopbar'] = 0x0182;
        t['C'] = 0x0043;
        t['Caarmenian'] = 0x053E;
        t['Cacute'] = 0x0106;
        t['Caron'] = 0xF6CA;
        t['Caronsmall'] = 0xF6F5;
        t['Ccaron'] = 0x010C;
        t['Ccedilla'] = 0x00C7;
        t['Ccedillaacute'] = 0x1E08;
        t['Ccedillasmall'] = 0xF7E7;
        t['Ccircle'] = 0x24B8;
        t['Ccircumflex'] = 0x0108;
        t['Cdot'] = 0x010A;
        t['Cdotaccent'] = 0x010A;
        t['Cedillasmall'] = 0xF7B8;
        t['Chaarmenian'] = 0x0549;
        t['Cheabkhasiancyrillic'] = 0x04BC;
        t['Checyrillic'] = 0x0427;
        t['Chedescenderabkhasiancyrillic'] = 0x04BE;
        t['Chedescendercyrillic'] = 0x04B6;
        t['Chedieresiscyrillic'] = 0x04F4;
        t['Cheharmenian'] = 0x0543;
        t['Chekhakassiancyrillic'] = 0x04CB;
        t['Cheverticalstrokecyrillic'] = 0x04B8;
        t['Chi'] = 0x03A7;
        t['Chook'] = 0x0187;
        t['Circumflexsmall'] = 0xF6F6;
        t['Cmonospace'] = 0xFF23;
        t['Coarmenian'] = 0x0551;
        t['Csmall'] = 0xF763;
        t['D'] = 0x0044;
        t['DZ'] = 0x01F1;
        t['DZcaron'] = 0x01C4;
        t['Daarmenian'] = 0x0534;
        t['Dafrican'] = 0x0189;
        t['Dcaron'] = 0x010E;
        t['Dcedilla'] = 0x1E10;
        t['Dcircle'] = 0x24B9;
        t['Dcircumflexbelow'] = 0x1E12;
        t['Dcroat'] = 0x0110;
        t['Ddotaccent'] = 0x1E0A;
        t['Ddotbelow'] = 0x1E0C;
        t['Decyrillic'] = 0x0414;
        t['Deicoptic'] = 0x03EE;
        t['Delta'] = 0x2206;
        t['Deltagreek'] = 0x0394;
        t['Dhook'] = 0x018A;
        t['Dieresis'] = 0xF6CB;
        t['DieresisAcute'] = 0xF6CC;
        t['DieresisGrave'] = 0xF6CD;
        t['Dieresissmall'] = 0xF7A8;
        t['Digammagreek'] = 0x03DC;
        t['Djecyrillic'] = 0x0402;
        t['Dlinebelow'] = 0x1E0E;
        t['Dmonospace'] = 0xFF24;
        t['Dotaccentsmall'] = 0xF6F7;
        t['Dslash'] = 0x0110;
        t['Dsmall'] = 0xF764;
        t['Dtopbar'] = 0x018B;
        t['Dz'] = 0x01F2;
        t['Dzcaron'] = 0x01C5;
        t['Dzeabkhasiancyrillic'] = 0x04E0;
        t['Dzecyrillic'] = 0x0405;
        t['Dzhecyrillic'] = 0x040F;
        t['E'] = 0x0045;
        t['Eacute'] = 0x00C9;
        t['Eacutesmall'] = 0xF7E9;
        t['Ebreve'] = 0x0114;
        t['Ecaron'] = 0x011A;
        t['Ecedillabreve'] = 0x1E1C;
        t['Echarmenian'] = 0x0535;
        t['Ecircle'] = 0x24BA;
        t['Ecircumflex'] = 0x00CA;
        t['Ecircumflexacute'] = 0x1EBE;
        t['Ecircumflexbelow'] = 0x1E18;
        t['Ecircumflexdotbelow'] = 0x1EC6;
        t['Ecircumflexgrave'] = 0x1EC0;
        t['Ecircumflexhookabove'] = 0x1EC2;
        t['Ecircumflexsmall'] = 0xF7EA;
        t['Ecircumflextilde'] = 0x1EC4;
        t['Ecyrillic'] = 0x0404;
        t['Edblgrave'] = 0x0204;
        t['Edieresis'] = 0x00CB;
        t['Edieresissmall'] = 0xF7EB;
        t['Edot'] = 0x0116;
        t['Edotaccent'] = 0x0116;
        t['Edotbelow'] = 0x1EB8;
        t['Efcyrillic'] = 0x0424;
        t['Egrave'] = 0x00C8;
        t['Egravesmall'] = 0xF7E8;
        t['Eharmenian'] = 0x0537;
        t['Ehookabove'] = 0x1EBA;
        t['Eightroman'] = 0x2167;
        t['Einvertedbreve'] = 0x0206;
        t['Eiotifiedcyrillic'] = 0x0464;
        t['Elcyrillic'] = 0x041B;
        t['Elevenroman'] = 0x216A;
        t['Emacron'] = 0x0112;
        t['Emacronacute'] = 0x1E16;
        t['Emacrongrave'] = 0x1E14;
        t['Emcyrillic'] = 0x041C;
        t['Emonospace'] = 0xFF25;
        t['Encyrillic'] = 0x041D;
        t['Endescendercyrillic'] = 0x04A2;
        t['Eng'] = 0x014A;
        t['Enghecyrillic'] = 0x04A4;
        t['Enhookcyrillic'] = 0x04C7;
        t['Eogonek'] = 0x0118;
        t['Eopen'] = 0x0190;
        t['Epsilon'] = 0x0395;
        t['Epsilontonos'] = 0x0388;
        t['Ercyrillic'] = 0x0420;
        t['Ereversed'] = 0x018E;
        t['Ereversedcyrillic'] = 0x042D;
        t['Escyrillic'] = 0x0421;
        t['Esdescendercyrillic'] = 0x04AA;
        t['Esh'] = 0x01A9;
        t['Esmall'] = 0xF765;
        t['Eta'] = 0x0397;
        t['Etarmenian'] = 0x0538;
        t['Etatonos'] = 0x0389;
        t['Eth'] = 0x00D0;
        t['Ethsmall'] = 0xF7F0;
        t['Etilde'] = 0x1EBC;
        t['Etildebelow'] = 0x1E1A;
        t['Euro'] = 0x20AC;
        t['Ezh'] = 0x01B7;
        t['Ezhcaron'] = 0x01EE;
        t['Ezhreversed'] = 0x01B8;
        t['F'] = 0x0046;
        t['Fcircle'] = 0x24BB;
        t['Fdotaccent'] = 0x1E1E;
        t['Feharmenian'] = 0x0556;
        t['Feicoptic'] = 0x03E4;
        t['Fhook'] = 0x0191;
        t['Fitacyrillic'] = 0x0472;
        t['Fiveroman'] = 0x2164;
        t['Fmonospace'] = 0xFF26;
        t['Fourroman'] = 0x2163;
        t['Fsmall'] = 0xF766;
        t['G'] = 0x0047;
        t['GBsquare'] = 0x3387;
        t['Gacute'] = 0x01F4;
        t['Gamma'] = 0x0393;
        t['Gammaafrican'] = 0x0194;
        t['Gangiacoptic'] = 0x03EA;
        t['Gbreve'] = 0x011E;
        t['Gcaron'] = 0x01E6;
        t['Gcedilla'] = 0x0122;
        t['Gcircle'] = 0x24BC;
        t['Gcircumflex'] = 0x011C;
        t['Gcommaaccent'] = 0x0122;
        t['Gdot'] = 0x0120;
        t['Gdotaccent'] = 0x0120;
        t['Gecyrillic'] = 0x0413;
        t['Ghadarmenian'] = 0x0542;
        t['Ghemiddlehookcyrillic'] = 0x0494;
        t['Ghestrokecyrillic'] = 0x0492;
        t['Gheupturncyrillic'] = 0x0490;
        t['Ghook'] = 0x0193;
        t['Gimarmenian'] = 0x0533;
        t['Gjecyrillic'] = 0x0403;
        t['Gmacron'] = 0x1E20;
        t['Gmonospace'] = 0xFF27;
        t['Grave'] = 0xF6CE;
        t['Gravesmall'] = 0xF760;
        t['Gsmall'] = 0xF767;
        t['Gsmallhook'] = 0x029B;
        t['Gstroke'] = 0x01E4;
        t['H'] = 0x0048;
        t['H18533'] = 0x25CF;
        t['H18543'] = 0x25AA;
        t['H18551'] = 0x25AB;
        t['H22073'] = 0x25A1;
        t['HPsquare'] = 0x33CB;
        t['Haabkhasiancyrillic'] = 0x04A8;
        t['Hadescendercyrillic'] = 0x04B2;
        t['Hardsigncyrillic'] = 0x042A;
        t['Hbar'] = 0x0126;
        t['Hbrevebelow'] = 0x1E2A;
        t['Hcedilla'] = 0x1E28;
        t['Hcircle'] = 0x24BD;
        t['Hcircumflex'] = 0x0124;
        t['Hdieresis'] = 0x1E26;
        t['Hdotaccent'] = 0x1E22;
        t['Hdotbelow'] = 0x1E24;
        t['Hmonospace'] = 0xFF28;
        t['Hoarmenian'] = 0x0540;
        t['Horicoptic'] = 0x03E8;
        t['Hsmall'] = 0xF768;
        t['Hungarumlaut'] = 0xF6CF;
        t['Hungarumlautsmall'] = 0xF6F8;
        t['Hzsquare'] = 0x3390;
        t['I'] = 0x0049;
        t['IAcyrillic'] = 0x042F;
        t['IJ'] = 0x0132;
        t['IUcyrillic'] = 0x042E;
        t['Iacute'] = 0x00CD;
        t['Iacutesmall'] = 0xF7ED;
        t['Ibreve'] = 0x012C;
        t['Icaron'] = 0x01CF;
        t['Icircle'] = 0x24BE;
        t['Icircumflex'] = 0x00CE;
        t['Icircumflexsmall'] = 0xF7EE;
        t['Icyrillic'] = 0x0406;
        t['Idblgrave'] = 0x0208;
        t['Idieresis'] = 0x00CF;
        t['Idieresisacute'] = 0x1E2E;
        t['Idieresiscyrillic'] = 0x04E4;
        t['Idieresissmall'] = 0xF7EF;
        t['Idot'] = 0x0130;
        t['Idotaccent'] = 0x0130;
        t['Idotbelow'] = 0x1ECA;
        t['Iebrevecyrillic'] = 0x04D6;
        t['Iecyrillic'] = 0x0415;
        t['Ifraktur'] = 0x2111;
        t['Igrave'] = 0x00CC;
        t['Igravesmall'] = 0xF7EC;
        t['Ihookabove'] = 0x1EC8;
        t['Iicyrillic'] = 0x0418;
        t['Iinvertedbreve'] = 0x020A;
        t['Iishortcyrillic'] = 0x0419;
        t['Imacron'] = 0x012A;
        t['Imacroncyrillic'] = 0x04E2;
        t['Imonospace'] = 0xFF29;
        t['Iniarmenian'] = 0x053B;
        t['Iocyrillic'] = 0x0401;
        t['Iogonek'] = 0x012E;
        t['Iota'] = 0x0399;
        t['Iotaafrican'] = 0x0196;
        t['Iotadieresis'] = 0x03AA;
        t['Iotatonos'] = 0x038A;
        t['Ismall'] = 0xF769;
        t['Istroke'] = 0x0197;
        t['Itilde'] = 0x0128;
        t['Itildebelow'] = 0x1E2C;
        t['Izhitsacyrillic'] = 0x0474;
        t['Izhitsadblgravecyrillic'] = 0x0476;
        t['J'] = 0x004A;
        t['Jaarmenian'] = 0x0541;
        t['Jcircle'] = 0x24BF;
        t['Jcircumflex'] = 0x0134;
        t['Jecyrillic'] = 0x0408;
        t['Jheharmenian'] = 0x054B;
        t['Jmonospace'] = 0xFF2A;
        t['Jsmall'] = 0xF76A;
        t['K'] = 0x004B;
        t['KBsquare'] = 0x3385;
        t['KKsquare'] = 0x33CD;
        t['Kabashkircyrillic'] = 0x04A0;
        t['Kacute'] = 0x1E30;
        t['Kacyrillic'] = 0x041A;
        t['Kadescendercyrillic'] = 0x049A;
        t['Kahookcyrillic'] = 0x04C3;
        t['Kappa'] = 0x039A;
        t['Kastrokecyrillic'] = 0x049E;
        t['Kaverticalstrokecyrillic'] = 0x049C;
        t['Kcaron'] = 0x01E8;
        t['Kcedilla'] = 0x0136;
        t['Kcircle'] = 0x24C0;
        t['Kcommaaccent'] = 0x0136;
        t['Kdotbelow'] = 0x1E32;
        t['Keharmenian'] = 0x0554;
        t['Kenarmenian'] = 0x053F;
        t['Khacyrillic'] = 0x0425;
        t['Kheicoptic'] = 0x03E6;
        t['Khook'] = 0x0198;
        t['Kjecyrillic'] = 0x040C;
        t['Klinebelow'] = 0x1E34;
        t['Kmonospace'] = 0xFF2B;
        t['Koppacyrillic'] = 0x0480;
        t['Koppagreek'] = 0x03DE;
        t['Ksicyrillic'] = 0x046E;
        t['Ksmall'] = 0xF76B;
        t['L'] = 0x004C;
        t['LJ'] = 0x01C7;
        t['LL'] = 0xF6BF;
        t['Lacute'] = 0x0139;
        t['Lambda'] = 0x039B;
        t['Lcaron'] = 0x013D;
        t['Lcedilla'] = 0x013B;
        t['Lcircle'] = 0x24C1;
        t['Lcircumflexbelow'] = 0x1E3C;
        t['Lcommaaccent'] = 0x013B;
        t['Ldot'] = 0x013F;
        t['Ldotaccent'] = 0x013F;
        t['Ldotbelow'] = 0x1E36;
        t['Ldotbelowmacron'] = 0x1E38;
        t['Liwnarmenian'] = 0x053C;
        t['Lj'] = 0x01C8;
        t['Ljecyrillic'] = 0x0409;
        t['Llinebelow'] = 0x1E3A;
        t['Lmonospace'] = 0xFF2C;
        t['Lslash'] = 0x0141;
        t['Lslashsmall'] = 0xF6F9;
        t['Lsmall'] = 0xF76C;
        t['M'] = 0x004D;
        t['MBsquare'] = 0x3386;
        t['Macron'] = 0xF6D0;
        t['Macronsmall'] = 0xF7AF;
        t['Macute'] = 0x1E3E;
        t['Mcircle'] = 0x24C2;
        t['Mdotaccent'] = 0x1E40;
        t['Mdotbelow'] = 0x1E42;
        t['Menarmenian'] = 0x0544;
        t['Mmonospace'] = 0xFF2D;
        t['Msmall'] = 0xF76D;
        t['Mturned'] = 0x019C;
        t['Mu'] = 0x039C;
        t['N'] = 0x004E;
        t['NJ'] = 0x01CA;
        t['Nacute'] = 0x0143;
        t['Ncaron'] = 0x0147;
        t['Ncedilla'] = 0x0145;
        t['Ncircle'] = 0x24C3;
        t['Ncircumflexbelow'] = 0x1E4A;
        t['Ncommaaccent'] = 0x0145;
        t['Ndotaccent'] = 0x1E44;
        t['Ndotbelow'] = 0x1E46;
        t['Nhookleft'] = 0x019D;
        t['Nineroman'] = 0x2168;
        t['Nj'] = 0x01CB;
        t['Njecyrillic'] = 0x040A;
        t['Nlinebelow'] = 0x1E48;
        t['Nmonospace'] = 0xFF2E;
        t['Nowarmenian'] = 0x0546;
        t['Nsmall'] = 0xF76E;
        t['Ntilde'] = 0x00D1;
        t['Ntildesmall'] = 0xF7F1;
        t['Nu'] = 0x039D;
        t['O'] = 0x004F;
        t['OE'] = 0x0152;
        t['OEsmall'] = 0xF6FA;
        t['Oacute'] = 0x00D3;
        t['Oacutesmall'] = 0xF7F3;
        t['Obarredcyrillic'] = 0x04E8;
        t['Obarreddieresiscyrillic'] = 0x04EA;
        t['Obreve'] = 0x014E;
        t['Ocaron'] = 0x01D1;
        t['Ocenteredtilde'] = 0x019F;
        t['Ocircle'] = 0x24C4;
        t['Ocircumflex'] = 0x00D4;
        t['Ocircumflexacute'] = 0x1ED0;
        t['Ocircumflexdotbelow'] = 0x1ED8;
        t['Ocircumflexgrave'] = 0x1ED2;
        t['Ocircumflexhookabove'] = 0x1ED4;
        t['Ocircumflexsmall'] = 0xF7F4;
        t['Ocircumflextilde'] = 0x1ED6;
        t['Ocyrillic'] = 0x041E;
        t['Odblacute'] = 0x0150;
        t['Odblgrave'] = 0x020C;
        t['Odieresis'] = 0x00D6;
        t['Odieresiscyrillic'] = 0x04E6;
        t['Odieresissmall'] = 0xF7F6;
        t['Odotbelow'] = 0x1ECC;
        t['Ogoneksmall'] = 0xF6FB;
        t['Ograve'] = 0x00D2;
        t['Ogravesmall'] = 0xF7F2;
        t['Oharmenian'] = 0x0555;
        t['Ohm'] = 0x2126;
        t['Ohookabove'] = 0x1ECE;
        t['Ohorn'] = 0x01A0;
        t['Ohornacute'] = 0x1EDA;
        t['Ohorndotbelow'] = 0x1EE2;
        t['Ohorngrave'] = 0x1EDC;
        t['Ohornhookabove'] = 0x1EDE;
        t['Ohorntilde'] = 0x1EE0;
        t['Ohungarumlaut'] = 0x0150;
        t['Oi'] = 0x01A2;
        t['Oinvertedbreve'] = 0x020E;
        t['Omacron'] = 0x014C;
        t['Omacronacute'] = 0x1E52;
        t['Omacrongrave'] = 0x1E50;
        t['Omega'] = 0x2126;
        t['Omegacyrillic'] = 0x0460;
        t['Omegagreek'] = 0x03A9;
        t['Omegaroundcyrillic'] = 0x047A;
        t['Omegatitlocyrillic'] = 0x047C;
        t['Omegatonos'] = 0x038F;
        t['Omicron'] = 0x039F;
        t['Omicrontonos'] = 0x038C;
        t['Omonospace'] = 0xFF2F;
        t['Oneroman'] = 0x2160;
        t['Oogonek'] = 0x01EA;
        t['Oogonekmacron'] = 0x01EC;
        t['Oopen'] = 0x0186;
        t['Oslash'] = 0x00D8;
        t['Oslashacute'] = 0x01FE;
        t['Oslashsmall'] = 0xF7F8;
        t['Osmall'] = 0xF76F;
        t['Ostrokeacute'] = 0x01FE;
        t['Otcyrillic'] = 0x047E;
        t['Otilde'] = 0x00D5;
        t['Otildeacute'] = 0x1E4C;
        t['Otildedieresis'] = 0x1E4E;
        t['Otildesmall'] = 0xF7F5;
        t['P'] = 0x0050;
        t['Pacute'] = 0x1E54;
        t['Pcircle'] = 0x24C5;
        t['Pdotaccent'] = 0x1E56;
        t['Pecyrillic'] = 0x041F;
        t['Peharmenian'] = 0x054A;
        t['Pemiddlehookcyrillic'] = 0x04A6;
        t['Phi'] = 0x03A6;
        t['Phook'] = 0x01A4;
        t['Pi'] = 0x03A0;
        t['Piwrarmenian'] = 0x0553;
        t['Pmonospace'] = 0xFF30;
        t['Psi'] = 0x03A8;
        t['Psicyrillic'] = 0x0470;
        t['Psmall'] = 0xF770;
        t['Q'] = 0x0051;
        t['Qcircle'] = 0x24C6;
        t['Qmonospace'] = 0xFF31;
        t['Qsmall'] = 0xF771;
        t['R'] = 0x0052;
        t['Raarmenian'] = 0x054C;
        t['Racute'] = 0x0154;
        t['Rcaron'] = 0x0158;
        t['Rcedilla'] = 0x0156;
        t['Rcircle'] = 0x24C7;
        t['Rcommaaccent'] = 0x0156;
        t['Rdblgrave'] = 0x0210;
        t['Rdotaccent'] = 0x1E58;
        t['Rdotbelow'] = 0x1E5A;
        t['Rdotbelowmacron'] = 0x1E5C;
        t['Reharmenian'] = 0x0550;
        t['Rfraktur'] = 0x211C;
        t['Rho'] = 0x03A1;
        t['Ringsmall'] = 0xF6FC;
        t['Rinvertedbreve'] = 0x0212;
        t['Rlinebelow'] = 0x1E5E;
        t['Rmonospace'] = 0xFF32;
        t['Rsmall'] = 0xF772;
        t['Rsmallinverted'] = 0x0281;
        t['Rsmallinvertedsuperior'] = 0x02B6;
        t['S'] = 0x0053;
        t['SF010000'] = 0x250C;
        t['SF020000'] = 0x2514;
        t['SF030000'] = 0x2510;
        t['SF040000'] = 0x2518;
        t['SF050000'] = 0x253C;
        t['SF060000'] = 0x252C;
        t['SF070000'] = 0x2534;
        t['SF080000'] = 0x251C;
        t['SF090000'] = 0x2524;
        t['SF100000'] = 0x2500;
        t['SF110000'] = 0x2502;
        t['SF190000'] = 0x2561;
        t['SF200000'] = 0x2562;
        t['SF210000'] = 0x2556;
        t['SF220000'] = 0x2555;
        t['SF230000'] = 0x2563;
        t['SF240000'] = 0x2551;
        t['SF250000'] = 0x2557;
        t['SF260000'] = 0x255D;
        t['SF270000'] = 0x255C;
        t['SF280000'] = 0x255B;
        t['SF360000'] = 0x255E;
        t['SF370000'] = 0x255F;
        t['SF380000'] = 0x255A;
        t['SF390000'] = 0x2554;
        t['SF400000'] = 0x2569;
        t['SF410000'] = 0x2566;
        t['SF420000'] = 0x2560;
        t['SF430000'] = 0x2550;
        t['SF440000'] = 0x256C;
        t['SF450000'] = 0x2567;
        t['SF460000'] = 0x2568;
        t['SF470000'] = 0x2564;
        t['SF480000'] = 0x2565;
        t['SF490000'] = 0x2559;
        t['SF500000'] = 0x2558;
        t['SF510000'] = 0x2552;
        t['SF520000'] = 0x2553;
        t['SF530000'] = 0x256B;
        t['SF540000'] = 0x256A;
        t['Sacute'] = 0x015A;
        t['Sacutedotaccent'] = 0x1E64;
        t['Sampigreek'] = 0x03E0;
        t['Scaron'] = 0x0160;
        t['Scarondotaccent'] = 0x1E66;
        t['Scaronsmall'] = 0xF6FD;
        t['Scedilla'] = 0x015E;
        t['Schwa'] = 0x018F;
        t['Schwacyrillic'] = 0x04D8;
        t['Schwadieresiscyrillic'] = 0x04DA;
        t['Scircle'] = 0x24C8;
        t['Scircumflex'] = 0x015C;
        t['Scommaaccent'] = 0x0218;
        t['Sdotaccent'] = 0x1E60;
        t['Sdotbelow'] = 0x1E62;
        t['Sdotbelowdotaccent'] = 0x1E68;
        t['Seharmenian'] = 0x054D;
        t['Sevenroman'] = 0x2166;
        t['Shaarmenian'] = 0x0547;
        t['Shacyrillic'] = 0x0428;
        t['Shchacyrillic'] = 0x0429;
        t['Sheicoptic'] = 0x03E2;
        t['Shhacyrillic'] = 0x04BA;
        t['Shimacoptic'] = 0x03EC;
        t['Sigma'] = 0x03A3;
        t['Sixroman'] = 0x2165;
        t['Smonospace'] = 0xFF33;
        t['Softsigncyrillic'] = 0x042C;
        t['Ssmall'] = 0xF773;
        t['Stigmagreek'] = 0x03DA;
        t['T'] = 0x0054;
        t['Tau'] = 0x03A4;
        t['Tbar'] = 0x0166;
        t['Tcaron'] = 0x0164;
        t['Tcedilla'] = 0x0162;
        t['Tcircle'] = 0x24C9;
        t['Tcircumflexbelow'] = 0x1E70;
        t['Tcommaaccent'] = 0x0162;
        t['Tdotaccent'] = 0x1E6A;
        t['Tdotbelow'] = 0x1E6C;
        t['Tecyrillic'] = 0x0422;
        t['Tedescendercyrillic'] = 0x04AC;
        t['Tenroman'] = 0x2169;
        t['Tetsecyrillic'] = 0x04B4;
        t['Theta'] = 0x0398;
        t['Thook'] = 0x01AC;
        t['Thorn'] = 0x00DE;
        t['Thornsmall'] = 0xF7FE;
        t['Threeroman'] = 0x2162;
        t['Tildesmall'] = 0xF6FE;
        t['Tiwnarmenian'] = 0x054F;
        t['Tlinebelow'] = 0x1E6E;
        t['Tmonospace'] = 0xFF34;
        t['Toarmenian'] = 0x0539;
        t['Tonefive'] = 0x01BC;
        t['Tonesix'] = 0x0184;
        t['Tonetwo'] = 0x01A7;
        t['Tretroflexhook'] = 0x01AE;
        t['Tsecyrillic'] = 0x0426;
        t['Tshecyrillic'] = 0x040B;
        t['Tsmall'] = 0xF774;
        t['Twelveroman'] = 0x216B;
        t['Tworoman'] = 0x2161;
        t['U'] = 0x0055;
        t['Uacute'] = 0x00DA;
        t['Uacutesmall'] = 0xF7FA;
        t['Ubreve'] = 0x016C;
        t['Ucaron'] = 0x01D3;
        t['Ucircle'] = 0x24CA;
        t['Ucircumflex'] = 0x00DB;
        t['Ucircumflexbelow'] = 0x1E76;
        t['Ucircumflexsmall'] = 0xF7FB;
        t['Ucyrillic'] = 0x0423;
        t['Udblacute'] = 0x0170;
        t['Udblgrave'] = 0x0214;
        t['Udieresis'] = 0x00DC;
        t['Udieresisacute'] = 0x01D7;
        t['Udieresisbelow'] = 0x1E72;
        t['Udieresiscaron'] = 0x01D9;
        t['Udieresiscyrillic'] = 0x04F0;
        t['Udieresisgrave'] = 0x01DB;
        t['Udieresismacron'] = 0x01D5;
        t['Udieresissmall'] = 0xF7FC;
        t['Udotbelow'] = 0x1EE4;
        t['Ugrave'] = 0x00D9;
        t['Ugravesmall'] = 0xF7F9;
        t['Uhookabove'] = 0x1EE6;
        t['Uhorn'] = 0x01AF;
        t['Uhornacute'] = 0x1EE8;
        t['Uhorndotbelow'] = 0x1EF0;
        t['Uhorngrave'] = 0x1EEA;
        t['Uhornhookabove'] = 0x1EEC;
        t['Uhorntilde'] = 0x1EEE;
        t['Uhungarumlaut'] = 0x0170;
        t['Uhungarumlautcyrillic'] = 0x04F2;
        t['Uinvertedbreve'] = 0x0216;
        t['Ukcyrillic'] = 0x0478;
        t['Umacron'] = 0x016A;
        t['Umacroncyrillic'] = 0x04EE;
        t['Umacrondieresis'] = 0x1E7A;
        t['Umonospace'] = 0xFF35;
        t['Uogonek'] = 0x0172;
        t['Upsilon'] = 0x03A5;
        t['Upsilon1'] = 0x03D2;
        t['Upsilonacutehooksymbolgreek'] = 0x03D3;
        t['Upsilonafrican'] = 0x01B1;
        t['Upsilondieresis'] = 0x03AB;
        t['Upsilondieresishooksymbolgreek'] = 0x03D4;
        t['Upsilonhooksymbol'] = 0x03D2;
        t['Upsilontonos'] = 0x038E;
        t['Uring'] = 0x016E;
        t['Ushortcyrillic'] = 0x040E;
        t['Usmall'] = 0xF775;
        t['Ustraightcyrillic'] = 0x04AE;
        t['Ustraightstrokecyrillic'] = 0x04B0;
        t['Utilde'] = 0x0168;
        t['Utildeacute'] = 0x1E78;
        t['Utildebelow'] = 0x1E74;
        t['V'] = 0x0056;
        t['Vcircle'] = 0x24CB;
        t['Vdotbelow'] = 0x1E7E;
        t['Vecyrillic'] = 0x0412;
        t['Vewarmenian'] = 0x054E;
        t['Vhook'] = 0x01B2;
        t['Vmonospace'] = 0xFF36;
        t['Voarmenian'] = 0x0548;
        t['Vsmall'] = 0xF776;
        t['Vtilde'] = 0x1E7C;
        t['W'] = 0x0057;
        t['Wacute'] = 0x1E82;
        t['Wcircle'] = 0x24CC;
        t['Wcircumflex'] = 0x0174;
        t['Wdieresis'] = 0x1E84;
        t['Wdotaccent'] = 0x1E86;
        t['Wdotbelow'] = 0x1E88;
        t['Wgrave'] = 0x1E80;
        t['Wmonospace'] = 0xFF37;
        t['Wsmall'] = 0xF777;
        t['X'] = 0x0058;
        t['Xcircle'] = 0x24CD;
        t['Xdieresis'] = 0x1E8C;
        t['Xdotaccent'] = 0x1E8A;
        t['Xeharmenian'] = 0x053D;
        t['Xi'] = 0x039E;
        t['Xmonospace'] = 0xFF38;
        t['Xsmall'] = 0xF778;
        t['Y'] = 0x0059;
        t['Yacute'] = 0x00DD;
        t['Yacutesmall'] = 0xF7FD;
        t['Yatcyrillic'] = 0x0462;
        t['Ycircle'] = 0x24CE;
        t['Ycircumflex'] = 0x0176;
        t['Ydieresis'] = 0x0178;
        t['Ydieresissmall'] = 0xF7FF;
        t['Ydotaccent'] = 0x1E8E;
        t['Ydotbelow'] = 0x1EF4;
        t['Yericyrillic'] = 0x042B;
        t['Yerudieresiscyrillic'] = 0x04F8;
        t['Ygrave'] = 0x1EF2;
        t['Yhook'] = 0x01B3;
        t['Yhookabove'] = 0x1EF6;
        t['Yiarmenian'] = 0x0545;
        t['Yicyrillic'] = 0x0407;
        t['Yiwnarmenian'] = 0x0552;
        t['Ymonospace'] = 0xFF39;
        t['Ysmall'] = 0xF779;
        t['Ytilde'] = 0x1EF8;
        t['Yusbigcyrillic'] = 0x046A;
        t['Yusbigiotifiedcyrillic'] = 0x046C;
        t['Yuslittlecyrillic'] = 0x0466;
        t['Yuslittleiotifiedcyrillic'] = 0x0468;
        t['Z'] = 0x005A;
        t['Zaarmenian'] = 0x0536;
        t['Zacute'] = 0x0179;
        t['Zcaron'] = 0x017D;
        t['Zcaronsmall'] = 0xF6FF;
        t['Zcircle'] = 0x24CF;
        t['Zcircumflex'] = 0x1E90;
        t['Zdot'] = 0x017B;
        t['Zdotaccent'] = 0x017B;
        t['Zdotbelow'] = 0x1E92;
        t['Zecyrillic'] = 0x0417;
        t['Zedescendercyrillic'] = 0x0498;
        t['Zedieresiscyrillic'] = 0x04DE;
        t['Zeta'] = 0x0396;
        t['Zhearmenian'] = 0x053A;
        t['Zhebrevecyrillic'] = 0x04C1;
        t['Zhecyrillic'] = 0x0416;
        t['Zhedescendercyrillic'] = 0x0496;
        t['Zhedieresiscyrillic'] = 0x04DC;
        t['Zlinebelow'] = 0x1E94;
        t['Zmonospace'] = 0xFF3A;
        t['Zsmall'] = 0xF77A;
        t['Zstroke'] = 0x01B5;
        t['a'] = 0x0061;
        t['aabengali'] = 0x0986;
        t['aacute'] = 0x00E1;
        t['aadeva'] = 0x0906;
        t['aagujarati'] = 0x0A86;
        t['aagurmukhi'] = 0x0A06;
        t['aamatragurmukhi'] = 0x0A3E;
        t['aarusquare'] = 0x3303;
        t['aavowelsignbengali'] = 0x09BE;
        t['aavowelsigndeva'] = 0x093E;
        t['aavowelsigngujarati'] = 0x0ABE;
        t['abbreviationmarkarmenian'] = 0x055F;
        t['abbreviationsigndeva'] = 0x0970;
        t['abengali'] = 0x0985;
        t['abopomofo'] = 0x311A;
        t['abreve'] = 0x0103;
        t['abreveacute'] = 0x1EAF;
        t['abrevecyrillic'] = 0x04D1;
        t['abrevedotbelow'] = 0x1EB7;
        t['abrevegrave'] = 0x1EB1;
        t['abrevehookabove'] = 0x1EB3;
        t['abrevetilde'] = 0x1EB5;
        t['acaron'] = 0x01CE;
        t['acircle'] = 0x24D0;
        t['acircumflex'] = 0x00E2;
        t['acircumflexacute'] = 0x1EA5;
        t['acircumflexdotbelow'] = 0x1EAD;
        t['acircumflexgrave'] = 0x1EA7;
        t['acircumflexhookabove'] = 0x1EA9;
        t['acircumflextilde'] = 0x1EAB;
        t['acute'] = 0x00B4;
        t['acutebelowcmb'] = 0x0317;
        t['acutecmb'] = 0x0301;
        t['acutecomb'] = 0x0301;
        t['acutedeva'] = 0x0954;
        t['acutelowmod'] = 0x02CF;
        t['acutetonecmb'] = 0x0341;
        t['acyrillic'] = 0x0430;
        t['adblgrave'] = 0x0201;
        t['addakgurmukhi'] = 0x0A71;
        t['adeva'] = 0x0905;
        t['adieresis'] = 0x00E4;
        t['adieresiscyrillic'] = 0x04D3;
        t['adieresismacron'] = 0x01DF;
        t['adotbelow'] = 0x1EA1;
        t['adotmacron'] = 0x01E1;
        t['ae'] = 0x00E6;
        t['aeacute'] = 0x01FD;
        t['aekorean'] = 0x3150;
        t['aemacron'] = 0x01E3;
        t['afii00208'] = 0x2015;
        t['afii08941'] = 0x20A4;
        t['afii10017'] = 0x0410;
        t['afii10018'] = 0x0411;
        t['afii10019'] = 0x0412;
        t['afii10020'] = 0x0413;
        t['afii10021'] = 0x0414;
        t['afii10022'] = 0x0415;
        t['afii10023'] = 0x0401;
        t['afii10024'] = 0x0416;
        t['afii10025'] = 0x0417;
        t['afii10026'] = 0x0418;
        t['afii10027'] = 0x0419;
        t['afii10028'] = 0x041A;
        t['afii10029'] = 0x041B;
        t['afii10030'] = 0x041C;
        t['afii10031'] = 0x041D;
        t['afii10032'] = 0x041E;
        t['afii10033'] = 0x041F;
        t['afii10034'] = 0x0420;
        t['afii10035'] = 0x0421;
        t['afii10036'] = 0x0422;
        t['afii10037'] = 0x0423;
        t['afii10038'] = 0x0424;
        t['afii10039'] = 0x0425;
        t['afii10040'] = 0x0426;
        t['afii10041'] = 0x0427;
        t['afii10042'] = 0x0428;
        t['afii10043'] = 0x0429;
        t['afii10044'] = 0x042A;
        t['afii10045'] = 0x042B;
        t['afii10046'] = 0x042C;
        t['afii10047'] = 0x042D;
        t['afii10048'] = 0x042E;
        t['afii10049'] = 0x042F;
        t['afii10050'] = 0x0490;
        t['afii10051'] = 0x0402;
        t['afii10052'] = 0x0403;
        t['afii10053'] = 0x0404;
        t['afii10054'] = 0x0405;
        t['afii10055'] = 0x0406;
        t['afii10056'] = 0x0407;
        t['afii10057'] = 0x0408;
        t['afii10058'] = 0x0409;
        t['afii10059'] = 0x040A;
        t['afii10060'] = 0x040B;
        t['afii10061'] = 0x040C;
        t['afii10062'] = 0x040E;
        t['afii10063'] = 0xF6C4;
        t['afii10064'] = 0xF6C5;
        t['afii10065'] = 0x0430;
        t['afii10066'] = 0x0431;
        t['afii10067'] = 0x0432;
        t['afii10068'] = 0x0433;
        t['afii10069'] = 0x0434;
        t['afii10070'] = 0x0435;
        t['afii10071'] = 0x0451;
        t['afii10072'] = 0x0436;
        t['afii10073'] = 0x0437;
        t['afii10074'] = 0x0438;
        t['afii10075'] = 0x0439;
        t['afii10076'] = 0x043A;
        t['afii10077'] = 0x043B;
        t['afii10078'] = 0x043C;
        t['afii10079'] = 0x043D;
        t['afii10080'] = 0x043E;
        t['afii10081'] = 0x043F;
        t['afii10082'] = 0x0440;
        t['afii10083'] = 0x0441;
        t['afii10084'] = 0x0442;
        t['afii10085'] = 0x0443;
        t['afii10086'] = 0x0444;
        t['afii10087'] = 0x0445;
        t['afii10088'] = 0x0446;
        t['afii10089'] = 0x0447;
        t['afii10090'] = 0x0448;
        t['afii10091'] = 0x0449;
        t['afii10092'] = 0x044A;
        t['afii10093'] = 0x044B;
        t['afii10094'] = 0x044C;
        t['afii10095'] = 0x044D;
        t['afii10096'] = 0x044E;
        t['afii10097'] = 0x044F;
        t['afii10098'] = 0x0491;
        t['afii10099'] = 0x0452;
        t['afii10100'] = 0x0453;
        t['afii10101'] = 0x0454;
        t['afii10102'] = 0x0455;
        t['afii10103'] = 0x0456;
        t['afii10104'] = 0x0457;
        t['afii10105'] = 0x0458;
        t['afii10106'] = 0x0459;
        t['afii10107'] = 0x045A;
        t['afii10108'] = 0x045B;
        t['afii10109'] = 0x045C;
        t['afii10110'] = 0x045E;
        t['afii10145'] = 0x040F;
        t['afii10146'] = 0x0462;
        t['afii10147'] = 0x0472;
        t['afii10148'] = 0x0474;
        t['afii10192'] = 0xF6C6;
        t['afii10193'] = 0x045F;
        t['afii10194'] = 0x0463;
        t['afii10195'] = 0x0473;
        t['afii10196'] = 0x0475;
        t['afii10831'] = 0xF6C7;
        t['afii10832'] = 0xF6C8;
        t['afii10846'] = 0x04D9;
        t['afii299'] = 0x200E;
        t['afii300'] = 0x200F;
        t['afii301'] = 0x200D;
        t['afii57381'] = 0x066A;
        t['afii57388'] = 0x060C;
        t['afii57392'] = 0x0660;
        t['afii57393'] = 0x0661;
        t['afii57394'] = 0x0662;
        t['afii57395'] = 0x0663;
        t['afii57396'] = 0x0664;
        t['afii57397'] = 0x0665;
        t['afii57398'] = 0x0666;
        t['afii57399'] = 0x0667;
        t['afii57400'] = 0x0668;
        t['afii57401'] = 0x0669;
        t['afii57403'] = 0x061B;
        t['afii57407'] = 0x061F;
        t['afii57409'] = 0x0621;
        t['afii57410'] = 0x0622;
        t['afii57411'] = 0x0623;
        t['afii57412'] = 0x0624;
        t['afii57413'] = 0x0625;
        t['afii57414'] = 0x0626;
        t['afii57415'] = 0x0627;
        t['afii57416'] = 0x0628;
        t['afii57417'] = 0x0629;
        t['afii57418'] = 0x062A;
        t['afii57419'] = 0x062B;
        t['afii57420'] = 0x062C;
        t['afii57421'] = 0x062D;
        t['afii57422'] = 0x062E;
        t['afii57423'] = 0x062F;
        t['afii57424'] = 0x0630;
        t['afii57425'] = 0x0631;
        t['afii57426'] = 0x0632;
        t['afii57427'] = 0x0633;
        t['afii57428'] = 0x0634;
        t['afii57429'] = 0x0635;
        t['afii57430'] = 0x0636;
        t['afii57431'] = 0x0637;
        t['afii57432'] = 0x0638;
        t['afii57433'] = 0x0639;
        t['afii57434'] = 0x063A;
        t['afii57440'] = 0x0640;
        t['afii57441'] = 0x0641;
        t['afii57442'] = 0x0642;
        t['afii57443'] = 0x0643;
        t['afii57444'] = 0x0644;
        t['afii57445'] = 0x0645;
        t['afii57446'] = 0x0646;
        t['afii57448'] = 0x0648;
        t['afii57449'] = 0x0649;
        t['afii57450'] = 0x064A;
        t['afii57451'] = 0x064B;
        t['afii57452'] = 0x064C;
        t['afii57453'] = 0x064D;
        t['afii57454'] = 0x064E;
        t['afii57455'] = 0x064F;
        t['afii57456'] = 0x0650;
        t['afii57457'] = 0x0651;
        t['afii57458'] = 0x0652;
        t['afii57470'] = 0x0647;
        t['afii57505'] = 0x06A4;
        t['afii57506'] = 0x067E;
        t['afii57507'] = 0x0686;
        t['afii57508'] = 0x0698;
        t['afii57509'] = 0x06AF;
        t['afii57511'] = 0x0679;
        t['afii57512'] = 0x0688;
        t['afii57513'] = 0x0691;
        t['afii57514'] = 0x06BA;
        t['afii57519'] = 0x06D2;
        t['afii57534'] = 0x06D5;
        t['afii57636'] = 0x20AA;
        t['afii57645'] = 0x05BE;
        t['afii57658'] = 0x05C3;
        t['afii57664'] = 0x05D0;
        t['afii57665'] = 0x05D1;
        t['afii57666'] = 0x05D2;
        t['afii57667'] = 0x05D3;
        t['afii57668'] = 0x05D4;
        t['afii57669'] = 0x05D5;
        t['afii57670'] = 0x05D6;
        t['afii57671'] = 0x05D7;
        t['afii57672'] = 0x05D8;
        t['afii57673'] = 0x05D9;
        t['afii57674'] = 0x05DA;
        t['afii57675'] = 0x05DB;
        t['afii57676'] = 0x05DC;
        t['afii57677'] = 0x05DD;
        t['afii57678'] = 0x05DE;
        t['afii57679'] = 0x05DF;
        t['afii57680'] = 0x05E0;
        t['afii57681'] = 0x05E1;
        t['afii57682'] = 0x05E2;
        t['afii57683'] = 0x05E3;
        t['afii57684'] = 0x05E4;
        t['afii57685'] = 0x05E5;
        t['afii57686'] = 0x05E6;
        t['afii57687'] = 0x05E7;
        t['afii57688'] = 0x05E8;
        t['afii57689'] = 0x05E9;
        t['afii57690'] = 0x05EA;
        t['afii57694'] = 0xFB2A;
        t['afii57695'] = 0xFB2B;
        t['afii57700'] = 0xFB4B;
        t['afii57705'] = 0xFB1F;
        t['afii57716'] = 0x05F0;
        t['afii57717'] = 0x05F1;
        t['afii57718'] = 0x05F2;
        t['afii57723'] = 0xFB35;
        t['afii57793'] = 0x05B4;
        t['afii57794'] = 0x05B5;
        t['afii57795'] = 0x05B6;
        t['afii57796'] = 0x05BB;
        t['afii57797'] = 0x05B8;
        t['afii57798'] = 0x05B7;
        t['afii57799'] = 0x05B0;
        t['afii57800'] = 0x05B2;
        t['afii57801'] = 0x05B1;
        t['afii57802'] = 0x05B3;
        t['afii57803'] = 0x05C2;
        t['afii57804'] = 0x05C1;
        t['afii57806'] = 0x05B9;
        t['afii57807'] = 0x05BC;
        t['afii57839'] = 0x05BD;
        t['afii57841'] = 0x05BF;
        t['afii57842'] = 0x05C0;
        t['afii57929'] = 0x02BC;
        t['afii61248'] = 0x2105;
        t['afii61289'] = 0x2113;
        t['afii61352'] = 0x2116;
        t['afii61573'] = 0x202C;
        t['afii61574'] = 0x202D;
        t['afii61575'] = 0x202E;
        t['afii61664'] = 0x200C;
        t['afii63167'] = 0x066D;
        t['afii64937'] = 0x02BD;
        t['agrave'] = 0x00E0;
        t['agujarati'] = 0x0A85;
        t['agurmukhi'] = 0x0A05;
        t['ahiragana'] = 0x3042;
        t['ahookabove'] = 0x1EA3;
        t['aibengali'] = 0x0990;
        t['aibopomofo'] = 0x311E;
        t['aideva'] = 0x0910;
        t['aiecyrillic'] = 0x04D5;
        t['aigujarati'] = 0x0A90;
        t['aigurmukhi'] = 0x0A10;
        t['aimatragurmukhi'] = 0x0A48;
        t['ainarabic'] = 0x0639;
        t['ainfinalarabic'] = 0xFECA;
        t['aininitialarabic'] = 0xFECB;
        t['ainmedialarabic'] = 0xFECC;
        t['ainvertedbreve'] = 0x0203;
        t['aivowelsignbengali'] = 0x09C8;
        t['aivowelsigndeva'] = 0x0948;
        t['aivowelsigngujarati'] = 0x0AC8;
        t['akatakana'] = 0x30A2;
        t['akatakanahalfwidth'] = 0xFF71;
        t['akorean'] = 0x314F;
        t['alef'] = 0x05D0;
        t['alefarabic'] = 0x0627;
        t['alefdageshhebrew'] = 0xFB30;
        t['aleffinalarabic'] = 0xFE8E;
        t['alefhamzaabovearabic'] = 0x0623;
        t['alefhamzaabovefinalarabic'] = 0xFE84;
        t['alefhamzabelowarabic'] = 0x0625;
        t['alefhamzabelowfinalarabic'] = 0xFE88;
        t['alefhebrew'] = 0x05D0;
        t['aleflamedhebrew'] = 0xFB4F;
        t['alefmaddaabovearabic'] = 0x0622;
        t['alefmaddaabovefinalarabic'] = 0xFE82;
        t['alefmaksuraarabic'] = 0x0649;
        t['alefmaksurafinalarabic'] = 0xFEF0;
        t['alefmaksurainitialarabic'] = 0xFEF3;
        t['alefmaksuramedialarabic'] = 0xFEF4;
        t['alefpatahhebrew'] = 0xFB2E;
        t['alefqamatshebrew'] = 0xFB2F;
        t['aleph'] = 0x2135;
        t['allequal'] = 0x224C;
        t['alpha'] = 0x03B1;
        t['alphatonos'] = 0x03AC;
        t['amacron'] = 0x0101;
        t['amonospace'] = 0xFF41;
        t['ampersand'] = 0x0026;
        t['ampersandmonospace'] = 0xFF06;
        t['ampersandsmall'] = 0xF726;
        t['amsquare'] = 0x33C2;
        t['anbopomofo'] = 0x3122;
        t['angbopomofo'] = 0x3124;
        t['angbracketleft'] = 0x3008;
        // Glyph is missing from Adobe's original list.
        t['angbracketright'] = 0x3009;
        // Glyph is missing from Adobe's original list.
        t['angkhankhuthai'] = 0x0E5A;
        t['angle'] = 0x2220;
        t['anglebracketleft'] = 0x3008;
        t['anglebracketleftvertical'] = 0xFE3F;
        t['anglebracketright'] = 0x3009;
        t['anglebracketrightvertical'] = 0xFE40;
        t['angleleft'] = 0x2329;
        t['angleright'] = 0x232A;
        t['angstrom'] = 0x212B;
        t['anoteleia'] = 0x0387;
        t['anudattadeva'] = 0x0952;
        t['anusvarabengali'] = 0x0982;
        t['anusvaradeva'] = 0x0902;
        t['anusvaragujarati'] = 0x0A82;
        t['aogonek'] = 0x0105;
        t['apaatosquare'] = 0x3300;
        t['aparen'] = 0x249C;
        t['apostrophearmenian'] = 0x055A;
        t['apostrophemod'] = 0x02BC;
        t['apple'] = 0xF8FF;
        t['approaches'] = 0x2250;
        t['approxequal'] = 0x2248;
        t['approxequalorimage'] = 0x2252;
        t['approximatelyequal'] = 0x2245;
        t['araeaekorean'] = 0x318E;
        t['araeakorean'] = 0x318D;
        t['arc'] = 0x2312;
        t['arighthalfring'] = 0x1E9A;
        t['aring'] = 0x00E5;
        t['aringacute'] = 0x01FB;
        t['aringbelow'] = 0x1E01;
        t['arrowboth'] = 0x2194;
        t['arrowdashdown'] = 0x21E3;
        t['arrowdashleft'] = 0x21E0;
        t['arrowdashright'] = 0x21E2;
        t['arrowdashup'] = 0x21E1;
        t['arrowdblboth'] = 0x21D4;
        t['arrowdbldown'] = 0x21D3;
        t['arrowdblleft'] = 0x21D0;
        t['arrowdblright'] = 0x21D2;
        t['arrowdblup'] = 0x21D1;
        t['arrowdown'] = 0x2193;
        t['arrowdownleft'] = 0x2199;
        t['arrowdownright'] = 0x2198;
        t['arrowdownwhite'] = 0x21E9;
        t['arrowheaddownmod'] = 0x02C5;
        t['arrowheadleftmod'] = 0x02C2;
        t['arrowheadrightmod'] = 0x02C3;
        t['arrowheadupmod'] = 0x02C4;
        t['arrowhorizex'] = 0xF8E7;
        t['arrowleft'] = 0x2190;
        t['arrowleftdbl'] = 0x21D0;
        t['arrowleftdblstroke'] = 0x21CD;
        t['arrowleftoverright'] = 0x21C6;
        t['arrowleftwhite'] = 0x21E6;
        t['arrowright'] = 0x2192;
        t['arrowrightdblstroke'] = 0x21CF;
        t['arrowrightheavy'] = 0x279E;
        t['arrowrightoverleft'] = 0x21C4;
        t['arrowrightwhite'] = 0x21E8;
        t['arrowtableft'] = 0x21E4;
        t['arrowtabright'] = 0x21E5;
        t['arrowup'] = 0x2191;
        t['arrowupdn'] = 0x2195;
        t['arrowupdnbse'] = 0x21A8;
        t['arrowupdownbase'] = 0x21A8;
        t['arrowupleft'] = 0x2196;
        t['arrowupleftofdown'] = 0x21C5;
        t['arrowupright'] = 0x2197;
        t['arrowupwhite'] = 0x21E7;
        t['arrowvertex'] = 0xF8E6;
        t['asciicircum'] = 0x005E;
        t['asciicircummonospace'] = 0xFF3E;
        t['asciitilde'] = 0x007E;
        t['asciitildemonospace'] = 0xFF5E;
        t['ascript'] = 0x0251;
        t['ascriptturned'] = 0x0252;
        t['asmallhiragana'] = 0x3041;
        t['asmallkatakana'] = 0x30A1;
        t['asmallkatakanahalfwidth'] = 0xFF67;
        t['asterisk'] = 0x002A;
        t['asteriskaltonearabic'] = 0x066D;
        t['asteriskarabic'] = 0x066D;
        t['asteriskmath'] = 0x2217;
        t['asteriskmonospace'] = 0xFF0A;
        t['asterisksmall'] = 0xFE61;
        t['asterism'] = 0x2042;
        t['asuperior'] = 0xF6E9;
        t['asymptoticallyequal'] = 0x2243;
        t['at'] = 0x0040;
        t['atilde'] = 0x00E3;
        t['atmonospace'] = 0xFF20;
        t['atsmall'] = 0xFE6B;
        t['aturned'] = 0x0250;
        t['aubengali'] = 0x0994;
        t['aubopomofo'] = 0x3120;
        t['audeva'] = 0x0914;
        t['augujarati'] = 0x0A94;
        t['augurmukhi'] = 0x0A14;
        t['aulengthmarkbengali'] = 0x09D7;
        t['aumatragurmukhi'] = 0x0A4C;
        t['auvowelsignbengali'] = 0x09CC;
        t['auvowelsigndeva'] = 0x094C;
        t['auvowelsigngujarati'] = 0x0ACC;
        t['avagrahadeva'] = 0x093D;
        t['aybarmenian'] = 0x0561;
        t['ayin'] = 0x05E2;
        t['ayinaltonehebrew'] = 0xFB20;
        t['ayinhebrew'] = 0x05E2;
        t['b'] = 0x0062;
        t['babengali'] = 0x09AC;
        t['backslash'] = 0x005C;
        t['backslashmonospace'] = 0xFF3C;
        t['badeva'] = 0x092C;
        t['bagujarati'] = 0x0AAC;
        t['bagurmukhi'] = 0x0A2C;
        t['bahiragana'] = 0x3070;
        t['bahtthai'] = 0x0E3F;
        t['bakatakana'] = 0x30D0;
        t['bar'] = 0x007C;
        t['barmonospace'] = 0xFF5C;
        t['bbopomofo'] = 0x3105;
        t['bcircle'] = 0x24D1;
        t['bdotaccent'] = 0x1E03;
        t['bdotbelow'] = 0x1E05;
        t['beamedsixteenthnotes'] = 0x266C;
        t['because'] = 0x2235;
        t['becyrillic'] = 0x0431;
        t['beharabic'] = 0x0628;
        t['behfinalarabic'] = 0xFE90;
        t['behinitialarabic'] = 0xFE91;
        t['behiragana'] = 0x3079;
        t['behmedialarabic'] = 0xFE92;
        t['behmeeminitialarabic'] = 0xFC9F;
        t['behmeemisolatedarabic'] = 0xFC08;
        t['behnoonfinalarabic'] = 0xFC6D;
        t['bekatakana'] = 0x30D9;
        t['benarmenian'] = 0x0562;
        t['bet'] = 0x05D1;
        t['beta'] = 0x03B2;
        t['betasymbolgreek'] = 0x03D0;
        t['betdagesh'] = 0xFB31;
        t['betdageshhebrew'] = 0xFB31;
        t['bethebrew'] = 0x05D1;
        t['betrafehebrew'] = 0xFB4C;
        t['bhabengali'] = 0x09AD;
        t['bhadeva'] = 0x092D;
        t['bhagujarati'] = 0x0AAD;
        t['bhagurmukhi'] = 0x0A2D;
        t['bhook'] = 0x0253;
        t['bihiragana'] = 0x3073;
        t['bikatakana'] = 0x30D3;
        t['bilabialclick'] = 0x0298;
        t['bindigurmukhi'] = 0x0A02;
        t['birusquare'] = 0x3331;
        t['blackcircle'] = 0x25CF;
        t['blackdiamond'] = 0x25C6;
        t['blackdownpointingtriangle'] = 0x25BC;
        t['blackleftpointingpointer'] = 0x25C4;
        t['blackleftpointingtriangle'] = 0x25C0;
        t['blacklenticularbracketleft'] = 0x3010;
        t['blacklenticularbracketleftvertical'] = 0xFE3B;
        t['blacklenticularbracketright'] = 0x3011;
        t['blacklenticularbracketrightvertical'] = 0xFE3C;
        t['blacklowerlefttriangle'] = 0x25E3;
        t['blacklowerrighttriangle'] = 0x25E2;
        t['blackrectangle'] = 0x25AC;
        t['blackrightpointingpointer'] = 0x25BA;
        t['blackrightpointingtriangle'] = 0x25B6;
        t['blacksmallsquare'] = 0x25AA;
        t['blacksmilingface'] = 0x263B;
        t['blacksquare'] = 0x25A0;
        t['blackstar'] = 0x2605;
        t['blackupperlefttriangle'] = 0x25E4;
        t['blackupperrighttriangle'] = 0x25E5;
        t['blackuppointingsmalltriangle'] = 0x25B4;
        t['blackuppointingtriangle'] = 0x25B2;
        t['blank'] = 0x2423;
        t['blinebelow'] = 0x1E07;
        t['block'] = 0x2588;
        t['bmonospace'] = 0xFF42;
        t['bobaimaithai'] = 0x0E1A;
        t['bohiragana'] = 0x307C;
        t['bokatakana'] = 0x30DC;
        t['bparen'] = 0x249D;
        t['bqsquare'] = 0x33C3;
        t['braceex'] = 0xF8F4;
        t['braceleft'] = 0x007B;
        t['braceleftbt'] = 0xF8F3;
        t['braceleftmid'] = 0xF8F2;
        t['braceleftmonospace'] = 0xFF5B;
        t['braceleftsmall'] = 0xFE5B;
        t['bracelefttp'] = 0xF8F1;
        t['braceleftvertical'] = 0xFE37;
        t['braceright'] = 0x007D;
        t['bracerightbt'] = 0xF8FE;
        t['bracerightmid'] = 0xF8FD;
        t['bracerightmonospace'] = 0xFF5D;
        t['bracerightsmall'] = 0xFE5C;
        t['bracerighttp'] = 0xF8FC;
        t['bracerightvertical'] = 0xFE38;
        t['bracketleft'] = 0x005B;
        t['bracketleftbt'] = 0xF8F0;
        t['bracketleftex'] = 0xF8EF;
        t['bracketleftmonospace'] = 0xFF3B;
        t['bracketlefttp'] = 0xF8EE;
        t['bracketright'] = 0x005D;
        t['bracketrightbt'] = 0xF8FB;
        t['bracketrightex'] = 0xF8FA;
        t['bracketrightmonospace'] = 0xFF3D;
        t['bracketrighttp'] = 0xF8F9;
        t['breve'] = 0x02D8;
        t['brevebelowcmb'] = 0x032E;
        t['brevecmb'] = 0x0306;
        t['breveinvertedbelowcmb'] = 0x032F;
        t['breveinvertedcmb'] = 0x0311;
        t['breveinverteddoublecmb'] = 0x0361;
        t['bridgebelowcmb'] = 0x032A;
        t['bridgeinvertedbelowcmb'] = 0x033A;
        t['brokenbar'] = 0x00A6;
        t['bstroke'] = 0x0180;
        t['bsuperior'] = 0xF6EA;
        t['btopbar'] = 0x0183;
        t['buhiragana'] = 0x3076;
        t['bukatakana'] = 0x30D6;
        t['bullet'] = 0x2022;
        t['bulletinverse'] = 0x25D8;
        t['bulletoperator'] = 0x2219;
        t['bullseye'] = 0x25CE;
        t['c'] = 0x0063;
        t['caarmenian'] = 0x056E;
        t['cabengali'] = 0x099A;
        t['cacute'] = 0x0107;
        t['cadeva'] = 0x091A;
        t['cagujarati'] = 0x0A9A;
        t['cagurmukhi'] = 0x0A1A;
        t['calsquare'] = 0x3388;
        t['candrabindubengali'] = 0x0981;
        t['candrabinducmb'] = 0x0310;
        t['candrabindudeva'] = 0x0901;
        t['candrabindugujarati'] = 0x0A81;
        t['capslock'] = 0x21EA;
        t['careof'] = 0x2105;
        t['caron'] = 0x02C7;
        t['caronbelowcmb'] = 0x032C;
        t['caroncmb'] = 0x030C;
        t['carriagereturn'] = 0x21B5;
        t['cbopomofo'] = 0x3118;
        t['ccaron'] = 0x010D;
        t['ccedilla'] = 0x00E7;
        t['ccedillaacute'] = 0x1E09;
        t['ccircle'] = 0x24D2;
        t['ccircumflex'] = 0x0109;
        t['ccurl'] = 0x0255;
        t['cdot'] = 0x010B;
        t['cdotaccent'] = 0x010B;
        t['cdsquare'] = 0x33C5;
        t['cedilla'] = 0x00B8;
        t['cedillacmb'] = 0x0327;
        t['cent'] = 0x00A2;
        t['centigrade'] = 0x2103;
        t['centinferior'] = 0xF6DF;
        t['centmonospace'] = 0xFFE0;
        t['centoldstyle'] = 0xF7A2;
        t['centsuperior'] = 0xF6E0;
        t['chaarmenian'] = 0x0579;
        t['chabengali'] = 0x099B;
        t['chadeva'] = 0x091B;
        t['chagujarati'] = 0x0A9B;
        t['chagurmukhi'] = 0x0A1B;
        t['chbopomofo'] = 0x3114;
        t['cheabkhasiancyrillic'] = 0x04BD;
        t['checkmark'] = 0x2713;
        t['checyrillic'] = 0x0447;
        t['chedescenderabkhasiancyrillic'] = 0x04BF;
        t['chedescendercyrillic'] = 0x04B7;
        t['chedieresiscyrillic'] = 0x04F5;
        t['cheharmenian'] = 0x0573;
        t['chekhakassiancyrillic'] = 0x04CC;
        t['cheverticalstrokecyrillic'] = 0x04B9;
        t['chi'] = 0x03C7;
        t['chieuchacirclekorean'] = 0x3277;
        t['chieuchaparenkorean'] = 0x3217;
        t['chieuchcirclekorean'] = 0x3269;
        t['chieuchkorean'] = 0x314A;
        t['chieuchparenkorean'] = 0x3209;
        t['chochangthai'] = 0x0E0A;
        t['chochanthai'] = 0x0E08;
        t['chochingthai'] = 0x0E09;
        t['chochoethai'] = 0x0E0C;
        t['chook'] = 0x0188;
        t['cieucacirclekorean'] = 0x3276;
        t['cieucaparenkorean'] = 0x3216;
        t['cieuccirclekorean'] = 0x3268;
        t['cieuckorean'] = 0x3148;
        t['cieucparenkorean'] = 0x3208;
        t['cieucuparenkorean'] = 0x321C;
        t['circle'] = 0x25CB;
        t['circlecopyrt'] = 0x00A9;
        // Glyph is missing from Adobe's original list.
        t['circlemultiply'] = 0x2297;
        t['circleot'] = 0x2299;
        t['circleplus'] = 0x2295;
        t['circlepostalmark'] = 0x3036;
        t['circlewithlefthalfblack'] = 0x25D0;
        t['circlewithrighthalfblack'] = 0x25D1;
        t['circumflex'] = 0x02C6;
        t['circumflexbelowcmb'] = 0x032D;
        t['circumflexcmb'] = 0x0302;
        t['clear'] = 0x2327;
        t['clickalveolar'] = 0x01C2;
        t['clickdental'] = 0x01C0;
        t['clicklateral'] = 0x01C1;
        t['clickretroflex'] = 0x01C3;
        t['club'] = 0x2663;
        t['clubsuitblack'] = 0x2663;
        t['clubsuitwhite'] = 0x2667;
        t['cmcubedsquare'] = 0x33A4;
        t['cmonospace'] = 0xFF43;
        t['cmsquaredsquare'] = 0x33A0;
        t['coarmenian'] = 0x0581;
        t['colon'] = 0x003A;
        t['colonmonetary'] = 0x20A1;
        t['colonmonospace'] = 0xFF1A;
        t['colonsign'] = 0x20A1;
        t['colonsmall'] = 0xFE55;
        t['colontriangularhalfmod'] = 0x02D1;
        t['colontriangularmod'] = 0x02D0;
        t['comma'] = 0x002C;
        t['commaabovecmb'] = 0x0313;
        t['commaaboverightcmb'] = 0x0315;
        t['commaaccent'] = 0xF6C3;
        t['commaarabic'] = 0x060C;
        t['commaarmenian'] = 0x055D;
        t['commainferior'] = 0xF6E1;
        t['commamonospace'] = 0xFF0C;
        t['commareversedabovecmb'] = 0x0314;
        t['commareversedmod'] = 0x02BD;
        t['commasmall'] = 0xFE50;
        t['commasuperior'] = 0xF6E2;
        t['commaturnedabovecmb'] = 0x0312;
        t['commaturnedmod'] = 0x02BB;
        t['compass'] = 0x263C;
        t['congruent'] = 0x2245;
        t['contourintegral'] = 0x222E;
        t['control'] = 0x2303;
        t['controlACK'] = 0x0006;
        t['controlBEL'] = 0x0007;
        t['controlBS'] = 0x0008;
        t['controlCAN'] = 0x0018;
        t['controlCR'] = 0x000D;
        t['controlDC1'] = 0x0011;
        t['controlDC2'] = 0x0012;
        t['controlDC3'] = 0x0013;
        t['controlDC4'] = 0x0014;
        t['controlDEL'] = 0x007F;
        t['controlDLE'] = 0x0010;
        t['controlEM'] = 0x0019;
        t['controlENQ'] = 0x0005;
        t['controlEOT'] = 0x0004;
        t['controlESC'] = 0x001B;
        t['controlETB'] = 0x0017;
        t['controlETX'] = 0x0003;
        t['controlFF'] = 0x000C;
        t['controlFS'] = 0x001C;
        t['controlGS'] = 0x001D;
        t['controlHT'] = 0x0009;
        t['controlLF'] = 0x000A;
        t['controlNAK'] = 0x0015;
        t['controlRS'] = 0x001E;
        t['controlSI'] = 0x000F;
        t['controlSO'] = 0x000E;
        t['controlSOT'] = 0x0002;
        t['controlSTX'] = 0x0001;
        t['controlSUB'] = 0x001A;
        t['controlSYN'] = 0x0016;
        t['controlUS'] = 0x001F;
        t['controlVT'] = 0x000B;
        t['copyright'] = 0x00A9;
        t['copyrightsans'] = 0xF8E9;
        t['copyrightserif'] = 0xF6D9;
        t['cornerbracketleft'] = 0x300C;
        t['cornerbracketlefthalfwidth'] = 0xFF62;
        t['cornerbracketleftvertical'] = 0xFE41;
        t['cornerbracketright'] = 0x300D;
        t['cornerbracketrighthalfwidth'] = 0xFF63;
        t['cornerbracketrightvertical'] = 0xFE42;
        t['corporationsquare'] = 0x337F;
        t['cosquare'] = 0x33C7;
        t['coverkgsquare'] = 0x33C6;
        t['cparen'] = 0x249E;
        t['cruzeiro'] = 0x20A2;
        t['cstretched'] = 0x0297;
        t['curlyand'] = 0x22CF;
        t['curlyor'] = 0x22CE;
        t['currency'] = 0x00A4;
        t['cyrBreve'] = 0xF6D1;
        t['cyrFlex'] = 0xF6D2;
        t['cyrbreve'] = 0xF6D4;
        t['cyrflex'] = 0xF6D5;
        t['d'] = 0x0064;
        t['daarmenian'] = 0x0564;
        t['dabengali'] = 0x09A6;
        t['dadarabic'] = 0x0636;
        t['dadeva'] = 0x0926;
        t['dadfinalarabic'] = 0xFEBE;
        t['dadinitialarabic'] = 0xFEBF;
        t['dadmedialarabic'] = 0xFEC0;
        t['dagesh'] = 0x05BC;
        t['dageshhebrew'] = 0x05BC;
        t['dagger'] = 0x2020;
        t['daggerdbl'] = 0x2021;
        t['dagujarati'] = 0x0AA6;
        t['dagurmukhi'] = 0x0A26;
        t['dahiragana'] = 0x3060;
        t['dakatakana'] = 0x30C0;
        t['dalarabic'] = 0x062F;
        t['dalet'] = 0x05D3;
        t['daletdagesh'] = 0xFB33;
        t['daletdageshhebrew'] = 0xFB33;
        t['dalethebrew'] = 0x05D3;
        t['dalfinalarabic'] = 0xFEAA;
        t['dammaarabic'] = 0x064F;
        t['dammalowarabic'] = 0x064F;
        t['dammatanaltonearabic'] = 0x064C;
        t['dammatanarabic'] = 0x064C;
        t['danda'] = 0x0964;
        t['dargahebrew'] = 0x05A7;
        t['dargalefthebrew'] = 0x05A7;
        t['dasiapneumatacyrilliccmb'] = 0x0485;
        t['dblGrave'] = 0xF6D3;
        t['dblanglebracketleft'] = 0x300A;
        t['dblanglebracketleftvertical'] = 0xFE3D;
        t['dblanglebracketright'] = 0x300B;
        t['dblanglebracketrightvertical'] = 0xFE3E;
        t['dblarchinvertedbelowcmb'] = 0x032B;
        t['dblarrowleft'] = 0x21D4;
        t['dblarrowright'] = 0x21D2;
        t['dbldanda'] = 0x0965;
        t['dblgrave'] = 0xF6D6;
        t['dblgravecmb'] = 0x030F;
        t['dblintegral'] = 0x222C;
        t['dbllowline'] = 0x2017;
        t['dbllowlinecmb'] = 0x0333;
        t['dbloverlinecmb'] = 0x033F;
        t['dblprimemod'] = 0x02BA;
        t['dblverticalbar'] = 0x2016;
        t['dblverticallineabovecmb'] = 0x030E;
        t['dbopomofo'] = 0x3109;
        t['dbsquare'] = 0x33C8;
        t['dcaron'] = 0x010F;
        t['dcedilla'] = 0x1E11;
        t['dcircle'] = 0x24D3;
        t['dcircumflexbelow'] = 0x1E13;
        t['dcroat'] = 0x0111;
        t['ddabengali'] = 0x09A1;
        t['ddadeva'] = 0x0921;
        t['ddagujarati'] = 0x0AA1;
        t['ddagurmukhi'] = 0x0A21;
        t['ddalarabic'] = 0x0688;
        t['ddalfinalarabic'] = 0xFB89;
        t['dddhadeva'] = 0x095C;
        t['ddhabengali'] = 0x09A2;
        t['ddhadeva'] = 0x0922;
        t['ddhagujarati'] = 0x0AA2;
        t['ddhagurmukhi'] = 0x0A22;
        t['ddotaccent'] = 0x1E0B;
        t['ddotbelow'] = 0x1E0D;
        t['decimalseparatorarabic'] = 0x066B;
        t['decimalseparatorpersian'] = 0x066B;
        t['decyrillic'] = 0x0434;
        t['degree'] = 0x00B0;
        t['dehihebrew'] = 0x05AD;
        t['dehiragana'] = 0x3067;
        t['deicoptic'] = 0x03EF;
        t['dekatakana'] = 0x30C7;
        t['deleteleft'] = 0x232B;
        t['deleteright'] = 0x2326;
        t['delta'] = 0x03B4;
        t['deltaturned'] = 0x018D;
        t['denominatorminusonenumeratorbengali'] = 0x09F8;
        t['dezh'] = 0x02A4;
        t['dhabengali'] = 0x09A7;
        t['dhadeva'] = 0x0927;
        t['dhagujarati'] = 0x0AA7;
        t['dhagurmukhi'] = 0x0A27;
        t['dhook'] = 0x0257;
        t['dialytikatonos'] = 0x0385;
        t['dialytikatonoscmb'] = 0x0344;
        t['diamond'] = 0x2666;
        t['diamondsuitwhite'] = 0x2662;
        t['dieresis'] = 0x00A8;
        t['dieresisacute'] = 0xF6D7;
        t['dieresisbelowcmb'] = 0x0324;
        t['dieresiscmb'] = 0x0308;
        t['dieresisgrave'] = 0xF6D8;
        t['dieresistonos'] = 0x0385;
        t['dihiragana'] = 0x3062;
        t['dikatakana'] = 0x30C2;
        t['dittomark'] = 0x3003;
        t['divide'] = 0x00F7;
        t['divides'] = 0x2223;
        t['divisionslash'] = 0x2215;
        t['djecyrillic'] = 0x0452;
        t['dkshade'] = 0x2593;
        t['dlinebelow'] = 0x1E0F;
        t['dlsquare'] = 0x3397;
        t['dmacron'] = 0x0111;
        t['dmonospace'] = 0xFF44;
        t['dnblock'] = 0x2584;
        t['dochadathai'] = 0x0E0E;
        t['dodekthai'] = 0x0E14;
        t['dohiragana'] = 0x3069;
        t['dokatakana'] = 0x30C9;
        t['dollar'] = 0x0024;
        t['dollarinferior'] = 0xF6E3;
        t['dollarmonospace'] = 0xFF04;
        t['dollaroldstyle'] = 0xF724;
        t['dollarsmall'] = 0xFE69;
        t['dollarsuperior'] = 0xF6E4;
        t['dong'] = 0x20AB;
        t['dorusquare'] = 0x3326;
        t['dotaccent'] = 0x02D9;
        t['dotaccentcmb'] = 0x0307;
        t['dotbelowcmb'] = 0x0323;
        t['dotbelowcomb'] = 0x0323;
        t['dotkatakana'] = 0x30FB;
        t['dotlessi'] = 0x0131;
        t['dotlessj'] = 0xF6BE;
        t['dotlessjstrokehook'] = 0x0284;
        t['dotmath'] = 0x22C5;
        t['dottedcircle'] = 0x25CC;
        t['doubleyodpatah'] = 0xFB1F;
        t['doubleyodpatahhebrew'] = 0xFB1F;
        t['downtackbelowcmb'] = 0x031E;
        t['downtackmod'] = 0x02D5;
        t['dparen'] = 0x249F;
        t['dsuperior'] = 0xF6EB;
        t['dtail'] = 0x0256;
        t['dtopbar'] = 0x018C;
        t['duhiragana'] = 0x3065;
        t['dukatakana'] = 0x30C5;
        t['dz'] = 0x01F3;
        t['dzaltone'] = 0x02A3;
        t['dzcaron'] = 0x01C6;
        t['dzcurl'] = 0x02A5;
        t['dzeabkhasiancyrillic'] = 0x04E1;
        t['dzecyrillic'] = 0x0455;
        t['dzhecyrillic'] = 0x045F;
        t['e'] = 0x0065;
        t['eacute'] = 0x00E9;
        t['earth'] = 0x2641;
        t['ebengali'] = 0x098F;
        t['ebopomofo'] = 0x311C;
        t['ebreve'] = 0x0115;
        t['ecandradeva'] = 0x090D;
        t['ecandragujarati'] = 0x0A8D;
        t['ecandravowelsigndeva'] = 0x0945;
        t['ecandravowelsigngujarati'] = 0x0AC5;
        t['ecaron'] = 0x011B;
        t['ecedillabreve'] = 0x1E1D;
        t['echarmenian'] = 0x0565;
        t['echyiwnarmenian'] = 0x0587;
        t['ecircle'] = 0x24D4;
        t['ecircumflex'] = 0x00EA;
        t['ecircumflexacute'] = 0x1EBF;
        t['ecircumflexbelow'] = 0x1E19;
        t['ecircumflexdotbelow'] = 0x1EC7;
        t['ecircumflexgrave'] = 0x1EC1;
        t['ecircumflexhookabove'] = 0x1EC3;
        t['ecircumflextilde'] = 0x1EC5;
        t['ecyrillic'] = 0x0454;
        t['edblgrave'] = 0x0205;
        t['edeva'] = 0x090F;
        t['edieresis'] = 0x00EB;
        t['edot'] = 0x0117;
        t['edotaccent'] = 0x0117;
        t['edotbelow'] = 0x1EB9;
        t['eegurmukhi'] = 0x0A0F;
        t['eematragurmukhi'] = 0x0A47;
        t['efcyrillic'] = 0x0444;
        t['egrave'] = 0x00E8;
        t['egujarati'] = 0x0A8F;
        t['eharmenian'] = 0x0567;
        t['ehbopomofo'] = 0x311D;
        t['ehiragana'] = 0x3048;
        t['ehookabove'] = 0x1EBB;
        t['eibopomofo'] = 0x311F;
        t['eight'] = 0x0038;
        t['eightarabic'] = 0x0668;
        t['eightbengali'] = 0x09EE;
        t['eightcircle'] = 0x2467;
        t['eightcircleinversesansserif'] = 0x2791;
        t['eightdeva'] = 0x096E;
        t['eighteencircle'] = 0x2471;
        t['eighteenparen'] = 0x2485;
        t['eighteenperiod'] = 0x2499;
        t['eightgujarati'] = 0x0AEE;
        t['eightgurmukhi'] = 0x0A6E;
        t['eighthackarabic'] = 0x0668;
        t['eighthangzhou'] = 0x3028;
        t['eighthnotebeamed'] = 0x266B;
        t['eightideographicparen'] = 0x3227;
        t['eightinferior'] = 0x2088;
        t['eightmonospace'] = 0xFF18;
        t['eightoldstyle'] = 0xF738;
        t['eightparen'] = 0x247B;
        t['eightperiod'] = 0x248F;
        t['eightpersian'] = 0x06F8;
        t['eightroman'] = 0x2177;
        t['eightsuperior'] = 0x2078;
        t['eightthai'] = 0x0E58;
        t['einvertedbreve'] = 0x0207;
        t['eiotifiedcyrillic'] = 0x0465;
        t['ekatakana'] = 0x30A8;
        t['ekatakanahalfwidth'] = 0xFF74;
        t['ekonkargurmukhi'] = 0x0A74;
        t['ekorean'] = 0x3154;
        t['elcyrillic'] = 0x043B;
        t['element'] = 0x2208;
        t['elevencircle'] = 0x246A;
        t['elevenparen'] = 0x247E;
        t['elevenperiod'] = 0x2492;
        t['elevenroman'] = 0x217A;
        t['ellipsis'] = 0x2026;
        t['ellipsisvertical'] = 0x22EE;
        t['emacron'] = 0x0113;
        t['emacronacute'] = 0x1E17;
        t['emacrongrave'] = 0x1E15;
        t['emcyrillic'] = 0x043C;
        t['emdash'] = 0x2014;
        t['emdashvertical'] = 0xFE31;
        t['emonospace'] = 0xFF45;
        t['emphasismarkarmenian'] = 0x055B;
        t['emptyset'] = 0x2205;
        t['enbopomofo'] = 0x3123;
        t['encyrillic'] = 0x043D;
        t['endash'] = 0x2013;
        t['endashvertical'] = 0xFE32;
        t['endescendercyrillic'] = 0x04A3;
        t['eng'] = 0x014B;
        t['engbopomofo'] = 0x3125;
        t['enghecyrillic'] = 0x04A5;
        t['enhookcyrillic'] = 0x04C8;
        t['enspace'] = 0x2002;
        t['eogonek'] = 0x0119;
        t['eokorean'] = 0x3153;
        t['eopen'] = 0x025B;
        t['eopenclosed'] = 0x029A;
        t['eopenreversed'] = 0x025C;
        t['eopenreversedclosed'] = 0x025E;
        t['eopenreversedhook'] = 0x025D;
        t['eparen'] = 0x24A0;
        t['epsilon'] = 0x03B5;
        t['epsilontonos'] = 0x03AD;
        t['equal'] = 0x003D;
        t['equalmonospace'] = 0xFF1D;
        t['equalsmall'] = 0xFE66;
        t['equalsuperior'] = 0x207C;
        t['equivalence'] = 0x2261;
        t['erbopomofo'] = 0x3126;
        t['ercyrillic'] = 0x0440;
        t['ereversed'] = 0x0258;
        t['ereversedcyrillic'] = 0x044D;
        t['escyrillic'] = 0x0441;
        t['esdescendercyrillic'] = 0x04AB;
        t['esh'] = 0x0283;
        t['eshcurl'] = 0x0286;
        t['eshortdeva'] = 0x090E;
        t['eshortvowelsigndeva'] = 0x0946;
        t['eshreversedloop'] = 0x01AA;
        t['eshsquatreversed'] = 0x0285;
        t['esmallhiragana'] = 0x3047;
        t['esmallkatakana'] = 0x30A7;
        t['esmallkatakanahalfwidth'] = 0xFF6A;
        t['estimated'] = 0x212E;
        t['esuperior'] = 0xF6EC;
        t['eta'] = 0x03B7;
        t['etarmenian'] = 0x0568;
        t['etatonos'] = 0x03AE;
        t['eth'] = 0x00F0;
        t['etilde'] = 0x1EBD;
        t['etildebelow'] = 0x1E1B;
        t['etnahtafoukhhebrew'] = 0x0591;
        t['etnahtafoukhlefthebrew'] = 0x0591;
        t['etnahtahebrew'] = 0x0591;
        t['etnahtalefthebrew'] = 0x0591;
        t['eturned'] = 0x01DD;
        t['eukorean'] = 0x3161;
        t['euro'] = 0x20AC;
        t['evowelsignbengali'] = 0x09C7;
        t['evowelsigndeva'] = 0x0947;
        t['evowelsigngujarati'] = 0x0AC7;
        t['exclam'] = 0x0021;
        t['exclamarmenian'] = 0x055C;
        t['exclamdbl'] = 0x203C;
        t['exclamdown'] = 0x00A1;
        t['exclamdownsmall'] = 0xF7A1;
        t['exclammonospace'] = 0xFF01;
        t['exclamsmall'] = 0xF721;
        t['existential'] = 0x2203;
        t['ezh'] = 0x0292;
        t['ezhcaron'] = 0x01EF;
        t['ezhcurl'] = 0x0293;
        t['ezhreversed'] = 0x01B9;
        t['ezhtail'] = 0x01BA;
        t['f'] = 0x0066;
        t['fadeva'] = 0x095E;
        t['fagurmukhi'] = 0x0A5E;
        t['fahrenheit'] = 0x2109;
        t['fathaarabic'] = 0x064E;
        t['fathalowarabic'] = 0x064E;
        t['fathatanarabic'] = 0x064B;
        t['fbopomofo'] = 0x3108;
        t['fcircle'] = 0x24D5;
        t['fdotaccent'] = 0x1E1F;
        t['feharabic'] = 0x0641;
        t['feharmenian'] = 0x0586;
        t['fehfinalarabic'] = 0xFED2;
        t['fehinitialarabic'] = 0xFED3;
        t['fehmedialarabic'] = 0xFED4;
        t['feicoptic'] = 0x03E5;
        t['female'] = 0x2640;
        t['ff'] = 0xFB00;
        t['ffi'] = 0xFB03;
        t['ffl'] = 0xFB04;
        t['fi'] = 0xFB01;
        t['fifteencircle'] = 0x246E;
        t['fifteenparen'] = 0x2482;
        t['fifteenperiod'] = 0x2496;
        t['figuredash'] = 0x2012;
        t['filledbox'] = 0x25A0;
        t['filledrect'] = 0x25AC;
        t['finalkaf'] = 0x05DA;
        t['finalkafdagesh'] = 0xFB3A;
        t['finalkafdageshhebrew'] = 0xFB3A;
        t['finalkafhebrew'] = 0x05DA;
        t['finalmem'] = 0x05DD;
        t['finalmemhebrew'] = 0x05DD;
        t['finalnun'] = 0x05DF;
        t['finalnunhebrew'] = 0x05DF;
        t['finalpe'] = 0x05E3;
        t['finalpehebrew'] = 0x05E3;
        t['finaltsadi'] = 0x05E5;
        t['finaltsadihebrew'] = 0x05E5;
        t['firsttonechinese'] = 0x02C9;
        t['fisheye'] = 0x25C9;
        t['fitacyrillic'] = 0x0473;
        t['five'] = 0x0035;
        t['fivearabic'] = 0x0665;
        t['fivebengali'] = 0x09EB;
        t['fivecircle'] = 0x2464;
        t['fivecircleinversesansserif'] = 0x278E;
        t['fivedeva'] = 0x096B;
        t['fiveeighths'] = 0x215D;
        t['fivegujarati'] = 0x0AEB;
        t['fivegurmukhi'] = 0x0A6B;
        t['fivehackarabic'] = 0x0665;
        t['fivehangzhou'] = 0x3025;
        t['fiveideographicparen'] = 0x3224;
        t['fiveinferior'] = 0x2085;
        t['fivemonospace'] = 0xFF15;
        t['fiveoldstyle'] = 0xF735;
        t['fiveparen'] = 0x2478;
        t['fiveperiod'] = 0x248C;
        t['fivepersian'] = 0x06F5;
        t['fiveroman'] = 0x2174;
        t['fivesuperior'] = 0x2075;
        t['fivethai'] = 0x0E55;
        t['fl'] = 0xFB02;
        t['florin'] = 0x0192;
        t['fmonospace'] = 0xFF46;
        t['fmsquare'] = 0x3399;
        t['fofanthai'] = 0x0E1F;
        t['fofathai'] = 0x0E1D;
        t['fongmanthai'] = 0x0E4F;
        t['forall'] = 0x2200;
        t['four'] = 0x0034;
        t['fourarabic'] = 0x0664;
        t['fourbengali'] = 0x09EA;
        t['fourcircle'] = 0x2463;
        t['fourcircleinversesansserif'] = 0x278D;
        t['fourdeva'] = 0x096A;
        t['fourgujarati'] = 0x0AEA;
        t['fourgurmukhi'] = 0x0A6A;
        t['fourhackarabic'] = 0x0664;
        t['fourhangzhou'] = 0x3024;
        t['fourideographicparen'] = 0x3223;
        t['fourinferior'] = 0x2084;
        t['fourmonospace'] = 0xFF14;
        t['fournumeratorbengali'] = 0x09F7;
        t['fouroldstyle'] = 0xF734;
        t['fourparen'] = 0x2477;
        t['fourperiod'] = 0x248B;
        t['fourpersian'] = 0x06F4;
        t['fourroman'] = 0x2173;
        t['foursuperior'] = 0x2074;
        t['fourteencircle'] = 0x246D;
        t['fourteenparen'] = 0x2481;
        t['fourteenperiod'] = 0x2495;
        t['fourthai'] = 0x0E54;
        t['fourthtonechinese'] = 0x02CB;
        t['fparen'] = 0x24A1;
        t['fraction'] = 0x2044;
        t['franc'] = 0x20A3;
        t['g'] = 0x0067;
        t['gabengali'] = 0x0997;
        t['gacute'] = 0x01F5;
        t['gadeva'] = 0x0917;
        t['gafarabic'] = 0x06AF;
        t['gaffinalarabic'] = 0xFB93;
        t['gafinitialarabic'] = 0xFB94;
        t['gafmedialarabic'] = 0xFB95;
        t['gagujarati'] = 0x0A97;
        t['gagurmukhi'] = 0x0A17;
        t['gahiragana'] = 0x304C;
        t['gakatakana'] = 0x30AC;
        t['gamma'] = 0x03B3;
        t['gammalatinsmall'] = 0x0263;
        t['gammasuperior'] = 0x02E0;
        t['gangiacoptic'] = 0x03EB;
        t['gbopomofo'] = 0x310D;
        t['gbreve'] = 0x011F;
        t['gcaron'] = 0x01E7;
        t['gcedilla'] = 0x0123;
        t['gcircle'] = 0x24D6;
        t['gcircumflex'] = 0x011D;
        t['gcommaaccent'] = 0x0123;
        t['gdot'] = 0x0121;
        t['gdotaccent'] = 0x0121;
        t['gecyrillic'] = 0x0433;
        t['gehiragana'] = 0x3052;
        t['gekatakana'] = 0x30B2;
        t['geometricallyequal'] = 0x2251;
        t['gereshaccenthebrew'] = 0x059C;
        t['gereshhebrew'] = 0x05F3;
        t['gereshmuqdamhebrew'] = 0x059D;
        t['germandbls'] = 0x00DF;
        t['gershayimaccenthebrew'] = 0x059E;
        t['gershayimhebrew'] = 0x05F4;
        t['getamark'] = 0x3013;
        t['ghabengali'] = 0x0998;
        t['ghadarmenian'] = 0x0572;
        t['ghadeva'] = 0x0918;
        t['ghagujarati'] = 0x0A98;
        t['ghagurmukhi'] = 0x0A18;
        t['ghainarabic'] = 0x063A;
        t['ghainfinalarabic'] = 0xFECE;
        t['ghaininitialarabic'] = 0xFECF;
        t['ghainmedialarabic'] = 0xFED0;
        t['ghemiddlehookcyrillic'] = 0x0495;
        t['ghestrokecyrillic'] = 0x0493;
        t['gheupturncyrillic'] = 0x0491;
        t['ghhadeva'] = 0x095A;
        t['ghhagurmukhi'] = 0x0A5A;
        t['ghook'] = 0x0260;
        t['ghzsquare'] = 0x3393;
        t['gihiragana'] = 0x304E;
        t['gikatakana'] = 0x30AE;
        t['gimarmenian'] = 0x0563;
        t['gimel'] = 0x05D2;
        t['gimeldagesh'] = 0xFB32;
        t['gimeldageshhebrew'] = 0xFB32;
        t['gimelhebrew'] = 0x05D2;
        t['gjecyrillic'] = 0x0453;
        t['glottalinvertedstroke'] = 0x01BE;
        t['glottalstop'] = 0x0294;
        t['glottalstopinverted'] = 0x0296;
        t['glottalstopmod'] = 0x02C0;
        t['glottalstopreversed'] = 0x0295;
        t['glottalstopreversedmod'] = 0x02C1;
        t['glottalstopreversedsuperior'] = 0x02E4;
        t['glottalstopstroke'] = 0x02A1;
        t['glottalstopstrokereversed'] = 0x02A2;
        t['gmacron'] = 0x1E21;
        t['gmonospace'] = 0xFF47;
        t['gohiragana'] = 0x3054;
        t['gokatakana'] = 0x30B4;
        t['gparen'] = 0x24A2;
        t['gpasquare'] = 0x33AC;
        t['gradient'] = 0x2207;
        t['grave'] = 0x0060;
        t['gravebelowcmb'] = 0x0316;
        t['gravecmb'] = 0x0300;
        t['gravecomb'] = 0x0300;
        t['gravedeva'] = 0x0953;
        t['gravelowmod'] = 0x02CE;
        t['gravemonospace'] = 0xFF40;
        t['gravetonecmb'] = 0x0340;
        t['greater'] = 0x003E;
        t['greaterequal'] = 0x2265;
        t['greaterequalorless'] = 0x22DB;
        t['greatermonospace'] = 0xFF1E;
        t['greaterorequivalent'] = 0x2273;
        t['greaterorless'] = 0x2277;
        t['greateroverequal'] = 0x2267;
        t['greatersmall'] = 0xFE65;
        t['gscript'] = 0x0261;
        t['gstroke'] = 0x01E5;
        t['guhiragana'] = 0x3050;
        t['guillemotleft'] = 0x00AB;
        t['guillemotright'] = 0x00BB;
        t['guilsinglleft'] = 0x2039;
        t['guilsinglright'] = 0x203A;
        t['gukatakana'] = 0x30B0;
        t['guramusquare'] = 0x3318;
        t['gysquare'] = 0x33C9;
        t['h'] = 0x0068;
        t['haabkhasiancyrillic'] = 0x04A9;
        t['haaltonearabic'] = 0x06C1;
        t['habengali'] = 0x09B9;
        t['hadescendercyrillic'] = 0x04B3;
        t['hadeva'] = 0x0939;
        t['hagujarati'] = 0x0AB9;
        t['hagurmukhi'] = 0x0A39;
        t['haharabic'] = 0x062D;
        t['hahfinalarabic'] = 0xFEA2;
        t['hahinitialarabic'] = 0xFEA3;
        t['hahiragana'] = 0x306F;
        t['hahmedialarabic'] = 0xFEA4;
        t['haitusquare'] = 0x332A;
        t['hakatakana'] = 0x30CF;
        t['hakatakanahalfwidth'] = 0xFF8A;
        t['halantgurmukhi'] = 0x0A4D;
        t['hamzaarabic'] = 0x0621;
        t['hamzalowarabic'] = 0x0621;
        t['hangulfiller'] = 0x3164;
        t['hardsigncyrillic'] = 0x044A;
        t['harpoonleftbarbup'] = 0x21BC;
        t['harpoonrightbarbup'] = 0x21C0;
        t['hasquare'] = 0x33CA;
        t['hatafpatah'] = 0x05B2;
        t['hatafpatah16'] = 0x05B2;
        t['hatafpatah23'] = 0x05B2;
        t['hatafpatah2f'] = 0x05B2;
        t['hatafpatahhebrew'] = 0x05B2;
        t['hatafpatahnarrowhebrew'] = 0x05B2;
        t['hatafpatahquarterhebrew'] = 0x05B2;
        t['hatafpatahwidehebrew'] = 0x05B2;
        t['hatafqamats'] = 0x05B3;
        t['hatafqamats1b'] = 0x05B3;
        t['hatafqamats28'] = 0x05B3;
        t['hatafqamats34'] = 0x05B3;
        t['hatafqamatshebrew'] = 0x05B3;
        t['hatafqamatsnarrowhebrew'] = 0x05B3;
        t['hatafqamatsquarterhebrew'] = 0x05B3;
        t['hatafqamatswidehebrew'] = 0x05B3;
        t['hatafsegol'] = 0x05B1;
        t['hatafsegol17'] = 0x05B1;
        t['hatafsegol24'] = 0x05B1;
        t['hatafsegol30'] = 0x05B1;
        t['hatafsegolhebrew'] = 0x05B1;
        t['hatafsegolnarrowhebrew'] = 0x05B1;
        t['hatafsegolquarterhebrew'] = 0x05B1;
        t['hatafsegolwidehebrew'] = 0x05B1;
        t['hbar'] = 0x0127;
        t['hbopomofo'] = 0x310F;
        t['hbrevebelow'] = 0x1E2B;
        t['hcedilla'] = 0x1E29;
        t['hcircle'] = 0x24D7;
        t['hcircumflex'] = 0x0125;
        t['hdieresis'] = 0x1E27;
        t['hdotaccent'] = 0x1E23;
        t['hdotbelow'] = 0x1E25;
        t['he'] = 0x05D4;
        t['heart'] = 0x2665;
        t['heartsuitblack'] = 0x2665;
        t['heartsuitwhite'] = 0x2661;
        t['hedagesh'] = 0xFB34;
        t['hedageshhebrew'] = 0xFB34;
        t['hehaltonearabic'] = 0x06C1;
        t['heharabic'] = 0x0647;
        t['hehebrew'] = 0x05D4;
        t['hehfinalaltonearabic'] = 0xFBA7;
        t['hehfinalalttwoarabic'] = 0xFEEA;
        t['hehfinalarabic'] = 0xFEEA;
        t['hehhamzaabovefinalarabic'] = 0xFBA5;
        t['hehhamzaaboveisolatedarabic'] = 0xFBA4;
        t['hehinitialaltonearabic'] = 0xFBA8;
        t['hehinitialarabic'] = 0xFEEB;
        t['hehiragana'] = 0x3078;
        t['hehmedialaltonearabic'] = 0xFBA9;
        t['hehmedialarabic'] = 0xFEEC;
        t['heiseierasquare'] = 0x337B;
        t['hekatakana'] = 0x30D8;
        t['hekatakanahalfwidth'] = 0xFF8D;
        t['hekutaarusquare'] = 0x3336;
        t['henghook'] = 0x0267;
        t['herutusquare'] = 0x3339;
        t['het'] = 0x05D7;
        t['hethebrew'] = 0x05D7;
        t['hhook'] = 0x0266;
        t['hhooksuperior'] = 0x02B1;
        t['hieuhacirclekorean'] = 0x327B;
        t['hieuhaparenkorean'] = 0x321B;
        t['hieuhcirclekorean'] = 0x326D;
        t['hieuhkorean'] = 0x314E;
        t['hieuhparenkorean'] = 0x320D;
        t['hihiragana'] = 0x3072;
        t['hikatakana'] = 0x30D2;
        t['hikatakanahalfwidth'] = 0xFF8B;
        t['hiriq'] = 0x05B4;
        t['hiriq14'] = 0x05B4;
        t['hiriq21'] = 0x05B4;
        t['hiriq2d'] = 0x05B4;
        t['hiriqhebrew'] = 0x05B4;
        t['hiriqnarrowhebrew'] = 0x05B4;
        t['hiriqquarterhebrew'] = 0x05B4;
        t['hiriqwidehebrew'] = 0x05B4;
        t['hlinebelow'] = 0x1E96;
        t['hmonospace'] = 0xFF48;
        t['hoarmenian'] = 0x0570;
        t['hohipthai'] = 0x0E2B;
        t['hohiragana'] = 0x307B;
        t['hokatakana'] = 0x30DB;
        t['hokatakanahalfwidth'] = 0xFF8E;
        t['holam'] = 0x05B9;
        t['holam19'] = 0x05B9;
        t['holam26'] = 0x05B9;
        t['holam32'] = 0x05B9;
        t['holamhebrew'] = 0x05B9;
        t['holamnarrowhebrew'] = 0x05B9;
        t['holamquarterhebrew'] = 0x05B9;
        t['holamwidehebrew'] = 0x05B9;
        t['honokhukthai'] = 0x0E2E;
        t['hookabovecomb'] = 0x0309;
        t['hookcmb'] = 0x0309;
        t['hookpalatalizedbelowcmb'] = 0x0321;
        t['hookretroflexbelowcmb'] = 0x0322;
        t['hoonsquare'] = 0x3342;
        t['horicoptic'] = 0x03E9;
        t['horizontalbar'] = 0x2015;
        t['horncmb'] = 0x031B;
        t['hotsprings'] = 0x2668;
        t['house'] = 0x2302;
        t['hparen'] = 0x24A3;
        t['hsuperior'] = 0x02B0;
        t['hturned'] = 0x0265;
        t['huhiragana'] = 0x3075;
        t['huiitosquare'] = 0x3333;
        t['hukatakana'] = 0x30D5;
        t['hukatakanahalfwidth'] = 0xFF8C;
        t['hungarumlaut'] = 0x02DD;
        t['hungarumlautcmb'] = 0x030B;
        t['hv'] = 0x0195;
        t['hyphen'] = 0x002D;
        t['hypheninferior'] = 0xF6E5;
        t['hyphenmonospace'] = 0xFF0D;
        t['hyphensmall'] = 0xFE63;
        t['hyphensuperior'] = 0xF6E6;
        t['hyphentwo'] = 0x2010;
        t['i'] = 0x0069;
        t['iacute'] = 0x00ED;
        t['iacyrillic'] = 0x044F;
        t['ibengali'] = 0x0987;
        t['ibopomofo'] = 0x3127;
        t['ibreve'] = 0x012D;
        t['icaron'] = 0x01D0;
        t['icircle'] = 0x24D8;
        t['icircumflex'] = 0x00EE;
        t['icyrillic'] = 0x0456;
        t['idblgrave'] = 0x0209;
        t['ideographearthcircle'] = 0x328F;
        t['ideographfirecircle'] = 0x328B;
        t['ideographicallianceparen'] = 0x323F;
        t['ideographiccallparen'] = 0x323A;
        t['ideographiccentrecircle'] = 0x32A5;
        t['ideographicclose'] = 0x3006;
        t['ideographiccomma'] = 0x3001;
        t['ideographiccommaleft'] = 0xFF64;
        t['ideographiccongratulationparen'] = 0x3237;
        t['ideographiccorrectcircle'] = 0x32A3;
        t['ideographicearthparen'] = 0x322F;
        t['ideographicenterpriseparen'] = 0x323D;
        t['ideographicexcellentcircle'] = 0x329D;
        t['ideographicfestivalparen'] = 0x3240;
        t['ideographicfinancialcircle'] = 0x3296;
        t['ideographicfinancialparen'] = 0x3236;
        t['ideographicfireparen'] = 0x322B;
        t['ideographichaveparen'] = 0x3232;
        t['ideographichighcircle'] = 0x32A4;
        t['ideographiciterationmark'] = 0x3005;
        t['ideographiclaborcircle'] = 0x3298;
        t['ideographiclaborparen'] = 0x3238;
        t['ideographicleftcircle'] = 0x32A7;
        t['ideographiclowcircle'] = 0x32A6;
        t['ideographicmedicinecircle'] = 0x32A9;
        t['ideographicmetalparen'] = 0x322E;
        t['ideographicmoonparen'] = 0x322A;
        t['ideographicnameparen'] = 0x3234;
        t['ideographicperiod'] = 0x3002;
        t['ideographicprintcircle'] = 0x329E;
        t['ideographicreachparen'] = 0x3243;
        t['ideographicrepresentparen'] = 0x3239;
        t['ideographicresourceparen'] = 0x323E;
        t['ideographicrightcircle'] = 0x32A8;
        t['ideographicsecretcircle'] = 0x3299;
        t['ideographicselfparen'] = 0x3242;
        t['ideographicsocietyparen'] = 0x3233;
        t['ideographicspace'] = 0x3000;
        t['ideographicspecialparen'] = 0x3235;
        t['ideographicstockparen'] = 0x3231;
        t['ideographicstudyparen'] = 0x323B;
        t['ideographicsunparen'] = 0x3230;
        t['ideographicsuperviseparen'] = 0x323C;
        t['ideographicwaterparen'] = 0x322C;
        t['ideographicwoodparen'] = 0x322D;
        t['ideographiczero'] = 0x3007;
        t['ideographmetalcircle'] = 0x328E;
        t['ideographmooncircle'] = 0x328A;
        t['ideographnamecircle'] = 0x3294;
        t['ideographsuncircle'] = 0x3290;
        t['ideographwatercircle'] = 0x328C;
        t['ideographwoodcircle'] = 0x328D;
        t['ideva'] = 0x0907;
        t['idieresis'] = 0x00EF;
        t['idieresisacute'] = 0x1E2F;
        t['idieresiscyrillic'] = 0x04E5;
        t['idotbelow'] = 0x1ECB;
        t['iebrevecyrillic'] = 0x04D7;
        t['iecyrillic'] = 0x0435;
        t['ieungacirclekorean'] = 0x3275;
        t['ieungaparenkorean'] = 0x3215;
        t['ieungcirclekorean'] = 0x3267;
        t['ieungkorean'] = 0x3147;
        t['ieungparenkorean'] = 0x3207;
        t['igrave'] = 0x00EC;
        t['igujarati'] = 0x0A87;
        t['igurmukhi'] = 0x0A07;
        t['ihiragana'] = 0x3044;
        t['ihookabove'] = 0x1EC9;
        t['iibengali'] = 0x0988;
        t['iicyrillic'] = 0x0438;
        t['iideva'] = 0x0908;
        t['iigujarati'] = 0x0A88;
        t['iigurmukhi'] = 0x0A08;
        t['iimatragurmukhi'] = 0x0A40;
        t['iinvertedbreve'] = 0x020B;
        t['iishortcyrillic'] = 0x0439;
        t['iivowelsignbengali'] = 0x09C0;
        t['iivowelsigndeva'] = 0x0940;
        t['iivowelsigngujarati'] = 0x0AC0;
        t['ij'] = 0x0133;
        t['ikatakana'] = 0x30A4;
        t['ikatakanahalfwidth'] = 0xFF72;
        t['ikorean'] = 0x3163;
        t['ilde'] = 0x02DC;
        t['iluyhebrew'] = 0x05AC;
        t['imacron'] = 0x012B;
        t['imacroncyrillic'] = 0x04E3;
        t['imageorapproximatelyequal'] = 0x2253;
        t['imatragurmukhi'] = 0x0A3F;
        t['imonospace'] = 0xFF49;
        t['increment'] = 0x2206;
        t['infinity'] = 0x221E;
        t['iniarmenian'] = 0x056B;
        t['integral'] = 0x222B;
        t['integralbottom'] = 0x2321;
        t['integralbt'] = 0x2321;
        t['integralex'] = 0xF8F5;
        t['integraltop'] = 0x2320;
        t['integraltp'] = 0x2320;
        t['intersection'] = 0x2229;
        t['intisquare'] = 0x3305;
        t['invbullet'] = 0x25D8;
        t['invcircle'] = 0x25D9;
        t['invsmileface'] = 0x263B;
        t['iocyrillic'] = 0x0451;
        t['iogonek'] = 0x012F;
        t['iota'] = 0x03B9;
        t['iotadieresis'] = 0x03CA;
        t['iotadieresistonos'] = 0x0390;
        t['iotalatin'] = 0x0269;
        t['iotatonos'] = 0x03AF;
        t['iparen'] = 0x24A4;
        t['irigurmukhi'] = 0x0A72;
        t['ismallhiragana'] = 0x3043;
        t['ismallkatakana'] = 0x30A3;
        t['ismallkatakanahalfwidth'] = 0xFF68;
        t['issharbengali'] = 0x09FA;
        t['istroke'] = 0x0268;
        t['isuperior'] = 0xF6ED;
        t['iterationhiragana'] = 0x309D;
        t['iterationkatakana'] = 0x30FD;
        t['itilde'] = 0x0129;
        t['itildebelow'] = 0x1E2D;
        t['iubopomofo'] = 0x3129;
        t['iucyrillic'] = 0x044E;
        t['ivowelsignbengali'] = 0x09BF;
        t['ivowelsigndeva'] = 0x093F;
        t['ivowelsigngujarati'] = 0x0ABF;
        t['izhitsacyrillic'] = 0x0475;
        t['izhitsadblgravecyrillic'] = 0x0477;
        t['j'] = 0x006A;
        t['jaarmenian'] = 0x0571;
        t['jabengali'] = 0x099C;
        t['jadeva'] = 0x091C;
        t['jagujarati'] = 0x0A9C;
        t['jagurmukhi'] = 0x0A1C;
        t['jbopomofo'] = 0x3110;
        t['jcaron'] = 0x01F0;
        t['jcircle'] = 0x24D9;
        t['jcircumflex'] = 0x0135;
        t['jcrossedtail'] = 0x029D;
        t['jdotlessstroke'] = 0x025F;
        t['jecyrillic'] = 0x0458;
        t['jeemarabic'] = 0x062C;
        t['jeemfinalarabic'] = 0xFE9E;
        t['jeeminitialarabic'] = 0xFE9F;
        t['jeemmedialarabic'] = 0xFEA0;
        t['jeharabic'] = 0x0698;
        t['jehfinalarabic'] = 0xFB8B;
        t['jhabengali'] = 0x099D;
        t['jhadeva'] = 0x091D;
        t['jhagujarati'] = 0x0A9D;
        t['jhagurmukhi'] = 0x0A1D;
        t['jheharmenian'] = 0x057B;
        t['jis'] = 0x3004;
        t['jmonospace'] = 0xFF4A;
        t['jparen'] = 0x24A5;
        t['jsuperior'] = 0x02B2;
        t['k'] = 0x006B;
        t['kabashkircyrillic'] = 0x04A1;
        t['kabengali'] = 0x0995;
        t['kacute'] = 0x1E31;
        t['kacyrillic'] = 0x043A;
        t['kadescendercyrillic'] = 0x049B;
        t['kadeva'] = 0x0915;
        t['kaf'] = 0x05DB;
        t['kafarabic'] = 0x0643;
        t['kafdagesh'] = 0xFB3B;
        t['kafdageshhebrew'] = 0xFB3B;
        t['kaffinalarabic'] = 0xFEDA;
        t['kafhebrew'] = 0x05DB;
        t['kafinitialarabic'] = 0xFEDB;
        t['kafmedialarabic'] = 0xFEDC;
        t['kafrafehebrew'] = 0xFB4D;
        t['kagujarati'] = 0x0A95;
        t['kagurmukhi'] = 0x0A15;
        t['kahiragana'] = 0x304B;
        t['kahookcyrillic'] = 0x04C4;
        t['kakatakana'] = 0x30AB;
        t['kakatakanahalfwidth'] = 0xFF76;
        t['kappa'] = 0x03BA;
        t['kappasymbolgreek'] = 0x03F0;
        t['kapyeounmieumkorean'] = 0x3171;
        t['kapyeounphieuphkorean'] = 0x3184;
        t['kapyeounpieupkorean'] = 0x3178;
        t['kapyeounssangpieupkorean'] = 0x3179;
        t['karoriisquare'] = 0x330D;
        t['kashidaautoarabic'] = 0x0640;
        t['kashidaautonosidebearingarabic'] = 0x0640;
        t['kasmallkatakana'] = 0x30F5;
        t['kasquare'] = 0x3384;
        t['kasraarabic'] = 0x0650;
        t['kasratanarabic'] = 0x064D;
        t['kastrokecyrillic'] = 0x049F;
        t['katahiraprolongmarkhalfwidth'] = 0xFF70;
        t['kaverticalstrokecyrillic'] = 0x049D;
        t['kbopomofo'] = 0x310E;
        t['kcalsquare'] = 0x3389;
        t['kcaron'] = 0x01E9;
        t['kcedilla'] = 0x0137;
        t['kcircle'] = 0x24DA;
        t['kcommaaccent'] = 0x0137;
        t['kdotbelow'] = 0x1E33;
        t['keharmenian'] = 0x0584;
        t['kehiragana'] = 0x3051;
        t['kekatakana'] = 0x30B1;
        t['kekatakanahalfwidth'] = 0xFF79;
        t['kenarmenian'] = 0x056F;
        t['kesmallkatakana'] = 0x30F6;
        t['kgreenlandic'] = 0x0138;
        t['khabengali'] = 0x0996;
        t['khacyrillic'] = 0x0445;
        t['khadeva'] = 0x0916;
        t['khagujarati'] = 0x0A96;
        t['khagurmukhi'] = 0x0A16;
        t['khaharabic'] = 0x062E;
        t['khahfinalarabic'] = 0xFEA6;
        t['khahinitialarabic'] = 0xFEA7;
        t['khahmedialarabic'] = 0xFEA8;
        t['kheicoptic'] = 0x03E7;
        t['khhadeva'] = 0x0959;
        t['khhagurmukhi'] = 0x0A59;
        t['khieukhacirclekorean'] = 0x3278;
        t['khieukhaparenkorean'] = 0x3218;
        t['khieukhcirclekorean'] = 0x326A;
        t['khieukhkorean'] = 0x314B;
        t['khieukhparenkorean'] = 0x320A;
        t['khokhaithai'] = 0x0E02;
        t['khokhonthai'] = 0x0E05;
        t['khokhuatthai'] = 0x0E03;
        t['khokhwaithai'] = 0x0E04;
        t['khomutthai'] = 0x0E5B;
        t['khook'] = 0x0199;
        t['khorakhangthai'] = 0x0E06;
        t['khzsquare'] = 0x3391;
        t['kihiragana'] = 0x304D;
        t['kikatakana'] = 0x30AD;
        t['kikatakanahalfwidth'] = 0xFF77;
        t['kiroguramusquare'] = 0x3315;
        t['kiromeetorusquare'] = 0x3316;
        t['kirosquare'] = 0x3314;
        t['kiyeokacirclekorean'] = 0x326E;
        t['kiyeokaparenkorean'] = 0x320E;
        t['kiyeokcirclekorean'] = 0x3260;
        t['kiyeokkorean'] = 0x3131;
        t['kiyeokparenkorean'] = 0x3200;
        t['kiyeoksioskorean'] = 0x3133;
        t['kjecyrillic'] = 0x045C;
        t['klinebelow'] = 0x1E35;
        t['klsquare'] = 0x3398;
        t['kmcubedsquare'] = 0x33A6;
        t['kmonospace'] = 0xFF4B;
        t['kmsquaredsquare'] = 0x33A2;
        t['kohiragana'] = 0x3053;
        t['kohmsquare'] = 0x33C0;
        t['kokaithai'] = 0x0E01;
        t['kokatakana'] = 0x30B3;
        t['kokatakanahalfwidth'] = 0xFF7A;
        t['kooposquare'] = 0x331E;
        t['koppacyrillic'] = 0x0481;
        t['koreanstandardsymbol'] = 0x327F;
        t['koroniscmb'] = 0x0343;
        t['kparen'] = 0x24A6;
        t['kpasquare'] = 0x33AA;
        t['ksicyrillic'] = 0x046F;
        t['ktsquare'] = 0x33CF;
        t['kturned'] = 0x029E;
        t['kuhiragana'] = 0x304F;
        t['kukatakana'] = 0x30AF;
        t['kukatakanahalfwidth'] = 0xFF78;
        t['kvsquare'] = 0x33B8;
        t['kwsquare'] = 0x33BE;
        t['l'] = 0x006C;
        t['labengali'] = 0x09B2;
        t['lacute'] = 0x013A;
        t['ladeva'] = 0x0932;
        t['lagujarati'] = 0x0AB2;
        t['lagurmukhi'] = 0x0A32;
        t['lakkhangyaothai'] = 0x0E45;
        t['lamaleffinalarabic'] = 0xFEFC;
        t['lamalefhamzaabovefinalarabic'] = 0xFEF8;
        t['lamalefhamzaaboveisolatedarabic'] = 0xFEF7;
        t['lamalefhamzabelowfinalarabic'] = 0xFEFA;
        t['lamalefhamzabelowisolatedarabic'] = 0xFEF9;
        t['lamalefisolatedarabic'] = 0xFEFB;
        t['lamalefmaddaabovefinalarabic'] = 0xFEF6;
        t['lamalefmaddaaboveisolatedarabic'] = 0xFEF5;
        t['lamarabic'] = 0x0644;
        t['lambda'] = 0x03BB;
        t['lambdastroke'] = 0x019B;
        t['lamed'] = 0x05DC;
        t['lameddagesh'] = 0xFB3C;
        t['lameddageshhebrew'] = 0xFB3C;
        t['lamedhebrew'] = 0x05DC;
        t['lamfinalarabic'] = 0xFEDE;
        t['lamhahinitialarabic'] = 0xFCCA;
        t['laminitialarabic'] = 0xFEDF;
        t['lamjeeminitialarabic'] = 0xFCC9;
        t['lamkhahinitialarabic'] = 0xFCCB;
        t['lamlamhehisolatedarabic'] = 0xFDF2;
        t['lammedialarabic'] = 0xFEE0;
        t['lammeemhahinitialarabic'] = 0xFD88;
        t['lammeeminitialarabic'] = 0xFCCC;
        t['largecircle'] = 0x25EF;
        t['lbar'] = 0x019A;
        t['lbelt'] = 0x026C;
        t['lbopomofo'] = 0x310C;
        t['lcaron'] = 0x013E;
        t['lcedilla'] = 0x013C;
        t['lcircle'] = 0x24DB;
        t['lcircumflexbelow'] = 0x1E3D;
        t['lcommaaccent'] = 0x013C;
        t['ldot'] = 0x0140;
        t['ldotaccent'] = 0x0140;
        t['ldotbelow'] = 0x1E37;
        t['ldotbelowmacron'] = 0x1E39;
        t['leftangleabovecmb'] = 0x031A;
        t['lefttackbelowcmb'] = 0x0318;
        t['less'] = 0x003C;
        t['lessequal'] = 0x2264;
        t['lessequalorgreater'] = 0x22DA;
        t['lessmonospace'] = 0xFF1C;
        t['lessorequivalent'] = 0x2272;
        t['lessorgreater'] = 0x2276;
        t['lessoverequal'] = 0x2266;
        t['lesssmall'] = 0xFE64;
        t['lezh'] = 0x026E;
        t['lfblock'] = 0x258C;
        t['lhookretroflex'] = 0x026D;
        t['lira'] = 0x20A4;
        t['liwnarmenian'] = 0x056C;
        t['lj'] = 0x01C9;
        t['ljecyrillic'] = 0x0459;
        t['ll'] = 0xF6C0;
        t['lladeva'] = 0x0933;
        t['llagujarati'] = 0x0AB3;
        t['llinebelow'] = 0x1E3B;
        t['llladeva'] = 0x0934;
        t['llvocalicbengali'] = 0x09E1;
        t['llvocalicdeva'] = 0x0961;
        t['llvocalicvowelsignbengali'] = 0x09E3;
        t['llvocalicvowelsigndeva'] = 0x0963;
        t['lmiddletilde'] = 0x026B;
        t['lmonospace'] = 0xFF4C;
        t['lmsquare'] = 0x33D0;
        t['lochulathai'] = 0x0E2C;
        t['logicaland'] = 0x2227;
        t['logicalnot'] = 0x00AC;
        t['logicalnotreversed'] = 0x2310;
        t['logicalor'] = 0x2228;
        t['lolingthai'] = 0x0E25;
        t['longs'] = 0x017F;
        t['lowlinecenterline'] = 0xFE4E;
        t['lowlinecmb'] = 0x0332;
        t['lowlinedashed'] = 0xFE4D;
        t['lozenge'] = 0x25CA;
        t['lparen'] = 0x24A7;
        t['lslash'] = 0x0142;
        t['lsquare'] = 0x2113;
        t['lsuperior'] = 0xF6EE;
        t['ltshade'] = 0x2591;
        t['luthai'] = 0x0E26;
        t['lvocalicbengali'] = 0x098C;
        t['lvocalicdeva'] = 0x090C;
        t['lvocalicvowelsignbengali'] = 0x09E2;
        t['lvocalicvowelsigndeva'] = 0x0962;
        t['lxsquare'] = 0x33D3;
        t['m'] = 0x006D;
        t['mabengali'] = 0x09AE;
        t['macron'] = 0x00AF;
        t['macronbelowcmb'] = 0x0331;
        t['macroncmb'] = 0x0304;
        t['macronlowmod'] = 0x02CD;
        t['macronmonospace'] = 0xFFE3;
        t['macute'] = 0x1E3F;
        t['madeva'] = 0x092E;
        t['magujarati'] = 0x0AAE;
        t['magurmukhi'] = 0x0A2E;
        t['mahapakhhebrew'] = 0x05A4;
        t['mahapakhlefthebrew'] = 0x05A4;
        t['mahiragana'] = 0x307E;
        t['maichattawalowleftthai'] = 0xF895;
        t['maichattawalowrightthai'] = 0xF894;
        t['maichattawathai'] = 0x0E4B;
        t['maichattawaupperleftthai'] = 0xF893;
        t['maieklowleftthai'] = 0xF88C;
        t['maieklowrightthai'] = 0xF88B;
        t['maiekthai'] = 0x0E48;
        t['maiekupperleftthai'] = 0xF88A;
        t['maihanakatleftthai'] = 0xF884;
        t['maihanakatthai'] = 0x0E31;
        t['maitaikhuleftthai'] = 0xF889;
        t['maitaikhuthai'] = 0x0E47;
        t['maitholowleftthai'] = 0xF88F;
        t['maitholowrightthai'] = 0xF88E;
        t['maithothai'] = 0x0E49;
        t['maithoupperleftthai'] = 0xF88D;
        t['maitrilowleftthai'] = 0xF892;
        t['maitrilowrightthai'] = 0xF891;
        t['maitrithai'] = 0x0E4A;
        t['maitriupperleftthai'] = 0xF890;
        t['maiyamokthai'] = 0x0E46;
        t['makatakana'] = 0x30DE;
        t['makatakanahalfwidth'] = 0xFF8F;
        t['male'] = 0x2642;
        t['mansyonsquare'] = 0x3347;
        t['maqafhebrew'] = 0x05BE;
        t['mars'] = 0x2642;
        t['masoracirclehebrew'] = 0x05AF;
        t['masquare'] = 0x3383;
        t['mbopomofo'] = 0x3107;
        t['mbsquare'] = 0x33D4;
        t['mcircle'] = 0x24DC;
        t['mcubedsquare'] = 0x33A5;
        t['mdotaccent'] = 0x1E41;
        t['mdotbelow'] = 0x1E43;
        t['meemarabic'] = 0x0645;
        t['meemfinalarabic'] = 0xFEE2;
        t['meeminitialarabic'] = 0xFEE3;
        t['meemmedialarabic'] = 0xFEE4;
        t['meemmeeminitialarabic'] = 0xFCD1;
        t['meemmeemisolatedarabic'] = 0xFC48;
        t['meetorusquare'] = 0x334D;
        t['mehiragana'] = 0x3081;
        t['meizierasquare'] = 0x337E;
        t['mekatakana'] = 0x30E1;
        t['mekatakanahalfwidth'] = 0xFF92;
        t['mem'] = 0x05DE;
        t['memdagesh'] = 0xFB3E;
        t['memdageshhebrew'] = 0xFB3E;
        t['memhebrew'] = 0x05DE;
        t['menarmenian'] = 0x0574;
        t['merkhahebrew'] = 0x05A5;
        t['merkhakefulahebrew'] = 0x05A6;
        t['merkhakefulalefthebrew'] = 0x05A6;
        t['merkhalefthebrew'] = 0x05A5;
        t['mhook'] = 0x0271;
        t['mhzsquare'] = 0x3392;
        t['middledotkatakanahalfwidth'] = 0xFF65;
        t['middot'] = 0x00B7;
        t['mieumacirclekorean'] = 0x3272;
        t['mieumaparenkorean'] = 0x3212;
        t['mieumcirclekorean'] = 0x3264;
        t['mieumkorean'] = 0x3141;
        t['mieumpansioskorean'] = 0x3170;
        t['mieumparenkorean'] = 0x3204;
        t['mieumpieupkorean'] = 0x316E;
        t['mieumsioskorean'] = 0x316F;
        t['mihiragana'] = 0x307F;
        t['mikatakana'] = 0x30DF;
        t['mikatakanahalfwidth'] = 0xFF90;
        t['minus'] = 0x2212;
        t['minusbelowcmb'] = 0x0320;
        t['minuscircle'] = 0x2296;
        t['minusmod'] = 0x02D7;
        t['minusplus'] = 0x2213;
        t['minute'] = 0x2032;
        t['miribaarusquare'] = 0x334A;
        t['mirisquare'] = 0x3349;
        t['mlonglegturned'] = 0x0270;
        t['mlsquare'] = 0x3396;
        t['mmcubedsquare'] = 0x33A3;
        t['mmonospace'] = 0xFF4D;
        t['mmsquaredsquare'] = 0x339F;
        t['mohiragana'] = 0x3082;
        t['mohmsquare'] = 0x33C1;
        t['mokatakana'] = 0x30E2;
        t['mokatakanahalfwidth'] = 0xFF93;
        t['molsquare'] = 0x33D6;
        t['momathai'] = 0x0E21;
        t['moverssquare'] = 0x33A7;
        t['moverssquaredsquare'] = 0x33A8;
        t['mparen'] = 0x24A8;
        t['mpasquare'] = 0x33AB;
        t['mssquare'] = 0x33B3;
        t['msuperior'] = 0xF6EF;
        t['mturned'] = 0x026F;
        t['mu'] = 0x00B5;
        t['mu1'] = 0x00B5;
        t['muasquare'] = 0x3382;
        t['muchgreater'] = 0x226B;
        t['muchless'] = 0x226A;
        t['mufsquare'] = 0x338C;
        t['mugreek'] = 0x03BC;
        t['mugsquare'] = 0x338D;
        t['muhiragana'] = 0x3080;
        t['mukatakana'] = 0x30E0;
        t['mukatakanahalfwidth'] = 0xFF91;
        t['mulsquare'] = 0x3395;
        t['multiply'] = 0x00D7;
        t['mumsquare'] = 0x339B;
        t['munahhebrew'] = 0x05A3;
        t['munahlefthebrew'] = 0x05A3;
        t['musicalnote'] = 0x266A;
        t['musicalnotedbl'] = 0x266B;
        t['musicflatsign'] = 0x266D;
        t['musicsharpsign'] = 0x266F;
        t['mussquare'] = 0x33B2;
        t['muvsquare'] = 0x33B6;
        t['muwsquare'] = 0x33BC;
        t['mvmegasquare'] = 0x33B9;
        t['mvsquare'] = 0x33B7;
        t['mwmegasquare'] = 0x33BF;
        t['mwsquare'] = 0x33BD;
        t['n'] = 0x006E;
        t['nabengali'] = 0x09A8;
        t['nabla'] = 0x2207;
        t['nacute'] = 0x0144;
        t['nadeva'] = 0x0928;
        t['nagujarati'] = 0x0AA8;
        t['nagurmukhi'] = 0x0A28;
        t['nahiragana'] = 0x306A;
        t['nakatakana'] = 0x30CA;
        t['nakatakanahalfwidth'] = 0xFF85;
        t['napostrophe'] = 0x0149;
        t['nasquare'] = 0x3381;
        t['nbopomofo'] = 0x310B;
        t['nbspace'] = 0x00A0;
        t['ncaron'] = 0x0148;
        t['ncedilla'] = 0x0146;
        t['ncircle'] = 0x24DD;
        t['ncircumflexbelow'] = 0x1E4B;
        t['ncommaaccent'] = 0x0146;
        t['ndotaccent'] = 0x1E45;
        t['ndotbelow'] = 0x1E47;
        t['nehiragana'] = 0x306D;
        t['nekatakana'] = 0x30CD;
        t['nekatakanahalfwidth'] = 0xFF88;
        t['newsheqelsign'] = 0x20AA;
        t['nfsquare'] = 0x338B;
        t['ngabengali'] = 0x0999;
        t['ngadeva'] = 0x0919;
        t['ngagujarati'] = 0x0A99;
        t['ngagurmukhi'] = 0x0A19;
        t['ngonguthai'] = 0x0E07;
        t['nhiragana'] = 0x3093;
        t['nhookleft'] = 0x0272;
        t['nhookretroflex'] = 0x0273;
        t['nieunacirclekorean'] = 0x326F;
        t['nieunaparenkorean'] = 0x320F;
        t['nieuncieuckorean'] = 0x3135;
        t['nieuncirclekorean'] = 0x3261;
        t['nieunhieuhkorean'] = 0x3136;
        t['nieunkorean'] = 0x3134;
        t['nieunpansioskorean'] = 0x3168;
        t['nieunparenkorean'] = 0x3201;
        t['nieunsioskorean'] = 0x3167;
        t['nieuntikeutkorean'] = 0x3166;
        t['nihiragana'] = 0x306B;
        t['nikatakana'] = 0x30CB;
        t['nikatakanahalfwidth'] = 0xFF86;
        t['nikhahitleftthai'] = 0xF899;
        t['nikhahitthai'] = 0x0E4D;
        t['nine'] = 0x0039;
        t['ninearabic'] = 0x0669;
        t['ninebengali'] = 0x09EF;
        t['ninecircle'] = 0x2468;
        t['ninecircleinversesansserif'] = 0x2792;
        t['ninedeva'] = 0x096F;
        t['ninegujarati'] = 0x0AEF;
        t['ninegurmukhi'] = 0x0A6F;
        t['ninehackarabic'] = 0x0669;
        t['ninehangzhou'] = 0x3029;
        t['nineideographicparen'] = 0x3228;
        t['nineinferior'] = 0x2089;
        t['ninemonospace'] = 0xFF19;
        t['nineoldstyle'] = 0xF739;
        t['nineparen'] = 0x247C;
        t['nineperiod'] = 0x2490;
        t['ninepersian'] = 0x06F9;
        t['nineroman'] = 0x2178;
        t['ninesuperior'] = 0x2079;
        t['nineteencircle'] = 0x2472;
        t['nineteenparen'] = 0x2486;
        t['nineteenperiod'] = 0x249A;
        t['ninethai'] = 0x0E59;
        t['nj'] = 0x01CC;
        t['njecyrillic'] = 0x045A;
        t['nkatakana'] = 0x30F3;
        t['nkatakanahalfwidth'] = 0xFF9D;
        t['nlegrightlong'] = 0x019E;
        t['nlinebelow'] = 0x1E49;
        t['nmonospace'] = 0xFF4E;
        t['nmsquare'] = 0x339A;
        t['nnabengali'] = 0x09A3;
        t['nnadeva'] = 0x0923;
        t['nnagujarati'] = 0x0AA3;
        t['nnagurmukhi'] = 0x0A23;
        t['nnnadeva'] = 0x0929;
        t['nohiragana'] = 0x306E;
        t['nokatakana'] = 0x30CE;
        t['nokatakanahalfwidth'] = 0xFF89;
        t['nonbreakingspace'] = 0x00A0;
        t['nonenthai'] = 0x0E13;
        t['nonuthai'] = 0x0E19;
        t['noonarabic'] = 0x0646;
        t['noonfinalarabic'] = 0xFEE6;
        t['noonghunnaarabic'] = 0x06BA;
        t['noonghunnafinalarabic'] = 0xFB9F;
        t['nooninitialarabic'] = 0xFEE7;
        t['noonjeeminitialarabic'] = 0xFCD2;
        t['noonjeemisolatedarabic'] = 0xFC4B;
        t['noonmedialarabic'] = 0xFEE8;
        t['noonmeeminitialarabic'] = 0xFCD5;
        t['noonmeemisolatedarabic'] = 0xFC4E;
        t['noonnoonfinalarabic'] = 0xFC8D;
        t['notcontains'] = 0x220C;
        t['notelement'] = 0x2209;
        t['notelementof'] = 0x2209;
        t['notequal'] = 0x2260;
        t['notgreater'] = 0x226F;
        t['notgreaternorequal'] = 0x2271;
        t['notgreaternorless'] = 0x2279;
        t['notidentical'] = 0x2262;
        t['notless'] = 0x226E;
        t['notlessnorequal'] = 0x2270;
        t['notparallel'] = 0x2226;
        t['notprecedes'] = 0x2280;
        t['notsubset'] = 0x2284;
        t['notsucceeds'] = 0x2281;
        t['notsuperset'] = 0x2285;
        t['nowarmenian'] = 0x0576;
        t['nparen'] = 0x24A9;
        t['nssquare'] = 0x33B1;
        t['nsuperior'] = 0x207F;
        t['ntilde'] = 0x00F1;
        t['nu'] = 0x03BD;
        t['nuhiragana'] = 0x306C;
        t['nukatakana'] = 0x30CC;
        t['nukatakanahalfwidth'] = 0xFF87;
        t['nuktabengali'] = 0x09BC;
        t['nuktadeva'] = 0x093C;
        t['nuktagujarati'] = 0x0ABC;
        t['nuktagurmukhi'] = 0x0A3C;
        t['numbersign'] = 0x0023;
        t['numbersignmonospace'] = 0xFF03;
        t['numbersignsmall'] = 0xFE5F;
        t['numeralsigngreek'] = 0x0374;
        t['numeralsignlowergreek'] = 0x0375;
        t['numero'] = 0x2116;
        t['nun'] = 0x05E0;
        t['nundagesh'] = 0xFB40;
        t['nundageshhebrew'] = 0xFB40;
        t['nunhebrew'] = 0x05E0;
        t['nvsquare'] = 0x33B5;
        t['nwsquare'] = 0x33BB;
        t['nyabengali'] = 0x099E;
        t['nyadeva'] = 0x091E;
        t['nyagujarati'] = 0x0A9E;
        t['nyagurmukhi'] = 0x0A1E;
        t['o'] = 0x006F;
        t['oacute'] = 0x00F3;
        t['oangthai'] = 0x0E2D;
        t['obarred'] = 0x0275;
        t['obarredcyrillic'] = 0x04E9;
        t['obarreddieresiscyrillic'] = 0x04EB;
        t['obengali'] = 0x0993;
        t['obopomofo'] = 0x311B;
        t['obreve'] = 0x014F;
        t['ocandradeva'] = 0x0911;
        t['ocandragujarati'] = 0x0A91;
        t['ocandravowelsigndeva'] = 0x0949;
        t['ocandravowelsigngujarati'] = 0x0AC9;
        t['ocaron'] = 0x01D2;
        t['ocircle'] = 0x24DE;
        t['ocircumflex'] = 0x00F4;
        t['ocircumflexacute'] = 0x1ED1;
        t['ocircumflexdotbelow'] = 0x1ED9;
        t['ocircumflexgrave'] = 0x1ED3;
        t['ocircumflexhookabove'] = 0x1ED5;
        t['ocircumflextilde'] = 0x1ED7;
        t['ocyrillic'] = 0x043E;
        t['odblacute'] = 0x0151;
        t['odblgrave'] = 0x020D;
        t['odeva'] = 0x0913;
        t['odieresis'] = 0x00F6;
        t['odieresiscyrillic'] = 0x04E7;
        t['odotbelow'] = 0x1ECD;
        t['oe'] = 0x0153;
        t['oekorean'] = 0x315A;
        t['ogonek'] = 0x02DB;
        t['ogonekcmb'] = 0x0328;
        t['ograve'] = 0x00F2;
        t['ogujarati'] = 0x0A93;
        t['oharmenian'] = 0x0585;
        t['ohiragana'] = 0x304A;
        t['ohookabove'] = 0x1ECF;
        t['ohorn'] = 0x01A1;
        t['ohornacute'] = 0x1EDB;
        t['ohorndotbelow'] = 0x1EE3;
        t['ohorngrave'] = 0x1EDD;
        t['ohornhookabove'] = 0x1EDF;
        t['ohorntilde'] = 0x1EE1;
        t['ohungarumlaut'] = 0x0151;
        t['oi'] = 0x01A3;
        t['oinvertedbreve'] = 0x020F;
        t['okatakana'] = 0x30AA;
        t['okatakanahalfwidth'] = 0xFF75;
        t['okorean'] = 0x3157;
        t['olehebrew'] = 0x05AB;
        t['omacron'] = 0x014D;
        t['omacronacute'] = 0x1E53;
        t['omacrongrave'] = 0x1E51;
        t['omdeva'] = 0x0950;
        t['omega'] = 0x03C9;
        t['omega1'] = 0x03D6;
        t['omegacyrillic'] = 0x0461;
        t['omegalatinclosed'] = 0x0277;
        t['omegaroundcyrillic'] = 0x047B;
        t['omegatitlocyrillic'] = 0x047D;
        t['omegatonos'] = 0x03CE;
        t['omgujarati'] = 0x0AD0;
        t['omicron'] = 0x03BF;
        t['omicrontonos'] = 0x03CC;
        t['omonospace'] = 0xFF4F;
        t['one'] = 0x0031;
        t['onearabic'] = 0x0661;
        t['onebengali'] = 0x09E7;
        t['onecircle'] = 0x2460;
        t['onecircleinversesansserif'] = 0x278A;
        t['onedeva'] = 0x0967;
        t['onedotenleader'] = 0x2024;
        t['oneeighth'] = 0x215B;
        t['onefitted'] = 0xF6DC;
        t['onegujarati'] = 0x0AE7;
        t['onegurmukhi'] = 0x0A67;
        t['onehackarabic'] = 0x0661;
        t['onehalf'] = 0x00BD;
        t['onehangzhou'] = 0x3021;
        t['oneideographicparen'] = 0x3220;
        t['oneinferior'] = 0x2081;
        t['onemonospace'] = 0xFF11;
        t['onenumeratorbengali'] = 0x09F4;
        t['oneoldstyle'] = 0xF731;
        t['oneparen'] = 0x2474;
        t['oneperiod'] = 0x2488;
        t['onepersian'] = 0x06F1;
        t['onequarter'] = 0x00BC;
        t['oneroman'] = 0x2170;
        t['onesuperior'] = 0x00B9;
        t['onethai'] = 0x0E51;
        t['onethird'] = 0x2153;
        t['oogonek'] = 0x01EB;
        t['oogonekmacron'] = 0x01ED;
        t['oogurmukhi'] = 0x0A13;
        t['oomatragurmukhi'] = 0x0A4B;
        t['oopen'] = 0x0254;
        t['oparen'] = 0x24AA;
        t['openbullet'] = 0x25E6;
        t['option'] = 0x2325;
        t['ordfeminine'] = 0x00AA;
        t['ordmasculine'] = 0x00BA;
        t['orthogonal'] = 0x221F;
        t['oshortdeva'] = 0x0912;
        t['oshortvowelsigndeva'] = 0x094A;
        t['oslash'] = 0x00F8;
        t['oslashacute'] = 0x01FF;
        t['osmallhiragana'] = 0x3049;
        t['osmallkatakana'] = 0x30A9;
        t['osmallkatakanahalfwidth'] = 0xFF6B;
        t['ostrokeacute'] = 0x01FF;
        t['osuperior'] = 0xF6F0;
        t['otcyrillic'] = 0x047F;
        t['otilde'] = 0x00F5;
        t['otildeacute'] = 0x1E4D;
        t['otildedieresis'] = 0x1E4F;
        t['oubopomofo'] = 0x3121;
        t['overline'] = 0x203E;
        t['overlinecenterline'] = 0xFE4A;
        t['overlinecmb'] = 0x0305;
        t['overlinedashed'] = 0xFE49;
        t['overlinedblwavy'] = 0xFE4C;
        t['overlinewavy'] = 0xFE4B;
        t['overscore'] = 0x00AF;
        t['ovowelsignbengali'] = 0x09CB;
        t['ovowelsigndeva'] = 0x094B;
        t['ovowelsigngujarati'] = 0x0ACB;
        t['p'] = 0x0070;
        t['paampssquare'] = 0x3380;
        t['paasentosquare'] = 0x332B;
        t['pabengali'] = 0x09AA;
        t['pacute'] = 0x1E55;
        t['padeva'] = 0x092A;
        t['pagedown'] = 0x21DF;
        t['pageup'] = 0x21DE;
        t['pagujarati'] = 0x0AAA;
        t['pagurmukhi'] = 0x0A2A;
        t['pahiragana'] = 0x3071;
        t['paiyannoithai'] = 0x0E2F;
        t['pakatakana'] = 0x30D1;
        t['palatalizationcyrilliccmb'] = 0x0484;
        t['palochkacyrillic'] = 0x04C0;
        t['pansioskorean'] = 0x317F;
        t['paragraph'] = 0x00B6;
        t['parallel'] = 0x2225;
        t['parenleft'] = 0x0028;
        t['parenleftaltonearabic'] = 0xFD3E;
        t['parenleftbt'] = 0xF8ED;
        t['parenleftex'] = 0xF8EC;
        t['parenleftinferior'] = 0x208D;
        t['parenleftmonospace'] = 0xFF08;
        t['parenleftsmall'] = 0xFE59;
        t['parenleftsuperior'] = 0x207D;
        t['parenlefttp'] = 0xF8EB;
        t['parenleftvertical'] = 0xFE35;
        t['parenright'] = 0x0029;
        t['parenrightaltonearabic'] = 0xFD3F;
        t['parenrightbt'] = 0xF8F8;
        t['parenrightex'] = 0xF8F7;
        t['parenrightinferior'] = 0x208E;
        t['parenrightmonospace'] = 0xFF09;
        t['parenrightsmall'] = 0xFE5A;
        t['parenrightsuperior'] = 0x207E;
        t['parenrighttp'] = 0xF8F6;
        t['parenrightvertical'] = 0xFE36;
        t['partialdiff'] = 0x2202;
        t['paseqhebrew'] = 0x05C0;
        t['pashtahebrew'] = 0x0599;
        t['pasquare'] = 0x33A9;
        t['patah'] = 0x05B7;
        t['patah11'] = 0x05B7;
        t['patah1d'] = 0x05B7;
        t['patah2a'] = 0x05B7;
        t['patahhebrew'] = 0x05B7;
        t['patahnarrowhebrew'] = 0x05B7;
        t['patahquarterhebrew'] = 0x05B7;
        t['patahwidehebrew'] = 0x05B7;
        t['pazerhebrew'] = 0x05A1;
        t['pbopomofo'] = 0x3106;
        t['pcircle'] = 0x24DF;
        t['pdotaccent'] = 0x1E57;
        t['pe'] = 0x05E4;
        t['pecyrillic'] = 0x043F;
        t['pedagesh'] = 0xFB44;
        t['pedageshhebrew'] = 0xFB44;
        t['peezisquare'] = 0x333B;
        t['pefinaldageshhebrew'] = 0xFB43;
        t['peharabic'] = 0x067E;
        t['peharmenian'] = 0x057A;
        t['pehebrew'] = 0x05E4;
        t['pehfinalarabic'] = 0xFB57;
        t['pehinitialarabic'] = 0xFB58;
        t['pehiragana'] = 0x307A;
        t['pehmedialarabic'] = 0xFB59;
        t['pekatakana'] = 0x30DA;
        t['pemiddlehookcyrillic'] = 0x04A7;
        t['perafehebrew'] = 0xFB4E;
        t['percent'] = 0x0025;
        t['percentarabic'] = 0x066A;
        t['percentmonospace'] = 0xFF05;
        t['percentsmall'] = 0xFE6A;
        t['period'] = 0x002E;
        t['periodarmenian'] = 0x0589;
        t['periodcentered'] = 0x00B7;
        t['periodhalfwidth'] = 0xFF61;
        t['periodinferior'] = 0xF6E7;
        t['periodmonospace'] = 0xFF0E;
        t['periodsmall'] = 0xFE52;
        t['periodsuperior'] = 0xF6E8;
        t['perispomenigreekcmb'] = 0x0342;
        t['perpendicular'] = 0x22A5;
        t['perthousand'] = 0x2030;
        t['peseta'] = 0x20A7;
        t['pfsquare'] = 0x338A;
        t['phabengali'] = 0x09AB;
        t['phadeva'] = 0x092B;
        t['phagujarati'] = 0x0AAB;
        t['phagurmukhi'] = 0x0A2B;
        t['phi'] = 0x03C6;
        t['phi1'] = 0x03D5;
        t['phieuphacirclekorean'] = 0x327A;
        t['phieuphaparenkorean'] = 0x321A;
        t['phieuphcirclekorean'] = 0x326C;
        t['phieuphkorean'] = 0x314D;
        t['phieuphparenkorean'] = 0x320C;
        t['philatin'] = 0x0278;
        t['phinthuthai'] = 0x0E3A;
        t['phisymbolgreek'] = 0x03D5;
        t['phook'] = 0x01A5;
        t['phophanthai'] = 0x0E1E;
        t['phophungthai'] = 0x0E1C;
        t['phosamphaothai'] = 0x0E20;
        t['pi'] = 0x03C0;
        t['pieupacirclekorean'] = 0x3273;
        t['pieupaparenkorean'] = 0x3213;
        t['pieupcieuckorean'] = 0x3176;
        t['pieupcirclekorean'] = 0x3265;
        t['pieupkiyeokkorean'] = 0x3172;
        t['pieupkorean'] = 0x3142;
        t['pieupparenkorean'] = 0x3205;
        t['pieupsioskiyeokkorean'] = 0x3174;
        t['pieupsioskorean'] = 0x3144;
        t['pieupsiostikeutkorean'] = 0x3175;
        t['pieupthieuthkorean'] = 0x3177;
        t['pieuptikeutkorean'] = 0x3173;
        t['pihiragana'] = 0x3074;
        t['pikatakana'] = 0x30D4;
        t['pisymbolgreek'] = 0x03D6;
        t['piwrarmenian'] = 0x0583;
        t['plus'] = 0x002B;
        t['plusbelowcmb'] = 0x031F;
        t['pluscircle'] = 0x2295;
        t['plusminus'] = 0x00B1;
        t['plusmod'] = 0x02D6;
        t['plusmonospace'] = 0xFF0B;
        t['plussmall'] = 0xFE62;
        t['plussuperior'] = 0x207A;
        t['pmonospace'] = 0xFF50;
        t['pmsquare'] = 0x33D8;
        t['pohiragana'] = 0x307D;
        t['pointingindexdownwhite'] = 0x261F;
        t['pointingindexleftwhite'] = 0x261C;
        t['pointingindexrightwhite'] = 0x261E;
        t['pointingindexupwhite'] = 0x261D;
        t['pokatakana'] = 0x30DD;
        t['poplathai'] = 0x0E1B;
        t['postalmark'] = 0x3012;
        t['postalmarkface'] = 0x3020;
        t['pparen'] = 0x24AB;
        t['precedes'] = 0x227A;
        t['prescription'] = 0x211E;
        t['primemod'] = 0x02B9;
        t['primereversed'] = 0x2035;
        t['product'] = 0x220F;
        t['projective'] = 0x2305;
        t['prolongedkana'] = 0x30FC;
        t['propellor'] = 0x2318;
        t['propersubset'] = 0x2282;
        t['propersuperset'] = 0x2283;
        t['proportion'] = 0x2237;
        t['proportional'] = 0x221D;
        t['psi'] = 0x03C8;
        t['psicyrillic'] = 0x0471;
        t['psilipneumatacyrilliccmb'] = 0x0486;
        t['pssquare'] = 0x33B0;
        t['puhiragana'] = 0x3077;
        t['pukatakana'] = 0x30D7;
        t['pvsquare'] = 0x33B4;
        t['pwsquare'] = 0x33BA;
        t['q'] = 0x0071;
        t['qadeva'] = 0x0958;
        t['qadmahebrew'] = 0x05A8;
        t['qafarabic'] = 0x0642;
        t['qaffinalarabic'] = 0xFED6;
        t['qafinitialarabic'] = 0xFED7;
        t['qafmedialarabic'] = 0xFED8;
        t['qamats'] = 0x05B8;
        t['qamats10'] = 0x05B8;
        t['qamats1a'] = 0x05B8;
        t['qamats1c'] = 0x05B8;
        t['qamats27'] = 0x05B8;
        t['qamats29'] = 0x05B8;
        t['qamats33'] = 0x05B8;
        t['qamatsde'] = 0x05B8;
        t['qamatshebrew'] = 0x05B8;
        t['qamatsnarrowhebrew'] = 0x05B8;
        t['qamatsqatanhebrew'] = 0x05B8;
        t['qamatsqatannarrowhebrew'] = 0x05B8;
        t['qamatsqatanquarterhebrew'] = 0x05B8;
        t['qamatsqatanwidehebrew'] = 0x05B8;
        t['qamatsquarterhebrew'] = 0x05B8;
        t['qamatswidehebrew'] = 0x05B8;
        t['qarneyparahebrew'] = 0x059F;
        t['qbopomofo'] = 0x3111;
        t['qcircle'] = 0x24E0;
        t['qhook'] = 0x02A0;
        t['qmonospace'] = 0xFF51;
        t['qof'] = 0x05E7;
        t['qofdagesh'] = 0xFB47;
        t['qofdageshhebrew'] = 0xFB47;
        t['qofhebrew'] = 0x05E7;
        t['qparen'] = 0x24AC;
        t['quarternote'] = 0x2669;
        t['qubuts'] = 0x05BB;
        t['qubuts18'] = 0x05BB;
        t['qubuts25'] = 0x05BB;
        t['qubuts31'] = 0x05BB;
        t['qubutshebrew'] = 0x05BB;
        t['qubutsnarrowhebrew'] = 0x05BB;
        t['qubutsquarterhebrew'] = 0x05BB;
        t['qubutswidehebrew'] = 0x05BB;
        t['question'] = 0x003F;
        t['questionarabic'] = 0x061F;
        t['questionarmenian'] = 0x055E;
        t['questiondown'] = 0x00BF;
        t['questiondownsmall'] = 0xF7BF;
        t['questiongreek'] = 0x037E;
        t['questionmonospace'] = 0xFF1F;
        t['questionsmall'] = 0xF73F;
        t['quotedbl'] = 0x0022;
        t['quotedblbase'] = 0x201E;
        t['quotedblleft'] = 0x201C;
        t['quotedblmonospace'] = 0xFF02;
        t['quotedblprime'] = 0x301E;
        t['quotedblprimereversed'] = 0x301D;
        t['quotedblright'] = 0x201D;
        t['quoteleft'] = 0x2018;
        t['quoteleftreversed'] = 0x201B;
        t['quotereversed'] = 0x201B;
        t['quoteright'] = 0x2019;
        t['quoterightn'] = 0x0149;
        t['quotesinglbase'] = 0x201A;
        t['quotesingle'] = 0x0027;
        t['quotesinglemonospace'] = 0xFF07;
        t['r'] = 0x0072;
        t['raarmenian'] = 0x057C;
        t['rabengali'] = 0x09B0;
        t['racute'] = 0x0155;
        t['radeva'] = 0x0930;
        t['radical'] = 0x221A;
        t['radicalex'] = 0xF8E5;
        t['radoverssquare'] = 0x33AE;
        t['radoverssquaredsquare'] = 0x33AF;
        t['radsquare'] = 0x33AD;
        t['rafe'] = 0x05BF;
        t['rafehebrew'] = 0x05BF;
        t['ragujarati'] = 0x0AB0;
        t['ragurmukhi'] = 0x0A30;
        t['rahiragana'] = 0x3089;
        t['rakatakana'] = 0x30E9;
        t['rakatakanahalfwidth'] = 0xFF97;
        t['ralowerdiagonalbengali'] = 0x09F1;
        t['ramiddlediagonalbengali'] = 0x09F0;
        t['ramshorn'] = 0x0264;
        t['ratio'] = 0x2236;
        t['rbopomofo'] = 0x3116;
        t['rcaron'] = 0x0159;
        t['rcedilla'] = 0x0157;
        t['rcircle'] = 0x24E1;
        t['rcommaaccent'] = 0x0157;
        t['rdblgrave'] = 0x0211;
        t['rdotaccent'] = 0x1E59;
        t['rdotbelow'] = 0x1E5B;
        t['rdotbelowmacron'] = 0x1E5D;
        t['referencemark'] = 0x203B;
        t['reflexsubset'] = 0x2286;
        t['reflexsuperset'] = 0x2287;
        t['registered'] = 0x00AE;
        t['registersans'] = 0xF8E8;
        t['registerserif'] = 0xF6DA;
        t['reharabic'] = 0x0631;
        t['reharmenian'] = 0x0580;
        t['rehfinalarabic'] = 0xFEAE;
        t['rehiragana'] = 0x308C;
        t['rekatakana'] = 0x30EC;
        t['rekatakanahalfwidth'] = 0xFF9A;
        t['resh'] = 0x05E8;
        t['reshdageshhebrew'] = 0xFB48;
        t['reshhebrew'] = 0x05E8;
        t['reversedtilde'] = 0x223D;
        t['reviahebrew'] = 0x0597;
        t['reviamugrashhebrew'] = 0x0597;
        t['revlogicalnot'] = 0x2310;
        t['rfishhook'] = 0x027E;
        t['rfishhookreversed'] = 0x027F;
        t['rhabengali'] = 0x09DD;
        t['rhadeva'] = 0x095D;
        t['rho'] = 0x03C1;
        t['rhook'] = 0x027D;
        t['rhookturned'] = 0x027B;
        t['rhookturnedsuperior'] = 0x02B5;
        t['rhosymbolgreek'] = 0x03F1;
        t['rhotichookmod'] = 0x02DE;
        t['rieulacirclekorean'] = 0x3271;
        t['rieulaparenkorean'] = 0x3211;
        t['rieulcirclekorean'] = 0x3263;
        t['rieulhieuhkorean'] = 0x3140;
        t['rieulkiyeokkorean'] = 0x313A;
        t['rieulkiyeoksioskorean'] = 0x3169;
        t['rieulkorean'] = 0x3139;
        t['rieulmieumkorean'] = 0x313B;
        t['rieulpansioskorean'] = 0x316C;
        t['rieulparenkorean'] = 0x3203;
        t['rieulphieuphkorean'] = 0x313F;
        t['rieulpieupkorean'] = 0x313C;
        t['rieulpieupsioskorean'] = 0x316B;
        t['rieulsioskorean'] = 0x313D;
        t['rieulthieuthkorean'] = 0x313E;
        t['rieultikeutkorean'] = 0x316A;
        t['rieulyeorinhieuhkorean'] = 0x316D;
        t['rightangle'] = 0x221F;
        t['righttackbelowcmb'] = 0x0319;
        t['righttriangle'] = 0x22BF;
        t['rihiragana'] = 0x308A;
        t['rikatakana'] = 0x30EA;
        t['rikatakanahalfwidth'] = 0xFF98;
        t['ring'] = 0x02DA;
        t['ringbelowcmb'] = 0x0325;
        t['ringcmb'] = 0x030A;
        t['ringhalfleft'] = 0x02BF;
        t['ringhalfleftarmenian'] = 0x0559;
        t['ringhalfleftbelowcmb'] = 0x031C;
        t['ringhalfleftcentered'] = 0x02D3;
        t['ringhalfright'] = 0x02BE;
        t['ringhalfrightbelowcmb'] = 0x0339;
        t['ringhalfrightcentered'] = 0x02D2;
        t['rinvertedbreve'] = 0x0213;
        t['rittorusquare'] = 0x3351;
        t['rlinebelow'] = 0x1E5F;
        t['rlongleg'] = 0x027C;
        t['rlonglegturned'] = 0x027A;
        t['rmonospace'] = 0xFF52;
        t['rohiragana'] = 0x308D;
        t['rokatakana'] = 0x30ED;
        t['rokatakanahalfwidth'] = 0xFF9B;
        t['roruathai'] = 0x0E23;
        t['rparen'] = 0x24AD;
        t['rrabengali'] = 0x09DC;
        t['rradeva'] = 0x0931;
        t['rragurmukhi'] = 0x0A5C;
        t['rreharabic'] = 0x0691;
        t['rrehfinalarabic'] = 0xFB8D;
        t['rrvocalicbengali'] = 0x09E0;
        t['rrvocalicdeva'] = 0x0960;
        t['rrvocalicgujarati'] = 0x0AE0;
        t['rrvocalicvowelsignbengali'] = 0x09C4;
        t['rrvocalicvowelsigndeva'] = 0x0944;
        t['rrvocalicvowelsigngujarati'] = 0x0AC4;
        t['rsuperior'] = 0xF6F1;
        t['rtblock'] = 0x2590;
        t['rturned'] = 0x0279;
        t['rturnedsuperior'] = 0x02B4;
        t['ruhiragana'] = 0x308B;
        t['rukatakana'] = 0x30EB;
        t['rukatakanahalfwidth'] = 0xFF99;
        t['rupeemarkbengali'] = 0x09F2;
        t['rupeesignbengali'] = 0x09F3;
        t['rupiah'] = 0xF6DD;
        t['ruthai'] = 0x0E24;
        t['rvocalicbengali'] = 0x098B;
        t['rvocalicdeva'] = 0x090B;
        t['rvocalicgujarati'] = 0x0A8B;
        t['rvocalicvowelsignbengali'] = 0x09C3;
        t['rvocalicvowelsigndeva'] = 0x0943;
        t['rvocalicvowelsigngujarati'] = 0x0AC3;
        t['s'] = 0x0073;
        t['sabengali'] = 0x09B8;
        t['sacute'] = 0x015B;
        t['sacutedotaccent'] = 0x1E65;
        t['sadarabic'] = 0x0635;
        t['sadeva'] = 0x0938;
        t['sadfinalarabic'] = 0xFEBA;
        t['sadinitialarabic'] = 0xFEBB;
        t['sadmedialarabic'] = 0xFEBC;
        t['sagujarati'] = 0x0AB8;
        t['sagurmukhi'] = 0x0A38;
        t['sahiragana'] = 0x3055;
        t['sakatakana'] = 0x30B5;
        t['sakatakanahalfwidth'] = 0xFF7B;
        t['sallallahoualayhewasallamarabic'] = 0xFDFA;
        t['samekh'] = 0x05E1;
        t['samekhdagesh'] = 0xFB41;
        t['samekhdageshhebrew'] = 0xFB41;
        t['samekhhebrew'] = 0x05E1;
        t['saraaathai'] = 0x0E32;
        t['saraaethai'] = 0x0E41;
        t['saraaimaimalaithai'] = 0x0E44;
        t['saraaimaimuanthai'] = 0x0E43;
        t['saraamthai'] = 0x0E33;
        t['saraathai'] = 0x0E30;
        t['saraethai'] = 0x0E40;
        t['saraiileftthai'] = 0xF886;
        t['saraiithai'] = 0x0E35;
        t['saraileftthai'] = 0xF885;
        t['saraithai'] = 0x0E34;
        t['saraothai'] = 0x0E42;
        t['saraueeleftthai'] = 0xF888;
        t['saraueethai'] = 0x0E37;
        t['saraueleftthai'] = 0xF887;
        t['sarauethai'] = 0x0E36;
        t['sarauthai'] = 0x0E38;
        t['sarauuthai'] = 0x0E39;
        t['sbopomofo'] = 0x3119;
        t['scaron'] = 0x0161;
        t['scarondotaccent'] = 0x1E67;
        t['scedilla'] = 0x015F;
        t['schwa'] = 0x0259;
        t['schwacyrillic'] = 0x04D9;
        t['schwadieresiscyrillic'] = 0x04DB;
        t['schwahook'] = 0x025A;
        t['scircle'] = 0x24E2;
        t['scircumflex'] = 0x015D;
        t['scommaaccent'] = 0x0219;
        t['sdotaccent'] = 0x1E61;
        t['sdotbelow'] = 0x1E63;
        t['sdotbelowdotaccent'] = 0x1E69;
        t['seagullbelowcmb'] = 0x033C;
        t['second'] = 0x2033;
        t['secondtonechinese'] = 0x02CA;
        t['section'] = 0x00A7;
        t['seenarabic'] = 0x0633;
        t['seenfinalarabic'] = 0xFEB2;
        t['seeninitialarabic'] = 0xFEB3;
        t['seenmedialarabic'] = 0xFEB4;
        t['segol'] = 0x05B6;
        t['segol13'] = 0x05B6;
        t['segol1f'] = 0x05B6;
        t['segol2c'] = 0x05B6;
        t['segolhebrew'] = 0x05B6;
        t['segolnarrowhebrew'] = 0x05B6;
        t['segolquarterhebrew'] = 0x05B6;
        t['segoltahebrew'] = 0x0592;
        t['segolwidehebrew'] = 0x05B6;
        t['seharmenian'] = 0x057D;
        t['sehiragana'] = 0x305B;
        t['sekatakana'] = 0x30BB;
        t['sekatakanahalfwidth'] = 0xFF7E;
        t['semicolon'] = 0x003B;
        t['semicolonarabic'] = 0x061B;
        t['semicolonmonospace'] = 0xFF1B;
        t['semicolonsmall'] = 0xFE54;
        t['semivoicedmarkkana'] = 0x309C;
        t['semivoicedmarkkanahalfwidth'] = 0xFF9F;
        t['sentisquare'] = 0x3322;
        t['sentosquare'] = 0x3323;
        t['seven'] = 0x0037;
        t['sevenarabic'] = 0x0667;
        t['sevenbengali'] = 0x09ED;
        t['sevencircle'] = 0x2466;
        t['sevencircleinversesansserif'] = 0x2790;
        t['sevendeva'] = 0x096D;
        t['seveneighths'] = 0x215E;
        t['sevengujarati'] = 0x0AED;
        t['sevengurmukhi'] = 0x0A6D;
        t['sevenhackarabic'] = 0x0667;
        t['sevenhangzhou'] = 0x3027;
        t['sevenideographicparen'] = 0x3226;
        t['seveninferior'] = 0x2087;
        t['sevenmonospace'] = 0xFF17;
        t['sevenoldstyle'] = 0xF737;
        t['sevenparen'] = 0x247A;
        t['sevenperiod'] = 0x248E;
        t['sevenpersian'] = 0x06F7;
        t['sevenroman'] = 0x2176;
        t['sevensuperior'] = 0x2077;
        t['seventeencircle'] = 0x2470;
        t['seventeenparen'] = 0x2484;
        t['seventeenperiod'] = 0x2498;
        t['seventhai'] = 0x0E57;
        t['sfthyphen'] = 0x00AD;
        t['shaarmenian'] = 0x0577;
        t['shabengali'] = 0x09B6;
        t['shacyrillic'] = 0x0448;
        t['shaddaarabic'] = 0x0651;
        t['shaddadammaarabic'] = 0xFC61;
        t['shaddadammatanarabic'] = 0xFC5E;
        t['shaddafathaarabic'] = 0xFC60;
        t['shaddakasraarabic'] = 0xFC62;
        t['shaddakasratanarabic'] = 0xFC5F;
        t['shade'] = 0x2592;
        t['shadedark'] = 0x2593;
        t['shadelight'] = 0x2591;
        t['shademedium'] = 0x2592;
        t['shadeva'] = 0x0936;
        t['shagujarati'] = 0x0AB6;
        t['shagurmukhi'] = 0x0A36;
        t['shalshelethebrew'] = 0x0593;
        t['shbopomofo'] = 0x3115;
        t['shchacyrillic'] = 0x0449;
        t['sheenarabic'] = 0x0634;
        t['sheenfinalarabic'] = 0xFEB6;
        t['sheeninitialarabic'] = 0xFEB7;
        t['sheenmedialarabic'] = 0xFEB8;
        t['sheicoptic'] = 0x03E3;
        t['sheqel'] = 0x20AA;
        t['sheqelhebrew'] = 0x20AA;
        t['sheva'] = 0x05B0;
        t['sheva115'] = 0x05B0;
        t['sheva15'] = 0x05B0;
        t['sheva22'] = 0x05B0;
        t['sheva2e'] = 0x05B0;
        t['shevahebrew'] = 0x05B0;
        t['shevanarrowhebrew'] = 0x05B0;
        t['shevaquarterhebrew'] = 0x05B0;
        t['shevawidehebrew'] = 0x05B0;
        t['shhacyrillic'] = 0x04BB;
        t['shimacoptic'] = 0x03ED;
        t['shin'] = 0x05E9;
        t['shindagesh'] = 0xFB49;
        t['shindageshhebrew'] = 0xFB49;
        t['shindageshshindot'] = 0xFB2C;
        t['shindageshshindothebrew'] = 0xFB2C;
        t['shindageshsindot'] = 0xFB2D;
        t['shindageshsindothebrew'] = 0xFB2D;
        t['shindothebrew'] = 0x05C1;
        t['shinhebrew'] = 0x05E9;
        t['shinshindot'] = 0xFB2A;
        t['shinshindothebrew'] = 0xFB2A;
        t['shinsindot'] = 0xFB2B;
        t['shinsindothebrew'] = 0xFB2B;
        t['shook'] = 0x0282;
        t['sigma'] = 0x03C3;
        t['sigma1'] = 0x03C2;
        t['sigmafinal'] = 0x03C2;
        t['sigmalunatesymbolgreek'] = 0x03F2;
        t['sihiragana'] = 0x3057;
        t['sikatakana'] = 0x30B7;
        t['sikatakanahalfwidth'] = 0xFF7C;
        t['siluqhebrew'] = 0x05BD;
        t['siluqlefthebrew'] = 0x05BD;
        t['similar'] = 0x223C;
        t['sindothebrew'] = 0x05C2;
        t['siosacirclekorean'] = 0x3274;
        t['siosaparenkorean'] = 0x3214;
        t['sioscieuckorean'] = 0x317E;
        t['sioscirclekorean'] = 0x3266;
        t['sioskiyeokkorean'] = 0x317A;
        t['sioskorean'] = 0x3145;
        t['siosnieunkorean'] = 0x317B;
        t['siosparenkorean'] = 0x3206;
        t['siospieupkorean'] = 0x317D;
        t['siostikeutkorean'] = 0x317C;
        t['six'] = 0x0036;
        t['sixarabic'] = 0x0666;
        t['sixbengali'] = 0x09EC;
        t['sixcircle'] = 0x2465;
        t['sixcircleinversesansserif'] = 0x278F;
        t['sixdeva'] = 0x096C;
        t['sixgujarati'] = 0x0AEC;
        t['sixgurmukhi'] = 0x0A6C;
        t['sixhackarabic'] = 0x0666;
        t['sixhangzhou'] = 0x3026;
        t['sixideographicparen'] = 0x3225;
        t['sixinferior'] = 0x2086;
        t['sixmonospace'] = 0xFF16;
        t['sixoldstyle'] = 0xF736;
        t['sixparen'] = 0x2479;
        t['sixperiod'] = 0x248D;
        t['sixpersian'] = 0x06F6;
        t['sixroman'] = 0x2175;
        t['sixsuperior'] = 0x2076;
        t['sixteencircle'] = 0x246F;
        t['sixteencurrencydenominatorbengali'] = 0x09F9;
        t['sixteenparen'] = 0x2483;
        t['sixteenperiod'] = 0x2497;
        t['sixthai'] = 0x0E56;
        t['slash'] = 0x002F;
        t['slashmonospace'] = 0xFF0F;
        t['slong'] = 0x017F;
        t['slongdotaccent'] = 0x1E9B;
        t['smileface'] = 0x263A;
        t['smonospace'] = 0xFF53;
        t['sofpasuqhebrew'] = 0x05C3;
        t['softhyphen'] = 0x00AD;
        t['softsigncyrillic'] = 0x044C;
        t['sohiragana'] = 0x305D;
        t['sokatakana'] = 0x30BD;
        t['sokatakanahalfwidth'] = 0xFF7F;
        t['soliduslongoverlaycmb'] = 0x0338;
        t['solidusshortoverlaycmb'] = 0x0337;
        t['sorusithai'] = 0x0E29;
        t['sosalathai'] = 0x0E28;
        t['sosothai'] = 0x0E0B;
        t['sosuathai'] = 0x0E2A;
        t['space'] = 0x0020;
        t['spacehackarabic'] = 0x0020;
        t['spade'] = 0x2660;
        t['spadesuitblack'] = 0x2660;
        t['spadesuitwhite'] = 0x2664;
        t['sparen'] = 0x24AE;
        t['squarebelowcmb'] = 0x033B;
        t['squarecc'] = 0x33C4;
        t['squarecm'] = 0x339D;
        t['squarediagonalcrosshatchfill'] = 0x25A9;
        t['squarehorizontalfill'] = 0x25A4;
        t['squarekg'] = 0x338F;
        t['squarekm'] = 0x339E;
        t['squarekmcapital'] = 0x33CE;
        t['squareln'] = 0x33D1;
        t['squarelog'] = 0x33D2;
        t['squaremg'] = 0x338E;
        t['squaremil'] = 0x33D5;
        t['squaremm'] = 0x339C;
        t['squaremsquared'] = 0x33A1;
        t['squareorthogonalcrosshatchfill'] = 0x25A6;
        t['squareupperlefttolowerrightfill'] = 0x25A7;
        t['squareupperrighttolowerleftfill'] = 0x25A8;
        t['squareverticalfill'] = 0x25A5;
        t['squarewhitewithsmallblack'] = 0x25A3;
        t['srsquare'] = 0x33DB;
        t['ssabengali'] = 0x09B7;
        t['ssadeva'] = 0x0937;
        t['ssagujarati'] = 0x0AB7;
        t['ssangcieuckorean'] = 0x3149;
        t['ssanghieuhkorean'] = 0x3185;
        t['ssangieungkorean'] = 0x3180;
        t['ssangkiyeokkorean'] = 0x3132;
        t['ssangnieunkorean'] = 0x3165;
        t['ssangpieupkorean'] = 0x3143;
        t['ssangsioskorean'] = 0x3146;
        t['ssangtikeutkorean'] = 0x3138;
        t['ssuperior'] = 0xF6F2;
        t['sterling'] = 0x00A3;
        t['sterlingmonospace'] = 0xFFE1;
        t['strokelongoverlaycmb'] = 0x0336;
        t['strokeshortoverlaycmb'] = 0x0335;
        t['subset'] = 0x2282;
        t['subsetnotequal'] = 0x228A;
        t['subsetorequal'] = 0x2286;
        t['succeeds'] = 0x227B;
        t['suchthat'] = 0x220B;
        t['suhiragana'] = 0x3059;
        t['sukatakana'] = 0x30B9;
        t['sukatakanahalfwidth'] = 0xFF7D;
        t['sukunarabic'] = 0x0652;
        t['summation'] = 0x2211;
        t['sun'] = 0x263C;
        t['superset'] = 0x2283;
        t['supersetnotequal'] = 0x228B;
        t['supersetorequal'] = 0x2287;
        t['svsquare'] = 0x33DC;
        t['syouwaerasquare'] = 0x337C;
        t['t'] = 0x0074;
        t['tabengali'] = 0x09A4;
        t['tackdown'] = 0x22A4;
        t['tackleft'] = 0x22A3;
        t['tadeva'] = 0x0924;
        t['tagujarati'] = 0x0AA4;
        t['tagurmukhi'] = 0x0A24;
        t['taharabic'] = 0x0637;
        t['tahfinalarabic'] = 0xFEC2;
        t['tahinitialarabic'] = 0xFEC3;
        t['tahiragana'] = 0x305F;
        t['tahmedialarabic'] = 0xFEC4;
        t['taisyouerasquare'] = 0x337D;
        t['takatakana'] = 0x30BF;
        t['takatakanahalfwidth'] = 0xFF80;
        t['tatweelarabic'] = 0x0640;
        t['tau'] = 0x03C4;
        t['tav'] = 0x05EA;
        t['tavdages'] = 0xFB4A;
        t['tavdagesh'] = 0xFB4A;
        t['tavdageshhebrew'] = 0xFB4A;
        t['tavhebrew'] = 0x05EA;
        t['tbar'] = 0x0167;
        t['tbopomofo'] = 0x310A;
        t['tcaron'] = 0x0165;
        t['tccurl'] = 0x02A8;
        t['tcedilla'] = 0x0163;
        t['tcheharabic'] = 0x0686;
        t['tchehfinalarabic'] = 0xFB7B;
        t['tchehinitialarabic'] = 0xFB7C;
        t['tchehmedialarabic'] = 0xFB7D;
        t['tcircle'] = 0x24E3;
        t['tcircumflexbelow'] = 0x1E71;
        t['tcommaaccent'] = 0x0163;
        t['tdieresis'] = 0x1E97;
        t['tdotaccent'] = 0x1E6B;
        t['tdotbelow'] = 0x1E6D;
        t['tecyrillic'] = 0x0442;
        t['tedescendercyrillic'] = 0x04AD;
        t['teharabic'] = 0x062A;
        t['tehfinalarabic'] = 0xFE96;
        t['tehhahinitialarabic'] = 0xFCA2;
        t['tehhahisolatedarabic'] = 0xFC0C;
        t['tehinitialarabic'] = 0xFE97;
        t['tehiragana'] = 0x3066;
        t['tehjeeminitialarabic'] = 0xFCA1;
        t['tehjeemisolatedarabic'] = 0xFC0B;
        t['tehmarbutaarabic'] = 0x0629;
        t['tehmarbutafinalarabic'] = 0xFE94;
        t['tehmedialarabic'] = 0xFE98;
        t['tehmeeminitialarabic'] = 0xFCA4;
        t['tehmeemisolatedarabic'] = 0xFC0E;
        t['tehnoonfinalarabic'] = 0xFC73;
        t['tekatakana'] = 0x30C6;
        t['tekatakanahalfwidth'] = 0xFF83;
        t['telephone'] = 0x2121;
        t['telephoneblack'] = 0x260E;
        t['telishagedolahebrew'] = 0x05A0;
        t['telishaqetanahebrew'] = 0x05A9;
        t['tencircle'] = 0x2469;
        t['tenideographicparen'] = 0x3229;
        t['tenparen'] = 0x247D;
        t['tenperiod'] = 0x2491;
        t['tenroman'] = 0x2179;
        t['tesh'] = 0x02A7;
        t['tet'] = 0x05D8;
        t['tetdagesh'] = 0xFB38;
        t['tetdageshhebrew'] = 0xFB38;
        t['tethebrew'] = 0x05D8;
        t['tetsecyrillic'] = 0x04B5;
        t['tevirhebrew'] = 0x059B;
        t['tevirlefthebrew'] = 0x059B;
        t['thabengali'] = 0x09A5;
        t['thadeva'] = 0x0925;
        t['thagujarati'] = 0x0AA5;
        t['thagurmukhi'] = 0x0A25;
        t['thalarabic'] = 0x0630;
        t['thalfinalarabic'] = 0xFEAC;
        t['thanthakhatlowleftthai'] = 0xF898;
        t['thanthakhatlowrightthai'] = 0xF897;
        t['thanthakhatthai'] = 0x0E4C;
        t['thanthakhatupperleftthai'] = 0xF896;
        t['theharabic'] = 0x062B;
        t['thehfinalarabic'] = 0xFE9A;
        t['thehinitialarabic'] = 0xFE9B;
        t['thehmedialarabic'] = 0xFE9C;
        t['thereexists'] = 0x2203;
        t['therefore'] = 0x2234;
        t['theta'] = 0x03B8;
        t['theta1'] = 0x03D1;
        t['thetasymbolgreek'] = 0x03D1;
        t['thieuthacirclekorean'] = 0x3279;
        t['thieuthaparenkorean'] = 0x3219;
        t['thieuthcirclekorean'] = 0x326B;
        t['thieuthkorean'] = 0x314C;
        t['thieuthparenkorean'] = 0x320B;
        t['thirteencircle'] = 0x246C;
        t['thirteenparen'] = 0x2480;
        t['thirteenperiod'] = 0x2494;
        t['thonangmonthothai'] = 0x0E11;
        t['thook'] = 0x01AD;
        t['thophuthaothai'] = 0x0E12;
        t['thorn'] = 0x00FE;
        t['thothahanthai'] = 0x0E17;
        t['thothanthai'] = 0x0E10;
        t['thothongthai'] = 0x0E18;
        t['thothungthai'] = 0x0E16;
        t['thousandcyrillic'] = 0x0482;
        t['thousandsseparatorarabic'] = 0x066C;
        t['thousandsseparatorpersian'] = 0x066C;
        t['three'] = 0x0033;
        t['threearabic'] = 0x0663;
        t['threebengali'] = 0x09E9;
        t['threecircle'] = 0x2462;
        t['threecircleinversesansserif'] = 0x278C;
        t['threedeva'] = 0x0969;
        t['threeeighths'] = 0x215C;
        t['threegujarati'] = 0x0AE9;
        t['threegurmukhi'] = 0x0A69;
        t['threehackarabic'] = 0x0663;
        t['threehangzhou'] = 0x3023;
        t['threeideographicparen'] = 0x3222;
        t['threeinferior'] = 0x2083;
        t['threemonospace'] = 0xFF13;
        t['threenumeratorbengali'] = 0x09F6;
        t['threeoldstyle'] = 0xF733;
        t['threeparen'] = 0x2476;
        t['threeperiod'] = 0x248A;
        t['threepersian'] = 0x06F3;
        t['threequarters'] = 0x00BE;
        t['threequartersemdash'] = 0xF6DE;
        t['threeroman'] = 0x2172;
        t['threesuperior'] = 0x00B3;
        t['threethai'] = 0x0E53;
        t['thzsquare'] = 0x3394;
        t['tihiragana'] = 0x3061;
        t['tikatakana'] = 0x30C1;
        t['tikatakanahalfwidth'] = 0xFF81;
        t['tikeutacirclekorean'] = 0x3270;
        t['tikeutaparenkorean'] = 0x3210;
        t['tikeutcirclekorean'] = 0x3262;
        t['tikeutkorean'] = 0x3137;
        t['tikeutparenkorean'] = 0x3202;
        t['tilde'] = 0x02DC;
        t['tildebelowcmb'] = 0x0330;
        t['tildecmb'] = 0x0303;
        t['tildecomb'] = 0x0303;
        t['tildedoublecmb'] = 0x0360;
        t['tildeoperator'] = 0x223C;
        t['tildeoverlaycmb'] = 0x0334;
        t['tildeverticalcmb'] = 0x033E;
        t['timescircle'] = 0x2297;
        t['tipehahebrew'] = 0x0596;
        t['tipehalefthebrew'] = 0x0596;
        t['tippigurmukhi'] = 0x0A70;
        t['titlocyrilliccmb'] = 0x0483;
        t['tiwnarmenian'] = 0x057F;
        t['tlinebelow'] = 0x1E6F;
        t['tmonospace'] = 0xFF54;
        t['toarmenian'] = 0x0569;
        t['tohiragana'] = 0x3068;
        t['tokatakana'] = 0x30C8;
        t['tokatakanahalfwidth'] = 0xFF84;
        t['tonebarextrahighmod'] = 0x02E5;
        t['tonebarextralowmod'] = 0x02E9;
        t['tonebarhighmod'] = 0x02E6;
        t['tonebarlowmod'] = 0x02E8;
        t['tonebarmidmod'] = 0x02E7;
        t['tonefive'] = 0x01BD;
        t['tonesix'] = 0x0185;
        t['tonetwo'] = 0x01A8;
        t['tonos'] = 0x0384;
        t['tonsquare'] = 0x3327;
        t['topatakthai'] = 0x0E0F;
        t['tortoiseshellbracketleft'] = 0x3014;
        t['tortoiseshellbracketleftsmall'] = 0xFE5D;
        t['tortoiseshellbracketleftvertical'] = 0xFE39;
        t['tortoiseshellbracketright'] = 0x3015;
        t['tortoiseshellbracketrightsmall'] = 0xFE5E;
        t['tortoiseshellbracketrightvertical'] = 0xFE3A;
        t['totaothai'] = 0x0E15;
        t['tpalatalhook'] = 0x01AB;
        t['tparen'] = 0x24AF;
        t['trademark'] = 0x2122;
        t['trademarksans'] = 0xF8EA;
        t['trademarkserif'] = 0xF6DB;
        t['tretroflexhook'] = 0x0288;
        t['triagdn'] = 0x25BC;
        t['triaglf'] = 0x25C4;
        t['triagrt'] = 0x25BA;
        t['triagup'] = 0x25B2;
        t['ts'] = 0x02A6;
        t['tsadi'] = 0x05E6;
        t['tsadidagesh'] = 0xFB46;
        t['tsadidageshhebrew'] = 0xFB46;
        t['tsadihebrew'] = 0x05E6;
        t['tsecyrillic'] = 0x0446;
        t['tsere'] = 0x05B5;
        t['tsere12'] = 0x05B5;
        t['tsere1e'] = 0x05B5;
        t['tsere2b'] = 0x05B5;
        t['tserehebrew'] = 0x05B5;
        t['tserenarrowhebrew'] = 0x05B5;
        t['tserequarterhebrew'] = 0x05B5;
        t['tserewidehebrew'] = 0x05B5;
        t['tshecyrillic'] = 0x045B;
        t['tsuperior'] = 0xF6F3;
        t['ttabengali'] = 0x099F;
        t['ttadeva'] = 0x091F;
        t['ttagujarati'] = 0x0A9F;
        t['ttagurmukhi'] = 0x0A1F;
        t['tteharabic'] = 0x0679;
        t['ttehfinalarabic'] = 0xFB67;
        t['ttehinitialarabic'] = 0xFB68;
        t['ttehmedialarabic'] = 0xFB69;
        t['tthabengali'] = 0x09A0;
        t['tthadeva'] = 0x0920;
        t['tthagujarati'] = 0x0AA0;
        t['tthagurmukhi'] = 0x0A20;
        t['tturned'] = 0x0287;
        t['tuhiragana'] = 0x3064;
        t['tukatakana'] = 0x30C4;
        t['tukatakanahalfwidth'] = 0xFF82;
        t['tusmallhiragana'] = 0x3063;
        t['tusmallkatakana'] = 0x30C3;
        t['tusmallkatakanahalfwidth'] = 0xFF6F;
        t['twelvecircle'] = 0x246B;
        t['twelveparen'] = 0x247F;
        t['twelveperiod'] = 0x2493;
        t['twelveroman'] = 0x217B;
        t['twentycircle'] = 0x2473;
        t['twentyhangzhou'] = 0x5344;
        t['twentyparen'] = 0x2487;
        t['twentyperiod'] = 0x249B;
        t['two'] = 0x0032;
        t['twoarabic'] = 0x0662;
        t['twobengali'] = 0x09E8;
        t['twocircle'] = 0x2461;
        t['twocircleinversesansserif'] = 0x278B;
        t['twodeva'] = 0x0968;
        t['twodotenleader'] = 0x2025;
        t['twodotleader'] = 0x2025;
        t['twodotleadervertical'] = 0xFE30;
        t['twogujarati'] = 0x0AE8;
        t['twogurmukhi'] = 0x0A68;
        t['twohackarabic'] = 0x0662;
        t['twohangzhou'] = 0x3022;
        t['twoideographicparen'] = 0x3221;
        t['twoinferior'] = 0x2082;
        t['twomonospace'] = 0xFF12;
        t['twonumeratorbengali'] = 0x09F5;
        t['twooldstyle'] = 0xF732;
        t['twoparen'] = 0x2475;
        t['twoperiod'] = 0x2489;
        t['twopersian'] = 0x06F2;
        t['tworoman'] = 0x2171;
        t['twostroke'] = 0x01BB;
        t['twosuperior'] = 0x00B2;
        t['twothai'] = 0x0E52;
        t['twothirds'] = 0x2154;
        t['u'] = 0x0075;
        t['uacute'] = 0x00FA;
        t['ubar'] = 0x0289;
        t['ubengali'] = 0x0989;
        t['ubopomofo'] = 0x3128;
        t['ubreve'] = 0x016D;
        t['ucaron'] = 0x01D4;
        t['ucircle'] = 0x24E4;
        t['ucircumflex'] = 0x00FB;
        t['ucircumflexbelow'] = 0x1E77;
        t['ucyrillic'] = 0x0443;
        t['udattadeva'] = 0x0951;
        t['udblacute'] = 0x0171;
        t['udblgrave'] = 0x0215;
        t['udeva'] = 0x0909;
        t['udieresis'] = 0x00FC;
        t['udieresisacute'] = 0x01D8;
        t['udieresisbelow'] = 0x1E73;
        t['udieresiscaron'] = 0x01DA;
        t['udieresiscyrillic'] = 0x04F1;
        t['udieresisgrave'] = 0x01DC;
        t['udieresismacron'] = 0x01D6;
        t['udotbelow'] = 0x1EE5;
        t['ugrave'] = 0x00F9;
        t['ugujarati'] = 0x0A89;
        t['ugurmukhi'] = 0x0A09;
        t['uhiragana'] = 0x3046;
        t['uhookabove'] = 0x1EE7;
        t['uhorn'] = 0x01B0;
        t['uhornacute'] = 0x1EE9;
        t['uhorndotbelow'] = 0x1EF1;
        t['uhorngrave'] = 0x1EEB;
        t['uhornhookabove'] = 0x1EED;
        t['uhorntilde'] = 0x1EEF;
        t['uhungarumlaut'] = 0x0171;
        t['uhungarumlautcyrillic'] = 0x04F3;
        t['uinvertedbreve'] = 0x0217;
        t['ukatakana'] = 0x30A6;
        t['ukatakanahalfwidth'] = 0xFF73;
        t['ukcyrillic'] = 0x0479;
        t['ukorean'] = 0x315C;
        t['umacron'] = 0x016B;
        t['umacroncyrillic'] = 0x04EF;
        t['umacrondieresis'] = 0x1E7B;
        t['umatragurmukhi'] = 0x0A41;
        t['umonospace'] = 0xFF55;
        t['underscore'] = 0x005F;
        t['underscoredbl'] = 0x2017;
        t['underscoremonospace'] = 0xFF3F;
        t['underscorevertical'] = 0xFE33;
        t['underscorewavy'] = 0xFE4F;
        t['union'] = 0x222A;
        t['universal'] = 0x2200;
        t['uogonek'] = 0x0173;
        t['uparen'] = 0x24B0;
        t['upblock'] = 0x2580;
        t['upperdothebrew'] = 0x05C4;
        t['upsilon'] = 0x03C5;
        t['upsilondieresis'] = 0x03CB;
        t['upsilondieresistonos'] = 0x03B0;
        t['upsilonlatin'] = 0x028A;
        t['upsilontonos'] = 0x03CD;
        t['uptackbelowcmb'] = 0x031D;
        t['uptackmod'] = 0x02D4;
        t['uragurmukhi'] = 0x0A73;
        t['uring'] = 0x016F;
        t['ushortcyrillic'] = 0x045E;
        t['usmallhiragana'] = 0x3045;
        t['usmallkatakana'] = 0x30A5;
        t['usmallkatakanahalfwidth'] = 0xFF69;
        t['ustraightcyrillic'] = 0x04AF;
        t['ustraightstrokecyrillic'] = 0x04B1;
        t['utilde'] = 0x0169;
        t['utildeacute'] = 0x1E79;
        t['utildebelow'] = 0x1E75;
        t['uubengali'] = 0x098A;
        t['uudeva'] = 0x090A;
        t['uugujarati'] = 0x0A8A;
        t['uugurmukhi'] = 0x0A0A;
        t['uumatragurmukhi'] = 0x0A42;
        t['uuvowelsignbengali'] = 0x09C2;
        t['uuvowelsigndeva'] = 0x0942;
        t['uuvowelsigngujarati'] = 0x0AC2;
        t['uvowelsignbengali'] = 0x09C1;
        t['uvowelsigndeva'] = 0x0941;
        t['uvowelsigngujarati'] = 0x0AC1;
        t['v'] = 0x0076;
        t['vadeva'] = 0x0935;
        t['vagujarati'] = 0x0AB5;
        t['vagurmukhi'] = 0x0A35;
        t['vakatakana'] = 0x30F7;
        t['vav'] = 0x05D5;
        t['vavdagesh'] = 0xFB35;
        t['vavdagesh65'] = 0xFB35;
        t['vavdageshhebrew'] = 0xFB35;
        t['vavhebrew'] = 0x05D5;
        t['vavholam'] = 0xFB4B;
        t['vavholamhebrew'] = 0xFB4B;
        t['vavvavhebrew'] = 0x05F0;
        t['vavyodhebrew'] = 0x05F1;
        t['vcircle'] = 0x24E5;
        t['vdotbelow'] = 0x1E7F;
        t['vecyrillic'] = 0x0432;
        t['veharabic'] = 0x06A4;
        t['vehfinalarabic'] = 0xFB6B;
        t['vehinitialarabic'] = 0xFB6C;
        t['vehmedialarabic'] = 0xFB6D;
        t['vekatakana'] = 0x30F9;
        t['venus'] = 0x2640;
        t['verticalbar'] = 0x007C;
        t['verticallineabovecmb'] = 0x030D;
        t['verticallinebelowcmb'] = 0x0329;
        t['verticallinelowmod'] = 0x02CC;
        t['verticallinemod'] = 0x02C8;
        t['vewarmenian'] = 0x057E;
        t['vhook'] = 0x028B;
        t['vikatakana'] = 0x30F8;
        t['viramabengali'] = 0x09CD;
        t['viramadeva'] = 0x094D;
        t['viramagujarati'] = 0x0ACD;
        t['visargabengali'] = 0x0983;
        t['visargadeva'] = 0x0903;
        t['visargagujarati'] = 0x0A83;
        t['vmonospace'] = 0xFF56;
        t['voarmenian'] = 0x0578;
        t['voicediterationhiragana'] = 0x309E;
        t['voicediterationkatakana'] = 0x30FE;
        t['voicedmarkkana'] = 0x309B;
        t['voicedmarkkanahalfwidth'] = 0xFF9E;
        t['vokatakana'] = 0x30FA;
        t['vparen'] = 0x24B1;
        t['vtilde'] = 0x1E7D;
        t['vturned'] = 0x028C;
        t['vuhiragana'] = 0x3094;
        t['vukatakana'] = 0x30F4;
        t['w'] = 0x0077;
        t['wacute'] = 0x1E83;
        t['waekorean'] = 0x3159;
        t['wahiragana'] = 0x308F;
        t['wakatakana'] = 0x30EF;
        t['wakatakanahalfwidth'] = 0xFF9C;
        t['wakorean'] = 0x3158;
        t['wasmallhiragana'] = 0x308E;
        t['wasmallkatakana'] = 0x30EE;
        t['wattosquare'] = 0x3357;
        t['wavedash'] = 0x301C;
        t['wavyunderscorevertical'] = 0xFE34;
        t['wawarabic'] = 0x0648;
        t['wawfinalarabic'] = 0xFEEE;
        t['wawhamzaabovearabic'] = 0x0624;
        t['wawhamzaabovefinalarabic'] = 0xFE86;
        t['wbsquare'] = 0x33DD;
        t['wcircle'] = 0x24E6;
        t['wcircumflex'] = 0x0175;
        t['wdieresis'] = 0x1E85;
        t['wdotaccent'] = 0x1E87;
        t['wdotbelow'] = 0x1E89;
        t['wehiragana'] = 0x3091;
        t['weierstrass'] = 0x2118;
        t['wekatakana'] = 0x30F1;
        t['wekorean'] = 0x315E;
        t['weokorean'] = 0x315D;
        t['wgrave'] = 0x1E81;
        t['whitebullet'] = 0x25E6;
        t['whitecircle'] = 0x25CB;
        t['whitecircleinverse'] = 0x25D9;
        t['whitecornerbracketleft'] = 0x300E;
        t['whitecornerbracketleftvertical'] = 0xFE43;
        t['whitecornerbracketright'] = 0x300F;
        t['whitecornerbracketrightvertical'] = 0xFE44;
        t['whitediamond'] = 0x25C7;
        t['whitediamondcontainingblacksmalldiamond'] = 0x25C8;
        t['whitedownpointingsmalltriangle'] = 0x25BF;
        t['whitedownpointingtriangle'] = 0x25BD;
        t['whiteleftpointingsmalltriangle'] = 0x25C3;
        t['whiteleftpointingtriangle'] = 0x25C1;
        t['whitelenticularbracketleft'] = 0x3016;
        t['whitelenticularbracketright'] = 0x3017;
        t['whiterightpointingsmalltriangle'] = 0x25B9;
        t['whiterightpointingtriangle'] = 0x25B7;
        t['whitesmallsquare'] = 0x25AB;
        t['whitesmilingface'] = 0x263A;
        t['whitesquare'] = 0x25A1;
        t['whitestar'] = 0x2606;
        t['whitetelephone'] = 0x260F;
        t['whitetortoiseshellbracketleft'] = 0x3018;
        t['whitetortoiseshellbracketright'] = 0x3019;
        t['whiteuppointingsmalltriangle'] = 0x25B5;
        t['whiteuppointingtriangle'] = 0x25B3;
        t['wihiragana'] = 0x3090;
        t['wikatakana'] = 0x30F0;
        t['wikorean'] = 0x315F;
        t['wmonospace'] = 0xFF57;
        t['wohiragana'] = 0x3092;
        t['wokatakana'] = 0x30F2;
        t['wokatakanahalfwidth'] = 0xFF66;
        t['won'] = 0x20A9;
        t['wonmonospace'] = 0xFFE6;
        t['wowaenthai'] = 0x0E27;
        t['wparen'] = 0x24B2;
        t['wring'] = 0x1E98;
        t['wsuperior'] = 0x02B7;
        t['wturned'] = 0x028D;
        t['wynn'] = 0x01BF;
        t['x'] = 0x0078;
        t['xabovecmb'] = 0x033D;
        t['xbopomofo'] = 0x3112;
        t['xcircle'] = 0x24E7;
        t['xdieresis'] = 0x1E8D;
        t['xdotaccent'] = 0x1E8B;
        t['xeharmenian'] = 0x056D;
        t['xi'] = 0x03BE;
        t['xmonospace'] = 0xFF58;
        t['xparen'] = 0x24B3;
        t['xsuperior'] = 0x02E3;
        t['y'] = 0x0079;
        t['yaadosquare'] = 0x334E;
        t['yabengali'] = 0x09AF;
        t['yacute'] = 0x00FD;
        t['yadeva'] = 0x092F;
        t['yaekorean'] = 0x3152;
        t['yagujarati'] = 0x0AAF;
        t['yagurmukhi'] = 0x0A2F;
        t['yahiragana'] = 0x3084;
        t['yakatakana'] = 0x30E4;
        t['yakatakanahalfwidth'] = 0xFF94;
        t['yakorean'] = 0x3151;
        t['yamakkanthai'] = 0x0E4E;
        t['yasmallhiragana'] = 0x3083;
        t['yasmallkatakana'] = 0x30E3;
        t['yasmallkatakanahalfwidth'] = 0xFF6C;
        t['yatcyrillic'] = 0x0463;
        t['ycircle'] = 0x24E8;
        t['ycircumflex'] = 0x0177;
        t['ydieresis'] = 0x00FF;
        t['ydotaccent'] = 0x1E8F;
        t['ydotbelow'] = 0x1EF5;
        t['yeharabic'] = 0x064A;
        t['yehbarreearabic'] = 0x06D2;
        t['yehbarreefinalarabic'] = 0xFBAF;
        t['yehfinalarabic'] = 0xFEF2;
        t['yehhamzaabovearabic'] = 0x0626;
        t['yehhamzaabovefinalarabic'] = 0xFE8A;
        t['yehhamzaaboveinitialarabic'] = 0xFE8B;
        t['yehhamzaabovemedialarabic'] = 0xFE8C;
        t['yehinitialarabic'] = 0xFEF3;
        t['yehmedialarabic'] = 0xFEF4;
        t['yehmeeminitialarabic'] = 0xFCDD;
        t['yehmeemisolatedarabic'] = 0xFC58;
        t['yehnoonfinalarabic'] = 0xFC94;
        t['yehthreedotsbelowarabic'] = 0x06D1;
        t['yekorean'] = 0x3156;
        t['yen'] = 0x00A5;
        t['yenmonospace'] = 0xFFE5;
        t['yeokorean'] = 0x3155;
        t['yeorinhieuhkorean'] = 0x3186;
        t['yerahbenyomohebrew'] = 0x05AA;
        t['yerahbenyomolefthebrew'] = 0x05AA;
        t['yericyrillic'] = 0x044B;
        t['yerudieresiscyrillic'] = 0x04F9;
        t['yesieungkorean'] = 0x3181;
        t['yesieungpansioskorean'] = 0x3183;
        t['yesieungsioskorean'] = 0x3182;
        t['yetivhebrew'] = 0x059A;
        t['ygrave'] = 0x1EF3;
        t['yhook'] = 0x01B4;
        t['yhookabove'] = 0x1EF7;
        t['yiarmenian'] = 0x0575;
        t['yicyrillic'] = 0x0457;
        t['yikorean'] = 0x3162;
        t['yinyang'] = 0x262F;
        t['yiwnarmenian'] = 0x0582;
        t['ymonospace'] = 0xFF59;
        t['yod'] = 0x05D9;
        t['yoddagesh'] = 0xFB39;
        t['yoddageshhebrew'] = 0xFB39;
        t['yodhebrew'] = 0x05D9;
        t['yodyodhebrew'] = 0x05F2;
        t['yodyodpatahhebrew'] = 0xFB1F;
        t['yohiragana'] = 0x3088;
        t['yoikorean'] = 0x3189;
        t['yokatakana'] = 0x30E8;
        t['yokatakanahalfwidth'] = 0xFF96;
        t['yokorean'] = 0x315B;
        t['yosmallhiragana'] = 0x3087;
        t['yosmallkatakana'] = 0x30E7;
        t['yosmallkatakanahalfwidth'] = 0xFF6E;
        t['yotgreek'] = 0x03F3;
        t['yoyaekorean'] = 0x3188;
        t['yoyakorean'] = 0x3187;
        t['yoyakthai'] = 0x0E22;
        t['yoyingthai'] = 0x0E0D;
        t['yparen'] = 0x24B4;
        t['ypogegrammeni'] = 0x037A;
        t['ypogegrammenigreekcmb'] = 0x0345;
        t['yr'] = 0x01A6;
        t['yring'] = 0x1E99;
        t['ysuperior'] = 0x02B8;
        t['ytilde'] = 0x1EF9;
        t['yturned'] = 0x028E;
        t['yuhiragana'] = 0x3086;
        t['yuikorean'] = 0x318C;
        t['yukatakana'] = 0x30E6;
        t['yukatakanahalfwidth'] = 0xFF95;
        t['yukorean'] = 0x3160;
        t['yusbigcyrillic'] = 0x046B;
        t['yusbigiotifiedcyrillic'] = 0x046D;
        t['yuslittlecyrillic'] = 0x0467;
        t['yuslittleiotifiedcyrillic'] = 0x0469;
        t['yusmallhiragana'] = 0x3085;
        t['yusmallkatakana'] = 0x30E5;
        t['yusmallkatakanahalfwidth'] = 0xFF6D;
        t['yuyekorean'] = 0x318B;
        t['yuyeokorean'] = 0x318A;
        t['yyabengali'] = 0x09DF;
        t['yyadeva'] = 0x095F;
        t['z'] = 0x007A;
        t['zaarmenian'] = 0x0566;
        t['zacute'] = 0x017A;
        t['zadeva'] = 0x095B;
        t['zagurmukhi'] = 0x0A5B;
        t['zaharabic'] = 0x0638;
        t['zahfinalarabic'] = 0xFEC6;
        t['zahinitialarabic'] = 0xFEC7;
        t['zahiragana'] = 0x3056;
        t['zahmedialarabic'] = 0xFEC8;
        t['zainarabic'] = 0x0632;
        t['zainfinalarabic'] = 0xFEB0;
        t['zakatakana'] = 0x30B6;
        t['zaqefgadolhebrew'] = 0x0595;
        t['zaqefqatanhebrew'] = 0x0594;
        t['zarqahebrew'] = 0x0598;
        t['zayin'] = 0x05D6;
        t['zayindagesh'] = 0xFB36;
        t['zayindageshhebrew'] = 0xFB36;
        t['zayinhebrew'] = 0x05D6;
        t['zbopomofo'] = 0x3117;
        t['zcaron'] = 0x017E;
[truncated: 1,379,887 more chars]
