# Supplementary material for: McClintock: An Integrated Pipeline for Detecting Transposable Element Insertions in Whole-Genome Shotgun Sequencing Data
Source: G3 (Bethesda). 2017 Jun 21;7(8):2763–78. doi: 10.1534/g3.117.043893 (PMC5555480; doi:10.1534/g3.117.043893)
Supplement: Supplementary file 3 [file 2763FileS3.zip › mcclintock_analysis_code/seqplots-master/inst/seqplots/www/js/tmpl.min.js]

/*
 * JavaScript Templates 2.4.1
 * https://github.com/blueimp/JavaScript-Templates
 *
 * Copyright 2011, Sebastian Tschan
 * https://blueimp.net
 *
 * Licensed under the MIT license:
 * http://www.opensource.org/licenses/MIT
 *
 * Inspired by John Resig's JavaScript Micro-Templating:
 * http://ejohn.org/blog/javascript-micro-templating/
 */

/*jslint evil: true, regexp: true, unparam: true */
/*global document, define */

(function ($) {
    "use strict";
    var tmpl = function (str, data) {
        var f = !/[^\w\-\.:]/.test(str) ? tmpl.cache[str] = tmpl.cache[str] ||
                tmpl(tmpl.load(str)) :
                    new Function(
                        tmpl.arg + ',tmpl',
                        "var _e=tmpl.encode" + tmpl.helper + ",_s='" +
                            str.replace(tmpl.regexp, tmpl.func) +
                            "';return _s;"
                    );
        return data ? f(data, tmpl) : function (data) {
            return f(data, tmpl);
        };
    };
    tmpl.cache = {};
    tmpl.load = function (id) {
        return document.getElementById(id).innerHTML;
    };
    tmpl.regexp = /([\s'\\])(?!(?:[^{]|\{(?!%))*%\})|(?:\{%(=|#)([\s\S]+?)%\})|(\{%)|(%\})/g;
    tmpl.func = function (s, p1, p2, p3, p4, p5) {
        if (p1) { // whitespace, quote and backspace in HTML context
            return {
                "\n": "\\n",
                "\r": "\\r",
                "\t": "\\t",
                " " : " "
            }[p1] || "\\" + p1;
        }
        if (p2) { // interpolation: {%=prop%}, or unescaped: {%#prop%}
            if (p2 === "=") {
                return "'+_e(" + p3 + ")+'";
            }
            return "'+(" + p3 + "==null?'':" + p3 + ")+'";
        }
        if (p4) { // evaluation start tag: {%
            return "';";
        }
        if (p5) { // evaluation end tag: %}
            return "_s+='";
        }
    };
    tmpl.encReg = /[<>&"'\x00]/g;
    tmpl.encMap = {
        "<"   : "&lt;",
        ">"   : "&gt;",
        "&"   : "&amp;",
        "\""  : "&quot;",
        "'"   : "&#39;"
    };
    tmpl.encode = function (s) {
        /*jshint eqnull:true */
        return (s == null ? "" : "" + s).replace(
            tmpl.encReg,
            function (c) {
                return tmpl.encMap[c] || "";
            }
        );
    };
    tmpl.arg = "o";
    tmpl.helper = ",print=function(s,e){_s+=e?(s==null?'':s):_e(s);}" +
        ",include=function(s,d){_s+=tmpl(s,d);}";
    var tmplUP = tmpl;
    if (typeof define === "function" && define.amd) {
        define(function () {
            return tmplUP;
        });
    } else {
        $.tmplUP = tmpl;
    }
}(this));
