# Supplementary material for: McClintock: An Integrated Pipeline for Detecting Transposable Element Insertions in Whole-Genome Shotgun Sequencing Data
Source: G3 (Bethesda). 2017 Jun 21;7(8):2763–78. doi: 10.1534/g3.117.043893 (PMC5555480; doi:10.1534/g3.117.043893)
Supplement: Supplementary file 3 [file 2763FileS3.zip › mcclintock_analysis_code/seqplots-master/inst/seqplots/www/upload/css/jquery.fileupload-ui-noscript.css]

@charset "UTF-8";
/*
 * jQuery File Upload UI Plugin NoScript CSS 1.0
 * https://github.com/blueimp/jQuery-File-Upload
 *
 * Copyright 2012, Sebastian Tschan
 * https://blueimp.net
 *
 * Licensed under the MIT license:
 * http://www.opensource.org/licenses/MIT
 */

.fileinput-button input {
  position: static;
  opacity: 1;
  filter: none;
  transform: none;
  font-size: inherit;
  direction: inherit;
}

.fileinput-button span,
.fileinput-button i,
.fileupload-buttonbar .delete,
.fileupload-buttonbar .toggle {
  display: none;
}
