# Supplementary material for: McClintock: An Integrated Pipeline for Detecting Transposable Element Insertions in Whole-Genome Shotgun Sequencing Data
Source: G3 (Bethesda). 2017 Jun 21;7(8):2763–78. doi: 10.1534/g3.117.043893 (PMC5555480; doi:10.1534/g3.117.043893)
Supplement: Supplementary file 3 [file 2763FileS3.zip › mcclintock_analysis_code/seqplots-master/inst/seqplots/www/upload/css/jquery.fileupload-ui.css]

@charset "UTF-8";
/*
 * jQuery File Upload UI Plugin CSS 6.10
 * https://github.com/blueimp/jQuery-File-Upload
 *
 * Copyright 2010, Sebastian Tschan
 * https://blueimp.net
 *
 * Licensed under the MIT license:
 * http://www.opensource.org/licenses/MIT
 */

.fileinput-button {
  position: relative;
  overflow: hidden;
  float: left;
  margin-right: 4px;
}
.fileinput-button input {
  position: absolute;
  top: 0;
  right: 0;
  margin: 0;
  opacity: 0;
  filter: alpha(opacity=0);
  transform: translate(-300px, 0) scale(4);
  font-size: 23px;
  direction: ltr;
  cursor: pointer;
}
.fileupload-buttonbar .btn,
.fileupload-buttonbar .toggle {
  margin-bottom: 5px;
}
.files .progress {
  width: 200px;
}
.progress-animated .bar {
  background: url(../img/progressbar.gif) !important;
  filter: none;
}
.fileupload-loading {
  position: absolute;
  left: 50%;
  width: 128px;
  height: 128px;
  background: url(../img/loading.gif) center no-repeat;
  display: none;
}
.fileupload-processing .fileupload-loading {
  display: block;
}

/* Fix for IE 6: */
* html .fileinput-button {
  line-height: 24px;
  margin: 1px -3px 0 0;
}

/* Fix for IE 7: */
* + html .fileinput-button {
  padding: 2px 15px;
  margin: 1px 0 0 0;
}

@media (max-width: 767px) {
  .files .btn span {
    display: none;
  }
  .files .preview * {
    width: 40px;
  }
  .files .name * {
    width: 80px;
    display: inline-block;
    word-wrap: break-word;
  }
  .files .progress {
    width: 20px;
  }
  .files .delete {
    width: 60px;
  }
}
