# Supplementary material for: McClintock: An Integrated Pipeline for Detecting Transposable Element Insertions in Whole-Genome Shotgun Sequencing Data
Source: G3 (Bethesda). 2017 Jun 21;7(8):2763–78. doi: 10.1534/g3.117.043893 (PMC5555480; doi:10.1534/g3.117.043893)
Supplement: Supplementary file 3 [file 2763FileS3.zip › mcclintock_analysis_code/seqplots-master/inst/seqplots/www/upload/css/style.css]

@charset "UTF-8";
/*
 * jQuery File Upload Plugin CSS Example 1.0.1
 * https://github.com/blueimp/jQuery-File-Upload
 *
 * Copyright 2012, Sebastian Tschan
 * https://blueimp.net
 *
 * Licensed under the MIT license:
 * http://www.opensource.org/licenses/MIT
 */

body{
  padding-top: 60px;
}

#fileUploadModal .modal-dialog  {width:97%;}
