# Supplementary material for: McClintock: An Integrated Pipeline for Detecting Transposable Element Insertions in Whole-Genome Shotgun Sequencing Data
Source: G3 (Bethesda). 2017 Jun 21;7(8):2763–78. doi: 10.1534/g3.117.043893 (PMC5555480; doi:10.1534/g3.117.043893)
Supplement: Supplementary file 3 [file 2763FileS3.zip › mcclintock_analysis_code/seqplots-master/inst/seqplots/www/upload/js/cors/jquery.postmessage-transport.js]

/*
 * jQuery postMessage Transport Plugin 1.1.2
 * https://github.com/blueimp/jQuery-File-Upload
 *
 * Copyright 2011, Sebastian Tschan
 * https://blueimp.net
 *
 * Licensed under the MIT license:
 * http://www.opensource.org/licenses/MIT
 */

/* global define, require, window, document */

(function (factory) {
    'use strict';
    if (typeof define === 'function' && define.amd) {
        // Register as an anonymous AMD module:
        define(['jquery'], factory);
    } else if (typeof exports === 'object') {
        // Node/CommonJS:
        factory(require('jquery'));
    } else {
        // Browser globals:
        factory(window.jQuery);
    }
}(function ($) {
    'use strict';

    var counter = 0,
        names = [
            'accepts',
            'cache',
            'contents',
            'contentType',
            'crossDomain',
            'data',
            'dataType',
            'headers',
            'ifModified',
            'mimeType',
            'password',
            'processData',
            'timeout',
            'traditional',
            'type',
            'url',
            'username'
        ],
        convert = function (p) {
            return p;
        };

    $.ajaxSetup({
        converters: {
            'postmessage text': convert,
            'postmessage json': convert,
            'postmessage html': convert
        }
    });

    $.ajaxTransport('postmessage', function (options) {
        if (options.postMessage && window.postMessage) {
            var iframe,
                loc = $('<a>').prop('href', options.postMessage)[0],
                target = loc.protocol + '//' + loc.host,
                xhrUpload = options.xhr().upload;
            return {
                send: function (_, completeCallback) {
                    counter += 1;
                    var message = {
                            id: 'postmessage-transport-' + counter
                        },
                        eventName = 'message.' + message.id;
                    iframe = $(
                        '<iframe style="display:none;" src="' +
                            options.postMessage + '" name="' +
                            message.id + '"></iframe>'
                    ).bind('load', function () {
                        $.each(names, function (i, name) {
                            message[name] = options[name];
                        });
                        message.dataType = message.dataType.replace('postmessage ', '');
                        $(window).bind(eventName, function (e) {
                            e = e.originalEvent;
                            var data = e.data,
                                ev;
                            if (e.origin === target && data.id === message.id) {
                                if (data.type === 'progress') {
                                    ev = document.createEvent('Event');
                                    ev.initEvent(data.type, false, true);
                                    $.extend(ev, data);
                                    xhrUpload.dispatchEvent(ev);
                                } else {
                                    completeCallback(
                                        data.status,
                                        data.statusText,
                                        {postmessage: data.result},
                                        data.headers
                                    );
                                    iframe.remove();
                                    $(window).unbind(eventName);
                                }
                            }
                        });
                        iframe[0].contentWindow.postMessage(
                            message,
                            target
                        );
                    }).appendTo(document.body);
                },
                abort: function () {
                    if (iframe) {
                        iframe.remove();
                    }
                }
            };
        }
    });

}));
