# Supplementary material for: McClintock: An Integrated Pipeline for Detecting Transposable Element Insertions in Whole-Genome Shotgun Sequencing Data
Source: G3 (Bethesda). 2017 Jun 21;7(8):2763–78. doi: 10.1534/g3.117.043893 (PMC5555480; doi:10.1534/g3.117.043893)
Supplement: Supplementary file 3 [file 2763FileS3.zip › mcclintock_analysis_code/seqplots-master/inst/seqplots/www/upload/js/cors/jquery.xdr-transport.js]

/*
 * jQuery XDomainRequest Transport Plugin 1.1.4
 * https://github.com/blueimp/jQuery-File-Upload
 *
 * Copyright 2011, Sebastian Tschan
 * https://blueimp.net
 *
 * Licensed under the MIT license:
 * http://www.opensource.org/licenses/MIT
 *
 * Based on Julian Aubourg's ajaxHooks xdr.js:
 * https://github.com/jaubourg/ajaxHooks/
 */

/* global define, require, window, XDomainRequest */

(function (factory) {
    'use strict';
    if (typeof define === 'function' && define.amd) {
        // Register as an anonymous AMD module:
        define(['jquery'], factory);
    } else if (typeof exports === 'object') {
        // Node/CommonJS:
        factory(require('jquery'));
    } else {
        // Browser globals:
        factory(window.jQuery);
    }
}(function ($) {
    'use strict';
    if (window.XDomainRequest && !$.support.cors) {
        $.ajaxTransport(function (s) {
            if (s.crossDomain && s.async) {
                if (s.timeout) {
                    s.xdrTimeout = s.timeout;
                    delete s.timeout;
                }
                var xdr;
                return {
                    send: function (headers, completeCallback) {
                        var addParamChar = /\?/.test(s.url) ? '&' : '?';
                        function callback(status, statusText, responses, responseHeaders) {
                            xdr.onload = xdr.onerror = xdr.ontimeout = $.noop;
                            xdr = null;
                            completeCallback(status, statusText, responses, responseHeaders);
                        }
                        xdr = new XDomainRequest();
                        // XDomainRequest only supports GET and POST:
                        if (s.type === 'DELETE') {
                            s.url = s.url + addParamChar + '_method=DELETE';
                            s.type = 'POST';
                        } else if (s.type === 'PUT') {
                            s.url = s.url + addParamChar + '_method=PUT';
                            s.type = 'POST';
                        } else if (s.type === 'PATCH') {
                            s.url = s.url + addParamChar + '_method=PATCH';
                            s.type = 'POST';
                        }
                        xdr.open(s.type, s.url);
                        xdr.onload = function () {
                            callback(
                                200,
                                'OK',
                                {text: xdr.responseText},
                                'Content-Type: ' + xdr.contentType
                            );
                        };
                        xdr.onerror = function () {
                            callback(404, 'Not Found');
                        };
                        if (s.xdrTimeout) {
                            xdr.ontimeout = function () {
                                callback(0, 'timeout');
                            };
                            xdr.timeout = s.xdrTimeout;
                        }
                        xdr.send((s.hasContent && s.data) || null);
                    },
                    abort: function () {
                        if (xdr) {
                            xdr.onerror = $.noop();
                            xdr.abort();
                        }
                    }
                };
            }
        });
    }
}));
