# Supplementary material for: McClintock: An Integrated Pipeline for Detecting Transposable Element Insertions in Whole-Genome Shotgun Sequencing Data
Source: G3 (Bethesda). 2017 Jun 21;7(8):2763–78. doi: 10.1534/g3.117.043893 (PMC5555480; doi:10.1534/g3.117.043893)
Supplement: Supplementary file 3 [file 2763FileS3.zip › mcclintock_analysis_code/seqplots-master/inst/seqplots/www/upload/js/md5.js]

/*!
 * Joseph Myer's md5() algorithm wrapped in a self-invoked function to prevent
 * global namespace polution, modified to hash unicode characters as UTF-8.
 *  
 * Copyright 1999-2010, Joseph Myers, Paul Johnston, Greg Holt, Will Bond <will@wbond.net>
 * http://www.myersdaily.org/joseph/javascript/md5-text.html
 * http://pajhome.org.uk/crypt/md5
 * 
 * Released under the BSD license
 * http://www.opensource.org/licenses/bsd-license
 */
(function() {
	function md5cycle(x, k) {
		var a = x[0], b = x[1], c = x[2], d = x[3];

		a = ff(a, b, c, d, k[0], 7, -680876936);
		d = ff(d, a, b, c, k[1], 12, -389564586);
		c = ff(c, d, a, b, k[2], 17, 606105819);
		b = ff(b, c, d, a, k[3], 22, -1044525330);
		a = ff(a, b, c, d, k[4], 7, -176418897);
		d = ff(d, a, b, c, k[5], 12, 1200080426);
		c = ff(c, d, a, b, k[6], 17, -1473231341);
		b = ff(b, c, d, a, k[7], 22, -45705983);
		a = ff(a, b, c, d, k[8], 7, 1770035416);
		d = ff(d, a, b, c, k[9], 12, -1958414417);
		c = ff(c, d, a, b, k[10], 17, -42063);
		b = ff(b, c, d, a, k[11], 22, -1990404162);
		a = ff(a, b, c, d, k[12], 7, 1804603682);
		d = ff(d, a, b, c, k[13], 12, -40341101);
		c = ff(c, d, a, b, k[14], 17, -1502002290);
		b = ff(b, c, d, a, k[15], 22, 1236535329);

		a = gg(a, b, c, d, k[1], 5, -165796510);
		d = gg(d, a, b, c, k[6], 9, -1069501632);
		c = gg(c, d, a, b, k[11], 14, 643717713);
		b = gg(b, c, d, a, k[0], 20, -373897302);
		a = gg(a, b, c, d, k[5], 5, -701558691);
		d = gg(d, a, b, c, k[10], 9, 38016083);
		c = gg(c, d, a, b, k[15], 14, -660478335);
		b = gg(b, c, d, a, k[4], 20, -405537848);
		a = gg(a, b, c, d, k[9], 5, 568446438);
		d = gg(d, a, b, c, k[14], 9, -1019803690);
		c = gg(c, d, a, b, k[3], 14, -187363961);
		b = gg(b, c, d, a, k[8], 20, 1163531501);
		a = gg(a, b, c, d, k[13], 5, -1444681467);
		d = gg(d, a, b, c, k[2], 9, -51403784);
		c = gg(c, d, a, b, k[7], 14, 1735328473);
		b = gg(b, c, d, a, k[12], 20, -1926607734);

		a = hh(a, b, c, d, k[5], 4, -378558);
		d = hh(d, a, b, c, k[8], 11, -2022574463);
		c = hh(c, d, a, b, k[11], 16, 1839030562);
		b = hh(b, c, d, a, k[14], 23, -35309556);
		a = hh(a, b, c, d, k[1], 4, -1530992060);
		d = hh(d, a, b, c, k[4], 11, 1272893353);
		c = hh(c, d, a, b, k[7], 16, -155497632);
		b = hh(b, c, d, a, k[10], 23, -1094730640);
		a = hh(a, b, c, d, k[13], 4, 681279174);
		d = hh(d, a, b, c, k[0], 11, -358537222);
		c = hh(c, d, a, b, k[3], 16, -722521979);
		b = hh(b, c, d, a, k[6], 23, 76029189);
		a = hh(a, b, c, d, k[9], 4, -640364487);
		d = hh(d, a, b, c, k[12], 11, -421815835);
		c = hh(c, d, a, b, k[15], 16, 530742520);
		b = hh(b, c, d, a, k[2], 23, -995338651);

		a = ii(a, b, c, d, k[0], 6, -198630844);
		d = ii(d, a, b, c, k[7], 10, 1126891415);
		c = ii(c, d, a, b, k[14], 15, -1416354905);
		b = ii(b, c, d, a, k[5], 21, -57434055);
		a = ii(a, b, c, d, k[12], 6, 1700485571);
		d = ii(d, a, b, c, k[3], 10, -1894986606);
		c = ii(c, d, a, b, k[10], 15, -1051523);
		b = ii(b, c, d, a, k[1], 21, -2054922799);
		a = ii(a, b, c, d, k[8], 6, 1873313359);
		d = ii(d, a, b, c, k[15], 10, -30611744);
		c = ii(c, d, a, b, k[6], 15, -1560198380);
		b = ii(b, c, d, a, k[13], 21, 1309151649);
		a = ii(a, b, c, d, k[4], 6, -145523070);
		d = ii(d, a, b, c, k[11], 10, -1120210379);
		c = ii(c, d, a, b, k[2], 15, 718787259);
		b = ii(b, c, d, a, k[9], 21, -343485551);

		x[0] = add32(a, x[0]);
		x[1] = add32(b, x[1]);
		x[2] = add32(c, x[2]);
		x[3] = add32(d, x[3]);
	}

	function cmn(q, a, b, x, s, t) {
		a = add32(add32(a, q), add32(x, t));
		return add32((a << s) | (a >>> (32 - s)), b);
	}

	function ff(a, b, c, d, x, s, t) {
		return cmn((b & c) | ((~b) & d), a, b, x, s, t);
	}

	function gg(a, b, c, d, x, s, t) {
		return cmn((b & d) | (c & (~d)), a, b, x, s, t);
	}

	function hh(a, b, c, d, x, s, t) {
		return cmn(b ^ c ^ d, a, b, x, s, t);
	}

	function ii(a, b, c, d, x, s, t) {
		return cmn(c ^ (b | (~d)), a, b, x, s, t);
	}

	function md51(s) {
		// Converts the string to UTF-8 "bytes" when necessary
		if (/[\x80-\xFF]/.test(s)) {
			s = unescape(encodeURI(s));
		}
		txt = '';
		var n = s.length, state = [1732584193, -271733879, -1732584194, 271733878], i;
		for (i = 64; i <= s.length; i += 64) {
			md5cycle(state, md5blk(s.substring(i - 64, i)));
		}
		s = s.substring(i - 64);
		var tail = [0, 0, 0, 0, 0, 0, 0, 0, 0, 0, 0, 0, 0, 0, 0, 0];
		for (i = 0; i < s.length; i++)
		tail[i >> 2] |= s.charCodeAt(i) << ((i % 4) << 3);
		tail[i >> 2] |= 0x80 << ((i % 4) << 3);
		if (i > 55) {
			md5cycle(state, tail);
			for (i = 0; i < 16; i++) tail[i] = 0;
		}
		tail[14] = n * 8;
		md5cycle(state, tail);
		return state;
	}

	function md5blk(s) { /* I figured global was faster.   */
		var md5blks = [], i; /* Andy King said do it this way. */
		for (i = 0; i < 64; i += 4) {
			md5blks[i >> 2] = s.charCodeAt(i) +
			                  (s.charCodeAt(i + 1) << 8) +
			                  (s.charCodeAt(i + 2) << 16) +
			                  (s.charCodeAt(i + 3) << 24);
		}
		return md5blks;
	}

	var hex_chr = '0123456789abcdef'.split('');

	function rhex(n) {
		var s = '', j = 0;
		for (; j < 4; j++)
		s += hex_chr[(n >> (j * 8 + 4)) & 0x0F] +
		     hex_chr[(n >> (j * 8)) & 0x0F];
		return s;
	}

	function hex(x) {
		for (var i = 0; i < x.length; i++)
		x[i] = rhex(x[i]);
		return x.join('');
	}

	md5 = function (s) {
		return hex(md51(s));
	}

	/* this function is much faster, so if possible we use it. Some IEs are the
	only ones I know of that need the idiotic second function, generated by an
	if clause.  */
	function add32(a, b) {
		return (a + b) & 0xFFFFFFFF;
	}

	if (md5('hello') != '5d41402abc4b2a76b9719d911017c592') {
		function add32(x, y) {
			var lsw = (x & 0xFFFF) + (y & 0xFFFF),
			    msw = (x >> 16) + (y >> 16) + (lsw >> 16);
			return (msw << 16) | (lsw & 0xFFFF);
		}
	}
})();
