# Supplementary material for: McClintock: An Integrated Pipeline for Detecting Transposable Element Insertions in Whole-Genome Shotgun Sequencing Data
Source: G3 (Bethesda). 2017 Jun 21;7(8):2763–78. doi: 10.1534/g3.117.043893 (PMC5555480; doi:10.1534/g3.117.043893)
Supplement: Supplementary file 3 [file 2763FileS3.zip › mcclintock_analysis_code/seqplots-master/inst/seqplots/www/upload/js/vendor/jquery.ui.widget.js]

/*! jQuery UI - v1.11.1+CommonJS - 2014-09-17
* http://jqueryui.com
* Includes: widget.js
* Copyright 2014 jQuery Foundation and other contributors; Licensed MIT */

(function( factory ) {
    if ( typeof define === "function" && define.amd ) {

		// AMD. Register as an anonymous module.
		define([ "jquery" ], factory );

	} else if (typeof exports === "object") {
		// Node/CommonJS:
		factory(require("jquery"));

	} else {

		// Browser globals
		factory( jQuery );
	}
}(function( $ ) {
/*!
 * jQuery UI Widget 1.11.1
 * http://jqueryui.com
 *
 * Copyright 2014 jQuery Foundation and other contributors
 * Released under the MIT license.
 * http://jquery.org/license
 *
 * http://api.jqueryui.com/jQuery.widget/
 */


var widget_uuid = 0,
	widget_slice = Array.prototype.slice;

$.cleanData = (function( orig ) {
	return function( elems ) {
		var events, elem, i;
		for ( i = 0; (elem = elems[i]) != null; i++ ) {
			try {

				// Only trigger remove when necessary to save time
				events = $._data( elem, "events" );
				if ( events && events.remove ) {
					$( elem ).triggerHandler( "remove" );
				}

			// http://bugs.jquery.com/ticket/8235
			} catch( e ) {}
		}
		orig( elems );
	};
})( $.cleanData );

$.widget = function( name, base, prototype ) {
	var fullName, existingConstructor, constructor, basePrototype,
		// proxiedPrototype allows the provided prototype to remain unmodified
		// so that it can be used as a mixin for multiple widgets (#8876)
		proxiedPrototype = {},
		namespace = name.split( "." )[ 0 ];

	name = name.split( "." )[ 1 ];
	fullName = namespace + "-" + name;

	if ( !prototype ) {
		prototype = base;
		base = $.Widget;
	}

	// create selector for plugin
	$.expr[ ":" ][ fullName.toLowerCase() ] = function( elem ) {
		return !!$.data( elem, fullName );
	};

	$[ namespace ] = $[ namespace ] || {};
	existingConstructor = $[ namespace ][ name ];
	constructor = $[ namespace ][ name ] = function( options, element ) {
		// allow instantiation without "new" keyword
		if ( !this._createWidget ) {
			return new constructor( options, element );
		}

		// allow instantiation without initializing for simple inheritance
		// must use "new" keyword (the code above always passes args)
		if ( arguments.length ) {
			this._createWidget( options, element );
		}
	};
	// extend with the existing constructor to carry over any static properties
	$.extend( constructor, existingConstructor, {
		version: prototype.version,
		// copy the object used to create the prototype in case we need to
		// redefine the widget later
		_proto: $.extend( {}, prototype ),
		// track widgets that inherit from this widget in case this widget is
		// redefined after a widget inherits from it
		_childConstructors: []
	});

	basePrototype = new base();
	// we need to make the options hash a property directly on the new instance
	// otherwise we'll modify the options hash on the prototype that we're
	// inheriting from
	basePrototype.options = $.widget.extend( {}, basePrototype.options );
	$.each( prototype, function( prop, value ) {
		if ( !$.isFunction( value ) ) {
			proxiedPrototype[ prop ] = value;
			return;
		}
		proxiedPrototype[ prop ] = (function() {
			var _super = function() {
					return base.prototype[ prop ].apply( this, arguments );
				},
				_superApply = function( args ) {
					return base.prototype[ prop ].apply( this, args );
				};
			return function() {
				var __super = this._super,
					__superApply = this._superApply,
					returnValue;

				this._super = _super;
				this._superApply = _superApply;

				returnValue = value.apply( this, arguments );

				this._super = __super;
				this._superApply = __superApply;

				return returnValue;
			};
		})();
	});
	constructor.prototype = $.widget.extend( basePrototype, {
		// TODO: remove support for widgetEventPrefix
		// always use the name + a colon as the prefix, e.g., draggable:start
		// don't prefix for widgets that aren't DOM-based
		widgetEventPrefix: existingConstructor ? (basePrototype.widgetEventPrefix || name) : name
	}, proxiedPrototype, {
		constructor: constructor,
		namespace: namespace,
		widgetName: name,
		widgetFullName: fullName
	});

	// If this widget is being redefined then we need to find all widgets that
	// are inheriting from it and redefine all of them so that they inherit from
	// the new version of this widget. We're essentially trying to replace one
	// level in the prototype chain.
	if ( existingConstructor ) {
		$.each( existingConstructor._childConstructors, function( i, child ) {
			var childPrototype = child.prototype;

			// redefine the child widget using the same prototype that was
			// originally used, but inherit from the new version of the base
			$.widget( childPrototype.namespace + "." + childPrototype.widgetName, constructor, child._proto );
		});
		// remove the list of existing child constructors from the old constructor
		// so the old child constructors can be garbage collected
		delete existingConstructor._childConstructors;
	} else {
		base._childConstructors.push( constructor );
	}

	$.widget.bridge( name, constructor );

	return constructor;
};

$.widget.extend = function( target ) {
	var input = widget_slice.call( arguments, 1 ),
		inputIndex = 0,
		inputLength = input.length,
		key,
		value;
	for ( ; inputIndex < inputLength; inputIndex++ ) {
		for ( key in input[ inputIndex ] ) {
			value = input[ inputIndex ][ key ];
			if ( input[ inputIndex ].hasOwnProperty( key ) && value !== undefined ) {
				// Clone objects
				if ( $.isPlainObject( value ) ) {
					target[ key ] = $.isPlainObject( target[ key ] ) ?
						$.widget.extend( {}, target[ key ], value ) :
						// Don't extend strings, arrays, etc. with objects
						$.widget.extend( {}, value );
				// Copy everything else by reference
				} else {
					target[ key ] = value;
				}
			}
		}
	}
	return target;
};

$.widget.bridge = function( name, object ) {
	var fullName = object.prototype.widgetFullName || name;
	$.fn[ name ] = function( options ) {
		var isMethodCall = typeof options === "string",
			args = widget_slice.call( arguments, 1 ),
			returnValue = this;

		// allow multiple hashes to be passed on init
		options = !isMethodCall && args.length ?
			$.widget.extend.apply( null, [ options ].concat(args) ) :
			options;

		if ( isMethodCall ) {
			this.each(function() {
				var methodValue,
					instance = $.data( this, fullName );
				if ( options === "instance" ) {
					returnValue = instance;
					return false;
				}
				if ( !instance ) {
					return $.error( "cannot call methods on " + name + " prior to initialization; " +
						"attempted to call method '" + options + "'" );
				}
				if ( !$.isFunction( instance[options] ) || options.charAt( 0 ) === "_" ) {
					return $.error( "no such method '" + options + "' for " + name + " widget instance" );
				}
				methodValue = instance[ options ].apply( instance, args );
				if ( methodValue !== instance && methodValue !== undefined ) {
					returnValue = methodValue && methodValue.jquery ?
						returnValue.pushStack( methodValue.get() ) :
						methodValue;
					return false;
				}
			});
		} else {
			this.each(function() {
				var instance = $.data( this, fullName );
				if ( instance ) {
					instance.option( options || {} );
					if ( instance._init ) {
						instance._init();
					}
				} else {
					$.data( this, fullName, new object( options, this ) );
				}
			});
		}

		return returnValue;
	};
};

$.Widget = function( /* options, element */ ) {};
$.Widget._childConstructors = [];

$.Widget.prototype = {
	widgetName: "widget",
	widgetEventPrefix: "",
	defaultElement: "<div>",
	options: {
		disabled: false,

		// callbacks
		create: null
	},
	_createWidget: function( options, element ) {
		element = $( element || this.defaultElement || this )[ 0 ];
		this.element = $( element );
		this.uuid = widget_uuid++;
		this.eventNamespace = "." + this.widgetName + this.uuid;
		this.options = $.widget.extend( {},
			this.options,
			this._getCreateOptions(),
			options );

		this.bindings = $();
		this.hoverable = $();
		this.focusable = $();

		if ( element !== this ) {
			$.data( element, this.widgetFullName, this );
			this._on( true, this.element, {
				remove: function( event ) {
					if ( event.target === element ) {
						this.destroy();
					}
				}
			});
			this.document = $( element.style ?
				// element within the document
				element.ownerDocument :
				// element is window or document
				element.document || element );
			this.window = $( this.document[0].defaultView || this.document[0].parentWindow );
		}

		this._create();
		this._trigger( "create", null, this._getCreateEventData() );
		this._init();
	},
	_getCreateOptions: $.noop,
	_getCreateEventData: $.noop,
	_create: $.noop,
	_init: $.noop,

	destroy: function() {
		this._destroy();
		// we can probably remove the unbind calls in 2.0
		// all event bindings should go through this._on()
		this.element
			.unbind( this.eventNamespace )
			.removeData( this.widgetFullName )
			// support: jquery <1.6.3
			// http://bugs.jquery.com/ticket/9413
			.removeData( $.camelCase( this.widgetFullName ) );
		this.widget()
			.unbind( this.eventNamespace )
			.removeAttr( "aria-disabled" )
			.removeClass(
				this.widgetFullName + "-disabled " +
				"ui-state-disabled" );

		// clean up events and states
		this.bindings.unbind( this.eventNamespace );
		this.hoverable.removeClass( "ui-state-hover" );
		this.focusable.removeClass( "ui-state-focus" );
	},
	_destroy: $.noop,

	widget: function() {
		return this.element;
	},

	option: function( key, value ) {
		var options = key,
			parts,
			curOption,
			i;

		if ( arguments.length === 0 ) {
			// don't return a reference to the internal hash
			return $.widget.extend( {}, this.options );
		}

		if ( typeof key === "string" ) {
			// handle nested keys, e.g., "foo.bar" => { foo: { bar: ___ } }
			options = {};
			parts = key.split( "." );
			key = parts.shift();
			if ( parts.length ) {
				curOption = options[ key ] = $.widget.extend( {}, this.options[ key ] );
				for ( i = 0; i < parts.length - 1; i++ ) {
					curOption[ parts[ i ] ] = curOption[ parts[ i ] ] || {};
					curOption = curOption[ parts[ i ] ];
				}
				key = parts.pop();
				if ( arguments.length === 1 ) {
					return curOption[ key ] === undefined ? null : curOption[ key ];
				}
				curOption[ key ] = value;
			} else {
				if ( arguments.length === 1 ) {
					return this.options[ key ] === undefined ? null : this.options[ key ];
				}
				options[ key ] = value;
			}
		}

		this._setOptions( options );

		return this;
	},
	_setOptions: function( options ) {
		var key;

		for ( key in options ) {
			this._setOption( key, options[ key ] );
		}

		return this;
	},
	_setOption: function( key, value ) {
		this.options[ key ] = value;

		if ( key === "disabled" ) {
			this.widget()
				.toggleClass( this.widgetFullName + "-disabled", !!value );

			// If the widget is becoming disabled, then nothing is interactive
			if ( value ) {
				this.hoverable.removeClass( "ui-state-hover" );
				this.focusable.removeClass( "ui-state-focus" );
			}
		}

		return this;
	},

	enable: function() {
		return this._setOptions({ disabled: false });
	},
	disable: function() {
		return this._setOptions({ disabled: true });
	},

	_on: function( suppressDisabledCheck, element, handlers ) {
		var delegateElement,
			instance = this;

		// no suppressDisabledCheck flag, shuffle arguments
		if ( typeof suppressDisabledCheck !== "boolean" ) {
			handlers = element;
			element = suppressDisabledCheck;
			suppressDisabledCheck = false;
		}

		// no element argument, shuffle and use this.element
		if ( !handlers ) {
			handlers = element;
			element = this.element;
			delegateElement = this.widget();
		} else {
			element = delegateElement = $( element );
			this.bindings = this.bindings.add( element );
		}

		$.each( handlers, function( event, handler ) {
			function handlerProxy() {
				// allow widgets to customize the disabled handling
				// - disabled as an array instead of boolean
				// - disabled class as method for disabling individual parts
				if ( !suppressDisabledCheck &&
						( instance.options.disabled === true ||
							$( this ).hasClass( "ui-state-disabled" ) ) ) {
					return;
				}
				return ( typeof handler === "string" ? instance[ handler ] : handler )
					.apply( instance, arguments );
			}

			// copy the guid so direct unbinding works
			if ( typeof handler !== "string" ) {
				handlerProxy.guid = handler.guid =
					handler.guid || handlerProxy.guid || $.guid++;
			}

			var match = event.match( /^([\w:-]*)\s*(.*)$/ ),
				eventName = match[1] + instance.eventNamespace,
				selector = match[2];
			if ( selector ) {
				delegateElement.delegate( selector, eventName, handlerProxy );
			} else {
				element.bind( eventName, handlerProxy );
			}
		});
	},

	_off: function( element, eventName ) {
		eventName = (eventName || "").split( " " ).join( this.eventNamespace + " " ) + this.eventNamespace;
		element.unbind( eventName ).undelegate( eventName );
	},

	_delay: function( handler, delay ) {
		function handlerProxy() {
			return ( typeof handler === "string" ? instance[ handler ] : handler )
				.apply( instance, arguments );
		}
		var instance = this;
		return setTimeout( handlerProxy, delay || 0 );
	},

	_hoverable: function( element ) {
		this.hoverable = this.hoverable.add( element );
		this._on( element, {
			mouseenter: function( event ) {
				$( event.currentTarget ).addClass( "ui-state-hover" );
			},
			mouseleave: function( event ) {
				$( event.currentTarget ).removeClass( "ui-state-hover" );
			}
		});
	},

	_focusable: function( element ) {
		this.focusable = this.focusable.add( element );
		this._on( element, {
			focusin: function( event ) {
				$( event.currentTarget ).addClass( "ui-state-focus" );
			},
			focusout: function( event ) {
				$( event.currentTarget ).removeClass( "ui-state-focus" );
			}
		});
	},

	_trigger: function( type, event, data ) {
		var prop, orig,
			callback = this.options[ type ];

		data = data || {};
		event = $.Event( event );
		event.type = ( type === this.widgetEventPrefix ?
			type :
			this.widgetEventPrefix + type ).toLowerCase();
		// the original event may come from any element
		// so we need to reset the target on the new event
		event.target = this.element[ 0 ];

		// copy original event properties over to the new event
		orig = event.originalEvent;
		if ( orig ) {
			for ( prop in orig ) {
				if ( !( prop in event ) ) {
					event[ prop ] = orig[ prop ];
				}
			}
		}

		this.element.trigger( event, data );
		return !( $.isFunction( callback ) &&
			callback.apply( this.element[0], [ event ].concat( data ) ) === false ||
			event.isDefaultPrevented() );
	}
};

$.each( { show: "fadeIn", hide: "fadeOut" }, function( method, defaultEffect ) {
	$.Widget.prototype[ "_" + method ] = function( element, options, callback ) {
		if ( typeof options === "string" ) {
			options = { effect: options };
		}
		var hasOptions,
			effectName = !options ?
				method :
				options === true || typeof options === "number" ?
					defaultEffect :
					options.effect || defaultEffect;
		options = options || {};
		if ( typeof options === "number" ) {
			options = { duration: options };
		}
		hasOptions = !$.isEmptyObject( options );
		options.complete = callback;
		if ( options.delay ) {
			element.delay( options.delay );
		}
		if ( hasOptions && $.effects && $.effects.effect[ effectName ] ) {
			element[ method ]( options );
		} else if ( effectName !== method && element[ effectName ] ) {
			element[ effectName ]( options.duration, options.easing, callback );
		} else {
			element.queue(function( next ) {
				$( this )[ method ]();
				if ( callback ) {
					callback.call( element[ 0 ] );
				}
				next();
			});
		}
	};
});

var widget = $.widget;


}));
