# Supplementary material for: McClintock: An Integrated Pipeline for Detecting Transposable Element Insertions in Whole-Genome Shotgun Sequencing Data
Source: G3 (Bethesda). 2017 Jun 21;7(8):2763–78. doi: 10.1534/g3.117.043893 (PMC5555480; doi:10.1534/g3.117.043893)
Supplement: Supplementary file 3 [file 2763FileS3.zip › mcclintock_analysis_code/seqplots-master/man/getPlotSetArray.Rd]

% Generated by roxygen2: do not edit by hand
% Please edit documentation in R/getPlotSetArray.R
\name{getPlotSetArray}
\alias{getPlotSetArray}
\title{Process genomic signal}
\usage{
getPlotSetArray(tracks, features, refgenome, bin = 10L, rm0 = FALSE,
  ignore_strand = FALSE, xmin = 2000L, xmax = 2000L, xanchored = 1000L,
  type = "pf", add_heatmap = TRUE, verbose = FALSE, stat = "mean",
  lvl1m = message, lvl2m = message)
}
\arguments{
\item{tracks}{Character vector or list of BigWig track paths. For motif 
density plots \code{\link{MotifSetup}} class containing motifs setup 
and/or BigWig track paths (see details)}

\item{features}{Character vector or list containing feature file paths (BED 
or GFF).}

\item{refgenome}{The UCSC code of reference genome, e.g. 'hg19' for 
Homo sapiens (see details)}

\item{bin}{Binning window size in base pairs, defaults to 1L}

\item{rm0}{Remove zeros from mean/error estimate calculation, 0 in track 
file will be treated as missing data, defaults to FALSE}

\item{ignore_strand}{If TRUE the directionality is ignored, that is all 
features' strands, regardless of annotation in GFF/BED file, are treated 
as undetermined ("*"), defaults to FALSE}

\item{xmin}{Upstream calculation distance in base pairs, defaults to 200L}

\item{xmax}{Downstream calculation distance in base pairs, defaults to 2000L}

\item{xanchored}{Anchored, feature body pseudo length in base pairs.
The features will be extended or shrunk using linear approximation. 
Used only if /code{type="af"}, defaults to 1000L}

\item{type}{The type of the calculation, "pf" for point features (default),
"mf" for midpoint features, "ef" for endpoint features and "af" for 
anchored features, see details}

\item{add_heatmap}{Add the heatmap data to output, must be on to plot
heatmap form output \code{\link{PlotSetArray}} class, defauls to TRUE}

\item{verbose}{Print various messages and warnings, defaults to FALSE}

\item{stat}{If set to "median" the median is used as summarizing statistic 
for linear plots instead of mean}

\item{lvl1m}{function to handle lvl 1 messages, useful when invoked 
in Shiny GUI environment, defaults to \code{\link[base]{message}}}

\item{lvl2m}{function to handle lvl 2 messages, useful when invoked 
in Shiny GUI environment, defaults to \code{\link[base]{message}}}
}
\value{
The \code{\link{PlotSetArray}} object.
}
\description{
Function to process genomic signal from tracks and/or motif data, 
calculate statistics. This function should be used as the entry point to the
SeqPlots pipeline and followed by plotting function(s).
}
\details{
This function takes genomic coordinates in BED or GFF format, and extracts
the signal from track files (BigWig) and/or calculates motif density in 
these regions. Then it computes the statistics required for average 
and heatmap plots. Returns the \code{\link{PlotSetArray}} class, 
which can be further subsisted, and used for plotting.

\subsection{Modes of operation}{
The function operate in three modes, determined by \code{type} parameter:
\itemize{
    \item \strong{Point Features} - anchor plot on the start of a feature. 
    By default, plot will be directional if strand information is present 
    (i.e, use start position and plot on positive strand for + strand 
    features and use end position and plot on negative strand for minus 
    strand features). If strand information is not present in the feature 
    file (or if the "ignore strand" option is chosen), plot will use start 
    position of feature and be plotted on the positive strand 
    (see explanations). 
    User chooses length of upstream and downstream sequence to plot.
    \item \strong{Midpoint Features} - similar to point feature, but plot 
    is centred on the midpoint of the feature.
    \item \strong{Endpoint Features} - similar to point feature, but plot 
    is centred on the end point (most downstream) of the feature.
    \item \strong{Anchored Features} - features are anchored at start 
    and stop positions and given pseudo-length chosen by the user. 
    Additionally, the user chooses the length of sequence upstream of 
    the start and downstream of the end to plot.
}
}

\subsection{Binning the track}{
\code{bin} numeric parameter determines the resolution of data acquisition.
The default value 10 means that 10bp intervals within the plotting range
will be summarized by calculating the mean. Higher values increases the
speed of calculation and produces smoother plots, but decreases resolution.
}

\subsection{DNA motifs}{
The \code{\link{MotifSetup}} class allows to calculate and plot the density
of any user-defined motif around the chosen genomic feature using the 
reference sequence package. Motif plots can be mixed with track files' 
signal plots. The \code{\link{MotifSetup}} can be initialized in following 
way:

 
\code{ms <- MotifSetup()} \cr
\code{ms$addMotif("TATA", window=200L, heatmap=TRUE, revcomp=TRUE, 
    name=pattern)} \cr
\code{ms$addMotif("GAGA", window=100L)$addBigWig("path/to/file.bw")} \cr

The \code{addMotiff} methods accepts following parameters:
\describe{
    \item{\code{motif}}{ The DNA motif sequence. }
    \item{\code{window}}{ Sliding window size in base pairs [bp] - the size
    of the sliding window for motif calculation. The value (number of 
    matching motifs within the window) is reported in the middle of the 
    window, e.g. if window is set to 200bp, DNA motif is "GC" and there are
    8 CpGs in first 200 bp of the chromosome the value 8 will be 
    reported at 100th bp.}
    \item{\code{name}}{ Display name - The name of the motif that will be 
    shown in key and heatmap labels. Leave blank to use DNA motif value.}
    \item{\code{heatmap}}{ Plot heatmap or error estimates - this checkbox 
    determines if heatmap matrix and error estimates should be calculated. 
    If unchecked much faster algorithm will be used for motif density 
    calculation, but only the average plot without the error estimates 
    will be available.}
    \item{\code{revcomp}}{ Match reverse complement as well - select if 
    reverse complement motif should be reported as well. For example the 
    TATA motif will report both TATA and ATAT with this option selected.}
}
}


\subsection{Reference genomes}{
The \code{refgenome} parameter determines the reference genome to be used 
chromosome naming convention (e.g. chrX vs. X) and chromosome lengths. 
Also for motif plots the genomic sequence is used to calculate motif
density tracks. To check which genomic packages are installed in current R 
session use \code{\link[BSgenome]{installed.genomes}} function.
\code{\link[BSgenome]{available.genomes}} gives the list of all reference 
genome packages currently supplied by BioConductor. Please refer to 
\code{\link[BSgenome]{BSgenome}} package documentation for installing and 
forging new genome packages.
}
}
\examples{
  
# Get the paths of example files                      
bed1 <- system.file("extdata", 
    "Transcripts_ce10_chrI_100Kb.bed", package="seqplots")
bed2 <- system.file("extdata", 
    "GSM1208361_chrI_100Kb_PeakCalls.bed", package="seqplots")
bw1 <- system.file("extdata", 
    "GSM1208360_chrI_100Kb_q5_sample.bw", package="seqplots")

#If required install C. elegans genomic package from Bioconductor
if(!"BSgenome.Celegans.UCSC.ce10" \%in\% BSgenome::installed.genomes()) {
    if(.Platform$OS.type != "windows" || .Machine$sizeof.pointer != 4) {
        source("http://bioconductor.org/biocLite.R")
        biocLite("BSgenome.Celegans.UCSC.ce10")
    }
}

#Get getPlotSetArray for track and feature files
#Does not work on Windows i386 (32 bit)
if(.Platform$OS.type != "windows" || .Machine$sizeof.pointer != 4) {
    plotset1 <- getPlotSetArray(bw1, c(bed1, bed2), 'ce10')
} else {
    load(system.file("extdata", "precalc_plotset.Rdata", package="seqplots"))
}
plot(plotset1) #Average plot
plot(plotset1[1,], what='h') #Heatmap

#Get getPlotSetArray for motifs, track and feature files
ms <- MotifSetup()
ms <- MotifSetup()
ms$addMotif('GAGA')
ms$addMotif('TATA')
ms$addBigWig(bw1)
if(.Platform$OS.type != "windows" || .Machine$sizeof.pointer != 4) {
    plotset2 <- getPlotSetArray(ms, c(bed1, bed2), 'ce10')
}
plot(plotset2) #Average plot
plot(plotset2[1,], what='h') #Heatmap
 
}
\seealso{
Other plotting.functions: \code{\link{plotAverage}},
  \code{\link{plotHeatmap}}, \code{\link{plot}}
}
