# Supplementary material for: McClintock: An Integrated Pipeline for Detecting Transposable Element Insertions in Whole-Genome Shotgun Sequencing Data
Source: G3 (Bethesda). 2017 Jun 21;7(8):2763–78. doi: 10.1534/g3.117.043893 (PMC5555480; doi:10.1534/g3.117.043893)
Supplement: Supplementary file 3 [file 2763FileS3.zip › mcclintock_analysis_code/seqplots-master/man/ggHeatmapPlotWrapper.Rd]

% Generated by roxygen2: do not edit by hand
% Please edit documentation in R/int_ggHeatmapPlotWrapper.R
\name{ggHeatmapPlotWrapper}
\alias{ggHeatmapPlotWrapper}
\title{Wrapper function, plotting the heatmap}
\usage{
ggHeatmapPlotWrapper(MAT, axhline = NULL, titles = rep("", length(MAT)),
  bins = 1:(ncol(MAT[[1]])/length(MAT)), cex.lab = 12, cex.axis = 12,
  cex.legend = 12, xlab = "", ylab = "", Leg = TRUE, autoscale = TRUE,
  zmin = 0, zmax = 10, xlim = NULL, ln.v = TRUE, e = NULL, s = 0.01,
  indi = TRUE, o_min = NA, o_max = NA, colvec = NULL,
  colorspace = NULL, pointsize = 12, embed = FALSE, raster = TRUE,
  main = "", cex.title = 20, ...)
}
\arguments{
\item{MAT}{- list of matrixes holding heatmap data}

\item{axhline}{- locations of horizontal lines separating the clusters}

\item{titles}{the sub-titles of heatmaps}

\item{bins}{the x-axis indicates in heatmap}

\item{cex.lab}{Axis labels font size in points, Defaults to 12}

\item{cex.axis}{Axis numbers font size in points, defaults to 12}

\item{cex.legend}{Keys labels font size in points, defaults to 12}

\item{xlab}{label below x-axis}

\item{ylab}{label below y-axis}

\item{autoscale}{if TRUE the color keys will be auto scaled}

\item{zmin}{global minimum value on color key, ignored if \code{autoscale} is
TRUE}

\item{zmax}{global maximum value on color key, ignored if \code{autoscale} is
TRUE}

\item{xlim}{the x limits (x1, x2) of the plot. Note that x1 > x2 is allowed
and leads to a "reversed axis". The default value, NULL, indicates that the
whole range present in \code{plotset} will be plotted.}

\item{ln.v}{Determines if vertical guide line(s) should be plotted (TRUE) or
ommitted (FALSE). For anchored plots 2 lines indicating the start and end
of anchored distance are plotted.}

\item{e}{Determines the end of anchored distance}

\item{s}{The saturation value used to auto scale color key limits, defaults
to 0.01}

\item{indi}{If TRUE (defaults) the independent color keys will be plotted
below heatmaps, if FALSE the common color key is shown rightmost}

\item{o_min}{vector of length equal to number of sub heatmaps determining
minimum value on color key for each sub plot, if NULL (default) or NA the
global settings are used, ignored in \code{indi} is FALSE}

\item{o_max}{vector of length equal to number of sub heatmaps determining
maximum value on color key for each sub plot, if NULL (default) or NA the
global settings are used, ignored in \code{indi} is FALSE}

\item{colvec}{The vector of colors used to plot the lines and error estimate
fields. If set value NULL (default) the automatically generated color
values will be used. Accepted values are: vector of any of the three kinds
of R color specifications, i.e., either a color name (as listed by
colors()), a hexadecimal string of the form "#rrggbb" or "#rrggbbaa" (see
rgb), or a positive integer i meaning palette()[i]. See
\code{\link[grDevices]{col2rgb}}.}

\item{colorspace}{The colorspace of the heatmap, see
\code{\link[grDevices]{grDevices}}}

\item{pointsize}{The default font point size to be used for plots. Defaults
to 12 (1/72 inch).}

\item{leg}{if TRUE plot the color key}
}
\value{
\code{NULL}
}
\description{
This function is package internal and should not be executed directly by
users.
}
\keyword{internal}
