# Supplementary material for: McClintock: An Integrated Pipeline for Detecting Transposable Element Insertions in Whole-Genome Shotgun Sequencing Data
Source: G3 (Bethesda). 2017 Jun 21;7(8):2763–78. doi: 10.1534/g3.117.043893 (PMC5555480; doi:10.1534/g3.117.043893)
Supplement: Supplementary file 3 [file 2763FileS3.zip › mcclintock_analysis_code/seqplots-master/man/num2bp.Rd]

% Generated by roxygen2: do not edit by hand
% Please edit documentation in R/helper_functions.R
\name{num2bp}
\alias{num2bp}
\title{Converts numeric values to labels with base pairs units, 
i.e bp, kb, Mb, Gb, etc.}
\usage{
num2bp(n)
}
\arguments{
\item{n}{The numeric value, that will be converted to label.}
}
\value{
\code{character}
}
\description{
Converts numeric values to labels with base pairs units, 
i.e bp, kb, Mb, Gb, etc.
}
\keyword{internal}
