# Supplementary material for: McClintock: An Integrated Pipeline for Detecting Transposable Element Insertions in Whole-Genome Shotgun Sequencing Data
Source: G3 (Bethesda). 2017 Jun 21;7(8):2763–78. doi: 10.1534/g3.117.043893 (PMC5555480; doi:10.1534/g3.117.043893)
Supplement: Supplementary file 3 [file 2763FileS3.zip › mcclintock_analysis_code/seqplots-master/man/plotAverage.Rd]

% Generated by roxygen2: do not edit by hand
% Please edit documentation in R/plotAverage.R
\docType{methods}
\name{plotAverage}
\alias{plotAverage}
\alias{plotAverage,PlotSetArray-method}
\alias{plotAverage,PlotSetList-method}
\alias{plotAverage,PlotSetPair-method}
\alias{plotAverage,list-method}
\title{Create the average plot}
\usage{
plotAverage(plotset, keepratio = FALSE, labels = NULL, xlim = NULL,
  ylim = NULL, main = NULL, xlab = "", ylab = "",
  plotScale = "linear", type = "full", error.estimates = TRUE,
  legend = TRUE, legend_ext = FALSE, legend_pos = "topright",
  legend_ext_pos = "topleft", cex.axis = 14, cex.lab = 16,
  cex.main = 20, cex.legend = 10, ln.v = TRUE, ln.h = NULL,
  colvec = NULL, pointsize = 12, ...)

\S4method{plotAverage}{list}(plotset, keepratio = FALSE, labels = NULL,
  xlim = NULL, ylim = NULL, main = NULL, xlab = "", ylab = "",
  plotScale = "linear", type = "full", error.estimates = TRUE,
  legend = TRUE, legend_ext = FALSE, legend_pos = "topright",
  legend_ext_pos = "topleft", cex.axis = 14, cex.lab = 16,
  cex.main = 20, cex.legend = 10, ln.v = TRUE, ln.h = NULL,
  colvec = NULL, pointsize = 12, ...)

\S4method{plotAverage}{PlotSetPair}(plotset, keepratio = FALSE,
  labels = NULL, xlim = NULL, ylim = NULL, main = NULL, xlab = "",
  ylab = "", plotScale = "linear", type = "full",
  error.estimates = TRUE, legend = TRUE, legend_ext = FALSE,
  legend_pos = "topright", legend_ext_pos = "topleft", cex.axis = 14,
  cex.lab = 16, cex.main = 20, cex.legend = 10, ln.v = TRUE,
  ln.h = NULL, colvec = NULL, pointsize = 12, ...)

\S4method{plotAverage}{PlotSetList}(plotset, keepratio = FALSE,
  labels = NULL, xlim = NULL, ylim = NULL, main = NULL, xlab = "",
  ylab = "", plotScale = "linear", type = "full",
  error.estimates = TRUE, legend = TRUE, legend_ext = FALSE,
  legend_pos = "topright", legend_ext_pos = "topleft", cex.axis = 14,
  cex.lab = 16, cex.main = 20, cex.legend = 10, ln.v = TRUE,
  ln.h = NULL, colvec = NULL, pointsize = 12, ...)

\S4method{plotAverage}{PlotSetArray}(plotset, keepratio = FALSE,
  labels = NULL, xlim = NULL, ylim = NULL, main = NULL, xlab = "",
  ylab = "", plotScale = "linear", type = "full",
  error.estimates = TRUE, legend = TRUE, legend_ext = FALSE,
  legend_pos = "topright", legend_ext_pos = "topleft", cex.axis = 14,
  cex.lab = 16, cex.main = 20, cex.legend = 10, ln.v = TRUE,
  ln.h = NULL, colvec = NULL, pointsize = 12, ...)
}
\arguments{
\item{plotset}{The dataset to plot - can be \code{\link{PlotSetArray}}, 
\code{\link{PlotSetList}}, \code{\link{PlotSetPair}} or properly formated
\code{\link[base]{list}}}

\item{keepratio}{If TRUE keep 1:1 aspect ratio of the figure; defaults to
FALSE}

\item{labels}{The character vector giving labels used in experiment key. The
defaults NULL value indicates taht feature/track file names will be used to
generate the labels.}

\item{xlim}{the x limits (x1, x2) of the plot. Note that x1 > x2 is allowed
and leads to a "reversed axis". The default value, NULL, indicates that the
whole range present in \code{plotset} will be plotted.}

\item{ylim}{the y limits (y1, y2) of the plot. Note that x1 > x2 is allowed
and leads to a "reversed axis". The default value, NULL, indicates that the
range will be auto calculated including space for error estimates.}

\item{main}{The main title of the plot, shown in top-centred part of the
figure; defaults to NULL (not visible)}

\item{xlab}{Label shown below horizontal axis; default to \code{""} (empty)}

\item{ylab}{Label shown below vertical axis; default to \code{""} (empty)}

\item{plotScale}{scale the available data before plotting, can be "linear"
(do not scale, default), "log2" or "zscore"}

\item{type}{If set to "legend" only the legend/key will be plotted.}

\item{error.estimates}{Indicates if error estimates are plotted, defaults to
TRUE}

\item{legend}{Indicates if key describing the PlotSetPairs is shown, defaults
to TRUE}

\item{legend_ext}{Indicates if key describing error estimates is shown,
defaults to FALSE}

\item{legend_pos}{The position of main key, defaults to 'topright'}

\item{legend_ext_pos}{The position of error estimates key, defaults to
'topleft'}

\item{cex.axis}{Axis numbers font size in points, defaults to 14}

\item{cex.lab}{Axis labels font size in points, Defaults to 16}

\item{cex.main}{Main title font size in points, defaults to 20}

\item{cex.legend}{Keys labels font size in points, defaults to 10}

\item{ln.v}{Determins if vertical guide line(s) should be plotted (TRUE) or
ommitted (FALSE). For anchored plots 2 lines indicating the start and end
of anchored distane are plotted.}

\item{ln.h}{Determins if horizontal guide line should is plotted. Numeric
value of the parameter indicates the Y-axis position of the lie, NULL
(default) indicates to omit}

\item{colvec}{The vector of colours used to plot the lines and error estimate
fields. If set value NULL (default) the automatically generated colour
values will be used. Accpeted values are: vector of any of the three kinds
of R colour specifications, i.e., either a colour name (as listed by
colors()), a hexadecimal string of the form "#rrggbb" or "#rrggbbaa" (see
rgb), or a positive integer i meaning palette()[i]. See
\code{\link[grDevices]{col2rgb}}.}

\item{pointsize}{The default font point size to be used for plots. Defaults
to 12 (1/72 inch).}

\item{...}{other graphical parameters passed to plot.default (see
\code{\link[graphics]{plot.default}}, \code{\link[graphics]{par}} and
section "Details" below)}
}
\value{
\code{NULL}
}
\description{
Draw an average plot from \code{\link{PlotSetArray}}, 
\code{\link{PlotSetList}}, \code{\link{PlotSetPair}} or properly formatted
\code{\link[base]{list}} in active graphics window. Axes and titles, keys and
other plot elements are controlled by function parameters.
}
\details{
Relevant parameters passed to \code{\link[graphics]{plot.default}}
function: \describe{ \item{\code{log}}{a character string which contains "x"
if the x axis is to be logarithmic, "y" if the y axis is to be logarithmic
and "xy" or "yx" if both axes are to be logarithmic.} \item{\code{ann}}{a
logical value indicating whether the default annotation (title and x and y
axis labels) should appear on the plot.} \item{\code{axes}}{a logical value
indicating whether both axes should be drawn on the plot. Use graphical
parameter "xaxt" or "yaxt" to suppress just one of the axes.} 
\item{\code{rame.plot}}{a logical indicating whether a box should be drawn
around the plot.} \item{\code{panel.first}}{an "expression" to be evaluated
after the plot axes are set up but before any plotting takes place. This can
be useful for drawing background grids or scatterplot smooths. Note that this
works by lazy evaluation: passing this argument from other plot methods may
well not work since it may be evaluated too early.} 
\item{\code{panel.last}}{an expression to be evaluated after plotting has
taken place but before the axes, title and box are added. See the comments
about panel.first.} \item{\code{asp}}{the y/x aspect ratio, see plot.window.}
}
}
\section{Methods (by class)}{
\itemize{
\item \code{list}: Method for signature plotset='list'

\item \code{PlotSetPair}: Method for signature plotset='PlotSetPair'

\item \code{PlotSetList}: Method for signature plotset='PlotSetList'

\item \code{PlotSetArray}: Method for signature plotset='PlotSetArray'
}}
\examples{
# Get the paths of example files                      
bed1 <- system.file("extdata", 
     "Transcripts_ce10_chrI_100Kb.bed", package="seqplots")
bed2 <- system.file("extdata", 
     "GSM1208361_chrI_100Kb_PeakCalls.bed", package="seqplots")
bw1 <- system.file("extdata", 
     "GSM1208360_chrI_100Kb_q5_sample.bw", package="seqplots")

#If required install C. elegans genomic package from Bioconductor
if(!"BSgenome.Celegans.UCSC.ce10" \%in\% BSgenome::installed.genomes()) {
    if(.Platform$OS.type != "windows" || .Machine$sizeof.pointer != 4) {
         source("http://bioconductor.org/biocLite.R")
         biocLite("BSgenome.Celegans.UCSC.ce10")
     }
}

#Get getPlotSetArray for track and feature files
if(.Platform$OS.type != "windows" || .Machine$sizeof.pointer != 4) {
    plotset1 <- getPlotSetArray(bw1, c(bed1, bed2), 'ce10')
} else {
    load(system.file("extdata", "precalc_plotset.Rdata", package="seqplots"))
}

plotAverage(plotset1) # equivalent to plot(plotset1) or plotset1$plot()


}
\author{
Przemyslaw Stempor
}
\seealso{
Other plotting.functions: \code{\link{getPlotSetArray}},
  \code{\link{plotHeatmap}}, \code{\link{plot}}
}
