# Supplementary material for: McClintock: An Integrated Pipeline for Detecting Transposable Element Insertions in Whole-Genome Shotgun Sequencing Data
Source: G3 (Bethesda). 2017 Jun 21;7(8):2763–78. doi: 10.1534/g3.117.043893 (PMC5555480; doi:10.1534/g3.117.043893)
Supplement: Supplementary file 3 [file 2763FileS3.zip › mcclintock_analysis_code/seqplots-master/man/plotHeatmap.Rd]

% Generated by roxygen2: do not edit by hand
% Please edit documentation in R/plotHeatmap.R
\docType{methods}
\name{plotHeatmap}
\alias{plotHeatmap}
\alias{plotHeatmap,PlotSetArray-method}
\alias{plotHeatmap,PlotSetList-method}
\alias{plotHeatmap,PlotSetPair-method}
\alias{plotHeatmap,list-method}
\title{Plot heatmap with optional clustering}
\usage{
plotHeatmap(plotset, main = "", labels = NA, legend = TRUE,
  keepratio = FALSE, plotScale = "no", sortrows = FALSE, clusters = 5L,
  clstmethod = "kmeans", include = NULL, ssomt1 = 2L, ssomt2 = 2L,
  cex.main = 16, cex.lab = 12, cex.axis = 12, cex.legend = 12,
  xlab = "", ylab = "", autoscale = TRUE, zmin = 0, zmax = 10,
  xlim = NULL, ln.v = TRUE, s = 0.01, indi = TRUE, o_min = NA,
  o_max = NA, colvec = NULL, clspace = NULL, pointsize = 12,
  embed = FALSE, ggplot = FALSE, raster = FALSE, ...)

\S4method{plotHeatmap}{list}(plotset, main = "", labels = NA,
  legend = TRUE, keepratio = FALSE, plotScale = "no", sortrows = FALSE,
  clusters = 5L, clstmethod = "kmeans", include = NULL, ssomt1 = 2L,
  ssomt2 = 2L, cex.main = 16, cex.lab = 12, cex.axis = 12,
  cex.legend = 12, xlab = "", ylab = "", autoscale = TRUE, zmin = 0,
  zmax = 10, xlim = NULL, ln.v = TRUE, s = 0.01, indi = TRUE,
  o_min = NA, o_max = NA, colvec = NULL, clspace = NULL,
  pointsize = 12, embed = FALSE, ggplot = FALSE, raster = FALSE, ...)

\S4method{plotHeatmap}{PlotSetPair}(plotset, main = "", labels = NA,
  legend = TRUE, keepratio = FALSE, plotScale = "no", sortrows = FALSE,
  clusters = 5L, clstmethod = "kmeans", include = NULL, ssomt1 = 2L,
  ssomt2 = 2L, cex.main = 16, cex.lab = 12, cex.axis = 12,
  cex.legend = 12, xlab = "", ylab = "", autoscale = TRUE, zmin = 0,
  zmax = 10, xlim = NULL, ln.v = TRUE, s = 0.01, indi = TRUE,
  o_min = NA, o_max = NA, colvec = NULL, clspace = NULL,
  pointsize = 12, embed = FALSE, ggplot = FALSE, raster = FALSE, ...)

\S4method{plotHeatmap}{PlotSetList}(plotset, main = "", labels = NA,
  legend = TRUE, keepratio = FALSE, plotScale = "no", sortrows = FALSE,
  clusters = 5L, clstmethod = "kmeans", include = NULL, ssomt1 = 2L,
  ssomt2 = 2L, cex.main = 16, cex.lab = 12, cex.axis = 12,
  cex.legend = 12, xlab = "", ylab = "", autoscale = TRUE, zmin = 0,
  zmax = 10, xlim = NULL, ln.v = TRUE, s = 0.01, indi = TRUE,
  o_min = NA, o_max = NA, colvec = NULL, clspace = NULL,
  pointsize = 12, embed = FALSE, ggplot = FALSE, raster = FALSE, ...)

\S4method{plotHeatmap}{PlotSetArray}(plotset, main = "", labels = NA,
  legend = TRUE, keepratio = FALSE, plotScale = "no", sortrows = FALSE,
  clusters = 5L, clstmethod = "kmeans", include = NULL, ssomt1 = 2L,
  ssomt2 = 2L, cex.main = 16, cex.lab = 12, cex.axis = 12,
  cex.legend = 12, xlab = "", ylab = "", autoscale = TRUE, zmin = 0,
  zmax = 10, xlim = NULL, ln.v = TRUE, s = 0.01, indi = TRUE,
  o_min = NA, o_max = NA, colvec = NULL, clspace = NULL,
  pointsize = 12, embed = FALSE, ggplot = FALSE, raster = FALSE, ...)
}
\arguments{
\item{plotset}{The dataset to plot - can be \code{\link{PlotSetArray}}, 
\code{\link{PlotSetList}}, \code{\link{PlotSetPair}} or properly formatted 
\code{\link[base]{list}}}

\item{main}{The main title of the plot, shown in top-centre part of the 
figure; defaults to NULL (not visible)}

\item{labels}{The character vector giving sub-titles of heatmaps (plotted 
over the heatmap and below the main title). The defaults NULL value 
indicates that feature/track file names will be used to generate the 
sub-titles.}

\item{legend}{if TRUE plot the colour key}

\item{keepratio}{If TRUE keep 1:1 aspect ratio of the figure; defaults to 
FALSE}

\item{plotScale}{scale the available data before plotting, can be "linear" 
(do not scale, default), "log2" or "zscore"}

\item{sortrows}{If \code{"increasing"} or \code{"decreasing"} the rows of 
heatmap will be sorted by mean value across all heatmaps,
defaults to \code{FALSE} - not sorted. For backwards compatibility \code{TRUE} 
is synonymous to "increasing".}

\item{clusters}{The number of cluster for "kmeans" and "hclust", ignored for 
"ssom", defaults to 5L}

\item{clstmethod}{Determines the heatmap clustering algorithm "kmeans" for 
k-means (default, see \code{\link[stats]{kmeans}}), "hclust" (see 
\code{\link[stats]{hclust}}) for hierarchical clustering, "ssom" for 
(super) self organising map (see \code{\link[kohonen]{supersom}}) with 
torus topology, "bed_scores" to use scores stored in BED/GFF file as 
cluster indicates, and "none" of FALSE to turn off the clustering}

\item{include}{The logical vector indicating if given subplot should 
influence clustering and sorting, if given element is FALSE the sub-heatmap
will be still plotted, and the order of data rows will be determined by 
clustering/sorting other sub-heatmaps, defaults to NULL, which incluses all
- equivalent to \code{rep(TRUE, length(plotset))}}

\item{ssomt1}{Determines , the dimensionality of SOM - number of neurons in 
1st dimension, number of resulting clusters equals ssomt1*ssomt2, defaults 
to 2L}

\item{ssomt2}{Determines , the dimensionality of SOM - number of neurons in 
2st dimension, number of resulting clusters equals ssomt1*ssomt2, defaults 
to 2L}

\item{cex.main}{Main title font size in points, defaults to 16}

\item{cex.lab}{Axis labels font size in points, Defaults to 12}

\item{cex.axis}{Axis numbers font size in points, defaults to 12}

\item{cex.legend}{Keys labels font size in points, defaults to 12}

\item{xlab}{label below x-axis}

\item{ylab}{label below y-axis}

\item{autoscale}{if TRUE the colour keys will be auto scaled}

\item{zmin}{global minimum value on colour key, ignored if \code{autoscale} 
is TRUE}

\item{zmax}{global maximum value on colour key, ignored if \code{autoscale} 
is TRUE}

\item{xlim}{the x limits (x1, x2) of the plot. Note that x1 > x2 is allowed 
and leads to a "reversed axis". The default value, NULL, indicates that the
whole range present in \code{plotset} will be plotted.}

\item{ln.v}{Determins if vertical guide line(s) should be plotted (TRUE) or 
ommitted (FALSE). For anchored plots 2 lines indicating the start and end 
of anchored distance are plotted.}

\item{s}{The saturation value used to auto scale colour key limits, defaults 
to 0.01}

\item{indi}{If TRUE (defaults) the independent colour keys will be plotted 
below heatmaps, if FALSE the commmon colour key is shown rightmost}

\item{o_min}{vector of length equal to number of sub heatmaps determining 
minimum value on color key for each sub plot, if NULL (default) or NA the 
global settings are used, ignored in \code{indi} is FALSE}

\item{o_max}{vector of length equal to number of sub heatmaps determining 
maximum value on color key for each sub plot, if NULL (default) or NA the 
global settings are used, ignored in \code{indi} is FALSE}

\item{colvec}{The vector or list of colour values used generate sub-heatmaps 
colorspaces. If NULL (default) the automatically generated colour 
values will be used for all sub-heatmaps. If single color is provided, the 
sequential colorspace reging from given color to white will be created. 
If the vector of colors is provided, the continous pallete will be created 
using these colors. NA value indicates default color pallete to be used for 
give sub-heatmap. Accepted values are: vector of any of the three kinds 
of R colour specifications, i.e., either a color name (as listed by 
colors()), a hexadecimal string of the form "#rrggbb" or "#rrggbbaa" (see 
rgb), or a positive integer i meaning palette()[i]. See 
\code{\link[grDevices]{col2rgb}}.}

\item{clspace}{The colours pace of the heatmap, see 
\code{\link[grDevices]{grDevices}}}

\item{pointsize}{The default font point size to be used for plots. Defaults 
to 12 (1/72 inch).}

\item{embed}{If TRUE plot single (first) heatmap without using grid system. 
Useful to embed heatmap in complex layouts, see 
\code{\link[graphics]{layout}} and \code{\link[graphics]{par}} for details.
Defaults to FALSE.}

\item{ggplot}{Use ggplot2 package instead of standard  R graphics, 
defaults to FALSE}

\item{raster}{The bitmap raster is used to plot the heatmap image, see 
"useRaster" option in \code{\link[graphics]{image}} function and 
\code{\link[ggplot2]{geom_raster}} function for details, defaults to FALSE}

\item{...}{parameters passed to internal plotting function}
}
\value{
The cluster report \code{data.frame}, giving cluster assignments and
sorting order for each feature. It contains following columns: \itemize{ 
\item \strong{originalOrder} - number of feature (row) in GFF/BED, can be
used to restore original order after sorting on cluster ID \item
\strong{ClusterID} - the numeric ID of the cluster. The topmost cluster on
the heatmap is annotated with 1, and the bottom cluster with k, where k
equals to number of clusters selected, exported only if clustering is enabled
\item \strong{SortingOrder} - the order imposed on heatmap by sorting by mean
row(s) values, exported only if sorting is enabled \item \strong{FinalOrder}
- the final order of heatmap's rows, this can be influenced by sorting and
clustering; 1 indicates topmost row }
}
\description{
Draw the heatmap plot from \code{\link{PlotSetArray}}, 
\code{\link{PlotSetList}}, \code{\link{PlotSetPair}} classes or properly 
formatted \code{\link[base]{list}} (see details) in active graphics window. 
Axes and titles, keys and other plot elements are controlled by function 
parameters.
}
\section{Methods (by class)}{
\itemize{
\item \code{list}: Method for signature \code{\link[base]{list}} with 
following format: \code{list[[FEATURE]][[TRACK/MOTIF]][[KEY_VALUE]]}

\item \code{PlotSetPair}: Method for signature \code{\link{PlotSetPair}}

\item \code{PlotSetList}: Method for signature \code{\link{PlotSetList}}

\item \code{PlotSetArray}: Method for signature \code{\link{PlotSetArray}}
}}
\examples{
# Get the paths of example files                      
bed1 <- system.file("extdata", 
     "Transcripts_ce10_chrI_100Kb.bed", package="seqplots")
bed2 <- system.file("extdata", 
     "GSM1208361_chrI_100Kb_PeakCalls.bed", package="seqplots")
bw1 <- system.file("extdata", 
     "GSM1208360_chrI_100Kb_q5_sample.bw", package="seqplots")

#If required install C. elegans genomic package from Bioconductor
if(!"BSgenome.Celegans.UCSC.ce10" \%in\% BSgenome::installed.genomes()) {
    if(.Platform$OS.type != "windows" || .Machine$sizeof.pointer != 4) {
         source("http://bioconductor.org/biocLite.R")
         biocLite("BSgenome.Celegans.UCSC.ce10")
     }
}

#Get getPlotSetArray for track and feature files
if(.Platform$OS.type != "windows" || .Machine$sizeof.pointer != 4) {
    plotset1 <- getPlotSetArray(bw1, c(bed1, bed2), 'ce10')
} else {
    load(system.file("extdata", "precalc_plotset.Rdata", package="seqplots"))
}

# equivalent to plot(plotset1, what='h') or plotset1$plot(what='h')
plotHeatmap(plotset1[1]) 

}
\seealso{
Other plotting.functions: \code{\link{getPlotSetArray}},
  \code{\link{plotAverage}}, \code{\link{plot}}
}
