# Supplementary material for: McClintock: An Integrated Pipeline for Detecting Transposable Element Insertions in Whole-Genome Shotgun Sequencing Data
Source: G3 (Bethesda). 2017 Jun 21;7(8):2763–78. doi: 10.1534/g3.117.043893 (PMC5555480; doi:10.1534/g3.117.043893)
Supplement: Supplementary file 3 [file 2763FileS3.zip › mcclintock_analysis_code/seqplots-master/man/plotMext.Rd]

% Generated by roxygen2: do not edit by hand
% Please edit documentation in R/int_plotMext.R
\name{plotMext}
\alias{plotMext}
\title{Wrapper function, plotting the average plot}
\usage{
plotMext(INPUTS, xlim = NULL, ylim = NULL, main = NULL, xlab = "",
  ylab = "", plotScale = "linear", type = "full",
  error.estimates = TRUE, legend = TRUE, legend_ext = FALSE,
  legend_pos = "topright", legend_ext_pos = "topleft", cex.axis = 14,
  cex.lab = 16, cex.main = 20, cex.legend = 10, ln.v = TRUE,
  ln.h = NULL, colvec = NULL, pointsize = 12, ...)
}
\arguments{
\item{INPUTS}{list of pre calculated inputs}

\item{main}{an overall title for the plot: see title.}

\item{xlab}{a title for the x axis: see title.}

\item{ylab}{a title for the y axis: see title.}

\item{plotScale}{scale the available data before ploting, can be "linear" 
(do not scale), "log2" or "zscore"}

\item{...}{Other parameters controlong the plot, see 
\code{\link{plotAverage}} for avareange plot and \code{\link{plotHeatmap}}
for heatmaps.}
}
\value{
\code{NULL}
}
\description{
This function is package internal and should not be executed directly
by users.
}
\keyword{internal}
