# Supplementary material for: McClintock: An Integrated Pipeline for Detecting Transposable Element Insertions in Whole-Genome Shotgun Sequencing Data
Source: G3 (Bethesda). 2017 Jun 21;7(8):2763–78. doi: 10.1534/g3.117.043893 (PMC5555480; doi:10.1534/g3.117.043893)
Supplement: Supplementary file 3 [file 2763FileS3.zip › mcclintock_analysis_code/seqplots-master/man/PlotSetPair-class.Rd]

% Generated by roxygen2: do not edit by hand
% Please edit documentation in R/PlotSetPair-class.R
\docType{class}
\name{PlotSetPair-class}
\alias{PlotSetPair}
\alias{PlotSetPair-class}
\title{PlotSetPair Reference Class}
\description{
PlotSetPair Reference Class
}
\section{Fields}{

\describe{
\item{\code{means}}{numeric vector of means}

\item{\code{stderror}}{numeric vector of standard errors}

\item{\code{conint}}{numeric vector of 95\% confidence intervals}

\item{\code{all_ind}}{numeric vector giving the relative position of the bins in the
genome}

\item{\code{numeric}}{value giving the length of anchored distance, NULL for point
feature plots}

\item{\code{desc}}{character string describing the PlotSetPair}

\item{\code{heatmap}}{numeric matrix used for plotting the heatmap}
}}
\section{Methods}{

\describe{
\item{\code{as.list()}}{Convert to PlotSetPair list.}

\item{\code{plot(what = "a", ...)}}{Plot the PlotSetPair class. See \code{\link{plot}} for datails.}
}}
\seealso{
Other classes: \code{\link{MotifSetup-class}},
  \code{\link{PlotSetArray-class}},
  \code{\link{PlotSetList-class}}
}
