# Supplementary material for: McClintock: An Integrated Pipeline for Detecting Transposable Element Insertions in Whole-Genome Shotgun Sequencing Data
Source: G3 (Bethesda). 2017 Jun 21;7(8):2763–78. doi: 10.1534/g3.117.043893 (PMC5555480; doi:10.1534/g3.117.043893)
Supplement: Supplementary file 3 [file 2763FileS3.zip › mcclintock_analysis_code/seqplots-master/man/run.Rd]

% Generated by roxygen2: do not edit by hand
% Please edit documentation in R/run.R
\name{run}
\alias{run}
\title{SeqPlots innitiation}
\usage{
run(root = file.path(path.expand("~"), "SeqPlots_data"), debug = FALSE, ...)
}
\arguments{
\item{root}{the path to data directory, it will be created if not existing}

\item{debug}{run the SeqPlots in debug mode, i.e. with R console embedded in 
web interface}

\item{...}{arguments sent to \code{\link[shiny]{runApp}} function}
}
\value{
Normally returns nothing (\code{NULL}), returns an error if one accrued.
Usage messages are shown in R console.
}
\description{
This function initaite SeqPlots and oppens 
web browser with graphical user interface (GUI).
}
\details{
The default data directory is "~/SeqPlots_data".
}
\examples{
\donttest{
run()
}
}
\author{
Przemyslaw Stempor
}
\keyword{seqplots}
