# Supplementary material for: McClintock: An Integrated Pipeline for Detecting Transposable Element Insertions in Whole-Genome Shotgun Sequencing Data
Source: G3 (Bethesda). 2017 Jun 21;7(8):2763–78. doi: 10.1534/g3.117.043893 (PMC5555480; doi:10.1534/g3.117.043893)
Supplement: Supplementary file 3 [file 2763FileS3.zip › mcclintock_analysis_code/seqplots-master/man/seqplots.Rd]

% Generated by roxygen2: do not edit by hand
% Please edit documentation in R/seqplots-package.R
\docType{package}
\name{seqplots}
\alias{seqplots}
\alias{seqplots-package}
\title{SeqPlots - An interactive tool for visualizing NGS signals and sequence 
motif densities along genomic features using average plots and heatmaps.}
\description{
SeqPlots is a tool for plotting next generation sequencing (NGS) based 
experiments' signal tracks, e.g. reads coverage from ChIP-seq, RNA-seq 
and DNA accessibility assays like DNase-seq and MNase-seq, over user 
specified genomic features, e.g. promoters, gene bodies, etc. It can 
also calculate sequence motif density profiles from reference genome. 
The data are visualized as average signal profile plot, with error estimates 
(standard error and 95% confidence interval) shown as fields, or as series 
of heatmaps that can be sorted and clustered using hierarchical clustering, 
k-means algorithm and self organising maps. Plots can be prepared using R 
programming language or web browser based graphical user interface (GUI) 
implemented using Shiny framework. The dual-purpose implementation allows 
running the software locally on desktop or deploying it on server. 
SeqPlots is useful for both for exploratory data analyses and preparing 
replicable, publication quality plots. Other features of the software 
include collaboration and data sharing capabilities, as well as ability 
to store pre-calculated result matrixes, that combine many sequencing 
experiments and in-silico generated tracks with multiple different features. 
These binaries can be further used to generate new combination plots on fly, 
run automated batch operations or share with colleagues, who can adjust 
their plotting parameters without loading actual tracks and recalculating 
numeric values. SeqPlots relays on Bioconductor packages, mainly on 
rtracklayer for data input and BSgenome packages for reference genome 
sequence and annotations.
}
\details{
Useful links:
\itemize{
  \item Project web page: \url{https://github.com/Przemol/seqplots} 
  \item Online documentation: \url{http://przemol.github.io/seqplots/} 
  \item Project wiki: \url{https://github.com/przemol/seqplots/wiki} 
  \item Issue tracker: \url{http://github.com/przemol/seqplots/issues} 
  \item Bug reports: \url{http://github.com/przemol/seqplots/issues/new}
}
}
\author{
Przemyslaw Stempor
}
\references{
\strong{R project and Bioconductor:}
\itemize{
  \item R Core Team (2014). R: A language and environment for statistical
   computing. R Foundation for Statistical Computing, Vienna, Austria. URL
   \url{http://www.R-project.org/}. 
  \item Bioconductor: Open software development for
   computational biology and bioinformatics R. Gentleman, V. J. Carey, D. M.
   Bates, B.Bolstad, M.Dettling, S. Dudoit, B. Ellis, L. Gautier, Y. Ge, and
   others 2004, Genome Biology, Vol. 5, R80.  URL
   \url{http://www.bioconductor.org/}. 
  \item RStudio and Inc. (2014). shiny: Web
   Application Framework for R. R package version 0.10.1.
   \url{http://shiny.rstudio.com/}.
  \item Other CRAN packages: digest,
   DBI,RSQLite, jsonlite, plotrix, fields, grid, kohonen, Cairo, parallel 
  \item Bioconductor packages: IRanges, BSgenome, Rsamtools, rtracklayer,
   GenomicRanges and Biostrings
  }
  
\strong{JavaScript and CSS}
\itemize{
  \item jQuery framework - \url{http://jquery.com}
  \item Bootstrap - \url{http://getbootstrap.com}
  \item DataTables, Table plug-in for jQuery - 
   \url{http://www.datatables.net}
  \item jQuery File Upload Plugin - 
   \url{https://github.com/blueimp/jQuery-File-Upload}
  \item jQuery throttle - 
   \url{http://benalman.com/projects/jquery-throttle-debounce-plugin/}
  \item jQuery Cookie Plugin - 
   \url{https://github.com/carhartl/jquery-cookie}
  \item Modernizer JS library - \url{http://modernizr.com}
  \item JavaScript Templates - 
   \url{https://github.com/blueimp/JavaScript-Templates}
  \item JavaScript Color Picker - \url{http://jscolor.com}
  \item md5-js - \url{https://github.com/wbond/md5-js}
  \item Font Awesome - \url{http://fortawesome.github.io/Font-Awesome}
  \item Google Fonts - \url{https://www.google.com/fonts}
  \item jQuery user interface - \url{http://jqueryui.com} (documentation)
  \item jquery.tocify.js: jQuery Table of Contents - 
   \url{https://github.com/gfranko/jquery.tocify.js} (documentation)
  \item Strapdown \url{https://github.com/arturadib/strapdown} 
   (documentation)
  \item Bootswatch themes - \url{http://bootswatch.com} (documentation)
  \item google-code-prettify - 
   \url{https://code.google.com/p/google-code-prettify} (documentation)
  \item marked - \url{https://github.com/chjj/marked} (documentation)
}

\strong{Important conceptual contribution to the project}
\itemize{
\item Liu T, Ortiz J, Taing L, Meyer C, Lee B, Zhang Y, Shin H, Wong S, Ma J,
Lei Y, et al. 2011. 
\href{http://www.ncbi.nlm.nih.gov/pubmed/21859476}{Cistrome: an integrative 
platform for transcriptional regulation studies.} Genome Biology 12: R83. 
\item Thomas Williams, Colin Kelley and others (2010).
Gnuplot 4.4: an interactive plotting program. URL 
\url{http://www.R-project.org/}. 
\item Kent, W.J., Sugnet, C.W., Furey, T.S., Roskin, K.M., Pringle, T.H.,
Zahler, A.M. and Haussler, a. D. (2002). 
\href{http://www.ncbi.nlm.nih.gov/pubmed/12045153}{The Human Genome Browser 
at UCSC}. Genome Research. 12:996-1006. 
\item Kent WJ, Zweig AS, Barber G, Hinrichs AS, Karolchik D.
(2010). \href{http://www.ncbi.nlm.nih.gov/pubmed/20639541}{BigWig and BigBed:
 enabling browsing of large distributed datasets.} Bioinformatics.
1;26(17):2204-7 
\item Nicol, J.W., Helt, G.A., Blanchard, S.G., Raja, A. and Loraine, A.E. 
(2009). \href{http://www.ncbi.nlm.nih.gov/pubmed/19654113}{The Integrated 
Genome Browser: free software for distribution and exploration of 
genome-scale datasets.} Bioinformatics (Oxford, England). 25:2730-1. 
\item Thorvaldsdottir, H., Robinson, J.T. and Mesirov, J.P. (2012). 
\href{http://www.ncbi.nlm.nih.gov/pubmed/22517427}{Integrative Genomics 
Viewer (IGV): high-performance genomics data visualization and
exploration.} Briefings in bioinformatics. bbs017 
}

\strong{Server deployment}
\itemize{
  \item Shiny Server - \url{https://github.com/rstudio/shiny-server}
  \item ShinyApps - \url{https://github.com/rstudio/shinyapps}
}

\strong{Publications containing figures made by SeqPlots}
\itemize{
  \item Chen RA, Stempor P, Down TA, Zeiser E, Feuer SK, Ahringer J. 
  \href{http://www.ncbi.nlm.nih.gov/pubmed/24653213}{Extreme HOT regions are 
  CpG-dense promoters in C. elegans and humans.} Genome Res 
  24(7):1138-1146 Jul 2014
}
}
