# Supplementary material for: McClintock: An Integrated Pipeline for Detecting Transposable Element Insertions in Whole-Genome Shotgun Sequencing Data
Source: G3 (Bethesda). 2017 Jun 21;7(8):2763–78. doi: 10.1534/g3.117.043893 (PMC5555480; doi:10.1534/g3.117.043893)
Supplement: Supplementary file 3 [file 2763FileS3.zip › mcclintock_analysis_code/seqplots-master/NAMESPACE]

# Generated by roxygen2: do not edit by hand

export(MotifSetup)
export(getPlotSetArray)
export(plot)
export(plotAverage)
export(plotHeatmap)
export(run)
exportClasses(MotifSetup)
exportClasses(PlotSetArray)
exportClasses(PlotSetList)
exportClasses(PlotSetPair)
import(BSgenome)
import(Biostrings)
import(DBI)
import(DT)
import(GenomeInfoDb)
import(GenomicAlignments)
import(GenomicRanges)
import(IRanges)
import(RColorBrewer)
import(RSQLite)
import(Rsamtools)
import(digest)
import(ggplot2)
import(gridExtra)
import(jsonlite)
import(methods)
import(parallel)
import(reshape2)
import(rtracklayer)
importFrom(S4Vectors,recycleIntegerArg)
importFrom(class,somgrid)
importFrom(fields,image.plot)
importFrom(fields,imageplot.info)
importFrom(fields,imageplot.setup)
importFrom(fields,poly.image)
importFrom(fields,set.panel)
importFrom(fields,tim.colors)
importFrom(grid,gpar)
importFrom(grid,grid.draw)
importFrom(grid,textGrob)
importFrom(kohonen,supersom)
importFrom(plotrix,dispersion)
importFrom(shiny,runApp)
